# Supplementary material for: Combining multiple hypothesis testing and affinity propagation clustering leads to accurate, robust and sample size independent classification on gene expression data
Source: BMC Bioinformatics. 2012 Oct 17;13:270. doi: 10.1186/1471-2105-13-270 (PMC3542193; doi:10.1186/1471-2105-13-270)
Supplement: Additional file 1 — This function implements in R-code, the mAP-KL’s functionality. [file 1471-2105-13-270-S1.r]

# The following function implements the mAP-KL methodology
# in cases where separate train-test sets are available
# In argument filespath we declare the path of the files (train,test,class_labels), and
# it is also the place where all output results will be saved.
# In this function we give 3 different pre-processing options
#    i:  "mine" log2 transformation and quantile normalization across samples
#    ii: "golub" set floor=100 & ceiling=16000, log10 transformation and quantile normalization across samples(leukemia and prostate data)
#    iii:"vantveer" no preprocessing (breast cancer data)
#
#
mAP_KL<-function(filespath,...) {

################### LOAD THE DATA ######################################################

# Read the files (*.csv) format with samples labels at the first row
expfile<-paste(filespath,"train.csv",sep="") # When the train set is provided directly
trainset<-read.csv(expfile,TRUE)
expfile<-paste(filespath,"test.csv",sep="") # When the test set is provided directly
testset<-read.csv(expfile,TRUE)
expfile<-paste(filespath,"class_labels.csv",sep="")
geneClassL<-read.csv(expfile,FALSE)
geneClassL<-as.integer(geneClassL)

# Create the "geneIntensities.gnames" variable
geneIntensities.gnames<-as.character(trainset[[1]])

# Create the "geneIntensities" and "tstgeneIntensities" variables for train and test sets respectively
geneIntensities1<-data.matrix(trainset)
data_dim1<-dim(geneIntensities1)
geneIntensities2<-geneIntensities1[,2:data_dim1[2]]# 

tstgeneIntensities1<-data.matrix(testset)
tstdata_dim1<-dim(tstgeneIntensities1)
tstgeneIntensities2<-tstgeneIntensities1[,2:tstdata_dim1[2]]

control<-0
treatment<-0

for(i in 1:length(geneClassL)){
 if(geneClassL[i]==1 )
        treatment<-treatment+1
      }

control<-length(geneClassL)-treatment
samples<-sprintf("Number of C samples=%d and T samples=%d",control,treatment)
print(samples)

# Load the limma package to enable quantile normalization
library(limma)

if(missing(..1)) 
method<-"mine"

else {
method<-as.character(..1)
}

if(method=="golub") {

print("golub")

library(genefilter)

geneIntensities2[geneIntensities2 < 100] <- 100
geneIntensities2[geneIntensities2 > 16000] <- 16000

tstgeneIntensities2[tstgeneIntensities2 < 100] <- 100
tstgeneIntensities2[tstgeneIntensities2 > 16000] <- 16000


geneIntensities2 <- log10(geneIntensities2)
normdata<-normalizeBetweenArrays(geneIntensities2, method="quantile")
geneIntensities<-normdata

tstgeneIntensities2 <- log10(tstgeneIntensities2)
tstnormdata<-normalizeBetweenArrays(tstgeneIntensities2, method="quantile")
tstgeneIntensities<-tstnormdata
}

else if(method=="vantveer") {

print("van't veer")

normdata<-geneIntensities2
geneIntensities<-normdata

tstnormdata<-tstgeneIntensities2
tstgeneIntensities<-tstnormdata

}

else {

print("mine")
log2data<-log2(geneIntensities2)
tstlog2data<-log2(tstgeneIntensities2)

normdata<-normalizeBetweenArrays(log2data, method="quantile")
tstnormdata<-normalizeBetweenArrays(tstlog2data, method="quantile")
geneIntensities<-normdata
tstgeneIntensities<-tstnormdata
}

# Ranking the genes according to "mt.maxT" function as included in "multtest"

library(multtest)

features<-200

resT<-mt.maxT(geneIntensities,geneClassL,test="wilcoxon",B=1000)
# We employed the "wilcoxon" statistic during our study
# However, any other statistical approache is on recearcher's will 
print("")
expfile<-paste(filespath,"resT.csv",sep="")
write.csv(resT,expfile)

resIndex<-resT$index
ordered.intensities<-geneIntensities[resIndex,]
ordered.intensities_test<-tstgeneIntensities[resIndex,]
genesM<-geneIntensities.gnames[resIndex]

ordered.trainsetM<-data.frame(genesM,ordered.intensities)
expfile<-paste(filespath,sprintf("trainset.csv"),sep="")
write.csv(ordered.trainsetM,expfile)

ordered.testset<-data.frame(genesM,ordered.intensities_test)
expfile<-paste(filespath,sprintf("testset.csv"),sep="")
write.csv(ordered.testset,expfile)

#Deciding on the number of clusters
ordered.intensities_f<-ordered.intensities[1:features,]
genes_f<-array(genesM,dim=c(features,1))
tmptest_set<-tstgeneIntensities[resIndex,]
tmptest_set_f<-tmptest_set[1:features,]

start<-control + 1
end<-control + treatment
dim_disease<-sprintf("The DISEASE samples range between columns: %d to %d",start,end)#Only prostate disease samples follow a reverse order i.e start=1 end=52
print(dim_disease)


library(clusterSim)

# We ask for num of clusters "ONLY IN THE DISEASE SAMPLES" among the 200 ranked genes
cluster_analysis<-cluster.Sim(ordered.intensities_f[,start:end], 6, 2, 50, "KL",methods="m5") 
# the path is: 6-ratio data without normalization    or 
#              7-interval or mixed (ratio & interval) data without normalization (for breast cancer data),
# since we have already normalized the data
# the minimum Cluster Number is: 2  and 
# the maximum Cluster Number is: 50 (larger numbers distort the index ie. num of features=num of clusters) 
# KL: is the  Krzanowski & Lai index
# the clustering method is m5:k-medoids (PAM)
KL<-as.integer(cluster_analysis$classes)
clusters<-sprintf("Asking for %d number of clusters",KL)
print(clusters)
msg<-sprintf("Starting the AP search")
print(msg)

#Select the exemplars "ONLY IN THE DISEASE SAMPLES" from the 200 ranked list according to the KL index

library(apcluster)

s <- negDistMat(ordered.intensities_f[,start:end], r = 2)
apres<-apclusterK(s,K=KL,prc=0, bimaxit=50,exact=FALSE)

len<-length(apres@exemplars)
exemplIndex<-vector(mode="integer",length=len)

for(i in 1:len) {
  exemplIndex[i]<-apres@exemplars[[i]]
}

exemplars<-sprintf("Number of Exemplars=%d",len)
print(exemplars)
print(exemplIndex)
expfile<-paste(filespath,sprintf("exemplars.csv"),sep="")
write.csv(exemplIndex,expfile)

mAP_KL.values<-array(dim=c(len,data_dim1[[2]]-1))
mAP_KL.genes<-array(dim=c(len,1))
mAP_KL_tst.values<-array(dim=c(len,tstdata_dim1[[2]]-1))

for(i in 1:len) {

 mAP_KL.values[i,]<-ordered.intensities_f[exemplIndex[i],]
 mAP_KL.genes[i]<-genes_f[exemplIndex[i]]
 mAP_KL_tst.values[i,]<-tmptest_set_f[exemplIndex[i],]
}

tmp_mAP_KL.trainset<-data.frame(mAP_KL.genes,mAP_KL.values)
mAP_KL.trainset<-t(tmp_mAP_KL.trainset)
expfile<-paste(filespath,sprintf("mAP-KL_trainset.csv"),sep="")
write.csv(mAP_KL.trainset,expfile)

tmp_mAP_KL.testset<-data.frame(mAP_KL.genes,mAP_KL_tst.values)
mAP_KL.testset<-t(tmp_mAP_KL.testset)
expfile<-paste(filespath,sprintf("mAP-KL_testset.csv"),sep="")
write.csv(mAP_KL.testset,expfile)
 
}
