# Supplementary material for: Combining multiple hypothesis testing and affinity propagation clustering leads to accurate, robust and sample size independent classification on gene expression data
Source: BMC Bioinformatics. 2012 Oct 17;13:270. doi: 10.1186/1471-2105-13-270 (PMC3542193; doi:10.1186/1471-2105-13-270)
Supplement: Additional file 2 — In this file, we present the 5-CV classification results for all real microarray data, when using three different classifiers (SVM-linear, KNN, and RF). [file 1471-2105-13-270-S2.xlsx]

## Sheet: Neuromuscular
	AUC
	ALS						DMD						JDM						LGMD2A						LGMD2B						NM
FS methods	SVM-linear	sd	KNN	sd	RF	sd	SVM-linear	sd	KNN	sd	RF	sd	SVM-linear	sd	KNN	sd	RF	sd	SVM-linear	sd	KNN	sd	RF	sd	SVM-linear	sd	KNN	sd	RF	sd	SVM-linear	sd	KNN	sd	RF	sd
BGA-COA	1	0	1	0	1	0	1	0	1	0	0.98	0.14	1	0	1	0	1	0	1	0	1	0	1	0	1	0	1	0	1	0	0.94	0.14	1	0	0.96	0.14
cat	1	0	1	0	1	0	1	0	1	0	1	0	1	0	1	0	1	0	1	0	1	0	1	0	1	0	1	0	1	0	1	0	1	0	1	0
eBayes	1	0	1	0	1	0	1	0	1	0	1	0	1	0	1	0	1	0	1	0	1	0	1	0	1	0	1	0	1	0
HykGene	1	0	1	0	1	0	1	0	1	0	1	0	1	0	1	0	1	0	0.92	0.16	0.92	0.16	1	0	1	0	1	0	1	0	0.95	0.14	0.93	0.14	1	0
mAP-KL	0.93	0.16	1	0	1	0	1	0	1	0	1	0	1	0	1	0	1	0	1	0	1	0	1	0	1	0	1	0	1	0	1	0	1	0	1	0
maxT (200)	1	0	1	0	1	0	1	0	1	0	1	0	1	0	1	0	1	0	1	0	1	0	1	0	1	0	1	0	1	0	1	0	1	0	1	0
maxT	1	0	1	0	1	0	1	0	1	0	1	0	1	0	1	0	1	0	1	0	1	0	1	0	1	0	1	0	1	0	1	0	1	0	1	0
ODP	1	0	1	0	1	0	1	0	1	0	1	0	1	0	1	0	1	0	1	0	1	0	1	0	1	0	1	0	1	0	0.94	0.14	1	0	1	0
PCA	0.85	0.24	1	0	1	0	0.49	0.28	0.73	0.27	0.48	0.42	0.62	0.22	0.53	0.23	0.9	0.19	0.71	0.26	0.8	0.22	0.83	0.3	0.48	0.3	0.76	0.26	0.89	0.25	0.51	0.28	0.63	0.28	0.82	0.3
PLS-CV	1	0	1	0	1	0	1	0	1	0	1	0	1	0	1	0	1	0	1	0	1	0	1	0	1	0	1	0	1	0	0.87	0.16	0.88	0.17	0.97	0.12
RF-MDA	1	0.04	1	0	1	0	0.94	0.14	0.99	0.05	1	0	1	0	1	0	1	0	1	0	1	0	1	0	1	0	1	0	1	0	0.99	0.05	0.96	0.11	1	0
Rnd	0.986	0.0295146	1	0	1	0	1	0	1	0	1	0	1	0	1	0	1	0	1	0	1	0	1	0	1	0	1	0	1	0	0.951	0.0433205	0.958	0.0379473	0.976	0.0302581
SAM	1	0	1	0	1	0	1	0	1	0	1	0	1	0	1	0	1	0	1	0	1	0	1	0	1	0	1	0	1	0	0.94	0.14	1	0	1	0
SNR	1	0	1	0	1	0	1	0	1	0	1	0	1	0	1	0	1	0	1	0	1	0	1	0	1	0	1	0	1	0	1	0	1	0	1	0
t-test	1	0	1	0	1	0	1	0	1	0	1	0	1	0	1	0	1	0	1	0	1	0	1	0	1	0	1	0	1	0	1	0	1	0	1	0
	ACC (%)
	ALS						DMD						JDM						LGMD2A						LGMD2B						NM
FS methods	SVM-linear	sd	KNN	sd	RF	sd	SVM-linear	sd	KNN	sd	RF	sd	SVM-linear	sd	KNN	sd	RF	sd	SVM-linear	sd	KNN	sd	RF	sd	SVM-linear	sd	KNN	sd	RF	sd	SVM-linear	sd	KNN	sd	RF	sd
BGA-COA	100	0	100	0	100	0	100	0	100	0	93.33	13.47	100	0	100	0	100	0	100	0	100	0	98	8	100	0	100	0	100	0	94.33	12.31	100	0	88.17	15.44
cat	100	0	100	0	100	0	100	0	100	0	100	0	100	0	100	0	100	0	100	0	100	0	100	0	100	0	100	0	100	0	100	0	100	0	99.33	4.71
eBayes	100	0	100	0	100	0	100	0	100	0	100	0	100	0	100	0	100	0	100	0	100	0	100	0	100	0	100	0	100	0
HykGene	100	0	100	0	100	0	100	0	100	0	100	0	95	10.1	98.5	6	97.5	7.58	89.67	19.89	92.67	13.95	96.67	10.1	100	0	100	0	100	0	100	0	100	0	100	0
mAP-KL	92.33	16.91	100	0	99	7.07	100	0	100	0	100	0	100	0	100	0	100	0	100	0	100	0	93.33	14.68	100	0	100	0	100	0	100	0	100	0	100	0
maxT (200)	100	0	100	0	100	0	100	0	100	0	100	0	100	0	100	0	100	0	100	0	100	0	100	0	100	0	100	0	100	0	100	0	100	0	100	0
maxT	100	0	100	0	100	0	100	0	100	0	100	0	100	0	100	0	100	0	100	0	100	0	100	0	100	0	100	0	100	0	100	0	100	0	100	0
ODP	100	0	100	0	100	0	100	0	100	0	100	0	100	0	100	0	100	0	100	0	100	0	100	0	100	0	100	0	100	0	93.83	12.58	100	0	96.17	10.54
PCA	83.33	24.51	100	0	100	0	45.33	27.77	70.67	27.68	40.67	25.46	62	21.57	52.5	22.73	75	20.82	69	26.73	80	19.92	70.67	29.46	46	27.88	78	23.91	69.33	23.66	50	27.97	61	26.54	73	27.28
PLS-CV	100	0	100	0	100	0	100	0	100	0	100	0	100	0	100	0	100	0	100	0	100	0	100	0	100	0	100	0	100	0	86.17	15.94	87	17.51	93.17	13.12
RF-MDA	99.33	4.71	100	0	96	14.11	92.67	15.12	98.67	6.6	99.33	4.71	100	0	100	0	100	0	100	0	100	0	98.67	6.6	100	0	100	0	100	0	98.67	6.6	95	11.66	100	0
Rnd	98.334	3.51224	100	0	99.733	0.844328	100	0	100	0	99.3	2.21359	99.95	0.158114	100	0	99.45	1.30064	100	0	100	0	100	0	100	0	100	0	100	0	94.7	4.68728	95.267	4.12959	91.132	6.49963
SAM	100	0	100	0	100	0	100	0	100	0	100	0	100	0	100	0	100	0	100	0	100	0	100	0	100	0	100	0	100	0	94.33	12.31	100	0	92.5	13.6
SNR	100	0	100	0	100	0	100	0	100	0	100	0	100	0	100	0	100	0	100	0	100	0	100	0	100	0	100	0	100	0	100	0	100	0	100	0
t-test	100	0	100	0	100	0	100	0	100	0	100	0	100	0	100	0	100	0	100	0	100	0	100	0	100	0	100	0	100	0	100	0	100	0	98.67	6.6
	TNR
	ALS						DMD						JDM						LGMD2A						LGMD2B						NM
FS methods	SVM-linear	sd	KNN	sd	RF	sd	SVM-linear	sd	KNN	sd	RF	sd	SVM-linear	sd	KNN	sd	RF	sd	SVM-linear	sd	KNN	sd	RF	sd	SVM-linear	sd	KNN	sd	RF	sd	SVM-linear	sd	KNN	sd	RF	sd
BGA-COA	1	0	1	0	1	0	1	0	1	0	0.85	0.32	1	0	1	0	1	0	1	0	1	0	0.96	0.17	1	0	1	0	1	0	0.88	0.28	1	0	0.87	0.28
cat	1	0	1	0	1	0	1	0	1	0	1	0	1	0	1	0	1	0	1	0	1	0	1	0	1	0	1	0	1	0	1	0	1	0	1	0
eBayes	1	0	1	0	1	0	1	0	1	0	1	0	1	0	1	0	1	0	1	0	1	0	1	0	1	0	1	0	1	0
HykGene	1	0	1	0	1	0	1	0	1	0	1	0	1	0	1	0	1	0	0.85	0.32	0.97	0.12	0.97	0.12	1	0	1	0	1	0	0.9	0.27	0.85	0.27	1	0
mAP-KL	1	0	1	0	1	0	1	0	1	0	1	0	1	0	1	0	1	0	1	0	1	0	0.87	0.3	1	0	1	0	1	0	1	0	1	0	1	0
maxT (200)	1	0	1	0	1	0	1	0	1	0	1	0	1	0	1	0	1	0	1	0	1	0	1	0	1	0	1	0	1	0	1	0	1	0	1	0
maxT	1	0	1	0	1	0	1	0	1	0	1	0	1	0	1	0	1	0	1	0	1	0	1	0	1	0	1	0	1	0	1	0	1	0	1	0
ODP	1	0	1	0	1	0	1	0	1	0	1	0	1	0	1	0	1	0	1	0	1	0	1	0	1	0	1	0	1	0	0.87	0.28	1	0	0.92	0.23
PCA	0.86	0.3	1	0	1	0	0.51	0.45	0.79	0.37	0.48	0.46	0.73	0.29	0.57	0.32	0.77	0.31	0.81	0.35	0.95	0.18	0.61	0.43	0.58	0.44	0.84	0.34	0.74	0.38	0.6	0.4	0.66	0.36	0.77	0.35
PLS-CV	1	0	1	0	1	0	1	0	1	0	1	0	1	0	1	0	1	0	1	0	1	0	1	0	1	0	1	0	1	0	0.84	0.29	0.88	0.28	0.87	0.28
RF-MDA	1	0	1	0	1	0	1	0	1	0	1	0	1	0	1	0	1	0	1	0	1	0	0.98	0.1	1	0	1	0	1	0	1	0	1	0	1	0
Rnd	1	0	1	0	0.996	0.0126491	1	0	1	0	0.988	0.0379473	1	0	1	0	1	0	1	0	1	0	1	0	1	0	1	0	1	0	0.943	0.0800069	0.957	0.052079	0.866	0.0873308
SAM	1	0	1	0	1	0	1	0	1	0	1	0	1	0	1	0	1	0	1	0	1	0	1	0	1	0	1	0	1	0	0.88	0.28	1	0	0.87	0.28
SNR	1	0	1	0	1	0	1	0	1	0	1	0	1	0	1	0	1	0	1	0	1	0	1	0	1	0	1	0	1	0	1	0	1	0	1	0
t-test	1	0	1	0	1	0	1	0	1	0	1	0	1	0	1	0	1	0	1	0	1	0	1	0	1	0	1	0	1	0	1	0	1	0	0.98	0.1
	TPR
	ALS						DMD						JDM						LGMD2A						LGMD2B						NM
FS methods	SVM-linear	sd	KNN	sd	RF	sd	SVM-linear	sd	KNN	sd	RF	sd	SVM-linear	sd	KNN	sd	RF	sd	SVM-linear	sd	KNN	sd	RF	sd	SVM-linear	sd	KNN	sd	RF	sd	SVM-linear	sd	KNN	sd	RF	sd
BGA-COA	1	0	1	0	1	0	1	0	1	0	1	0	1	0	1	0	1	0	1	0	1	0	1	0	1	0	1	0	1	0	1	0	1	0	0.91	0.19
cat	1	0	1	0	1	0	1	0	1	0	1	0	1	0	1	0	1	0	1	0	1	0	1	0	1	0	1	0	1	0	1	0	1	0	0.99	0.07
eBayes	1	0	1	0	1	0	1	0	1	0	1	0	1	0	1	0	1	0	1	0	1	0	1	0	1	0	1	0	1	0
HykGene	1	0	1	0	1	0	1	0	1	0	1	0	1	0	1	0	1	0	0.98	0.1	0.87	0.32	0.98	0.1	1	0	1	0	1	0	0.99	0.07	1	0	0.99	0.07
mAP-KL	0.86	0.32	1	0	0.98	0.14	1	0	1	0	1	0	1	0	1	0	1	0	1	0	1	0	1	0	1	0	1	0	1	0	1	0	1	0	1	0
maxT (200)	1	0	1	0	1	0	1	0	1	0	1	0	1	0	1	0	1	0	1	0	1	0	1	0	1	0	1	0	1	0	1	0	1	0	1	0
maxT	1	0	1	0	1	0	1	0	1	0	1	0	1	0	1	0	1	0	1	0	1	0	1	0	1	0	1	0	1	0	1	0	1	0	1	0
ODP	1	0	1	0	1	0	1	0	1	0	1	0	1	0	1	0	1	0	1	0	1	0	1	0	1	0	1	0	1	0	1	0	1	0	1	0
PCA	0.83	0.36	1	0	1	0	0.46	0.48	0.67	0.44	0.41	0.45	0.51	0.34	0.48	0.32	0.73	0.32	0.61	0.44	0.64	0.42	0.77	0.39	0.37	0.43	0.68	0.43	0.61	0.44	0.42	0.44	0.59	0.44	0.73	0.39
PLS-CV	1	0	1	0	1	0	1	0	1	0	1	0	1	0	1	0	1	0	1	0	1	0	1	0	1	0	1	0	1	0	0.9	0.23	0.88	0.26	0.99	0.07
RF-MDA	0.99	0.07	1	0	0.93	0.25	0.87	0.28	0.98	0.1	0.99	0.07	1	0	1	0	1	0	1	0	1	0	1	0	1	0	1	0	1	0	0.98	0.1	0.91	0.22	1	0
Rnd	0.97	0.0632456	1	0	1	0	1	0	1	0	1	0	0.999	0.00316228	1	0	0.989	0.0260128	1	0	1	0	1	0	1	0	1	0	1	0	0.955	0.0492725	0.954	0.0503764	0.956	0.0632807
SAM	1	0	1	0	1	0	1	0	1	0	1	0	1	0	1	0	1	0	1	0	1	0	1	0	1	0	1	0	1	0	1	0	1	0	0.98	0.1
SNR	1	0	1	0	1	0	1	0	1	0	1	0	1	0	1	0	1	0	1	0	1	0	1	0	1	0	1	0	1	0	1	0	1	0	1	0
t-test	1	0	1	0	1	0	1	0	1	0	1	0	1	0	1	0	1	0	1	0	1	0	1	0	1	0	1	0	1	0	1	0	1	0	1	0

## Sheet: Cancers
	AUC
	BREAST						COLON						LEUKEMIA						PROSTATE
FS methods	SVM-linear	sd	KNN	sd	RF	sd	SVM-linear	sd	KNN	sd	RF	sd	SVM-linear	sd	KNN	sd	RF	sd	SVM-linear	sd	KNN	sd	RF	sd
BGA-COA	0.64	0.11	0.62	0.11	0.83	0.1	0.99	0.05	0.99	0.03	0.98	0.06	0.92	0.11	0.96	0.09	0.99	0.04	0.92	0.06	0.87	0.07	0.95	0.05
cat	0.82	0.1	0.85	0.1	0.91	0.07	0.98	0.05	1	0	0.99	0.04	1	0.04	1	0	1	0
eBayes							0.99	0.04	0.98	0.05	0.99	0.03	0.99	0.05	0.99	0.08	1	0	0.94	0.05	0.91	0.07	0.96	0.04
HykGene	0.82	0.08	0.73	0.08	0.91	0.06	0.84	0.14	0.92	0.1	0.98	0.06	1	0.04	1	0	1	0	0.86	0.07	0.88	0.06	0.97	0.04
mAP-KL	0.71	0.1	0.57	0.11	0.8	0.11	0.94	0.09	0.96	0.07	0.99	0.03	0.98	0.04	0.94	0.09	1	0	0.88	0.07	0.82	0.09	0.93	0.06
maxT (200)	0.75	0.1	0.74	0.11	0.85	0.11	0.95	0.08	0.95	0.08	1	0	1	0	1	0	1	0	0.95	0.04	0.82	0.09	0.95	0.05
maxT	0.77	0.08	0.78	0.1	0.87	0.1	0.96	0.07	0.97	0.07	1	0.02	0.97	0.07	1	0	1	0.02	0.82	0.07	0.8	0.09	0.89	0.07
ODP	0.74	0.11	0.73	0.12	0.83	0.1	1	0	1	0	0.99	0.03
PCA	0.51	0.12	0.6	0.1	0.72	0.14	0.7	0.18	0.65	0.18	0.79	0.19	0.5	0	0.57	0.12	0.56	0.16	0.77	0.08	0.67	0.11	0.84	0.09
PLS-CV	0.77	0.07	0.68	0.1	0.91	0.08	0.92	0.11	0.99	0.03	1	0.02	0.92	0.14	0.9	0.14	1	0	0.95	0.05	0.91	0.06	0.97	0.03
RF-MDA	0.79	0.09	0.71	0.1	0.91	0.07	0.93	0.1	0.96	0.07	0.99	0.03	1	0	0.96	0.09	1	0	0.95	0.05	0.93	0.05	0.97	0.04
Rnd	0.687	0.0359166	0.663	0.0359166	0.786	0.0126491	0.917	0.0447338	0.925	0.0400694	0.975	0.0171594	0.945	0.0540062	0.96	0.0343188	0.991	0.00737865	0.883	0.0231181	0.798	0.0511642	0.929	0.02079
SAM	0.7	0.12	0.67	0.12	0.82	0.11	1	0	1	0	1	0.02	1	0.04	0.99	0.08	1	0	0.92	0.05	0.86	0.08	0.96	0.04
SNR	0.76	0.11	0.69	0.11	0.86	0.1	1	0	1	0.02	0.99	0.03	0.5	0	0.5	0	0.5	0	0.5	0	0.5	0	0.5	0
t-test	0.76	0.1	0.7	0.11	0.82	0.1	1	0	1	0	0.99	0.03	0.5	0	0.5	0	0.5	0	0.5	0	0.5	0	0.5	0
	ACC (%)
	BREAST						COLON						LEUKEMIA						PROSTATE
FS methods	SVM-linear	sd	KNN	sd	RF	sd	SVM-linear	sd	KNN	sd	RF	sd	SVM-linear	sd	KNN	sd	RF	sd	SVM-linear	sd	KNN	sd	RF	sd
BGA-COA	64.45	10.41	63.48	10.55	73.35	10.03	98.67	4.57	99.33	3.3	87.67	13.81	95.68	6.38	97.57	5.25	94.64	7.8	91.96	5.88	87.05	7.46	89.91	6.36
cat	82.66	9.57	85.28	9.91	82.71	8.3	98	5.47	100	0	95	9.67	99.71	2.02	100	0	98.68	4.01
eBayes							99	4	98	5.47	95.33	8.28	99.43	2.83	99.14	4.48	97.36	5.35	93.52	5.21	91.27	6.73	93.52	5.39
HykGene	81.72	7.95	74.34	8.2	81.73	9.58	83.67	13.67	91.67	9.67	93.67	8.84	99.75	1.77	100	0	97.36	5.35	85.58	7.02	88.4	6.32	94.31	5.09
mAP-KL	71.47	10.44	56.35	10.47	75.93	12.65	94	9.38	96	7.19	96	7.19	97.36	5.35	93.61	7.64	98.93	5.31	87.82	6.81	82.22	8.47	87.33	6.86
maxT (200)	75.75	10.07	74.4	11.14	76.83	9.1	95	7.72	95	7.72	94	8.08	100	0	100	0	100	0	94.6	4.38	82.12	8.51	92.05	5.69
maxT	77.22	8.33	78.25	9.3	79.72	9.75	95.67	7.38	96.67	6.73	95.33	7.56	98.07	4.84	100	0	93.86	8.66	81.66	6.73	79.7	9.06	83.07	7.27
ODP	74.43	10.79	73.74	11.54	75.15	10.48	100	0	100	0	95.33	8.93
PCA	51.74	12.66	59.09	10.86	61.3	11.86	70	18.44	65	18.21	76	19.68	71.07	4.62	71.07	4.62	71.07	4.62	77.22	7.82	66.63	10.75	75.84	9.54
PLS-CV	76.84	7.51	68.68	10.36	81.57	8.6	92	11.29	99.33	3.3	94	10.52	95.64	7.62	92.61	8.58	96.79	7.09	94.73	4.71	91.28	6.06	93.51	5.86
RF-MDA	79.68	8.74	71.72	9.7	81.61	9.82	92.67	9.62	96.33	6.97	94.67	9.18	100	0	97.64	5.09	100	0	94.81	4.89	92.64	4.8	93.53	5.75
Rnd	69.281	3.46542	67.07	3.46336	71.269	2.43382	91.832	4.5861	92.5	3.96083	90.133	3.85007	95.478	4.25062	96.214	3.18247	94.422	2.38292	88.362	2.33485	79.665	5.02362	87.043	3.18497
SAM	70.48	12.2	68.33	11.22	74.55	10.88	100	0	100	0	96	7.94	99.71	2.02	99.14	4.48	97.36	5.35	91.85	5.51	86.46	7.54	92.35	5.27
SNR	76.43	10.45	70.19	11.2	79.37	10.47	100	0	99.67	2.36	96.67	6.73	71.07	4.62	71.07	4.62	71.07	4.62	50.95	1.18	50.95	1.18	50.57	1.41
t-test	75.79	10.2	71.27	11.38	75.53	11.24	100	0	100	0	96.33	6.97	71.07	4.62	71.07	4.62	71.07	4.62	50.95	1.18	50.95	1.18	50.57	1.41
	TNR
	BREAST						COLON						LEUKEMIA						PROSTATE
FS methods	SVM-linear	sd	KNN	sd	RF	sd	SVM-linear	sd	KNN	sd	RF	sd	SVM-linear	sd	KNN	sd	RF	sd	SVM-linear	sd	KNN	sd	RF	sd
BGA-COA	0.71	0.16	0.76	0.13	0.79	0.15	1	0	0.99	0.05	0.89	0.22	1	0	1	0	1	0	0.92	0.09	0.87	0.1	0.91	0.09
cat	0.87	0.13	0.88	0.1	0.86	0.12	0.96	0.11	1	0	0.97	0.14	1	0	1	0	1	0
eBayes							0.98	0.08	0.96	0.11	0.97	0.11	1	0	1	0	1	0	0.98	0.04	0.91	0.11	0.98	0.04
HykGene	0.84	0.13	0.83	0.12	0.86	0.12	0.75	0.25	0.87	0.16	0.93	0.14	1	0	1	0	1	0	0.84	0.12	0.9	0.09	0.96	0.06
mAP-KL	0.75	0.14	0.53	0.14	0.79	0.16	0.95	0.12	0.99	0.07	0.95	0.12	0.96	0.07	0.94	0.09	1	0	0.89	0.09	0.82	0.13	0.9	0.09
maxT (200)	0.79	0.15	0.79	0.16	0.83	0.13	0.94	0.13	0.96	0.11	0.94	0.13	1	0	1	0	1	0	0.97	0.05	0.89	0.09	0.95	0.06
maxT	0.77	0.14	0.8	0.13	0.84	0.13	0.93	0.14	0.93	0.13	0.97	0.1	0.99	0.04	1	0	0.98	0.07	0.82	0.11	0.85	0.13	0.88	0.09
ODP	0.76	0.14	0.77	0.15	0.8	0.14	1	0	1	0	0.97	0.13
PCA	0.6	0.2	0.56	0.18	0.66	0.18	0.71	0.27	0.59	0.24	0.8	0.23	1	0	1	0	1	0	0.82	0.14	0.66	0.15	0.77	0.15
PLS-CV	0.77	0.13	0.74	0.15	0.85	0.13	0.89	0.2	0.99	0.07	0.94	0.16	1	0	0.96	0.07	1	0	0.94	0.08	0.93	0.07	0.95	0.08
RF-MDA	0.87	0.13	0.74	0.13	0.91	0.11	0.87	0.16	0.93	0.13	0.96	0.11	1	0	1	0	1	0	0.95	0.07	0.94	0.07	0.97	0.06
Rnd	0.74	0.0355903	0.711	0.0406749	0.762	0.0252982	0.906	0.0490351	0.918	0.0567255	0.903	0.0551866	0.969	0.0328126	0.963	0.0319896	0.978	0.0168655	0.893	0.0362246	0.822	0.0676264	0.888	0.0364539
SAM	0.73	0.16	0.79	0.14	0.79	0.15	1	0	1	0	0.99	0.09	1	0	1	0	1	0	0.95	0.07	0.84	0.12	0.97	0.05
SNR	0.8	0.15	0.8	0.15	0.85	0.14	1	0	1	0	1	0	1	0	1	0	1	0	0	0	0	0	0.08	0.27
t-test	0.76	0.15	0.78	0.15	0.81	0.14	1	0	1	0	0.99	0.05	1	0	1	0	1	0	0	0	0	0	0.08	0.27
	TPR
	BREAST						COLON						LEUKEMIA						PROSTATE
FS methods	SVM-linear	sd	KNN	sd	RF	sd	SVM-linear	sd	KNN	sd	RF	sd	SVM-linear	sd	KNN	sd	RF	sd	SVM-linear	sd	KNN	sd	RF	sd
BGA-COA	0.56	0.2	0.48	0.17	0.67	0.15	0.97	0.09	0.99	0.05	0.87	0.19	0.85	0.23	0.92	0.18	0.81	0.27	0.92	0.08	0.87	0.11	0.89	0.1
cat	0.77	0.15	0.82	0.16	0.78	0.16	1	0	1	0	0.93	0.13	0.99	0.07	1	0	0.95	0.14
eBayes							1	0	1	0	0.93	0.13	0.98	0.1	0.97	0.16	0.91	0.19	0.9	0.09	0.91	0.08	0.89	0.1
HykGene	0.8	0.13	0.63	0.16	0.76	0.17	0.93	0.14	0.96	0.11	0.95	0.12	0.99	0.07	1	0	0.9	0.2	0.87	0.09	0.87	11	0.93	0.08
mAP-KL	0.67	0.15	0.6	0.19	0.73	0.18	0.93	0.13	0.93	0.13	0.97	0.09	1	0	0.93	0.17	0.97	0.17	0.86	0.1	0.83	0.11	0.85	0.11
maxT (200)	0.72	0.17	0.69	0.13	0.69	0.17	0.96	0.11	0.94	0.13	0.94	0.13	1	0	1	0	1	0	0.92	0.07	0.76	0.13	0.89	0.09
maxT	0.78	0.14	0.76	0.17	0.74	0.18	0.99	0.07	1	0	0.94	0.26	0.96	0.13	1	0	0.85	0.27	0.82	0.11	0.75	0.14	0.79	0.13
ODP	0.72	0.21	0.7	0.17	0.69	0.18	1	0	1	0	0.93	0.13
PCA	0.42	0.2	0.63	0.14	0.56	0.19	0.69	0.24	0.71	0.25	0.72	0.13	0	0	0	0	0	0	0.73	0.12	0.68	0.15	0.75	0.15
PLS-CV	0.77	0.13	0.62	0.16	0.77	0.15	0.95	0.12	1	0	0.94	0.13	0.84	0.27	0.83	0.27	0.89	0.25	0.95	0.05	0.9	0.09	0.92	0.07
RF-MDA	0.7	0.16	0.69	0.15	0.7	0.16	0.99	0.07	0.99	0.05	0.93	0.13	1	0	0.91	0.19	1	0	0.94	0.07	0.91	0.08	0.9	0.09
Rnd	0.634	0.0501553	0.62	0.0654896	0.65	0.0309121	0.929	0.0530094	0.932	0.0348967	0.9	0.03	0.923	0.0816565	0.96	0.0402768	0.859	0.0585852	0.875	0.0259272	0.774	0.0435125	0.856	0.0287518
SAM	0.67	0.19	0.54	0.21	0.69	0.19	1	0	1	0	0.93	0.13	0.99	0.07	0.97	0.16	0.91	0.19	0.88	0.09	0.89	0.1	0.88	0.1
SNR	0.72	0.2	0.58	0.19	0.72	0.2	1	0	0.99	0.05	0.93	0.13	0	0	0	0	0	0	1	0	1	0	0.92	0.27
t-test	0.76	0.18	0.63	0.17	0.69	0.19	1	0	1	0	0.93	0.13	0	0	0	0	0	0	1	0	1	0	0.92	0.27
