# Supplementary material for: Combining multiple hypothesis testing and affinity propagation clustering leads to accurate, robust and sample size independent classification on gene expression data
Source: BMC Bioinformatics. 2012 Oct 17;13:270. doi: 10.1186/1471-2105-13-270 (PMC3542193; doi:10.1186/1471-2105-13-270)
Supplement: Additional file 3 — In this file, we present the Hold-out validation results for all real microarray data, when using three different classifiers (SVM-linear, KNN, and RF). [file 1471-2105-13-270-S3.xlsx]

## Sheet: Neuromuscular
	AUC
	ALS			DMD			JDM			LGMD2A			LGMD2B			NM
FS methods	SVM-linear	KNN	RF	SVM-linear	KNN	RF	SVM-linear	KNN	RF	SVM-linear	KNN	RF	SVM-linear	KNN	RF	SVM-linear	KNN	RF
BGA-COA	1	1	1	0.95	0.95	1	0.94	0.94	1	1	0.95	1	0.95	0.91	0.98	0.55	0.62	0.47
cat	1	1	1	1	1	1	1	1	1	0.77	0.73	1	0.73	0.55	0.36	0.75	0.63	0.78
eBayes	1	1	1	1	1	1	1	1	1	0.77	0.77	1	0.68	0.55	0.48
HykGene	0.79	0.67	0.64	1	1	1	1	1	1	0.68	0.65	0.94	0.82	0.82	0.82	0.61	0.75	0.88
mAP-KL	1	1	1	1	1	1	0.94	1	1	0.95	0.95	1	0.91	0.86	0.7	0.7	0.62	0.74
maxT(200)	1	0.96	1	1	1	1	1	1	1	1	1	1	0.77	0.77	1	0.88	0.88	0.8
maxT	1	1	1	1	1	1	1	1	1	0.95	1	0.94	0.82	0.86	0.91	0.68	0.75	0.37
ODP	1	1	1	1	1	1	1	1	1	0.86	0.77	1	0.68	0.73	0.73	0.86	0.76	0.25
PCA	0.75	0.79	1	0.18	0.48	0.61	1	1	1	0.44	0.64	0.58	0.26	0.23	0.21	0.43	0.57	0.55
PLS-CV	1	1	1	1	1	1	1	1	1	0.86	0.82	1	0.91	0.86	1	0.85	0.71	0.42
RF-MDA	1	0.96	1	1	1	1	1	1	1	0.91	0.91	1	1	0.77	1	0.47	0.52	0.22
Rnd	0.984	0.976	0.994	1	1	0.994	1	0.995	0.998	0.896	0.891	0.893	0.746	0.703	0.904	0.752	0.748	0.67
SAM	1	1	1	1	1	1	1	1	1	0.82	0.77	1	0.68	0.55	0.52	0.9	0.9	0.65
SNR	1	1	1	1	1	1	1	1	1	0.86	0.86	0.94	0.55	0.73	0.88	0.77	0.82	0.9
t-test	1	1	1	1	1	1	1	1	1	0.86	0.82	1	0.55	0.73	0.82	0.81	0.82	0.89
	ACC (%)
	ALS			DMD			JDM			LGMD2A			LGMD2B			NM
FS methods	SVM-linear	KNN	RF	SVM-linear	KNN	RF	SVM-linear	KNN	RF	SVM-linear	KNN	RF	SVM-linear	KNN	RF	SVM-linear	KNN	RF
BGA-COA	100	100	100	92.86	92.86	100	94.74	94.74	94.74	100	92.86	100	92.86	85.71	78.57	44.44	44.44	33.33
cat	100	100	100	100	100	100	100	100	94.74	64.29	57.14	71.43	57.14	28.57	28.57	72.22	55.56	61.11
eBayes	100	100	100	100	100	92.86	100	100	94.74	64.29	64.29	50	50	28.57	35.71
HykGene	66.67	66.67	46.67	100	100	100	100	100	100	50	64.29	57.14	71.43	71.43	71.43	61.11	72.22	72.22
mAP-KL	100	100	100	100	100	92.86	94.74	100	100	92.86	92.86	100	85.71	78.57	42.86	83.33	72.22	66.67
maxT(200)	100	93.33	100	100	100	100	100	100	100	100	100	100	64.29	64.29	71.43	83.33	83.33	72.22
maxT	100	100	100	100	100	100	100	100	100	92.86	100	57.14	71.43	78.57	71.43	72.22	72.22	38.89
ODP	100	100	100	100	100	100	100	100	94.74	78.57	64.29	78.57	50	57.14	57.14	88.89	83.33	33.33
PCA	60	66.67	66.67	28.57	57.14	57.14	100	100	100	50	42.86	42.86	21.43	35.71	28.57	44.44	55.56	77.78
PLS-CV	100	100	100	100	100	100	100	100	100	78.57	71.43	92.86	85.71	78.57	64.29	77.78	66.67	33.33
RF-MDA	100	93.33	93.33	100	100	100	100	100	100	85.71	85.71	78.57	100	64.29	78.57	50	38.89	27.78
Rnd	97.333	95.998	92.665	100	100	95.714	100	99.474	98.421	85.713	85.001	74.999	62.142	57.143	65	75.001	70.556	56.111
SAM	100	100	100	100	100	100	100	100	100	71.43	64.29	71.43	50	28.57	42.86	94.44	94.44	38.89
SNR	100	100	100	100	100	100	100	100	94.74	78.57	78.57	78.57	28.57	57.14	78.57	66.67	83.33	83.33
t-test	100	100	100	100	100	100	100	100	100	78.57	71.43	71.43	28.57	57.14	71.43	72.22	83.33	77.78
	TNR
	ALS			DMD			JDM			LGMD2A			LGMD2B			NM
FS methods	SVM-linear	KNN	RF	SVM-linear	KNN	RF	SVM-linear	KNN	RF	SVM-linear	KNN	RF	SVM-linear	KNN	RF	SVM-linear	KNN	RF
BGA-COA	1	1	1	0.91	0.91	1	0.88	0.88	0.88	1	0.91	1	0.91	0.82	0.73	0.31	0.23	0.23
cat	1	1	1	1	1	1	1	1	0.88	0.55	0.45	0.64	0.45	0.09	0.09	0.69	0.46	0.46
eBayes	1	1	1	1	1	0.91	1	1	0.88	0.55	0.55	0.36	0.36	0.09	0.27
HykGene	0.58	0.67	0.42	1	1	1	1	1	1	0.36	0.64	0.45	0.64	0.64	0.64	1	0.69	0.69
mAP-KL	1	1	1	1	1	0.91	0.88	1	1	0.91	0.91	1	0.82	0.73	0.36	1	0.85	0.69
maxT(200)	1	0.92	1	1	1	1	1	1	1	1	1	1	0.55	0.55	0.64	0.77	0.77	0.69
maxT	1	1	1	1	1	1	1	1	1	0.91	1	0.45	0.64	0.73	0.64	0.77	0.69	0.38
ODP	1	1	1	1	1	1	1	1	0.88	0.73	0.55	0.73	0.36	0.45	0.45	0.92	0.92	0.38
PCA	0.5	0.58	0.58	0.36	0.64	0.55	1	1	1	0.55	0.27	0.27	0.18	0.45	0.09	0.46	0.54	0.92
PLS-CV	1	1	1	1	1	1	1	1	1	0.73	0.64	0.91	0.82	0.73	0.55	0.69	0.62	0.08
RF-MDA	1	0.92	0.92	1	1	1	1	1	1	0.82	0.82	0.73	1	0.55	0.73	0.54	0.23	0.15
Rnd	0.967	0.952	0.918	1	1	0.964	1	1	0.988	0.828	0.82	0.702	0.527	0.473	0.556	0.747	0.655	0.486
SAM	1	1	1	1	1	1	1	1	1	0.64	0.55	0.64	0.36	0.09	0.27	1	1	0.15
SNR	1	1	1	1	1	1	1	1	0.88	0.73	0.73	0.73	0.09	0.45	0.73	0.54	0.85	0.77
t-test	1	1	1	1	1	1	1	1	1	0.73	0.64	0.64	0.09	0.45	0.73	0.62	0.85	0.77
	TPR
	ALS			DMD			JDM			LGMD2A			LGMD2B			NM
FS methods	SVM-linear	KNN	RF	SVM-linear	KNN	RF	SVM-linear	KNN	RF	SVM-linear	KNN	RF	SVM-linear	KNN	RF	SVM-linear	KNN	RF
BGA-COA	1	1	1	1	1	1	1	1	1	1	1	1	1	1	1	0.8	1	0.6
cat	1	1	1	1	1	1	1	1	1	1	1	1	1	1	1	0.8	0.8	1
eBayes	1	1	1	1	1	1	1	1	1	1	1	1	1	1	0.67
HykGene	1	0.67	0.67	1	1	1	1	1	1	1	0.67	1	1	1	1	0.6	0.8	0.8
mAP-KL	1	1	1	1	1	1	1	1	1	1	1	1	1	1	0.67	0.4	0.4	0.6
maxT(200)	1	1	1	1	1	1	1	1	1	1	1	1	1	1	1	1	1	0.8
maxT	1	1	1	1	1	1	1	1	1	1	1	1	1	1	1	0.6	0.8	0.4
ODP	1	1	1	1	1	1	1	1	1	1	1	1	1	1	1	0.8	0.6	0.2
PCA	1	1	1	0	0.33	0.67	1	1	1	0.33	1	1	0.33	0	1	0.4	0.6	0.4
PLS-CV	1	1	1	1	1	1	1	1	1	1	1	1	1	1	1	1	0.8	1
RF-MDA	1	1	1	1	1	1	1	1	1	1	1	1	1	1	1	0.4	0.8	0.6
Rnd	1	1	0.967	1	1	0.934	1	0.991	0.982	0.967	0.967	0.934	0.967	0.934	1	0.76	0.84	0.76
SAM	1	1	1	1	1	1	1	1	1	1	1	1	1	1	1	0.8	0.8	1
SNR	1	1	1	1	1	1	1	1	1	1	1	1	1	1	1	1	0.8	1
t-test	1	1	1	1	1	1	1	1	1	1	1	1	1	1	0.67	1	0.8	0.8

## Sheet: Cancers
	AUC
	BREAST			COLON			LEUKEMIA			PROSTATE
FS methods	SVM-linear	KNN	RF	SVM-linear	KNN	RF	SVM-linear	KNN	RF	SVM-linear	KNN	RF
BGA-COA	0.61	0.72	0.76	0.78	0.78	0.87	0.94	0.96	1	0.98	0.67	0.73
cat	0.72	0.68	0.75	0.8	0.8	0.8	1	1	0.99
eBayes				0.8	0.8	0.8	0.96	0.96	1	0.5	0.87	0.86
HykGene	0.57	0.52	0.76	0.8	0.8	0.81	0.96	0.89	0.97	0.78	0.5	0.69
mAP-KL	0.64	0.3	0.87	0.87	0.78	0.89	0.75	0.66	0.71	0.94	0.9	0.8
maxT(200)	0.79	0.76	0.83	0.8	0.78	0.83	0.96	0.96	1	0.5	0.5	0.88
maxT	0.73	0.61	0.77	0.8	0.8	0.79	0.82	0.89	0.96	0.83	0.5	0.5
ODP	0.73	0.72	0.74	0.8	0.8	0.82
PCA	0.55	0.54	0.75	0.53	0.59	0.83	0.5	0.53	0.64	0.9	0.5	0.5
PLS-CV	0.55	0.64	0.82	0.8	0.78	0.79	0.94	0.94	0.99	0.56	0.85	0.87
RF-MDA	0.66	0.73	0.82	0.8	0.8	0.81	0.94	0.9	0.99	0.5	0.84	0.83
Rnd	0.738	0.698	0.758	0.765	0.792	0.835	0.904	0.872	0.972	0.506	0.629	0.702
SAM	0.73	0.69	0.77	0.8	0.8	0.8	0.96	0.93	0.99	0.5	0.89	0.92
SNR	0.76	0.73	0.77	0.8	0.8	0.79	0.5	0.5	0.5	0.5	0.5	0.5
t-test	0.69	0.68	0.73	0.8	0.8	0.79	0.5	0.5	0.5	0.5	0.5	0.5
	ACC (%)
	BREAST			COLON			LEUKEMIA			PROSTATE
FS methods	SVM-linear	KNN	RF	SVM-linear	KNN	RF	SVM-linear	KNN	RF	SVM-linear	KNN	RF
BGA-COA	57.89	68.42	57.89	81.25	81.25	78.13	94.12	97.06	94.12	97.06	82.35	70.59
cat	68.42	63.16	57.89	84.38	84.38	75	100	100	94.12
eBayes				84.38	84.38	78.13	97.06	97.06	94.12	73.53	91.18	73.53
HykGene	52.63	47.37	73.68	84.38	84.38	84.38	97.06	91.18	91.18	88.24	26.47	41.18
mAP-KL	57.89	26.32	68.42	87.5	81.25	81.25	79.41	70.59	70.59	97.06	85.29	52.94
maxT(200)	73.68	73.68	78.95	84.38	81.25	84.38	97.06	97.06	94.12	73.53	73.53	73.53
maxT	73.68	57.89	63.16	84.38	84.38	78.13	85.29	91.18	85.29	85.29	73.53	73.53
ODP	73.68	68.42	63.16	84.38	84.38	78.13
PCA	57.89	52.63	57.89	75	68.75	75	58.82	61.76	61.76	85.29	26.47	73.53
PLS-CV	47.37	57.89	57.89	84.38	81.25	78.13	94.12	94.12	94.12	76.47	88.24	82.35
RF-MDA	68.42	73.68	78.95	84.38	84.38	78.13	94.12	91.18	94.12	73.53	82.35	76.47
Rnd	74.21	67.893	74.735	81.251	81.564	79.691	91.471	88.237	88.825	73.824	78.824	74.117
SAM	73.68	68.42	73.68	84.38	84.38	78.13	97.06	94.12	94.12	73.53	94.12	73.53
SNR	73.68	73.68	68.42	84.38	84.38	78.13	58.82	58.82	58.82	73.53	73.53	73.53
t-test	68.42	63.16	63.16	84.38	84.38	78.13	58.82	58.82	58.82	73.53	73.53	73.53
	TNR
	BREAST			COLON			LEUKEMIA			PROSTATE
FS methods	SVM-linear	KNN	RF	SVM-linear	KNN	RF	SVM-linear	KNN	RF	SVM-linear	KNN	RF
BGA-COA	0.71	0.86	0.57	0.71	0.71	0.71	0.95	1	1	1	0.33	0.22
cat	0.86	0.86	0.71	0.71	0.71	0.57	1	1	0.95
eBayes				0.71	0.71	0.71	1	1	0.95	0	0.78	0
HykGene	0.71	0.71	0.71	0.71	0.71	0.71	1	1	0.9	0.56	1	0.89
mAP-KL	0.86	0.43	1	0.86	0.71	0.71	1	0.9	0.9	0.89	1	1
maxT(200)	1	0.86	0.71	0.71	0.71	0.71	1	1	1	0	0	0
maxT	0.71	0.71	0.71	0.71	0.71	0.71	1	1	1	0.78	0	0
ODP	0.71	0.86	0.71	0.71	0.71	0.71
PCA	0.43	0.57	0.43	0.14	0.43	0.43	1	0.95	0.95	1	1	0
PLS-CV	0.86	0.86	0.86	0.71	0.71	0.71	0.95	0.95	0.95	0.11	0.78	0.33
RF-MDA	0.57	0.71	0.86	0.71	0.71	0.71	0.95	0.95	1	0	0.89	0.11
Rnd	0.727	0.77	0.698	0.668	0.739	0.726	0.965	0.93	0.985	0.011	0.289	0.178
SAM	0.71	0.71	0.71	0.71	0.71	0.71	1	1	0.95	0	0.78	0
SNR	0.86	0.71	0.71	0.71	0.71	0.71	1	1	1	0	0	0
t-test	0.71	0.86	0.71	0.71	0.71	0.71	1	1	1	0	0	0
	TPR
	BREAST			COLON			LEUKEMIA			PROSTATE
FS methods	SVM-linear	KNN	RF	SVM-linear	KNN	RF	SVM-linear	KNN	RF	SVM-linear	KNN	RF
BGA-COA	0.5	0.58	0.58	0.84	0.84	0.8	0.93	0.93	0.86	0.96	1	0.88
cat	0.58	0.5	0.5	0.88	0.88	0.8	1	1	0.93
eBayes				0.88	0.88	0.8	0.93	0.93	0.93	1	0.96	1
HykGene	0.42	0.33	0.75	0.88	0.88	0.88	0.93	0.79	0.93	1	0	0.24
mAP-KL	0.42	0.17	0.5	0.88	0.84	0.84	0.5	0.43	0.43	1	0.8	0.36
maxT(200)	0.58	0.67	0.83	0.88	0.84	0.88	0.93	0.93	0.86	1	1	1
maxT	0.75	0.5	0.58	0.88	0.88	0.8	0.64	0.79	0.64	0.88	1	1
ODP	0.75	0.58	0.58	0.88	0.88	0.8
PCA	0.67	0.5	0.67	0.92	0.76	0.84	0	0.14	0.14	0.8	0	1
PLS-CV	0.25	0.42	0.42	0.88	0.84	0.8	0.93	0.93	0.93	1	0.92	1
RF-MDA	0.75	0.75	0.75	0.88	0.88	0.8	0.93	0.86	0.86	1	0.8	1
Rnd	0.75	0.624	0.776	0.852	0.836	0.816	0.844	0.815	0.75	1	0.968	0.944
SAM	0.75	0.67	0.75	0.88	0.88	0.8	0.93	0.86	0.93	1	1	1
SNR	0.67	0.75	0.67	0.88	0.88	0.8	0	0	0	1	1	1
t-test	0.67	0.5	0.58	0.88	0.88	0.8	0	0	0	1	1	1
