# Supplementary material for: Combining multiple hypothesis testing and affinity propagation clustering leads to accurate, robust and sample size independent classification on gene expression data
Source: BMC Bioinformatics. 2012 Oct 17;13:270. doi: 10.1186/1471-2105-13-270 (PMC3542193; doi:10.1186/1471-2105-13-270)
Supplement: Additional file 4 — In this file, we have cited the subsets of genes according to the mAP-KL method. [file 1471-2105-13-270-S4.xlsx]

## Sheet: Sheet1
	ALS		DMD		JDM		LGMD2A		LGMD2B		NM
	Probe_id	Symbol	Probe_id	Symbol	Probe_id	Symbol	Probe_id	Symbol	Probe_id	Symbol	Probe_id	Symbol
1	200029_at	RPL19	200001_at	CAPNS1	121_at	PAX8	200782_at	ANXA5	200695_at	PPP2R1A	32469_at	CEACAM3
2	200034_s_at	RPL6	200665_s_at	SPARC	1405_i_at	CCL5	202806_at	DBN1	200888_s_at	RPL23	1958_at	FIGF
3	200674_s_at	RPL32	200677_at	PTTG1IP	200044_at	SRSF9	204939_s_at	PLN	201071_x_at	SF3B1	34610_at	GNB2L1
4	200725_x_at	RPL10	200777_s_at	BZW1	200617_at	MLEC	209979_at	ADARB1	202272_s_at	FBXO28	541_g_at	HSPB2
5	200819_s_at	RPS15	200945_s_at	SEC31A	200945_s_at	SEC31A	210039_s_at	PRKCQ	203038_at	PTPRK	37777_at	PTPRB
6	200966_x_at	ALDOA	201141_at	GPNMB	200989_at	HIF1A	211932_at	HNRNPA3	204428_s_at	LCAT	38839_at	PFN2
7	201033_x_at	RPLP0	201191_at	PITPNA	201438_at	COL6A3			204593_s_at	SMCR7L	1042_at	RARRES1
8	201371_s_at	CUL3	201372_s_at	CUL3	201601_x_at	IFITM1			205848_at	GAS2	31788_at	ZBED4
9	201429_s_at	RPL37A	201775_s_at	KIAA0494	201649_at	UBE2L6			205940_at	MYH3	36622_at	FGG
10	201540_at	FHL1	201852_x_at	COL3A1	202086_at	MX1			206015_s_at	FOXJ3	38417_at	AMPD2
11	201845_s_at	RYBP	201900_s_at	AKR1A1	202269_x_at	GBP1			206338_at	ELAVL3	430_at	PNP
12	201973_s_at	CCZ1	202307_s_at	TAP1	202548_s_at	ARHGEF7			208134_x_at	PSG2	39095_at	MYH7
13	202088_at	SLC39A6	202375_at	SEC24D	202988_s_at	RGS1			208242_at	RAX	32738_at	NDUFS2
14	202613_at	CTPS	202871_at	TRAF4	203347_s_at	MTF2			208787_at	MRPL3	33394_at	DDX19A
15	202889_x_at	MAP7			203793_x_at	PCGF2			209829_at	FAM65B	36941_at	MLLT11
16	202890_at	MAP7			204409_s_at	EIF1AY					39116_at	TMCO1
17	203012_x_at	RPL23A			204410_at	EIF1AY					1019_g_at	WNT10B
18	203018_s_at	SSX2IP			204544_at	HPS5					341_at	PTAFR
19	203053_at	BCAS2			204698_at	ISG20
20	203069_at	SV2A			205000_at	DDX3Y
21	203075_at	SMAD2			205855_at	ZNF197
	BREAST		COLON		LEUKEMIA		PROSTATE
	Probe_id	Symbol	Probe_id	Symbol	Probe_id	Symbol	Probe_id	Symbol
1	Contig32125_RC		Hsa.692		M55150_at		37720_at	HSPD1
2	NM_018131		Hsa.627		M29536_at		31444_s_at	ANXA2
3	NM_018685		Hsa.27537		D50310_at			ANXA2P1
4	Contig24609_RC		Hsa.8175		U47077_at			ANXA2P3
5	NM_009585		Hsa.36694		AF015913_at		556_s_at	GSTM1
6	NM_002964		Hsa.316					GSTM2
7			Hsa.8068					GSTM4
8			Hsa.3152				40125_at	CANX
9			Hsa.3349				32432_f_at	RPL15
10			HSAC07				37730_at	SND1
11			Hsa.1410				34608_at	GNB2L1
12			Hsa.305				36780_at	CLU
13			Hsa.6030				32744_at	RPS21
14			Hsa.11616				33656_at	RPL37
15			Hsa.451				39916_r_at	RPS15
16			Hsa.24110				162_at	USP11
17			Hsa.2862
18			Hsa.26528
19			Hsa.5971
20			Hsa.7
