# Supplementary material for: Combining multiple hypothesis testing and affinity propagation clustering leads to accurate, robust and sample size independent classification on gene expression data
Source: BMC Bioinformatics. 2012 Oct 17;13:270. doi: 10.1186/1471-2105-13-270 (PMC3542193; doi:10.1186/1471-2105-13-270)
Supplement: Additional file 5 — Contains the microarray data used in this experiment. For each disease, we provide the ‘class_labels.csv’, ‘train.csv’ and ‘test.csv’ files, which represent the analogy of samples as described in table 1. The intensity values are unprocessed. [file 1471-2105-13-270-S5.zip]

Archive with 41 entries (30 files):
- microarray_data/
- microarray_data/ALS/
- microarray_data/ALS/class_labels.csv
- microarray_data/ALS/test.csv
- microarray_data/ALS/train.csv
- microarray_data/BREAST/
- microarray_data/BREAST/class_labels.csv
- microarray_data/BREAST/test.csv
- microarray_data/BREAST/train.csv
- microarray_data/COLON/
- microarray_data/COLON/class_labels.csv
- microarray_data/COLON/test.csv
- microarray_data/COLON/train.csv
- microarray_data/DMD/
- microarray_data/DMD/class_labels.csv
- microarray_data/DMD/test.csv
- microarray_data/DMD/train.csv
- microarray_data/JDM/
- microarray_data/JDM/class_labels.csv
- microarray_data/JDM/test.csv
- microarray_data/JDM/train.csv
- microarray_data/LEUKEMIA/
- microarray_data/LEUKEMIA/class_labels.csv
- microarray_data/LEUKEMIA/test.csv
- microarray_data/LEUKEMIA/train.csv
- microarray_data/LGMD2A/
- microarray_data/LGMD2A/class_labels.csv
- microarray_data/LGMD2A/test.csv
- microarray_data/LGMD2A/train.csv
- microarray_data/LGMD2B/
- microarray_data/LGMD2B/class_labels.csv
- microarray_data/LGMD2B/test.csv
- microarray_data/LGMD2B/train.csv
- microarray_data/NM/
- microarray_data/NM/class_labels.csv
- microarray_data/NM/test.csv
- microarray_data/NM/train.csv
- microarray_data/PROSTATE/
- microarray_data/PROSTATE/class_labels.csv
- microarray_data/PROSTATE/test.csv
- microarray_data/PROSTATE/train.csv
