# Supplementary material for: Combining multiple hypothesis testing and affinity propagation clustering leads to accurate, robust and sample size independent classification on gene expression data
Source: BMC Bioinformatics. 2012 Oct 17;13:270. doi: 10.1186/1471-2105-13-270 (PMC3542193; doi:10.1186/1471-2105-13-270)
Supplement: Additional file 5 — Contains the microarray data used in this experiment. For each disease, we provide the ‘class_labels.csv’, ‘train.csv’ and ‘test.csv’ files, which represent the analogy of samples as described in table 1. The intensity values are unprocessed. [file 1471-2105-13-270-S5.zip › microarray_data/ALS/test.csv]

Genes	GSM74362	GSM74363	GSM74402	GSM74403	GSM74404	GSM74406	GSM74407	GSM74408	GSM74409	GSM74410	GSM119936	GSM119937	GSM74246	GSM74247	GSM74248
1007_s_at	1809.64	1217.96	1666.56	1167.1	1454.38	1746.69	1551.34	1645.54	1818.79	1687.92	1740.33	1757.34	3030.98	2691.87	2191.29
1053_at	318.97	184.4	312.57	213.27	347.62	179.6	133.71	227.95	184.33	310.9	270.51	392.04	400.73	186.33	309.43
117_at	428.97	339.64	229.99	698.61	951.85	554.2	354.47	83.35	492.16	365.88	525.58	493.49	322.18	300.99	351.03
121_at	3733.4	3191.67	2862.73	2886.42	3370.3	2855.37	2623.26	3679.18	3964.82	3701.35	3128.18	3556.57	3803.66	3449	3723.65
1255_g_at	177.45	96.63	178.43	179.35	195.83	161.83	96.98	208.62	216.92	222.87	191.69	192.76	127.24	98.38	186.74
1294_at	613.2	526.06	972.53	876.71	1172.74	669.9	617.25	854.74	565.18	710.72	471.54	741.26	570.95	538.84	681.03
1316_at	677.96	555.77	280.23	549.3	314.77	340.35	261.31	344.86	614.95	509.67	404.93	540.75	454.72	431.54	494.45
1320_at	372.4	216.63	87.7	57.19	82.7	59.53	131.56	120.68	114.27	51.84	217.12	67.42	248.66	268.71	57.36
1405_i_at	120.73	33.48	11.99	134.79	61.68	50.35	200.41	38.5	34.59	48.66	43.81	209.12	134.15	139.35	35.83
1431_at	218.58	133.65	201.76	245.17	269.3	217.28	167.62	266.1	315.63	147.85	260.94	239.36	175.53	211.91	205.15
1438_at	153.79	90.16	217.57	141.13	175.7	99.72	75.63	115.74	91.19	143.95	81.84	154.86	295.52	262.85	97.58
1487_at	3028.57	2883.24	3200.08	4159.56	2853.11	3561.71	2712.34	4111.92	5389.5	4101.7	3103.44	2639.98	1668.17	1722.42	2764.37
1494_f_at	1005.64	875.03	957.04	1008	1148.57	1101.18	913.9	1119.35	1274.1	831.97	771.58	730.49	735.9	761.34	866.71
1598_g_at	5206.37	3325.27	4099.63	5124.05	3683.71	5546.81	2824.24	4209.66	4496.63	4494.67	3593.52	4263.64	3414.3	3293.07	4369.01
160020_at	1394.24	1124.85	1267.32	1214.46	1155.07	1017.28	684.64	1513.82	1730.67	1296.33	998.23	1031.52	669.53	461.52	750.07
1729_at	317.67	97.33	398.4	141.7	222.39	260.91	122.37	424.14	401.37	88.63	139.53	527.06	400.56	172.94	115.38
1773_at	562.46	513.69	472.18	636.24	262.88	497	398.94	612.14	591.04	559.44	447.37	226.56	498.42	533.32	304.84
177_at	169.94	194.94	112.54	152.73	398.42	201.73	146.41	92.14	405.71	49.68	334.32	81.05	171.82	223.91	42.2
179_at	3995.81	2891.95	4373.92	4262.02	4246.77	2935.78	2792.87	2457.3	4541.58	3998.95	4255.39	3990	3318.57	4165.88	4220.25
1861_at	363.59	332.91	564.35	420.67	691.38	416.98	413.36	554.16	561.97	657	586.76	516.83	311.38	366.78	459.95
200000_s_at	2598.04	2396.49	4045.38	3029.66	3476.64	3559.02	2253.55	2650.26	2232.8	2100.4	2651.55	1825.04	3358.29	3676.44	3624.78
200001_at	7225.14	6569	4591.25	3965.49	4648.86	4391.51	3796.24	6206.56	6569.57	5758.22	6503.09	7587.41	9153.44	9740.07	6200.34
200002_at	14036.72	14073.73	28394.85	25754.75	24698.29	27629.56	23269.51	30971.16	27295.16	42693.5	21936.06	13505.2	13600.34	14792.92	13433.85
200003_s_at	8593.03	7680.08	13438.13	13870.18	15173.88	14497.2	11091.34	10554.6	11945.75	18985.73	15739.77	9253.99	11809.7	12250.49	10526.76
200004_at	11600.66	11945.87	10992.9	9648.72	10179.65	11947.97	15968.42	11416.87	11970.8	13489.15	12421.79	12302.53	9793.22	9555.15	11913.17
200005_at	1794.58	1621.76	2978.12	2973.45	2651.46	2477.06	1995.57	2543.47	2126.32	2314.67	2500.6	2177.43	4467.27	3954.67	2954.28
200006_at	10163.18	15467.76	16800.16	18676.04	16502.78	16677.71	22645.82	20803.88	21952.42	23675.94	21457	16411.6	16296.49	16467.04	15503.62
200007_at	8218.99	9754.35	10820.87	7633.73	7381.09	8600.96	10825.1	7920.45	8118.45	10298.72	10769.47	7880.9	8176.25	8834.16	6514.89
200008_s_at	2070.73	1879.96	3149.75	2400.53	2409.45	2399.05	1893.61	2091.56	2153.05	2128.35	2722.84	3158.35	2523.2	2701.52	1665.88
200009_at	3830.3	3629.72	3821.4	3841.16	3693.05	3936.14	5130.17	3132.45	2768.3	3218.27	3517.39	3792.89	6251.39	5932.07	4749.24
200010_at	8173.11	12950.47	16561.59	23514.86	19887.22	12609.52	17809.61	10838.28	11321.76	22264.84	16171.29	10473.73	8420.74	8572.46	7991.54
200011_s_at	1466.97	867.02	1046.34	1149.87	1305.58	932.94	642.31	779.53	871.02	812.61	952.09	1406.56	1193.73	1147.8	1338.24
200012_x_at	20475.62	20442.47	33607.87	36519.15	34031.75	33388.31	37125.86	31773.02	31292.9	50244.96	28931.7	22852.79	4580.51	4789.94	2595.74
200013_at	13086.06	14006.92	21756.64	22226.13	21490.13	24107.55	25362.86	22153.63	20625.39	38327.72	19909.56	13516.98	12889.3	11711.6	11559.25
200014_s_at	1756.39	1756.62	1633.64	847.72	687.58	1966.27	2679.66	2075.08	1398.87	1774.26	1344.76	972.89	2949.12	3200.17	2255.19
200015_s_at	3258.79	3689.86	2878.97	2061.63	2503.39	2862.29	3591.92	2014.42	2616.11	2661.93	1810.53	2847.4	3996.27	3876.26	3763.56
200016_x_at	10518.07	9874.59	14493.9	14311.53	13026.62	11080.52	19432.9	15400.82	11877.7	14589.72	12512.31	10876.4	10834.23	9279.53	8101.32
200017_at	11267.74	10107.78	12666.21	10726.86	10964.03	17600.51	21610.89	12353.77	13865.15	31784.76	11857.49	7043.59	14019.37	13470.04	11857.71
200018_at	23956.35	23258.7	35671.64	35308.2	41398.67	40229.73	50816.33	40522.65	41616.73	59328.13	38162.02	24387.04	11851.57	13381.72	11439.35
200019_s_at	8545.36	9008.52	17437.64	18038.99	20998.54	22615.43	18837.9	17236.22	17214.14	29479.34	14281.93	9251.69	11635.06	11889.86	10772.77
200020_at	2212.2	2464.79	1497.65	1212.53	1770.56	2781.85	2555.23	2382.52	2026.63	1489.48	2091.39	2743.85	2534.5	2516.37	2089.59
200021_at	12785.95	15982.54	9161.31	9891.72	7275.59	12796.05	7325.25	11565.88	6985.06	8850.19	7801.68	12546.35	6004.39	5717.19	4986.43
200022_at	9725.19	8499.06	14354.71	14238.38	15699.69	17119.69	12467.07	17316.33	16536.4	26658.93	17818.22	7664.59	9939.63	14100.11	10096.32
200023_s_at	8074.6	8269.79	12625.83	15564.9	13576.44	10893.79	14322.99	11053.77	12811.24	14368.98	12531.57	9045.33	10137.93	9650.9	10476.55
200024_at	11702.64	10577.15	22596.83	23630.79	19823.12	21901.89	16651.14	22799.64	18911.17	35597.57	23358.22	11303.41	5821.31	7230.27	7031.32
200025_s_at	19408.4	21170.79	37039.62	35445.15	39765.07	30953.64	48673.01	39637.64	42696.69	53740.17	35267.06	25108.83	13135.33	14417.75	13137.76
200026_at	12884.9	12579.48	24193.27	28797.12	41052.14	22544.92	27396.27	16420.91	19917.09	34565.04	25496.41	13845.09	5876.65	5962.07	3305.36
200027_at	6191.56	7223.77	4046.04	6152.26	4858.09	5321.42	11188.61	6845.94	6611.72	6586.51	7202.9	5422.33	7719.75	8450.66	8199.36
200028_s_at	5875.34	9499.16	5769.14	4997.03	5013.55	5503.95	7521.86	9208.94	5254.89	5912.37	6156.52	5462.19	7608.8	9521.96	5489.93
200029_at	14376.66	14571.67	23838.69	22250.24	25687.59	24153.95	29448.95	20471.51	18607.71	34139.61	30247.08	12950.13	6823.04	7792.15	7230.84
200030_s_at	22952.09	24940.17	32135.11	34761.79	33810.74	31507.85	37644.71	42086.37	34786.93	35293.58	42723.47	33351.66	8807.1	10193.02	6092.4
200031_s_at	24687.87	24906.59	48020.25	43791.13	54052.47	51968.36	33951.19	53276.28	56751.04	75416.55	34499.55	28452.43	8969.38	9539.73	6646.1
200032_s_at	20637.97	22532.36	35342.78	34084.62	36322.03	39619.54	46312.48	32406.91	36010.22	53995.84	37251.48	27830.2	12081.58	13659.62	13361.6
200033_at	3974.73	6333.33	5254.26	4356.88	4525.13	6592.39	8978	3996.16	4326.69	4621.95	5622.26	7462.25	7489.48	7219.18	7284.09
200034_s_at	10632.77	12445.77	17311.55	17341.16	17963.27	16769.34	19939.95	16036.19	20249	21848.48	18805.94	12923.98	12641.64	13221.31	11923.63
200035_at	4243.07	3263.47	7212.84	7567.49	4850.4	3372.56	2942.19	5487.57	4709.29	4224.32	4201.38	5552.87	2311.2	2592.98	3519.28
200036_s_at	8870.26	6804.88	15171.25	13642.27	13969.23	17251	14933.06	11381.63	11536.83	16235.51	12253	9237.09	12566.33	13484.83	11203.27
200037_s_at	1778.53	1836.75	2100.67	1532.64	1472.82	1385.31	2043.61	1941.62	2011.24	1978.85	2168.88	1665.3	3198.28	2463.33	2570.18
200038_s_at	8814.42	10424.2	13007.07	13928.77	13494.7	17662.03	21406.7	14546.18	15234.17	29057.47	15997.84	11443.2	11193.25	11741.34	10660.47
200039_s_at	3999.7	3841.33	2602.89	4212.09	2985.69	3075.64	2651.62	5417.81	4556	4441.08	3844.11	3060.61	3346.38	3434.49	4484.49
200040_at	1779.11	1977.75	1871.01	2239.34	2148.61	1648.45	2370.92	2193.68	1830.95	1645.71	1888.61	1762.88	2845.52	2666.51	2473.45
200041_s_at	6731.12	4389.46	5631.86	4788.68	4717.23	5391.7	4363.48	3647.38	4094.47	4243.62	4498.73	5176.63	8845.81	8827.86	7766.62
200042_at	2081.36	1447.09	1628.32	2531.73	2869.84	2907.45	2127.91	1998.11	2757.41	2598.17	1782.14	2399.75	2025.12	2202.75	2177.84
200043_at	3621.74	4271.01	4477.85	3809.76	3006.25	3435.54	3991.23	3695.69	3098.62	4268.79	3677.97	3011.25	4838.86	5132.51	5375.09
200044_at	533.4	633.75	703.97	759.4	1269.62	693.84	583.49	643.85	414.73	814.92	629.06	875.19	797.84	798.28	812.41
200045_at	2216.81	2521.33	2402.24	1886.36	2486.37	2592.43	1550.67	2437.33	1853.84	2542.07	2656.4	2245.81	2675.84	2486.14	2521.53
200046_at	2997.81	3713.9	2820.69	2262.17	1873.44	2105.99	2795.6	3274.75	2644.44	4570.56	3572.7	2556.8	3402.08	3754.08	4706.5
200047_s_at	2377.83	2717.47	1864.09	1402.48	1244.11	1280.72	3138.33	1530.55	2058.91	1424.38	2021.28	1741.74	4234.28	3524.73	3890.6
200048_s_at	3635.5	5909.57	4838.61	4500.14	4249.04	6554.78	6985.43	6670.22	7284.26	9556.31	5528.17	3767.59	4522.19	4020.48	5828.04
200049_at	2274.85	1348.15	1710.21	1316.58	1741.06	1661.71	1178.27	980.26	1501.28	1139.08	1913.51	1999.08	1765.75	1537.16	1851.11
200050_at	1232.66	1073.58	1255.07	1122.81	1175.41	2022.81	2279.87	1654.65	1877.53	1964.02	1469.91	1519.87	1815.8	1953.45	1884.79
200051_at	878.84	896.4	1779.07	1584.59	1427.73	1385.49	1080.45	1357.53	1471.04	1264.81	1266.88	846.22	979.44	992.95	952.09
200052_s_at	1231.6	1341.02	1074.33	979.97	1350.9	1303.6	1299.92	1289.89	1370.91	1626.54	1391.16	1494.89	1954.47	2102.36	1403.22
200053_at	8034.33	4218.41	7453.78	6551.55	6715.45	7522.99	4090.19	8768.03	6347.69	7713.98	8530.14	6152.46	3725.89	5215.44	4812.76
200054_at	412.46	398.75	381.07	538.19	661.64	213.16	501.1	582.06	415.91	700.01	612.98	751.07	537.54	467.17	501.78
200055_at	2612.1	3465.2	3744.58	4441.81	2673.01	3048.18	3098.03	4578.23	5339.13	5530.43	4060.15	2754.81	4342.15	4528.82	5616.94
200056_s_at	612.63	1123.63	927.35	1069.99	841.75	702.27	1630.03	907.73	1017.9	1154.38	1113.23	868.42	871.86	766.27	1059.44
200057_s_at	5213.61	4148.27	3876.72	4303.01	4018.58	4443.67	3955.96	4499.71	4245.15	3986.75	4240.92	4676.68	5954.95	6316.89	5154.52
200058_s_at	2016.99	1910.26	2920.28	2578.91	2464.24	2671.02	2228.92	2091.61	1622.39	1671.68	2085.11	1917.91	3361.8	3579.74	3117.73
200059_s_at	9055.27	8634.48	9133.58	10532.56	8555.97	7920.03	7562.6	7820.95	9108.64	11606.08	11048.32	7750.38	15104.41	15107.99	12963.65
200060_s_at	3552.36	2793.33	4933.47	4134.2	4033.64	4829.22	4292.59	3130.6	5153.09	3710.63	4191.5	4189.59	6796.61	6131.65	5835.56
200061_s_at	22639.33	23090.52	51095.79	42847.37	44709.39	41596.63	50394.43	35414.45	43192.63	56243.31	36429.41	28370	7518.63	4710.45	8006.98
200062_s_at	24857.59	25483.54	46295.7	42509.96	53047.96	44391.52	46493.46	41161.76	53024.13	70557.26	46786.93	29027.52	8547.53	9839.24	6916.63
200063_s_at	8376.85	7621.58	7429.74	7487.45	7060.57	7305.96	10204.47	7935.7	8949.82	9666.42	8655.09	7585.12	10861.78	10586.69	12549.42
200064_at	12750.89	13041.44	19712.05	18509.03	15478.99	22357.86	11376.41	17860.13	16682.95	19046.2	16220.72	17475.6	9813.91	10727.3	10240.18
200065_s_at	7663.89	8345.16	7927.29	6792.45	6933.21	8460.27	6610.04	9530.53	9418.37	10083.79	9352.37	6449.58	6471.19	6805.69	7666.57
200066_at	1688.28	1776.98	2455.69	1836.18	2379.51	1961.16	1968.4	1449.78	1568.91	1542.67	2068.13	2069.27	2122.64	2649.26	2129.43
200067_x_at	8545.24	10531.95	7682.73	7874.79	5838.47	7086.58	12633	12829.79	12537.32	11885.94	10212.7	7386.47	6858.61	7995.03	7551.25
200068_s_at	4821.75	4348.79	3245.66	3692.89	3683.34	2568.12	4742.64	2684.29	2611.72	3299.61	3292.93	4627.47	6473.21	6769.71	6364
200069_at	346.66	475.44	389.91	230.53	272.55	288.73	294.55	303.88	491.09	376.62	188.94	197.88	395.49	462.95	449.72
200070_at	863	872.52	1265.59	1200.06	987.24	792.42	937.95	1525.21	1423.4	918.01	1422.05	1701.46	1079.08	929.73	1467.78
200071_at	1304.09	1417.54	1000.82	863.66	699.9	836.17	1479.67	1449.09	1437.42	1518.59	1020.32	1218.03	1445.39	1405.78	1593.06
200072_s_at	1658.93	1424.27	1979.24	1800.01	2058.53	2186.96	1322.62	1525.77	1141.91	1519.32	1710.46	1270.45	2703.83	2965.55	2100.06
200073_s_at	904.16	1286.4	1778.01	1472.56	1745.32	1482.1	2082.92	1463.3	1342.1	1159.89	1597.48	1378.72	1812.99	1927.39	1704.8
200074_s_at	7568.03	7103.7	7851.47	9018.46	8935.48	7411.76	9432.78	7396.28	8767.52	12696.15	8991.25	5106.42	7897.02	8221.98	7468.22
200075_s_at	815.72	1166.6	876.06	1116.94	676.36	1006.01	656.34	939.07	892.13	1339.03	1375.4	916.07	1050.85	1270.45	1332.04
200076_s_at	1335.63	1056.01	858.05	1946.86	1797.68	1850.73	1280.77	1773.88	1455.21	1707.95	1983.46	2317.26	1056.98	1099.94	1202.5
200077_s_at	13133.68	18114.53	24736.19	21002.98	22528.92	21405.26	19290.87	25583.89	27428.73	30146.24	25092.47	17809.05	8748.07	8972.03	8005
200078_s_at	1838.75	2089.62	1820.97	1898.67	2257.37	2993.61	1832.48	2641.93	2982.48	3360.54	2549.58	1835.01	2456.55	2417.65	2667.03
200079_s_at	5781.45	5503.37	6256.5	6556.95	6014.42	6565.81	5634.93	4888.13	3998.98	4286.63	6517.21	5107.6	5606.57	5918.51	5639.92
200080_s_at	7583.39	9687.99	8762.01	6832.48	6850.55	11400.25	17699.38	7273.93	11431.91	10247.32	7447.19	9156.33	13004.87	13561.24	11732.07
200081_s_at	12605.45	13532.43	23511.38	26244.92	22579.41	30032.3	36406.42	20692.03	21139.4	40910.39	19078.83	18942.58	10047.72	10816.94	10171.99
200082_s_at	8584.05	8787.39	11125.9	12132.5	12480.2	12116.09	13583.1	9691.78	13924.87	19618.59	12690.95	9601.15	9777.32	10890.41	7401.52
200083_at	2589.32	2648.03	2818.58	1967.36	2217.18	2678.53	1225.63	1974.03	2849.05	2587.33	2121.28	2737.8	3696.53	3687.91	3844.63
200084_at	3437.25	3441.48	3224.94	2599.29	2670.09	2984.71	3666.69	3274.31	3818.61	3875.08	3547.57	3355.56	3548.64	3989	4615.21
200085_s_at	2888.77	2974.98	6194.77	4932.37	6156.94	7969.18	5735.75	6606.76	7223.65	9585.86	6631.31	3371.99	5462.86	5716.1	6512.21
200086_s_at	7895.64	10158.38	9216.19	13814.55	10418.73	8681.04	11498.21	14964.75	13885.92	14425.2	15757.99	10699.74	7174.64	6889.26	6189.45
200087_s_at	4247.51	4744.3	4590.65	4034.88	4156.52	4925.06	8237.35	3752.45	4047.65	4750.14	4900.58	4332.42	7460.19	7210.5	7709.37
200088_x_at	14549.23	12021.89	30167.13	17747.66	24567.88	27865.39	26550.75	27676.23	23955.48	45144.8	20828.72	9583.88	9829.5	10824.78	11212.35
200089_s_at	9759.8	10401.47	18071.74	16440.88	20924.06	18945.58	22611.81	13812.28	15113	16413.46	17537.62	13350.72	11241.71	14548.79	13855.47
200090_at	3798.88	3333.54	3697.57	3652	3237.68	4433.92	7327.49	4416.37	3796.42	4462.39	4107.33	2907.83	4709.45	4998.62	5477.31
200091_s_at	10185.38	11349.76	22606.84	19473.39	24901.57	18874.81	20452.65	15243.17	25524.66	27655.76	19863.34	11114.98	15255.45	14146.27	13176.51
200092_s_at	12367.95	14474.41	30526.63	27649.85	29760.13	23993.97	27790.16	28631.8	28388.13	45303.21	23207.9	12800.58	14068.09	13556.29	11840.27
200093_s_at	4590.87	6635.71	5667.35	5381.64	5735.6	6598.06	8515.49	7398.39	7948.81	9843.27	8463.94	4303.36	6459.92	6800.92	7133.91
200094_s_at	15915.83	13609.28	22678.63	22833.64	23575.35	18185.99	18983.65	23005.4	24572.27	26154.06	20072.4	19642.17	5987.68	6806.58	6496.09
200095_x_at	23202.87	24770.17	46355.01	54579.1	51906.55	43150.9	48922.62	37739.09	42716.25	75277.48	43078.65	24064.73	8536.79	10226.9	7130.16
200096_s_at	3665.73	3282.5	1611.58	1765.98	1379.09	2424.06	1488.52	2328.2	2346.61	2700.37	3017.82	1980.03	2506.21	2561.68	2866.01
200097_s_at	3666.35	3186.97	3454.62	3173.16	3014.29	3553.42	3904.16	2093.84	2039.2	2682.34	3145.22	4068.58	5349.74	4870.27	4512.3
200098_s_at	2943.17	3868.8	4808.82	4133.07	4268.18	3965.55	4048.86	4739.33	4472.27	4443.26	4150.06	3296.83	4765.3	4629.41	5257.73
200099_s_at	14348.83	19178.53	25910.26	27508.63	33087.04	35023.48	36707.94	25545.64	33326.2	50322.44	31969.43	21774.88	14244.47	16984.67	15384.9
200593_s_at	2767.41	1462.16	2933.81	2351.33	3178.03	3370.07	1856.4	1734.15	2342.5	1939	2246.16	3022.46	2746.76	2752.47	2355.03
200594_x_at	6579.16	3664.58	5122.58	4510.26	4359.49	4316.82	5204.46	4286.41	3514.3	4852.73	3069.46	5183.89	7634.97	7240.87	5518.43
200595_s_at	3152.61	3784.73	3935.82	3025.64	3015.65	3665.32	5863.04	2702.56	3116.54	3445.3	3265.92	2884.83	6281.96	5779.47	5491.7
200596_s_at	869.61	1107.51	1578.75	1273.37	991.02	1501.16	598.18	1022.33	935.76	873.7	1017.9	1182.88	1892.95	2599.14	997.43
200597_at	1117.6	438.9	741.42	945.76	836.06	1097.96	1352.43	709.9	875.88	622.76	1096.01	871.09	1111.84	1180.42	1045.18
200598_s_at	1520.4	1300.04	946.36	1236.26	1133.03	1312.67	917.58	865.18	1141.46	656.56	690.74	1094.86	926.93	947.09	717.23
200599_s_at	1623.49	2187.38	1964.41	1353.58	1249.71	1726.59	2003.4	1035.99	1083.6	1186.94	1433.67	1497.93	2929.14	3051.26	2771.78
200600_at	2295.82	2380.82	1424.14	1393.5	934.12	1301.2	1059.64	798.58	818.2	997.61	1029.12	2139.17	1815.34	1839.59	2162.98
200601_at	1301.79	1136.77	1698.12	1522.9	1985.3	1057.72	696.63	719.76	863.16	856.64	675.3	2555.54	755.02	684.29	528.99
200602_at	588.61	856.37	651.68	684.19	660.71	401.27	1145.66	550.17	518.48	755.3	197.36	539.74	1118.93	1279.4	1180.14
200603_at	4407.9	5561.55	4298.91	2815.62	2960.92	3237.21	6460.21	3619.46	2987.95	3829.91	4570.53	4404.27	8772.22	7458.98	6529.75
200604_s_at	2397.74	2334.01	1786.75	1331.06	1055.29	2776.46	1010.97	1165.86	1295.23	1542.76	2251.4	2029.9	3691.36	4274.48	2110.07
200605_s_at	5030.8	7439.26	3730.27	3265.98	2677.01	4515.16	3478.26	3403.34	2743.12	3659.81	4072.73	5252.5	8119.16	8108.19	7211.63
200606_at	307.54	177.22	167.47	334.9	294.72	284.74	244.19	233.42	293.07	232.6	256.6	256.22	245.01	203.97	156.8
200607_s_at	2343.85	1722.79	790.98	1267.54	1271.53	1441.01	914.06	1441.42	1433.01	1154.49	1371.63	2271.13	1530.98	1120.89	1206.62
200608_s_at	1570.06	1675.63	2296.24	1405.27	1492.31	1016.77	2127.28	1256.37	1734.43	1425.86	1410.31	1699.56	2292.15	1834.39	2176.46
200609_s_at	2214.3	1715.79	1695.55	1861.55	1711.62	2368.52	1958.01	1857.94	2393.25	2625.41	1612.57	2437.84	1820.41	1909.73	1903.22
200610_s_at	4995.68	3765.91	7798.99	4871.21	5124.27	4402.99	6340.34	5014.65	3532.43	5367.6	4690.88	4786.74	9975.64	8781	7539.04
200611_s_at	1897.72	1969.69	2777.1	1930.95	1867.46	3317.9	1386.95	2497.63	2085.81	2613	1600.56	2013.41	1417.73	1708.17	1933.83
200612_s_at	1671.45	1914.23	714.96	986.26	655.55	840.41	533.17	1241.79	826.61	841.8	394.87	685.66	1643.02	1653.87	1223.4
200613_at	1458.75	1980.58	2382.55	2256.85	1608.15	2263.06	1604.28	2217.01	1698.92	1875.98	1481.76	1583.99	1837.45	2459.68	1732.2
200614_at	3992.77	3969.64	4209.36	3774.3	4390.74	3916.32	4491.32	4343.03	4171.27	4420.28	3758.73	4062.69	4829.63	5357.61	5493.92
200615_s_at	2403.29	2551.52	1729.47	2114.38	1132.73	1767.45	1808.75	2056.36	1874.94	1940.16	2175.61	1740.85	2372.22	2477.83	1998.58
200616_s_at	1255.48	3298.12	625.79	1191.01	391.6	486.25	300.81	2349.37	1447.67	1877.16	1486.93	1090.95	425.09	498.65	497.88
200617_at	2532.5	3566.8	2882.15	3630.11	3463.6	2814.68	3092.33	3505.85	3091.17	2203.13	3836.68	2408.87	2432.01	2814.07	3543.74
200618_at	1631.45	1454.44	1483.45	1340.51	1960.52	893.47	1119.25	1397.28	898.89	933.11	1069.16	1594.54	1438.86	1524.97	1387.86
200619_at	178.53	374.05	1107.55	582.98	954.54	242.79	656.92	215.56	101.79	171.13	539.59	122.69	1195.44	1162.06	1016.19
200620_at	4614.88	5059.04	2983.38	3254.32	3131.1	2999.9	4885.52	2218.99	2901.6	3328.95	4268.87	2963.7	4122.49	4410.41	5288.37
200621_at	1468.96	1234.64	1733.75	1922.57	2722.04	1695.02	1046.68	1662.67	1515.97	1643.6	1229.46	1848.49	1036.52	1561.15	1617.75
200622_x_at	2517.6	3013.1	2460.1	2867.07	1974.5	2779.52	1574.2	1953.89	2520.55	2381.82	2799.69	2113.24	1978.04	1897.09	2219.63
200623_s_at	1744.43	2672.94	2376.38	1806.51	1373.61	2382.05	1536.61	1313.39	1788.39	1749.3	1626.1	1529.79	2243.06	2092.22	2591.03
200624_s_at	4817.24	5263.29	6781.52	3905.94	1999.25	5957.55	6777.96	4019.54	3629.72	4994.64	4262.65	3472.59	8283.14	8555.43	6528.08
200625_s_at	900.44	1287.56	946.79	604.84	617.23	1120.26	1329.42	425.01	589.77	683.7	240.81	924.04	1664.16	1713.4	1270.04
200626_s_at	1513.72	1084.93	1079.71	907.86	1111.78	1027.31	1876.55	1038.45	766.03	749.87	1137.42	1244.31	3804.58	3786.69	2433.08
200627_at	5514.25	5648.55	5406.39	4742.69	4016.01	5775.31	6571.25	6407.31	5767.87	5899.84	7011.27	4613.72	6919.1	6923.51	6908.18
200628_s_at	1004.1	1231.43	1509.2	931.2	759.09	1585.98	584.63	1039.9	1530.43	1149.33	1030.1	1366.47	872.43	962.02	892.53
200629_at	1768.76	1550.38	1296.47	1232.98	1648.8	1558.56	1377.95	1510.09	1371.17	1169.98	1554.66	1616.56	1206.82	1353	1409
200630_x_at	7912.47	7379.98	6654.68	6858.06	6454.14	5084.7	6788.4	6179.84	5209.19	6157.64	5824.82	6909.88	8694.6	7525.74	9149.73
200631_s_at	4136.25	3988.66	4428.75	3773.4	3131.2	3862.28	5088.98	3393.58	3464.84	3556.22	2978.04	2562.27	5514.36	5569.57	4284.67
200632_s_at	1559.22	1025.82	1306.53	1549.68	1677.66	958.21	1110.34	985.69	884.58	1063.91	1095.51	1641.04	1359.14	1392.98	1164.31
200633_at	33666.71	36039.38	54674.04	44295.21	43266.6	66174.31	56739.62	55722.51	62993.35	64823.04	43377.91	47214.41	6502.22	8079.47	6238.3
200634_at	2350.21	3291.91	3022.73	2540.45	2426.67	2445.69	1376.72	3307.91	3035.77	4268.53	2797.61	2916.67	5184.4	5586.05	3985.29
200635_s_at	153.75	75.1	72.2	235.53	105.49	335.95	163.67	92.16	75.87	53.08	131.38	410.99	377.63	332.3	214.94
200636_s_at	408.95	101.49	66.84	84.19	81.9	193.8	59.4	150.86	52.66	87.55	57.23	72.87	1578.43	1482.23	384.36
200637_s_at	348.84	16.23	32.52	84.7	123.78	107.38	74.03	72.95	68.96	12.31	148.87	272.98	373.95	281.71	158.28
200638_s_at	1617.02	1539.56	1359.72	796.54	677.03	983.01	852.85	956.88	881.58	1254.89	836.43	1460.29	2340.25	2367.51	1697.47
200639_s_at	2999.91	1963.09	1598.92	1429.23	926.14	1479.83	1276.96	1011.12	1060.91	1082.41	1534.99	2927.48	1948.31	2315.53	2079.12
200640_at	3318.44	2730.93	3273.48	2597.44	3020.73	2361.32	2076.27	2859.87	2086.91	2227.02	2424.03	3416.72	3284.55	3419.08	2899.13
200641_s_at	2178.75	1983.38	1381.78	1117.26	1228.19	1558.46	916.69	1254.38	1732.44	1669.75	1265.8	2211.97	1911.78	1932.23	1328.76
200642_at	10102.93	13660.48	12542.12	9876.58	8576.6	13208.44	13679.46	16465.91	15051.6	15066.99	13504.47	9231.1	9812.67	10499.87	13131.34
200643_at	2014.07	2719.83	6152.18	5281.29	4407.68	5070.09	1697.37	4326.41	4161.63	3672.87	4574.79	2701.07	2744.84	3364.07	2642.57
200644_at	742.12	486.85	596.08	503.86	950.33	665.42	738.93	750.09	572.66	452.53	810.59	822.72	879.22	812.81	871.59
200645_at	13467.68	13094.33	11072.43	9956.48	10347.33	17644.09	11281.6	12018.16	12948.59	15192.44	14295.25	9176.92	10601.25	11118.81	10268.89
200646_s_at	635.08	927.22	801.97	963.75	959.14	786.49	545.6	358.1	656.41	603	1122.98	839.67	521.32	562.2	449.75
200647_x_at	4364.86	5819.76	5729.26	6099.84	5886.53	8086.09	8587.62	8578.9	3915.96	4826.43	4461.7	3580.79	8561.97	8950.95	6150.7
200648_s_at	8636.86	3377.11	2950.76	3716.49	1799.91	2501.9	2278.86	2854.54	3210.36	2421.05	4521.79	2532	1372.76	1279.28	1347.65
200649_at	1334.97	1365.3	1837.5	2275.93	1859.46	1769.84	1050.78	1210.83	1602.42	1156.2	1828.97	1329.58	1671.89	1399.69	1818.73
200650_s_at	25383.2	35535.31	32706.18	42158.75	60797	28610.31	44670.84	33411.07	32458.07	36631.52	44812.72	20345.97	8631.89	11546.31	6890.6
200651_at	15590.71	15744.09	20652.16	21857.79	27431.63	18582.86	16918.99	22161.12	24094.5	24934.33	25323.47	16096.63	10410.26	11487.4	9128.36
200652_at	1658.88	1448.67	1683.52	2136.78	2438.76	2225.05	1590.15	1761.48	1566.82	1826.31	1894.97	1549.85	2159.08	1789.05	1989.88
200653_s_at	3562.63	5250.99	7477.15	5485.44	8128.42	2473.27	5219.81	2791.09	3724.68	3337	4624.58	3722.28	7081.59	6111.41	6186.02
200654_at	5898.05	4659.46	4164.66	4246.7	3390.91	4183.7	1980.39	3924.67	4662.67	5150.55	3976.14	3899.1	6588.09	6888.13	4092.83
200655_s_at	4499.78	6622.46	6347.66	5466.87	7427.34	6794.92	8938.29	5403.8	3981.74	5512.43	6454.81	4370.88	9227.83	9232.22	7973.2
200656_s_at	2291.91	1870.89	2649.47	2499.76	2344.19	2592.99	914.56	1812.48	1909.18	1761.99	2346.88	2181.91	2470.51	2071.86	1605.88
200657_at	1608.72	1166.41	1211.91	1421.13	1821.43	1666.29	1964.19	1934.54	2143.05	2715.77	1745.36	1725.82	3826.1	4185.81	2237.25
200658_s_at	1051.46	1478.33	1402.41	1295.56	1307.4	2926.6	1258.72	1972.33	2086.46	2077.92	2225.28	1136.19	1339.85	1418.79	1093.53
200659_s_at	1159.11	1308.63	1029.02	1276.54	1565.27	1368.63	630.5	1517.78	1014.57	1586.58	1601.52	1175.33	979.73	1112.93	1220.14
200660_at	576.14	884.63	668.96	535.64	1211.33	636.29	669.06	430.91	498.61	499.72	606.67	1100.32	2455.3	2375.54	960.03
200661_at	534.97	954.28	469.4	896.08	308.08	595.87	570.42	430.76	276.61	272.2	837.86	870.36	612.54	870.93	548.69
200662_s_at	2302.77	2002.17	2840.36	2230.19	2470.63	2558.16	3083.81	2517.97	2203.38	2623.95	2650.49	2495.98	3369.3	3870.2	2930.11
200663_at	9360.72	10532.03	10124.55	11970.06	12987.2	12458.49	11630.14	9472.45	9674.86	15577.9	13236.97	8594.63	11149.94	10378.39	9885.71
200664_s_at	856.43	1149.71	895.69	771.46	1192.16	934.32	438.28	1249.3	938.26	970.68	1206.76	925.66	742.11	830.09	539.02
200665_s_at	7034.75	5049.46	3585.12	3159.32	3892.56	4076.41	5071.68	2887.79	1823.88	2466.13	1969.49	9776.9	9037.68	8678.61	4232.3
200666_s_at	1382.37	2078.02	1726.66	1250.94	1378.89	1517.15	1286.81	1611.08	1329.7	1860.4	1885.62	1441.12	1966.71	2351.81	1945.87
200667_at	2823.31	4017.25	2496.04	3162.81	2317.19	2975.97	5061.35	4220.37	3623.61	3329.57	3646.99	3375.46	3136.8	3236.75	3240.05
200668_s_at	4691.48	6282.35	5156.25	5642.1	4113.42	5995.88	6572.39	5874.56	5983.49	6702.14	6448.27	6585.3	5364.25	5236.14	4341.08
200669_s_at	4641.01	4737.52	2780.24	3158.1	2615.57	3666.63	3381.51	3002.83	3907.78	3685.45	3871.07	3387.39	3837.71	3345.72	2927.47
200670_at	996.47	1314.89	923.54	667.24	646.84	663.74	769.44	936.91	1015.14	918.41	965.31	856.1	1421.13	1132.2	1810.74
200671_s_at	289.4	600.04	354.84	124.59	52.77	674.15	276.58	115.53	435.84	447.09	354.68	675.33	672.45	541.26	411.6
200672_x_at	1872.36	1309.7	1207.38	1285.49	1528.95	1523.78	1552.89	1270.53	1376.92	1383.99	1163.8	1719.88	1516.36	1509.74	1260.92
200673_at	4861.08	5771.08	6269.49	5061.37	4733.23	5920.87	7156.58	4016.72	4142.39	4932.74	4482.8	5480.31	8464.49	8228.63	7617.91
200674_s_at	26593.71	25472.02	46497.54	46939.09	56882.74	47347.04	44789.91	50681.71	52502.46	73273.49	41598.07	25462.86	806.13	923.43	832.88
200675_at	3390.5	3310.26	2690.03	3304.97	2419.07	2268.06	1658.6	2159.98	1729.72	2798.44	2433.42	2181.71	4458.55	4963.74	3086.64
200676_s_at	878.99	677.87	517.07	445.5	546.51	1008.68	276.76	494.3	671.19	587.64	654.81	452.1	557.64	499.36	447.83
200677_at	2217.83	1825.43	2184.72	2198.75	1685.69	2718.07	2540.29	1863.61	2036.84	2676.82	1455.86	2612	2980.19	3515.38	3048.5
200678_x_at	2021.67	1815.07	1749.96	1986.26	1912.76	1734.64	1188.49	1542.87	1492.42	1460	1847.18	2203.44	1861.19	1814.41	1748.13
200679_x_at	2875.79	2622.16	1950.67	2101.33	2675.44	2006.89	2325.53	2168.02	1436.83	2081.04	2468.99	2551.21	2583.71	2879.22	2130.67
200680_x_at	8479.37	9857.37	10804.54	11073.89	12268.43	9305.39	12892.66	11939.12	9237.38	12324.63	11425.57	12380.13	6632.09	6322.05	7130.33
200681_at	5403.14	6030.52	6348.59	5208.7	4685.08	7152.17	8503.52	5194.76	5285.29	5237.55	6544.58	4802.42	5889.59	5264.12	8094.74
200682_s_at	3073.16	4233.4	3248.56	3596.17	2981.2	3055.64	2520.34	4085.74	3850.61	3975.79	4347.48	2858.78	3934.73	4813.02	4579.68
200683_s_at	1299.71	1721.48	1507.65	1738.77	1466.56	1844.48	972.32	1535.15	1305.49	1468.51	1740.27	1091.27	1261.97	1644.5	1156.38
200684_s_at	1258.61	1360.61	1268.38	731.28	974.58	1647.59	778.95	975.48	1052.82	1222.55	1119.98	1268.85	598.57	743.6	767.8
200685_at	280.12	265.57	357.37	323.54	363.65	199.38	457	300.59	187.9	167.77	257.4	271.59	439.84	388.25	406.51
200686_s_at	2402.94	1844.7	1623.4	1225.95	1156.65	1539.79	3540.2	1019.98	1249.54	1361.61	1331.42	1665.32	4015.5	2841.6	2925.87
200687_s_at	523.42	771.12	622.77	1005.93	934.74	905.32	415.66	229.55	503.81	491.51	1046.05	720.06	1114.07	1096.44	719.66
200688_at	394.08	273.38	478.86	675.63	650.33	628.93	224.99	426.78	344.28	243.41	354.93	584.04	510.54	463.55	267.42
200689_x_at	26040.56	32046.03	51544.44	63485.22	62994.96	51487.02	57734.68	50875.09	45805.44	66196.74	44316.72	41281.82	684.43	1780.47	1090.12
200690_at	2490	2137	2308.98	1885.89	1279.16	2569.69	2381.53	2578.33	2447.64	2562.52	3071.77	2406.53	1801.32	837.05	1689.26
200691_s_at	4993.29	5792.5	4167.94	4067.11	3791.16	6463.29	6539.32	6144.58	5839.35	6101.84	6036.81	5550.17	6298.88	5761.06	6503.5
200692_s_at	2526.75	2903.54	2072.89	2089.19	2191.8	3124.72	2705.73	2689.2	2985.59	3191.23	3097.86	2811.41	3278.46	2903.65	2724.81
200693_at	3327.12	2728.08	1710.39	1718.38	1972.75	1943.46	2236.92	1302.35	1532.77	1736.35	1385.92	2468.49	3980.01	4186.19	3433.65
200694_s_at	2119.64	2180.63	2493.4	2227.8	2498.92	2760.54	2613.86	2779.08	2142.93	2636.6	3070.14	2600.79	3942.42	3487.77	3147.9
200695_at	2968.27	2433.96	4412.68	4416.2	4314.18	4795.34	2161.71	2866.79	3302.6	3019.23	4253.9	4107.49	2605.41	2395.56	2785.19
200696_s_at	10563.43	6421.07	8279.67	7902.91	10430.79	8927.5	10364.52	4715.66	4697.07	5521.93	2895.14	7905.67	9171.92	10735.01	8626.43
200697_at	2449.72	5968.39	3149.4	4291.23	3438.65	4586.11	3046.24	5103.71	4390.92	3180.11	5919.78	3137.56	5007.6	4878.29	5772.44
200698_at	1875.43	1729.08	1552.52	1463.2	1008.5	1459.61	1514.57	1038.15	1038.32	1251.87	1260.59	1962.48	1827.39	1860.8	2007.04
200699_at	913.42	1303.11	1021.89	847.89	680.01	865.12	641.16	566.71	704.28	818.82	798.36	855.56	1399.62	1464.18	1819.7
200700_s_at	1677.37	2328.79	1822.89	2422.38	2905.58	2350.95	2778.98	1471.11	1979.85	2261.4	1401.77	2380.67	2342.83	2111.41	1959.47
200701_at	1728.97	1667.67	1431.45	2550.81	1638.3	1488.98	3300.18	1771	1694.14	2305.39	1671.8	1453.81	2494.12	3020.89	2576.8
200702_s_at	738.86	416.61	164.32	158.79	99.13	315.58	235.38	367.9	280.4	467.16	832.99	555.88	96.77	365.56	80.49
200703_at	1630.05	2255.18	1792.69	972.29	1245.07	1630.17	1094.75	1605.83	1536.74	3972.77	1573.51	1234.58	6787.48	6328.24	3332.75
200704_at	1448.41	1222.08	1242.09	1422.55	1715.13	1731.81	1510.93	182.57	1272.93	1351.25	1563.8	1366.84	939.47	1149.36	932.38
200705_s_at	13678.63	11646.75	19970.3	16580.58	18590.56	25179.39	26546.45	14271.56	18667.93	25065.18	14957.34	15298.01	12681.51	13516.83	12846.87
200706_s_at	1163.52	1734.39	980.18	1520.21	1408.19	235.08	435.91	487.32	782.22	762.39	843.03	791.19	924.64	1016.97	900.45
200707_at	503.72	390.24	822.63	669.56	251.66	341.77	131.65	366.85	317.16	500.96	586.27	586.76	660.32	735.98	529.19
200708_at	12864.3	15599.22	10598.57	13201.79	11812.12	12843.11	12479.83	14963.86	12870.32	12721.95	13212	11118.47	6821.07	6529.49	5548.94
200709_at	4369.13	4214.08	2557.74	3176.25	2022.66	2172.84	1885.1	1972.34	2032.09	2268.67	2443.73	3996.56	3822.09	3972.35	3862.57
200710_at	9422.65	6434.56	8633.02	7404.52	6777.68	10292.24	5902.55	12542.06	13766.61	12008.38	12608.07	10753.48	7366.89	6234.23	7820.41
200711_s_at	5702	5948.88	6487.84	5651.09	5795.1	7888.57	11045.4	6177.39	7366.67	5478.19	7915.34	6392.61	7789.18	7374.03	7902.08
200712_s_at	760.25	581.71	458.5	461.68	358.45	492.77	491.35	671.25	634.92	671.86	553.92	816.17	743.82	722.59	713.55
200713_s_at	1853.66	1758.48	1539.18	1165.65	1314.61	2088.53	1558.86	1188.6	1195.71	1225.83	1409.31	1793.72	2590.24	2991.02	2165.4
200714_x_at	2687.97	2454.71	2593.4	2817.18	2779.17	2330.62	1828.89	2482.62	2228.07	2116.4	2831.66	2537.32	2402.36	2434.77	2472.02
200715_x_at	4851.09	2799.26	7738.6	11118.06	10284.14	10907.22	15992.42	8434.61	7544.07	12156.85	8950.61	4976.64	6555.04	7331.2	5207.29
200716_x_at	30500.59	30678.54	58047.66	56722.5	65246.06	65389.12	53713.1	45780.58	45522.33	80160.67	43298.73	38477.21	9501.71	9939.06	10077.16
200717_x_at	36242.97	38039.82	48131.45	46940.98	46009.88	46024.73	71609.16	43795.46	37410.73	50175.72	49904.7	37302.93	9407.94	7523.27	9229.73
200718_s_at	15693.24	14438.02	20806.45	12895.39	17647.91	22575.79	23997.61	20053.18	25435.88	26121.88	23419.53	16602.55	15023.71	16721.68	13947.59
200719_at	1490.76	1805.36	925.44	1219.23	1101.87	1013.92	1607.75	1192.58	1682.21	1487.85	1484.42	1793.7	1676.6	1460.57	1994.4
200720_s_at	1433.3	2353.82	2327.33	2148.52	1666.22	2911.47	2051.69	1828.05	2011.78	2217.7	2637.8	1638.65	1367.05	1727.62	1732.74
200721_s_at	1431.53	2065.03	1849.78	1652.81	1533.12	2315.43	1576.8	2128.03	1769.8	1858.54	2124.53	1671.25	1831.23	1963.84	2336.6
200722_s_at	1684.94	1549.04	1180.97	1077.05	1221.87	1355.21	836.11	1100.69	1367.07	1155.68	1519.57	1406.05	1773.21	1705.41	1146.88
200723_s_at	1832.21	3311.21	2459.26	1883.04	1997.08	2176.75	2500.75	2054.36	2019.7	1958.28	2330.49	1792.52	3766.8	3846.57	3165.39
200724_at	804.92	452.15	236.69	395.22	743.29	576.25	378.61	449.48	593.49	409.18	444.66	101	402.66	347.08	378.58
200725_x_at	20771.97	20323.22	41992.73	43020.92	57636.91	41033.95	40292.61	32416.58	30586.95	50804.28	30838.96	25612.04	1899.52	3876.3	883.74
200726_at	4212.31	7444.71	5884.59	6889.56	5163.69	4526.4	11158.08	7032.92	6976.85	7719.05	9074.18	5548.94	5540.31	5960.35	8090.27
200727_s_at	1213.68	1001.6	467.07	684.76	498.75	830.77	519.27	714.13	664.71	707.22	622.37	953.66	746.7	824.67	606.32
200728_at	1605.67	2013.54	1764.43	1902.66	1980.09	1942.7	1495.14	1631.13	1253.93	1531.97	1913.38	1615.07	2660.21	2762.36	2333.13
200729_s_at	1675.65	1614.81	844.33	642.96	564.23	933.25	738.04	688.36	637.72	689.92	861.86	1277.76	1730.34	1546.93	1368.51
200730_s_at	3952.89	5888.58	3413.26	4588.88	2408.2	3880.41	4529.94	5603.22	6483.1	4755.41	5989.96	4437.37	2268.67	2490.07	4973.09
200731_s_at	5420.39	6413.97	4642.26	5179.55	4681.81	5099.33	6338.38	4469.7	5005.7	4019.94	7266.58	7427.18	3477.7	3768.15	8515.28
200732_s_at	5028.02	7968.67	9193.19	11721.88	6806.59	7931.12	14316.2	8701.77	9379.24	8012.43	9386.72	7877.11	5951.7	5976.18	8020.21
200733_s_at	1538.57	2393.15	2386.2	2180.6	1320.4	1532.5	3659.29	3394.21	3814.4	3153.72	3485.63	3095.44	2282.25	1515.06	3174.01
200734_s_at	906.82	764.26	758.58	1106.32	1065.87	896.66	942.52	1095.43	960.58	998.49	901.49	1002.64	1204.89	935.28	887.89
200735_x_at	10023.94	8533	14015.08	12631.8	15055.51	11547.13	18150.64	9451.59	8809.31	9354.62	8954.34	8702.75	14301.91	14593.76	13391.77
200736_s_at	1547.66	2989.85	2286.34	2885.93	2232.18	2725.52	2945.49	4845.27	5196.31	6284.26	3886.54	1856.18	3367.39	3106.7	3375.52
200737_at	2019.07	3575.4	3310.66	3810.95	3396.86	3321.93	5491.06	2510.59	2875.98	2866.57	3706.47	1475.5	5195.9	5428.76	4806.11
200738_s_at	10559.84	15471.87	15270.54	18715.56	16998.64	14721.5	24076.6	17871.87	12945.28	17740.24	22692.1	12180.12	13499.45	14099.85	13008.14
200739_s_at	1057.27	1173.97	974.99	1292.37	1036.43	2571.82	1117.09	1375.67	1362.61	1619.48	1583.14	1257.47	894.64	690.07	980.6
200740_s_at	3119.16	4330.26	2727.27	2416.8	2393.51	4377.16	3537.57	4222.37	3654.89	3942.34	4098.69	2964.93	3976.83	3926.66	4621.78
200741_s_at	23222.29	21584.23	42664.9	49434.85	58643.36	33981.17	38071.51	41793.19	49080.7	58586.48	44060.72	27765.1	8030.79	11691.29	4866.69
200742_s_at	1467.05	1353.5	1013.16	910.28	882.75	982.59	507.54	708.83	892.97	842.22	754.17	1355.08	1031.84	905.69	1040.72
200743_s_at	1399.95	1615.27	1307.68	793.07	993.2	1016.19	1479.73	1048.86	1054.62	1353.23	1136.25	1621.13	1496.44	1760.81	1653.09
200744_s_at	1567.71	1150.37	651.47	689.87	464.28	475.86	629.86	649.63	544.92	801.85	741.98	1255.6	1058.7	1136.21	717.84
200745_s_at	3514.65	3262.85	1331.18	1348.32	1943.71	1412.81	772.55	1410.5	949	1423.77	1092.87	2683.09	2145.87	2295.68	1729.77
200746_s_at	2239.21	1582.82	1728.12	1708.86	1753.03	1698.88	1383.89	1301.51	1395.62	1519.91	1317.42	1798.04	2271.36	2365.12	2263.77
200747_s_at	1124.49	412.66	1446.01	1028.61	973.45	2177.86	986.68	699.89	829.02	528.63	772.76	524.22	1604.68	1337.27	1219.29
200748_s_at	12326.28	18305.08	12985.31	26875.01	14713.51	14127.48	29955.24	18403.74	23527.82	24690.52	15361.46	14143.08	10582.89	11541.21	8978.56
200749_at	1003.67	1299.34	1209.77	1416.34	1277	1468.6	2183.31	1202.07	974.16	1493.46	1199.13	1342.32	2364.73	2219.23	2281.45
200750_s_at	3253.5	4064.26	4688.75	3457.56	2957.07	4283.69	3661.55	3923.39	4066.98	3988.43	4105.26	3739.05	6568.79	6778.95	5293.26
200751_s_at	888.55	820.01	1137.14	1017.36	773.16	2093.15	956.03	999.14	1118.47	913.7	1426.09	1261.98	1502.38	1709	804.14
200752_s_at	1025.27	899.45	1941.97	1549.8	1496.75	1520.76	818.96	1129.56	1007.21	1110.33	1151.98	1180.9	455.23	571.17	714.72
200753_x_at	1333.51	1460.9	1115.64	1359.23	1374.13	1683.86	1432.42	1300.49	1868.97	1472.27	1588.85	1566.23	1565.75	1400.56	1370.01
200754_x_at	4039.79	5044.27	4999.76	3038.18	4062.23	6371.32	4882	3445.15	3225.02	4509.35	4536.64	4484.8	5822.26	6587.47	5538.72
200755_s_at	705.69	697.06	201.19	367.41	165.37	600.71	109.28	118.11	545.92	294.91	133.5	514.54	615.16	652.1	685.69
200756_x_at	578.54	841.01	607.84	1205.64	371.57	596.34	597.86	821.32	828.58	706.79	903.15	1025.52	587.47	592.27	645.46
200757_s_at	2347.43	2437.34	1638.16	1794.94	1734.12	1956.26	2527.92	2002.44	1669.85	1287.24	1878.56	2356.57	2086.51	1878.05	2808.97
200758_s_at	12711.15	14843.74	19238.96	14133.88	15186.53	21331.25	12831.6	20054.81	18303.53	18470.11	14743.1	16512.79	10251.52	11962.28	10697.55
200759_x_at	16173.67	17485.48	17185.96	13957.51	17400.31	25335.68	12327.7	21201.45	21240.56	22259.23	14747.11	19535.5	13488.09	14834.84	12371.74
200760_s_at	4803.19	6416.4	4100.91	4448.3	3635.81	4963.19	4092.46	4011.52	3655.45	4612.16	4398.5	3843.62	7430.99	7764.89	6154.37
200761_s_at	6003.43	8917.45	4629.25	5546.26	4591.1	3517.21	14660.33	8576.42	5807.8	9229.52	7288.66	7380.59	14141.35	13767.69	12774.37
200762_at	1884.99	1958.1	1083.71	1493.66	1782.57	985.98	1985.98	932.14	769.07	835.84	924.21	2669.25	2360.33	2833.22	2273.03
200763_s_at	22867.86	27421.49	59145.28	60391.91	61915.05	51192.71	46637.88	65108.63	65007.66	76879.84	42604.32	36318.09	10292.55	10266.28	11361.6
200764_s_at	1552.94	1375.5	1278.89	2024.45	1478.8	1790.97	1493.29	1298.71	1312.31	922.9	1278.51	1523.63	1071.04	1029.2	1050.21
200765_x_at	1036.27	1590.45	1240.59	1169.02	1631.2	1561.98	1810.21	1187.23	1002.76	1334.87	1320.44	1740.92	2106.49	2081.99	1598.49
200766_at	783.37	1046.53	639.5	707.61	124.59	597.13	438.36	521.74	880.72	1037.22	731.64	646.05	1206.59	1290.42	955.12
200767_s_at	1574.25	1431.62	1355.66	1124.81	1616.57	1083.74	974.66	1334.08	1009.6	1003.41	1231.89	1195.74	870.57	737.03	777.56
200768_s_at	2566.94	3143.28	3510.4	2167.41	2950.26	3411.97	3567.38	3361.63	2841.73	3523.88	2512.65	2338.48	4425.98	4610.94	3837.41
200769_s_at	1852.06	1944.74	1410.86	1102.26	1510.32	1939.42	760.78	1115.61	1244.69	1473.52	1239.77	1503.4	1469.97	1678.02	1104.63
200770_s_at	1083.4	1740.02	942.68	1196.45	661.98	1203.71	996.08	725.4	1144.05	841.48	569.64	1096.11	839.27	1091.36	838.04
200771_at	3950.57	3521.59	2372.69	2182.06	1877.81	2582.84	3118.68	2015.49	2373.22	2509.37	2102.7	3755.54	4158.15	4054.16	3832.87
200772_x_at	3183.36	2797.75	1493.19	1238.07	1556.24	1708.2	1626.81	2524.7	1934.75	2482.65	2047.77	3478.12	1573.02	1788.75	1144.5
200773_x_at	7469.83	5646.12	6087.32	5953.25	5519.86	5282.47	4880.23	5154.33	3849.46	5265.81	4230.2	5953.11	9752.83	7506.71	8669.03
200774_at	7102.38	9032.72	4264.62	3439.37	3107.38	5506.24	8474.05	5647.28	6004.59	6982.53	4214.83	6318	6209.63	5579.86	5238.33
200775_s_at	6485.91	6319.54	4334.84	2075.76	3117.77	2978.77	4456.27	4433.11	4473.35	4788.96	4240.89	4557.28	8320.99	7045.49	7769.27
200776_s_at	1281.84	1213.37	795.8	837.81	1008.87	962.22	784.65	666.13	893.67	897.02	769.91	1177.34	1615.05	1125.31	1224.61
200777_s_at	1460.47	1479.6	1029.38	1143.55	948.94	981.93	1460.68	969.44	1221.73	1113.14	854.7	1291.42	2113.59	1816.45	2162.31
200778_s_at	4857.77	4613.15	2684.66	2332.38	1688.18	4610.12	2924.09	2450.03	3593.42	3157.36	3378.78	4340.07	4947.95	4762.79	2726.91
200779_at	10023.43	12175.29	13749.7	15065.93	18069.38	20064.92	24134.38	17929.9	17111	22938.5	17287.66	10147.77	8422.55	8698.84	12940.76
200780_x_at	27831.56	34934.61	48049.97	42709.43	43425.54	44856.73	44989.88	41139.19	42716.09	46901.15	29818.43	35616.75	3142.42	4432.47	4270.1
200781_s_at	23746.31	25743.28	40330.17	45833.07	53322.79	40972.66	35520.98	41731.18	41525.88	63672.18	32666.75	24408.31	2826.93	5660.71	8843.15
200782_at	2970.09	2781.34	1762.74	1755.04	2169.22	1428.68	2194.16	2070.56	1938.78	1991.68	2147.42	2664.01	3834.61	3510.37	2712.53
200783_s_at	372.51	288.97	112.27	128.55	212.35	422.07	221.94	644.5	439.6	493.59	236.38	635.42	234.26	269.02	421.29
200784_s_at	217.05	408.2	162.84	249.79	184.02	226.41	97.59	290.97	204.95	136.23	90.86	235.46	93.77	114.25	121
200785_s_at	1102.01	1063.13	590.91	931.32	1052.32	514.46	350.96	536.33	740.18	482.17	542.09	921.22	564.68	646.63	520.8
200786_at	4341.43	3301.33	3871.65	4022.47	3664.02	3697.45	4387.78	4336.42	3811.11	3870.85	4477.27	2915.35	4464.27	4876.05	5233.51
200787_s_at	1646.29	1794.91	1251.34	1548.21	1183.2	1349.04	894.26	1133.77	1143.57	1188	1292.09	1835.92	1403.89	1488.74	991.81
200788_s_at	1863.52	2240.94	2292.33	2008.83	2086.42	2368.06	2217.87	1825.74	2031.22	2462.86	1462.43	3266.18	3016.14	2913.89	2119.29
200789_at	8474.45	9622.65	9927.78	8127.71	7388.22	14574.73	5993.84	11167.26	15895.65	10523.21	10792.92	10431.69	6096.13	6718.92	5414.53
200790_at	3309.92	5349.29	3182.92	4203.81	3080.88	3143.8	6160.38	4155.94	3774.95	4293.11	4810.36	3748.21	6947.61	7343.18	7591.01
200791_s_at	289.95	369.21	360.41	409.41	123.25	533.33	592.73	90.29	130.78	145.9	74.87	686.55	992.4	1135.9	560.3
200792_at	4828.69	5115.42	7265.85	5139.26	5298.19	6317.64	5337.91	6303.02	5093.74	6628.39	6808.22	5592.25	7103.41	7269.49	6377.65
200793_s_at	9852.9	14225.27	12088.51	12691.01	8063.6	11679.72	9929.64	17269.02	20408.95	13869.38	16100.41	13688.18	5784.88	6459.88	6719.13
200794_x_at	3265.48	4510.92	3868.13	3035.49	3567	3188.08	3413.47	2925.37	2657.72	3292.54	3155.59	2848.68	3685.78	3634.75	4520.21
200795_at	11057.96	10157.73	8890.36	9896.21	10236.79	9841.59	16263.52	6116.2	6134.42	6179.07	5084.74	13832.68	11129.33	11746.61	10374.39
200796_s_at	579.28	763.05	242.67	520.18	408.41	792.42	310.17	294.45	396.06	538.28	416.77	682.51	276.92	318.77	34.77
200797_s_at	3727.25	6927.27	6343.63	4602.41	5203.5	6218.87	5793.85	3677.4	3308.38	2510.81	3298.61	4155.09	4631.84	4387.02	5060.61
200798_x_at	2857.4	4714.1	1591.82	1403.96	1190.82	2144.27	1916.21	1205.5	1576.01	1298.15	1800.91	1548.49	2192.91	2452.85	2017.62
200799_at	9303.26	15242.62	11774.1	9938.94	7429.14	12173.16	10812.52	18289.9	24625.88	27139.1	13570.51	17294.55	10688.63	12276.16	12426.71
200800_s_at	2221.29	3871.26	5246.03	2774.27	2310.08	4116.06	2242.01	4608.21	5898.57	8290.24	3042.56	4052.12	3076.42	2962.07	1472.9
200801_x_at	14126.17	20641.81	18606.47	18014.05	21999.99	17806.84	13956.08	10441.01	10095.69	13965.34	11311.05	32002.71	11824.04	12078.45	9660.69
200802_at	2633.2	2386.12	2962.98	2913.94	2633.9	2755.85	2692.27	2544.48	2865.88	2100.13	2473.61	2838.24	3783.07	3892.69	3597.29
200803_s_at	4949.6	5733.32	3099.19	2981.02	3174.12	5035.85	2543.77	3080.22	3790.84	3866.78	4514.38	3843.28	3410.73	3228.26	2605.61
200804_at	4060.49	6937.79	5798.2	4564.75	5855.46	6928.52	5115.23	5256.58	5042.74	5738.64	5822.68	4859.47	4184.53	4534.27	4964.91
200805_at	288.78	288.66	524.26	430.19	525.24	398.77	547.75	713.76	565.63	550.91	576.77	389.79	413.11	466.96	406.08
200806_s_at	3162.25	2975.53	1727.81	1357.73	1553.91	3059.34	1444.74	1988.82	2830	2616.39	2718.23	2981.47	3307.64	3495.57	1767.22
200807_s_at	5555.91	7995.87	4738.38	4259.13	5099.78	7086.72	8653.02	9793.62	10009.02	9332.48	7180.46	7699.93	7959.85	8258.13	6723.57
200808_s_at	876.78	893.24	1607.62	1830.67	1563.99	650.91	1434.95	1523.49	1145.51	709.42	1373.12	932.18	815.03	696.31	967.59
200809_x_at	21111.97	15416.52	31923.28	17120.36	26416.84	32363.93	27569.17	29395.9	24938.42	42660.43	27767.37	12467.44	9508.02	11073.43	9881.03
200810_s_at	3824.9	2869.25	3891.69	3525.26	2955.13	4115.18	6802.6	2442.75	2874	3254.69	3805.46	2371.76	6050.19	6377.13	4837.04
200811_at	6068.17	3629.87	4067.61	5226.07	4621.01	7342.69	5297.53	4479.09	4795.42	5103.88	5542.14	4491.94	6929.48	7296.94	5994.08
200812_at	1492.01	2487.08	3035.44	2276.22	2025.98	3363.06	2062.14	3410.66	2766.13	2888.97	2181.58	2006.1	3544.57	4163.03	2769.18
200813_s_at	2933.29	2454.81	1878.63	2246.52	2218.56	2652.96	1581.84	1293.39	1635.33	1499.46	1845.16	2604.35	2564.43	2289.43	2094.32
200814_at	3303.24	2714.13	2567.28	3024.89	3036.33	4221.95	3208.97	3093.04	3272.09	3782.44	3514.09	3043.55	4836.79	5202.49	3806.08
200815_s_at	1290.48	1132.04	733	798.58	718.91	1204.27	686.23	859.79	966.51	957.78	887.89	1097.83	1150.03	1047.36	1057.7
200816_s_at	3125.91	3451.53	3136.8	3128.82	2492.06	3689.22	5079.78	3376.93	2819.92	2875.22	2591.57	2962.11	4541.1	4142.48	5140.41
200817_x_at	18749.82	30109.34	47835.9	64813.68	59549.25	45710.64	44614.06	42282.82	52793.54	82616.72	46541.92	33698.66	8842.26	6550.31	5522.36
200818_at	16766.39	20778.26	20915.22	23688.57	25040.66	22367.06	30236.77	24247.98	27833.06	30998.48	25024.69	15002.77	13135.1	14157.05	12891.83
200819_s_at	24982.4	25587.77	40862.61	43763.32	41870.51	42382.65	33554.22	39577.21	39856.14	58569.02	41001.4	25006.53	4373.45	3388.71	2323.65
200820_at	1419.21	2768.28	2546.96	3243.57	1985.6	2083.88	3156.74	3256.09	2619.83	3319.69	3414.84	2176.57	3032.79	3466.14	3806.23
200821_at	2332.59	2115.58	2309.31	1349.52	2162.19	1691.23	3367.18	1556.97	1147.34	1477.88	1470.68	1393.07	3142.02	2744.81	3186.31
200822_x_at	21662.57	30729.28	28071.33	34438.79	41489.54	31526.46	33513.7	40905.24	30968.54	33947.47	38033.98	26184.17	11484.61	11795.68	7022.64
200823_x_at	13863.69	12842.83	32221.62	27773.88	30008.82	30376.55	24832.96	30278.96	23512.77	48986.09	20580.08	14560.83	6656.81	7210.94	6409.55
200824_at	2198.95	1945.58	2636.18	2425.33	2851.33	2708.29	1758.2	3476.47	3502.86	3305.9	3521.64	2043.3	2191.72	2015.88	3231.24
200825_s_at	845.38	1359.39	646.52	850.54	649.04	688.91	536.08	962.66	1033.29	1035.54	733.68	973.16	1492.93	1373.77	1367.21
200826_at	3643.33	3944.16	5054.79	5204.21	5216.74	4969.37	4743.47	6812.32	6965.98	10476.47	5355.47	3881.64	4669.86	4967.62	5634.9
200827_at	419.25	696.41	791.11	677.27	543.51	877.95	517.74	394.25	678.11	530.02	398.28	826.85	740.84	708.48	763.94
200828_s_at	4200.83	3405.11	3178.71	2685.99	3130.57	3282.83	2545.92	2651.28	3542.07	3054.51	3691.15	3257.7	3545.27	3686.22	3943.14
200829_x_at	2648.99	3172.36	1870.43	1961.68	1780.61	2002.33	2565.24	2446.35	2443.94	2109.28	3035.26	1830.99	3259.83	3162.79	3658.88
200830_at	3968.52	4659.93	5260.93	4934.32	6871.72	5079.36	3799.65	6132.9	4966.4	5297.31	5713.97	4780.81	4820.01	5332.87	5492.02
200831_s_at	777.49	189.28	194.89	398.47	570.09	913.95	65.93	316.83	220.89	189.21	366.77	130.25	136.04	143.92	97.48
200832_s_at	553.15	41.37	251.81	252.87	30.18	377.95	59.85	25.49	36.51	22.85	36.09	204.76	175.62	142.98	18.99
200833_s_at	1445.21	1746.73	1205.17	1210.41	1365.03	1255.85	2329.3	1081.07	950.67	1218.9	1243.78	1570.65	2923.52	3045.3	2676.2
200834_s_at	12810.6	13154.15	26176.45	21088.09	25978.47	21692.72	21414.3	27105.95	27725.93	41327.01	21520.25	9744.55	12829.62	10969.75	12478.6
200835_s_at	1987.38	4059.54	256.03	299.41	66.36	81.12	198.07	1249.67	1090.82	907.79	1462.98	1641.98	161.18	83.96	72.1
200836_s_at	3264.04	2455.7	4206.28	3199.05	2318.7	3975.39	1308	2415.12	2516.7	2843.11	3243.31	3769.7	3273.83	3005.28	2553.28
200837_at	397.7	564.84	805.89	768.97	349.97	1021.13	709.71	1017.87	669.89	1400.61	986.24	616.72	1131.04	1304.98	1227.35
200838_at	1320.23	1842.76	1334.05	2224.53	1531.66	952.61	811.64	964.07	1969.79	1616.55	1397.36	1298.39	1658.16	1345.49	1526.56
200839_s_at	2089.7	3305.59	3075.12	1754.89	2042.85	2317.12	2085.95	2359.51	2162.7	3828.95	2064.98	2186.58	1921.23	2268.2	2530.37
200840_at	7955.36	9496.12	8749.11	7676.91	7228.44	7936.12	16844.31	10194.8	8339.96	9936.96	9466.87	5807.51	11362.49	11549.14	10894.44
200841_s_at	705.88	417.23	45.94	60.83	52.52	349.86	20.79	440.13	340.45	102.33	480.66	546.38	184.46	294.7	61.7
200842_s_at	2363.58	2951.75	1204.95	1436.91	1251.21	1335.51	1228.54	1655.99	1403.11	1504.72	1753.8	2069.62	1461.39	1179.66	1087.85
200843_s_at	1577.92	1932.51	2268.72	2304.37	1809.06	2640.74	2361.32	1601.62	1980.93	2034.19	1225.72	2206.58	2529.32	2651.89	2577.38
200844_s_at	7027.17	8179.71	9150.94	8097.24	7272.08	10345.63	10171.81	11513.06	10567.77	10168.44	12054.08	8081.34	7653.02	8400.6	6292.18
200845_s_at	4822.97	5775.06	6430.55	4291.51	3817.54	6854.11	8855.74	7931.84	7343.44	6575.31	8371.24	7242.55	7143.95	6864.74	6164.47
200846_s_at	826.31	977.01	1820.33	1301.87	1120.12	1834.99	814.54	1991.35	1521.44	1828.26	1429.94	1157.55	2042.11	2057.43	1642.92
200847_s_at	2431.61	3066.83	2311.87	2182.27	1912.33	2551.6	3991.22	2584.22	2910.72	3446.14	3125.65	1718.59	4374.3	4182.33	4401.22
200848_at	1955.95	2047.73	1096.33	1247.15	1054.46	708.46	1325.46	875.05	984.72	1068.51	1095.86	1142.22	1510.05	2035.96	2209.02
200849_s_at	1739.24	1777.47	2343.54	2073.06	1994.92	2494.25	2304.34	2049.59	1788.81	1885.72	2420.85	1609.04	2239.64	2366.44	2805.28
200850_s_at	3882.47	4123.12	6132.52	6071.13	5518.36	3791.67	4496.96	2230.97	2781.07	2880.87	3865.67	3099.92	6371.87	6531.47	7955.81
200851_s_at	3044.41	2891.04	2038.73	1487.92	2016.54	3279.95	2652.48	2081.31	2597.56	2246.01	2163.59	1822.68	3039.09	3377.51	2994.39
200852_x_at	1369.27	1087.9	1442.45	1772.34	1308.11	2038.51	839.87	1210.48	1202.94	1031.66	1706.91	1474.63	1308.57	1158.55	1159.99
200853_at	1295.42	2026.08	2614.48	1284.1	1823.85	2154.88	2492.49	1258.57	1391.57	1957.96	1931.2	1108.05	1610.74	1557.89	1836.12
200854_at	1702.79	1562.64	1948.84	1560.97	1967.32	1362.24	1634.4	842.92	926.3	1132.17	2072.28	1486.65	2436.54	1990.19	2306.86
200855_at	493.94	458.21	668.09	748.85	475.14	458.72	483.71	426.93	321.84	368.27	574.96	730.22	365.36	417.82	455.15
200856_x_at	774	612.13	762.05	840.83	387.35	625.12	621.77	647.17	520.74	535.19	390.68	732.76	771.32	660.13	784.33
200857_s_at	1731.97	1767.52	2418.48	1852.48	1772.27	1639.82	1049.81	1528.75	1649.45	1449.07	1634.57	1501.05	1768.13	1830.41	1804.37
200858_s_at	10183.77	11628.9	15450.3	13882.53	12803.87	11281.58	19034.89	12075.47	12074.04	18870.34	12421.32	8565.14	14203.33	16020.74	14926.6
200859_x_at	1070.93	1034.09	1134.87	1588.34	1746.28	1424.24	726.91	730.43	1047.74	892.18	736.58	1529.67	1100.29	1085.1	780.04
200860_s_at	2112.31	1626.13	2416.1	1635.14	2534.91	1596.6	1736.37	1801.44	1812.93	1635.92	2240.04	2219.87	1917.42	1916.93	2235.91
200861_at	850.68	919.78	998.64	927.4	1145.29	1024.02	1067.46	707.98	566.15	726.65	721.22	1225.29	1100.33	1117.87	1277.59
200862_at	818.69	924.91	1078.46	1517.24	2415.42	1394.82	1928.64	1620.65	1593.13	1967.96	1484.17	1697.25	594.74	1013.3	1326.57
200863_s_at	2679.29	2642.14	2783.69	2288.28	2489.27	2864.79	2722.03	2694.27	2349.83	2255.56	2664.01	2388.48	3852.9	3835.27	3343.97
200864_s_at	343	410.06	267.42	206.84	315.96	263.57	301.95	275.33	202.54	297.97	221.56	247.39	703.89	672.81	503.49
200865_at	80	10.62	45.86	81.81	168.75	53.18	93.01	147.49	149.02	44.33	29.68	25.26	11.89	12.06	7.49
200866_s_at	6234.58	6535.66	5988.29	5751.06	4805.35	7313.6	3961.08	5285.17	6286.48	6241.41	4997.69	5930.3	10043.28	10033.69	6363.9
200867_at	680.72	963.79	1152.62	1234.45	692.88	762.81	647.77	1120.76	987.16	1334.19	801.82	761.34	1023.58	1049.66	1011.24
200868_s_at	2013.31	1593.95	1725.03	1931.23	2121.77	1970.13	1315.78	1507.06	2822.79	2187.89	2434.13	1768.75	1420.09	1556.73	1544.06
200869_at	11083.85	10462.56	30367.14	20291.33	25596.33	32852.86	20587.44	22700.08	24666.67	41976.09	18563.46	14163.12	14961.78	15700.74	13664.72
200870_at	5177.82	6173.02	4920.03	5147.62	3440.58	4044.29	5970.12	5458.59	5081.01	5417.45	6149.41	4817.35	7428.26	6305.05	7620.86
200871_s_at	8641.29	14490.61	12746.14	9504.59	7013.1	17709.58	12446.25	8427.41	6964.62	8708.08	7849.76	9694.72	6795.82	8435.93	7217.56
200872_at	3606.84	2844.36	3327	3616.26	4143.5	3501.35	4579.05	2308.62	2382.37	2550.99	1505.78	6827.37	6759.53	6506.68	4277.58
200873_s_at	2905.4	4135.86	3329.48	2294.2	2763.31	3017.31	3867.68	4100.59	3321.78	4071.19	4072.42	4088.24	5684.2	5329.07	5305.89
200874_s_at	870.89	690.89	1699.3	1691.31	1824.17	2042.43	1747.58	950.4	1476.51	1231.36	1443.74	1642.43	648.88	677.3	578.62
200875_s_at	464.88	435	620.86	856.57	1011.07	885.3	827.85	505.13	833.38	731.37	705.11	822.2	1267.9	1259.09	796.23
200876_s_at	3889.56	4344.06	4772.08	4202.96	4568.33	5489.29	5209.78	5309.62	4798.03	4821.5	5557.86	3975.41	4596.67	4912.11	4730.43
200877_at	6019.93	6533.97	6545.75	6992.6	7251.52	8522.47	7589.43	5928.75	7826.87	6165.7	6567.45	5912.47	9557.82	10599.07	8555.52
200878_at	5029.55	4773.41	3632.05	3606.77	3318.91	2982.6	4084.13	2864.53	3457.92	2846.07	1975.17	4223.63	2881.96	2674.53	3459.76
200879_s_at	1222.23	736.6	524.49	626.28	383.97	713.58	340.63	604.66	554.26	458.74	548.16	657.77	193.98	284.47	174.34
200880_at	1867.69	1696.64	1292.25	874.55	936.09	1497.61	1726.83	2038.44	2098.32	2149.46	1327.13	1304.54	2409.52	2301.2	2162.46
200881_s_at	2592.17	2574.21	1864.36	1101.08	1605.55	1773.51	1225.66	1899.1	2286.79	2124.07	1613.8	1493.3	3405.88	3163.16	1707.16
200882_s_at	3053.74	3617.46	5134.27	3898.93	5899.92	4958.8	4655.04	5225.44	3815.62	5380.48	5485.08	3965.39	5976.05	6505.77	6690.4
200883_at	7204.48	8773.8	8690.23	10021.51	8471.67	12020.61	10990.6	9011.35	9706.01	9016.08	11782.38	9320.39	7151.39	6969.25	7140.31
200884_at	1669.98	296.53	523.19	1823.81	1107.6	665.33	1051.92	1343.86	865.82	927.12	767.44	1485.73	1091.43	567.73	703.73
200885_at	1284.57	1211.32	1320.51	992.83	1193.35	1230.89	891.59	1105.52	1239.61	1193.3	864.82	1773.42	1477.01	1519.22	1173.7
200886_s_at	1925.65	1847.08	1187.14	1454.78	1331.33	1860.44	2098.41	1978.3	1621.55	1519.55	1589.06	1645.03	2412.35	2234.96	2272.18
200887_s_at	1910.93	1951.9	2031.22	1734.67	1452.69	1641.85	2806.08	2016.04	1742.8	1738.63	2179.5	1972.78	2504.17	2315.96	2081.76
200888_s_at	13471.47	14014	25424.1	22655.48	32645.94	24614	35618.49	16370.88	16283.57	27486.85	26434.99	17161.8	10546.1	11537.21	10492.11
200889_s_at	702.75	555.57	430.79	275.65	362.5	615.3	548.34	350.86	372.57	518.62	532.61	518.12	914.78	636.14	448.94
200890_s_at	380.42	315.42	165.01	258.53	216.79	212.32	150.09	135.7	166.48	195.47	164.71	215.05	365.68	350.79	255.1
200891_s_at	1292.47	825.89	879.72	888.08	773.51	791.45	1719.6	824.18	717.63	678.71	570.38	973.58	2463.95	2894.39	1767.58
200892_s_at	1290.47	1663.59	846.1	890.5	937.66	1182.32	1079.89	1159.32	1421.19	1128.99	1142.33	1250.74	1981.34	2004.88	1638.5
200893_at	2573.45	3032.79	1760.87	1914.23	2032.52	2000.5	3795.64	2722.88	2566.34	2624.84	2786.51	2519.75	3564.31	3834.09	3655.31
200894_s_at	561.31	495.2	619.64	234.29	588.79	732.55	189.28	669.22	855.7	606.11	562.81	706.8	722.41	777.09	466.7
200895_s_at	1565.25	2167.43	1626.53	1219.12	1115.03	1648.09	1184.2	1958.07	2066.4	1668.78	1986.73	1481.67	2359.53	2380.37	2566.04
200896_x_at	5599.64	6359.06	5949.07	5905.48	3740.54	7263.08	6461.37	5727.25	6105.36	5382	6624.03	4947.33	6810.1	7670.96	5021.55
200897_s_at	7744.83	7333.22	9894.22	6940.77	5911.22	9135.86	8604.44	7301.92	7432.82	7037.16	5430.65	8825.68	8840.85	8534.56	9723.99
200898_s_at	1079.32	881.07	272.92	233.66	394.86	675.1	404.28	349.42	371.57	374.13	502.07	558.13	598.72	803.08	538.53
200899_s_at	1340.71	981.63	931.86	867.67	1216.56	1311.9	1761.31	874.04	1018.76	1148.69	1098.11	1198.89	1542.81	1345.35	1220.51
200900_s_at	449.26	813.94	321.52	415.81	226.75	362.45	172.56	545.16	356.36	447.97	440.49	319	410.99	401.13	288.07
200901_s_at	805.64	1065.34	969.19	1135.51	1027.2	1249.98	1224.95	781.91	790.76	677.06	646.76	862.9	1193.46	1264.91	1113.22
200902_at	811.21	858.38	608.68	655.64	892.63	548.73	1105.35	804.77	1005.23	956.16	727.29	707.85	1364.03	1491.44	1360.88
200903_s_at	1484.43	1520.55	1619.03	1402.24	1478.97	1359.46	1673.76	2020.15	2015.24	2085.98	1458.9	1583.97	2688.27	2591.76	1914.89
200904_at	1306.68	831.81	1253.59	1023.87	1154.74	2106.14	1327.84	611.19	786.49	575.67	488.19	971.32	1078.46	943.51	1055.2
200905_x_at	5486.78	4370.07	3640.93	3926.37	3729.14	4070.12	4704.91	3187.14	3308.6	3054.97	2458.66	5073.72	1960.51	2264.42	2916.57
200906_s_at	1623.99	1581.64	1180.35	1361.71	854.89	1388.81	627.28	1224.09	913.05	887.5	998.1	1493.94	913.81	820.88	723.68
200907_s_at	5716.51	4528.13	6205.99	4250.18	2831.13	5461.69	3411.46	4364.7	3997.05	3876.77	2950.3	5457.1	4099.35	4585.53	6013.64
200908_s_at	76.11	111.06	100.51	95.67	351.49	117.46	310.81	274.13	214.54	281.38	438.94	298.81	194.85	187.03	121.6
200909_s_at	16010.09	15128.61	28366.71	23227.65	25142.78	30212.2	21904.18	22240.11	22075.47	35201.69	24405.43	11912.99	14783.37	15667.37	12770.54
200910_at	2287.86	2641.12	3942.36	2624.5	2600.26	4199.79	2812.8	3089.01	2692.89	2776.78	2671.56	2793.43	4862.63	4934.55	3405.13
200911_s_at	3594.39	3521.64	2413.9	2736.51	2640.95	1475.03	2478.42	1772.61	1340.56	1721.45	1411.54	4316.94	5000.76	4893.99	4447.66
200912_s_at	19741.08	20508.88	30180.25	26653.44	28062.56	28977.78	34009.79	30719.85	32874.02	29556.98	30621.2	22610.78	12945.68	14468.98	11981.63
200913_at	669.35	851.74	1096.04	1128.68	584.01	665.35	612.98	723.21	883.36	581.69	1283.02	629.66	757.89	935.47	973.31
200914_x_at	2596.94	5384.45	4920.67	4880.17	2782.77	1214.73	3066.69	3275.39	4221.36	3574.6	3680.56	2731.71	4066.07	3135.47	3995.73
200915_x_at	11179.62	17943	16571.08	15730.22	10592.57	13512.49	18918.88	15793.5	15007.89	14643.53	19696.77	12697.91	10831.39	11334.64	10378.12
200916_at	1117.83	1317.38	1041.31	873.87	649.81	673.69	281.47	530.74	413.24	777.64	632.7	866.85	1739.2	779.64	692.92
200917_s_at	566.48	510.59	513.08	566.62	679.04	877.23	448.08	447.71	666.32	591.62	678.13	613.15	262.06	306.63	142.31
200918_s_at	2926.28	3777.18	3215.61	2605.7	3310.63	3135.51	2355.91	2967.42	3592.78	3293.29	3556.79	1974.53	3710	3929.27	5865.03
200919_at	1978.41	1629.87	1544.26	1316.55	1784.41	1563.31	1229.24	2298.73	2034.5	2617.89	1665.02	1601.11	1373.38	1419.65	1460.33
200920_s_at	1353.12	1157.69	1511.35	2177.69	1771.59	621.66	1288.79	807.38	795.22	542.11	636.32	942.6	2359.55	2299.59	1842.14
200921_s_at	1073.62	1321.19	1104.81	1188.56	1210.53	865.24	1742.29	441.21	821.89	642.73	542.58	903.21	2244.34	1957.75	1322.61
200922_at	513.39	589.12	668.81	703.45	209.78	537.03	321.21	414.24	471.35	449.88	396.72	473.4	621.56	705.18	536.29
200923_at	986.9	875.59	989.38	956.29	953.37	903.08	647.7	878.36	769.94	918.06	676.38	1107	1189.34	1319.07	1134.29
200924_s_at	295.61	408.32	298.98	582.67	883.99	712.92	107.67	632.24	479.83	555.34	636.2	399.76	519.31	494.62	1009.84
200925_at	2190.43	2137.19	3006.05	2294.43	2837.23	2348.13	1730.08	2267.06	2355.88	2744.53	2002.09	1850.37	1985.92	2288.81	2108.48
200926_at	29801.56	28873.98	59191.16	59194.33	70290.64	57707.6	69294.64	43542.56	58545.96	74615.65	46857.13	40319.01	2798.39	4732.41	4048.62
200927_s_at	1605.68	996.66	1149.44	1072.72	1238.19	1884.8	1359.76	1332.54	1035.06	936.78	1682.83	1238.75	1400.21	1530.48	1171.15
200928_s_at	274.84	234.05	128.47	149.02	177.83	101.05	180.65	230.42	151.66	260.85	205.18	216.8	273.69	212.09	144.93
200929_at	1733.71	2312.39	1587.46	1322.72	1284.47	2064.24	1919.48	1187.09	1795.52	1612.01	2022.23	2163.88	1556.99	1728.79	1489.41
200930_s_at	177.26	182.81	131.17	55.36	393.09	147.17	157.68	196.78	286.25	147.26	56.84	60.3	159.02	34.42	50.14
200931_s_at	5375.62	8106.65	6131.93	5982.44	4630.16	6129.67	8596.66	5895.56	6858.59	5376.52	6575.01	5847.59	8213.27	9425.88	8544.95
200932_s_at	2061.37	1913.64	1890.4	1714.44	1644.1	2486.32	1650.27	1372.34	1478.67	1391.57	2730.89	1639.47	1675.98	1840.36	1228.98
200933_x_at	21744.51	20150.54	40717.77	40325.72	43781.97	42778.34	40433.19	32758	33622.86	46027.4	31713.25	30017.74	6003.09	5844.16	9676.83
200934_at	4300.83	2827.45	2557.93	2700.4	3865.43	2683.72	4310.82	2648.89	2700.98	1789.7	3230.36	2694.09	4277.44	3137.07	4028.54
200935_at	194.6	157.79	23.5	67.19	72.39	79.75	38.71	106.17	53.73	34.22	96.6	287.25	75.31	181.67	127.29
200936_at	16404.77	14414.81	25257.43	23547.74	25494.04	25054.72	15551.2	27340.52	23421.26	32958.79	30844.42	14714.87	13455.91	13395.75	11728.35
200937_s_at	9419.29	10705.91	15710.69	15765.17	15894.31	11732.23	15829.3	9645.91	11632.01	17818.79	9893.48	8217.15	11220.32	9915.27	9020.2
200938_s_at	15.34	18.42	28.54	39.23	21.67	26.56	25.82	132.2	131.46	56.18	261.14	107.42	14.92	11.33	30.24
200939_s_at	580.06	310.81	334.03	292.23	86.49	221.02	21.91	53.85	87.65	197.35	78.51	168.86	141.82	114.06	190.5
200940_s_at	2907.53	2805.95	3904.61	2714.83	2988.89	3695.49	2897.77	1541.24	3403.05	2183.44	3030.73	3555.67	2767.3	2763.94	2904.58
200941_at	1210.8	1265.65	1506.72	1626.3	1412.58	1902.85	1606.5	1976.32	2000.32	2008.73	1755.01	1689.02	1499.67	1419.96	1433.24
200942_s_at	3100.66	3936.98	2164.86	1975.94	2782.37	1918.47	2902.9	3715.95	2979.51	5589.44	4555.61	1938.52	3344.09	4174.27	2963.77
200943_at	1031.11	631	672.23	522.17	379.71	1489.97	1145.27	874.03	695.57	803.45	697.43	984.36	2510.49	2440.72	1540.68
200944_s_at	981.83	1152.09	999.78	892.23	1261.19	1724.54	1625.3	976.35	772.4	941.56	1462.92	1319.76	2452.93	2449.92	1322.56
200945_s_at	2740.19	3632.51	2923.93	2398.25	2082.16	2406.88	3588.33	2494.92	2561.95	2444.13	1916.54	2882.63	5575.69	5192.06	5292.08
200946_x_at	1741.53	1588.58	1295.14	1252.14	640.31	1250.87	1643.49	1126.23	1696.59	1442.28	1601.11	2018.35	1353.45	1657.44	1763.92
200947_s_at	860.55	1254.74	611.42	626.4	402.4	870.26	1180.71	1126.98	865.26	871.23	1352.72	959.31	1296.96	1619.87	1339.23
200948_at	2868.81	3232.59	2602.59	2781.18	2360.3	3090.89	1475.11	2183.2	2420.28	2198.18	2890.32	2813.09	2938.06	2739.71	3289.08
200949_x_at	14772.06	16863.88	28925.38	25585.47	29316.56	28373.08	26735.27	24094.43	26707.15	39227.8	29212.78	15199.37	10268.06	11173.56	9123.6
200950_at	1183.17	1154.59	895.88	835.31	917.34	994.75	402.29	1027.57	1025	983.71	909.8	922.06	1122.52	990.95	1071.51
200951_s_at	18.04	43.5	46.57	36.82	52.38	31.54	42.17	26.85	35.05	105.65	46.12	23.94	22.99	39.32	15.09
200952_s_at	160.68	259.22	54.45	136.84	318.83	96.12	129.21	128.72	282.96	231.42	393.11	300.13	207.12	148.74	240.19
200953_s_at	722.78	510.56	655.57	603.98	1027.13	688.49	617.76	648.44	520.9	528.22	489.13	929.18	1166.52	1064.71	938.46
200954_at	872.53	1458.74	1726.96	1621.52	949.95	1376.72	851.95	1596.44	1630.44	1304.83	1587.97	1609.82	1484.7	1527.76	1382.66
200955_at	4033.24	4707.09	3216.35	4020.52	2902.32	4932.59	6406.95	4475.48	3718.46	4036.59	4736.57	4091.5	2906.95	3334.91	4577.49
200956_s_at	600.51	585.81	484.53	587.6	602.42	671.88	359.28	629.28	444.14	532.26	324.58	362.43	530.33	673.07	324.11
200957_s_at	852.59	665.61	851.85	740.05	935.36	716.99	670.98	638.56	539.89	462.78	148.28	929.42	757.64	697.11	716.73
200958_s_at	3861.3	3983.38	1907.72	1892.85	2308.46	2137.97	2297.2	2702.8	3600	3048.36	2149.42	3330.6	3743.8	3387.69	3079.46
200959_at	1354.39	1194.26	1955.32	1999.19	2199.09	2181.49	1598.94	2322.77	2026.34	2614.25	1446.44	2333.05	1196.3	1170.77	774.87
200960_x_at	1976.46	2733.5	1943.5	2632.95	2737.65	2165.44	2443.51	2277.85	2231.67	1873.3	2131.15	2074.41	2988.9	2793.97	2530.56
200961_at	815.33	1561.98	1030.7	974.83	939.83	617.35	1464.69	1599.28	1326.85	1734.48	1465.47	1456.38	916.36	906.97	1409.26
200962_at	715.13	447.07	745.34	545.29	699.1	718.84	392.09	435.85	507.11	670.98	465.64	686.38	814.12	905.93	601.77
200963_x_at	25559.5	19464.52	45990.95	39681.12	51462.74	50371.66	48534.41	32543.75	35335.54	55040.49	34237.8	22637.77	7650.05	7930.61	8917.64
200964_at	3220.89	3701.78	5507.39	3723.71	3893.53	5939.85	2235.59	3704	4635.32	4060.54	3971.52	5297.75	6985.34	7533.28	6445.62
200965_s_at	3000.26	1860.61	1744.15	2103.46	2814.43	2185.27	1977.01	1612.75	1484.41	1677.67	2061.56	4438.88	4878.69	5680.78	3515.28
200966_x_at	39389.02	46855.28	80257.2	91087.48	121900.56	73479.59	80965.34	91851.59	89897.45	101286.33	15447.13	46153.56	0.36	16.34	0.81
200967_at	677.13	680.8	477.11	709.01	799.62	739.12	590.16	553.97	655.43	985.18	360.81	902.6	1171.2	1150.88	1019.96
200968_s_at	412.93	535.12	707.88	633.49	295.92	502.2	393.57	407.45	299.77	388.75	49.75	812.65	1050.94	1018.46	653.99
200969_at	217.72	231.31	214.07	96.24	159.96	185.1	244.24	182.13	157.01	164.4	192.78	99.14	374.42	501.18	240.3
200970_s_at	506.51	576.49	654.71	250.94	208.58	244.02	425.59	310.1	345.53	327.11	286.78	792.68	875.04	919.22	589.72
200971_s_at	950.55	1095.33	789.97	651.53	877.71	552	641.51	1113.04	1036.49	955.49	627.11	807.27	1048.52	1192.17	1119.91
200972_at	9123.88	8133.98	9624.9	9110.5	6169.91	8029.9	10783.52	8884.7	7350.27	7345.33	9464.17	6570.06	9268.53	10394.23	7994.43
200973_s_at	4948.39	4738.33	4796.27	4357.91	2655.32	4210.08	4604.16	3806.56	2501.34	3755.4	3676.24	3111.51	7111.49	7633.42	5876.59
200974_at	2763.07	2847.57	3117.41	4035.18	5018.68	3286.72	1479.96	2900.67	2495.43	2501.66	2462.59	5299.57	3080.99	2863.59	3007.32
200975_at	1335.83	1634.39	1380.1	1519.44	1224.81	1136.54	1910.45	1528.63	1278.46	1104.34	1262.88	1503.9	1399.43	1730.34	1565.46
200976_s_at	3905.17	3685.92	4088.8	4175.82	5102.04	4465.96	5705.7	5165.66	4390.32	4569.06	4156.63	4448.2	4495.24	4546.97	3974.01
200977_s_at	1676.14	1949.08	1909	1575.82	1816.02	1793.75	2833.56	2287.1	2074.07	1984.8	2094.01	1896.79	2884.4	2895.65	3278.97
200978_at	16655.98	22511.02	19853.13	21252.88	14920.75	25427.95	30928.48	24686.91	30626.95	25852.05	25847.26	26590.99	9252.13	9316.06	8897.98
200979_at	829.82	2208.69	418.94	577.9	430.03	466.99	810.84	954.4	979.75	780.12	901.21	1115.45	926.77	705.46	611.8
200980_s_at	8223.01	6298.58	6863.66	9315.48	8410.49	9757.86	10679.89	12991.56	10990.56	8880.71	9882.33	8787.32	5842.42	6412.94	7185.08
200981_x_at	30965.89	36219.1	51596.19	39768.25	46719.81	52328.31	45361.7	41059.47	45952.22	47782.41	34441.67	36938.47	5512.42	4619.19	641.1
200982_s_at	4819.71	4199.33	3361.5	3258.33	2289.41	4069.95	2984.72	3574.77	3159.46	4834.88	2555.04	3198.89	3764.49	3633.06	2988.16
200983_x_at	11442.4	9814.28	8312.42	6153.92	5249.93	9818.04	5980.58	7333.35	5907.39	9215.52	8496.07	7074.55	8302	8862.65	6441.01
200984_s_at	7909.43	7370.57	6505.11	5720.59	4780.9	9374.91	6024.33	6303.08	4990.08	7584.6	5980.22	6112.2	6101.84	6650.62	4821.24
200985_s_at	7090.16	8222.42	7184.64	6217.34	6892.91	8426.51	9941.25	6486.64	5848.74	7141.28	5706.31	6885.63	6263.01	7172.09	6875.18
200986_at	1392.23	1119.16	1322.11	1464.2	2132.04	1321.6	871.45	684.96	713.02	710.94	673.48	1168.79	2071.39	1926.49	1492.16
200987_x_at	1712.81	1899.31	1353.93	1386.08	1173.58	1367.84	1222.96	1547.05	1299.26	1441.75	1686.17	1624.72	1382.45	1417.88	1584.34
200988_s_at	413.42	444.68	406.25	434.84	424.21	449.56	348.43	453.7	449.22	385.43	351.15	317.41	279.23	347.8	386.3
200989_at	809.96	1156.83	735.94	736.6	589.91	669.85	1225.23	579.4	547.92	741.36	937.27	1374.86	1839.85	1374.08	1267.55
200990_at	2405.78	1717.43	2393.91	2590.27	2244.36	1849.56	1206.69	1289.47	1789.34	1704.77	1429.42	1562.8	2562.6	2818.8	1954.29
200991_s_at	200.84	261.8	89.88	121.1	134.31	123.33	84.26	101.28	109.08	99.43	101.96	179.93	1026.76	1106.04	507.71
200992_at	3489.76	4131.7	3844.82	4388.41	2707.56	3439.45	3386.14	4522.21	3526.36	4104.44	4195.11	4546.47	5631.36	5771.61	4652.94
200993_at	5090.26	5745.45	4958.62	4489.68	3675.81	2594.61	3249.03	3477.28	3616.57	3678.84	4100.6	3837.02	7877.32	7678.13	9113.1
200994_at	2895.96	4002.7	3458.92	3330.86	2561.43	2776.44	3985.83	3047.36	3312.7	3606.37	2850.44	2881.22	4487.05	4350.21	5074.89
200995_at	1983.12	2772.47	1431.04	1345.63	1323.44	1706.78	2485.03	2095.81	1821.1	2221.86	1548.23	1675.87	2472.09	2209.26	2741.55
200996_at	1055.77	1397.05	801.45	522.86	460.56	508.86	731.99	1338.8	604.14	1142.11	1394.66	1396.17	1864.32	1765.76	1176.58
200997_at	1029.92	1192.85	1206.76	1276.22	1130.96	1371.11	970.7	1440.84	1380.41	1637.49	1211.1	810.05	1171.88	1334.99	1117.73
200998_s_at	1206.91	1265.51	892.87	839.44	1065.75	1066.29	679.37	994.13	861.62	842.81	760.32	1376.58	1071.64	1112.65	1016.27
200999_s_at	955.9	849.19	607.04	340.05	348.13	642.49	896.79	763.67	620.88	688.78	577.19	757.02	1259.98	989.44	1135.62
201000_at	2447.04	2264.52	2922.2	2889.14	3439.43	3568.33	2196.12	3035.77	3022.07	2901.76	2392.42	2904.4	2770.63	3302	2313.63
201001_s_at	1534.72	2166.02	1058.49	1286.7	1303.24	1109.51	1044.98	1148.12	1197.24	1379.66	1783.49	1059.67	1143.54	1184.31	1320.91
201002_s_at	2149.99	4069.19	2585.33	3406.89	2992.19	2692.75	3420.81	2207.92	1977.77	2839.59	3155.91	1401.76	2613.48	2610.65	4137.34
201003_x_at	1070.41	1061.78	1261.9	953.27	990.83	1546.27	1118.07	1201.43	1401.88	1006.66	898.23	1308.6	1552.21	1424.36	1654.65
201004_at	2132.08	2138.08	3491.1	2350.71	2881.85	2632.11	2169.23	2923.88	2729.13	3876.33	3124.74	2395.76	4224.01	4388.63	3636.3
201005_at	2090.08	1515.31	547.93	932.2	641.59	576.61	1322.81	1298.26	943.08	1726.01	681.23	1288.36	1282.89	1106.92	1124.85
201006_at	604.52	475.64	773.96	658.27	451.02	863.07	607.89	610.28	974.62	760.19	757.34	506.76	415.4	396.29	472.77
201007_at	17850.43	16315.98	14333.86	14696.41	9427.83	17627.32	19741.03	18997.34	24869.28	18677.86	18363.09	27534.49	9230.2	10203.3	11120.28
201008_s_at	13137.13	14390.48	9015.83	4943.29	9416.29	16726.96	3784.85	7506.22	8750.4	3144.53	4868.04	11637.94	11933.42	9752.11	2237.83
201009_s_at	21529.47	23050.18	20142.08	11833.86	19557	23947.07	6018.72	17444.53	13446.03	4668.83	7267	18884.99	13482.02	13567.52	6960.36
201010_s_at	22712.25	25263.72	32962.98	15173.95	23533.7	35849.4	16542.81	17217.91	16960.44	7577.28	10074.11	17544.32	11550.82	11659.46	8691.71
201011_at	501.95	557.96	976.67	1081.45	1118.25	1002.11	900.52	841.9	760.06	1038.29	791.98	990.77	1167.57	1040.86	923.31
201012_at	1528.49	2020.49	1212.81	1029.87	1097.94	1283.23	2451.15	626.25	665.91	762.39	548.55	1767.11	7677.42	9214.28	2397.06
201013_s_at	985.79	1231.42	925.48	887.69	1551.87	1306.16	839.07	1239.87	1293.77	1015.85	807.5	918.25	1390.69	1291.97	968.57
201014_s_at	551.53	834.19	513.42	566.68	741.53	589.05	379.98	474.28	833.29	502.06	693.27	845.5	598.42	821.69	625.39
201015_s_at	1169.16	1420.93	2087.41	1790.68	1486	1942.76	1555.52	1547.99	1783.28	1413.17	1444.99	1835.17	982.83	1163.73	1557.85
201016_at	647.71	737.8	649.09	573.91	606.42	532.72	829.17	535.05	555.33	666.16	654.55	1000.61	993.18	669.35	837.01
201017_at	1481.34	2006.74	888.93	1033.04	1218.15	755.49	660.86	657.66	1038.98	1025.4	1133.52	1716.3	1295.3	1181.27	1506.12
201018_at	2307.59	2244.41	1685.85	1808.19	1429.07	2960.43	3139.46	2261.33	1884.78	2212.76	2543.96	2789.41	3031.06	2343.12	3705.88
201019_s_at	2935.39	3007.51	3337.77	2585.47	2636.32	927.49	2320.89	2359.68	2709.48	2710.79	2618.21	2520.24	3804.04	3183.16	4227.08
201020_at	1198.86	1350.96	1074.97	791.05	856.19	1291.17	1040.92	1134.98	1062.4	975.02	894.92	1038.21	1616.56	1539.45	1628.54
201021_s_at	3733.27	4069.17	2133.18	2990.71	3485.23	2194.83	3084.97	2774.3	2446.61	2790.81	3040.9	3389.05	4324.99	4151.73	2558.85
201022_s_at	3576.69	4433.11	2432.37	3656.16	3807.83	2757.74	4019.44	3005.48	2595.44	3568.8	2884.66	3399.95	4451.7	4602.35	4488.56
201023_at	3605.52	4128.96	3918.81	2664.25	3782.02	2601.62	3836.85	2927.03	3759.6	3495.6	4124.02	3333.91	5057.76	5239.3	5545.21
201024_x_at	2225.52	3499.35	1450.22	1340.8	1570.35	1160.63	3547.82	2702.25	1782.59	1867.12	1708.58	1575.64	1912.02	1509.18	1649.82
201025_at	819.91	765.17	812.61	758.21	674.1	726.13	1081.05	637.76	929.31	807.14	913.31	893.83	1035.59	891.72	1100.87
201026_at	1267.56	1252.37	498.68	404.97	454.84	338.96	427.9	628.49	734.54	639.43	910.8	924.96	469.16	504.51	612.17
201027_s_at	1158.58	589.47	2285.46	1807.93	2652.98	2165.44	2070.21	1016.63	762.01	820.85	1115.31	649.62	1486.37	1540.66	1990.12
201028_s_at	2309.86	1763.15	2539.74	2745.83	2974.03	3113.9	2456.94	2063.88	1991.05	2300.77	2860.5	3165.43	3500.1	3726.19	2584.56
201029_s_at	6069.99	5995.58	7039.7	6005.34	6224.71	6178.24	6002.84	4983.25	4751.32	5876.02	6461.58	6130.87	7866.5	8540.2	6878.08
201030_x_at	7498.23	4421.24	5002.52	5017.1	1800.48	6755.82	5149.96	10433.72	8646.01	9706.73	3347.66	10055.62	3511.18	3833.49	2002.97
201031_s_at	2132.61	3365.9	2856.7	1607.01	2032.44	2736.17	3978.42	3774.2	3073.71	4121.82	2880.98	3253.9	3971.6	3749.3	4723.98
201032_at	6676.3	7907.42	7543.3	8130.18	9116.65	9438.07	7742.12	9912.74	8282.85	6602.5	11175.52	9252.73	12168.52	12634.99	8146.72
201033_x_at	30154.17	38148.5	56033.54	56242.61	45871.64	61048.6	54011.86	45254.9	38134.9	60644.76	35898.83	40752.94	267.52	45.17	182.54
201034_at	2198.36	1402.22	830.67	711.73	1271.65	954.11	1398.3	892.37	972.94	1063.92	650.77	1434.5	2749.96	2763.04	1964.34
201035_s_at	3568.55	3878.58	4978.57	3924.01	2736.66	6125.99	4105.02	3739.59	4870.7	3917.95	4188.27	5464.19	1956.79	2584.29	2968
201036_s_at	2820.57	4320.73	4178.33	3068.34	2014.19	7014.69	7728.73	4074.43	4376.38	3861.64	5168.35	5128.39	2448.28	2296.85	4008.93
201037_at	474.36	289.49	426.27	357.11	306.62	457.78	271.01	192.46	531.01	404.09	334.57	543.69	926.74	1048.52	1162.28
201038_s_at	430.98	407.49	493.47	574.8	727.48	436.76	801.63	366.27	210.06	380.11	557.94	605.91	559.54	609.38	639.25
201039_s_at	7922.3	11640.57	10017.57	11071.08	9251.85	8290.07	4821.09	6437.81	7850.69	8244.38	6243.41	2412.83	5007.39	5077.38	5864.47
201040_at	825.91	907.44	612.2	1047.23	811.22	1285.16	690.52	856.31	608.91	630.9	566.69	1504.32	493.4	541.48	576.57
201041_s_at	4311.52	15231.57	4912.28	4884.62	5231.17	3845.19	7262.75	2309.99	3350.46	2464.12	5252.52	4206.97	8540.37	8047.53	6648.63
201042_at	1255.5	866.09	865.27	1249.29	960.16	1011.45	802.18	800.54	965.75	832.54	636.44	999.63	463.63	559.82	759.99
201043_s_at	600.55	446.29	298.53	192.25	60.62	512.98	412.16	194.99	169.93	329.15	109.94	435.67	245.73	478.9	143.71
201044_x_at	88.3	712.81	82.76	86.18	84.74	129.34	69.87	38.08	140.08	70.21	171.98	129.39	82.27	177.93	31.81
201045_s_at	23.95	60.38	44.16	196.78	274.99	147.27	76.09	64.44	70.18	35.73	300.77	139.46	17.35	14.7	21.01
201046_s_at	9532.4	15596.2	15922.32	14340.47	13786.94	10708.26	10203.91	17798.5	15889.69	16246.38	12810.14	5995.68	7777.83	7252.41	3725.86
201047_x_at	2924.77	2932.26	2204.18	2491.3	2024.02	2786.88	1927.29	2376.36	2359.9	1777.94	2651.52	3190.78	2956.78	2436.74	3737.33
201048_x_at	506.27	419.68	404.96	570.04	205.07	685.82	347.26	323.99	484.73	265.9	444.88	357.56	231.11	392.31	257.27
201049_s_at	27058.18	32593.63	55145.58	47701.6	71726.33	44698.08	43966.66	42960.2	43522.4	72468.42	27905.47	26397.58	6175.62	8125.44	5624.02
201050_at	876	1035.07	1124.55	1187.81	800.81	989.42	806.62	1002.86	1157.83	1292.64	994.81	956.29	861.29	924.82	667.24
201051_at	3177.66	3757.84	2805.74	2193.78	2184.99	2721.36	1844.08	2027.72	2134.47	2553.37	1925.56	3287.22	3307.4	3122.19	3167.11
201052_s_at	1480.94	2126.83	1793.93	2454.89	1734.62	1402.23	1387.35	2291.01	1813.57	1913.13	2137.99	1139.11	2382.71	1841.52	2319.14
201053_s_at	687.48	1427.71	1208.91	1002.07	837.58	911.67	2087.7	1501.44	1412.93	1462.72	791.28	618.78	1587.81	1265.3	1398.25
201054_at	2873.83	1965.15	2118.34	1509.55	2318.92	2564.17	2475.12	2554.29	2171.15	2145.48	2155.65	1893.14	2571.35	3035.5	2717.15
201055_s_at	801.28	710.57	791.74	1162.84	1040.77	728.86	827.17	526.03	815.64	815.82	992.37	769.7	591.57	626.91	828.52
201056_at	771.78	473.82	765.4	840.11	647.03	780.61	672.82	947.35	654.37	922.97	541.76	677.28	651.72	827.33	965.41
201057_s_at	1239.05	540.07	821.47	994.64	1233.05	1241.67	996.23	874.6	729.91	523.04	857.36	898.41	1640.59	1465	1239.69
201058_s_at	590.8	791.55	682.46	1499.05	1044.17	1311.05	184.17	230.18	129.67	496.78	329.7	1519.89	677.55	659.58	564.36
201059_at	1444.63	1596.38	1911.52	2002	2670.79	1706.99	1505.68	1810.01	1518.52	1674.63	1783.45	2175.8	1925.75	1935.41	1928.6
201060_x_at	2213.76	3140.35	586.21	1179.95	1072.23	1200.34	823.07	1367.04	1559.82	1735.39	1836.58	1976.68	1732.1	1811.61	1396
201061_s_at	1963.72	2955.97	2200.92	2150.49	2594.59	2731.4	3747.21	1690.48	1846.72	2472.67	1887.82	3265.76	2883.54	2552.89	3388.28
201062_at	6.5	5.01	9.74	20.78	7.51	14.85	11.05	18.75	15.28	4.64	17.47	13.34	3.8	5.05	3.34
201063_at	1102.57	950.22	1170.49	1024.82	805.74	1038.52	1216.71	1027.1	689.66	879.45	810.82	1176.33	1422.92	1714.03	1225.44
201064_s_at	8785.6	9358.73	17818.57	18338.45	14503.15	14546.84	13714.32	14904.11	13069.06	12828.8	15334.09	9379.53	10934.53	12277.19	9644.02
201065_s_at	2103.45	2725.77	2399.27	1252.34	1183.47	2798.42	1319.91	1671.79	1947.11	2345.68	1985.92	2271.21	3498.52	3630.39	2143.61
201066_at	9490.56	12737.44	12884.04	13076.35	10828.04	15820.99	10886.02	18593.05	15776.61	15187.79	13118.84	7602.07	6151.65	7714.66	8567.66
201067_at	2284.64	2324.49	2648.73	2234.55	1701.4	1317.77	1280.64	1192.33	1472.58	1967.06	1468.39	1181.8	2337.68	2760.98	2778.31
201068_s_at	5061.51	5474.8	6871.11	4781.6	4630.23	5181.52	6643.18	5149.98	4655.31	5297.93	5912.05	3819.41	7770.98	6774.41	6723.64
201069_at	3553.32	2232.59	1393.36	2151	2778.7	1352.48	3511.24	960.64	992.33	873.56	486.99	2586.58	4801.17	3830.31	3928.31
201070_x_at	2876.5	2346.34	1276.96	1970.81	1018.36	1538.9	882.62	1949.92	1339.23	1554.02	1636.18	2303.32	1643.43	1591.2	1452.06
201071_x_at	7236.57	7394.38	6806.73	6326.67	6450.06	8791.56	10252.4	6214.66	6288.36	5833.74	6166.95	6432.1	9252.95	8818.97	8645.64
201072_s_at	996.95	848.79	601.33	422.48	666.58	313.1	266.56	826.76	681.44	422.97	652.58	726.48	350.42	416.8	458.83
201073_s_at	864.01	619.37	695.38	483.35	757.43	853.25	458.25	536.73	477.47	550.37	390.65	767.66	672.36	616.8	487.15
201074_at	962.76	807.26	1211.72	854.64	706.62	956.85	836.38	574.05	637.69	616.22	516.26	684.71	1261.65	1240.85	1382.49
201075_s_at	790.51	335.87	889.12	807.39	1029.69	671.24	487.79	478.35	402.21	421.7	521.91	367.3	611.87	932.2	647.82
201076_at	1547.73	1761.83	2089.5	1842.35	1339.48	2059.24	1566.91	1893.91	2226.91	1995.01	2379.62	2046.59	1566.41	1280.26	2295.59
201077_s_at	5952.35	6523.39	7111.08	5833.12	6127.67	7248.88	5672.59	7396.46	7306.1	7956.7	7864.4	5537.92	5726.26	6568.49	6251.18
201078_at	2847.24	3505.75	2060.34	2306.31	1896.89	1838.23	2417.95	1443.24	1733.51	1706.25	2017.08	2155.99	3488.92	2999.93	3100.05
201079_at	3318.28	3773.54	4983.34	4062.56	4296.69	5676.31	2302.05	4657.87	4882.54	6797.37	4355.64	2828.57	4981.39	4903.06	6239.3
201080_at	1952.53	1994.24	2037.29	1577.05	1719.48	2291.94	1741.01	1753.98	1903.33	1375.85	1991.54	1915.67	1661.64	1736.48	1805.64
201081_s_at	537.55	166.79	513.49	745.13	575.06	968.45	571.82	911.73	1078.61	850.58	985.2	1024.07	379.21	201.22	353.14
201082_s_at	594.41	644.73	1062.31	814.78	565.9	706.74	316.48	444.87	656.36	685.55	735.91	853.95	990.9	999.7	870.18
201083_s_at	199.67	290.28	36.71	302.52	185.36	193.55	120.36	120.87	197.98	166.55	169.11	232.37	306.22	351.87	177.47
201084_s_at	4753.19	4057.38	3078.15	3173.1	2581.42	3425.78	4722.48	3121.99	3298.63	2835.64	3066.5	3511.84	6672.69	6178.69	6177.38
201085_s_at	1962.17	2878.14	91.1	37.65	52.09	80.07	264.17	1079.55	961.98	807.51	572.25	370.33	322.58	373.54	247.07
201086_x_at	2600.07	2284.04	2657.8	1529.93	2129.53	2304.91	2486.93	1599.33	1667.03	1584.13	963.01	1513.49	4319.84	3691.06	3338.9
201087_at	2347.05	1207.13	2811.65	2505.41	2683.68	2827.58	1795.27	1837.43	1747.37	2055.4	1112.38	1826.04	2685.51	3221.36	2004.71
201088_at	258.8	421.12	134.54	142.54	294.6	161.79	360.65	302.21	445.94	357.74	402.93	411.25	670.19	611.87	576.12
201089_at	2626.41	2011.53	1719.33	1732.82	1554.74	2696.91	1571.67	1806.28	1534.71	1554.9	1949.11	1950.59	2664.46	2509.75	2009.35
201090_x_at	6514.84	7411.45	6707.64	8153.43	4437.67	6058.64	9260.86	6593.84	5928.18	7726.54	3452.79	7812.01	5277.69	5529	5823.81
201091_s_at	794.63	710.68	681.78	362.91	420.34	462.26	529.36	384.3	478.14	626.42	704.73	567.82	1069.7	705.08	727.86
201092_at	2920.75	3017.13	3640.97	2301.89	2536.08	3786.02	4864.6	3233.53	2825.97	3265.91	2924.96	3308.78	5189.66	4997.62	4559.86
201093_x_at	7139.07	6105.88	6599.38	7597.65	5217.82	9355.94	8429.53	6818.73	5294.25	4842.64	7900.1	5789.77	4755.09	3514.28	4756.45
201094_at	23686.61	24210.89	42246.01	38983.81	42047.71	35531.91	41766.56	42364.49	43369.15	63130.36	35269.72	24866.37	12015.83	13617.84	11122.45
201095_at	607.04	359.51	479.38	821	945.78	376.95	504.95	553.37	340.83	493.37	465.36	301.94	419.2	455.81	399.15
201096_s_at	1373.65	1446.93	869.13	764.39	1074.06	1110.74	968.62	1039.31	1010.24	984.94	964.45	1186.6	1972.99	2254	1536.6
201097_s_at	2669.17	3046.48	2157.38	1871.75	2074.36	2217.03	3305.04	2684.12	2953.48	2690.87	2028.23	2637.65	3619.24	3907.88	4330.29
201098_at	1055.14	1016.58	773.66	832.74	1606.48	988.68	1341.43	832.98	1112.15	1006.73	1212.83	1661.93	1350.72	1173.76	849.17
201099_at	2111.57	1933.97	1805.33	1601.96	1867.98	1739.99	2440.18	1321.94	1916.9	1712.59	1813.96	1835.03	2232.44	2175.91	2425.14
201100_s_at	3622.49	5527.87	6232.05	4127.84	3633.03	3111.01	4748.47	4406.12	3180.72	3949.59	4619.82	5308.94	3966.18	4338.42	4562.33
201101_s_at	1881.58	1706.55	70.77	74.43	72.68	423.63	78.74	156.06	168.71	114.8	114.44	708.63	529.36	384.93	279.79
201102_s_at	540.74	449.94	1083.01	843.66	722.28	821.51	1478.48	365.54	687.98	974.25	417.15	462.58	279.7	372.68	201.11
201103_x_at	3977.52	2627.19	2343.94	2390.09	3255.13	2332.37	4693.37	2174.51	1821.93	2404.73	1962.37	3224.99	6162.2	6544.35	4520.88
201104_x_at	3974.97	2089.43	1945.98	2378.41	2179.06	2602.24	1734.19	2018.14	2084.36	1992.53	2681.79	2744.97	6472.83	5668.93	3545.98
201105_at	8356.78	11380.23	13703.67	15057.68	15830.74	15033.41	10501.63	17435.86	14049.82	15825.6	19070.36	16007.02	3066.38	3992.53	9319.91
201106_at	4116.31	4775.95	7355.34	4106.61	5493.38	7526.96	4222.86	6425.25	5918.09	8002.39	7176.35	3720.89	6642.43	6871.88	4951.83
201107_s_at	47.38	20.83	31.65	69.23	59.75	37.42	44.08	34.45	27.5	32.55	20.59	27.35	11.07	11.52	17.39
201108_s_at	875.43	501.47	640.3	707.67	894.76	550.94	476.12	478.37	630.14	637.64	601.62	799.69	517.51	449.39	406.69
201109_s_at	304.8	148.08	59.48	135.43	88.09	61.29	175.49	45.66	68.86	149.41	53	289.77	133.3	85.13	30.23
201110_s_at	167.02	9.59	8.06	20.74	35.17	6.79	69.83	125.75	6.1	53.62	17.54	134.38	92.39	54.15	19.68
201111_at	1206.92	1235.14	1771.91	1257.45	1107.69	1404.11	1774.96	1065.89	1092.63	1234.96	1481.89	1326.18	1869.25	2058.6	1611.3
201112_s_at	1958.8	1865.52	2071.38	1818.89	2054.51	2117.41	1563.6	1771.48	1563.37	1570.22	1823.88	1930.34	3168.81	3382.73	3001.81
201113_at	3574.26	5121.27	5370.65	5076.32	3570.05	5002.36	3551.36	3936.6	5121.94	5309.87	4346.94	3709.56	4842.72	5546.38	4633.15
201114_x_at	6824.21	10247.69	8179.69	9389.56	9701.26	8255.59	7928.52	8834.9	8315.51	10889.46	12145.21	6197.17	6227.2	6989.81	8748.65
201115_at	890.8	901.33	1887.13	1696.98	1378.48	2386.08	1222.88	1398.85	1730.78	1954.24	1581.97	716.51	1200.9	1345.49	847.41
201116_s_at	613.51	1167.06	209.18	319.5	790.91	680.61	381.21	189.97	243.89	179.57	170.96	712.32	732.46	765.12	853.86
201117_s_at	499.95	520.34	159.5	334.45	402.05	341.38	639.81	214.04	307.86	210.27	206.2	692.92	714.37	700.87	571.4
201118_at	350.12	383.38	200.6	307.98	96.36	244.28	232.16	71.49	651.78	369.87	534.73	822.13	650.72	640.93	283.74
201119_s_at	13102.72	18961.26	19968.81	23301.82	19152.76	22695.3	16234.85	35596.23	27649.37	40290.81	31428.12	17201.42	7767.79	12303.67	5193.29
201120_s_at	464.7	341.86	195.95	286.14	144.08	339.73	129.17	131.36	102.9	100.76	118.91	267.39	652.25	722.71	83.42
201121_s_at	2236.47	1733.86	2253.04	1983.19	1556.89	1958.39	2137.81	1602.84	1332.54	1581.44	1126.48	1883.27	2643.33	2551.55	2195.51
201122_x_at	973.57	2272.47	3191.34	2046.1	3028.11	4315.43	1923.98	3408.37	3840.97	3489.42	2652.79	3046.51	2132.11	1933.57	2435.75
201123_s_at	483.45	2636.8	4769.1	2370.09	3597.59	6504.48	2111.58	4052.67	4437.97	5294.77	2892.11	3979.92	2275.41	2480.01	1773.51
201124_at	417.79	498.42	796.6	722.97	906.37	537.59	693.6	448.99	756.5	513.86	398.39	754.69	680.77	442.1	476.01
201125_s_at	923.92	870.99	615.95	802.37	1022.47	254.63	1051.67	386.05	555.08	770.35	760.82	486.91	805.13	890.56	788.07
201126_s_at	716.82	984.79	910.03	1000.13	726.21	1078.8	582.64	645.78	802	660.6	841.92	1121.12	703	785.45	801.23
201127_s_at	256.83	284.03	317.49	799.6	546.44	690.07	333.43	86.02	209.45	290.78	339.65	745.3	221.63	238.75	182.84
201128_s_at	810.39	601.42	613.24	804.79	590.49	654.89	613.42	557.78	380.66	513.69	582.15	802.29	1115.94	789.18	1225.6
201129_at	860.66	1151.62	489.93	382.93	471.41	716.39	656.48	718.13	865.95	973.53	881.7	1360.86	967.57	1096.38	822.9
201130_s_at	161.91	109.7	92.83	278.98	451.68	296.26	108.8	102	153.08	25.78	159.97	188.98	120.65	33.52	134.52
201131_s_at	33.87	7.62	14.33	31.9	63.31	13.53	12.36	15.91	65.02	16.56	45.1	62.28	12.25	11.04	5.62
201132_at	1099.18	1665.13	1206.98	953.05	1695	1505.24	2096.39	1313.07	1365.29	1384.13	1536.63	1388.25	1979.22	1710.31	1628.49
201133_s_at	1403.5	1573.96	1440.97	1060.02	920.28	1086.52	995.55	764.48	852.62	1004.17	1451.03	2269.49	2533.33	2058.92	2342.91
201134_x_at	17029.72	23094.9	27693.73	35083.68	34633.77	26086.12	39191.43	38722.98	44533.02	51030.53	33527.91	22714.81	11914.96	12708.88	11024.82
201135_at	5781.13	5765.25	5881.06	4384.08	4054.12	6960.45	5672.08	9235.66	7455.69	7119.2	8233.02	6017.89	6075.36	6234.32	5507.6
201136_at	1303.34	899.4	1651.33	888.84	385.6	1743.54	913.06	691.86	808.29	326.29	533.47	647.83	3538.26	4215.07	1890.06
201137_s_at	1666.52	1638.85	1960.19	3060.23	3016	2167.92	3039.49	1396.91	1090.44	1624.57	963.53	2569.99	2318.28	2101.43	2271.76
201138_s_at	692.82	736.29	756.24	464.03	687.67	354.97	882.95	555.49	415.52	531.65	663.14	732.62	935.82	923.77	859.73
201139_s_at	425.71	541.05	472.31	375.53	366.96	488.61	893.42	465.48	237.83	497.41	339.45	285.05	931	793.76	845.39
201140_s_at	553.61	539.8	388.48	748.58	205.46	396.91	292.86	395.45	482.1	351.22	595.3	938.51	236.32	437.04	279.81
201141_at	1594.3	1455.43	1464.16	2553.01	2294.08	1345.23	4979.52	1567.93	1287.15	1120.86	2188	1751.17	3469.09	3393.92	4040.26
201142_at	1549.4	1227.01	1529.31	1010.02	1457.92	2293.82	1624.91	2058.08	1296.52	1145.95	1559.35	1185.66	1973.43	2154.51	1997.64
201143_s_at	860.71	798.66	993.37	581.95	951.42	642.46	591.94	702.44	596.04	658.21	779.9	697.66	787.03	810.9	436.86
201144_s_at	1480.14	1885.36	1421.8	1594.62	1062.1	1564.56	2154.79	2167.92	1837.47	1932.95	2299.79	1379.62	1568.09	1831.2	1706.13
201145_at	4019.64	6773.08	6321.35	6559.2	4043.61	5286.62	5335.31	6156.75	5579.46	6922.79	8096.16	4014.62	4322.95	4886.32	5369.66
201146_at	1424.71	2916.9	1284.5	1234.24	1228.16	988.77	1421.13	1496.01	1689.41	1655.07	1742.86	1788.26	2672.33	2884.87	2072.28
201147_s_at	1376.91	830.03	789.81	984.83	1090.93	1081.3	618.83	248.43	449.88	638.39	535.92	1443.27	599.71	729.51	630.03
201148_s_at	1560.87	1143.68	1215.55	703.96	930.59	1012.59	562.31	1052.18	782.21	904.18	800.55	1705.64	1345.57	1167.29	1373.8
201149_s_at	2422.66	1806.44	965.54	1055.5	1073.16	1559.89	493.67	1028.26	1140.01	794.75	1029.6	1710.9	839.29	1262.41	757.51
201150_s_at	3061.58	2495.04	3060.59	3559.46	3580.85	2375.12	2263.09	1262.31	1192.75	1409.57	1545.59	3081.36	3033.31	2752.95	3676.83
201151_s_at	2530.03	2323.3	1553.84	1256.21	630.92	1023.89	996.33	972.74	1205.25	969.36	2521.73	2413.47	1937.59	1753.91	1813.87
201152_s_at	6191.84	8003.29	6874.18	5615.97	6439.08	6433.98	5641.31	6381.58	6136.5	5516.46	10597.54	8177.94	6107.73	6965.32	6540.41
201153_s_at	4880.42	5107.32	5350.89	3935.07	5722.3	5339.51	8870.07	5953.11	4655.84	4630.15	6276.61	4448.62	7444.14	7141.75	7192.31
201154_x_at	16505.73	16187.36	29142.45	29239.16	34527.43	32733.18	34397.62	24283.19	21070.72	26942.01	23965.91	18230.97	9870.92	11369.85	9444.88
201155_s_at	8436.35	7969.85	6274.16	6246.98	6100.7	8106.4	4169.98	7935.53	8597.19	7584.75	8466.77	6658.32	3023.29	3492.15	4472.93
201156_s_at	898.44	895.72	794.93	561.88	1184.36	1024.17	488.31	604.94	834.23	626.13	572.2	920.81	653.37	611.13	550.58
201157_s_at	888.5	1068.3	940.14	1039.59	768.62	956.51	866.3	962.82	1008.62	1113.03	911.37	1178.05	1010.21	1066.69	1104.68
201158_at	20.43	23.34	33.78	256.14	59.94	36.68	65.53	32.01	77.49	38.11	252.8	31.4	17.81	16.97	17.69
201159_s_at	165.1	226.4	123.89	214.08	187.9	499.08	107.15	221.9	150.58	341.62	106.36	296.2	118.32	83.14	82.31
201160_s_at	25206.94	26821.83	48492.13	45711.59	44514.29	38293.99	40803.97	37365.16	45457.77	42297.31	36595.2	39673.78	9179.28	10872.6	7093.74
201161_s_at	23835.64	35886.73	43217.82	56005.25	48801.95	50071.48	53491.85	48111.9	53118.99	64859.14	33706.68	30884.06	12514.87	12154.26	10572.24
201162_at	3999.1	3620.33	2138.65	1653.14	2092.12	2760.51	2295.34	2058.1	1247.56	1981.68	1327.27	4785.63	6070.35	6462.48	3761.43
201163_s_at	3157.39	4232.19	3879.01	3340.46	2947.46	2577.19	4298.76	2697.49	2584.36	3026.78	2107.63	6193.06	5468.82	4979.87	4013.41
201164_s_at	1083.19	1341.01	2203.76	2152.16	2458.06	1630.74	1536.68	1072.42	1077.27	1154.99	983.67	1488.68	1231.27	1294.27	1762.29
201165_s_at	2976.19	3169.47	2339.03	2170.53	2305.34	2490.24	2191.81	1058.99	2263.4	1731.4	1817.19	2237.6	3191.81	3047.2	3671.3
201166_s_at	2758.66	2711.21	3603.2	1964.12	2558.37	2500.65	4612.65	3342.7	3075.48	3352.34	2893.34	3327.45	3600.08	3444.43	5138.76
201167_x_at	495.7	481.31	116.41	345.29	24.36	117.97	106.16	51.35	237.08	69.77	215.27	477.19	182.23	157.05	75.86
201168_x_at	1459.59	1354.26	1484.39	1626.02	662.82	970.24	1031.45	405.79	677.32	910.26	1062.39	1230.94	1171.91	1313.32	1339.82
201169_s_at	1029.74	1449	207.04	614.8	420.72	106.93	331.65	444.2	160.56	1088.32	555.01	1046.61	709.28	772.02	496.74
201170_s_at	2695.28	3456.61	879.53	1965.12	1675.12	1029.42	2257.39	1344.58	1588.18	3022.75	1948.89	2736.24	4592.68	3660.78	3547.41
201171_at	49.8	59.85	27.54	74.15	70.49	15.85	7.13	15.22	56.68	37.17	280.3	107.36	41.17	13.83	18.61
201172_x_at	4469.74	4668.25	3636.9	3255.88	3293.49	5040.96	4597.35	4858.22	5394.46	5522.52	5544.56	4679.8	3507.07	4161.66	4321.09
201173_x_at	2898	2503.8	3524.68	2674.69	2790.01	2892.56	2178.54	3253.9	2786.99	2754.47	2869.28	2607.75	2669.53	2721.45	3038.15
201174_s_at	1306.43	1355.45	1388.5	1341.4	1480.57	1794.78	1453.99	1246.32	1791.96	1507.3	1787.83	1295.39	2476.56	2506.4	2152.78
201175_at	1408.13	2169.45	1225.59	1678.07	1375.81	1527.62	1440.59	2341.51	1604.79	1771.6	1709.53	1516.25	1586.7	1548.13	2218.17
201176_s_at	1001.04	1327.75	1004.66	916.95	1425.38	951.03	651.38	1184.26	1482.14	1423.15	910.33	1428.4	1105.56	1015.04	1288.56
201177_s_at	1605.03	1797.7	1471.14	1406.66	1299.98	917.49	2483.93	2130.29	2452.14	2537.52	1827.93	1785.12	2163.42	1746.93	2377.15
201178_at	1624.15	1596.7	2163.49	2150.14	2247.21	2068.2	1457.62	1889.87	1720.68	1283.64	1941.94	1832.97	1813.64	2137.02	1753.17
201179_s_at	818.25	917.94	777.5	592.35	759.39	670.33	599.41	714.25	501.44	472.38	634.85	713.62	462.41	572.32	384.86
201180_s_at	1594.4	1155.74	920.48	1015.92	905.48	1293.79	1388.67	961.93	695.49	831.33	620.1	1252.88	1786.4	1485.53	1502.35
201181_at	330.8	182.85	328.29	379.63	111.53	350.43	170.68	168.97	253.74	351.68	234.49	244.47	149.54	122.35	171.43
201182_s_at	1592.52	1929.03	617.86	702	1204.49	1057.96	338.21	877.43	900.59	872.84	439.74	786.26	577.46	203.46	616.21
201183_s_at	2685.67	2166.64	2166.36	1782.79	1917.46	2120.42	1154.69	2655.35	2381.11	2301.5	2318.2	3386.23	1502.73	1450.47	1508.6
201184_s_at	1026.53	1510.76	1125.61	876.06	417.74	1096.02	1266.39	2007.13	761.81	1313.82	1229.64	1028.31	1625.54	1719.93	1853.1
201185_at	1942.29	1471.97	1657.45	1265.22	1276.31	1579.19	1170.97	1278.47	1140.05	1277.89	653.69	1727.55	2773.67	2755.77	1502.41
201186_at	349.28	568.35	820.16	555.76	1094.89	641.72	292.14	846.28	502.51	688.59	688.08	151.33	780.47	743.23	794.45
201187_s_at	680.06	209.72	652.82	871.1	709.01	938.17	571.98	734.38	621.62	280.74	600.41	764.61	373.11	284.6	337.29
201188_s_at	602.65	384.74	146.16	362.44	611.88	407.52	246.35	242.62	588.63	543.35	110.07	525.33	312.48	434.21	280.23
201189_s_at	102.73	99.43	69.98	81.81	110.97	42.39	113.37	73.14	62.55	194.89	115.6	243.84	58.79	66.37	59.12
201190_s_at	647.99	452.32	451.77	162.81	112.75	383.32	615.12	591.71	372.15	567.22	684.63	146.04	876.74	659.45	883.44
201191_at	50.41	48.11	92.66	103.69	53.54	80.65	26.67	58.41	82.27	21.95	63.23	63.76	60.87	62.05	97.95
201192_s_at	466	569.38	597.4	335.82	403.49	609.99	412.07	555.53	594.56	706.56	592.39	386.16	552.78	503.71	496.26
201193_at	849.33	1125.4	1035.53	1098.1	743.18	1113.14	1513.39	1233.44	893.19	1341	1333.85	1417.54	935.84	878.32	1579.59
201194_at	8179.95	16303.8	18417.5	16407.29	16836.82	27493.19	19923.91	27492.19	32446.64	34524.21	25409.29	15632.27	7792.03	7625.71	7316.15
201195_s_at	583.45	441.1	456.37	150.27	736.55	330.82	168.49	483.62	499.82	938.73	333.91	738.21	440.49	348.18	374.02
201196_s_at	1342.57	1280.77	691.57	490.86	773.1	749.69	808.3	971.53	876.89	749.62	1188.89	711.4	806.1	790.25	1043.44
201197_at	600.15	507.94	379.83	363.48	367.39	403.42	518.67	726.39	517.73	516.06	610.91	516.43	568.33	637.89	689.08
201198_s_at	5580.08	5216.21	3550.36	3293.56	3810.56	2706.23	1999.96	4270.94	2968.22	2725.15	4226.24	3842.42	3493.73	4176.96	3883.04
201199_s_at	3828.7	3061.1	4113.15	3120.32	3198.13	3682.56	3808.41	3678.77	3619.81	3010.53	2706.6	2951.79	3863.62	4152.34	3972.79
201200_at	2104.32	2887.87	2768.17	1982.86	1948.33	2681.3	3265.98	1741.74	3076.18	2539.29	2308.38	2065.22	5218.94	4117.03	4478.16
201201_at	2680.49	4709.4	3995.87	2762.37	2706.2	6087.14	3472.31	4315.69	4033.6	4802.71	4961.61	2742.15	3642.87	4347.54	5430.4
201202_at	493.05	623.97	675.54	473.13	342.11	586.09	753.29	669.46	430.45	609.93	527.08	568.68	824.89	875.8	849.78
201203_s_at	43.92	30	55.81	131.15	79.2	60.08	161.96	57.54	83.66	63.31	60.47	105.39	43.68	27.71	49.43
201204_s_at	817.56	334.47	252.26	411.42	518.62	241.99	164.29	217	151.43	254.05	76.92	142.34	550.82	632.12	783.51
201205_at	482.72	343.44	659.83	1195.15	952.37	845.76	458.14	435.63	569.34	280.31	642.42	961.25	434.48	460.62	418.25
201206_s_at	205.69	208.13	239.46	428.2	197.81	97.26	101.61	583.4	52.9	333.54	132.17	409.32	48.95	277.33	14.94
201207_at	1536.91	1317.55	1216.61	1390.39	1502.14	1614.85	1350.7	1554.49	1849.6	1288.14	1271.54	1667.58	1130.64	1201.97	1270.99
201208_s_at	661.56	810.06	447.94	521.61	115.81	140.25	142.76	123.67	407.09	292.35	630.41	827.61	306.48	363.02	88
201209_at	121.09	409.03	136.14	207.22	137.01	126.33	29.41	322.13	213.83	251.62	307.18	436.35	303.29	275.86	290.96
201210_at	4280.77	5062.99	3959.1	4023.05	2543.28	2488.59	6566.4	4202.29	3590.5	3811.49	4234.96	5633.85	5621.52	4991.43	6354.29
201211_s_at	1016.73	984.97	146.55	364.93	138.25	888.57	711.33	181.76	440.9	549.25	920.95	1100.58	419.08	403.42	321.59
201212_at	448.16	557.59	409.47	592.68	414.65	417.86	519.42	641.79	445.34	777.07	606.28	743.87	1241.93	1309.26	615.23
201213_at	255.9	57.99	523.3	413.7	365.99	805.65	268.43	595.41	548.98	603.65	551.29	241.92	440.47	104.35	442.33
201214_s_at	705.38	954.46	1097.88	1351.21	1011.92	1315.12	1113.19	1244.15	853.73	1502.19	797.67	726.42	1155.5	1067.19	1211.08
201215_at	2055.95	2186.94	1032.27	1055.14	1261.78	1198	2683.74	1370.7	1186.34	1584.91	916.98	3022.58	2806.18	2669.53	2687.53
201216_at	1096.08	856.35	1066.89	987.48	1390.88	1026	915.7	990.52	720.85	1026	908	1025.69	1311.05	1234.18	857.76
201217_x_at	4636.76	4736.87	7032.92	6729.47	7256.86	6478.98	5502.56	4194.86	5022.91	6504.71	6296.91	9220.65	10161.75	10568.49	4853.48
201218_at	779.78	751.98	692.78	209.73	268.92	528.76	531.12	684.25	608.98	591.1	323.44	719.45	833.83	710.88	753.12
201219_at	328	357.82	179.46	288.08	565.28	176.3	351.64	247.02	259.87	234.89	223.66	324.43	264.79	261.98	260.24
201220_x_at	2109.03	1716.85	1720.1	1482.24	2104.9	1209.31	1360.53	1419.68	1925.16	1526.05	1154.25	1479.58	1787.47	2132.8	1557.16
201221_s_at	2378.18	1161.72	3445.03	2236.92	2744.43	3619.74	1717.37	2269.94	2300.43	1888.44	1696.33	1684.99	3491.15	3584.87	2737.68
201222_s_at	3900.27	5524.5	4147.8	3132.1	2538.39	2738.15	3806.08	4096.06	3773.12	3468.91	2350.98	1457.86	4585.81	4186.08	5192.21
201223_s_at	2637.28	3663.16	1942.83	1378.41	2261.57	2082.6	3653.31	3309.38	2757.6	2444.26	2961.87	2167.82	2255.26	2210.23	2511.29
201224_s_at	1009.17	859.09	1037.87	685.46	508.62	668.88	392.77	965.25	820.98	678.07	488	778.39	1065.13	920.08	644.07
201225_s_at	2979.87	1813.51	2476.79	1990.99	1732.71	2770.99	3123.03	2040.7	1741.33	1598.71	1532.69	2290.06	3715.56	4199.91	3247.76
201226_at	5252.51	5327.69	5687.28	5921.56	4004.64	6386.54	5504.72	11305.16	7384.7	10585.01	9959.89	5693.3	3613.83	5533.45	3745.23
201227_s_at	3719.63	5835.32	5572.08	5415.95	3181.33	5287.41	5919.24	8724.25	7162.95	7737.86	7115.74	5502.7	5666.71	4680.75	6072.62
201228_s_at	696.93	688.54	751.3	874.66	482.27	1108.35	426.57	630.8	462.73	692.74	753.45	722.84	504.46	599.39	481.65
201229_s_at	1592.9	2040.29	3206.28	1729.61	1898.15	1186.23	633.78	1795.11	1651.87	1223.52	1151.64	1071.62	1468.59	1755.22	1726.41
201230_s_at	2429.37	1926.45	2774.83	1843.26	2122.29	4057.7	1824.77	2423.91	1914.79	1880.22	1823.96	1862	2221.18	2233.82	2513.81
201231_s_at	1582.15	1471.58	1880.54	1029.27	1404.98	1721.4	1134.69	1072.46	1193.97	1455.24	1396.15	1473.03	2801.93	3322.02	2491.47
201232_s_at	774.35	1130.13	1894.03	1167.64	1512.72	2022.25	860.93	1426.8	1588.42	1525.12	1385.69	970	1295.91	1160.61	1615.09
201233_at	351.53	541.73	295.41	326.73	520.55	360.61	406.94	661.9	539.22	570.25	895.29	823.92	354.85	526.13	509.77
201234_at	1253.54	2031.39	2227.12	2297.4	1283.56	1952.68	1628.45	2603.25	2335.25	2192.74	1152.23	2548.13	2075.03	2680.92	3158.89
201235_s_at	935.61	4402.11	1684.64	675.69	636.96	2149.87	429.61	735.58	1320.49	1148.38	1100.89	1978.93	1009.79	792.43	591.54
201236_s_at	2309.48	7783.66	4514.82	1689.43	1939.25	4331.97	2578.21	1148.97	2971.74	2083.13	3097.71	4440.21	2215.31	1423.42	3012.51
201237_at	2202.13	2974.16	2229.75	2175.35	1941.57	2954.3	5651.79	2330.72	2386.56	2476.21	2708.67	2151.73	3136.45	2887.21	3671.91
201238_s_at	4454.19	5878.45	4327.12	3988.87	5164.31	5072.81	6052.55	4449.65	4105.08	4666.75	5010.7	4195.52	6294.84	5667.57	6400.26
201239_s_at	2128.33	2269.12	2346.79	1778.77	2147.57	2073.06	1612.13	1565.89	1519.45	2326.42	1951.73	1549.78	1860.69	2289.96	1924.3
201240_s_at	2721.53	3319.88	3006.02	2348.96	2708.76	2837.9	2902.1	3248.69	2517.61	3115.66	3092.85	2923.29	3859	4078.18	3568.36
201241_at	5930.02	6300.15	7468.85	6608.11	5304.42	7071.84	8793.47	4980.68	5213.03	5539.2	6656.44	5457.25	7263.18	6960.06	8332.99
201242_s_at	13575.66	16681.86	18136.48	12498.17	13532.03	4239.08	5924.05	13480.83	17462.54	10334.79	9128.11	14265.64	11202.57	12556.29	11852.82
201243_s_at	9378.45	11864.7	11880.79	7867.4	9991.97	10540.33	12597.03	14062.52	15858.53	14432.79	15351.64	11966.87	11058.86	8917.27	9740.06
201244_s_at	4689.18	3823.71	4674.66	5166.11	4473.06	4972.53	3148.12	4243.74	5045.13	3991.61	4037.01	3788.41	5422.19	5564.22	6255.79
201245_s_at	825.96	792.94	1049.36	877.03	855.57	833.18	696.32	940.51	996.71	938.61	1185.21	1057.21	790.2	1048.53	677.99
201246_s_at	55.13	54.77	399.8	113.89	373.03	343.14	45.19	156.81	36.57	218.88	380.04	172.57	319.65	411.72	221.58
201247_at	689.41	605.59	767.66	941.65	667.84	631.97	385.6	1052.86	1045.77	807.82	753.51	687.24	594.39	651.09	631.12
201248_s_at	1065.08	726.59	565.45	779.86	360.47	640.24	407.52	497.27	625.66	814.56	370.5	456.63	808.93	740.58	698.59
201249_at	408.5	164.51	282.52	514.94	618.57	429.97	336.97	334.21	421.89	346.76	350.33	232.58	346.35	223.12	327.39
201250_s_at	1779.22	1087.12	1161.65	651.42	1189.92	924.85	529.06	1074.08	1069.42	825.88	1068.66	825.85	862.15	1005.88	1047.29
201251_at	12747.33	19780.74	21512.47	31971.73	27901.6	22401.98	17872.09	14712.14	11171.23	16548.9	31311.89	18232.01	8542.2	8089.74	7773.21
201252_at	258.67	799.69	114.53	402.26	372.93	192.41	427.12	695.87	456.77	765.75	525.13	333.89	787.01	794.02	832.21
201253_s_at	2215.79	2791.95	2861.43	2429.85	2193.38	2844.37	2958.36	5042.69	4215.17	3687.68	2808.94	2003.88	2046.69	3350.92	2512.65
201254_x_at	22264.81	21046.72	34611.74	38359.52	42534.03	39610.06	53955.23	32219.46	31356.04	48503.95	33861.18	26601.8	9751.18	10585.3	8270.83
201255_x_at	2327.07	3197.62	4919.46	3777.8	3024.19	3776.89	2378.96	3336.83	4686.8	3280.32	2786.35	3427.89	2888.1	3140.86	3121.89
201256_at	2236.36	2403.15	3438.14	2648.59	1983.92	3027.47	3986.39	2456.18	2384.36	3473.4	3133.35	2324.94	3007.13	3109.23	2999.54
201257_x_at	37021.17	34044.48	56542.22	50840.91	65434.16	60084.97	66348.84	46382.25	56218.41	86945.64	43093.25	46556.63	7095.23	9293.61	7056.11
201258_at	14421.66	14324.37	20013.22	30281.33	25065.2	19984.91	20093.6	25401.13	22463.07	49130.04	26307.75	12998.01	11228.08	10873.17	13188.18
201259_s_at	4475.07	4854.47	4468.6	3072.44	2345.24	3681.48	2477.13	2798.64	3038.78	3466.23	4197.69	3521.52	3878.84	3504.36	4119.28
201260_s_at	2346.13	2603.52	5029.33	3004.73	2834.03	3442.3	4369.44	2739.32	3316.79	3103.69	3105.97	3500.98	2355.04	2613.77	3220.89
201261_x_at	758	489.13	859.31	724.35	1276.56	548.72	752.71	613.25	617.39	797.36	574.64	1331.97	598.62	669.02	509.18
201262_s_at	137.03	198.36	320.86	464.62	656.26	262.59	565.83	235.86	270.87	145	188.56	852.48	123.65	148.58	120.12
201263_at	1028.06	1254.95	1337.44	905.39	888.52	914.1	936.77	1062.16	869.61	958.99	954.91	716.44	1082.17	1240.56	974.88
201264_at	1060.61	1398.17	1028.12	737.33	559.59	1579.81	822.17	2375.93	1427.32	1935.82	1142.98	1430.94	795.24	912.82	938.84
201265_at	330.2	355.68	433.42	372.26	395.48	516.19	365.18	533.26	511.58	466.21	695.43	607.28	299.37	276.92	454.31
201266_at	3061.96	3743.28	1722.13	2042.43	1537.95	2013.59	2569.64	3262	2731.23	2384.12	2068.38	2758.36	2928.28	3232.85	3329.64
201267_s_at	1624.83	1687.98	2009.13	2008.66	1894.88	1763.09	1275.48	2534.86	1952.28	2079.11	3550.39	1951.5	2033.28	2317.72	1615.03
201268_at	1560.61	4179.68	4949.98	5878.74	4494.84	3521.21	5638.7	6953.91	6022.74	8711.98	5286.1	4515.09	5879.61	5844.46	3837.35
201269_s_at	556.31	352.09	348.44	258.97	211.9	485.77	251.96	388.86	905.94	600.68	548.94	621.53	326.75	185.31	392.89
201270_x_at	1935.87	2521.16	1812.02	1733.68	1278.85	2019.88	1121.31	2163.23	2015.3	2357.59	2430.47	2045.24	1986.47	2190.32	2357.58
201271_s_at	739.46	1400.6	1356.38	1135.81	1079.8	1214.87	687.01	1614.4	1532.32	1532.92	1198.56	1175.17	801.46	873.75	838.17
201272_at	6334.65	8341.49	11250.49	10054.75	10075.02	17725.1	10920.98	12826.68	10515.78	10361.26	11181.9	8538.77	8529.96	9038.69	8251.57
201273_s_at	5692.6	7530.31	5561.77	5341.77	4165.3	5630.38	9272.31	7551.33	7930.82	8291.15	7927.53	5454.87	6985.92	6972.2	7425.88
201274_at	1710.62	2443.45	1275.03	2051.37	1537.97	1941.43	2767.88	1961.46	1272.11	1601.81	1954.87	1101.27	2304.71	2249.85	2904.87
201275_at	772.12	553.38	1153.69	1125.91	861.56	1736.11	1324.64	1023.31	1011.07	1198.26	1265.03	1048.35	908.05	897.19	863.88
201276_at	1520.51	1953.58	2021.88	1825.94	1941.96	2051.42	1369.25	2028.33	1770.35	1731.17	1138.82	1581.07	1981.24	1871.01	2194.34
201277_s_at	1853.02	1847.63	1417.39	1494.24	1296.77	1893.8	1535.94	2405.68	2271.8	1806.32	2078.87	1900.37	2565.53	2748.45	2223.78
201278_at	1044.9	764.76	516.45	931.25	945.26	629.61	1021.6	768.45	650.11	598.74	483.11	923.7	1275.46	1162.93	1094.67
201279_s_at	1187.77	1215.98	720.23	1102.86	743.96	409.55	519.98	881.65	680.32	758.09	227.07	1201.46	1269.72	1117.53	1038.73
201280_s_at	705.55	811.02	460.29	820.72	851.62	169.6	461.32	416.26	356.1	446.48	442.67	778.09	943.89	1160.84	882.44
201281_at	2226.37	3515.18	3396.92	3333.42	3511.12	3210.18	2368.87	3545.68	3211.19	3482.51	3077.19	1971.82	2816.09	2842.46	3492.58
201282_at	4481.12	4797.21	4578.19	4685.98	2573.41	4711.22	2253.1	3725.03	3625.67	3545.15	4035.89	4925.3	3790.86	3611.25	4116
201283_s_at	401.18	319.73	372.27	398.08	70.41	587.55	258.19	482.88	437.92	456.19	550.38	294.77	142	173.73	77.63
201284_s_at	1060.7	1828.41	1396.54	1210.69	1153.59	1948.84	1125.78	1957.12	1689.29	2204.42	1722.91	1353.23	1008.41	1059.41	1166.48
201285_at	2479.77	1284.09	2619.19	2142.95	2545.3	2535.83	2108.06	1728.6	1512.25	1509.42	1698.43	1803.56	3079.66	3148.48	2924.75
201286_at	93.8	136.65	25.63	34.68	75.57	27.62	28.31	70.22	49.57	31.36	28.72	59.02	58.87	58.51	67.81
201287_s_at	606.19	426.63	341.02	671.87	431.9	582.98	326.43	360.32	472.65	205.65	711.54	625.56	329.75	534.74	304.45
201288_at	810.67	1778.55	1728.13	1102.88	1323.29	1123.24	962.32	531.51	809.77	882.57	489.77	1849.92	1453.38	913.75	1214.11
201289_at	612.64	2090.43	519.45	807.54	1219.09	127.61	1314.49	102.3	438.83	522.19	949.3	1630.32	2337.93	2350.92	1505.54
201290_at	3058.54	3731.31	4146.23	4577.96	3361.99	3472.03	5968.18	4143.13	2688.46	3625.38	3841.9	3131.58	5544.25	5205.66	4613.7
201291_s_at	10.58	32.86	25.25	58.6	33.37	16.77	14.93	19.57	68.41	6	10.41	144.96	7.01	5.33	15.82
201292_at	55.12	24.35	37.24	341.42	227.62	77.26	27.62	24.26	38.4	66.32	41.65	191.8	49.19	80.82	19.62
201293_x_at	8252.7	6286.85	6802.48	6723.4	6377.83	5120.98	6463.59	5698.8	5491.88	5476.08	6098.87	7357.69	13039.75	13249.25	10221.67
201294_s_at	1040.93	921.25	808.78	989.39	829.43	909.54	497.84	654.18	834.07	777.44	734.69	1247.43	1133.91	989.84	622.03
201295_s_at	592.43	387.72	204	136.57	221.07	199.66	222.32	280.88	77.65	264.52	142.33	343.02	877.09	897.66	415.19
201296_s_at	2115.71	1548.26	2256.81	1511.47	1959.86	1760.14	2969.51	1307.76	1027.16	1493.39	966.01	1878.53	3830.49	3839.28	3006.36
201297_s_at	246.27	271.36	166.43	208.25	158.59	130.95	258.91	250.01	290.63	179.17	351.11	442.54	190.13	205.62	266.55
201298_s_at	647.16	1046.58	442.85	823.03	937.59	441.43	706.68	609.05	767.37	814.79	884.11	528.33	748.32	581.22	688.33
201299_s_at	485.83	552.75	133.11	156	308.1	297.96	222.61	345.33	250.49	342.2	353.08	320.37	426.06	434.69	336.79
201300_s_at	1449.16	1501.82	1461.8	1279.33	1148.59	1147.35	2256.45	1121.03	1555.97	1381.78	1218.57	1397.54	4040.93	3827.84	3373.57
201301_s_at	36.54	367.51	314.07	329.68	377.54	346.99	726.4	495.85	211.06	308.25	259.96	575.71	1170.91	990.63	768.88
201302_at	608.47	614.74	515.36	463.78	524.31	479.78	928.8	581.82	429.48	413.45	413.78	635.33	1085.5	1030.99	950.74
201303_at	2286.79	2066.55	1683.29	1906.03	2709.46	2168.56	1960.71	2113.34	1614.41	1645.1	2262.55	2305.58	2711.88	2338.73	2196.08
201304_at	5177.03	5357.97	3458.54	2938.14	2292.58	4218.28	5171.44	4313.59	6060.46	6309.38	7042.44	4615.48	4523.85	3712.08	6525.13
201305_x_at	1744.39	1409.42	1934.69	1681.65	1277.39	1550.43	1120.49	1153.89	1062.98	637.77	1462.52	2123.42	1017.69	1131.01	1263.21
201306_s_at	2735.46	2271.79	2771.42	2102.96	2626.81	2549.42	2575.21	3241.86	2735.61	2727.8	2803.74	2262.1	5724.11	5964.53	4366.84
201307_at	1480.23	1081.72	712.65	763.83	849.83	697.49	894.26	626.57	601.73	584.89	413	1315.43	1506.08	1560.66	1432.9
201308_s_at	281.88	155.13	137.43	115.2	218.63	83.55	59.21	90.68	134.67	42.67	151.6	189.24	99.5	119.71	90.07
201309_x_at	2105.53	1154.22	1755.96	1294.32	1189.74	1799.16	1470.1	1185.94	935.32	1260.85	1654.67	1605.74	974.08	719.28	698.28
201310_s_at	8086.77	5601.23	7760.47	8635.98	7224.1	9641.85	10491.02	9113.43	7302.52	7698.04	9240.9	6687.54	3938.59	3987.82	5483.56
201311_s_at	586.29	712.73	502.59	929.79	661.46	752.8	578.83	431.64	444.16	572.52	368.31	958.6	672.26	722.17	429.41
201312_s_at	1016.79	1154.5	490.78	689.76	619.55	533.26	958.68	370.37	461.81	357.23	504.04	879.15	1703.19	1483.1	1328.51
201313_at	129.18	62.67	67.02	168.47	29.61	160.68	15.14	45.12	93.5	29.09	23.16	165.85	21.59	217.49	55.04
201314_at	1576.7	2758.36	3002.59	3256.95	2051.89	3262.68	2439.66	3004.94	3490.42	3296.75	2574.08	1465.02	2066.32	2067.31	2235.05
201315_x_at	3044	4102.07	2127.93	2809.2	2497	2778.6	2560.26	1976.79	3215.37	2173.06	2043.54	2813.32	3359.84	3313.84	4464.24
201316_at	1132.3	1099.14	771.4	687.79	912.54	791.27	1422.46	991.74	855.47	913.7	1213.46	1067.59	1183.13	1224.96	1130.24
201317_s_at	4349.33	5351.53	4456.53	4674	4740.52	4818.31	6315.62	4585.1	4239.21	5324.51	5525.1	3688.27	4803.64	5245.05	6442.36
201318_s_at	15746.71	14412.74	34140.91	20873.91	13612.16	30340.17	26065.84	22688.43	38810.07	41851.64	24241.64	29784.37	11090.97	11688.38	8502.91
201319_at	3869.66	4455.95	9420.66	4325.83	4661.17	5285.97	5053.44	4873.48	14675.2	10773.12	8295.77	11230.87	5355.08	4340.6	4372.37
201320_at	392.2	279.62	987.68	619.91	557.83	241.13	391.08	465.42	487.09	660.39	775.71	326.9	761.72	1048.41	803.97
201321_s_at	988.81	710.88	1656.35	1075.49	1371.73	377.65	586.34	388.67	483.4	523.33	789	677.6	1215.37	889.86	1083.29
201322_at	25459.51	27935.02	28625.57	35598.29	29638.19	31952.07	31302.86	35353.89	32243.14	32327.52	33515.72	35150.55	10345.74	11019.45	11983.45
201323_at	535.09	398.16	505.46	681.06	1191.14	465.24	731.24	691.11	656.85	459.21	577.51	624.37	370.75	358.82	389.45
201324_at	391.06	711.67	458.01	490.91	744.92	240.31	666.87	325.05	328.8	452.77	408.53	777.85	1064.58	1003.31	706.92
201325_s_at	515.64	915.66	606.2	565.85	619.7	598.82	651.34	342.21	273.75	76.67	440.13	638.28	792.44	758.07	870.62
201326_at	1414.6	1997.73	1051.57	1057.54	920.94	1210.1	2442.18	1492.51	1608.07	1164.68	894.37	1584.85	3140.31	2609.89	1607.86
201327_s_at	908.12	1183.43	1351.5	990.17	1134.97	938.38	1201.77	838	1154.76	1082.54	863.99	1249.76	1709.64	1720.91	1103.51
201328_at	804.22	782.32	433.41	507.6	345.42	445.12	471.08	486.75	642.82	673.94	544.17	459.06	651.2	1078.84	1007.89
201329_s_at	1125.99	780.51	390.15	392.64	623.13	420.59	413.77	356.42	601.46	451.19	384.47	537.15	932.6	1067.21	779.17
201330_at	799.35	774.37	492.95	387.93	457.02	662.43	546.85	349.16	264.35	395.88	372.97	617.68	1033.53	768.34	775.71
201331_s_at	795.54	924.37	885.22	1002.08	832.52	763.49	562.84	807.07	761.16	526.83	723.63	950.74	929.41	1147.38	916.26
201332_s_at	72.67	332.87	64.51	313.79	160.21	52.85	99.87	323.61	102.71	70.69	111.13	129.53	96.4	99.03	74.07
201333_s_at	779.56	307.78	274.75	378.74	971.39	558.15	345.3	820.95	667.43	521.96	464.07	648.86	461.92	483.15	305.94
201334_s_at	2056.01	2461.01	3041.85	1781.51	1534.79	2972.74	2888.99	2831.57	2097.91	2780.4	1350.17	2669.46	3160.91	3998.34	3620.89
201335_s_at	110.67	112.26	196.89	189.11	110.63	222.22	210.5	97.58	128.36	262.73	27.68	165.39	243.01	255.76	141.17
201336_at	3569.2	3623.37	3570.72	3684.59	2880.61	4345.98	4008.73	2947.55	3853.72	4526.89	3948.02	4056.78	4279.69	4274.19	4865.17
201337_s_at	1050.79	1343.23	919.65	925.8	877.52	1181.76	703.52	794.7	959.2	1337.59	1654.66	1329.35	957.8	1156.99	727.41
201338_x_at	4607.55	7431.78	10352.84	7204.21	9769.78	10780.97	12536.99	9516.5	8188.1	9839.71	10700.42	6256.94	9257.45	9161.57	8812.21
201339_s_at	2869.25	3095.85	1998.05	2321.38	2222.71	2546.41	2599.94	1552.47	1935.89	2205.84	2200.88	2363.18	2604.12	2597.29	2768.92
201340_s_at	93.46	86.78	61.35	45.29	25.93	27.62	25.67	122.43	118.96	97.49	85.94	149.27	168.85	59.4	59.5
201341_at	564.47	515.63	372.09	792.64	814.82	214.08	239.58	539.51	167.02	248.34	721.9	1079.09	860.96	898.82	1214.44
201342_at	1346.84	1504.32	1839.1	1643.59	1300.32	1910.02	2263.83	1704.59	2306.11	2226.61	2463.54	806.06	1645.84	1652.9	1567.34
201343_at	2562.28	3465.31	2482.34	2535.83	2203.87	1951.87	3366.58	1881.58	2153.29	1984.16	3079.53	2709.71	3164.99	3123.17	4183.59
201344_at	634.86	585.45	703.08	593.56	831.25	378.48	627.36	527.5	770.89	487.98	712.48	628.36	502.4	512.85	650.26
201345_s_at	1564.48	2869.9	3996.55	3177.71	2759.48	3169.35	3557.57	2936.07	2593.4	3799.06	4540.8	2970.96	2443.83	2402.29	3310.81
201346_at	2535.67	3523.94	3004.13	3221.86	3106.01	3999.36	3134.28	2656.46	2897.92	2825.04	2431.73	3326.25	2504.96	2489.13	2964.15
201347_x_at	1658.24	2213.72	2633.63	2354.59	1935.72	3254.77	2223.47	3407.02	3443.04	3409.61	3658.33	2001.36	1915.23	2164.2	2526.53
201348_at	5734.15	4584.41	4229.66	3951.05	7130.13	4414.87	3401.52	4858.82	4991.1	10697.06	6538.42	4889.38	5744.13	5919.58	9048.94
201349_at	691.28	503.58	750.02	629.7	580.09	927.04	440.01	768.13	859.4	656.61	637.09	818.45	441.12	501.08	546.47
201350_at	1824.73	1552.12	1733.02	1607.61	1635.52	1716.19	798.5	1904.1	1706.87	1529.34	1795.34	1604.35	1562.59	1372.29	1708.97
201351_s_at	4080.26	4869.73	4153.43	3667.59	3635.49	4134.89	3676.77	3935.85	3921.08	3648.39	3958.36	3282.22	4108.63	3823.51	3887.91
201352_at	4081.08	5359.12	3454.68	3455.35	2670.39	4456.17	5990.76	3550.54	4236.95	3544.67	3473.09	3146.67	5103.53	4804.78	6263.82
201353_s_at	631.54	558.04	863.97	887.24	1080.67	390.02	413.83	639.3	387.47	626.05	527.23	647.84	609.61	716.41	682.59
201354_s_at	309.45	216.04	768.03	1035.93	850.12	177.3	710.34	606.17	537.15	662.72	927.92	530.41	339.09	257.06	130.32
201355_s_at	647.81	311.04	433.06	225.12	430.69	635.82	724.92	613.48	147.55	518.31	534.7	678.55	390.62	393.49	384.73
201356_at	1898.68	1482.44	2093.07	1698.05	1841.49	1964.78	1351.47	1223.51	1193.09	1355.27	1260.48	1456.73	1583.45	1836.24	1660.61
201357_s_at	1220.36	909.98	963.41	866.06	804.46	962.29	648.86	669.27	1032.84	750.01	857.34	1257.21	776.7	887.11	791.78
201358_s_at	2489.54	2910.78	1820.79	1487.45	1679.47	1776.78	2864.04	1750.61	2245.55	1646.75	1739.97	2206.96	3699.69	3787.33	4068.15
201359_at	1563.29	1563.55	1481.11	1465.76	1407.93	1331.74	1689	1455.46	1481.06	1341.16	1219.52	1366.29	1985.29	2058.27	1750.05
201360_at	3212.66	5449.4	3765.04	4314.71	3998.33	3413.39	4389.02	5160.01	5718.33	5967.17	3979.8	3642.39	10259.67	11515.11	7342.31
201361_at	2581.23	2626.87	2658.43	3133.03	3027.74	3209.63	1725.62	2961.23	2300.23	2030.33	3442.76	2618.98	2051.17	2161.76	2354.67
201362_at	499.41	800.93	471.74	342.86	521.91	562.62	805.38	623.76	814.98	481.27	769.01	493.7	2402.73	1922.43	903.65
201363_s_at	585.26	803.99	422.22	449.46	248.43	432.42	590.54	302.73	295.57	350.28	330.96	391.58	1754.37	1659.02	962.93
201364_s_at	5361.17	5391.28	5291.58	6250.13	3332.14	6445.44	4236.36	5430.43	5124.69	6555.61	5258.85	4237.93	3157.13	3286.15	3128.16
201365_at	3850.2	3708.07	4414.64	3490.84	3571.32	5605.11	3869.45	3634.85	3861.76	3699.95	3930.42	2888.52	3176.02	3181.81	3748.51
201366_at	3325.29	3038.57	6669.1	2065.25	2890.27	2215.93	3363.57	2785.12	2846.97	3058.19	2928.24	2816.31	3998.34	3343.99	4820.24
201367_s_at	638.45	447.25	390.94	501.62	623.63	59.05	193.84	181.68	360.43	242.62	215.5	167.66	428.87	405.98	281.6
201368_at	1640.45	2175.22	1540.05	2240.41	1797.28	1369.21	2373.13	1453.14	1222.02	1073.35	1195.97	1319.56	5856.6	5783.98	3521.32
201369_s_at	408.77	414.32	481.51	540.24	919.19	393.14	318.03	359.11	437.93	346	457.47	506.2	587.53	669.55	371.5
201370_s_at	1211.13	1243.82	882.66	643.56	637.11	789.62	1165.65	1011.14	1062.64	799.47	1145.16	873.62	1000.39	866.5	1120.17
201371_s_at	5853.14	6820.11	5394.87	5388.55	4596.56	5444.26	9108.88	5460.53	5168.34	4850.64	5582.76	4172.57	6791.96	6904.85	8333.76
201372_s_at	137.3	231.04	461.57	318.05	211.45	280.39	449.53	75.58	276.64	255.02	274.77	163.07	282.35	342.2	242.2
201373_at	1136.13	1208.35	3168.58	3074.09	3046.61	2661.16	1119.71	2000.68	2770.05	1854.28	2065.61	3033.84	1088.37	1303.38	1307.45
201374_x_at	21.99	23.49	12.83	76.04	246.05	28.49	15.92	27.43	25.07	20.43	26.59	29.25	4.69	12.51	12.17
201375_s_at	4692.06	6183.34	3866.16	4496.68	3270.88	4563.41	6702.62	4825.15	6571.12	6196.56	5468.64	6694.93	6883.94	6551.18	7893.9
201376_s_at	421.05	452.46	851.89	627.58	397.73	604.53	490.6	433.51	589.13	621.76	878.12	610.76	569.77	470.55	474.89
201377_at	158.35	458.69	113.75	516.26	282.56	539.33	366.68	279.81	385.66	361.2	450.63	211.56	712.69	628.17	522.7
201378_s_at	1392.81	1432.07	1384.37	1457.82	1562.73	1120.33	806.71	1158.81	945.67	1148.69	1171.14	1103.52	1262.68	1245.86	1037.72
201379_s_at	492.5	635.81	705.27	389.92	595.33	521.56	827.91	749.44	468.52	801.89	724.45	464.05	898.06	955.99	872.84
201380_at	962.59	574.96	981.5	773.48	1113.29	1111.15	562.97	804.69	854.67	508.18	1093.24	700.02	1294.91	1530.41	977.28
201381_x_at	2138.38	3009.95	1975.07	1892.85	1285.27	1961.28	3562.71	2673.67	2616.13	2538.98	2316.31	1592.42	2404.18	2380.56	2049.1
201382_at	269.29	222.57	73.57	172.46	182.52	303.03	145.09	118.48	144.49	56.59	347.74	381.38	341.39	261.64	238.22
201383_s_at	2089.2	1864.3	1525.55	1401.14	1138.02	2662.87	1048.55	1520.23	1535.18	1594.75	1874.59	1594.61	1401.47	1320.72	1000.27
201384_s_at	1581.97	2251.66	2557.85	2232	1946.56	2556.65	2867.89	2259.74	2253.42	2468.16	2754.85	1987.11	2867.72	3095.25	2455.13
201385_at	1116.08	1688.99	1196.83	789.51	1245.6	1750.61	2406.64	1586.41	1074.18	1897.43	1311.58	1803.13	2073.47	2131.27	2063.41
201386_s_at	1336.46	1464.42	1113.42	1114.45	853.03	1822.18	1377.34	1009.3	1291.75	1215.09	1391.53	1357.46	2191.83	2412.77	1860.45
201387_s_at	1577.67	1616.49	120.21	772.8	473.15	324.69	794.37	674.02	1293.62	754.56	811.55	1515.4	1280.1	1420.61	1145.17
201388_at	1740.13	1660.1	1809	2291.27	2060.58	2124.85	1376.21	2053.29	1868.34	1571.66	1624.13	2024.87	1592.15	1567.28	1446.94
201389_at	838.76	595.03	1000.74	508.58	1176.92	1027.27	524.91	178.42	509.75	718.19	476.97	881.56	687.09	203.66	511.87
201390_s_at	2491.97	2764.95	3286.56	2798.37	3002.81	3627.39	2916.13	2905.66	2347.27	3362.49	2724.92	1974.32	3877.16	4278.89	3631.21
201391_at	3542.85	3948.83	5329.15	4192.08	5325.41	4839.98	3405.89	4637.05	4162.02	2925.89	4900.3	3824.75	3264.75	3709.23	3569.3
201392_s_at	830.31	1154.92	549.34	697.17	817.04	618.2	418.26	1033.54	1115.17	980.63	872.9	1403.33	1163.27	1069.7	620.19
201393_s_at	3164.94	2550.79	1357.22	1558.57	1076.15	1731.07	1148.16	1438.96	2323.87	2362.67	1277.98	1879.99	3208.8	3353	2424.44
201394_s_at	2074.6	1157.29	1862.46	1837.64	2014.53	1655.42	1427.89	1420.19	1599.2	1105.75	1578.58	1662.12	2083.55	2190.04	1467.28
201395_at	1696.05	1954.31	1989.86	1689.5	1483.11	3556.53	1902.65	1564.33	1568.85	1395.21	1807.04	1698.55	2645.03	2781.06	2307.6
201396_s_at	252.29	470.86	1034.14	856.84	856.88	1327.63	744.82	784.45	886.51	1004.06	833.77	810.02	518.22	489.17	662.06
201397_at	336.93	300.89	354.2	516.38	692.43	540.01	385.15	508.09	334.46	140.73	671.93	690.54	358.74	377.68	438.72
201398_s_at	2042.34	1981.04	1132.64	1051.68	1699.47	1322.64	2549.62	1262.48	1001.08	1473.46	1024.6	1351.76	2186.9	2527.76	2603.67
201399_s_at	1296.26	1129.4	644.02	746.46	543.26	661.3	507.07	481.4	512.19	640.7	728.26	1060.86	1169.31	1340.3	777.78
201400_at	3101.8	3373.6	3820.87	3646.62	3721.43	3236.14	3058.56	5087.27	4394.73	5522.57	4609.16	3130.27	4639.89	4669.88	4784.05
201401_s_at	216.19	237.45	83.39	95.96	262.11	60.63	62.03	102.1	199.14	178.95	319.9	154.07	66.93	60.36	51.74
201402_at	44.58	41.64	83.68	110.48	129.74	58.7	56.64	68.77	73.28	71.81	54.22	68.48	44.77	45.78	38.11
201403_s_at	13320.68	15741.24	20249.9	16293.02	10846.66	23110.14	13360.94	19813.97	20918.28	26982.02	18870.32	17392.31	8187.61	8384.36	5159.68
201404_x_at	1702.67	1398.17	1304.74	2273.25	787.77	2577.37	1804.63	1491.81	2739.92	2730.2	4008.26	3141.23	1338.89	1458.14	1953.18
201405_s_at	2268.58	2526.02	2877.02	3946.36	3755.95	3442.81	3040.86	3423.94	2711.58	2968.26	3396.1	3791.22	3465.57	3367.75	3300.08
201406_at	17854.31	12693.94	22875.63	17338.72	17693.27	27551.72	23746.25	14580.03	15072.53	24113.32	18952.85	8164.05	13247.9	13249.41	11289.75
201407_s_at	1838.12	2084.42	2331.83	1541.18	1045.81	1959.39	2726.03	2061.8	2540.03	2460.25	1955.15	2779.79	1527.5	1193.16	1832.71
201408_at	2465.07	3990.05	4754.32	4138.64	2787.66	4658.54	4610.94	3597.67	4347.55	3243.22	3320.88	3438.48	3097.17	3505.3	5988.09
201409_s_at	2247.19	2986.67	3574.36	3292.5	2342.52	3214.27	3635.95	3226.06	3487.97	3100.09	3642.04	3185.39	2594.7	2470.74	3770.75
201410_at	825.6	1170.27	751.98	896.98	499.37	656.74	884.81	692.94	730.14	738.97	1138.03	918.29	1333.16	1295.9	1362.08
201411_s_at	701.5	391.04	288.35	88.55	157.83	242.07	156.06	683.98	93.77	599.26	485.86	874.67	328.4	728.24	176.29
201412_at	1261.18	1174.46	1015.15	1200.65	1258.24	1546.78	1100.86	1044.1	972.27	862.93	964.75	1386.21	1407.54	1347.9	944.77
201413_at	1761.12	1308	1928.48	1501.91	1931.54	1977.59	1863.3	1670.68	1556.97	1503.35	1728.49	2159.16	1887.84	1812.36	1936.47
201414_s_at	2265.52	1923.67	1960.14	1526.3	1461.96	2415.54	1571.9	1937.27	1957.56	1377.17	2710.22	1735.03	1737.18	1416.15	1535.5
201415_at	81.78	251.13	86.05	334.8	565.42	413.48	426.21	107.7	77.18	266.5	117.19	486.07	376.68	455.43	367.85
201416_at	1074.68	369.46	408.32	356.15	257.87	250.24	503.1	345.31	246.32	236.99	348.46	530.95	607.7	552.13	332.59
201417_at	1005.23	555.14	243.53	345.82	402.91	192.4	241.87	191.36	181.58	371.58	203.93	652.83	1707.71	1618.24	823.05
201418_s_at	51.83	26.95	100.76	166.03	97.76	165.6	82.89	85.27	61.46	133.43	98.69	213.41	155.39	98.37	25.49
201419_at	1101.29	1004.11	1189.55	1019.22	844.56	1004.08	457.63	1297.16	939.5	1156.4	1246.31	774.34	1269.51	1045.03	1274.67
201420_s_at	1069.63	1229.13	1035.77	1348.6	1085.65	1236.45	657.1	1484.18	1497.17	1396.57	1864.69	913.43	982.89	1056.39	739.78
201421_s_at	1085.59	1516.53	1067.7	1217.09	943.46	1816.2	1549.58	934.69	1641.1	1561.85	1353.27	2068.43	1109.01	1197.96	873.66
201422_at	616.39	799.45	1267.2	1327.38	1318.73	1283.25	947.29	935.02	1129.24	1062.86	991.57	895.72	741.58	809.61	747.91
201423_s_at	3067.32	3487.27	3376.73	2015.17	1366.49	4186.08	2395.95	2709.4	2219.5	2573.01	3101.31	2870.18	2778.88	3043.76	3163.96
201424_s_at	876.66	1386.93	1065.8	813.51	482.35	772.92	1017.44	1038.21	816.76	767.4	870.06	944.66	1142.24	1133.7	1084.87
201425_at	9885.82	6278.95	5887.16	5616.1	4653.94	6648.29	6057.52	7377.69	6751.9	6457.94	5659.57	8465.92	8632.43	8437.51	8613.89
201426_s_at	12690.09	8226.61	8613.11	10385.17	11620	7940.65	10002.49	4127.65	4258.99	4360.02	3164.49	9738.61	10606.65	10947.07	8930.83
201427_s_at	5301.75	7978.16	5347.16	6066.15	4843.1	5858.78	14238.04	5335.45	4979.41	5471.15	5821.26	5869.92	8435.68	8122.57	6332.41
201428_at	135.8	32.79	46.41	158.55	92.9	146.45	49.52	108.23	93.01	111.66	189.09	117.55	27.58	160.99	57.88
201429_s_at	44181.02	45257.63	90254.48	88047.7	106637.46	100443.31	81400.51	86601.13	90211.46	118143.07	48814.02	63795.74	491.99	691.05	442.72
201430_s_at	1307.66	843.56	694.37	624.81	40.7	1103.33	301.7	707.61	710.24	791.83	307.06	1104.01	273.68	316.22	209.33
201431_s_at	1922.5	2023.85	3167.38	2027.69	1037.8	2557.4	2584.28	2655.61	1843.28	2482.55	1921.15	3467.43	1106.58	1346.44	1135.22
201432_at	10057.4	9071.12	5577.3	3343.53	3943.4	7179.85	5962.52	5437.92	5569.04	4301.05	4928.74	4686.89	7929.71	7441.14	7472.07
201433_s_at	2024.77	2082.41	1769.07	2176.14	2008.12	1450.71	2073.52	2130.89	2164.66	1672.05	1783.65	1782.81	2912.07	2752.57	3227.24
201434_at	888.5	1519.12	1167.43	1297.08	1197.48	979.52	1655.5	1094.67	1377.73	1257.43	2224.38	1241.35	1635.21	1701.08	1747.43
201435_s_at	1921.43	1238.49	945.9	1003.05	860.91	652.92	905.47	1533.1	1180.18	1224.52	1880.09	1509.14	1765.92	1720.52	1231.56
201436_at	149.7	272.89	109.63	107.06	155.97	118.37	264.39	171.32	249.07	327.12	146.17	118.08	234.6	157.11	207.93
201437_s_at	386.96	498	350.09	310.45	196.46	203.69	613.39	467.99	574.75	645.95	542.74	440.85	928.32	588.57	881.65
201438_at	3978.59	5414.99	3036.01	3158.8	3902.64	3220.42	6787.86	2301.02	2670.47	2828.39	1403.1	7473.96	6793.33	7792.89	5802.97
201439_at	1458.53	1259.65	1736.15	1598.93	1542.54	1234.33	939.57	1198.61	1041.68	742.17	833.85	1337.64	927.27	1067.12	1230.37
201440_at	143.03	106.95	171.95	146.47	149.4	158.72	349.48	278.27	200.46	90.81	216.33	112.94	155.93	190.28	141.54
201441_at	8938.94	13800.23	16341.4	15071.89	13411.7	16095.88	15415.62	21208.46	20522.43	21694.24	20481.89	11186.61	4572.04	5372.91	6000.42
201442_s_at	187.75	133.66	294.48	349.38	295.53	397.86	189.91	343.07	382.54	325.77	308.81	78.04	134.46	154.21	228.72
201443_s_at	1041.15	1299.3	816.37	755.45	620.17	776.11	1191.17	726.24	623.27	545.62	597.59	1088.23	1825.73	1993.68	1604.12
201444_s_at	1424.64	1102.75	667.4	785.65	816.38	1135.04	642.55	595.76	794.29	648.53	620.09	1124.77	1528.37	1602.06	1293.44
201445_at	560.78	475.23	384.81	345.87	402.34	512.82	265.25	466.23	360.02	477.06	341.59	480.15	612.46	568.58	794.39
201446_s_at	1288.98	1179.54	804.71	754.41	918.03	1176.9	775.18	800.29	685.13	659.01	844.14	1126.74	1453.22	1352.01	1067.32
201447_at	719.13	619.01	751.95	483.13	300.04	762.73	704.71	459.98	324.7	449.18	832.6	680.04	821.59	862.62	569.45
201448_at	622.64	963.03	489.13	522.4	350.97	569.67	790.45	615.42	665.97	345.87	341.97	501.91	1305.36	1456.71	1029.57
201449_at	607.78	548.18	551.85	442.78	470.47	473.34	652.92	495.66	497.19	419.25	345.57	688.17	820.87	779.13	810.57
201450_s_at	425.7	481	165.75	155.12	29.63	228.43	259.5	104.93	160.3	147.35	160.26	321.22	637.35	478.4	426.04
201451_x_at	22.54	87.2	55.9	136.44	67.58	32.49	109.48	35.99	173.52	25.57	51.06	118.99	24.67	20.74	77.26
201452_at	51.24	192.54	78.28	287.51	62.99	104.37	290.35	245.19	374.87	87.6	219.7	121.59	27.2	81.55	18.04
201453_x_at	6508.73	7052.31	5269.77	3286.92	4027.07	4991.69	5982.42	7305.96	7560.5	9397.22	7101.82	4908.5	5392.12	5546.06	6565.44
201454_s_at	3021.88	3267.21	1212.47	1648.49	1526.03	1463.19	2331.3	2877.99	2594.24	3255.69	3020.47	1842.38	1773.94	1817.9	1588
201455_s_at	2385.49	3158.81	2669.67	2855.93	2343.37	2523.79	2627.38	2348.49	1909.57	2414.97	2371.08	1801.83	2243.48	2467.73	3347.17
201456_s_at	619.72	608.45	425.4	519.43	390.34	643.58	598.81	430.04	355	407.13	440.22	507.06	752.57	837.83	653.98
201457_x_at	1698.62	1243.65	1185.96	1072.49	1333.27	1576.34	1148.48	917.51	1163.86	888.2	1105.18	1565.08	1995.38	1865.7	1401.68
201458_s_at	887.03	957.3	507.34	422.15	627.62	573.7	1202.54	478.38	388.2	209.28	179.95	656.28	1556.8	998.83	1098.98
201459_at	185.77	230.03	944.73	915.13	378.44	1744.3	1378.2	1256	822.16	768.19	1187.7	168.79	1844.68	2443.77	1404.4
201460_at	2385.26	4050.82	3801.3	4789.04	3951.34	4480.54	2988.27	3795.35	3873.99	3820.83	3684.15	4010.29	1815.25	2086.35	2477.72
201461_s_at	1358.24	1728.82	1376.75	1210.74	947.73	1238.45	570.19	1057.51	929.63	985.38	976.2	923.68	523.34	513.3	677.52
201462_at	272.5	249.71	78.75	147.93	366.23	88.19	161.36	57.47	105.95	143.79	115.43	130.66	311.72	313.72	182.54
201463_s_at	1674.16	1741.39	2215.72	1708.15	2027.18	2039.23	1483.55	2184.3	1897.76	1971.59	1859.35	1502.98	1917.39	2213.14	2374.45
201464_x_at	3390.33	6973.87	3881.13	2186.35	3374.36	3993.23	3640.93	3618.18	4634.07	3687.04	3490.28	4258.01	6980.17	6349.43	4977.89
201465_s_at	478.44	1588.11	100.19	127.75	108.42	41.8	80.25	581.31	431.06	483.59	573.47	662.3	574.78	573.53	246.75
201466_s_at	429.12	949	649.37	403.29	462.24	709.97	937.5	617.4	522.57	429.94	548.86	631.09	2838.16	2276.5	1249.28
201467_s_at	30.27	58.26	61.91	142.17	105.9	74.41	73.82	59.86	42.02	128.32	123.37	90.21	69.31	88.42	44.11
201468_s_at	1494.1	620.53	873.8	1128.9	1706.63	1034.1	936.6	880.78	620.86	686.46	1186.81	997.26	1343.21	736.95	902.63
201469_s_at	396.16	362.9	409.56	405.41	707.6	208.29	226.98	402.26	453.85	433.39	505.72	586.88	350.08	402.28	286.96
201470_at	2414.21	3601.45	4420.32	3749.35	2994.69	4526.5	5173.73	6089.03	6069.56	6770.55	4854.78	3939.8	2934.1	2642.71	4265.19
201471_s_at	9542.4	10412.29	5095.08	7452.6	7306.15	6351.01	4721.39	10987.15	10427.37	9278.7	7034.97	6958.85	6467.82	8580.82	8663.71
201472_at	5152.68	6177.98	5735.52	4427.7	4188.21	5712.4	10146.78	5152.04	6813.16	6694.5	7344.7	4852.58	5775.81	6258.35	8064.92
201473_at	827.23	5117.13	629.49	1109.46	1722.8	892.6	1467.6	943.8	790.39	1336.83	932.84	355.2	327.44	468.16	710.41
201474_s_at	121.59	158.04	372.11	139.58	498.48	331.22	369.53	211.43	123.89	405.29	480.78	198.68	393.42	479.39	648.29
201475_x_at	2227.24	2458.76	1732.12	2362.34	2079.5	1933.03	1499.91	2274.66	2236.98	1961.72	1950.55	1984.63	2290.83	2930.79	2404.93
201476_s_at	960.01	684.52	1173.77	715.93	990.71	1240.9	646.12	693.07	728.06	622.47	1243.3	785.99	840.67	951.55	707.85
201477_s_at	863.89	934.1	1078.03	1148.14	1427.53	1058.36	1682.83	989.65	1008.39	740.26	1058.46	765.59	1557.07	1332.96	1282.41
201478_s_at	436.11	442.16	618.65	602.96	688.83	581.34	276.86	507.7	437.63	580.58	689.05	441.36	764.24	751.84	782.37
201479_at	1461.42	1420.15	1583.98	1210.06	1331.96	1456.45	1342.6	1130.46	1164.76	1079.36	1054.83	1039.26	1888.22	2206.43	1907.73
201480_s_at	1166.82	951.53	1610.88	1598.59	1848.43	1216.99	861.09	1071.28	1121.63	1149.04	1533.93	1361.64	1075.45	1150.36	1124.97
201481_s_at	77.76	60.68	86.74	88.03	114.4	84.37	47.31	80.69	88.14	71.79	80.18	79.03	77.38	76.48	61.23
201482_at	98.3	136.77	554.1	960.74	490.89	244.54	355.01	228.98	419.49	242.53	576.32	884.83	385.14	458.64	627.64
201483_s_at	884.3	1283.57	731.81	939.13	1050.15	1308.14	939.98	1137.67	970.3	1304.99	952	761.48	1408.76	1295.73	1069.45
201484_at	1285.25	1542.21	1579.71	1840.99	1796.23	2076.95	1512.96	2056.42	1847.98	1857.28	1932.61	1473.09	1437.6	1150.79	1684.78
201485_s_at	1393	2341.26	1348.83	1117.8	648.22	847.21	1842.12	808.22	1336.02	1489.17	1604.18	1384.72	2518.05	2260.24	2382.8
201486_at	1237.8	1953.37	1139.18	1188.25	1138.71	1213.82	2872.67	1343.99	1884.31	1984.33	1786.69	1352.05	2333.06	1816.13	2349.62
201487_at	459.65	666.32	525.58	498.6	1109.05	937.88	755.18	372.72	97.98	450.59	441.83	494.21	871	724.19	697.6
201488_x_at	3728.66	3157.36	1954.37	2000.79	1883.62	1024.64	1225.95	2553.06	2073.11	2360.13	2371.29	2932.69	3026.24	2845.32	2957.76
201489_at	1251.73	3435.87	2019.6	2072.45	1167.53	1943.76	2365.2	3920.78	3334.99	2016.27	2604.85	1714.64	586.93	428.78	1689.93
201490_s_at	1812.87	2358.17	1755.19	2029.99	1274.16	2002.52	1498.59	3347.47	2938.98	2276.95	2447	2296.34	768.21	770.43	870.56
201491_at	1826.39	2227.99	1417.15	1489.17	1440.67	2395.9	1463.65	3810.34	2663.65	2486.5	2706.31	2305.52	3026.83	3573.25	2381.82
201492_s_at	32276.67	32056.68	65862.94	59383.15	78172.48	68690.51	60766.95	66296.1	59812.57	82106.85	29943.15	43567.43	0.08	0.08	0.06
201493_s_at	1225.93	1074.79	874.18	744.16	732.22	1115.26	785.54	604.26	680.79	778.51	1001.85	1288.26	1686.92	1667.28	979.11
201494_at	951.18	1294.06	655.81	896.65	831.16	431.43	768.81	647.52	471.04	445.75	92.49	970.23	1560.74	1818.7	1154.34
201495_x_at	31.65	29.13	39.05	82.42	75.36	46.77	17.84	47.66	37.03	20.04	55.05	43.76	13.25	23.97	28.27
201496_x_at	191.87	92.63	278.16	772.38	290.8	551.72	128.94	61.56	201.96	26.31	216.49	165.63	180.52	69.32	150.58
201497_x_at	275.74	466.38	1026.42	3730.68	2081.83	909.18	633.67	104.78	175.42	183.15	257.56	247.59	160.95	209.51	216.41
201498_at	1909.7	1742.73	1769.47	1202.69	1374.1	1100.78	1763.47	1087.74	1407.74	1334.61	1534.22	1415.59	1797.27	1863.19	2138.61
201499_s_at	2814.2	2613.03	3458.3	3421.35	3316.27	2960.45	1893.03	3497.06	2317.11	2913.01	2938.63	2873.07	3265.36	3233.23	3547.49
201500_s_at	2847.42	3314.03	2520.82	3023.82	2538.35	2397.05	2577.54	2872.15	2118.19	2970.24	2318.21	1848.85	2269.68	2407.35	2400.35
201501_s_at	1450.28	2399.95	2408.09	3212.78	2399.07	2328.78	4259.52	2621.51	2947.32	2208.78	4141.24	2696.63	2513.26	2523	3085.39
201502_s_at	1724.92	2102.97	5145.98	2228.21	3204.95	2399.39	793.17	1023.75	222.53	198.87	2026.7	1320.88	6133.99	6188.22	5128.23
201503_at	1543.64	2488.94	2646.16	1953.2	2008.95	2863.69	3011.54	2389.45	2307.27	2255.52	2401.84	2403.55	2935.79	2495.12	3356.53
201504_s_at	497.91	736.31	381.47	413.76	198.24	1091.92	206.19	106.46	81.15	345.46	1065.01	430.34	647.25	625	531.54
201505_at	506.13	357.58	341.55	224.85	273.14	214.07	249.84	277.35	394.5	200.15	194.99	567.51	546.35	657.41	490.6
201506_at	1267.11	920.32	892.29	882.47	1335.65	936.44	797.02	1664.9	697.63	1051.33	369.03	1718.66	1073.58	1259	1153.52
201507_at	1257.1	1833.84	1952.04	1450.03	1596.53	1793.55	1725.54	1600.72	1687.97	1892.58	1937.77	1408.43	1411.79	1430.13	1585.16
201508_at	1045.09	911.48	1079.26	1509.29	1226.29	901.79	732.84	696.93	701.62	656.75	590.12	1601.09	1158.3	1065.42	857.84
201509_at	641.58	550.38	492.76	587.12	300.73	684.24	603.54	821.31	416.78	723.78	619.1	672.86	551.48	600.65	583.48
201510_at	340.19	83.8	190.38	183.27	235.82	77.51	187.27	198.08	78.76	141.62	206.31	214.96	260.79	157.5	305.76
201511_at	912.96	888.63	961.16	677.33	584.42	962.48	542.24	1233.38	704.84	837.68	1216.7	845.96	1285.12	1247.86	1413.02
201512_s_at	1778.01	1850.04	1060.82	1103.5	975.96	1446.61	988.17	1217.64	1365.32	1552.76	1570.72	1535.49	1527.23	1496.35	1214.19
201513_at	426.18	455.56	597.36	547.67	515.48	579.11	965	562.74	475.49	521.32	719.49	995.09	525.19	565.74	669.17
201514_s_at	2377.29	2180.35	1967.94	1382.93	1278.89	1245.09	678.66	1505.86	1700.76	1780.36	1612.45	1137.21	2197.82	2059.18	2335.14
201515_s_at	2274.7	1945.67	2387.28	1687.13	1464.24	1847.92	1732.85	2118.77	1857.72	1835.81	2313.34	1979.53	2929.99	2736.92	2453.97
201516_at	1185.9	1939.41	2253.34	2557.93	1880.96	1845.93	1409.72	2012.61	2592.29	2154.14	2002.71	1831.06	1967.52	2112.25	1850.84
201517_at	852.54	701.8	1132.7	858.08	1465.28	1428.69	1498.39	1160.57	1103.73	1030.68	1103.32	1086.81	1382.93	1215.16	1257.5
201518_at	1668.55	1788.4	2131.23	1582.83	1687.58	2389.09	2298.49	2244.74	1871.49	1837.42	2047.65	1522.68	1988.33	1966.19	2437.89
201519_at	3985.24	4662.14	5389.06	3374.14	3425.84	3753.42	4212.35	5667.62	4415.2	4559.59	5192.38	5726.22	4747.4	4358.08	4852.55
201520_s_at	4763.53	7666.19	5850.92	7459.54	6118.8	7322.15	7050.5	5523.1	5907.59	5840.71	10310.73	6941.82	5406.92	4935.48	5909.76
201521_s_at	297.87	457.05	407.78	363.08	106.09	674.66	323.08	374.16	422.86	576.97	498.93	368.8	309.7	489.82	285.65
201522_x_at	4559.06	7151.5	12960.29	12336.65	10465.54	14653.75	8486.43	9594.1	12431.16	11436.71	12077.82	8329.41	9683.74	10874.6	7334.5
201523_x_at	2403.45	2234.13	2113.6	2682.64	2044.15	2590.43	1551.57	2056.4	2158.4	2058.93	2810.3	2604.55	1555.88	1861.37	2113.81
201524_x_at	2969.22	3490.71	3018.25	2130.48	1884.73	2892.35	2061.14	2988.79	2530.74	2929.99	3720.04	2441.17	3127	3319.06	3853.77
201525_at	11059.36	8406.14	18029.98	12689.64	14161.47	12660.98	9996.91	3754.8	6244.71	3696.61	4800.66	6088.94	9790.74	10024.59	10187.12
201526_at	1239.82	1146.33	2246.82	1714.42	1421.83	2037.1	1048.22	2458.04	2064.78	2338.4	1817.1	1719.21	2132.41	1987.89	1546.2
201527_at	3804.32	3508.05	4099.77	4228.23	4506.54	5291.84	2563.83	5369.81	3948.72	2783.85	4198.79	3973.18	3565.33	3774.35	4095.13
201528_at	872.62	1089.87	1287.75	1208.97	1114.62	1705.66	1468.79	1674.07	1407.1	1858.63	1570.91	1237.94	1686.42	1685.59	2152.12
201529_s_at	1135.78	1068.54	1223.6	1134.94	1281	1537.27	855.47	734.98	925.91	1269.63	1248.75	1145.2	1396.58	1362.17	1337.93
201530_x_at	3766.43	4902.25	3619.96	3983.6	4121.16	2952.13	2730.47	3153.76	3090.51	3548.07	2639.48	4424.16	8173.38	8655.8	5645
201531_at	684.17	9261.78	2531.22	1867.45	2083.77	1344.76	2118.28	272.7	345.48	739.74	747.89	755.76	624.93	785.19	321.51
201532_at	3641.38	4184.52	2718.11	2708.73	3140.06	2107.21	3932.47	3185.41	4196.3	3429.63	5252.15	2414.26	4840.17	4638.24	5332.47
201533_at	1479.93	1667.14	2048.05	1831.03	1368.83	2402.7	2803.7	1848.67	1666.27	2881.54	1290.6	1707.92	2753.82	3364.08	3698.13
201534_s_at	716.7	1025.09	564.58	451	321.68	411.42	889.66	803.07	550.22	458.84	691.11	801.79	935.77	730.66	943.2
201535_at	2953.63	3395.11	2255.56	1996.64	2560.42	2270.8	3662.47	3750.22	2772.07	2974.92	2779.83	2416	2717.48	2758.26	3859.44
201536_at	4202.3	8143.07	8259.59	10000.96	10455.86	4194.43	5983.73	10758.29	10006.7	10041.99	11075.79	4216.87	4052.8	4108.78	6790.32
201537_s_at	2991.42	4310.06	2049.7	3643.45	2264.63	1861.13	1531.16	2793.73	3205.6	3538.74	4160.42	1627.84	1304.64	1441.39	1820.34
201538_s_at	1506.29	2612.56	1565.83	2548.84	1530.86	1704.21	1160.95	1667.43	2500.14	2449.7	3070.59	1616.52	897.87	1194.23	977.73
201539_s_at	34014.9	43226.12	64416.45	57213.3	47580.27	69400.73	44298.41	46781.84	62368.81	64609.23	45190.45	62369.37	13040.48	13375.84	13563.71
201540_at	35110.11	38492.35	92311.38	76201.38	92973.89	76778.32	64755.49	65069.73	79934.74	77877.56	37964.71	52248.49	776.63	3197.46	1604.73
201541_s_at	743.67	885.47	1071.75	1046.8	448.95	855.83	809.13	832.12	849.02	1274.87	944.75	885.99	888.98	842.52	987.41
201542_at	968.51	1501.84	709.67	1448.19	895	790.77	1951.54	1696.14	1218.73	1811.66	1636.36	1354.65	1220.24	1230.82	1746.1
201543_s_at	348.17	866.54	599.37	1013.36	1162.49	853.81	916.67	1028.34	886.01	1094.07	1142.24	1195.71	693.64	579.73	755.84
201544_x_at	4900.61	5085.14	5932.53	4805.27	4592.47	3599.84	4192.79	4059.66	3590.55	4025.91	3292.64	3949.56	4447.48	4767.19	4418.82
201545_s_at	811.63	771.6	937.9	872.86	288.42	772.67	496.34	746.02	810.71	848.03	766.34	945.77	1408.67	986.99	1080.34
201546_at	1604.1	2126.12	2261.49	1819.89	1965.51	2249.92	2787.86	2142.38	1071.06	2067.08	2393.41	1781.19	2551.7	2638.54	2513.9
201547_at	273.6	105.9	259.24	385.02	643.18	61.32	61.87	202.33	74.89	55.63	159.64	265.23	116.11	44.17	27.83
201548_s_at	258.39	406.63	336.67	164.77	213.08	311.15	266.21	283.24	418.78	269.85	304.43	416.06	587.47	507.59	319.41
201549_x_at	584.2	446.75	396.2	470.55	353.78	498.36	390.52	357.8	452.42	381.36	371.8	535	731.24	608.26	525.23
201550_x_at	9724.57	12707.59	13011.15	8797.03	14622.54	12974.31	10638.27	5986.13	5894.82	6966.85	7457.38	11586.9	12600.9	13699.78	12458.04
201551_s_at	994.31	702.85	931.35	816.88	590.87	858.6	450	571.44	807.87	659.31	604.67	756.22	688.84	1142.69	343.71
201552_at	1307.01	1565.35	1083.23	817.32	933.85	1129.76	836.16	974.92	907.82	900.88	920.99	1166.6	2458.55	2795.38	1730.14
201553_s_at	4320.52	4064.48	3629.99	3486.52	3648.06	4520.24	4912.78	5155.73	3440.61	4208.1	3389.67	4611.54	8033.96	8602.2	7030.12
201554_x_at	13270.6	15234.43	16130.9	21739.92	14444.64	16846.4	18800.69	14266.44	15327.98	16295.93	19421.35	14274.68	9690.67	9689.01	8676.9
201555_at	873.1	548.72	853.07	718.5	700.56	862.08	677.51	703.67	623.01	749.28	746.49	816.49	971.59	889.37	766.03
201556_s_at	1274.56	849.61	919.05	873.95	1149.19	920.19	610.08	431.8	524	598.54	666.2	501.68	1474.9	1537.88	1366.4
201557_at	1154.23	857.75	1030.11	811.5	551.73	1310.11	507.19	750.77	459.86	670.95	547.91	834.85	1280.4	1226.08	1165.77
201558_at	556.25	429.23	728.26	474.58	612.56	585.28	409.19	604.31	749.08	646.57	382.27	530.63	751.23	826.04	796.98
201559_s_at	1359.67	1535.3	531.43	634.32	819.24	1023.29	470.33	586.12	701.01	774.16	655.56	1427.31	907.47	947.36	611.46
201560_at	972.34	947.16	489.22	1082.94	798.96	616.77	1762.71	400.1	438.95	603.28	300.63	1622.3	1655.82	1475.67	1104.82
201561_s_at	1308.51	832.45	1553.75	1200.01	1262.02	1785.81	948.84	979.22	909.02	868.4	945.54	1689.03	1257.41	1043.72	1193.38
201562_s_at	844.44	564.1	583.67	630.42	754.85	653.26	633.92	259.05	517.56	497.14	978.64	595.94	343.56	424.88	424.4
201563_at	382.61	378.66	109.92	124.35	309.73	175.45	410.46	354.46	452.89	221.27	369.55	422.71	320.84	428.93	427.4
201564_s_at	173.5	166.12	177.67	76.91	125.65	65.22	32.15	90.43	43.35	84.78	52.8	497.71	123.05	158.79	62.26
201565_s_at	594.81	821.06	545.45	431.03	744.99	268.63	650.73	225.03	234.44	133.07	638.2	565.51	1420.18	1419.53	1082.62
201566_x_at	442.64	743.85	374.31	161.81	309.93	255.31	614.59	96.88	49.98	230.83	639.55	811.95	970.53	817.07	585.49
201567_s_at	3175.53	3822.63	2943.08	3399.22	2885.57	2461.52	5951.66	3922.04	4102.8	3203.08	4144.75	3020.48	4015.86	3269.26	5024.19
201568_at	13390.07	20290.96	18271.77	26296.88	21705.21	22828.22	30282.72	36455.6	38327.88	44378.79	34253.35	21150.79	10501.3	10815.6	10849.4
201569_s_at	1405.51	2065.15	1392.86	1335.8	1695.43	1819.73	2546.81	2311.86	1880.65	2108.06	2083.78	932.65	2290.61	2468.47	2654.47
201570_at	4285.79	5530.29	5741.84	6813.19	4475.1	4631.26	5375.47	5372.89	3895.74	4552.59	6416.62	3143.94	4558.86	4927.21	5651.92
201571_s_at	578.96	843.67	619.08	854.67	396.5	569.81	553.15	882.86	701.48	1039.27	928.86	530.43	852.57	815.49	762.39
201572_x_at	901.75	689.24	921.13	854.43	943.22	834.71	805.1	836.83	771.25	809.38	919.35	983.78	955.93	1215.24	1193.41
201573_s_at	1373.77	1810.06	1377.12	2361.85	1483.02	1143.58	2461.39	2073.29	1652.5	1683.23	2015.24	1126.13	2449.5	2453.4	2818.97
201574_at	1394.86	1753.3	1136.47	1268.32	1325.1	1053.68	1080.11	1730.98	1263.94	1912.45	1331.69	1617.79	2517.44	2749.23	2160.78
201575_at	1171.4	1261.2	1803.82	1118.07	1227.65	1200.66	1589.72	1340.47	1164.72	1292.67	952.62	1028.18	1460.3	1820.56	1694.54
201576_s_at	1040.02	997.68	1007.85	833.36	801.55	988.2	886.65	960.7	763.27	958.98	762.26	935.91	985.91	1056.64	913.91
201577_at	1353.99	1510.49	998.1	1495.73	1614.06	1051.02	1052.1	1771.32	2125.68	2181.05	1499.44	1766.8	2304.78	2579.62	2052.61
201578_at	1726.86	1127.39	1059.8	1333.36	1381.39	1031.88	1398.28	757.93	708.44	794.26	902.02	1380.94	1226.25	1232.59	1208.86
201579_at	1087.63	532.71	539.27	393.05	453.24	656.4	522.75	334.61	469.2	442.91	212.45	1082.33	666.6	783.04	724.73
201580_s_at	1783.1	1324.74	503.47	839.81	1413.55	834.03	589.51	1761.78	1850.87	1099.48	783.59	1165.7	1176.85	975.76	1428.01
201581_at	1867.84	1940.11	2559.19	2678.75	2382.65	2701.98	3234.4	4423.21	3527.05	3157.95	3586.94	1680.58	3610.38	3568.92	3103.91
201582_at	83.83	37.75	91.67	44.36	62.53	40.98	127.53	71.82	163.43	48.12	50.25	97.33	43.53	31.36	72.99
201583_s_at	842.72	624.16	778	633.25	760.26	952.03	522.96	594.29	916.92	515.16	615.76	846.55	636.03	622.6	687.08
201584_s_at	780.41	787.03	571.02	677.05	615.44	823.87	533.17	730.02	729.34	760.29	514.09	842.29	841.95	876.72	586.81
201585_s_at	862.98	969.81	1141.7	1375.78	1399.38	979.35	1267.56	955.28	982.49	940.04	1022.21	955.29	1046.27	1179.98	1017.44
201586_s_at	1395.13	1665.21	927.7	1347.85	1128.96	1139.58	2103.77	1073.4	560.42	1009.66	809.12	978.05	1775.52	1781.91	2074.91
201587_s_at	598.1	755.44	987.62	1587.04	1525.19	1269.52	1933.06	2318.65	2014.21	1265.88	1290.94	1395.2	1391.12	1324.92	1404.92
201588_at	5658.74	7472.49	5898.48	6001.07	4670.25	5909.02	12457.81	7886.74	5991.87	6901.82	6873.99	5024.21	6841.37	6516.08	9185.21
201589_at	833.35	625.97	320.66	337.64	279.1	328.77	417.36	359.14	416.87	264.13	247.48	514.6	755.66	653.96	641.81
201590_x_at	4977.73	5048.24	5848.92	5734.82	6305.2	6255.58	6723.34	6150.9	3811.66	5363.29	4552.86	6910.24	7793.98	8479.97	7592.87
201591_s_at	2488.61	887.15	1555.51	1087	1028.58	1074.72	361.27	936.49	823.13	1162.53	1009.72	1703.37	1846.91	1990.29	1494.28
201592_at	5471.67	6290.74	7701.14	9035.48	8707.16	7557.03	13100.72	7509.54	6474.29	8983.63	7641.73	5202.73	8747.02	9961.03	8457.4
201593_s_at	2122.32	2430.22	1516.55	1675.21	1502.17	834.19	1431.43	1624.12	2049.49	1687.77	1871.04	1389.08	2737.22	3145.23	2514.06
201594_s_at	941.99	919.73	563.4	1036.66	891.3	690.89	607.03	564.18	1066.3	698.18	942.62	1558.49	1552.57	1493.61	1332.05
201595_s_at	1492.76	1537.71	1194.37	1504.47	1169.48	1195.59	2053.56	1461.94	1681.97	1460.96	1678.18	1493.99	2170.46	1933.65	2263.93
201596_x_at	351.06	263.81	311.57	351.83	432.62	370.51	324.64	609.22	390.03	495.33	470.16	388.25	453.04	465.22	352
201597_at	4256.14	5647.93	4270.83	5882.38	5086.24	5262.82	8966.89	7798.9	9419.05	12957.35	7862.48	6867.68	4691.4	4961.98	8838.36
201598_s_at	1182.53	1410.33	1604.37	1236.86	886.61	1356.34	1097.16	1825	1602.25	1396.53	1229.54	1580.49	1857.21	1679.49	1678.36
201599_at	1615.03	2269.75	1727.34	2010.29	2783.69	1462	4217.27	1418.25	1170.51	1517.46	2871.48	1451.19	3235.94	3545.34	4777.6
201600_at	11691.64	13177.77	16413.88	20380.43	14887.73	16796.42	13510.98	13717.36	12466.93	15941.4	15901.44	10016.95	10412.3	11082.28	10319.86
201601_x_at	2093.09	1764.3	1085.68	2135.01	1295.13	1557.64	834.13	930.16	1106.46	1281.12	873.79	1536.07	1597.44	2150.47	1785.78
201602_s_at	329.99	357.81	168.75	342.62	98.6	61.4	62.26	194.42	80.31	249.72	135.81	269.53	325.51	335.64	260.39
201603_at	451.62	554.17	693.62	394.16	515.32	661.07	863.47	382.01	498.86	407.73	368.86	755.46	1106.36	1172.24	796.9
201604_s_at	631.9	309.43	457.69	377.39	656.67	782.72	571.24	334.11	350.85	221.9	439.97	692.77	854.01	867.96	639.37
201605_x_at	836.12	538.79	1431.03	1084.78	1175.04	880.23	573.98	1308.77	1192.09	852.55	1211.54	697.45	560.04	680.38	868.02
201606_s_at	1101.22	1107.18	882.9	866.69	1716.58	783.25	654.42	845.27	1005.97	751.44	751.29	813.92	1033.85	1289.52	988.62
201607_at	1202.36	1026.42	625.73	712.55	833.71	667.66	1247.62	252.18	579.6	558.38	635.48	537.24	732.83	808.06	785.94
201608_s_at	930.91	738.17	939.01	732.69	1261.09	855.62	968.53	465.23	633.68	465.51	671.09	772.64	1135.38	1139.46	770.78
201609_x_at	1636.28	1752.87	1741.75	2646.67	2307.09	2122.82	1397.48	1770.84	2275.47	1539.98	2244.23	3181.6	1220.54	1426.6	1598.86
201610_at	15.4	60.97	41.52	40.6	138.01	45.57	189.14	179.78	29.53	134.93	23.75	46.65	35.61	84.96	84.67
201611_s_at	1166.65	636.06	1068.13	1431.21	1403.2	1445.06	1169.25	1066.75	1323.47	1224.4	1805.48	2251.63	971.43	1052.55	1143.42
201612_at	3717.66	4610.79	4455.32	3991.24	3907.93	5044.88	4618.08	3335.22	2528.12	2951.24	2560.4	2847.89	4802.73	4961.47	3981.08
201613_s_at	35.39	29.37	127.83	61.27	42.78	56.33	50.81	66.93	46.35	99.95	172.69	58.35	35.38	126.01	24.88
201614_s_at	126.83	197.06	102.2	295.16	42.49	440.27	392.87	106.97	133.21	305.15	191.76	138.94	315.11	210.98	51.69
201615_x_at	343.37	379.02	514.5	423.56	484.35	170.87	273.63	417.37	318.19	266.21	517.73	738.91	177.97	262.57	92.24
201616_s_at	773.52	818.74	469.43	489.01	642.85	430.27	301.05	113.49	42.84	114.37	223.95	1245.37	1027.07	988.34	586.29
201617_x_at	537.33	459.3	293.72	396.08	305.49	367.44	216.2	153.24	204.21	278.61	250.94	626.01	845.73	686.04	369.24
201618_x_at	1036.86	576.44	1268.47	377.12	470.84	1258.39	828.72	1175.94	1076.73	1164.36	1198.41	811.54	1265.12	1397.87	831.9
201619_at	7298.43	8723.94	6629.92	5529.82	4982.4	9428.19	10115.48	6888.12	7545.62	6532.02	10234.24	6474.63	6334.28	7527.07	8079.64
201620_at	228.75	408.65	191.96	95.91	93.72	47.41	111.68	235.46	113.06	327.67	427.01	331.32	545.48	651.48	546.13
201621_at	120.7	301.28	210.36	240.46	135.6	103.29	57.61	136.15	75.18	109.37	158.72	142.62	257.26	314.45	94.49
201622_at	914.46	960.63	1495.2	1760.13	1700.98	1444.73	962.66	1300.72	908.34	1222.14	1522.12	1344.87	1167.06	934.28	907.3
201623_s_at	5150.9	5161.33	2319.73	2411.8	2197.31	5259.37	7163.39	4340.86	4440.03	4282.01	5167.84	4557.28	2615.29	3181.51	2528.05
201624_at	812.1	1203.33	970.51	371.37	610.6	596.92	1669.45	989.2	1134.43	724.18	787.85	639.78	2013.57	1484.09	1140.28
201625_s_at	265.49	297.18	114.19	168.84	71.11	186.31	178.81	41.34	201.76	185.58	45.55	67.65	239.37	152.98	168.29
201626_at	428.36	793.18	274.16	192.38	228.61	169.8	544.89	226.88	362.47	219	335.83	396.16	428.14	536.72	335.35
201627_s_at	788.08	877.77	479.47	420.09	968.79	671.48	394.29	358.78	524.21	534.25	432.8	502.29	827.52	936.62	1214.85
201628_s_at	3939.05	5152.37	4665.43	3323.19	2848.09	4228.6	3998.75	3515.77	2864.4	3140.38	4017.43	3511.31	4416.9	4582.78	5366.96
201629_s_at	158.9	505.43	465.13	589.15	153.2	517.95	533.27	360.83	355.09	604.23	672.38	115.27	533.59	535.15	595.75
201630_s_at	2855.54	3392.71	2436.22	2485.24	3525.89	1999.88	2470.86	2487.67	2436.75	2269.79	2492.36	2934.32	2963.06	2449.84	2557.91
201631_s_at	888.74	1359.04	440.88	701.92	659.44	612.09	633.71	644.47	904.27	600.37	756.49	905.12	608.2	703.15	549.3
201632_at	1767.02	1427.25	1601.01	1250.86	1287.79	1478.49	1164.53	1570.67	1123.11	1208.54	1800.11	1440.47	1907.81	1183.08	1887.11
201633_s_at	741.81	414.44	878.94	661.25	485.06	711.58	714.64	752.51	853.36	594.65	568.26	618.69	483.27	259.85	655.25
201634_s_at	302.17	294.33	327.75	340.25	336.55	375.38	330.37	453.8	358.46	469.61	386.91	313.18	220.96	383.06	266.94
201635_s_at	10180.69	10764.32	4803.1	3895.92	2701.79	10047.23	5090.8	4984.28	3887.68	5039.94	4907.62	5517.62	7849.1	8348.95	4925.48
201636_at	7008.12	6569.4	13586.68	12111.64	9733.56	12194.29	17400.41	10517.88	10246.27	10700.4	8745.8	10707.57	9452.97	11225.91	10581.78
201637_s_at	7597.02	8294.35	9386.83	9034.25	8103.1	9992.68	13714.11	11692.69	8776.48	10615.27	8783.16	7487.78	11500.76	11845.24	10299.6
201638_s_at	85.05	204.64	50.42	112.17	67.76	95.28	407.98	390.71	103.51	268.02	358.32	224.87	63.91	24.02	53.83
201639_s_at	403.08	297.1	605.51	114.05	627.21	117.91	63.57	281.65	636.41	472.36	620.9	111.42	676.22	794.18	347.89
201640_x_at	835.09	1053.38	1649.89	1215.84	595.11	1060.03	836.18	492.47	960.16	712.86	594.08	1026.3	984.61	1001.81	1280.84
201641_at	65.31	260.72	147.15	595.61	96.16	118.78	198.08	73.9	69.19	59.71	203.83	552.14	181.7	348.38	204.79
201642_at	1505.03	2163.74	2298.22	2154.52	2141.02	2589.52	2067.08	2477.5	2295.74	3375.8	2201.69	2805.5	1765.79	1953.51	2082.88
201643_x_at	1906.12	1735.52	2591.74	1934.35	1848.81	2561.13	2741.81	1788.02	1954.67	1976.55	2134.24	2049.93	2251.88	2058.89	2787.13
201644_at	178.31	134.71	232.9	199.99	271.64	175.41	146.4	155.54	223.03	157.12	183.57	235.32	142.15	113.67	134.91
201645_at	310.94	61.24	59.76	232.57	63.02	33.88	34.5	58.43	78.76	36.21	30.06	1150.2	46.12	29.01	333.67
201646_at	2609.01	2699.01	2373.5	2113.56	1644.62	3582.2	1820.99	1174.87	1412	1544.63	1651.78	2463.28	3613.96	3689.71	2190.67
201647_s_at	2000.55	2049.51	1276.02	989.14	1049.31	2072.96	1058.93	1023.62	1133.82	1166.72	1287.45	1432.85	1707.96	1896.53	1192.53
201648_at	2774.97	3090.99	2538.77	2820.28	2638.42	2598.14	3668.06	2422.49	2654.68	2779.48	2789.33	3069.28	3427.62	3235.04	3538.99
201649_at	819.88	966.29	1029.95	1174.86	1537.96	737.44	928.07	723.14	761.93	776.6	680.36	998.79	1138.06	1079.38	1091.7
201650_at	19.65	22.72	13.72	31.12	21.32	46.89	16.04	12.84	18.49	19.74	12.39	27.72	12.46	22.22	15.29
201651_s_at	1661.82	1323.9	2001.37	1931.89	1843.42	1780.67	1437.76	1555.7	1435.15	1553.93	1357.4	2231.83	2528.25	3012.29	2284.64
201652_at	3007.68	5830	2911.82	3397.12	2836.95	3917.03	5950.01	4015.78	4688.78	4614.27	4608.09	2899.32	3778.6	3597.17	4687.62
201653_at	2067.82	2239.08	1283.96	1733.26	1466.36	1298.43	3260.89	1629.08	1653.35	2594.13	2137.76	1494.35	3111.74	2546.71	2723.87
201654_s_at	1045.06	926.12	633.3	368.77	99.46	147.54	34.92	127.82	34.16	86.39	85.56	589.55	176.13	174.78	50.18
201655_s_at	2540.35	1894.97	1915.67	915.02	393.44	2097.87	728.67	745.1	711.01	1083.93	435.83	782.23	1507.29	1750.83	1255.22
201656_at	458.92	1184.77	177.48	375.71	383.97	289.64	886.41	231.22	382.19	427.7	202.33	1043.32	936.69	868.92	757.8
201657_at	281.94	434.28	330.84	149.85	196.09	211.95	273.06	225.48	298.11	222.02	345.59	196.07	363.3	332	279.84
201658_at	1771.64	1337.25	1515.55	1372.79	1290.39	1873.31	1038.67	1721.51	1262.93	1418.45	1772.54	1566.09	1544.54	1508.52	1371.23
201659_s_at	1337.16	1668.02	970.16	860.26	779.92	1153.92	1331.45	878.66	1095.51	1311.91	1414.33	1486.15	1301.51	1470.13	1583.26
201660_at	1841.41	2213.27	2660.34	1464.84	1606.22	1886.22	1578.88	2260.93	1806.49	2140.03	1611.12	1618.41	2357.05	2737.39	2954.68
201661_s_at	1577.79	2756.81	2648.94	1333.39	1662.16	1801.89	1595.34	1742.04	1424.35	1570.97	1342.36	1844.36	1787.28	1618.72	2410.33
201662_s_at	1356.06	2450.18	1334.54	887.63	926.35	1209.51	1308.15	1714.73	1416.02	1345.15	1160.85	1027	1485.91	1144.36	1674.7
201663_s_at	600.7	477.95	443.72	389.79	380.27	410.74	294.3	305.07	426.84	482.23	376.5	262.44	544.14	636.58	368.2
201664_at	349.44	398.33	431.41	405.46	554.38	525.37	560.86	382.6	499.4	390.15	488.87	487.16	552.82	583.26	453.63
201665_x_at	13912.19	14339.2	25563.05	24955.91	24064.56	32079.41	37689.55	24085.32	20957.91	42896.87	20740.32	16015.32	8149.21	8365.91	10479.48
201666_at	1541.34	1460.86	1366.58	1513.46	1554.28	1447.49	1385.2	1640.53	1467.17	1173.6	1140.36	2234.47	2727.24	2894.96	2484.33
201667_at	611.43	1005.57	297.98	616.43	615.25	262.46	805.66	388.49	263.76	355.19	257.4	695.62	699.34	745.46	578.13
201668_x_at	753.9	895.8	485.75	112.35	318.6	277.4	265.82	290.75	378.51	101.69	289.68	121.97	371.16	410.94	600.88
201669_s_at	1554.97	1303.07	962.25	963.09	795.93	1023.61	1270.05	906.17	863.95	898.52	552.26	1389	2113.83	1481.91	1608.16
201670_s_at	1359.16	1448.58	736.87	515.53	302.56	458.05	532.43	701.1	442.45	606.95	160.92	950.02	1183.9	1022.96	1041.5
201671_x_at	2390.28	2980.91	1334.45	1270.37	1449.15	967.41	1305.61	1908.26	1514.72	1181.25	2031.63	1624.96	2364.27	2629.68	2805.37
201672_s_at	4492.08	5064.19	3302.34	3598.93	3515.47	3330.3	4892.8	4051.79	3494.86	3751.79	4238.98	3628.75	5048.95	5242.39	5363.47
201673_s_at	9096.2	10993.93	10776.59	9679.67	5601.65	11034.78	6101.01	8779.96	5823.67	10617.94	11503.32	9615.44	7507.92	7376.46	7895.7
201674_s_at	3807.96	4510.81	5699.61	4425.03	2169.8	3493.09	2951.9	3666.67	4037.07	4009.23	3806.37	5234.86	2269.93	2234.63	4091.8
201675_at	5637.41	6130.08	6664.11	5866.1	3794.69	5204.84	6767.3	5295.27	5276.67	4759.29	4272.25	4203.2	3594.92	3393.69	5683.78
201676_x_at	4963.39	7955.73	7497.61	8370.31	5407.94	7451.64	12186.56	9699.36	9386.03	10495.72	10336.11	7688.77	9515.86	9034.55	10194.77
201677_at	877.67	677.54	941.66	855.73	918.97	919.23	675.14	807.59	933.91	581.66	601.34	772.39	449.04	482.77	515.17
201678_s_at	1348.02	973.27	1273.42	1346.56	1547.83	1561.18	1309.03	1282.92	1196.33	1489.17	1546.22	1126.32	1032.77	758.82	1049.6
201679_at	169.98	154.11	103.75	172.42	47.9	220.77	50.52	95.55	218.79	291.6	478.44	442.94	73.26	107.61	19.94
201680_x_at	1654.19	1689.36	1883.15	1738.46	1917.16	2047.4	1288.53	1902.42	1891.29	1651.37	1569.3	1850.94	1768.45	1817.16	1934.97
201681_s_at	303.47	448.7	475.75	437.78	632.54	653.26	733.47	553.1	694.85	978.44	618.67	954.76	1026.08	1146.49	659.86
201682_at	2097.53	2363.17	1825.65	2379.67	1636.99	1339.47	3026.71	2196.31	2200.8	1527.38	2109.94	2116.35	2598.23	3024.54	2498.28
201683_x_at	1067.58	1066.65	541.11	416.1	360.73	638.36	270.64	971.41	811.01	975	756.17	703.43	670.72	727.53	529.95
201684_s_at	1057.2	1209.13	1630.02	1316.85	1631.12	1502.12	1083.71	1403.12	1587.41	1314.4	1722.89	1784.3	1590.46	1535.51	1485.22
201685_s_at	891.93	1032.07	1164.17	1024.96	1039.55	1045.98	1400.03	872.23	739.81	706.15	1154.48	790.28	1470.06	1208.42	1257.59
201686_x_at	841.6	774.51	1026.8	1406.11	1431.25	1146.66	865.58	895.54	1407.37	843.52	1505.56	1204.93	569.78	757.17	514.8
201687_s_at	954.14	1059.11	800.61	633.84	530.1	885.01	1234.42	925.97	674.53	563.03	794.89	472.31	1411.64	1310.12	1484.07
201688_s_at	365.74	477.78	295.03	443.39	436.59	299.14	380.03	306.6	56.42	271.27	570.4	401.32	581.1	694.88	501.49
201689_s_at	296.2	323.72	336.91	316.92	400.48	409.32	381.15	241.25	190.08	242.03	459.11	278.82	644.02	663.02	681.17
201690_s_at	398.44	410.27	388.3	662.58	662.34	440.52	925.07	435.95	415.91	358.99	589.49	329.75	1353.84	1423.4	1471.05
201691_s_at	86.14	9.43	104.58	111.14	19.99	24.27	217.56	12.93	14.51	28.44	46.78	7.75	340.09	195.87	202.03
201692_at	645.99	490.8	569.3	404.96	430.33	546.88	465.8	619.51	629.1	433.19	1212.48	903.31	473.59	381.69	335.9
201693_s_at	1009.07	4196.95	625.46	583.84	1446.09	484.07	681.09	360.78	431.84	749.3	468.97	886.32	427.75	514.23	942.59
201694_s_at	1176.93	8186.52	528.44	623.6	1776.87	629.87	2683.49	431.39	712.88	1774.98	516.68	708.08	1231.4	1184.33	1518.07
201695_s_at	672.18	627.92	465.81	596.31	765.02	427.45	336.92	530.95	683.65	466.45	520.66	750.99	485.34	593.79	498.13
201696_at	2522.29	2646.82	2461.21	1866	1720.52	1918.97	1611.18	1742.54	2198.55	1846.8	2232.75	1990.21	2910.45	2847.1	3000.19
201697_s_at	275.11	317.17	334.19	104.42	86.77	311.6	262.24	365.04	280.77	232.91	184.23	105.22	676.2	737.76	502.84
201698_s_at	1240.52	896.85	1232.21	1863.36	1028.64	1585.68	1204.15	1308.97	2233.07	1810.48	1675.82	1224.43	1094.6	1313.11	1390.66
201699_at	1228.48	1856.7	1220.91	1570.88	1061.74	1086.47	2790.82	1075.82	1372.6	1768.92	1588.4	1093.21	2166.97	2162.92	2437.01
201700_at	664.5	298.27	332.06	529.24	534.69	577.85	430.71	371.71	316.1	440.1	663.53	337.91	543.47	669.96	639
201701_s_at	377.61	642.71	356.87	451.73	385.09	418.37	506.47	365.03	267.95	215.99	471.51	496.07	265.28	379.52	530.61
201702_s_at	98.23	93.14	104.17	142.06	129.11	77.36	176.84	311.7	69.91	141.53	102.43	96.36	44.29	59.95	87.65
201703_s_at	501.22	583.17	870.08	619.04	481.89	258.38	312.86	561.78	946.5	866.66	620.33	516.91	910.41	774.37	637.87
201704_at	162.71	564.68	250.67	610.5	514.53	442.71	44.57	761.17	298.27	690.3	735.96	173.55	720.27	819.39	943.13
201705_at	4141.91	5673.19	5571.79	4959.44	4066.79	4707.09	6475.01	4438.71	3554.91	3365.4	6793.04	3108.64	4645.56	5073.56	6305.87
201706_s_at	1976.51	2141.76	2666.81	2307.37	1962.32	2637.05	1754.65	3396.18	2659.33	2787.22	2662.4	2049.13	1974.56	1865.52	2863.8
201707_at	265.56	355.91	502.48	488.96	91.15	222	571.89	575.58	245.55	263.68	559.77	432.37	393.7	413.46	550.03
201708_s_at	577.32	435.14	450.18	759.44	362.13	365.64	406.97	118.71	614.58	569.87	652.15	765.18	510.2	508.36	419.43
201709_s_at	474.94	501.72	1229.09	1039.6	700.05	656.35	1084.71	304.18	413.91	722.61	766.59	903.56	566.95	797.34	642.07
201710_at	75.14	217.98	209.27	616.45	422.83	126.4	111.35	79.22	488.16	463.13	408.67	384.39	263.26	73.56	104.01
201711_x_at	2061.31	2021.4	951.86	818.92	890.38	1569.99	731.19	757.12	734.29	868.34	1423.19	1677.27	1420.72	1467.78	894.98
201712_s_at	947.08	803.98	785.47	487.87	724.64	755.08	972.91	602.95	688.39	420.11	636.7	565.84	979.15	1369.21	989.89
201713_s_at	1318.77	1947.79	1756.07	1058.39	1063.84	1194.07	1887.13	809.97	1599.63	1365.38	1247.18	1007.68	2205.79	2012.1	1983.97
201714_at	1005.33	940.63	1001.32	952.72	670.55	1171.14	599.41	1134.08	1030.88	704.86	641.72	738.57	625.33	643.57	1129.64
201715_s_at	563.62	319.58	895.36	700.93	594.38	624.87	320.22	469.36	382.47	432.09	573.89	603.77	436.87	685.15	448.26
201716_at	2122.73	1562.75	2115.91	2005.79	1560.54	1895.53	1301.52	1791.11	1567.58	1364.75	1428.54	1462.88	1772.24	1674.45	1721.07
201717_at	1946.7	1795.97	2030.47	1708.33	1957.21	2074.43	1704.79	2091.26	1955.2	2234.22	1863.17	1549.96	2715.96	2960.74	2623.53
201718_s_at	1872.15	1055.94	728.33	749.9	447.82	845.08	744.76	583.01	484.05	757.33	652.2	782.82	459.19	687.08	489.37
201719_s_at	1135.16	1005.9	766.76	793.82	785.11	544.58	804.18	429.72	409.35	463.93	418.83	893.56	1641.21	1411.17	1124.09
201720_s_at	734.99	815.39	78.41	249.52	496.47	338.12	349.83	292.7	627.52	284.12	436.6	430.34	519.42	613.43	402.6
201721_s_at	1381.03	1708	519.19	792.36	944.44	1022.71	948.05	724.96	1016.85	867.48	488.2	1170.61	1001.89	1053.45	982.37
201722_s_at	1387.43	2053.75	711.84	1352.85	1018.63	1647.9	2355.96	1061.37	1230.12	1655.39	1246.31	1508.88	1265.24	1267.99	1848.06
201723_s_at	2805.53	3144.17	2365.68	1787.8	1553.78	1861.64	1169.65	2225	1853.48	2241.32	2249.95	2522.2	1776.39	1992.34	2491.89
201724_s_at	896.12	898.99	591.56	440.83	616.2	531.64	709.43	660.8	501.85	765.56	727.98	597.35	709.5	833.86	977.81
201725_at	2012.71	2050.97	1693.77	1846.62	1091.35	1656.78	1065.34	1272.46	1474.26	968.98	1454.07	1135.68	2519.9	2321.46	2395.87
201726_at	1853.86	2776.44	2008.93	1512.48	1503.5	2008.86	2368.91	2642.5	2808.89	2663.43	1995.84	2231.99	3311.23	3072.83	2634.4
201727_s_at	728.15	635.36	644.39	805.57	422.23	547.61	523.12	465.79	540.8	616.37	937.39	748.63	572.82	595.84	523.44
201728_s_at	1561.99	2111.97	509.51	1036.68	748.19	619.34	571.83	1347.19	1123.31	1102.37	1097.45	1716.89	690.75	682.75	709.31
201729_s_at	1420.34	1743.35	2035.6	1516.02	1753.84	1774.65	1206.92	2556.22	1520.79	1512.04	1467.46	2045.14	1275.66	1385.13	1383.31
201730_s_at	3300.56	1924.1	1591.63	1297.17	1250.35	457.48	754.52	1795.38	1537.39	1501.34	1559.98	1657.2	1481.47	2267.03	2336.68
201731_s_at	2160.16	1757.09	2633.47	1965.04	2683.59	2009.87	1837.91	1788.1	1936.07	1773.98	1517.59	1916.61	3305.03	3215.79	2911.43
201732_s_at	389.09	559.13	293.93	458.04	446.85	460.1	390.86	581.44	393.52	518.25	308.38	447.98	224.47	222.02	271.65
201733_at	698.08	345.19	320.03	229.07	250.77	305.37	174.52	434.17	418.71	434.48	279.16	224.39	162.95	213.88	265.47
201734_at	1914.21	2155.27	2010.48	1495.76	1669.08	1391.45	2165.21	1939.51	1839.74	2093.9	1799	1813.44	2152.84	2407.73	3145.44
201735_s_at	1647.03	1907.86	633.16	973.87	706.57	923.25	1040.96	906.48	961.94	1023.92	649.19	1014.51	927.11	1048.08	988.45
201736_s_at	2661.54	2684.15	1379.37	1742.92	1409.62	1944.18	964.26	1184.04	1427.65	1369.43	1767.68	1792.61	1598.22	1475.53	1479.19
201737_s_at	2167.58	2691.42	3314.64	2404.33	3463.79	641.6	1701.76	1584.79	2308.55	1597.1	2190.12	1892.66	3019.12	2898.36	3348.97
201738_at	3924.51	5873.36	4998.13	5255.3	4039.48	3995.59	7123.49	6182.03	7071.37	6592.65	6345.29	4203.34	3340.19	3292.89	4865.92
201739_at	5414.8	5070.65	4952.32	3433.98	4540	4336.78	8235.52	3054.54	1222.18	2715.06	2771.96	1292.1	2727.05	2837.89	6440.3
201740_at	8413.32	8680.23	7656.22	10151.94	8069.76	7437.08	9220.68	10185.57	10043.74	10241.78	11586.61	8716.3	6402.41	6595.04	7649.04
201741_x_at	495.91	322.07	186.38	269.18	174.91	426.56	350.49	182.03	128.94	303.11	211.09	367.99	402.07	267.17	312.15
201742_x_at	3497.39	2683.05	1982.98	1903.27	1872.55	2969.7	1216.8	1783.51	1677.41	1725.34	2230.44	2421.07	3011.62	3478.57	2457.79
201743_at	295.81	615.5	62.28	562.99	382.12	217.29	396.57	277.58	337.5	163.39	137.75	200.28	420	682.64	432.7
201744_s_at	566.21	1099.78	728.07	574.7	443.38	514.86	1170.32	603.25	494	771.35	342.52	2030.11	2167.73	1881.83	1403.12
201745_at	407.67	321.4	228.3	277.88	515.57	316.2	444.01	284.75	428.18	291.06	272.27	458.75	631.34	549.3	507.91
201746_at	474.93	274.57	309.72	456.01	341.83	330.33	381.95	491.42	515.46	429.44	381.53	393.54	754.26	550.84	480.18
201747_s_at	253.05	202.72	314.21	384.08	641.54	164.64	138.87	94.13	115.49	262.21	463.6	563.05	253.02	197.38	222.01
201748_s_at	838.38	587.41	1674.2	1180.92	1581.47	1505.07	1048.97	1649.77	1179.66	1127.81	1572.03	1393.19	1207.41	1164.95	1025.14
201749_at	492.26	358.33	775.79	520.8	1333.01	379.09	335.19	212.87	208.83	366.58	521.43	850.95	204.16	252.49	284.91
201750_s_at	148.45	304.18	189.08	139.02	212.48	167.19	117.86	280.58	140.66	166.55	135.57	141.55	119.32	104.54	119.64
201751_at	212.68	153.13	257.89	229.69	153.72	129.29	174.88	408.3	160	210.3	365.01	197.71	275.66	300.27	190.82
201752_s_at	2430.52	1406.76	1441.31	1835.53	1545.13	1081.65	630.21	1091.97	859.69	935.63	686.59	1576.7	1696.28	1626.86	1667.44
201753_s_at	1287.55	1099.05	1078.91	1101.55	1041.65	522.55	499.98	533.21	815.23	686.68	637.08	719.09	1841.24	2336.35	1799.87
201754_at	19475.01	19846.93	27102.46	22187.55	19692.29	33053.55	37917.13	32464.76	34608.28	36042.84	35861.34	23989.1	12761.76	14281.24	13508.55
201755_at	49.44	66.02	94.73	124.82	106.53	88.86	64.51	128.05	88.6	96.67	86.48	69.02	48.97	21.65	23.55
201756_at	3379.15	2681.06	3175.01	2118.6	1933.47	2626.52	2195.71	1926.59	2012.96	1585.84	2817.34	2182.6	4030.35	4080.66	3350.57
201757_at	7494.9	11373.5	13794.99	13647.09	12662.59	18385.89	17920.58	16529.76	16859.34	21320.57	17793.69	12276.25	11726.05	12041.38	8893.91
201758_at	3140	2699.66	4040.21	3647.03	3075.33	3590.82	3455.68	3738.38	3686.52	3125.92	3508.42	2944.38	3559.95	2333.1	4509.54
201759_at	301.03	150.67	288.14	117.02	168.49	348.55	236.89	448.83	45.87	170.65	402.52	545.39	31.68	115.32	24.86
201760_s_at	3349.78	4008.43	3347.43	3563.87	2846.96	4068.17	8574.24	4102.04	4559.07	5690.42	5584.58	5242.97	4407.77	4346.15	5114.57
201761_at	1494.5	819.43	846.08	1311.75	1210.57	1172.68	1430.32	478.69	697.08	636.86	638.68	592.37	2938.25	2650.03	2459.39
201762_s_at	1236.15	1738.37	1619.42	1652.69	1354.75	1629.86	1565.96	1599.81	1384.6	1272.86	1502.25	1429.29	1951.7	2233.58	1735.11
201763_s_at	183.53	267.34	335.63	89.31	145.44	120.21	31.07	74.9	307.66	332.92	861.11	230.1	448.74	458.35	331.12
201764_at	289.8	164.89	292.35	228.6	371.7	280.74	621.52	272.95	308.24	382.53	310.29	135.31	240.1	226.94	301.1
201765_s_at	90.52	508.3	355.33	115.73	659.8	223.86	338.81	187.39	234.98	597.62	471.28	166.77	541.32	722.66	145.03
201766_at	453.25	261.79	295.84	241.79	528.19	187.48	358.68	92.27	83.47	221.36	261.95	74.71	58.6	31.93	186.54
201767_s_at	326.28	330.73	315.5	91.35	152.11	931.23	567.99	404.24	575.27	299.62	209.77	356.45	873.39	962.25	841.04
201768_s_at	1580.34	1622.41	1926.02	1943.54	2021.96	2393.34	1318.47	1600.35	1414.31	1471.66	2290.93	1848.55	1329.73	1422.04	1383.33
201769_at	1371.39	2273.29	1604.99	1849.12	1824.26	1875.51	4002.07	1633.78	1344.9	2038.7	1908.22	1246.3	2075.24	2447.48	3293.17
201770_at	1191.48	940.46	1162.26	1248.55	1530.41	1278.1	800.69	952.37	628.94	886.84	1135.8	734.27	1576.78	1437.19	1398.73
201771_at	1376.17	1926.43	2308.51	1898.71	1621.25	1794.83	1679.16	1502.37	1795.79	1859.44	2008.37	986.26	1860.34	2012.04	2422.56
201772_at	1096.04	1137.27	1387.38	750.77	751.64	1154.51	673.27	951.21	1204.95	1171.1	737.06	1180.85	1229.83	1105.52	957.52
201773_at	1475.03	2127.7	2219.67	2370.97	2237.08	2095.38	1883	1076.12	1826.86	1395.2	1876.44	1290.09	4242.86	3000.42	2924.64
201774_s_at	383.44	343.4	405.05	614.46	174.28	468.82	380.01	449.72	448.11	282.86	436.19	641.48	174.5	242.81	327.73
201775_s_at	1991.7	2063.07	1323.52	1781.49	1743.73	1474.07	814.68	1174.23	1205.24	1168.56	1476.85	1227.04	1144.48	1459.27	1314.99
201776_s_at	975.06	947.02	459.86	331.79	393.23	609.64	405.77	512.44	380.04	575.54	694.05	483	946.32	1049.94	840.9
201777_s_at	902.87	981	796.66	561.75	637.53	785.46	273.3	128.83	810.94	588.02	895.28	975	727.71	719.44	653.42
201778_s_at	4469.2	5301.6	3705.99	4600.89	3793.94	3882.1	4959.55	5114.05	4246.6	4725.73	4567.67	5287.77	4855.6	4818.72	4484.98
201779_s_at	2707.48	2973.57	2865.68	2457.95	2965.34	2531.96	2382.47	2273.18	2047.5	1948.24	2231.25	2158.02	2787.42	3053.59	3468.59
201780_s_at	609.34	1006.96	750.69	643.06	666.6	879.12	1476.1	660.72	568.39	489.29	588.89	632.9	1461.15	1276.57	1206.84
201781_s_at	721.81	678.56	955.51	695.52	667.29	689.8	556.62	773.66	896.47	906.76	1002.83	782.15	387.32	503.06	427.55
201782_s_at	1506.35	1641.19	1751.73	1565.59	2427.79	1616.98	904.41	2269.09	1860.7	2161.54	1756.04	1560.24	1623.65	1565.61	1873.04
201783_s_at	3100.28	1694.9	2008.33	1879.56	1623.14	1427.77	1125.46	2522.46	2072.8	1660.96	1539.35	1680.3	2120.06	2522.64	1883.37
201784_s_at	1329.66	2282.61	1040.7	1251.99	1300.12	1387.66	1709.43	1715.07	1390.91	1787.05	1656.55	1502.81	3447.43	2569.52	2517.9
201785_at	3363.73	2447.57	3073.55	3097.08	2806.38	3798.83	2302.52	2114.48	2230.38	2344.77	2045.81	2930.33	3064.77	3421.71	4004.36
201786_s_at	938.89	1078.32	876.49	887.09	1232.02	984.09	1084.62	975.36	736.54	922.17	769	1245.39	1292.95	1406.89	1498.98
201787_at	221.76	246.92	578.25	284.13	819.29	872.19	414.93	102.51	65.43	127.76	84.72	227.23	876.67	1013.38	818.47
201788_at	1180.12	956.26	1363.41	1489.05	1220.19	1553.78	2531.39	983.97	1207.61	1025.73	1140.27	1557.83	1955.91	1839.65	1578.91
201789_at	32.89	157.74	34.28	65.86	24.56	19.6	103.23	28.69	25.5	181.49	173.81	239.58	22.15	48.22	73.48
201790_s_at	493.97	638.34	642.62	778.24	790.54	1038.99	412.41	612.14	789.56	522.17	661.62	639.41	459.57	573.01	459.25
201791_s_at	328.3	356.44	260.88	566.58	501.38	629.13	369.42	683.81	551.83	320.15	352.44	313.71	305.33	396.53	228.2
201792_at	400.22	132.95	243.28	166.05	219.12	137.4	66.85	271.78	149.55	205.59	207.56	649.46	201.88	132.97	58.99
201793_x_at	664.05	703.11	271.23	658.97	569.71	372.66	139.92	362.62	319.37	215.99	168.57	470.11	290.76	319.01	354.96
201794_s_at	1434.42	1183.33	1214.53	1248.68	986.13	1326.12	790.44	1190.93	798.72	930.66	1068.54	1342.46	1451.29	1238.42	1517.38
201795_at	838.85	1092.41	511.27	629.69	958.22	597.79	1518.07	594.27	591.9	803.24	601.47	585.29	1153.58	466.38	1022.92
201796_s_at	468.41	230.91	704.47	257.52	400.01	749.72	238.03	170.99	149.29	148.92	136.24	787.4	85.55	81.95	72.22
201797_s_at	287.08	489.73	770.24	549.41	663.11	565.88	403.46	416.41	433	350.01	374.99	486.94	764.2	721.32	459.42
201798_s_at	560.52	406.08	318.43	320.47	661.63	473.83	629.55	275.37	320.37	321.11	273.86	907.89	1736.33	1660.75	1311.29
201799_s_at	1051.33	805.36	1861.24	1344.91	1004.24	1342.63	839.44	837.84	634.59	904.47	1341.97	1316.31	1579.05	1632.56	1069.57
201800_s_at	2022.28	1746.33	2051.89	2053.06	2218.36	1723.19	1649.14	1581.94	1288.61	1303.03	1928.75	1544.55	2674.05	2839.92	2590.5
201801_s_at	2038.22	1703.16	2008.49	1891.78	1989.14	2632.11	1476.18	1344.7	1523.72	1794.92	1524.57	1648.09	820.63	770.15	1390.53
201802_at	1461.23	1229.01	2686.55	2255.73	2284.63	2678.97	1545.57	1770.1	1719.71	1878.47	2039.08	1960.52	1128.07	844.62	1204.31
201803_at	2415.74	3477.23	2612.79	3272.78	3239.03	3475.39	3772.53	3214.8	2435.55	2907.25	2737.71	2658.99	4047.48	4534.54	4362.83
201804_x_at	2328.23	1959.93	2394.04	1641.99	1235.99	1515.04	1190	1783.31	1286.18	1579	2412.61	1771.73	2801.23	2947.89	2844.98
201805_at	4061.35	2521.14	3366.05	3244.85	2894.42	3547.46	2969.99	2578.25	3354.05	2430.25	3382.87	2307.55	1840.25	2372.3	2495.76
201806_s_at	363.18	156.84	456.73	537.1	576.12	264.47	714.59	610.12	442.62	132.62	796.32	979.39	294.49	295.05	173.33
201807_at	2455.09	3035.95	2714.8	2272.5	1909.89	2512.41	3664.04	2693.74	2241.65	2734.04	2714.65	1831.53	3313.67	3533.89	3495.52
201808_s_at	844.9	646.21	305.36	105.84	157.65	428.54	92.21	623.77	257.36	502.03	535.83	611.42	112.26	332.54	173.65
201809_s_at	963.42	888.54	1115.01	535.19	876.46	1118.55	223.74	486.21	768.63	557.63	739.37	1214.03	656.15	431.37	627.81
201810_s_at	1236.43	638.75	118.32	693.08	454.96	356.66	656.61	519.88	717.86	626.42	1359.59	1734.06	945.18	905.4	352.87
201811_x_at	1224.23	858.62	618.18	1584.23	1690.44	742.8	2331.61	1393.08	1132.29	1067.05	949.38	1242.44	2653.85	2654.42	1109.4
201812_s_at	15591.78	19330.43	23881.07	28027.57	25066.29	27065.97	32519.76	24237.12	29143.64	34056.73	29592.44	18561.84	14826.05	15327.21	12791.55
201813_s_at	370.7	596.45	236.85	827.9	273.61	149.41	157.9	389.71	232.34	206.77	225.68	150.21	624.13	699.51	452.78
201814_at	975.86	696.03	1035.72	1330.88	468.63	196	991.01	1068.75	797.29	1042.76	747.62	889.21	1017.88	1352.67	1082.07
201815_s_at	687.58	426.66	450.94	579.17	530.6	881.21	363.4	493.93	861.62	364.1	342.51	651.26	594.85	614.3	681.6
201816_s_at	7106.54	11685.73	11465.12	12528.79	9767.35	12874.64	15277.46	15705.17	18844.02	18083.5	17772.56	14683.7	9421.67	8584.55	9138.35
201817_at	1588.27	1897.62	1670.48	1698.39	1157.15	1890.24	2250.39	1799.75	2099.02	2197.21	1754.35	1526.39	2108.06	2062.2	2277.61
201818_at	48.72	145.71	35.77	45.86	68.77	77.03	69.39	119.01	65.77	300.3	67.72	435.67	152.04	81.8	99.31
201819_at	489.54	349.11	499.9	509.21	548.87	606.72	257.72	400.75	416.55	467.94	286.6	540.63	408.77	247.51	380.68
201820_at	56.82	54.36	62.46	143.39	200.63	284.51	63.11	84.01	47.49	75.94	47.77	77.8	194.1	49.29	128.73
201821_s_at	1035.38	2264.24	1502.14	1453.42	1233.73	1874.79	1953.81	1930.36	2093.86	2145.9	3106.97	883.82	1601.35	1491.67	1939.2
201822_at	138.13	190.23	81.8	418.87	472.91	195.61	115.41	200.61	252.96	455.09	318.67	393.04	145.84	76.88	223.47
201823_s_at	875.19	1073.72	649.61	784.89	677.21	654.85	490.82	896.23	812.32	779.83	1027.75	912.39	818.99	875.45	1005.42
201824_at	817.71	1285.06	453.71	508.11	543.61	440.36	686.9	752.17	755.87	886.13	1037.99	796.05	1033.79	869.75	1105.37
201825_s_at	1019.04	1138.33	1497.17	1463.15	1145.33	1036.05	1485.05	919.81	739.55	850.21	1512.18	1023.47	1086.26	1262.31	1239.19
201826_s_at	767.19	1382.89	1017.88	908	1253.55	1347.12	1086.3	1498.18	1564.76	879.32	1492.22	1197	937.54	713.4	941.9
201827_at	322.53	205.27	548.28	323.23	107.67	488.76	128.27	93.03	189.35	139.18	322.03	531.48	330.04	364.86	452.15
201828_x_at	4415.09	5598.27	4841.8	5117.63	4251.96	6265.39	3947.33	8122.88	7357.16	6455.55	7307.8	7003.39	6465.56	7561.94	4669.96
201829_at	837.17	810.07	638.75	723.84	524.47	401.88	968.92	683.24	638.37	847.88	761.03	967.12	689.88	744.1	808.02
201830_s_at	1404.05	1050.12	484.89	499.66	395.91	411.28	419.24	329.13	293.04	342.19	426.1	728.65	1137.99	1072.11	1113.6
201831_s_at	5147.35	5882.48	3171.71	1620.48	1421.79	6511.77	1824.52	4234.81	4341.3	4029.09	4487.87	5454.85	3533.37	3419.54	2628.2
201832_s_at	8869.75	9076.11	16313.05	10432.39	7852.6	18353.1	14503.24	8525.29	7783.42	7419.36	9799.69	9675.81	8112.02	8929.87	6855.33
201833_at	909.82	1293.23	646.65	632.47	706.24	598.74	765.43	797.8	822.54	760.3	529.73	730.37	1575.3	1621.94	1113.64
201834_at	338.89	355.43	167.09	310.32	333.09	675.21	382.58	348.49	367.59	310.27	513.61	362.42	500.78	333.66	426.66
201835_s_at	1038.58	732.13	740.68	1249.86	1060.87	1274.48	767.18	755.94	1055.76	796.56	471.21	943.08	751.22	775.86	864.88
201836_s_at	425.76	422.95	362.44	429.6	681.99	570.01	503.84	585.38	460.73	435.21	451.59	540.55	392.82	421.36	350.11
201837_s_at	973.87	978.22	789.44	910.88	673.38	1055.39	867.41	987.22	945.46	712.12	799.28	774.04	944.81	1026.41	736.46
201838_s_at	771.25	653.92	637.43	539.2	682.31	670.47	469.19	492.01	413.81	477.73	531.2	638.34	505.65	543.15	649.31
201839_s_at	177.87	5.38	102.94	41.09	174.48	46.06	136.91	191.22	203.47	49.25	63.3	105.12	64.59	5.86	44.31
201840_at	2371.93	2303.2	2559.31	1892.28	2096.71	3373.26	2842.37	3485.43	2947.06	3721.69	3637.49	2303.93	2678.51	2976.98	2995.48
201841_s_at	17772.45	24587.05	33037.7	17545.77	21513.64	31115.9	10771.83	36489.74	39032.67	36878.93	16521.96	20137.09	9200.52	10877.48	7271.87
201842_s_at	1344.07	738.36	933.66	1304.35	1259.73	922.46	938.49	827.16	647.79	766.61	344.55	863.79	2346.91	2132.53	2046.4
201843_s_at	221.45	116.69	204.8	96.98	269.82	125.95	224.23	204.57	46.37	175.49	57.36	57.4	340.91	360.47	356.92
201844_s_at	1421.97	1027.74	738.56	970.41	1229.09	778.65	1125.87	1196.43	1222.71	961.52	786.54	1015.99	1369.45	1261.17	1282.17
201845_s_at	321.34	376.94	220.42	207.51	350.01	251.42	543.72	379.33	184.16	302.77	273.86	295.48	552.56	505.65	468.58
201846_s_at	873.64	991.42	808.22	794.82	1139.46	501.6	581.46	638.88	1025.12	1049.39	722.59	1278.45	1091.87	1015.11	1075.21
201847_at	1250.23	1430.02	907.71	1190.27	1048.29	992.85	1486.51	930.82	698.54	929.49	1040.52	1432.5	1381.39	1392.29	1228.24
201848_s_at	2722.52	2669.53	1729.99	1742.18	1013.15	2491.47	1363.46	2518.15	3521.97	2939.6	3801.92	1964.21	1945.24	1868.86	1915.39
201849_at	4011.92	5553.65	2719.82	1732.55	983.58	2743.33	3888.97	5499.46	4465.34	4329.48	4553.82	2587.47	3859.8	3753.68	4927.63
201850_at	410.47	235.08	346.76	90.85	357.77	374.68	173.77	359.88	352.15	381.71	239.8	508.5	272.6	157.52	285.55
201851_at	107.55	108.88	119.82	74.98	53.38	107.82	106.71	81.31	83.1	97.98	141.98	76.8	575.83	196.26	246.64
201852_x_at	8596.45	9757.77	3980.39	7806.86	2913.39	3735.18	8783.07	4387.16	1735.46	2625.94	1584.57	25303.67	11965.19	13419.56	5368.58
201853_s_at	987.3	591.28	595.92	736.69	1053.42	692.76	483.69	796.13	716.29	697.8	1006.75	713.44	856.3	684.06	604.46
201854_s_at	1557.94	1482.67	1208.69	1431.47	1490.44	1656.32	1779.31	2081.91	1405.57	1420.62	1764.52	1924.75	1154.45	1154.84	1332.84
201855_s_at	526	486.1	476.14	445.77	539.7	347.48	568.13	557.35	543.98	474.9	419.92	484.3	725.28	738.34	697.15
201856_s_at	1493.62	1607.86	1090.87	926.16	1040.54	1144.58	609.16	817.84	833.01	680.62	851.19	1106.5	1045.54	1441.14	1204.04
201857_at	2934.6	2386.7	2599.09	2040.59	1768.86	2090.63	3661.15	2410.89	2086.57	2731.64	2206.32	2113.17	4728.43	4519.62	4344.25
201858_s_at	969.93	1871.47	341.21	527.43	179.01	501.13	853.14	135.74	523.5	479.18	107.68	1013.35	409.74	392.27	400.47
201859_at	1559.65	3363.9	611.25	646.39	643	564.54	1705.48	598.26	1165.37	883.82	923.07	1219.31	1275.28	968.84	1244.77
201860_s_at	784.53	455.5	388.59	557.13	617.96	403.11	280.4	218.03	390.11	167.17	212.18	544	599.84	644.68	635.79
201861_s_at	1345.59	677.42	898.87	722.58	618.62	960.7	992.28	716.96	835.04	609.93	580.19	1310.79	371.31	527.04	521.36
201862_s_at	2152.6	1525.33	1046.83	1043.8	930.8	747.04	669.76	699.56	819.22	591.85	565.18	994.22	1312.54	1322	1567.11
201863_at	886.39	857.67	1030.92	1083.6	1461.77	1193.52	760.18	1822.13	1733.26	1304.01	1257.18	1369.12	965.34	1137.74	1288.3
201864_at	1192.07	1297.53	1622.31	1096.14	1302.95	1782.08	1076.57	1312.83	1132.46	1096.57	1167.72	1781.01	2013.75	1570.9	1520.35
201865_x_at	5317.06	4240.73	7569.58	7506.91	6813.34	5503.23	8584.26	3565.16	3979.04	5252.09	3748	4016.74	6880.94	6461.62	7879.58
201866_s_at	2266.51	1107.33	1174.91	1386.47	1511.09	1790.04	1026.22	1252.51	1527.64	1747.47	1488.45	1297.12	1579.5	1435.03	932.46
201867_s_at	621.67	352.01	362.9	716.48	435.03	406.91	233.38	564.38	509.02	274.64	358.98	708.96	339.47	315.55	371.33
201868_s_at	160.32	182.23	103.15	322.18	43.68	55.08	66.68	18.92	91.52	97.36	67.73	30.17	82.58	98.5	78.79
201869_s_at	80	53.14	36.28	34.43	61.28	38.63	41.26	38.36	43.8	62.99	72.72	28.79	31.13	27.63	46.08
201870_at	1830.57	1174.35	1390.57	1439.36	1508.82	1473.91	1313.45	1585.58	1803.38	1560.14	1418.99	1247.91	1356.46	1496.08	1603.77
201871_s_at	1262.3	1260.49	2117.79	1903.99	2634.93	1870.84	1731.99	1826.07	1535	2140.63	1981.16	939.5	1955.35	1689.47	2096.44
201872_s_at	924.08	1056.91	690.92	758.71	726.67	623.68	1087.42	889.57	791.46	940.02	1117.77	1081.09	1815.45	1999.13	1229.21
201873_s_at	548.83	582.27	429.18	540.46	487.17	363.14	376.09	416.66	465.22	480.06	428.26	574.16	819.41	732.48	788.93
201874_at	1957.56	1223.23	1198.91	1072.42	1212.29	1142.31	747.89	1379.72	1314.01	1110.89	1548.17	1551.47	1456.24	1370.56	1220.29
201875_s_at	478.59	496.36	450.57	881.99	602.18	253.08	421.97	458.02	465.33	472.59	442.51	377.7	859.78	806.33	908.29
201876_at	494.64	511.33	642.53	637.78	792.01	738.73	1121.71	546.81	791	667.24	504.01	638.77	1278.26	1255.66	1394.39
201877_s_at	1707.32	2094.91	1548.93	1254.39	1004.47	1472.27	2347.58	1403.47	1340.51	1485.35	1442.01	1563.54	1703.06	1848.61	2724.87
201878_at	862.68	1493.17	817.06	751.61	482.08	824.02	802.76	1219.02	989.95	757.84	888.53	850.29	1091.3	1036.68	912.85
201879_at	2185.47	2814.92	1478.65	1433.63	1473.34	1414.48	779.69	1503.56	1735.42	1424.11	1918.74	2009.61	1679.77	1913.47	1822.6
201880_at	1061.34	1519.17	1690.95	1241.52	1319.31	763.76	1345.26	2214.24	1097.62	1618.47	1132.25	1168.16	1192.67	1298.47	1447.39
201881_s_at	1196.24	1260.93	1069.9	1303.51	768.04	1256.48	873.02	1325.43	1024.04	1282.28	1372.52	907.87	1214.86	1336.57	998.15
201882_x_at	86.02	169.81	265.52	230.02	434.49	221.76	325.03	528.76	528.46	604.85	666.87	254.64	170.96	80.17	118.71
201883_s_at	114.05	415.25	427.54	788.15	805.38	578.06	347.23	684.53	817.1	530.56	626.62	751.45	406.11	669.23	837.18
201884_at	733.25	627.69	808.91	590.33	744.01	589.77	896.98	666	462.44	350.9	571.11	841.04	490.47	542.16	762.61
201885_s_at	4197.7	4898.07	5872.85	3259.02	5278.22	3967.6	3760.43	3185.9	3848.53	3883.83	3902.46	4402.33	5355.67	5987.5	5811.61
201886_at	1270.38	1171.27	1292.85	1002.62	1147.59	1506.19	1050.4	1357.03	1193.78	1324.36	1228.26	1513.23	934.74	1236.98	1106.6
201887_at	1137.18	1377.1	980.8	993.47	1287.43	1065.29	1617.28	1158.79	841.71	832.09	1037.3	1134.72	1170.53	1356.16	1680.27
201888_s_at	377.35	512.48	161.12	326.49	227.67	404.23	186.97	223.35	239.76	192.18	173.31	147.05	360.93	269.73	189.42
201889_at	701.93	847.69	581.13	836.12	632.92	678.89	1381.77	701.43	540.51	713.05	664.19	1374.4	1376.42	1354.29	940.1
201890_at	35.39	79.63	23.15	143.87	321.78	21.77	45.96	32.53	32.85	170.65	149.38	127.24	24.03	13.9	93.38
201891_s_at	19831.71	18169.98	17308.55	19566.81	19310.3	25528.39	29916.99	15490.93	14718.09	18645.41	15993.06	25023.88	11024.5	11753.54	10520.79
201892_s_at	3027.17	1744.86	4260.81	3618.49	4058.57	3807.45	3536.8	3114.37	1854.49	2551.4	2593.92	2417.49	7243.23	7045.52	6534.05
201893_x_at	13146.27	12613.86	16457.02	17371.28	16762.08	19327.42	20336.73	10234.85	8479.03	12635.81	6133.72	14823.99	11200.34	11606.65	12194.54
201894_s_at	790.9	727.24	734.45	1046.16	814.1	833.75	903.83	577.23	623.18	514.81	547.95	1083.78	665.65	756.72	543.05
201895_at	2311.18	2337.09	4209.06	5012.77	4721.2	3464.92	2242.71	3827.63	3962.7	4525.24	4400.77	6296.87	2635.19	1741.43	2256.64
201896_s_at	472.44	391.69	247.24	470.03	290.43	279.94	263.72	304.01	282.69	343.23	272.9	350.34	362.47	282.22	458.28
201897_s_at	715.7	722.03	799.33	782.75	705.75	583.52	885.12	1035.77	1026.91	910.5	718.66	738.48	916.07	903.83	933.68
201898_s_at	2192.05	2751.67	1745.31	1758.4	1231.6	1953.39	2082.41	2273.85	2134.86	2456.26	2871.69	2556.88	2380.34	2513.53	2480.81
201899_s_at	2689.35	3729.49	2621.4	2341.86	2117.08	2650.68	3342.51	3091.41	3176.25	3403.15	3436.84	3655.77	3502.69	3332.7	4236.92
201900_s_at	1115.52	800.3	992.06	1097.37	986.65	980.47	734.84	1391.84	977.46	1100.23	1354.67	1102.04	1662.44	1694.88	1508.97
201901_s_at	3085.89	2993.04	2602.76	2972.64	2365.91	1329.63	966.89	1823.14	2164.49	2143.42	2121.46	2404.71	2041.33	2274.25	2409.75
201902_s_at	60.68	77.94	68.49	319.93	105.27	272.73	75.14	100.95	91.43	39.45	56.87	380.9	24.6	35.49	50.78
201903_at	12772.36	14818.34	16666.75	17511.33	15991.11	17052.25	13735.54	18441.75	17163.32	16145.48	18253.21	14402.48	8038.11	7843.6	8503.91
201904_s_at	68.77	101.12	394.43	524.88	730.84	208.4	727.88	39.48	40.62	35.33	144.81	210.99	118.76	235.79	139.53
201905_s_at	105.46	73.25	34.8	117.53	108.46	106.68	60.07	34.31	90.49	45.97	103.16	91.23	56.73	59.25	64.44
201906_s_at	704.36	844.61	876.36	1141.18	866.75	681.97	997.77	901.78	896.86	905.95	1370.62	1293.94	1858.34	1545.66	1176.44
201907_x_at	114.53	93.27	129.42	214.08	73.01	71.51	37.19	39.2	82.81	69.27	102.52	73.23	34.69	109.41	41.51
201908_at	3017.3	2522.52	2319.14	2213.6	2100.52	1901.29	1197.6	1381.28	1869.65	1468.79	1640.77	1981.28	2019.71	2282.72	2748.57
201909_at	7830.38	8579.92	10687.39	10648.85	8972.27	10209.66	10562.38	8371.24	8149.41	13664.14	12250.58	563.46	9190.57	8709.45	6823.43
201910_at	190.09	255.79	153.35	119.57	128.72	254.49	158.19	211.89	232.86	239.71	232.94	190.61	135.1	68.19	180.13
201911_s_at	592.49	666.72	470.51	601.88	586.17	465.52	539.23	537.35	571.1	484.7	643.3	726.16	393.05	356.54	390.85
201912_s_at	1732.84	2148.81	2217.05	1509.46	1843.13	1817.52	1554.84	1708.72	1988.94	2478.76	2201.52	2178.07	1591.13	1721.32	1532.64
201913_s_at	1252.82	947.34	939.22	1700.26	1073.27	1395.71	966.34	1343.92	1311.22	1615.04	948.62	656.67	1064.31	726.56	1134.97
201914_s_at	958.95	870.44	438.89	412.27	686.36	584.32	675.94	686.65	501.7	577.27	394.5	541.55	388.88	525.99	424.08
201915_at	305.97	268.59	162.34	207.95	79	246.14	160.17	75.97	237.61	196.36	325.27	284.75	243.36	181.23	217.26
201916_s_at	1203.03	623.75	779.31	764.45	921.21	757.43	1003.35	584.16	623.06	499.94	502.02	970.77	1201.52	1166.26	1278.26
201917_s_at	4338.16	2849.46	506.54	843.89	719.02	820.71	768.5	1482.8	1402.16	1503.89	621.94	1633.46	1052.94	984.76	1057.87
201918_at	4397.21	3115.33	1154.13	844.15	979.99	1108.18	656.56	1286.68	971.17	1378.4	1024.51	1737.46	1413.96	1208.84	1271.1
201919_at	6882.81	4426.92	4078.42	3876.47	3748.33	5340.21	3904.04	3043.75	2824.08	3041.64	3099.5	4134.78	4146.47	4009.05	5204.95
201920_at	106.23	310.78	236.52	346.37	279.81	470.78	651.99	208.41	149.35	579.04	212.81	438.92	560.67	682.85	554.53
201921_at	1238.97	1768.13	776.46	636.82	541.84	1012.7	2131.72	1384.65	1626.59	1885.96	1633.05	1498.23	1494.16	1880.24	1298.29
201922_at	3407.89	4569.01	3713.42	4065.39	6529.94	4264.03	5558.53	4139.39	4121.99	5128.13	4005.85	3885.19	7536.02	7647.99	6387.33
201923_at	1282.36	1716.01	1535.01	1551.2	1330.31	1806.23	2300.31	1287.8	1113	1409.83	1134.45	1209.9	2092.16	2128.22	2500.37
201924_at	3541.55	5455.93	5593.2	5666.46	5688.23	5247.7	8182.21	5149.7	3101.2	3779.54	3996.34	4036.06	6669.1	8151.01	8001.36
201925_s_at	1155.45	1017.79	690.77	764.4	1084.69	738.39	2085.31	1076.39	1097.13	1129.29	787.59	706.65	910.96	828.96	1048.11
201926_s_at	1090.07	1116.13	1180.16	1349.51	1443.81	1204.96	1271.96	1130.21	1059.88	951.18	1202.91	886.2	1184.69	1172.32	1095.76
201927_s_at	216.11	269.41	139.87	210.99	178.79	123.46	48.91	35.53	120.78	67.6	41.06	344.02	208.23	210.21	210.56
201928_at	557.86	555.66	338.13	422.18	419.69	361.52	478.45	465.49	655.03	596.95	371.49	630.86	595.29	685.29	525.86
201929_s_at	529.54	263.43	274.86	472.88	665.37	202.53	324.82	443.83	244.86	143.66	328.32	286.25	624.13	596.69	405.87
201930_at	1030.87	831.53	1347.2	1142.85	1081.31	1126.13	1275.73	918.14	906.93	703.86	918.49	1247.78	1758.87	1587.56	1269.18
201931_at	3933.69	6113.31	4298.46	4051.37	2556.92	5521.44	7278.3	5688.78	8135.52	6539.8	5923.53	5498.76	3010.62	3013.95	3648.51
201932_at	528.15	797.89	680.38	513.55	448.99	653.35	78.05	560.15	725.57	595.2	353.89	880.47	886.03	987.91	663.6
201933_at	555.11	412.7	841.88	449.47	970.64	1108.45	481.87	773.82	636.53	452.46	942.37	1108.07	857.1	598.22	860.95
201934_at	3009.14	3823.6	3252.89	2463.57	2360.98	3082.64	3358.68	4178.58	3563.06	3140.26	3136	2612.45	3863.69	4317.05	5040.96
201935_s_at	886.55	1736.74	1395.39	1398.49	973.82	839.78	1108.46	1583.93	943.01	983.74	1043.78	1116.39	1695.49	1681.23	2448.38
201936_s_at	353.85	340.29	520.3	336.5	140.56	467.89	964.61	1078.03	692.15	445.09	442.09	458.34	986.78	336.7	935.15
201937_s_at	199.76	574.41	1270.25	911.43	268.9	1017.16	540.4	1127.11	598.5	1466.77	501.19	754.51	1015.71	1002.74	1033.93
201938_at	2882.23	4361.84	2049.6	2617.13	2180.52	1980.81	5317.45	5013.63	4349.39	3984.93	3769.07	3697.21	5290.42	5652.07	4715.25
201939_at	330.63	318.17	206.1	248.89	142.32	137.44	393.09	33.96	84.79	272.13	68.4	320.24	398.36	351.49	268.68
201940_at	815.24	785.38	361.65	259.46	406.06	589.75	525.58	325.59	241.17	107.82	345.59	660.12	598.99	527.27	466.09
201941_at	1165.68	588.02	580.9	647.15	698.42	680.96	422.42	641.85	620.43	552.05	705.91	914.6	794.85	656.09	689.01
201942_s_at	119.74	129.27	25.08	32.93	103.11	170.38	26.48	51.96	37.17	28.74	127.96	34.77	26.55	97.12	26.59
201943_s_at	135.16	349.48	44.15	79.36	63.88	260.05	234.98	181.37	78.64	90.47	94.4	331.61	263.3	350.73	143.25
201944_at	1026.81	1237.77	1151.38	1138.23	1252.37	800.58	1419.21	1053.42	1124.19	848.21	1070.36	1061.68	1696.65	1650.64	1745.19
201945_at	564.51	510.03	989.88	1081.22	974.35	1400.35	751.23	1002.9	1055.06	800.03	1148.12	1034.22	447.47	319.21	422.83
201946_s_at	1493.23	2098.43	1005.46	1083.32	1042.74	1204.81	1070.77	1172.15	785.58	835.75	976.71	1639.34	2027.97	2327.85	1249.44
201947_s_at	2349.88	2469.09	3104.17	2912.35	2514.01	2684.31	3784.46	2709	2507.3	2591.52	2257.73	2742.4	3488.17	4371.25	3766.56
201948_at	357.05	267.96	305.86	337.49	421.43	211.66	485.27	422.8	217.09	232.13	389.83	281.6	484.66	545.66	288.01
201949_x_at	2430.43	2854.4	2631.54	2390.32	2463.91	2645.77	1785.99	1864.99	3342.36	2404.28	1891.52	2293.8	3428.41	2890.14	3124.4
201950_x_at	3165.78	4588.35	3697.14	3914.32	3316.94	3043.81	1682.29	2748.57	4121.16	2789.35	3083.4	2746.77	3313.88	3011.8	3242.72
201951_at	22.08	9.23	17.33	34.69	157.08	25	29.23	17.57	9.59	8.67	7.5	16.98	45.66	51.18	18.15
201952_at	519.34	319.03	394.14	518	584.93	614.18	455.19	324.15	368.13	330.5	362.16	355.58	464.64	420.81	422.96
201953_at	975.16	1004.55	1145.32	1101.18	1542.68	1566.41	702.68	1493.43	1608.4	1871.22	1153.32	1493.55	915.72	917.48	1121.86
201954_at	633.42	709.01	762.32	291.2	456.02	545.44	330.37	567.08	541.99	504.49	485.02	436.97	635.29	675.36	415.53
201955_at	1055.79	798.37	1201.63	601.66	944.32	1064.18	1031.91	731.64	669.21	946.71	955.21	939.76	1307.38	1443.46	1450.68
201956_s_at	3447.01	3907.89	4100.74	3455.29	3555.73	4032.64	6072.38	3398.59	3820.02	3931.31	4395.42	3525.21	3092.37	2729.8	4389.47
201957_at	5306.97	6925.08	5470.33	4840.14	3739.6	7893.23	3968.75	6715.77	4004.24	4368.42	4369.5	5583.6	5370.8	5812.4	4178.05
201958_s_at	2109.66	1957.63	44.91	36.82	38.17	56.73	40.48	87.1	350.53	101.4	301.3	475.95	16.21	16.59	13.57
201959_s_at	1623.16	1025.3	1336.2	1135.76	841.02	142.59	877.23	715.49	434.43	367.46	589.79	777.88	1586.79	1597.57	1413.18
201960_s_at	1558.99	1622.83	1299.36	818.5	957.93	1103.55	2514.81	1400.15	994.12	1239.57	1028.68	1267.9	1730.2	2141.65	1750.12
201961_s_at	288.3	236.78	134.36	233.79	166.81	120.58	414.81	306.45	310.35	102.83	139.2	105.25	591.08	422.45	586.44
201962_s_at	680.23	776.32	725.88	891.35	691.45	627.19	790.83	521.53	442.71	673.52	874.14	390.45	494.37	512.69	1114.89
201963_at	4209.62	6380.5	4654.66	2660.87	2766.34	5659.25	5121.99	5828.53	8893.58	8530.18	5765.12	6103.08	5380.01	4720.26	5138.18
201964_at	1176.76	747.7	629.49	568.02	853.35	813	709.35	713.33	637.97	776.5	93.58	493.23	1188.66	1063.45	928.7
201965_s_at	908.47	900.92	827.21	520.92	389.62	1083.63	412.62	802.58	758.46	772.87	301.97	491.08	370.38	636.85	663.08
201966_at	8171	10012.19	7436.8	7521.62	6068.45	8654.45	9998	11247.55	8558.35	8843.09	10363.44	10093.56	7211.58	7296.03	6980.61
201967_at	1002.26	438.71	890.74	895.72	1238.23	805.88	1027.71	516.38	737.52	628.35	640.15	781.87	1184.71	968.08	952.57
201968_s_at	18974.7	26178.1	39422.13	46774.65	42838.86	42725.4	46634.71	34413.61	33223.1	33679.14	37679.94	20600.22	13084.7	14157.74	9274.28
201969_at	1132.28	632.63	551.48	348.38	743.86	467.63	409.72	724.99	453.43	577.87	525.33	643.02	707.65	671.48	581.46
201970_s_at	56.03	33.53	47.38	30.95	61.61	44.37	60.72	50.84	28.88	29.62	24.26	62.56	244.35	321.06	61.71
201971_s_at	410.56	229.71	265.14	197.37	410.32	214.65	159.08	56.87	319.27	245.99	248.57	355.85	397.28	301.13	211.68
201972_at	1111.33	1728.09	1120.8	715.2	1091.98	831.36	1207.39	1083.43	1020.77	1368.26	1123.86	1313.44	1862.74	1707.29	1735.67
201973_s_at	3124.52	3726.82	3817.33	3562.46	3431.54	3471.92	4457.96	3816.72	3576.28	2907.84	3729.51	2795.01	4234.44	4457.35	5112.21
201974_s_at	1065.64	767.16	644.1	654.32	719.33	1335.24	765.78	557.02	645.42	1026.58	841.77	1254.74	498.9	490.53	544.17
201975_at	3014.42	5116.38	4277.79	3901.86	3292.86	2395.27	4950.36	6221.78	4971.49	6435.65	4779.07	2937.98	6368.8	5015.2	5783.84
201976_s_at	700.15	801.15	614.42	717.76	572.56	543.03	851.27	636.92	627.8	317.11	704.92	694.78	1060.36	1134.42	1182.17
201977_s_at	952.65	955.2	702.16	1011.32	463.66	666.38	819.38	849.08	758.7	636.51	822.76	1132.83	639.9	673.9	627.42
201978_s_at	368.46	708.1	357.48	310.66	374.78	296.41	868.74	957	432.3	387.56	775.12	448.45	258.13	282.16	286.35
201979_s_at	578.16	533.88	376.13	716.6	377.17	642.32	312.28	745.05	874.22	685.72	746.46	791.66	488.44	461.66	335.31
201980_s_at	811.21	931.95	473.41	484.55	538.89	520.15	652.53	433.57	611.7	420.99	304.27	676.77	875.35	592.87	724.59
201981_at	161.13	55.7	232.07	185.11	354.4	334.61	190.43	256.05	128.6	141.84	238.56	142.44	103.68	72.11	40.15
201982_s_at	123.63	71.47	106.54	108.47	66.78	98.19	72.09	109.66	115.98	502.35	85.27	33.16	77.84	205.17	87.15
201983_s_at	1526.81	1059.14	1383.28	1639.92	2473.19	294	288.43	759.02	834.35	679.83	573.37	996.95	1580.17	1721.52	1777.48
201984_s_at	1224.73	740.9	533.06	773.77	918	514.4	662.92	277.7	400.47	526.36	584.77	576.27	666.88	834.17	844.34
201985_at	651.04	643.37	708.8	490.15	730.63	724.34	817.01	721.32	603.79	648.93	765.21	821.84	761.08	774.58	609.93
201986_at	2181.22	1721.82	2825.62	2314.41	2764.21	1114.79	1144.93	1783.91	1419.76	1113.43	1911.9	1723.3	2220.68	2333.55	2855.32
201987_at	2289.05	2700.59	2129.74	1327.63	1426.32	1444.95	3355.99	2489.89	1777.14	1739.29	2092.56	2947.28	2051.96	1923.26	1981.16
201988_s_at	738.5	654.48	726.25	923.48	839.85	734.28	571.64	617.62	664.87	621.61	890.89	778.87	718.09	751.06	707.69
201989_s_at	957.09	863.12	987.56	1038.26	845.52	890.35	1000.09	668.48	569.47	765.95	848.68	889.12	1166.43	1215.15	1247.61
201990_s_at	446.88	406.2	196.6	374.52	404.51	310.33	555.16	360.99	324.92	263.16	412.28	247.47	522.25	333.37	458.55
201991_s_at	3055.41	3584.7	5869	3850.23	4106.91	1760.66	3616.04	2692.66	2893.59	2936.81	3608.84	3619.42	5131.42	4517.87	4699.76
201992_s_at	1447.49	2156.46	1078.41	1157.07	659.21	1119.92	1062	1058.73	717.78	1037.14	1105.91	1560.67	1072.9	990.99	923.5
201993_x_at	3080.53	3046.42	3564.86	4307.45	3722.55	5264.94	6775.73	4498.72	3780.93	4229.56	3922.37	4716.47	3928.93	4061.3	3532.15
201994_at	7178.72	7962.16	8047.3	7614.78	7384.13	9769.03	15636.31	10401.91	9427.19	10968.17	11297.75	9707.31	10523.03	9233.85	8702.36
201995_at	472.16	441.39	513.01	789.34	566.24	340.83	473.45	331.69	341.72	305.59	293.27	569.22	324.13	434.57	228.23
201996_s_at	592.12	577.28	368.42	241.38	367.22	128.78	390.19	439.12	428.25	341.2	156.13	280.41	567.28	620.91	345.64
201997_s_at	2108.72	1741.76	1282.67	1468.68	1426.29	1115.71	951.99	1301.87	1660.7	1659.99	1611.92	1746.25	1817.41	1780.72	1703.42
201998_at	1335.04	1101.9	1658.77	1266.06	1104.03	1022.53	993.97	525.77	937.89	875.75	737.5	1353.03	1242.38	1303.22	1085.96
201999_s_at	3042.51	3763.16	2941.78	2325.2	3079.68	3155.2	3540.73	4321.03	4813.35	6536.85	3005.34	2505.64	2878.84	2932.62	3676.5
202000_at	1865.72	2044.77	1772.34	1467.99	1719.98	1948.57	2203.47	2818.23	2296.32	2306.42	2436.47	1746.49	1439.05	1675.93	2077.9
202001_s_at	6809.63	9779.49	8684.06	9061.08	9582.3	6228.42	8653.79	11078.16	9471.77	13709.55	11444.66	5479.78	4911.42	4763.77	7730.93
202002_at	109.87	51.29	679.39	901.93	337.38	193.55	333.61	384.23	156.59	255.04	825.4	500.65	102.57	204.6	78.92
202003_s_at	2446.08	1493.9	2042.96	1418.59	1077.09	1987.81	1421.8	1467.64	2206.08	1629.57	3649.15	2552.45	1748.95	1798.29	1629.2
202004_x_at	3546.65	3182.09	2017.46	1664.88	1685.55	1720.29	1671.78	3761.6	2833.75	3282.51	2875.58	2401.61	2773.14	2975.32	3087.35
202005_at	436.16	112.82	186.11	972.87	905.08	249.46	352.35	616.14	506.23	512.01	770.71	1070.42	476.76	326.49	506.14
202006_at	916.39	983.81	539.34	536.38	695.84	641.14	929.54	651.72	513.49	698.07	407.03	1102.12	629.08	843.97	893.01
202007_at	616.79	441.5	419.17	253.6	380.39	186.18	356.81	147.36	243.02	125.68	33.44	452.46	721.2	710.48	613.65
202008_s_at	976.34	688.31	591.67	974.24	819.79	614.97	261.59	380.52	501.58	191.76	369.74	778.65	551.47	520.59	565.02
202009_at	824.15	1797.13	1722.82	1233.3	1782.89	2420.67	782.32	2821.33	2964.78	3552.23	1708.32	1829.29	647.85	608.16	1069.97
202010_s_at	795.02	818.06	910.35	780.59	738.65	942.28	1077.4	918.61	894.14	904.17	1061.61	1237.17	1003.15	1113.03	1166.17
202011_at	2442.31	1853.5	1544.44	1998.2	1749.26	1347.2	3076.23	1718.03	1803.67	1587.63	1263.96	2987.1	2300.23	2515.74	2401.83
202012_s_at	738.52	666.87	542.17	619.69	623.17	681.98	509.5	557.59	687	513.2	674.16	694.68	1066.6	891.41	741.74
202013_s_at	431.31	350.36	46.73	309.06	330.76	370.57	437.91	158.67	319.3	235.59	322.86	156.66	376.18	370.4	417.77
202014_at	501.83	817.99	482.6	507.74	243.99	566.54	374.2	76.11	425.93	512.81	554.04	385.49	288.37	384.35	357.52
202015_x_at	160.1	99.73	61.35	65.99	157.68	8.89	120.53	97.64	127.75	109.95	67.63	150.07	112.36	89.62	80.46
202016_at	1740.86	1058.27	1128.25	604.66	803.4	906.27	1005.74	693.76	864.19	938.43	416.19	1541.57	1739.56	1724.93	1264.1
202017_at	2399.38	3824.45	1896.71	3132.04	1580.94	1707.91	878.83	2425.12	2916.57	3597.67	1803.16	1812.93	1922.18	2241.92	2623.05
202018_s_at	37.03	29.57	59.92	45.99	45.83	58.1	31.41	71.27	51.95	32.07	56.18	52.88	41.13	47.33	28.99
202019_s_at	1732.22	1876.91	2062.52	1459.31	1110.19	1778.19	2006.27	1676.35	1838.47	1495.24	1801.58	1580.16	1070.3	966.08	979.21
202020_s_at	1458.31	1644.27	1544.17	983.67	1246.47	1683.27	1202.72	1435.85	1185.8	967.51	1704.97	1968.07	2142.27	1899.98	1626.87
202021_x_at	30595.74	33477.13	43573.76	39843.79	42926.59	38896.88	44417.25	45128.57	39539.15	43026.85	41864.69	31587.39	12427.84	13132.81	6701.97
202022_at	651.98	731.86	545.48	738.37	977.54	463.81	645.83	667.1	735.92	609.5	412.17	560.85	778.02	604.38	751.76
202023_at	66.58	81.18	277.09	629.78	479.48	89.9	263.31	136.12	245.74	163.61	78.77	61.16	73.36	65.83	43.28
202024_at	1558.14	1177.71	1189.24	1760	1606.41	1419.85	1064.23	1443.71	1336.22	1429.02	1326.75	1148.17	1122.86	1437.04	1429.85
202025_x_at	1143.57	907.68	1309.39	1279.19	1432.19	1468.04	1419.13	2082.54	2191.39	1656.6	1919.88	1555.16	867.72	1046.11	1066.07
202026_at	7044.56	6851.09	4421.29	4039.94	3433.16	4148.14	5517.23	4680.8	6002.2	5754.8	7049.63	4647.73	6072.83	4109.16	4467.5
202027_at	565.24	563.54	564.51	995.79	953.14	450.48	946.65	698.42	561.71	657.63	686.43	910.56	734.61	861.31	954.1
202028_s_at	2216.44	2294.49	2074.98	2564.84	2648.34	2553.83	2907.87	2990.17	4838.95	3617.57	4534.6	3661.84	2383.27	1798.3	2959.3
202029_x_at	22322.75	21411.43	47748.1	38397.49	52328.68	39616.9	45385.93	40444.8	42601.37	61176.93	40898.7	26793.3	670.84	2487.39	8881.99
202030_at	1313.47	1175.34	2029.98	1705.02	2120.88	1959.08	1034.98	1600.16	1874.56	1482.91	1464.12	1783.45	1250.29	1358.7	1187.93
202031_s_at	912.09	827.98	836.09	577.86	889.96	1035.27	984.08	990.43	1081.44	784.59	1111.54	1083.38	1368.74	1401.05	1404.56
202032_s_at	877.66	2050.77	2253.55	1989.35	1820.11	2408.14	2333.07	2288.56	2073.43	2137.41	1671.48	1300.04	1563.05	2021.28	1977.2
202033_s_at	3940.1	2876.2	3010.9	2064.01	2572.83	2345.75	2027.52	2075.88	2428.12	1986.99	2401.28	2303.99	2289.75	2019.09	3205.68
202034_x_at	636	525.06	775.97	376.5	529.5	476.64	883.83	440.32	741.54	616.69	540.34	464.72	635.92	616.79	894.66
202035_s_at	340.49	172.45	227.46	332.66	73.49	160.43	112.21	208.36	175.89	232.24	234.76	108.08	126.2	98.26	116.85
202036_s_at	405.44	90.23	180.54	239.7	320.49	287.06	91.79	118.48	218.31	149.2	153.8	408.82	224.07	193.97	214
202037_s_at	656.17	284.86	278.73	482.25	508.35	633.3	427.46	667.39	543.82	513.55	607.7	634.42	601.36	611.47	534.85
202038_at	2233.44	1718.12	1706.02	2389.94	1670.72	1277.23	3459.32	1182.54	1454.02	1099.32	1456.74	1912.63	2048.77	2142.51	2224.34
202039_at	6527.92	7098.4	12214.72	6845.06	6881.45	7098.1	3312.08	8459.53	6475.55	7337.6	4697.17	5578.2	6058.2	6303.59	7238.58
202040_s_at	556.66	665.8	748.26	696.37	659.38	534.43	576.32	735.38	436.84	558.27	482.68	923.57	1059.29	1129.05	869.36
202041_s_at	1569.58	1783.6	2339.78	1795.52	1924.63	2217.07	1427.66	1896.03	1479.02	1988.21	2260.45	1803.05	2185.76	2213.11	2184.18
202042_at	429.95	632.37	986.7	690.84	896.3	750.28	582.04	694.79	626.87	721.17	714.92	843.25	1366.05	1537.59	1318.6
202043_s_at	338.81	446.04	501.13	740.86	667.91	488.33	449.25	752.87	634.46	973.12	766.44	597.47	1482.38	1279.49	480.46
202044_at	107.55	675.39	296.35	607.4	189.98	76.6	109.18	43.38	63.8	128.65	59.28	258.15	50.07	73.08	88.2
202045_s_at	809.93	760.36	866.07	778.61	1385.56	758.58	523.19	457.57	572.06	710.65	844.74	869.96	547.25	532.13	542.48
202046_s_at	864.23	946.2	275.18	425.17	595.94	316.97	267.01	219.69	388.4	319.78	447.53	673.16	239.54	242.93	403.34
202047_s_at	1127.64	782.35	1082.13	1283.15	1800.89	593.42	804.09	1088.21	672.01	790.49	787.42	1197.08	883.49	822.32	884.58
202048_s_at	803.39	756.35	297.28	185.55	334.53	606.36	186.06	220.94	196.7	265.9	183.39	326.74	235.2	258.13	626.82
202049_s_at	371.68	446.06	550.72	394.42	492.4	445.52	542.76	391.22	487.93	335.33	406.46	281.73	545.57	486.01	460.75
202050_s_at	577.38	862.68	707.16	1062.7	786.55	1399.58	880.02	1272.87	999.22	588.77	786.44	1563.72	958.46	829.39	978.87
202051_s_at	1011	827.81	1004.88	790.06	1069.49	1353.73	1122.81	733.9	811.29	973.75	917.55	1185.83	1458.38	1277.88	1367.76
202052_s_at	143.99	61.71	61.8	46.14	50.3	61.06	23.37	37.82	42.68	69.56	75.01	148.47	217.55	230.56	141.97
202053_s_at	2534.82	1446.75	1328.72	1595.15	1482.66	1497.83	1203.83	1574.79	1721.65	1264.32	1700.75	1952.15	1956.94	2027.84	1863.73
202054_s_at	1416.31	1689.22	2032.79	1464.12	1349.26	1531.73	1809.81	2251.98	1985.77	1896.26	1293.15	1324.22	1529.76	1531.89	2305.81
202055_at	2835.57	3493.65	2419.81	2477.82	2410.45	2858.21	2817.31	3494.43	3154.85	3149.09	3259.53	3284.96	2837.56	3189.95	4529.74
202056_at	1729.1	2813.32	1988.61	1947.68	1485.94	1609.3	1989.18	2711.48	2254.69	2936.56	2446.73	1782.34	2347.58	2343.9	3675.87
202057_at	311.06	510.09	556.99	303.78	341.9	389.52	717.71	369.78	408.94	451.03	387.43	308.69	687.23	719.48	990.67
202058_s_at	1481.53	1936.66	1134.89	1130.62	947.22	1369.86	661.85	1201.4	1475.96	1347	1334.66	1476.28	1148.95	1234.13	1042.12
202059_s_at	1725.31	2011.77	1376.46	1696.63	1915.7	1607.98	1408.31	1718.21	1330.69	1327.94	1870.3	1838.25	2113.55	1721.31	2241.07
202060_at	1153.41	1483.31	903.28	742.24	953.8	833.7	1033.1	1019.58	1163.4	1093.7	1042.31	963.33	1048.51	983.65	1337.01
202061_s_at	2393.76	2441.19	1881.43	1975.94	2368.31	2074.51	2909.48	1899.75	2309.85	1938.61	3175.41	2508.58	2304.74	2217.22	2231.96
202062_s_at	398.51	243.72	141.63	250.53	460.66	278.34	250.74	400.43	141.38	276.91	204.17	166.04	408.27	267.84	324.16
202063_s_at	113.1	88.34	183.17	112.15	286.78	163.67	239.42	288	161.42	68.44	111.71	70.1	295.34	199.46	294.62
202064_s_at	178.78	339.38	238.42	316.87	145.31	250.73	163.8	114.46	228.86	86.31	135.69	341.9	234.28	316.21	188.73
202065_s_at	340.41	452.03	378.97	450.55	844.96	678.02	470.7	351.71	419.19	234.28	620.87	515.16	359.7	419.87	331.78
202066_at	451.16	630.67	635.03	512.44	669.33	578.25	618.59	641.85	649.36	601.77	642.58	666.98	946.78	900.19	948.2
202067_s_at	112.74	485.93	104.61	159.89	435.19	233.97	51.05	43.34	159.44	50.4	44.18	107.7	38.94	29.64	41.21
202068_s_at	453.17	892.45	397.05	470.08	382.67	506.98	493.92	574.71	462.28	458.22	388.91	561.73	372.43	395.38	557.46
202069_s_at	1714.15	3202.91	1249.46	1240.65	936.44	1682.26	1686.68	1673.94	3006.39	1965.46	2496.49	2162.78	2566.21	2277.8	2509.87
202070_s_at	978.36	1188.68	776.38	1418.6	1188.52	1139.36	1404.57	1673.61	2038.76	1381.82	1558.7	1162.88	1610.08	1285.6	1781.36
202071_at	1472.06	1623.57	1952.84	1274.18	1361.61	2113.33	1185.3	1256.86	1400.71	2333.93	893.16	1508.03	1598.44	1635.44	1691.96
202072_at	168.77	688.81	134.33	742.59	997.59	496.46	691.27	1122.63	648.3	702.51	109.46	624.47	417.63	465.77	670.43
202073_at	11639.66	7249.71	6085.46	4814.47	3583.88	6066.47	8891.34	4140.34	4973.28	4336.88	6255.4	5340.04	4510.53	4620.55	5942.12
202074_s_at	8575.66	8080.63	9452.09	13170.81	13684.39	9280.33	16403.3	11397.03	9917.02	11389.61	13618.36	9906.66	5359.15	5230.07	9070.6
202075_s_at	179.78	149.4	71.95	451.52	301.77	97.3	142.85	50.27	86.93	118.32	41.01	394.83	342.11	342.08	446.94
202076_at	2296.82	3015.3	1995.88	1446.72	1663.57	1913.23	3774.88	2232.72	1700.91	2048.68	2331.35	2056.47	3223.06	3068.71	3807.89
202077_at	9020.76	15459.31	12946.06	16596.89	13068.71	14207.4	25103.4	17422.15	26643.59	24304.31	19617.02	15213.32	10630.86	11284.73	11720.07
202078_at	2115.04	2615.74	2736.88	3204.57	2992.68	2471.16	3769.87	3119.86	2865.2	2781.01	2956.84	2312.57	1869.93	1720.83	3121.69
202079_s_at	971.68	653.21	1007.45	634.82	423.09	870.26	641.09	671.9	386.3	677.98	551.26	656.98	895.77	916.94	744.11
202080_s_at	1642.82	1721.29	1501.27	482.62	196.15	1885.95	1730.55	2127.6	692.41	1256.49	1236.81	1106.19	1746.24	2047.65	1458.3
202081_at	2102.92	10760.41	1257.46	1557.52	2002.1	1650.07	2863.11	1182.55	1604.26	1131.5	1526.25	1839.32	1305.71	1342.85	2156.4
202082_s_at	1886.92	1842.09	548.31	1375.59	1222.13	928.55	635.34	1535.89	689.2	1404.76	891.53	1254.41	994.95	969.9	1007.66
202083_s_at	63.81	412.2	103.74	261.7	355.75	55.12	323.09	312.55	345.96	152.94	222.14	54.98	213.97	187.11	160.79
202084_s_at	3802.79	4505.78	4549.46	4759.17	2753.1	3598.35	2957.26	3796.96	2753.65	3750.05	3580.09	3986.38	3068.23	3421.76	5367.34
202085_at	631.22	585.9	379.28	367.51	548.43	465.38	687.86	266.65	143.82	308.6	249.35	759.37	873.28	830.73	769.88
202086_at	722.57	787.12	634.8	453.52	343.26	409.21	300.79	511.01	473.26	416.51	453.55	708.29	601.15	548.63	656.43
202087_s_at	973.79	1287.93	1112.66	1246.52	1903.46	1113.14	1822.17	1747.42	1239.82	1251.68	2289.65	1675.53	1354.89	1240.39	1385.23
202088_at	537.93	631.99	714.94	553.82	458.42	881.59	1447.74	559.6	507.66	478.84	380.76	433.38	1320.69	1468.78	1134.81
202089_s_at	821.69	581.03	458.29	414.48	472.89	642.97	550.22	312.02	682.72	524.58	407.54	695.07	810.1	677.05	605.59
202090_s_at	10389.98	14468.34	16279.74	21060.11	13612.92	14863.56	25280.37	23535.58	28869.39	27226.82	26327.67	16563.63	10864.1	11826.29	11539.39
202091_at	381.66	228.24	235.3	364.63	388.53	409.77	144.92	213.38	48.39	225.07	402.31	247.79	243.1	151.22	267.33
202092_s_at	1305.05	1508.25	1462.27	1542.93	1426.37	1588.83	1385.51	1737.24	1548.11	1296.3	1927.45	1750.32	1599.15	1767.92	1776.16
202093_s_at	541.31	472.25	800	719.13	875.22	691.9	457.7	718.49	301.53	638.01	713.68	622.62	837.32	843.58	849.63
202094_at	288.06	91.15	88.21	115.34	835.99	54.99	63.71	77.74	328.35	77.17	114.56	170.29	228.52	32.94	284.12
202095_s_at	63.06	109.64	81.27	124.22	209.29	55.87	222.29	298.58	99.4	63.9	401.31	669.97	43.69	134.05	76.16
202096_s_at	1102.62	941.3	739.64	841.55	585.27	1134.82	764.25	1422.46	1440.68	1190.68	827.96	1268.53	1129.66	1268.63	897.45
202097_at	1470.17	1657.11	1166.36	749.93	872.82	1234.45	1052.26	912.85	1019.03	1138.47	1008.33	1139.85	2160.95	1936.83	2089.48
202098_s_at	764.43	655.7	675.64	431.41	874.09	699.82	628.51	819.3	777.99	653.48	682.59	391.06	836.64	949.25	670.09
202099_s_at	81.45	131.93	237.39	205.78	159.12	132.74	101.34	193.43	170.39	265.87	197.97	136.78	122.98	77.97	84.63
202100_at	983.62	919.51	615.12	1153.14	1238.3	792.76	1355	1281.79	1423.76	1000.21	1235.06	1184.42	995.14	1103.8	992.97
202101_s_at	229.78	437.64	300.43	530.54	431.66	471.29	177.08	401.48	360.69	719.51	305.75	413.78	347.05	407.14	306.11
202102_s_at	2350.87	2507.87	1864.73	2014.4	1995.8	706.96	793.31	1643.93	2102.96	1942.68	1447.88	1637.05	1210.56	1432.28	1455.89
202103_at	878.02	803.7	518.45	867.25	1122.59	422.9	491.89	732.42	1029.16	906.01	723.37	752.92	733.95	789.56	868.39
202104_s_at	1395.21	1171.76	1183.98	705.53	481.43	1398.72	589.19	571.77	996.2	867.46	674.25	844.59	769.77	688	794.4
202105_at	1493.9	1529.87	2817.05	2616.97	2140.08	2581.71	2753.59	2121.89	2231.73	2372.42	2291.7	2029.87	2488.33	2505.41	1965.97
202106_at	1302.26	774.14	1059.55	811.91	1206.31	902.19	699.18	767.84	625.23	813.21	1043.39	1238.36	1342.41	1415.51	1013.97
202107_s_at	955.81	518.2	347.16	861.37	592.11	1129.49	638.94	546.63	534.04	568.99	784.71	995.17	1121.18	929.44	672.33
202108_at	907.99	1104	743.96	966.31	1203.87	1121.78	898.77	1068.35	1027.48	1047.67	815.6	1057.61	1197.2	1106.45	925.5
202109_at	1203.6	889.73	1189.91	965.29	936.56	1093.51	759.36	1146.4	1019.36	706.68	579.9	962.69	923.65	1046.18	938.61
202110_at	14719.43	19364.75	14361.35	20250.86	15645.76	19379.97	31169.81	28805.11	30501.93	35232.34	21080.29	20158.1	11306.31	11557.88	11160.6
202111_at	71.12	42.85	71.8	111.42	146.44	75.74	92.33	48.47	55.19	72.22	59.6	63.51	86.53	67.78	64.97
202112_at	4671.92	3732.58	3186.99	4037.69	2924.62	3881.04	2954.43	1923.83	2802.89	2500.69	1528.16	5152.49	3010.96	3424.2	3222.55
202113_s_at	959.99	1219.72	958.43	1165.79	1009.9	880.81	1199.94	766.82	853.95	940.99	1079.49	725.51	1167.43	1129.16	1237.01
202114_at	522.18	585.39	602.13	373.91	731.94	368.65	820.29	587.43	376	486.75	665.4	530.29	541.55	611.81	661.21
202115_s_at	435.47	554.48	521.62	224.52	506.65	893.14	545.91	510.47	1026.47	908.16	608.11	287.59	660.7	650.98	534.73
202116_at	97.47	76.77	388.98	284.09	294.18	127.49	202.84	490.06	153.92	373.83	265.33	850.64	485.53	602.47	275.65
202117_at	1697.98	1692.91	1500.18	1369.78	1702.61	1218.77	1196.16	1498.67	1078.36	1251.09	1194.2	1935.95	2695.23	2486.88	2254.18
202118_s_at	787.98	1081.92	533.91	523.18	659.94	744.22	388.1	960.12	643.41	545.51	456.91	585.25	769.87	786.74	828.32
202119_s_at	1369.24	1329.12	970.03	1209.74	830.91	900.32	1213.51	737.47	636.37	827.67	807.43	1399.3	1899.06	1882.32	1736.7
202120_x_at	1517.27	1594.67	2131.29	1756.71	2060.17	2690.54	1375.78	2391.49	2378.94	2344.97	2260.95	1737.67	1506.2	1560.75	1611.57
202121_s_at	1554.16	1709.43	2432.65	1754.15	2006.41	2439.91	2048.79	2071.77	1685.05	1999.82	1923.3	1582.94	2476.85	2457.02	2193.5
202122_s_at	938.62	1672.37	3155.95	1691.41	2052.18	2183.86	885.17	1808.53	1928.56	1399.73	1956.45	1956.56	2084.71	1984.43	1704.75
202123_s_at	1209.32	1023.83	1029.1	1156.21	653.39	1002.59	472.67	731.48	1105.84	485.85	822.44	880.97	1359.07	1378.94	1759.27
202124_s_at	1045.54	1162.06	496.01	782.25	878.48	121.55	440.42	842.98	652.24	936.6	563.06	1148.55	868.21	967.66	1113.15
202125_s_at	1653.15	1631.87	1467.59	1235.55	1485.48	1307.78	1642.46	1862.54	1602.32	1267.49	1668.16	1550.47	1643.51	1612.06	2029.93
202126_at	667.45	567.12	516.89	588.29	567.45	552.37	1472.62	843.46	862.19	696.35	662.01	613.15	1379.11	1282.96	1138.66
202127_at	760.44	513.31	617.05	396.1	557.68	513.63	584.85	352.4	591.04	401.94	454.44	651.33	1248.01	985.87	827.69
202128_at	779.83	620.13	723.25	508.34	474.75	712.32	525.82	577.61	490.48	505.63	651.71	510.32	744.24	688.32	752.24
202129_s_at	994.42	1229.37	802.58	1014.11	868.01	887.91	867.03	619.81	1006.2	885.96	1707.38	1231.84	930.37	1096.61	578.87
202130_at	3856.18	3807	2643.46	2648.6	2519.8	3266.35	4427.16	2358.15	2277.62	2428.24	3004.14	2061.3	5320.16	5222.36	4643.56
202131_s_at	1587.69	1507.65	516.92	635.2	753.83	792.03	692.84	1054.59	695.5	803.51	1051.05	953.34	1184.41	777.7	1353.36
202132_at	298.92	321.78	458.52	508	618.57	464.44	273.16	205.18	86.88	262.67	322.22	585.85	244.1	261.33	359.17
202133_at	395.76	285.51	496.65	513.41	770.47	467.91	911.82	365.53	544.62	425.98	429.03	671.67	922.44	1136.83	690.15
202134_s_at	232.38	67.03	255.95	189.07	331.49	374.27	94.77	128.41	230.32	59.1	90.77	176.96	84.68	81.48	74.58
202135_s_at	2600.08	2681.65	3436.4	2663.46	2569.65	3349.91	1766.48	2627.98	2703.88	2332.74	2548.17	2008.98	2144.28	2364.83	2265.12
202136_at	4560.14	4267.59	3708.29	4880.5	4520.43	3257.1	4745.81	4624.97	4699.91	3385.27	4733.4	4722.33	5275.85	5762.65	4882.86
202137_s_at	895.42	809.77	966.58	810.53	417.2	920.24	670.64	620.18	897.55	595.87	736.4	941.99	911.06	916.22	925.16
202138_x_at	3892.93	6187.04	4987.12	5515.1	5543.21	5779.48	6586.37	5461.99	5424.5	6474.47	5751.38	3173.27	5974.14	6063.88	7648.61
202139_at	1062.5	918.3	1609.86	1119.2	1066.29	1930.46	938.59	1828.22	1700.22	1674.7	1416.88	1228.97	1182.75	1309.48	1153.92
202140_s_at	1013.49	687.85	495.56	525.71	1122.62	1452.22	1045.74	239.27	1198.34	1391.38	825.32	819.74	664.33	727.27	739.07
202141_s_at	3118.65	4692.91	2442.59	3312.32	2662.92	4077.7	8286.87	4571.48	4039.38	3878.85	4376.4	3688.75	5395.31	5796.6	4633.62
202142_at	4518.13	4280.51	2159.77	2926.39	2740.2	3120.54	4997.09	4232.99	3961.45	4394.42	5414.65	2878.73	3848.87	3393.75	4531.93
202143_s_at	2919.17	2791.45	1770.36	2179.03	1624.53	2712.69	1573.44	2085.89	2213.47	2091.46	3185.05	2067.49	2431.45	2426.21	2264.89
202144_s_at	4379.64	5567.76	8967.64	7174.19	9167.63	10998.27	11312.93	6911.37	5851.72	7734.64	7367.35	3371.18	6146.26	5663.63	8561.49
202145_at	106.72	95.41	154.96	89.38	322.96	86.59	183.38	111.21	87.03	116.98	94.54	115.83	43.8	78.31	90.73
202146_at	1164.16	950.13	1161.86	620.24	413.58	1000.39	1052.17	1829.49	2416.41	2082.42	581.86	1571.56	678.79	529.42	604.84
202147_s_at	840.26	563.24	603.82	232.64	178.37	641.35	397.19	631.64	1167.4	797.7	585.35	935.36	601.97	617.15	328.58
202148_s_at	201.46	204.57	295.19	379.47	779.33	429.33	144.46	174.37	242.75	348.05	528.76	543.39	174.03	329.11	247.22
202149_at	301	563.4	248.73	221.98	177.04	261.93	598.54	178.34	314.48	190.03	215.91	691.86	623.9	546.63	786.46
202150_s_at	511.83	568.63	260.89	208.13	197.3	341.09	58.98	282.74	176.75	100.88	296.61	744.1	282.14	258.85	245.77
202151_s_at	3978.19	5196.85	5157.36	5262.43	3712.65	3498.09	2700.58	4174.15	3655.47	3886.64	5241.48	3752.93	3829.65	4154.25	4571.04
202152_x_at	2329.18	2060.06	1716.24	2415.01	781.44	488.16	513.1	1726.38	1298.75	1709.9	1861.96	1711.67	2802.19	1482.71	2941.35
202153_s_at	494.13	499.97	96.56	119.96	150	437.21	601.86	91.45	144.94	86.57	53.39	182.04	844.54	944.98	565.59
202154_x_at	531.04	1301.83	1501.35	1280.02	803.63	801.4	782.32	1354.42	269.79	709.44	397.13	323.92	1988.83	1890.46	830.97
202155_s_at	1047.83	705.73	954.35	742.5	924.58	814.87	500.28	684.15	1029.97	916.54	958.41	705.08	843.97	821.77	861.49
202156_s_at	929.9	481.96	608.25	544.24	659.6	683.96	545.79	229.78	189.33	158.23	175.76	505.78	1431.83	1292.54	1008.31
202157_s_at	3190.16	2062.21	2787.55	2797.3	3055.56	1523.21	2784.76	1405.49	1202.7	1089.07	1908.64	1832.19	7749.09	7455.55	6548.01
202158_s_at	583.28	415.69	180.01	313.94	318.63	338.39	297.18	268.18	478.24	322.16	295.68	327.51	1262.72	1180.21	680.38
202159_at	591.3	403.36	1236.97	1075.55	947.51	929.9	794	801.38	774.84	829.52	700.76	576.47	887.6	1032.98	904.46
202160_at	1552.1	991.09	1215.98	1264.82	1247.54	959.2	1927.19	1304.06	970.88	1094.49	1027.41	1092.81	1804.28	1339.89	1442.49
202161_at	583.36	897.25	806.09	1165.26	553.63	770.39	557.47	779.25	602.2	577	872.38	621.69	746.89	668.72	768.35
202162_s_at	94.01	89.16	273.77	85.33	168.08	130.64	207.78	248.2	126.8	294.2	275.87	374.05	344.54	584.36	282.65
202163_s_at	130.67	134.02	168.35	116.59	199.47	227.02	332.58	78.52	136.46	50.96	178.21	225.89	168.8	207.2	266.45
202164_s_at	1208.86	821.2	763.68	714.76	585.43	769.78	695.75	501.51	575.9	482.41	632.86	711.12	957.29	912.07	863.1
202165_at	1536.34	1792.37	2060.38	1899.91	1283.68	1899.76	3290.5	1618.85	1714.73	1561.02	1936.41	1844.5	1351.2	1328.42	2580.38
202166_s_at	3308.41	4573.43	4087.56	2499.08	2343.64	3097.07	2802.31	2720.28	2769.78	3442.07	3373.23	2764.11	1935.34	2000.72	3281.04
202167_s_at	1489.34	1020.36	1038.26	1159.62	1270.31	1226.03	894.3	975.03	819.48	850.47	1100.97	1460.51	1288.98	1018.36	976.98
202168_at	1508.05	1235.6	1135.07	1234.16	1163.8	1467.64	1612.33	1391.31	1475.11	1255.45	1610.69	1147.79	2134.94	2121.22	1271.92
202169_s_at	2264.72	2632.81	1962.93	1703.17	1574.18	2042.87	2923.44	1807.21	2257.09	2194.84	2046.74	1928.63	3646.35	3514.52	3383.61
202170_s_at	786.86	1615.28	986.15	783.09	611.21	678.5	515.64	919.72	806.96	714.47	1010.48	1153.33	780.86	812.66	783.51
202171_at	2090.97	2255.17	1675.14	2130.61	1879.54	1680.69	1912.19	1590.01	971.58	1048.55	1088.51	1852.34	1442.49	1545.47	1639.54
202172_at	2037.61	2213.84	2383.38	2211.01	2200.15	1632.86	2022.65	2365.88	1727.68	1810.22	1669.49	1206.25	2582.44	2177.05	2855.92
202173_s_at	1553.43	1786.29	2017.21	1472.27	1364.53	522.82	571.36	1325.97	1120.08	1055.96	1325.1	1011.12	1549.55	1678.49	1777.83
202174_s_at	3028.8	3558.29	6178.03	3449.26	3749.6	5959.39	4107.08	2999.66	2376.12	3227.52	4122.24	3770.94	4474.5	4803.74	4587.73
202175_at	1276.36	667.18	642.43	797.09	883.12	731.3	505.72	724.02	783.61	585.05	683.39	770.76	906.2	914.16	555.55
202176_at	134.34	396.01	389.57	302.08	247.15	258.56	437.37	322.02	173.51	307.88	354.88	232.74	696.51	754.49	593.28
202177_at	694.38	828.87	954.96	1152.62	1107	1230.72	499.59	1023.68	1010.54	667.93	838.29	1114.61	524.65	452.53	508.26
202178_at	38.68	16.77	45.97	40.41	49.02	52.58	41.37	69.36	38.47	52.66	52.92	48.04	16.02	35.32	39.12
202179_at	628.24	641.75	260.83	411.76	105.17	733.98	490.21	647.3	471.85	427.1	575.44	578.65	1164.17	1160.34	965.08
202180_s_at	226.44	480.2	742.7	507.93	575.54	654.24	305.77	600.26	299.43	349.16	380.84	926.98	408.39	351.68	192.4
202181_at	662.64	890.41	932.7	958.52	1058.78	598.14	770.74	950.55	997.29	924.73	715.84	895.5	888.72	762.92	866.04
202182_at	1190.86	1134.27	1287.01	1526.54	1579.07	1916.81	1186.64	1602.17	1520.28	1616.5	1278.09	1626.97	1666.92	1511.35	1370.25
202183_s_at	902.07	913.88	1421.21	1316.34	1224.46	1424.9	753.61	2070.35	2082	1994.35	1401.14	1045.38	383.02	411.9	632.88
202184_s_at	698.72	664.57	621.68	555.84	425.32	540.78	926.56	654.71	594.56	597.98	661.37	827.07	954.47	1064.31	949.97
202185_at	1579.35	1239.39	1064.34	1285.43	1608.51	1290.66	1172.09	1528.98	1388.34	978.58	1410.79	2203.35	1275.75	1166.37	1176.91
202186_x_at	27.17	14.97	32.06	57.39	89.75	24.12	40.16	35.41	44.1	19.08	20.41	19.55	8.71	11.49	9.49
202187_s_at	2379.82	2296.42	1534.27	1663.08	1440.53	1467.35	1016.44	1596.55	1869.88	1733.69	1499.92	1152.44	1636.33	1520.27	2044.87
202188_at	48.14	222.6	328.28	38.86	123.3	390.72	302.85	83.86	122.07	79.55	107.16	182.48	391.85	500.09	418.35
202189_x_at	977.69	836.3	934.49	959.37	987.02	1031.84	1376.08	462.89	685.67	647.88	437.9	1066.92	1167.7	1188.49	851.92
202190_at	138.11	212.99	102.88	88.22	304.9	426.08	121.6	76.25	95.15	88.04	109.67	85.11	264.13	342.35	207.88
202191_s_at	647.58	461.6	390.45	546.61	826.32	307.82	455.38	833.98	539.97	834.29	124.48	129.34	735.2	688.22	788.24
202192_s_at	1378.11	1251.54	1651.98	1726.01	2044.85	1371.72	1063.13	1649.56	791.79	1277.61	1319.1	1606.29	1630.51	1501.18	1476.08
202193_at	127.11	90.06	170.7	197.54	256.76	167.77	179.58	200.52	134.86	88.78	254.06	164.64	317.07	329.8	267.59
202194_at	2857.48	3522.89	2672.01	1216.61	1555.98	2601.39	3597.87	2798.38	2768.87	2561.91	2218.22	2218.34	2425.15	2519.24	3130.15
202195_s_at	776.62	853.62	466.63	271.62	333.57	914.97	312.06	261.84	552.33	349.68	564.99	575.74	343.92	320.96	306.88
202196_s_at	102.12	115.4	129.89	134.31	203.48	186.95	57.23	52.47	120.44	66.96	16.15	310.5	212.02	156.99	253.86
202197_at	1503.84	1259.2	1377.59	1410.1	1586.49	1745.56	1576.53	1143.95	1413.82	1168.18	1194.87	1260.54	1465.98	1445.23	1728.05
202198_s_at	320.63	240.85	284.93	560.48	402.75	169.23	163.07	417.56	227.32	293.81	313.1	394.72	257.09	359.43	527.49
202199_s_at	983.66	1018.8	886.23	1115.7	1475.36	1303.68	1150.6	911.08	1031.75	932.41	1070.85	834.04	931.59	813.31	1031.26
202200_s_at	697.44	780.44	851.31	897.18	870.67	907.35	1015.73	858.41	841.69	716.47	946.94	961.69	795.67	641.53	896.88
202201_at	1457.58	1325.31	2684.38	1751.84	1448.22	2535.55	1806.85	3498.49	1716.51	2289.28	1883.28	474.15	1431.12	1408.77	1441.81
202202_s_at	592.23	804.06	502.51	532.23	575.4	528.89	748.99	503.74	398.62	503.91	192.2	896.55	773.54	745.79	701.48
202203_s_at	1877.45	1460.42	175.69	3574.06	1269.44	372.33	2991.72	793.64	353.72	1753.12	1339.31	2081.59	1445.92	1502.29	2143.95
202204_s_at	910.18	1065.44	1332.63	1907.03	1242.43	1583.49	1828.59	942.79	1685.05	1737.66	1637.82	1864.74	1151.59	1041.92	1473.71
202205_at	805.21	698.89	435.15	584.71	222.54	376.89	453.93	323	268.2	489.92	388.75	623.08	497.13	577.72	381.29
202206_at	268.71	292.37	162.91	264.62	229.4	72.44	282.12	215.49	240.29	232.38	234.55	402.65	405.1	371.48	489.82
202207_at	326.31	417.17	308.42	71.11	477.87	227.41	405.37	151.94	350.96	216.64	327.15	83.4	579.68	462.73	483.65
202208_s_at	129.6	64.96	74.8	388.64	79.91	67.24	93.66	72.14	249.32	56.08	270.33	137.75	36.06	57.94	59.46
202209_at	2174.54	2022.75	2143.17	2094.73	3135.81	2412.91	3171.71	2356.7	3285.06	5013.51	3073.26	2578.97	2625.15	2764.21	3463.37
202210_x_at	729.4	421.06	595.01	487.66	368.14	522.99	141.26	578.89	1006.38	309.72	872.97	929.64	480.99	868.2	856.57
202211_at	666.93	818.46	876.53	824.92	901.25	568.44	1034.14	698.1	736.47	698.06	639.37	1057.07	1311.98	1128.32	969.04
202212_at	33.55	41.63	46.63	244.14	346	43.14	100.22	428.9	249.28	57.25	59.28	68.69	339.69	297.67	60.18
202213_s_at	635.02	655.64	657.09	582.48	524.73	604.96	677.74	407.31	460.77	467.69	647.73	557.9	477.68	677.26	586.22
202214_s_at	111.26	220.4	47.36	156.67	160.03	228.49	340.32	161.25	24.86	47.18	31.38	82.7	618.93	425.34	341.8
202215_s_at	1463.74	1337.49	843.68	1057.22	414.06	1138.06	856.56	1088.58	999.25	1419.54	827.59	989.86	1665.05	1373.63	1408.76
202216_x_at	1805.49	1507.03	1437.93	1332.8	1635.18	1946.55	916.21	1430.76	1560.78	1532.83	1660.03	2221.31	1579.11	1565.27	1439.16
202217_at	4715.17	4366.22	4720.36	5133.44	3104.25	6024.72	5978.52	9012.56	6782.58	7146.11	6190.81	5685.27	3672.91	4739.82	3625.16
202218_s_at	424.91	534.89	1073.75	955.2	579.97	889.59	461.13	515.14	232.72	572.38	565.36	904.33	202.76	256.58	211.29
202219_at	3116.32	4687.75	4410.34	4904.5	3993.54	2933.3	2638.3	2274.45	2400.21	3539.32	4194.83	2954.68	2954.89	3153.01	4972.55
202220_at	1742.98	1168.9	1368.41	1216.83	1698.16	1730.88	2016.75	1192.57	1555.77	1310.61	1158.08	1118.92	2342.4	2041.37	1947.78
202221_s_at	487.69	379.13	436.75	484.04	592.62	318.7	508.86	237.43	403.97	291.52	408.24	355.19	670.15	577.67	499.86
202222_s_at	29311.46	35997.93	67224.94	63212.36	49222.48	51022.57	27958.09	51388.47	52094.59	59740.88	38206.45	48225.89	7584.23	7646.29	7893.94
202223_at	743.78	595.6	499.56	599.82	702.85	436.27	580.17	463.18	625.8	815	628.43	674.45	965.67	781.16	602.95
202224_at	1448.18	1059.3	1142.26	1191.04	1118.5	997.95	585.71	1084.15	1135.29	1020.07	1319.99	1338.47	1107.98	933.72	1085.2
202225_at	977.57	937.93	813.78	733.64	729.14	572.35	572.69	664.94	826.7	1006.18	471.38	963.57	1039.58	946.39	888.88
202226_s_at	665.78	1053.5	1026.92	924.72	277.8	937.47	355.48	221.56	905.6	971.33	1145.36	1132.73	646.44	521.06	501.99
202227_s_at	958.47	778.67	872.35	808.18	1197.26	1193.04	1293.57	1096.2	1075.75	896.83	846.47	1035.03	1009.08	1124.23	868.6
202228_s_at	1914.68	2999.83	2602.91	2577.43	2113.21	3233.17	3743.15	2402.56	2342.2	2245.7	2516.06	2921.71	3043.35	3677.79	4381.25
202229_s_at	449.4	96.78	546.12	629.86	250.26	136.64	321.12	189.6	581.93	420.91	827.92	456.07	35.34	61.86	90.58
202230_s_at	948.47	1396.62	812.5	703.67	1285.76	1861.49	917.31	895.2	999.81	907.24	697.25	1124.64	1340.63	1386.91	985.7
202231_at	1646.02	1985.87	2167.97	1624.76	1785.91	1223.29	3416.3	1843.1	2318.98	2093.98	1933.32	2155.08	3671.93	3175.19	2920.46
202232_s_at	1756.54	1631.45	1719.06	1370.09	1372.72	1705.9	2256.39	869.5	1295.19	1240.24	1574.96	1175.26	1980.73	2072.53	1802.79
202233_s_at	9825.08	12447.54	12736.01	15061.64	12680.13	13092.88	20393.06	21465.4	22386.04	27896.42	18500.4	11438.26	9329.06	9040.78	10216.84
202234_s_at	1060.07	1109.61	829.02	643.32	623.33	779.99	940.15	1108.29	1009.24	1216.01	1133.35	1302.72	680.6	477.01	1006.49
202235_at	428.87	524.04	529.86	419.43	377.74	395.6	471.21	403.25	470.53	638.6	529.46	526.57	202.1	182.41	417.25
202236_s_at	3909.31	5070.29	3888.3	3082.59	2653.91	3572.7	2023.49	3314.75	3017.51	3229.13	3326.3	4179.61	1531.56	1519.4	2935.44
202237_at	1894.39	589.81	75.23	383.8	293.67	176.16	387.93	126.05	289.21	334.13	100.77	645.78	6146.46	6564.6	1758.22
202238_s_at	1653.18	168.57	146.32	317.95	457.62	60	130.48	330.8	88.67	296.16	77.45	727.42	4551.31	4826.62	766.77
202239_at	1460.29	1166.6	1136.44	1080.14	1496.49	1192.98	1223.52	785.25	1121.07	1273.79	1507.77	1552.57	1594.97	1752	880.43
202240_at	277.07	32.79	51.53	35.95	99.92	68.97	71.3	375.19	212.51	60.71	94.85	145.87	158.18	186.58	38.34
202241_at	3628.46	4907.15	2746.67	2927.29	2410	2381.75	2238.38	2889.86	2032.26	3456.37	3417.21	3126.9	3069.9	4389.62	4444.23
202242_at	5888.87	4381.32	5492.54	3760.13	2972.53	5593.14	3577.62	2897.79	4755.27	3624.14	3995.34	4582.85	4210.22	3980.37	4692.19
202243_s_at	2172.64	2600	1646.67	1872.15	1641.26	2125.95	2416.43	2451.24	2560.79	2929.03	3193.94	3100.59	3154.87	3110.08	2899.79
202244_at	3283.2	4900.65	3713.38	4201.66	2303.95	3273	4919.32	4687.4	4308.38	4304.9	5143.13	3062.17	4691.69	5663.18	4231.56
202245_at	1574.25	1883.34	2287.34	1413.75	1521.77	2230.15	1054.94	1824.18	2509.12	3198.24	1750.57	1916.95	1306.79	1608.42	1718.75
202246_s_at	1887.71	1494.67	1776.37	1815.44	1503.37	1585.21	1280.48	1954.47	2058.22	2145.19	1590.04	1541.13	1696.7	1768.86	1761.98
202247_s_at	893.5	483.72	703.17	796.3	709.77	682.34	506.91	739.07	624.38	567.6	748.26	930.08	258.94	334.46	319.82
202248_at	131.32	259.89	644.24	460.32	612.21	708.15	483.37	477.64	496.91	384.9	609.19	503.56	411.85	436.26	391.12
202249_s_at	2007.91	1787.3	707.57	889.39	980.11	1459.46	1234.06	1299.56	1082.6	992.93	967.99	1634.04	1362	1510.81	1791.02
202250_s_at	2034.08	2059.57	1836.7	2427.78	2036.92	2622.3	1679.81	1618.22	1802.61	1858.46	2014.21	2213.28	2191.02	2182.56	4017
202251_at	256.87	201.91	476.43	227.37	306.21	202.21	278.72	157.19	153.76	57.62	128.51	122.99	572.95	470.86	314.53
202252_at	1947.76	1249.54	1148.13	1625.59	2635.5	1565.57	1833.34	2207.12	2016.93	1658.8	1956.82	1767.67	1239.24	1178.01	941.82
202253_s_at	607.52	659.64	758.47	1029.62	766.47	818.39	599.13	633.92	962.41	887.57	1076.04	530.43	504.91	516.46	582.91
202254_at	92.11	60.16	88.81	53.57	61.22	69.96	29.67	86.07	62.02	83.11	35.48	84.63	89.65	89.99	87.42
202255_s_at	31.32	24.58	41.46	37.19	49.94	66.83	35.65	31.86	51.99	29.79	49.95	41.49	56.67	53.16	41.9
202256_at	123.75	615.26	800.81	860.11	253.01	603.1	518.06	343.52	198.27	431.86	455.83	360.46	443.06	521.67	376.71
202257_s_at	59.81	74.49	178.04	116.95	141.36	109.74	70.29	101.81	75.26	112.06	91.66	83.78	120.12	141.17	128.92
202258_s_at	1390.34	1468.79	844.5	801.82	798.75	709.11	864.68	1059.7	956.31	1009.67	947.25	1344.43	1631.51	1509.66	1446.41
202259_s_at	795.43	597.08	510.56	479.43	613.06	607.99	580.61	587.48	936.97	593.58	741.99	1056.95	857.71	834.57	627.76
202260_s_at	850.81	658.4	395.6	314.63	513.85	495.59	591.37	341.26	371.66	590.75	390.76	621.52	640.19	599.86	492.01
202261_at	2241.5	1782.55	1703.75	2528.44	2394.03	2344.82	1860.91	2016.48	3246.87	2605.23	2034.86	1824.01	2634.46	2666.61	2396.87
202262_x_at	330.8	220.38	300.43	407.84	359.86	694.18	430.07	398.01	526.21	480.57	468.36	513.34	813.38	716.63	691.4
202263_at	9756.22	11715.37	13579.56	10671.97	8853.21	12467.43	12154.73	15110.16	18556.51	17175.04	11996	17318.45	12803.61	14383.44	11276.46
202264_s_at	1081.2	1318.27	1490.96	1357.41	1412.57	2219.63	974.58	1842.23	1768.76	1440.61	2080.41	1684.59	775.75	671.35	680.54
202265_at	672.79	2013.47	1579.99	969	1046.65	1473.89	2090.8	1781.12	1435	1499.89	1594.24	927.88	2421.18	2672.89	1964.08
202266_at	792.47	931.54	743.14	721.28	486.06	542.38	1185.89	887.3	541.88	813.73	863.54	595.43	1055.32	1174.3	1351.27
202267_at	200.46	230.06	550.98	92.81	483.38	276.62	293.03	142.21	549.74	246.87	123.38	213.18	261.53	257.1	174.18
202268_s_at	1823.51	1637.96	1734.7	1661.14	1948.59	1657.23	3155.55	1422.7	1782.63	1524.43	2179.54	1428.97	2016.81	1872.47	2508.52
202269_x_at	124.75	89.98	273.19	126.48	222.16	176.68	12.5	65.72	73.08	31.81	67.26	264.34	373.43	317.09	85.8
202270_at	96.16	196.17	129.82	126.29	33.03	132.5	88.53	76.65	120.98	99.24	114.03	354.57	149.53	103.68	207.28
202271_at	691.61	1109.04	792.16	772.1	823.95	1006.24	1228.1	1068.8	718.93	755.27	852.41	878.06	1220.07	1216.28	1422.94
202272_s_at	1516.44	1648.8	717.41	669.03	592.49	622.39	633.17	819.42	751.1	730.87	854.97	671.72	765.73	1093.77	952.65
202273_at	1106.97	952.38	1187.59	1674.17	1427.93	762.89	466.56	1219.56	793.13	918.33	518.01	1795.34	1157.47	996.7	939.94
202274_at	751.31	331.35	441.39	711.79	1113.51	647.43	442.22	545.06	826.61	771.5	784.44	839.39	689.09	471.57	462.82
202275_at	172.72	54.73	54.17	73.28	54.71	47.3	64.18	55.53	51.9	105.9	260.49	201.34	97.92	66.36	49.93
202276_at	1733.82	1702.38	2069.08	1479.4	1713.93	2298.69	1909.2	4239.54	2396.61	2658.4	2966.79	1726.63	2140.65	1798.73	2777.16
202277_at	839.74	618.4	705.13	494.72	698.11	840.14	972.53	421.44	534.84	526.14	592.09	668.13	1260.93	1402.46	983.91
202278_s_at	414.69	256.94	245.11	425.75	526.75	337.87	256.02	122.67	413.09	249.55	206.87	262.84	257.52	312.83	165.44
202279_at	2047.4	3975.35	2750.95	3514.33	3068.77	3972.83	6339.88	4000.55	6709.33	7952.7	4532.51	3080.56	1940.42	2186.46	3942.47
202280_at	62.43	36.58	36.9	62.42	98.44	48.63	29.83	29.75	33.36	21.38	39.34	22.4	33.76	30.95	23.56
202281_at	137.1	80.84	156.35	194.35	60.7	89.04	62.18	378.05	221.54	94.2	121.55	101.69	234.95	526.92	128.62
202282_at	1424.9	1367.69	2237.45	1922.02	2298.57	2166.87	1813.76	2947.71	2215.46	2574.57	2358.15	1958.82	2159.48	2192.89	2502.92
202283_at	8417.67	14641.79	12768.73	10779.05	7729.2	10762.39	7830.07	9293.05	9983.39	12408.82	10930.18	8900.17	12194.22	12960.51	10896.22
202284_s_at	963.72	863.81	420.62	269.03	353.54	140.89	355.2	657.72	96.04	603.11	160.04	1104.62	2964.51	3066.32	2405
202285_s_at	51.1	7.92	70.84	208.15	285.3	51.02	164.88	202.62	303.91	87.89	222.96	138.54	129.6	122.41	38.36
202286_s_at	204.99	109.98	85.62	225.66	302.13	174.19	213.11	172.11	194.15	235.58	307.1	218.63	151.92	196.71	134.17
202287_s_at	185.47	138.23	68.79	146.35	334.66	214.81	121.52	243.03	144.48	211.21	64.45	260.74	190.8	80.3	46.8
202288_at	472.26	396.19	486.87	697.4	831.77	620.88	691.84	897.44	879.89	559.01	493.53	742.27	450.67	405.3	393.31
202289_s_at	3109.3	3799.3	4828.09	4919.18	5175.28	5131.53	7692.96	7040.66	5836.04	6227.83	5090.23	4241.81	4057.86	3725.68	5497.82
202290_at	1557.76	1929.03	1233.13	1412.07	1077.02	1955.46	858.8	1710.89	1831.14	1766.51	1991.89	1950.22	1682.55	1514.74	773.2
202291_s_at	2014.21	1891.59	2745.06	3353.47	2681.98	2109.24	1382.92	2112.71	1683.95	3083.22	1568.86	1972.3	5087.14	5401.79	3069.31
202292_x_at	1854.98	1931.41	1531.11	1686.75	1403.64	2395.25	1435.79	1869.59	2121.92	1872.22	2442.7	1355.4	2245.96	2003.96	1601.34
202293_at	562.16	488.52	635.18	602.22	459.72	573.33	430.18	101.24	58.13	418.46	342.72	254.4	567.86	663.32	594.66
202294_at	1202.94	800.37	1349.61	1159.84	1270.75	987.8	1164.71	955.04	701.66	903.79	816.89	805.9	971.62	1032.15	1012.22
202295_s_at	917.13	725.62	929.59	1171.41	1057.8	719.33	1067.33	1309.21	1593.3	1372.64	1212.46	1430.36	806.13	741.95	561.89
202296_s_at	1850.89	1678.99	2074.42	1527.79	1592	2099.88	1892.43	2032.55	2090.78	2384.78	2278.46	1755.94	1865.75	2068.95	2937.26
202297_s_at	730.55	865.35	959.68	942.23	1080.32	1197.09	880.44	994.56	999.88	1216.35	1112.79	1068.02	938.38	1090.96	1093.49
202298_at	7911.99	15560.64	13950.06	16213.31	15743.9	20273.56	24440.12	30298.38	33884.99	35461.72	32407.47	12911.34	11071.22	11288.12	12125.96
202299_s_at	1804.97	4140.88	3911.62	3924.91	3422.27	4757.27	6835.33	6363.43	6111.68	9101.76	6181.3	3452.98	3329.67	3603.05	3987.89
202300_at	4980.78	7449.37	5893.5	5017.88	3906.63	7170.69	8014.61	8178.06	7983.4	11760.85	8519.64	5439.78	4244.14	5062.1	5325.33
202301_s_at	1325.11	1163.13	720.48	1183.44	1019.19	1364.09	980.39	850.83	1245.87	954.18	1183.82	956.69	1248.39	1235.12	935.82
202302_s_at	2488.86	2553.09	2482.52	2146.48	1951.08	2625.78	3086.73	2247.64	2557.98	2347.33	2326.31	2126.05	3917.41	3955	3215.08
202303_x_at	339.56	181.31	282.12	414.83	339.93	478.91	513.73	392.76	332.9	354.79	409.61	182.8	505.78	421.96	293.58
202304_at	794.99	619.3	613.26	703.71	567.37	700.77	823.95	706.32	553.17	663.95	636.45	1148.83	949.84	701.03	723.04
202305_s_at	5860.58	6229.21	4845.38	3986.75	2839.84	2622.39	4215.23	4806.08	2363.04	4838.34	3273.37	3394.69	2552	3249.62	2599.64
202306_at	2352.14	2226.66	1559.41	1128.71	1515.09	2624.44	1538.04	1850.47	1732.17	2600.95	2272.26	2165.55	2923.64	3109.1	2648.89
202307_s_at	372.71	404.63	546.48	495.64	592.71	488.32	444.09	304.19	388.44	282.41	126.74	255.27	550.04	529.91	443.46
202308_at	665.93	1182.3	660.1	751.15	110.1	672.67	402.81	606.87	352.77	644.52	954.65	625.45	734.87	606.42	592.83
202309_at	1546.25	1492.02	1941	2021.11	1804.54	2047.51	2198.03	2367.83	2163.71	2053.26	2260.76	1795.46	1855.21	1930.13	1859.9
202310_s_at	9223.33	1967.42	1740.51	4286.21	2959.29	1279.63	3324	676.44	645.66	792.18	402.04	19334.26	6700.31	6673	1794.46
202311_s_at	1032.79	387.99	205.49	355.96	259.11	113.11	216.43	150.91	301.67	329.55	112.77	1848.85	421.95	342.06	297.93
202312_s_at	447.88	306.74	376.91	434.51	98.21	290.47	191.01	119.45	204.32	274.91	216.1	210.56	321.52	169.27	224.05
202313_at	1976.48	2836	2965.3	2290.99	3207.24	3083.71	2358.86	3251.31	2947.42	2714.51	2523.16	2817.46	2436.2	2459.45	2600.14
202314_at	248.89	167.26	107.19	127.95	188.57	294.73	219.3	197.55	214.63	296.18	88.7	42.32	295.35	272.62	190.72
202315_s_at	72.26	379.93	338.96	397.67	750.81	360.21	407.75	373.02	509.87	335.9	161.86	477.99	402.37	296.25	427.96
202316_x_at	298.56	115.99	55.12	220.04	89.18	56.72	74.4	79.91	109.11	121.87	247	84.84	90.38	330.62	80.54
202317_s_at	2235.14	1995.34	2078.1	1602.79	1223.15	1514.27	1928.22	1555.94	1811.75	1871.14	1706.47	1855.74	1789.06	2041.38	1969.09
202318_s_at	1019.63	1137	1349.76	983.03	945.97	970.56	1611.82	791.42	953.4	919.2	911.37	952.75	1201.57	1463.9	1690.22
202319_at	302.26	484.54	401.25	369.25	596.36	301.12	444.58	327.12	372.01	416.45	357.41	671.2	418.49	264.28	291.06
202320_at	583.33	1542.04	1741.62	1026.45	1363.56	1101.82	414	982.33	1158.46	1292.94	795.9	830.6	1009.29	1351.01	1005.07
202321_at	326.71	619.23	57.51	343.13	97.18	203.3	403.63	517.58	406.6	293.79	338.34	345.56	391.31	362.29	417.47
202322_s_at	1409.55	1618.57	1167.28	1551.7	1662.88	1406.13	2163.62	1400.04	1333.67	1278.07	1804.24	1155.05	1455.66	1503.36	1914.12
202323_s_at	579.53	569.23	343.22	497.24	258.06	604.58	391.34	737.81	1065.85	558.58	675.15	572.87	429.82	516.5	413.88
202324_s_at	917.1	1026.09	1033.92	788.52	930.19	643.08	1348.62	681.98	663.45	826.52	877.7	760.81	1280.65	1366.83	1440.88
202325_s_at	9015.41	13448.1	10749.27	13773.33	11646.08	11957.59	21740.37	17602.73	21528.88	22974.56	20821.05	16594.11	10286.73	9481.85	9602.13
202326_at	28.88	35.69	72.91	366.35	294.38	212.06	36.05	72.98	24.76	74.08	30.76	63.03	84.63	303.71	57.42
202327_s_at	576.26	440.18	629.18	905.32	618.74	266.51	141.5	134.89	608.64	446.17	561.22	370.04	298.4	228.87	324.27
202328_s_at	1084.44	934.05	1548.46	1098.95	1272.89	1419.66	904.33	1142.49	952.04	981.3	832.38	979.6	1098.91	1050.26	1055.97
202329_at	125.27	281.28	699.66	459.35	504.03	399	518.69	390.92	403.35	336.81	332.34	803.55	67.75	252.67	236.42
202330_s_at	493.56	679.62	510.57	539.64	268.63	730.59	1311.39	836.16	630.38	557.53	1204.51	524.16	1007.82	934.81	829.68
202331_at	1320.3	1367.51	1548.97	1257.52	1160.68	1847.58	1281.75	1654.59	1896.14	1677.88	1679.84	1749.75	1641.15	1556.3	1401.97
202332_at	545.22	501.65	467.48	696.03	876.97	498.91	464.71	601.97	863.22	664.32	783.43	1260.66	375.02	375.09	395.26
202333_s_at	5891.68	6843	5296.12	5231.78	5544.62	5943.53	8356.84	6789.09	7715.17	7289.65	6905.65	6025.89	4751.46	4758.57	5763.67
202334_s_at	4547.12	6264.65	2826.81	2367.74	1886.65	2876.05	4355.15	4334.56	5444.07	4487.38	5362.62	3011.74	2169.36	2346.98	6137.35
202335_s_at	199.76	310.98	220.13	383.03	196.75	246.81	266.63	217.16	258.59	203.21	288.48	202.48	462.71	324.68	339.49
202336_s_at	3986.71	4564.77	3307.75	2964.15	2131.55	3631.64	4674.18	5073.87	4344.01	5457.54	2866.45	5482.79	5773.87	5943.3	4219.95
202337_at	1211.05	1544.82	1448.33	1175.13	1287.66	1038.63	993.74	1723.95	1732.62	1424.37	1713.9	1100.69	1213.59	1160.59	1675.41
202338_at	66.03	83.54	96.7	244.08	376.68	35.56	115.5	70.76	114.38	36.82	173.18	264.07	37.62	159.36	88.11
202339_at	102.41	114.01	187.36	79.62	88.81	94.79	66.22	232.35	116.51	99.66	204.43	257.08	81.96	43.54	59.7
202340_x_at	679.91	1814.24	866.76	1058.71	1118.11	279.33	641.7	922.6	351.13	2362.22	1627.22	1508.77	467.19	160.74	782.39
202341_s_at	251.98	262.65	71.24	73.09	303.99	79.95	212.07	147.17	55.46	110.29	323.39	197.58	79.9	115.57	132.89
202342_s_at	283.02	328.35	215.95	190.51	193.77	205.18	200.7	298.7	151.95	219.26	73.51	293.06	414.63	438.05	342.07
202343_x_at	15393.4	18288.91	23855.26	26752.94	22402.43	21434.39	23777.64	30680.24	27863.4	35301.38	30633.24	18393.16	11381.95	11973.63	10089.26
202344_at	1104.66	1604.3	1807.41	1790.66	1667.16	1614.75	1267.43	2357.01	2883.97	2617.26	2019.55	1574.42	2632.69	2399.7	1237.98
202345_s_at	2587.52	2182.52	963.32	1107.88	1298.25	1008.5	1575.49	1096.37	1561.52	1491.36	526.97	1750.92	1394.77	1400.5	1937.05
202346_at	561.15	923.69	500.02	482.56	468.42	612.17	757.59	568.4	551.52	612.73	732.42	569.06	801.1	694.52	707.27
202347_s_at	745.28	1195.21	766.38	500.85	549.11	706.91	707.74	882.56	529.02	644.62	627.23	568.55	976.89	926.54	1208.44
202348_s_at	767.98	496.39	479.57	562.42	904.7	325.27	678.7	509.3	872.47	741.87	602.13	760.42	715.51	620.58	540.52
202349_at	246.73	140.23	354.2	167.96	411.87	138.43	256	181.01	397.63	99.13	257.13	298.07	518.77	649.21	780.7
202350_s_at	788.32	186.3	386.41	281.13	310.15	378.94	269.81	193.36	118.24	191.6	110.38	199.17	313.48	287.79	374.85
202351_at	1075.55	1972.13	1780.42	1231.22	975.3	882.3	1466.04	1341.89	839.76	1594.29	1041.37	2283.64	2353.46	2202.2	3012.46
202352_s_at	2024.78	2049.15	1436.95	1606.97	1447.92	1441.01	1576.21	2042.97	1628.74	1963.47	1806.99	1489.78	1494.44	1718.09	1973.96
202353_s_at	2356.68	3012.07	1760.05	1551.63	1318.69	1445.82	2516.37	2546.76	2133.83	2136.85	2412.97	2038.75	2605.45	2674.58	3461.43
202354_s_at	50.06	236.48	185.71	505.12	421.52	98.14	52.53	141.59	383.08	338.41	377.1	78.22	99.51	175.08	149.58
202355_s_at	358.77	241.05	447.11	519.48	485.66	418.85	283.26	387.35	243.48	275.39	379.7	133.77	402.54	336	368.06
202356_s_at	883.88	843.59	555.63	625.42	666.45	677.41	579.18	971.53	736.42	768.05	778.25	904.36	813.72	772.56	632.45
202357_s_at	255.14	240.38	42.67	374.43	636.01	166.82	240.87	192.31	428.29	318.87	379.77	264.16	233.87	251.96	180.64
202358_s_at	614.82	1109.35	769.68	945.75	387.99	394.55	303.64	1075.98	503.39	760.53	535.92	481.35	490.57	310.97	613.1
202359_s_at	378.19	777.82	366.12	646.28	122.99	647.06	566.55	1048.86	635.32	570.53	430.3	431.23	532.91	367.64	501.26
202360_at	1418.01	1291.39	1673.68	1602.29	1535.89	1595.19	1618.73	1434.28	1301.62	1444.64	976.98	1679.38	1239.42	1138.96	1462.42
202361_at	1062.56	663.55	1232.03	923.89	917.03	1085.47	666.52	1093.26	1165.64	1147.44	1122.95	1028.02	905.73	852.11	961.17
202362_at	1307.39	2351.32	2857.15	2951.69	1908.59	1949.84	2944.22	1841.61	2465.17	3012.05	2489.16	2355.54	2027.55	2428.82	2456.62
202363_at	889.91	613.04	841.88	871.23	1603.39	764.37	1164.93	666.69	635.68	273.77	587.83	1102.49	937.52	936.8	1137.96
202364_at	3203.94	3554.87	2387.11	2444.88	2130.37	2004.82	2062.56	2668.96	2467.13	2868.99	2795.49	2604.82	4280.71	4102.21	3667.6
202365_at	494.38	236.03	297.38	550.78	669.69	549.66	339.76	374.87	485.24	403.2	522.63	353.8	708.1	594.29	456.5
202366_at	1140.92	1109.54	1788.52	1096.22	858.89	1748.34	912.72	1964.5	1826.26	1915.54	1979.13	1421.08	475.7	478.74	749.26
202367_at	113.3	645.83	949.99	982.27	250.47	1037.07	354.02	659.05	983.18	741.48	1001.56	445.78	785.39	702.47	300.32
202368_s_at	519.15	501.13	660.6	722.83	780.77	437.5	582.7	546.3	508.43	497.12	339.18	513.11	427.55	401.94	323.26
202369_s_at	798.16	447.8	122.61	669.56	652.69	599.08	610.34	474.13	716.25	515.53	299.16	480.16	742.6	684.07	552.59
202370_s_at	1672.5	1301.9	1234.16	1398.6	1501.27	1254.29	2020.77	1112.96	1287.59	1503.33	1455.96	1517.18	2676.07	2921.37	2425.1
202371_at	1415.44	1393.25	1910.64	1219.2	1066.02	1196.23	2297.78	1020.51	1450.97	1590.67	1577.21	865.98	2565.99	2863.15	2292.81
202372_at	862.89	851.84	1288.31	879.95	1534.57	1105.06	1297.24	543.91	702	665.98	861.16	1200.81	1410.77	1090.79	1147.15
202373_s_at	1403.05	1144.83	1222.33	1502.39	2145.14	1404.57	2180.76	1050.58	1354.05	1009.9	1693.25	1366.03	1892.79	1220.75	1194.68
202374_s_at	465.31	673.73	465.52	798.07	779.72	586.97	513.3	661.98	396.45	428.08	561.71	695.8	473.95	528.9	655.28
202375_at	191.97	70.88	59.65	127.04	99.29	82.07	126.68	102.97	81.97	51.3	78.65	192.3	122.05	96.03	89.67
202376_at	120.05	113.18	297.04	321.59	326.74	256.15	82.33	592.78	93.66	156.76	272.18	113.24	400.73	314.37	131.4
202377_at	1959.38	1759.41	1409.07	1148.33	1099.42	1732.58	1125.96	1033.47	746.2	1140.38	982.37	1297.88	3003.7	3127.64	2593.46
202378_s_at	3143.23	2767.39	2112.56	1035.26	4132.71	1579.04	1818.02	2624.87	1799.83	2190.81	1469.07	2193.84	3364.55	3733.68	4323.04
202379_s_at	1878.47	1766.82	811.12	1167.19	1371.44	132.31	503.91	1162.39	640.95	1008.33	1015.96	1796.17	1451.09	1344.54	1393.54
202380_s_at	1114.25	791.22	1037.51	1081.63	1091.85	752.3	982.53	457.91	663.45	545.64	874.36	849.23	1125.39	968.54	821.23
202381_at	717.96	499.85	995.83	529.73	490.71	850.13	957.08	711.6	1218.01	1058.24	554.72	850.86	1280.79	1050.61	1146.82
202382_s_at	125.92	588.33	508.27	225.87	410.09	553.63	402.51	746.2	587.19	1081.59	637.22	104.26	432.76	527.07	426.06
202383_at	1373.36	1103.03	1021.07	1110.88	1367.52	1050.51	443.11	580.14	861.52	896.85	1085.86	1359.93	832.5	753.51	1182.86
202384_s_at	269.35	161.73	293.68	220.95	150.83	215.95	90.74	22.16	247.89	286.04	288.73	310.48	87.95	129.7	29.82
202385_s_at	758.71	655.43	1140.89	888.3	994.48	670.89	927.45	681.49	737.99	702.69	1108.75	755.75	791.61	735.46	1076.49
202386_s_at	589.47	958.77	870.31	684.19	829.82	906.71	1517.84	711.54	640.11	465.14	1010.09	582.6	1392.35	1264	994.78
202387_at	2033.46	1719.9	3572.51	2568.79	3233.46	3575.76	3078.47	3686.9	3207.36	3218.63	2708.55	2087.09	1954.84	1796.55	2360.42
202388_at	434.65	2875.45	68.22	352.15	584.58	85.42	1690.07	24.78	654.12	189.12	429.51	718.52	986.52	983.7	595.66
202389_s_at	507.7	295.32	209.23	203.23	709.05	441.24	68.08	654.13	531.72	266.51	369.34	349.1	402.36	353.66	405.4
202390_s_at	122.95	105.71	136.31	111.83	203.59	55.5	85.14	205.27	154.55	109.35	133.08	70.68	67.56	93.76	74.09
202391_at	643.45	834.1	227.38	554.36	1189.13	477.91	977.33	515.8	582.59	315.13	555.55	924.8	988.61	951.99	830.02
202392_s_at	62.39	234.27	197.58	89.32	172.35	231.7	91.04	214.49	101.12	300.29	125.05	142.85	78.81	269.79	46.82
202393_s_at	6281.02	10193.63	4518.37	1986.72	2359.16	4715.96	2562.53	3163.02	2176.85	1971.83	2701.53	3739.99	8482.55	7709.58	4828.52
202394_s_at	1249.05	934.07	993.29	1089.64	839.78	1179.54	893.53	1287.46	1406.77	1069.7	1005.74	1284.61	1008.06	919.03	869.42
202395_at	973.93	1342.27	823.4	1325.14	903.67	700.06	1336.73	973.86	793.78	845.88	756.95	902.45	1213.88	1355.82	1473.28
202396_at	1016.6	1054.57	781.39	537.19	760.88	831.42	1638.76	710.49	621.68	617.71	707.68	661.75	2106.23	1748.67	1767.09
202397_at	1419.6	2156.8	1681.93	1023.35	1091.03	2572.49	2077.49	3828.7	3187.85	3507.7	1864.23	1485.04	1611.84	2113.27	1840.78
202398_at	297.35	328.95	269.39	310.96	425.09	901.98	272.52	389.7	402.69	509.57	556.25	215.22	245.04	270.48	257.97
202399_s_at	2755.76	2929.26	2584.6	2042.93	2739.88	2923.6	2370.93	3741.95	3232.19	3001.69	2571.2	2645.92	2419.34	2096.17	2755.09
202400_s_at	844.62	752.75	533.53	654.77	478.28	509.53	352.09	165.78	424.04	396.7	402.1	214.33	429.77	263.12	357.58
202401_s_at	529.46	668.37	1211.98	1214.92	1025.1	1403.8	1075.26	928.61	725.1	709.34	629.6	688.92	459.23	598.28	647.93
202402_s_at	404.53	503.96	461.3	756.98	808.83	426.22	434.08	666.14	557.55	699.86	549.81	629.31	304.54	378.33	349.51
202403_s_at	15107.89	10573.98	5722.02	7245.33	4473.71	4093.41	9724.6	3681.06	2196.35	3557.38	1631.78	23582.78	10446.98	11410.81	7345.81
202404_s_at	3877	2124.14	793.7	891.65	863.44	1082.52	3796.55	954.55	497.02	993.82	159.27	12427.46	6290.32	5780.69	1861.04
202405_at	289.87	328.02	275.97	416.43	429.68	442.65	619.15	473.85	365.12	446.14	305.16	290.82	399.99	430.37	451.29
202406_s_at	1279.15	1231.13	881.6	812.2	747.84	728.84	1008.33	967.26	1021.62	665.87	640.22	956.25	1554.59	1579.72	1374.64
202407_s_at	258.15	343.46	341.65	615.76	795.93	519.57	473.83	636.44	762.93	699.02	644.99	377.48	416.22	257.44	186.9
202408_s_at	649.29	739.71	1091.73	862.5	1001.12	1525.33	838.94	1165.97	931.06	1052.36	984.79	906.65	807.9	954.08	876.92
202409_at	10879.03	3453.56	3204.14	2229.05	2487.2	2074.78	1169.9	1538.36	1481.66	1301.61	3374.44	7649.5	3006.68	2553.72	3312.03
202410_x_at	3074.1	512.77	95.82	601.52	1143.68	62.48	78.25	105.08	155.41	35.96	70.31	713.15	785.51	863.87	1157.68
202411_at	1320.6	909.97	806.5	987.31	814.96	1346.62	729.38	898.47	927.81	1045.28	897.88	1768.16	1075.9	1174.33	825.14
202412_s_at	760.56	452.81	217.14	273.56	264.2	222.27	279.12	366.34	238.29	294.79	469.03	582.52	384.02	480.55	269.83
202413_s_at	1304.41	824.7	688.1	624.8	811.56	780.05	958.28	865.26	623.65	582.84	681.28	674.94	2029.42	1979.73	1874.94
202414_at	476.7	401.5	456.6	511.55	743.11	500.97	710.09	287.54	398.97	423.01	1169.99	818.28	588.98	397.14	538.14
202415_s_at	514.86	671.18	580.69	827.83	615.13	727.4	746.16	949.95	758.83	886.82	858.98	266.92	526.17	552.07	476.97
202416_at	1488.47	1189.59	1421.57	1454.62	1672.77	1435.47	1063.07	1002.93	1041.75	1233.69	1164.52	1181	1306.35	1655.31	1191.73
202417_at	2041	2611.85	3287	3354.49	2483.45	3037.15	1519.72	2989.14	1869.9	2707.77	2786.49	2233.79	1544.17	1788.74	2612.54
202418_at	1502.74	2034.69	1708.77	1807.71	1425.73	2148.99	1079.66	2319.32	2023.58	2332.62	1935.66	1623.61	1812.41	1859.17	1585.98
202419_at	904.51	733.66	451.8	438	681.76	583.29	884.95	634.77	535.57	823.33	536.47	733.04	849.61	496.03	712.89
202420_s_at	759.09	511.38	1100.78	1094.66	1012.04	1183.08	1070.68	762.88	1125.9	858.11	1139.7	934.36	902.61	837.69	657.4
202421_at	710.52	553.74	540.91	618.75	638.9	782.84	672.71	672.9	546.93	632.8	547.22	716.6	658.14	599.73	656.76
202422_s_at	180.4	201.77	71.73	164.68	174.88	72	329.67	155.2	87.31	142.43	153.49	65.58	311.42	218.4	279.13
202423_at	2658.89	1769.12	2986.84	1795.93	1957.28	1706.05	2261.24	1269.12	1289.64	1488.8	1715.82	2193.32	2356.13	2125.58	2461.5
202424_at	2888.29	3979.12	5460.04	4545.14	4992.28	3302.52	2630.05	5560.97	5066.55	6366.93	5231.64	3958.41	3171.84	3234.07	2807.86
202425_x_at	3801.08	3923.32	3563.92	2343.42	3775.73	2452.01	2424.91	3214.77	2020.01	2743.53	3180.12	2662.12	3038.44	2539.56	3009.82
202426_s_at	793.89	1252.4	670.76	736.57	737.83	425.35	634.75	777.45	639.07	703.72	727.05	551.98	244.13	473.24	534.67
202427_s_at	4415.89	5187.26	4327.15	4280.79	3515.72	4363.29	4541.99	8017.63	8375.02	8138.98	6931.71	5962.79	3308.67	3287.34	4040.38
202428_x_at	6232.43	13354.3	5125.05	6078.31	4092.45	7385.62	7778.79	9371.51	11399.47	14674.44	8964.4	7080.02	3716.46	3231.28	6887.92
202429_s_at	4632.53	4629.63	4063.55	2518	2928.91	3777.36	3776.12	2523.63	1929.78	2101.96	2295.38	1894.13	5170.54	5509.6	5949.6
202430_s_at	180.29	223.36	94.9	288.91	34.62	56.98	117.55	10.2	71.67	103.99	98.18	152.63	301.37	304.68	193.1
202431_s_at	459.92	1409.19	108.44	113.54	367.71	86.61	274.38	95.51	283.4	398.22	79.49	104.26	592.73	684.33	292
202432_at	7425	11529.49	17529.15	13911.6	14292.1	16508.85	14503.11	10807.32	16022.21	17958.63	17383.3	9679.41	8528.72	9082.64	10713.02
202433_at	1964.85	2497.06	1615.46	2079.61	1367.53	2078.09	1761.97	1477.7	2133.87	2214.91	2621.44	1447.48	2880.58	2351.67	3159.5
202434_s_at	55.19	48.5	55.01	44.2	106.07	50.28	60.35	53.34	54.71	56.42	61.75	44.91	28.41	26.43	46.71
202435_s_at	434.03	492.81	178.35	248.95	648.8	186.7	93.98	367.96	419.56	269.87	241.13	568.26	373.57	324.42	254.22
202436_s_at	609.05	327.57	293.06	595.52	577.35	386.6	360.89	529.23	409.09	502.82	420.89	324.84	546.6	603.6	394.83
202437_s_at	218.03	156.8	151.07	206.79	287.68	144.87	229.2	198.07	182.7	185.63	3.66	243.6	285.34	299.57	261.85
202438_x_at	236.63	145.8	17.62	165.83	214.55	179.24	106.08	62.67	176.06	83.56	169.65	235.78	90.38	86.93	115.88
202439_s_at	623.86	605.27	444.6	499.9	433.47	522.24	664.92	545.59	485.59	440.67	572.97	497.32	659.76	545.39	592.64
202440_s_at	416.09	470.02	614.21	744.37	843.03	923.52	690.09	586.23	871.44	758.79	603.37	962.53	497.01	579.82	508.77
202441_at	1195.05	939.21	627.4	566.71	132.44	735.02	598	817.5	753.8	901.77	469.09	738.06	797.05	870.35	813.73
202442_at	2550.56	2495.49	2233.18	2031.66	2206.33	1972.67	2633.38	2247.28	1549.43	2192.97	2160.24	2518.92	3462.61	3565.87	3978.12
202443_x_at	1393.09	1383.94	1208.43	1306.67	1454.25	1191.23	1394.19	1266.59	980.52	881.89	850.6	1173.04	2494.45	2488.41	1868.44
202444_s_at	459.3	411.78	238.61	246.08	450.21	574.06	262.93	499.23	402.99	385.3	449.12	465.19	291.51	299.5	177.61
202445_s_at	297.96	273.75	438.64	443.52	620.94	408.03	301.58	450.62	429.35	358.82	324.61	511.43	199.4	324	399.55
202446_s_at	691.65	717.42	490.49	377.38	609.71	381.91	492.17	390.43	272.66	468.68	222.34	513.07	698.4	748.54	638.22
202447_at	3271.09	4532.56	2321.11	3249.76	2637.67	3120.56	5806.54	4187.15	4182.83	3665.46	4226.34	3693.11	2425.61	2586.31	3250.48
202448_s_at	1078.13	806.72	715.43	785.25	729.58	1079.59	510.82	1008.57	1142.45	1110.25	1098.62	772.22	549.14	368.27	485.79
202449_s_at	3983.99	5196.06	4162.23	4286	4561.84	3370.1	3199.62	4088.42	3754.27	4612.64	4055.58	3104.93	3405.51	2594.46	4912.65
202450_s_at	1928.17	1101.66	936.11	1204.37	1445.18	956.81	969.25	836.28	822.06	1083.64	874.13	1736.7	1549.51	1594.1	869.7
202451_at	617.1	369.36	356.67	337.37	479.56	445.18	650.02	304.46	137.11	325.31	368.85	380.64	493.42	662.48	505.44
202452_at	566.75	782.65	776.06	321.13	302.56	621.99	383.58	223.76	652.42	348.21	330.22	401.84	832.05	540.07	793.97
202453_s_at	968.94	532.18	627.77	741.12	637.53	848.69	525.28	653.96	391.14	485.57	607.02	632.01	669.54	774.99	654.34
202454_s_at	719.09	373.71	255.3	354.98	666.96	569.2	515.09	385.68	388.34	412.9	364	750.84	1522.57	1518.95	552.23
202455_at	1416.66	1074.36	2065.93	1744.61	1482.09	2409.16	1055.01	1642.66	2056.95	1444.4	1360.33	1474.77	816.94	879.8	963.16
202456_s_at	99.82	402.24	134.05	117.13	119.49	95.79	48.76	63.53	235.68	411.02	301.41	70.75	74.7	46.88	52.14
202457_s_at	3771.27	4063.87	3032.55	2222.91	2355.11	2912.36	2396.09	1614.12	1053.17	1225.32	1916	1203.88	4347.24	5239.18	4457.22
202458_at	1242.26	1705	1095.55	1767.26	1726.47	1060.17	1665.54	1263.73	1308.44	724.5	1676.8	1266.84	1392.81	1446.55	1352.59
202459_s_at	428.59	320.8	174.08	423.84	660.77	500.99	356.39	305.35	319.99	321.91	236.89	654.34	369.8	312.73	316.68
202460_s_at	640.51	395.62	110.31	452.25	539.04	512.3	499.1	308.86	362.81	286.22	521.7	525.01	433.59	453.28	453.72
202461_at	1431.58	1198.18	1639.23	1915.3	1937.55	2129.9	1590.12	1210.02	1839.56	1412.44	1654.49	1408.13	1922.59	1938.36	1577.38
202462_s_at	1934.5	1637.49	1730.4	1592.27	1196.52	1603.44	2174.92	871.65	1439.34	1413.77	1667.86	791.39	2033.85	2040.76	1966.25
202463_s_at	551.17	390.71	837.82	199.49	134.38	868.24	148.14	859.21	899.42	818.53	112.42	119.81	423.55	604.76	160.21
202464_s_at	842.32	2688.58	768.83	1989.25	2836.65	1152.33	2036.44	596	215.44	363.54	569.95	588.65	1326.99	1475.55	832.07
202465_at	217.46	428.52	241.13	484.26	366.1	191.83	673.73	207.1	90.05	116.89	92.19	262.01	851.55	999.78	252.88
202466_at	954.67	1077.57	848.35	795.09	769.4	965.56	898.15	791.51	925.07	972.61	816.88	902.75	853.43	1103.59	1273.48
202467_s_at	4020.02	4908.87	3617.77	3462.6	2968.84	4253.71	4573.97	4841.42	4098.9	4183.96	5224.43	3269.24	5588.59	5154.77	5065.84
202468_s_at	1915.07	1072.61	1296.55	742.56	825.59	1368.56	2057.27	1935.01	1691.42	1353.62	1175.78	1599.96	1855.45	1707.2	2171.82
202469_s_at	669.55	665.08	799.01	665.45	615.76	753.49	987.4	530.48	371.93	398.64	407.39	591.15	951.88	1086.12	1058.33
202470_s_at	111.62	222.57	44.41	62.4	83.81	99.42	189.99	46.87	55.74	53.75	62.39	95.03	94.78	90.05	206.76
202471_s_at	1838.01	2064.65	2168	1665.81	1659.96	2707.01	1060.78	2684.6	1909.02	2395.02	2344.02	1730.08	2828.71	2616.66	2221.06
[truncated: 20,284 more rows]
