# Supplementary material for: Combining multiple hypothesis testing and affinity propagation clustering leads to accurate, robust and sample size independent classification on gene expression data
Source: BMC Bioinformatics. 2012 Oct 17;13:270. doi: 10.1186/1471-2105-13-270 (PMC3542193; doi:10.1186/1471-2105-13-270)
Supplement: Additional file 5 — Contains the microarray data used in this experiment. For each disease, we provide the ‘class_labels.csv’, ‘train.csv’ and ‘test.csv’ files, which represent the analogy of samples as described in table 1. The intensity values are unprocessed. [file 1471-2105-13-270-S5.zip › microarray_data/ALS/train.csv]

Genes	GSM74356	GSM74357	GSM74358	GSM74359	GSM74360	GSM74361	GSM74240	GSM74241	GSM74242	GSM74243	GSM74244	GSM74245
1007_s_at	1796.64	1570.41	2410.78	1152.72	2070.23	1698.19	1793.82	2058.33	2190	1900.7	1986.62	2423.25
1053_at	228.16	334.32	211.86	287.9	223.84	337.33	398.22	476.88	285.28	418.73	308.55	205.69
117_at	287.96	320.68	360.75	365.09	354.21	286.93	318.7	233.07	377.7	336.89	305.66	277.27
121_at	3888.91	3812.82	4502.61	5159.13	6737.85	3060.53	3614.12	2816.38	2772.38	3105.18	3346.97	2559.17
1255_g_at	36.91	202.36	134.54	246.94	616.55	142.78	152.56	99.69	133.17	176.24	116.96	155.37
1294_at	804.81	568.74	548.73	818.41	1220.19	917.82	865.04	653.94	675.94	701.25	530.42	649.93
1316_at	726.46	604.33	491.9	413.47	619.19	505.8	503.01	280.97	366.1	336.06	449.63	399.07
1320_at	81.93	43.9	174.65	106.3	437.84	359.31	105.14	251.76	107.49	58.07	76.14	340.11
1405_i_at	63.47	35.8	31.58	16.87	33.6	113.08	48.65	46.35	121.24	158.3	31.6	44.4
1431_at	187.32	222.59	234.02	210.74	250.05	259.36	137.84	204.12	184	105.79	156.01	131.76
1438_at	80.73	113.12	119.39	97.29	143.11	82.48	93.72	138.39	140.65	53.3	176.83	53.72
1487_at	2667.22	3162.11	3508.69	2914.97	2736.84	2465.84	2474.82	2025.06	2678.17	2967.47	1796.18	1685.37
1494_f_at	908.04	1005.65	887.65	1331.73	1602.54	783.7	818.29	491.41	578.1	676.17	654.67	661.88
1598_g_at	3415.84	4449.32	3788.63	4081.97	6489.08	5461.29	2861.09	3099.24	3825.81	3575.72	3055.79	3958.17
160020_at	1178.57	1307.78	1409.86	1540.55	2661.56	953.11	727.73	752.75	706.27	602.92	709.06	927.74
1729_at	319.06	147.93	97.67	120.14	134.15	110.81	283.36	282.25	319.08	101.03	165	69.54
1773_at	459.31	292.49	439.32	642.82	575.42	326.18	496.12	340.1	396.35	341.81	455.29	398.34
177_at	31.61	185.28	27.87	301.55	161.88	227.17	135.21	150.77	137.15	88.3	125.18	114.44
179_at	3151.88	3080.72	4467.23	7968.45	6055.55	3567.66	3148.19	2556.11	3400.28	2663.38	3301.44	3848.89
1861_at	328.02	375.75	335.61	674.58	382.98	369.24	385.19	288.41	417.13	462.08	339.7	405.37
200000_s_at	2516.94	3188.97	2452.59	2568.5	1993.88	3064.75	2584.65	3597.61	3077.72	3055.04	2869.27	2787.39
200001_at	5381.83	6219.59	6187.23	8237.83	5948.25	7129.4	5781.31	8249.71	5284.18	7279.33	5457.53	5303.86
200002_at	14459.84	15460.18	16731.97	18869.98	16135.92	17900.75	8825.57	18445.21	14775.37	13345.73	12115.05	15319.27
200003_s_at	9383.62	10314.4	9012.89	11754.38	9222.91	10713.8	6784.7	17887.98	16199.2	15037.68	11285.22	19557.34
200004_at	13070.86	11123.14	11818.5	12667.25	9514.96	11996.74	11075.58	11621.04	13276.41	9890.07	11992.19	12727.3
200005_at	1974.3	2865.93	2543.26	2079.13	2416.88	3077.78	3217.33	3849.34	2978.99	2563.09	3240.22	3576.71
200006_at	15448.8	16538.26	15516.99	23080.91	18087.14	12826.52	10929.16	17124.21	18551.23	17556.24	13859.27	19743.66
200007_at	8614.07	8365.8	7405.49	9793.76	9728.56	8656.91	7258.25	13139.68	8359.43	8609.02	7875.67	10292.6
200008_s_at	2051.23	2030.06	2740.74	2685.72	2391.26	1730.6	2519.96	2166.14	2090.54	2063.85	2704.81	2981.62
200009_at	3333.17	3426.06	3504.51	3626.45	2501.77	4786.29	5982.7	4690.5	4317.51	5839.88	5879.43	5784.21
200010_at	17862.14	17299.15	16346.63	21194.94	15442.14	15320.95	5308.82	11862.22	17018.62	10042.41	7654.61	11321.91
200011_s_at	1041.55	1013.34	1023.67	818.96	1176.04	1418.44	1139.4	972.35	689	1150.08	1016.15	1031.27
200012_x_at	19466.91	27400.44	27160.72	20224.19	25231.03	21934.73	376.5	10892.78	11154.09	5712.01	5570.34	15296.99
200013_at	14965.95	13683.77	16637.92	20188.59	13266.82	16811.39	8915.04	16694.22	14629.77	13576.57	10790.3	13112.13
200014_s_at	1943.95	1761.95	1279.42	3124.94	1233.98	1923.46	2689.05	2548.5	2588.43	2175.39	3006.94	2352.53
200015_s_at	3765.97	3390.65	2841.46	4575.56	2414.95	5162.28	4541.22	4506.05	3799.45	4083.27	3913.26	3195.36
200016_x_at	11833.22	11009.55	12112.17	10092.23	10262.58	12200.53	7241.65	10822.68	15287.38	9076.01	8735.1	11384.18
200017_at	12036.86	15312.02	14045.7	19448.7	13552.97	14028.77	5273.98	17134.43	16824.4	14600.49	12753.57	16448.37
200018_at	24574.79	27076.24	29014.32	35399.56	32293.31	27900.62	7882.09	18146	18056.11	13912.11	11237.89	21777.6
200019_s_at	11654.92	10878.49	9021.08	19681.38	15371.83	14304.97	7611.09	15862.87	15843.61	15191.41	12393.9	19797.28
200020_at	1973.71	1923.35	2113.96	1711.32	1721.09	2029.53	1602.74	2253.92	2387.64	2301.74	3240.35	3279.1
200021_at	15276.2	8111.45	7656.17	6657.86	8567.28	18469.47	1828.89	13671.86	8673.63	13176.53	8088.72	12828.74
200022_at	10849.24	11111.94	8586.82	18106.98	10378.54	13933.82	8845.05	15781.6	12010.62	13198.57	12256.16	14832.19
200023_s_at	10117.5	9103.8	8521.11	11635.87	5676.71	9126.34	8265.05	10167.9	11980.3	10279.25	7976.21	7836.04
200024_at	13263.69	16299.1	15401.44	22895.38	12485.62	15603.54	1606.21	9140.92	9113.63	7153.18	5147.51	11051.88
200025_s_at	23690.88	26896.62	25358.95	33504.17	29391.67	26505.59	6819.45	17317.68	16674.06	15431.28	11404.62	19489.32
200026_at	13006.91	11403.37	15687.58	28406.77	27582.38	15864.66	2834.59	3617.59	3113.44	5918.35	4131.43	4407.89
200027_at	6159.51	9393.23	7128.88	5538.93	3716.39	5284.58	8236.53	7579.38	6859.69	7046.62	8589.58	9197.25
200028_s_at	7779.56	12050.23	8485.77	8027.29	6103.05	6681.16	4671.25	9431.26	9109.24	10009.36	7715.86	13634.79
200029_at	16384.83	15766.35	17973.92	20478	23012.69	17567.51	2132.38	10908.34	8306.34	7522.85	6985.86	10632.5
200030_s_at	24398.53	34278.7	35684.2	25870.4	15583.78	23555.78	1857.44	13034.76	13578.07	8481.46	6757.37	15829.16
200031_s_at	29800.33	33623.22	30139.82	34744.38	22217.29	31789.15	884.64	12588.48	12294.16	12736.8	6612.83	17219.02
200032_s_at	25211.82	33234.32	32090.39	29367.68	33704.91	29262.48	5802.27	17957.11	13490.45	13865.45	10744.34	23038.91
200033_at	5250.81	5514.73	5724.55	5350.15	6425.41	4340.48	8606.96	10535.87	6199.01	6048.25	7597.67	7479.03
200034_s_at	13651.41	19162.9	16569.4	17356.53	16183.55	14468.85	8359.91	14832.79	15074.5	14337.82	11609.16	15494.36
200035_at	3211.24	4711.38	4024.86	3644.01	4194.24	3640.76	2408.39	4032.62	4218.29	4579.33	3048.89	2618.11
200036_s_at	8956.03	7801.46	8364.43	11478.47	7530.46	11885.24	8781.22	12274.63	11515.45	10286.81	10383.28	9658.38
200037_s_at	2248.13	3148.86	3067.88	2518.11	2061.92	3139.97	3324.96	3248.69	3361.2	2917.74	2904.33	2302.68
200038_s_at	11209.69	14140.43	11451.02	15470.49	10705.57	11353.52	7552.87	14306.95	14066.41	13899.1	10803.14	21024.16
200039_s_at	4252.69	4106.53	3562.74	4023.54	2690.45	4297.35	5302	4620.07	3899.72	4523.7	3173.7	2941.41
200040_at	1711.57	2167.06	2127.18	2688.39	1597.5	2256.39	2601.08	2264.42	2622.56	2617.55	2459.76	2181.82
200041_s_at	4246.07	5083.66	5783.14	5681.2	4586.89	6988.79	6840.77	8190.31	6880.3	6382.41	6142.99	5563.56
200042_at	1679.5	1069.92	1611.94	2960.56	2936.28	2422.48	2260.13	1418.56	1542.73	1481.15	1547.69	1661.59
200043_at	4217.73	4339.62	4149.75	4655.23	5260.88	3829.15	5003.38	4799.04	5375	4925.63	5885.98	5332.95
200044_at	657.81	610.73	598.54	513.28	456.87	805.45	741.34	786.76	1127.75	594.8	883.15	677.59
200045_at	2037.74	2106.51	2057.95	2497.36	2164.17	2726.34	2913.66	3274.39	2589.11	2498.25	2562.28	2578.71
200046_at	3107.51	3451.1	2948.54	3006.32	2886.12	3029.81	3373.66	3670.09	2997.23	3783.56	4499.59	4180.29
200047_s_at	2914.24	2475.66	2452.7	2128.83	2097.08	2759.06	3848	2895.58	3019.79	3229.64	3925.09	3172.24
200048_s_at	6265	4643.17	3735.77	6732.33	4480.06	3467.82	4367.96	4488.83	5996.72	5634.19	4939.51	4789.03
200049_at	1618.52	1753.55	1837.19	1756.97	1913.72	2199.95	1808.2	1668.07	1885.41	1874.27	1357.36	1672.67
200050_at	1174.12	1351.2	1398.9	1898.07	1860.55	1330.69	1623.49	1896.77	1788.92	1628.16	2039.07	1707.58
200051_at	970.93	685.23	873.22	744.44	1295.89	1157.26	908.88	971.19	1022.74	908.15	859.4	1031.43
200052_s_at	1339.25	1535.5	1539.44	1671.01	1244.56	1803.9	2461.96	2329.74	2322.52	1579.99	2196.3	1625.05
200053_at	4021.69	6687.69	7870.94	8779.79	6508.73	7576.68	5085.84	3959.63	5464.24	5520.63	3421.19	4209.11
200054_at	466.93	662.24	483.53	495.85	632.13	402.83	418.51	443.49	331.69	336.14	498.32	467.69
200055_at	2858.2	3344.34	2886.99	3539.31	4766.86	3227.45	4954.78	5088.95	3589.32	4334.85	2931.11	3382.03
200056_s_at	1517.46	1300.68	1277.5	1020.01	646.35	1114.87	1189.05	1179.98	1650.18	1193.8	1629.44	700.7
200057_s_at	4337.62	4300.99	3971.51	3585.11	4153.13	5304.82	5097.29	6160.8	5933.59	5254.69	4909.12	4140.27
200058_s_at	2484.14	2141.1	2040.07	1652.79	1921.17	3433.93	3182.2	3046.73	2943.89	2501.78	2780.87	2371.03
200059_s_at	8551.17	8777.72	11815.31	9540.32	8023.59	10487.66	8692.8	18405.48	7580.62	14169.99	12718.34	11420.92
200060_s_at	4454.95	4067.59	5270.55	4181.97	4413.72	5497.53	7968.2	5042.63	5100.88	5134.91	4375.46	3720.1
200061_s_at	22678.89	30803.53	27735.03	26780.76	31532.61	26138.46	1222.37	9504.06	15167.27	11258.28	6273.31	12639.81
200062_s_at	29915.18	30951.64	28746.87	32365.84	38969.95	35025.83	5323.29	13498.3	11339.51	9237	6296.24	17967.32
200063_s_at	8445.42	9754.47	11842.01	8347.85	9446.47	9245.15	7346.08	12823.71	9250.23	12147.59	11862.79	12727.75
200064_at	11742.36	13113.5	13735.68	15560.59	10913.8	13649.79	6937.28	10765.52	9455.96	10197.6	8924.33	15929.86
200065_s_at	6972.59	8724.28	7721.63	8072.9	4775.52	8520.73	5790.41	6898.21	5982.69	6725.25	5243.62	7209.54
200066_at	1700.92	1468.7	1293.23	1158.2	1091.11	2036.74	2163.36	2200.58	3323.68	2139.42	2859.63	1996.88
200067_x_at	8164.24	8471.81	8795.56	8564.27	7796.15	7522.54	6431.13	8844.5	9263.3	9974.74	8692.16	7896.22
200068_s_at	3298.81	3766.36	4040.91	3262.68	3727.79	3908.26	5843.01	5179.53	3701.59	4152.86	5678.56	5870.98
200069_at	480.62	243.27	306.87	399.42	434.85	229.32	453.99	308.56	400.37	451.87	329.47	253.85
200070_at	934.63	1081.66	1024.39	1126.55	1180.96	1141.26	877.36	943.13	1005.86	782.46	816.02	963.95
200071_at	1539.04	1309.76	1623.48	1404.32	1024.5	1172.41	1500.88	1469.5	1820.3	1601.87	1863.9	1125.51
200072_s_at	1199.72	1358.24	1244.86	1911.9	1749.38	1660.84	2122.58	2351.05	2049.56	1913.84	2077.24	1961.72
200073_s_at	1537.35	1309.33	1345.28	1502.07	1023.38	1668.27	2170.7	1976.4	2013.8	1994.77	2308.55	1579.41
200074_s_at	7837.69	9965.13	9537.74	9470.49	7548.47	9033.6	7900.11	9730.04	9133.21	9220.79	6626.78	9906.02
200075_s_at	794.51	1076.65	895.33	1182.82	1193.98	813.33	1258.82	1425.2	1016.68	1145.82	1103.97	948.77
200076_s_at	1077.93	1089.48	721.99	1176.29	844.92	1077.57	1226.93	1221.97	1304.84	1303.06	1075.09	1077.4
200077_s_at	18845.75	20183.28	18739.79	20958.3	17891.69	16408.25	5678.79	10640.09	9684.65	10627.56	7166.26	15509.34
200078_s_at	1770.41	2216.27	2210.89	3575.6	1903.82	1793.54	2179.89	2116.4	2266.68	2291.29	2381.56	2854.07
200079_s_at	4817.71	5563.8	5599.27	5715.89	5214.8	5275.97	6298.59	6063.82	5134.69	6767.42	5469.69	6123.66
200080_s_at	10669.91	8608.79	11487.31	8427.93	8959.61	10836.37	8421.26	15964.68	14777.14	11010.17	11481.78	8522.83
200081_s_at	14548.65	16211.76	16031.14	21029.04	14399.78	17092.71	8708.1	15606.63	12511.68	13937.85	10102.34	16547.48
200082_s_at	9591.91	11661	11266.04	12315.57	10285.73	9808.61	7756.87	12775.72	11805.96	10872.4	9630.06	10295.61
200083_at	2791.11	3070.05	2902.68	2613.12	2779.4	3295.11	3763.19	3918.33	2998.09	3386.19	3452.95	2811.36
200084_at	3404.78	3070.14	3603.5	2865.63	2940.24	2942.54	3893.83	2986.32	3501.23	3509.89	5324.4	4033.59
200085_s_at	2841.49	3600.65	3255.26	6738.09	5834.58	4430.94	5372.45	6260.52	6789.73	5942.63	5950.8	6551.33
200086_s_at	11225.22	13289.91	13906.96	11108.42	10509.29	7519.75	4964.34	7934.81	9114.77	8428.91	7169.89	9860.66
200087_s_at	4342.41	5349.49	4691.47	5665.73	2973.71	5105.91	7276.77	7974.7	6133.41	6750.86	7244.74	7121.35
200088_x_at	11297.29	15923.92	14506.54	24444.22	21983.92	14845.51	4354.46	16477.87	14608.34	13112.42	10224.14	19155.41
200089_s_at	12745.45	12838.44	13258.62	15172.48	14826.93	14156.17	8421.03	17179.12	17401.1	15628.08	11639.74	20249.25
200090_at	3797.15	3265.91	3887.92	4274.27	4018.36	4455.61	3998.59	4142.37	3899.77	5280.56	4655.23	4979.79
200091_s_at	16335.53	15814	16055.86	17427.57	17058.15	15979.09	9628.94	18257.58	16588.06	15959.62	13402.94	12143.02
200092_s_at	15963.26	19546.49	16523.64	24795.81	21818.62	21710.57	3481.98	16478.11	16513.61	15562.49	12576.41	10728.18
200093_s_at	6709.67	5621.37	4757.69	7383.07	3664.29	5420.19	6304.53	8213.76	7611.13	6192.08	8172.08	6817.86
200094_s_at	14504.99	18643.43	22301.37	21593.71	13646.59	17299.01	6703.43	11922.28	11254.51	7051.96	6069.49	11958.2
200095_x_at	25933.44	26191.67	21797.11	35437.22	27951.75	30172.77	3714.86	13094.96	14900.09	10388.8	10642.31	15513.42
200096_s_at	3246.53	1796.8	2830.21	2517.51	2067.17	2739.12	2249.65	2312.67	2908.38	2827.68	2554.54	2244.38
200097_s_at	2881.78	4313.39	4886.26	2958.42	2733.8	5344.45	5917.85	5510.65	4700.38	4969.16	4529.63	4003.64
200098_s_at	4333.83	4689.06	3980.14	4222.86	4524.03	3525.31	4612.32	4956.15	4504.56	4165.44	4998.43	5683.58
200099_s_at	23034.3	26243.4	22388.35	26340.9	17202.5	25872.59	10121.48	20438.92	21879.01	18471.73	12423.48	22711.46
200593_s_at	1323.39	1725.77	1956.31	1896.54	1678.72	1684.76	2006.74	2283.1	2008.64	2300.36	2404.83	2532.55
200594_x_at	3445.52	4131.98	4956.69	3224.14	3745.67	4860.46	6377.96	8520.54	6384.93	5937.6	6074.89	6486.53
200595_s_at	3265.29	3373.91	3922.79	2694.21	2186.21	2730.41	6862.49	7321.38	5542.63	4935.13	6134.47	4086.06
200596_s_at	685.95	1007.88	1130.49	582.38	110.01	552.83	1099.37	1968.73	1039.93	1115.81	1783.42	2232.75
200597_at	689.57	649.32	917.62	929.22	755.01	1027.02	1182.79	1348.15	1342.81	1192.72	1313.33	1068.47
200598_s_at	1215.78	875.32	1260.22	763.38	767.32	1002.87	1167.05	854.17	1106.01	770.08	1335.82	1000.49
200599_s_at	1601.64	1386.57	2096.85	2076.18	1443.76	1238.98	3747.67	2986.32	2262.76	2417.16	3348.71	3186.81
200600_at	1627.74	1399.33	1689.91	971.35	1734.1	2062.63	2143.77	1664.28	1387.17	1626.98	1953.85	1289.77
200601_at	762.69	868.33	512.61	1146.12	1099.67	1315.14	749.78	910.41	790.42	746	467.83	670.17
200602_at	1264.38	679.59	884.67	535.4	1319.6	1076.2	1014.42	656.99	1229.62	548.06	1545.71	934.12
200603_at	4717.08	4645.83	5928.22	4597.15	3298.73	6507.77	8372.4	9789.85	5527.33	6960.47	6681.32	9910.92
200604_s_at	1606.35	2188.2	2159	1981.36	732.44	1750.39	3370.94	3001.99	1762.69	2006	3800.55	5314.07
200605_s_at	5038.28	7291.38	8143.99	5482.37	2670.62	7107.51	5723.22	11919.95	6727.33	7670.6	8467.1	12043.75
200606_at	188.41	182.11	184.87	239.71	461.78	305.5	236.32	201.08	125.14	215.4	246.78	268.19
200607_s_at	1572.96	1910.89	2211.55	1916.48	1509.59	2548.69	1975.59	1172.22	971.41	1260.11	1172.13	1226.3
200608_s_at	1981.38	2279.98	2359.63	1615.01	1996.95	2341.18	2184.17	2336.67	2730.05	3027.06	3212.23	2061.77
200609_s_at	2010.89	1773.98	1389.76	1905.75	2006.83	3003.51	2907.5	2056.13	1093.64	2038.07	1860.48	1677.58
200610_s_at	3560.29	4508.35	3477.39	5418.18	2390.69	4140.8	7343.47	9386.65	4459.55	5900.53	8419.19	7090.75
200611_s_at	1684.11	1791.64	1367.38	2409.01	1798.52	2147.64	2478.35	2271.5	1600.32	1541.11	1669.64	1685.88
200612_s_at	1560.27	1907.54	1769.07	1199.97	1328.92	917.26	1415.64	1115.91	1364.27	1484.1	1378.93	1409.17
200613_at	1746.38	1400.21	1342.25	2106.03	1163.19	1995.14	1876.04	2356.34	1884.04	1907.18	1963.55	1846.66
200614_at	3581.54	3459.62	3594.1	4761.67	5204.78	4038.43	5225.66	5239.26	4126.01	3861.74	6181.65	6751.4
200615_s_at	2508.02	2503.36	2315.4	2003.34	1222.26	1615.07	2270.4	1784.04	1690.21	2121.92	2380.8	2482.57
200616_s_at	3397.72	1680.97	927.17	465.79	396.6	832.07	358.15	402.63	423.52	539.56	428.9	430.41
200617_at	3456.17	2731.59	2168.54	2701.88	2213.17	2322.31	2355.09	2460.69	2955.4	3154.46	2457.02	2226.17
200618_at	1639.28	1111.08	976.53	1122.84	1787.12	2433.81	1996.05	1745.88	1407.14	1117.71	1386.7	1070.17
200619_at	334.51	479.29	460.78	137.04	135.76	673.98	878.58	1700.16	986.82	987.69	879.87	1167.35
200620_at	4338.59	4504.78	3894.87	2626.01	3283.89	3904.26	3540.51	3344.38	3882.46	4494.17	5730.6	6102.47
200621_at	1165.95	1040.04	1372.04	1586.98	2866.66	2454.39	1501.05	1386.68	1077.1	1184.71	1257.18	1200.51
200622_x_at	2416.43	2507.63	2497.6	2461.18	2176.74	1577.89	1881.16	1678.69	2017.71	1595.12	2077.57	2136.21
200623_s_at	2224.6	1540.32	1917.2	3659.67	1934.51	2384.62	2460.08	2798.85	2412.35	2555.77	1788.35	1758.09
200624_s_at	4512.7	4358.97	5392.21	4519.26	2606.11	4380.1	6639.78	7898.14	5467	7516.44	9505.27	7931.75
200625_s_at	1195.41	694.62	731.59	554.61	172.74	1632.88	1295.3	1186.71	864.74	998.72	1073.17	872.88
200626_s_at	1277.99	1439.14	1605.08	2274.81	1127.26	1724.46	2266.46	2393.6	2092.39	1973.27	2565.47	2242.15
200627_at	4976.34	4668.74	5758.46	7041.19	4486.32	5802.05	6181.86	6497.89	7428.18	7161.52	7902.59	7171.81
200628_s_at	1098.31	1405.48	1110.74	944.8	1330.69	847.44	1090.84	1339.42	718.71	858.45	1204.6	1343.84
200629_at	1586.07	1291.26	1135.35	752.48	2175.94	1232.14	1859.02	1380.82	1255.47	951.27	1378.49	1480.6
200630_x_at	5929.17	5135.84	6358.59	3550.64	4135.2	6889.35	7319.99	6308.76	7093.06	8036.17	6607.81	7450.49
200631_s_at	4122.53	3387.48	3652.78	3148.36	2392.06	4241.16	4120.17	5159.36	4937.57	4181.14	4418.53	3984.17
200632_s_at	897.86	728.8	910.92	1226.99	2212.26	1458.65	792.52	805.91	892.05	922.63	1142.36	985.48
200633_at	34123.19	36148.56	36737.74	30968.61	41602.05	35364.8	2178.76	15497.17	9968.29	7813.13	4030.18	13223.07
200634_at	2730.79	2866.94	2490.39	2850.99	2312.37	3025.71	4697.35	5841.99	3310.02	3158.03	3074.26	2623.49
200635_s_at	138.17	63.22	39.34	55.33	162.67	194.27	195.81	132.06	131.45	164.56	149.77	186.52
200636_s_at	235.16	197.18	143.1	192.16	285.78	291.32	327.22	504.6	409.32	196.75	527.98	669.95
200637_s_at	54.34	28.2	55.68	38.02	197.03	50.52	68.78	78.99	71.45	40.27	119.61	171.09
200638_s_at	1151.92	1412.83	1641.34	1376.47	836.4	1274.63	2147.32	1979.38	1222.82	1252.78	2504.24	2410.14
200639_s_at	1462	1597.15	2224.74	1147.68	1598.83	2338.75	3595.38	2759.73	2163.02	2643.5	2805.21	2158.37
200640_at	1901.18	2385.56	2937.03	2687.66	3816.14	2816.28	3462.67	2422.47	3044.18	2549	3170.39	2657.78
200641_s_at	1777.45	2150.05	2250.87	1744.66	1549.81	1520.34	1720.2	1482.03	1203.64	1479.94	2223.16	2139.85
200642_at	12451.67	12838.62	9625.24	12664.44	13133.84	10640.49	10781.72	10511.31	12420.26	10160.99	11120.82	14273.48
200643_at	2788.98	3220.01	3383.09	3013.78	1946.51	3561.32	3710.15	4046.92	3512.54	3495.9	3176.2	2679.12
200644_at	789.4	923.49	971.78	692.42	1122.3	1101.37	870.2	915.65	611.06	681.98	724.18	761.37
200645_at	10599.49	12503.32	12796.16	11826.48	11149.33	13135.42	5557.8	11131.98	14712.51	12102.48	9548.74	11301.32
200646_s_at	766.49	856.55	861.77	939.76	349.45	802.27	809.83	908.27	565.54	575.21	623.21	535.42
200647_x_at	5735.75	7696.39	4626.61	6232.26	6452.32	4297.59	4166.77	7426.88	5884.62	6148.25	5130.45	7854.92
200648_s_at	5551.28	2174.37	5153.12	2322.65	1341.83	5761.33	2079.43	1569.63	1405.58	1908.64	1750.04	1799.48
200649_at	1271.71	2012.47	1784.81	2284.71	1623.03	1613.68	1870.66	2109.92	1699.48	1680.93	1192.19	1408.66
200650_s_at	29939.85	43958.99	33346.32	31479.57	30812.28	24706.86	383.9	11481.69	13463.75	8799.37	6481.27	19935.55
200651_at	18167.9	14865.88	15740.47	25459.1	14239.15	19214.71	4946.76	14731.74	14500.75	13608.75	9738.92	16366.18
200652_at	1491.61	1619.07	1528.77	2346.87	2845.19	1982.78	1756.44	1500.65	1610.25	1459.07	1631.32	1906.12
200653_s_at	5694.36	4413.3	3400.93	7385.1	4615.91	5627	6501.95	8942.49	10991.68	8931.41	7989.71	8596.73
200654_at	4402.44	4690.93	4524.14	7495.7	3605.47	6831.17	4610.24	6309.46	5664.7	5455.72	3385.91	2907.37
200655_s_at	6551.33	5095.85	4081.64	13620.35	8249.35	4690.61	7342.89	11399.5	10236.93	9641.72	8489.88	10457.39
200656_s_at	2012.9	1843.28	2178.42	2458.9	1009.81	2909.74	2885.03	2683.28	2449.91	2156.58	1967.67	1650.21
200657_at	1667.02	1599.13	1521.28	1588.96	1975.94	2008.7	2346.45	2648.94	1778.18	1996.98	2777.09	2242.16
200658_s_at	1443.7	1206.65	1527.25	1842.07	530.06	1211.43	1117.78	1039.52	1051.14	1499.35	1494.11	1401.34
200659_s_at	890.25	1153.39	1232.16	1671.43	375.02	1446.26	1495.37	1072.88	1262.58	1216.59	1077.1	835.17
200660_at	564.63	376.59	244.24	165.07	815.52	753.02	1004.71	1201.73	639.77	506.47	858.9	864.64
200661_at	401.05	773.5	948.09	450.74	280.39	741.97	250.9	693.4	214.23	867.74	208.94	761.34
200662_s_at	2438.21	2616.62	2914.69	2947.08	1334.47	2836.93	3333.65	3409.17	3870.25	3491.66	3706.29	3210.5
200663_at	10115.27	10933.18	10038.61	15198.72	12503.89	10242.61	8826.91	11605.27	13022.98	10176.76	10954.6	12044.8
200664_s_at	722.64	569.07	571.24	823.54	290.04	770.84	904.39	784.06	587.58	656.88	753.97	805.03
200665_s_at	6827.21	5718.67	3351.18	4194.94	2929.4	5134.38	7904.4	9322.81	2914.2	3559.52	5725.63	6047.75
200666_s_at	1069.86	1582.96	1275.26	1622.38	1414.91	1077.04	1563	1551.18	1540.71	1617.66	1625.08	1682.48
200667_at	3795.57	4250.14	4073.18	2700.34	2431.99	3031.87	3117.13	3652.59	4031.92	3882.5	3610.7	3413.82
200668_s_at	5270.27	8189.7	7158.42	6405.91	3566.7	4606.7	5242.01	5164.41	7430.11	6714.91	7355.14	6621.92
200669_s_at	5274.5	4676.74	4385.03	3604.84	1996.54	3345.15	3874.36	3363.77	4555.32	4040.68	3987.26	3793.88
200670_at	983.95	904.61	902.21	1043.33	854.44	1257.9	1141.84	1108.8	1019.07	840.83	1080.6	979.39
200671_s_at	418.56	582.16	424.06	169.84	121.66	557.94	393.47	382.76	159.8	342.09	776.97	644.53
200672_x_at	1527.17	1290.96	1692.51	1683.78	1057.59	1105.69	1540.91	1099.7	990.97	885.6	1551.74	1973.22
200673_at	5475.46	5702.67	6214.58	5483.56	5407.03	6205.71	5420.49	8314.82	7306.51	7892.63	7154.16	8559.41
200674_s_at	26073.65	29780.95	26938.27	25472.42	27646.08	31969.62	699.25	7193.07	1258.23	1248.56	2273.48	13535.77
200675_at	3258.55	3178.86	2771.38	3160.69	5616.33	5039.08	4359.14	3599.86	2742.89	2726.73	2513.71	3189.67
200676_s_at	643.48	579.01	469.9	607.35	447.23	812.48	584.4	436.58	566.33	551.61	504.51	533.36
200677_at	1913.48	2714.66	2381.59	1851.73	2208.65	2284.84	2053.41	1736.87	1369.07	2904.06	1815.49	2549.35
200678_x_at	1790.45	1674.46	1671.98	1350.83	1987.1	2015.43	2022.54	1871.13	1498.15	1534.71	1255.5	1848.18
200679_x_at	3034	2411.41	2336.26	2568.61	931.84	2353.76	2817.69	2850.54	2857.78	2650.1	3054.88	2268.17
200680_x_at	10636.35	9009.74	11365.51	13287.44	7338.98	9248.58	4482.6	10651.41	8546.4	6660.99	5686.79	6872.1
200681_at	6749.67	7246.45	7372.83	7358.71	3023.3	4872.54	5456.61	8328.24	6562.73	7368.54	7044.71	8292.65
200682_s_at	4239.96	3634.48	3142.96	3058.62	2439.62	3531.72	4724.62	5085.12	4471.88	4891.39	5389.08	4653.6
200683_s_at	1478.06	1247.56	1099.89	1687.2	430.38	1222.65	1694.29	1343.65	1494.24	1374.33	1424.76	1512.63
200684_s_at	918.79	1015.63	868.48	913.32	829.63	1151.26	940.8	670.58	1060.32	1041.92	1092.84	1068.32
200685_at	241.85	491.94	396.73	261.57	380.71	217.43	507.1	361.27	449.08	389.63	575.16	300.95
200686_s_at	2039.14	2774.69	2948.24	1593.45	1485.59	2057.85	6751.9	4725.01	7602.29	3438.66	4955.64	2055.48
200687_s_at	621.77	757.53	868.96	642.1	620.3	1159.94	1153.33	832.7	829.42	908.47	790.64	863.39
200688_at	337.24	318.09	346.62	421.07	388.71	318.53	277.85	189.29	51.33	277.45	247.78	328.7
200689_x_at	29440.78	41887.31	36801.74	29177.01	38993.99	27004.82	554.56	7133.17	5052.81	847.19	698.36	13765.5
200690_at	1726.68	2340.84	2790.48	2275.13	1575.84	2371.22	1695.66	1527.9	2062.86	1940.45	1675.78	987.92
200691_s_at	4820.71	7077.82	6655.89	4915.24	3637.95	5446.34	5909.75	7613.03	6665.21	6178.12	7022.87	6070.22
200692_s_at	2261.26	3080.67	3059.49	2335.98	1126	2244.17	2937.11	2737.59	3173.17	2849.57	3252.12	3809.75
200693_at	2489.65	2377.8	2323.56	2059.96	2332.13	2438.47	3303.16	2725.79	1710.3	1862.19	3539.43	3527.79
200694_s_at	2500.46	2643.86	3081.6	2220.99	3579.9	2680.19	3364.61	3246.47	2917.08	3228.91	3293.43	2767.69
200695_at	2029.62	3129.16	2485.58	3082.95	1314.13	2568.07	2127.11	3066.1	2245.41	2445.51	2018.7	2602.2
200696_s_at	5905.29	6102.69	5696.64	8439.81	15017.1	11498.22	6907.26	10325.5	6858.29	6317.85	7608.84	10891.68
200697_at	3959.47	5473.26	5391.75	4387.56	3796.46	2712.64	4067.45	5639.72	3965.96	4613.06	4745.61	5235.37
200698_at	1736.2	1870.78	2135.1	1207.58	2049.39	1904.72	2323.21	1527.94	1646	1850.68	1769.98	1851.56
200699_at	866.91	637.59	817.89	1285.13	1342.28	1028.2	1070.69	1034.18	1081.74	1157.7	914.61	1199.95
200700_s_at	2366.35	2193.54	2127.34	2055.03	2550.75	1892.71	3099.59	2915.47	1967.42	2079.27	3441.68	2959.83
200701_at	1461.31	1706.64	1526.79	2845.5	3092.49	1941.31	2353.45	1934.25	2063.09	1995.73	2109.68	1896.91
200702_s_at	968.32	488.93	558.3	121.18	408.72	511.61	127.1	363.57	162.74	97.29	309.05	305
200703_at	1467.51	2051.85	802.29	3078.98	3081.26	2532.52	4076.17	3899.9	2825.26	2074.43	6045.17	4334.87
200704_at	1350.86	1078.57	848.56	1269.58	1636.18	547.23	896.42	665.28	1480.61	1057.34	684.68	877.62
200705_s_at	14835.78	13580.08	16949.13	18594.27	13713.78	16635.7	7716.6	17408.4	15737.18	16016.22	12597.19	14979.88
200706_s_at	822.94	743.13	532.75	660.07	745.81	864.65	588.99	761.14	626.56	828.79	743.03	917.9
200707_at	530.21	458.71	371.96	585.67	68.65	844.4	875.7	767.66	701.25	582.27	343.56	304.22
200708_at	13884.01	16635.11	16243.1	12044.47	6374.58	10096.73	5399.61	9344.48	8336.02	8801.01	7047.33	18004.19
200709_at	4257.17	2901.19	3800.65	4329.79	4132	3491.04	4847.64	4608.49	2811.13	3634.02	3394.37	2475.66
200710_at	7689.66	9979.1	10953.09	9586.1	9788.89	7953.25	6348.44	5623.89	12518.08	9486	8169.77	8441.03
200711_s_at	6230.27	5169.95	5178.51	7317.69	7652.17	5499.42	6658.33	7509.5	7095.73	7161.51	6424.77	5272.9
200712_s_at	602.45	635.49	619.92	850.43	852.01	617.84	1038.56	883.86	361.02	406.77	864.15	1018.68
200713_s_at	1548.49	1394.26	1021.96	1565.38	873.44	1605.26	2813.15	2491.07	1557.62	1617.53	2624.92	3115.91
200714_x_at	2213.75	3116.45	2641.83	2066.93	3487.8	2323.84	2135.39	2439.93	1957.43	2214.41	2066.39	2424.26
200715_x_at	4190.6	5185.27	5388.87	10925.34	8182.75	5234.22	5162.71	7681.95	7508.29	5945.01	5909.63	8658.41
200716_x_at	31962.09	33459.18	33107.97	35676.26	38600.99	37256.88	1206.06	13715.26	13079.88	9917.34	8145.92	19007.58
200717_x_at	34444.25	37171.15	37846.01	39057.79	37447.48	34853.07	1819.61	15858.51	19597.73	11248.4	7642.17	20599.93
200718_s_at	17510.31	21343.16	18448	22755.26	18833.53	18478.65	8931.79	18240.78	15342.47	14313.77	13849.53	19670.4
200719_at	2000.09	1670.74	2049.08	1549.98	2297.19	1965.21	2057.33	1708.72	1829.75	2119.87	1569.24	1552.02
200720_s_at	1247.34	1834.87	1733.93	1834.12	1051.64	1176.14	1693.66	1698.7	1783.07	1742.4	2021.86	1859.61
200721_s_at	1536.75	1939.75	1710.09	2194.76	2042.93	1577.57	2017.83	2524.52	2594.76	1940.11	1931.55	1783.63
200722_s_at	1380.34	1198.69	1202.08	1216.69	1149.37	1139.82	1470.39	1316.16	1231.96	1119.81	1336.44	1577.69
200723_s_at	3089.15	3560.5	2392.24	3389.73	1536.34	3360.19	3334.51	3222.18	3240.15	2848.73	3888.96	3634.03
200724_at	615.01	629.49	445.46	402.71	497.66	424.67	611.82	359.73	321.7	346.37	298	327.5
200725_x_at	21581.27	25390.76	22981.32	28652.68	22336.03	23405.55	159.61	8849.51	11110.15	6054.01	5725.91	13630.34
200726_at	8520.19	8568.21	8192.75	5576.94	5112.79	4308	5690.59	7752.04	8804.97	6893.42	10221.76	8817.44
200727_s_at	1200.36	1180.36	1260.25	661.28	949.54	832.78	1001.81	860.07	792.53	718.91	981.59	910.5
200728_at	1815.5	1746.38	1741.51	2101.83	1121.57	2160.24	2623.9	2401.23	1562.09	1941.62	2606.65	2643.54
200729_s_at	1452.09	1504.96	1579.51	987.11	627.81	937.87	1853.23	1501	961.64	1115.22	1905.68	1759.65
200730_s_at	4493.96	6631.88	8792.09	5106.45	2289.86	1816.13	4915.1	3860.4	7581.94	7508.76	6605.13	5594.95
200731_s_at	5476.03	8566.8	9319	5499.95	3638.67	3387.71	6539.6	6087.03	11729.88	9238.37	8799.02	6295.97
200732_s_at	6740.59	12002.81	11082.37	9832.25	5334.68	5562.93	7192.76	9048.07	12498.93	10311.07	8080.12	11032.93
200733_s_at	2682.1	3301	4054.75	2584.98	2096.45	1210.29	3447.4	2291.19	3263.36	4411.01	4312.64	1820.16
200734_s_at	838.42	972.98	816.23	1088.54	1714.58	984.27	811.73	734.79	487.52	418.5	665.92	556.9
200735_x_at	7664.64	9978.76	11210.54	8919.98	13712.04	12101.59	9653.31	17462.74	17070.52	14760.21	12649.16	14172.99
200736_s_at	2605.77	4474.21	2640.08	3723.25	1922.35	2413.16	2893.65	2657.28	3606.19	2973.09	3313.98	2740.44
200737_at	2816.32	4116.61	3094.24	4034.56	1262.65	2162.41	4092.16	4656.87	2326	2715.24	4378.77	5629
200738_s_at	15455.21	17857.72	15101.75	16483.84	8158.79	10728.35	10088.76	16426.93	15084.11	14901.57	13261.04	15955.99
200739_s_at	1232.26	1002.02	1134.48	1633.02	761.18	902.87	1119.99	1016.94	743.21	866.71	1074.8	1029.54
200740_s_at	3973.4	4239.3	4048.96	5210.38	3001.25	3585.18	4014.98	4281.15	5059.28	3890.6	4577.99	3680.32
200741_s_at	25148.59	30531.19	32072.83	28027.65	42134.43	28072.45	3145.62	15311.03	18060.46	11530.15	9502.54	17010.49
200742_s_at	1156.41	1374.19	1385.68	893.77	1339.74	1082.87	1030.68	928.09	1084.03	1090.98	837.96	934.7
200743_s_at	1604.38	1312.15	1596.07	1125.45	1492.61	1390.4	1827.14	1425.14	1359.38	1496.07	1496.06	1354.17
200744_s_at	1087.45	709.62	658.18	564.72	604.04	1063.7	687.33	937.87	655.4	792.72	926.58	663.86
200745_s_at	3266.79	2141.96	1830.91	1331.83	949.28	2903.96	2180.31	1743.7	1629.42	2082.21	1765.08	1875.2
200746_s_at	1712.97	1552.88	1440.25	1702.12	1874.22	2266.53	2336.56	2517.38	1802.21	1774.9	1723.13	1604.49
200747_s_at	540.93	632.01	994.44	1210.92	1029.78	1724.23	1207.06	896.36	1181.59	1488.47	1183.83	854.67
200748_s_at	15992.7	16532.4	12785.88	11855.68	9656.39	15671.89	5384.45	15125.72	17062.68	13380.63	9785.06	12791.31
200749_at	1124.26	1164.23	1314.42	1477.01	400.49	1364.69	3650.61	3121.35	2028.71	2031.88	2336.99	1438.47
200750_s_at	3499.17	4009.51	3441.68	3679.03	2309.54	3888.23	6325.1	6867.2	4064.3	3790.08	5760.6	5441.23
200751_s_at	832.64	1057.09	1212.41	1404.99	519.84	1200.99	1533.8	1148.26	1157.51	950.41	1490.99	1493.79
200752_s_at	684.56	805.58	846.55	903.81	799	1171.23	882.08	793.39	702.72	844.11	550.89	504.61
200753_x_at	1538.99	1352.21	2395.1	1465.87	1480.94	1329.08	1575.34	1572.74	1469.44	1495.46	1647.05	1180.83
200754_x_at	3449.07	3330.17	4124.66	5395.16	2899.31	4746	4721.63	5527.42	4341.6	4409.17	5397.62	5329.37
200755_s_at	473.89	728.66	860.73	682.9	136.58	747.68	637.77	497.76	649.04	654.22	616.6	564.77
200756_x_at	674.71	923.89	960.62	810.78	1227.43	477.87	930.85	714.13	373.54	466.5	629.75	817.38
200757_s_at	2091.69	2556.31	2465.57	1584.88	1913.57	1971.84	3500.92	2985.3	2043.31	3079.83	2541.65	2523.55
200758_s_at	14097.05	12863.2	12885.81	14688.22	10133.65	12784.71	2797.2	12719.22	11904.85	12504.58	9115.45	13727.31
200759_x_at	17755.4	17971.36	17422.06	15718.1	18101.96	15493.32	7490.01	15894.6	18193.05	15728.68	12146.73	20570.34
200760_s_at	5117.53	4889.75	3734.83	5447.75	2354.8	3923.88	6369.82	6736.55	4696.73	5429.06	8636.82	9885.61
200761_s_at	7841.82	7885.01	6169.08	9156.18	7100.44	7416.89	10496.02	12349.63	9097.03	12045.91	12508.48	16133.98
200762_at	1642.06	1684.67	1910.76	762.29	2369.11	2536.44	1811.31	1803.23	2069.16	2224.91	2841.59	2260.71
200763_s_at	29895.83	45060.13	37618.41	32588.69	43851.24	31324.99	1611.22	15013.37	16373.96	10464.38	9002.95	18514.05
200764_s_at	1077.33	956.35	1182.95	1469.26	1311.07	1273.12	1305.28	1304.56	1075.44	1204.88	1458.79	1298.8
200765_x_at	1719.52	1431.43	1154.11	1526.43	1461.6	2151.33	2006.62	2015.93	1655.86	1823.51	2188.99	2241.19
200766_at	703.34	803.1	1038.91	1057.92	485.99	875.74	1132.69	1010.48	647.07	598.97	799.66	605.58
200767_s_at	1363.56	980.06	1166.21	1287.46	759.25	949.84	1041.62	707.35	1107.93	1037.85	904.14	822.34
200768_s_at	1706.71	2699.53	2463.87	2560.66	2359.59	1986.23	4366.82	4371.56	2365.93	2646.28	3572.69	3217.04
200769_s_at	1037.58	733.8	1098.47	1495.04	643.61	816.17	1044.06	1389.33	783.46	1199.62	1306.98	1803.85
200770_s_at	1228.99	788.4	944.26	629	863.51	1315.7	1329.72	793.77	641.4	815.79	1177.69	1135.82
200771_at	2867.06	3116.23	3410.42	2294.27	3841	3315.61	2920.17	2805.33	3047.62	3356.44	4330.64	4311.1
200772_x_at	2732.33	2174.58	1679.3	2008.58	3403.79	4070.69	1215.78	1578.48	915.65	901.68	1499.49	1517.62
200773_x_at	5309.71	6448.48	6177.89	4760.6	8013.91	7478.92	6594.75	6747.94	5455.83	7028.15	7277.14	6356.55
200774_at	7665.57	7091.25	7536.86	2923.74	3917.47	6616.21	7849.78	5725.38	6350.67	5788.02	5438.02	4753.08
200775_s_at	6316.65	6424.74	8856.03	5276.92	3383.31	8657.51	3975.51	9015.49	9485.05	8643.39	8265.92	8416.11
200776_s_at	914.24	1158.96	1164.65	988.29	759.13	1260.69	2534.56	1311.93	1119.47	1208.19	1790.41	1438.89
200777_s_at	1234.05	1169.12	1405.18	1254.85	1296.82	1814.76	2592.29	2235.52	1268.47	1462.43	2211.59	1655.47
200778_s_at	3544.87	7483.51	4763.4	5186.34	2642.1	4160.72	4651.81	4470.63	3341.5	3628.63	3678.88	3589.06
200779_at	11020.22	9148.81	7576.22	16153.45	14245.59	14026.33	5785.41	11773.55	16228.83	10315.98	8093.29	11150.13
200780_x_at	31029.26	35400.59	30000.86	26443.5	33044.38	26542.27	142.15	9398.55	7263.32	7109.36	3933.14	15312.71
200781_s_at	28169.32	32854.01	30008.93	28532.32	39359.5	28171.16	2489.59	6967.83	10186.12	6646.96	8273.02	12428.75
200782_at	2751.51	2015.28	1340.07	1526.93	2072.49	2490.07	2829.57	2758.76	1832.42	1700.88	2725.89	3169.74
200783_s_at	423.5	127.3	275.09	259.32	300.05	253.66	525.32	397.85	237.13	311.76	333.8	290.55
200784_s_at	234.24	162.26	167.75	67.41	219.22	247.99	52.6	83.72	104.83	76.39	237.76	68.51
200785_s_at	759.39	613.25	772.47	859.06	732.86	1004.19	654.17	455.23	610.1	500.01	620.04	561
200786_at	3785.08	3615.07	3447.11	4042.25	4514.4	3912.41	5665.95	4757.23	4741.62	5167	5749.64	6363.93
200787_s_at	1721.03	1881.97	1704.98	2078.14	2971.53	1527.18	1845.79	1115.86	886.79	1026.82	1023.31	1035.66
200788_s_at	1838.93	1814.57	1875.38	2075.43	2519.61	2457.61	3136.29	2986.35	1841.77	1756.61	2491.55	2088.21
200789_at	10241.77	7991.9	7849.68	10074.44	6215.28	10361.67	3839.03	5447.25	8105.32	8119.83	6996.66	9415.48
200790_at	3177.96	4939.49	3954.34	3048.06	2446.4	2789.3	7394.8	7286.87	5894.32	6371.41	6905.72	7662.85
200791_s_at	237.04	832.45	487.84	348.91	523.35	479.26	1152.36	1027.56	845.46	609.42	957.31	924.43
200792_at	4962.25	5357.78	4824.31	7038.29	5193.65	5615.64	6957.06	6495.05	5741.32	6359.7	7500.33	7086.64
200793_s_at	11411.91	14884.89	10657.42	11072.92	4402.98	13226.03	4722.37	7665.4	10632.84	8770.13	7214.12	5787.48
200794_x_at	3553.67	4114.46	3820.3	2960.64	3213.49	4216.46	5119.38	4857.22	3253.48	4797.43	5179.73	4844.85
200795_at	12985.26	9957.38	10838.11	6694.32	15868.37	12284.87	8467.84	11218.83	12646.6	11681.04	11759.82	13200.44
200796_s_at	598.09	551.64	563.23	488.51	34.79	341.83	197.16	135.15	150.99	259.21	117.77	248.91
200797_s_at	5562.72	4791.79	4012.23	4246.92	3234.37	4837.98	4922.78	5569.4	5421.7	7395.59	3213.39	3787.77
200798_x_at	4063.78	3502.57	3990.5	2445.7	1246.67	2491.28	3377.71	2051.91	2807.76	2597.41	1744.23	1726.1
200799_at	10328.23	8933.96	12921.82	10049.69	13968.29	11415.06	9708.53	10066.33	14666.97	12488.09	11869.72	8326.33
200800_s_at	1959.94	1716.6	2354.94	2400.39	1749.85	2375.41	2300.79	2350.46	2356.47	2817.88	2327.13	2591.89
200801_x_at	15384.58	13636.52	11755.54	20881.06	22852.06	22115.25	3463.09	15156.04	12477.59	11514.97	9849.22	12036.62
200802_at	2817.42	2260	2685.42	3111.92	2422.41	2389.22	3253.39	3073.82	3438.57	2884.65	1919.11	3159.73
200803_s_at	4861.18	3459.33	3257.62	4638.28	1817	2906.34	3231.11	2908.59	2262.15	2460.91	2860.99	3373.07
200804_at	5554.49	4488.73	4110.27	8607.7	4176.82	4893.27	4698.61	4799.26	5478.93	4495.65	3892.96	4259.61
200805_at	255.07	358.68	357.13	300.68	126.28	328.27	374.37	364.25	317.36	248.58	492.22	422.13
200806_s_at	2155.63	2420.31	2972.74	2377.82	1081.18	1809.08	2309.58	2058.22	2038.95	2214.34	2797.82	3311.97
200807_s_at	7045.26	7097.59	7110.16	5127.12	5605.59	6031.99	6819.72	7878.43	8442.02	7379.14	8238.49	7149.98
200808_s_at	845.37	532.75	493.71	2226.01	1812.52	455.76	1124.53	1362.78	732.32	1446.98	647.55	869.04
200809_x_at	14772.88	17206.29	15312.34	23802.9	21073.01	17693.52	5194.72	15422.61	11829.92	11562.54	9525.5	18360.62
200810_s_at	3645.99	4581.24	4741.16	4040.56	3093.79	5612.53	5087.51	6521.07	5708.95	4848.16	5334.92	4790.1
200811_at	4106.64	6359.86	7382.16	5217.22	3872.91	7494.75	5260.98	6175.5	7210.54	6307.16	6908.41	6053.22
200812_at	1663.48	2069.31	1762.67	2787.45	1290.7	1658.3	3252.07	2270.99	2669.95	3023.54	3219.24	3373.44
200813_s_at	1898.84	2365.12	1818.52	2422.2	1333.81	1731.48	2319.42	2673.27	2406.93	2815.16	2414.46	3278.6
200814_at	3589.8	2291.86	2704.43	2940.69	2805.85	2528.54	4502.72	3993.73	2393.92	3200.4	4370.88	3925.15
200815_s_at	881.88	1195.86	997.52	1344.04	1438.41	833.41	1128.11	783.72	982.16	868.75	863.48	980.36
200816_s_at	2933.98	3555.72	3301.96	3474.64	2103.66	2477.49	4643.57	4188.09	3954.11	4742.74	4992.68	5115.79
200817_x_at	31986.12	36000.81	29280.9	38290.66	35087.28	32502.03	6105.15	13369.99	14531.89	8801.72	7428.2	18914.52
200818_at	21008.83	25465.39	26038.56	23591.82	14698.79	20755.4	8316.69	15794.98	14474.19	15676.95	11744.62	17231.62
200819_s_at	26511.61	30261.41	25429.85	28543.58	33162.5	28666.2	18.07	6923.88	11172.37	7961.63	4578.19	15154.28
200820_at	1181.22	2550.75	2481.59	2431.26	1265.61	1709.46	4651.22	5783.96	3328.71	3444.16	3619.9	3872.21
200821_at	2434.05	1426.61	2789.61	4155.48	1812.38	3169.69	4710.18	3153.26	3774.19	2990.65	3746.25	1763.23
200822_x_at	24912.71	30245.47	27696.32	26248.23	20826.15	22685.66	3944.94	14455.74	16501.84	12652.72	8747	16703.47
200823_x_at	14294.89	12511.38	12479.43	18999.1	16124.5	18658.88	4322.05	10781.88	12129.2	9113.07	5522.55	11230.41
200824_at	2008.9	1948.83	2066.22	3181.44	3980.67	2424.05	2337.07	2812.69	2359.88	2338.15	2350.81	2150.41
200825_s_at	1004.45	821.26	1068.36	746.25	1039.68	797.34	1455.49	1073.99	814.89	818.94	1149.36	1430.8
200826_at	4236.55	4325.81	3387.28	4627.27	4838.15	3393.2	3899.28	5621.85	5924.74	5091.36	5269.92	5478.29
200827_at	590.65	517.71	516.55	914.52	863.89	786.6	766.9	864.72	506.96	758.35	563.39	587.99
200828_s_at	2729.93	3778.32	3208.07	2970.51	2815.83	3027.04	3739.68	2915.5	2692.75	2840.53	3484.97	4904.89
200829_x_at	2622.99	2640.81	2318.19	2456.19	2943.78	2622.07	3471.76	2859.78	2798.62	3370.03	3803.06	3433.3
200830_at	4917.02	4516.03	3332.8	4207.06	3581.75	4175.73	4321.25	5920.59	6630.34	5939.65	6143.77	6326.87
200831_s_at	416.27	95.1	125.41	383.1	302.45	159.91	95.83	86.41	129.67	112.16	109.86	483.89
200832_s_at	493.78	28.64	15.25	31.56	32.74	360.13	51.08	28.92	19.68	19.38	25.84	23.09
200833_s_at	1606.68	1525	1687.2	1488.18	1819.04	1946.76	2230.36	2177.61	1859.77	2073.55	2891.64	2352.61
200834_s_at	16060.58	14173.34	12022.86	22187.84	15191.4	18884.84	6706.78	15666.88	14871.9	13763.66	9571.33	16973.29
200835_s_at	4431.47	1409.39	1768.3	65.41	60.65	1473.81	87.33	77.74	86.04	85.21	226.52	111.25
200836_s_at	2580.46	4024.58	3700.66	2039.3	1060.66	2940.06	3244.64	2835.18	1511.66	1734.98	1852.58	2100.03
200837_at	517.63	654.7	476.93	1365.57	704.76	493.58	877.96	997.08	469.85	601.97	767.06	1259.81
200838_at	1237.98	1929.14	2649.67	1932.69	1329.53	883.73	1383.78	1537.52	1681.46	1068.69	918.24	837.99
200839_s_at	1885.69	3075.58	3150.39	1717.84	832.71	2388.22	2145.58	2650	3026.69	2478.16	2111.73	2479.57
200840_at	7962.9	8103.61	8072.55	9777.86	8674.82	11065.42	8524.01	9603.27	9132.38	10955.31	10651.22	12425.95
200841_s_at	713.19	648.9	771.13	353.21	61.27	410.63	359.26	227.54	79.86	368.57	577.95	534.85
200842_s_at	2703.93	1575.14	2175.64	1038.72	1122.2	1518.6	1069.05	850.29	890.46	1372.65	1434.55	889.5
200843_s_at	2151.45	1943.92	2169.83	2002.94	1480.55	2144.37	2484.58	1913.85	2770.57	1909.72	2806.59	1895.75
200844_s_at	6567.91	8065.47	10063.91	9871.41	5848.3	8148.75	7794.13	10062.52	9016.74	7983.63	6840.19	11388.48
200845_s_at	6165.67	6463.4	7325.73	6043.69	5745.7	5995.13	6579.24	8519.68	8381.49	6465.81	7290.23	6925.37
200846_s_at	1226.82	1113.78	1115.76	1751.14	513.72	907.26	1567.16	1767.26	864.04	1087.68	1445.84	1769.16
200847_s_at	3138.14	2706.04	2829.93	2762.13	2292.91	2726.48	3901.94	3237.56	4070.17	3395.81	4237.49	2952.26
200848_at	1387.3	1971.47	1631.8	1494.86	911.3	1463.48	1938.32	1879.96	1126.4	1370.27	1552.69	1879.76
200849_s_at	1183	1865.65	1790.84	2017.96	1591.27	1650.45	2430.33	2313.9	1044.56	1537.47	1902.38	1540.35
200850_s_at	3164.43	4368.49	3593.17	4060.84	2906.9	2936.91	6600.64	6107.28	4639.22	4716.06	6548.87	5709.61
200851_s_at	2272.32	2448.71	2915.41	2310.02	2357.59	2107.07	3676.39	3247.74	2685.53	3067.93	3407.93	3430.99
200852_x_at	981.7	794.43	887.6	1985.24	1055	1586.66	1361.02	1687.72	1130.32	908.07	655.29	784.53
200853_at	1498.41	1024.87	1074.62	1873.95	1196.27	1577.79	1570.51	1455.94	1393.75	1429.92	1998.91	1728.09
200854_at	1662.54	2316.83	1907.91	1060.75	899.37	2429.29	2724.88	2214.61	2448.21	2074.59	2210.55	1996.15
200855_at	496.03	573.1	491.53	530.28	751.33	381.03	644.97	373.79	458.09	529.7	591.66	564.88
200856_x_at	606.48	1024.46	601.52	622.82	737.59	913.14	838.14	557.99	644.92	429.53	499.19	465.07
200857_s_at	1970.54	1731.29	1818.77	1530.08	1333.62	1683.09	1760.88	1573.33	1779.28	1667.62	1718.65	1835.9
200858_s_at	15251.61	14213.01	13943.56	11022.35	8676.37	15075.87	9189.93	17897.82	16237.69	16461.4	12541.94	13053.02
200859_x_at	1081.24	768.32	737.75	809.53	1162.81	1557.1	915.03	937.37	1028.31	794.67	660.83	633.73
200860_s_at	1520.63	2008.47	2189.98	1773.41	2141.72	1993.32	2558.18	1989.65	2249.5	2524.56	2500.65	2690.58
200861_at	1012.98	751.96	857.79	552.11	801.56	927.19	1221.46	866.31	897.84	948.65	1024.1	890.52
200862_at	864.21	2746.31	1233.07	2115.26	1655.69	895.1	1289.05	1495.83	1442.95	1596.22	1114.41	1103.91
200863_s_at	2739.15	2642.76	2294.47	3431.27	2686.24	2610.99	3157.87	2906.41	2379.25	2272.74	3589.94	4060.86
200864_s_at	410.2	425.68	480.89	392.74	623.53	429.35	654.66	527.51	549.38	411.3	624.49	512.14
200865_at	37.3	15.35	6.02	10.09	30.56	10.83	115.38	56.14	97.53	19.54	45.11	59.96
200866_s_at	5394.82	5978	6392.83	6817.68	3529.14	5837.94	7737.25	10008.1	4427.13	5499.74	7234.52	8338.29
200867_at	746.3	1039.32	1144.98	936.08	579.12	694.83	1096.26	1076.84	979.33	1212.56	1389.98	1197.53
200868_s_at	1729	2105.67	2055.58	1933.62	2105.4	1322.32	2283.69	1092.69	1813.59	1431.33	1210.37	1519.32
200869_at	12729.12	12703.86	10766.81	25596.65	13354.5	16705.85	9343.98	17462.65	16873.95	14675.21	12250	18505.7
200870_at	5934.43	6573.27	6274.36	4518.96	3313.1	5512.26	5188.56	6012.74	5603	7228.2	6896.89	6702.04
200871_s_at	10803.75	11568.66	8163.31	7840.98	7685.07	10224.4	3433.49	12630.17	12061.04	10720.19	7971.46	16612.95
200872_at	2789.04	2520.27	2033.19	2817.16	5710.66	3424.23	3791.6	3988.26	2433.22	3242.01	4364.87	5280.16
200873_s_at	4453.43	4234.29	2953.17	2858.74	2960.17	2885.68	5465.24	3028.26	4286.05	4254.99	5090.65	5437.86
200874_s_at	840.19	681.74	784.69	1157.29	1316.64	746.04	540.45	579.22	686.45	637.59	446.27	533.63
200875_s_at	504.13	602.26	597.71	519.25	552.2	1037.9	1061.89	1032.2	560.64	699.21	807.19	768.38
200876_s_at	3753.57	3668.26	3597.97	4708.04	2936.43	3851.74	4515.86	4743.31	4895.15	4216.39	6398.42	5510.27
200877_at	5845.24	6629.15	5912.5	8923.87	3584.44	5565.5	8113.41	7121.11	7568.48	6545.75	8871.78	9199.96
200878_at	4669.41	3785.57	5818.62	1893.36	4082.14	5811.23	3435.16	3300.61	2998.87	3191.76	2870.59	3266.45
200879_s_at	820.22	795.45	1111.35	361.79	627.13	820.24	454.68	259.65	331.26	362.64	237.43	264.14
200880_at	1016.1	1102.7	803.77	1483.23	1573.27	1251.71	1805.68	1644.29	1300.2	1727.83	1689.94	1995.75
200881_s_at	1389.85	1618.62	1030.61	1715.55	1702.29	1480.48	2986.03	2369.97	1642.28	1804.43	2510.69	3101.8
200882_s_at	3969.31	2433.17	2637.77	4489.37	3697.98	3591.39	4629.51	5139.42	4803.93	3981.56	6383.41	6209.38
200883_at	7457.96	10150.96	10098.02	7353.51	4445.86	7737.12	7001.32	6844.09	8847.94	10086.81	10041	9946.18
200884_at	663.7	854.99	1625.53	885.48	740.46	1603.45	847.62	994.58	835.06	430.32	525.86	666.72
200885_at	1331.81	828.64	817.3	1278.59	1407.27	1267.15	1374.44	1283.67	1039.03	1043.53	1038.24	1144.87
200886_s_at	1868.21	2133.62	1332.3	1467.99	1721.16	1832.64	2470.2	2464.97	1493.11	1454.62	2175.28	2652.63
200887_s_at	2374	2966.65	2438.63	1453.24	1312.76	2221.26	2869.22	3132.34	2455.2	2475.59	2446.55	2821.67
200888_s_at	11607.11	13982.22	14309.38	18963.41	14272.39	13492.43	7572.55	13659.44	12441.94	14427.67	10200.91	20264.5
200889_s_at	694.87	568.11	562.35	633.73	415.96	499.63	569.61	402.26	369.6	402.64	671.15	508.51
200890_s_at	315.88	268.27	291.58	230.57	241.48	446.06	415.67	216.37	414.97	139.52	437.04	342.18
200891_s_at	1417.04	959.18	957.81	946.72	1177.83	1789.93	1945.9	2315.36	1774.35	978.5	2002.42	1060.86
200892_s_at	1393.96	1652.5	1475.13	1384.63	1130.94	1382.48	2184.09	1910.36	1700.24	1477.32	1735.57	1424.88
200893_at	2580.81	2620.29	2481.83	2745.57	2021.88	2797.25	3206.97	3791.51	2897.58	2896.52	3143.96	2477.92
200894_s_at	477.4	390.3	398.04	588.3	353.07	566.68	648.69	416.35	504.16	351.66	346.66	430.04
200895_s_at	1581.36	1646.12	1440.23	1604.99	1308.77	2128.65	1778.61	1938.56	1535.66	1443.39	1675.04	1657.35
200896_x_at	6321.22	6151.14	6293.86	5492.74	4297.49	5878.65	7296	7379.95	7157.37	6734.16	4903.23	5478.99
200897_s_at	9007.61	9246.75	8398.2	4882.17	6713.54	10707.56	7151.89	11507.48	10968.83	11764.17	9733	10926.19
200898_s_at	479.62	919.1	916.97	456	197.4	525.31	579.63	469.5	347.94	565.58	832.96	1060.8
200899_s_at	1069.15	1657.92	1621.43	1006.63	1468.03	1268.31	1385.48	1230.12	1830.67	1340.23	1791.13	1713.96
200900_s_at	462.35	403.86	509.98	305.17	90.63	424.49	228.82	296.25	284.32	460.02	456.21	480.32
200901_s_at	896.6	875.62	1082	776.55	538.25	1057.71	1195.12	1029.65	1019.48	1006.34	1235.52	1004.69
200902_at	1139.48	936.38	981.41	1163.1	1139.25	1344.26	1330.06	1200.61	1058.87	763.17	1181.14	648.35
200903_s_at	1521.67	1514.54	1551.87	2002.58	1165.14	1830.54	2290.62	2105.7	1819.67	2033.67	1632.2	1749.48
200904_at	899.49	768.56	862.04	484.14	2421.97	2023.75	1120.27	1078.09	1157.86	732.73	1063.42	1548.81
200905_x_at	4165.45	3518.47	3351.72	3003.86	4248.07	6086.89	2060.79	2072.07	2424.56	2115.89	2588.51	2559.08
200906_s_at	2399.89	1606.73	1279.86	829.25	812.29	1680.08	1091.13	992.95	768.04	1108.85	1303.3	1426.33
200907_s_at	5003.26	4887.16	4395.43	2497.39	2101.7	6703.03	6075.89	5634.6	6750.36	6248.47	6471.91	6151.98
200908_s_at	126.16	106.66	85.55	274.52	105.69	148.27	322.8	223.09	318.69	146.06	177.84	139.98
200909_s_at	15249.3	14775.19	12013.65	19422	13984.69	19536.12	10752.69	17820.43	13555	15272.23	11736.34	16322.98
200910_at	2112.8	2367.08	2177.8	2603.48	1720.19	2694.31	4331.06	4653.16	3614.11	4213.05	3493.82	4099.35
200911_s_at	2999.18	3747.94	5269.73	1917.74	3917.28	4410.46	4340.83	3650.37	3850.37	3993.1	4579.46	3900.25
200912_s_at	20758.19	24101.22	24117.19	26444.66	25701.65	19451.2	9036.14	18697.91	17362.93	16510.94	10040.75	21371.6
200913_at	620.45	917.6	875.83	429.68	653.88	667.33	985.79	1154.76	926.98	1045.13	1077.2	1129.15
200914_x_at	4624.51	3076.51	3738.52	2304.66	2087.54	2423.62	3844.53	3976.42	3524.27	4156.85	5661.77	2938.3
200915_x_at	15197.25	21011.69	16252.91	13697.33	11996.45	10107.3	8588.05	13939.48	11219.09	12439.19	10398.99	15263.43
200916_at	768.4	1114.17	939.77	980.99	1511.45	858.16	1143.97	560.09	830.3	573.83	719.29	673.67
200917_s_at	498.98	348.77	342.62	243.59	89.24	279.45	317.94	206.84	198.69	204.31	233.06	367.83
200918_s_at	3077.33	3664.54	2874.35	2608.86	2626.72	3335.64	4568.03	4324.58	4188.78	3923.22	3491.53	3684.13
200919_at	1860.82	1736.43	2172.22	2439.26	2879.83	2009.47	2164.2	1846.49	1717.05	1410.18	1484.71	1515.75
200920_s_at	1730.16	915.8	1091.92	734.1	835.89	2487.83	2197.53	1757.9	2168.25	2396.12	1875.92	1650.57
200921_s_at	1361.59	1621.21	1602.9	964.85	1403.08	2354.11	2306.08	1643.37	2251.17	2343.22	2067.45	1592.45
200922_at	361.08	411.04	510.66	908.07	714.89	562.53	791.32	559.57	509.74	603.41	641.61	590.94
200923_at	1537.88	1084	840.81	800.26	1052.35	1562.54	1131.49	918.59	622.73	705.23	1034.27	723.83
200924_s_at	379.7	317.18	457.39	560.61	445.53	158.4	456.68	681.13	670.58	290.68	730.24	750.66
200925_at	1885.94	2051.42	1832.92	1812.19	3099.97	2224.65	2045.17	1687.53	1478.94	1954.82	2012.82	1839.31
200926_at	34405.61	38627.19	37120	33727.25	45841.31	35992.57	69.02	9600.02	14177.38	9208.64	3979.29	15413.34
200927_s_at	824.97	1156	1223.19	1660.47	894.9	894.58	1387.68	1332.48	1327.7	1285.12	1448.25	1482.18
200928_s_at	216.57	187.27	221.4	243.04	410.67	357.78	362.97	244.83	106.15	259.98	174.18	254.55
200929_at	2008.72	2431.08	1928.42	1528.54	1254.87	1318.06	1898.82	1727.56	1470.21	1594.24	2538.84	2133.72
200930_s_at	247.73	185.27	170.71	427.92	105.7	177.1	41.77	30.53	34.43	83.92	141.59	190.95
200931_s_at	6408.31	6541.29	7473.37	7452.72	4808.75	6199.09	7024.11	9436.88	6271.89	6478.04	7395.19	7526.2
200932_s_at	1509.92	1884.68	1843.1	1645.13	1386.01	1842.94	1088.56	2116.1	1170.03	1269.44	2567.12	2278.53
200933_x_at	23065.91	27109.94	26167.9	30752.13	36210.45	25658.92	481.21	12037.22	15915.43	12204.96	8934.9	18630.52
200934_at	4221.29	4133.88	4176.97	3478.99	2681.73	3677.55	4426.36	3126.67	4219.22	4644.67	3779.41	3285.59
200935_at	69.65	56.77	197.15	213.29	159.74	202.5	128.87	171.13	167.27	146.76	101.96	65.38
200936_at	13821.3	14855.48	16637.59	25614.83	20228.7	18035.04	7503.49	14560.07	13917.76	12881.95	10284.86	17161.4
200937_s_at	11584.22	11908.2	11711.09	13027.57	11440.09	10908.33	6900.92	12023.88	11912.28	12121.16	10299.86	10259.2
200938_s_at	24.03	26.45	21.41	105.65	57.05	15.8	44.21	28.52	19.16	40.39	22.16	17.66
200939_s_at	291.68	427.16	587.44	215.6	221.93	402.79	279.11	183.99	217.59	65.75	215.68	165.92
200940_s_at	2507.2	2327.24	3359.24	2340.89	3758.39	4303.87	3016.48	2618.42	4497.68	3930.41	2751.58	2345.39
200941_at	1674.62	1399.04	1325.98	1886.63	1666.03	1250.4	1423.29	1035.6	1674.36	1391.37	1505.66	1470.78
200942_s_at	2844.9	2559.34	2739.46	3611.44	2481.56	2068.58	3182.29	2738.24	2326.86	3116.89	3331.15	4059.05
200943_at	971.74	487.98	927.78	722.84	590.3	475.75	2704.78	2343.16	1365.67	1081.53	1221.46	807.07
200944_s_at	1102.85	1024.17	955.81	1135.65	1246.71	1249.68	1936.93	1874.81	1642.41	1416.5	1329.52	1436.37
200945_s_at	3548.35	3202.42	2990.45	2298.62	3223.38	3499.51	5287.86	4836.85	4043.48	4179.59	4417.7	3656.81
200946_x_at	1820.34	1911.05	1840.28	1203.07	1771.61	1415.58	1446.7	1617.08	1179.58	1437.92	1630.44	1392.58
200947_s_at	1281.49	1599.9	1929.8	1337.71	229.06	1135.89	1207.33	1030.58	968.36	1031.77	1438.39	1317.16
200948_at	2708.16	3412.7	2856.86	2632.66	2750.23	3169.7	5730.85	3076.96	2513.73	2629.3	2928.77	2411.29
200949_x_at	17585.34	19667.29	23447.7	24634.84	22816.56	16641.89	6439.23	11401.62	11741.7	12361.17	9085.88	16605.8
200950_at	1030.34	699.89	914.34	1205.17	1451.06	1126.07	1149.21	1174.63	1282.75	852.64	1185.02	1204.19
200951_s_at	39.21	17.92	45.79	63.6	48.74	96.81	21.59	15.15	29.24	35.95	57.37	12.8
200952_s_at	239.77	305	280.32	251.11	402.35	377.89	71.6	126.01	294.86	288.54	202.75	180.3
200953_s_at	562.39	642.73	449.14	569.14	1144.41	615.13	766.75	990.9	611.88	509.74	669.3	661.15
200954_at	1524.32	1947.7	1904.19	2016.3	1829.81	859.56	1309.1	1260.79	1641.85	1666.33	1012.25	1144.34
200955_at	4322.7	5181	4474.28	5073.78	3337.56	2909.46	3209.66	3498.69	4472.49	3639.23	4605.25	4617.93
200956_s_at	498.06	421.07	455.96	522.79	115.28	538.39	662.81	475.99	490.62	380.5	440.66	280.4
200957_s_at	495.52	596.59	649.79	446.92	406.7	1057.41	958.85	780.05	898.25	780.31	636.87	594.09
200958_s_at	3575.8	2850.53	3357.18	2922.12	3306.48	3784.33	3931.71	2298.82	3081.42	3469.59	3710.19	2949.07
200959_at	1244.84	1037.05	1179.97	1436.73	1148.32	941.01	1148.05	1382.2	1512.28	1416.08	1045.99	1018.08
200960_x_at	2789.47	1965.07	1937.55	2557.31	3226.98	2985.87	2747.05	3318.81	2311.48	2631.61	2961.6	2483.91
200961_at	1460.26	1010.52	1127.32	801.88	976.13	993.37	1188.94	1088.55	1110.71	1230.44	1500.17	1456.6
200962_at	456.9	214.03	467.38	719.74	953.26	923.63	460.14	366.53	312.41	440.45	731.55	550.29
200963_x_at	23112.62	23272.19	23555.87	27527.75	31504.11	25517.1	2811.52	12343.67	15041.29	12414.33	8809.04	17063.36
200964_at	3451.87	3511.76	3853.92	4418.68	3316.9	3478.31	5935.24	7548.93	5827.16	5646.15	4452.99	4575.76
200965_s_at	1546.37	1745.63	1925.94	1920.26	3221.13	2237.7	5092.87	5104.52	2415.78	2532.47	3174.09	3757.49
200966_x_at	42680.22	57230.83	51184.71	15746.08	31740.59	38961.71	66.58	619.02	108.05	30.71	391.93	1551.94
200967_at	707.89	795.2	756.61	708.57	994.37	1011.47	1203.57	1044.26	836.97	688.15	1083.23	991.95
200968_s_at	322.23	406.25	355.01	410.18	694.39	895.96	775.75	849.41	547.83	553.05	836.48	981.21
200969_at	182.39	178.29	165.08	169.52	93.39	352.44	377.36	335.7	255.67	238.93	428.66	300.99
200970_s_at	549.04	591.19	603.11	382.59	272.36	1091.36	1065.83	638.09	615.87	581.17	1061.99	629.98
200971_s_at	972.36	924.59	906.32	683.44	963.69	1068.84	873.29	934.47	753.75	874.38	1178.16	1084.13
200972_at	7458.46	8196.73	7378.46	11193.41	6929.72	8040.35	6628.92	10888.58	8820.15	9468.18	8411.33	8755.83
200973_s_at	3601.29	3787.13	2889.26	5840.4	1703.1	3194.93	6141.5	6829.41	4159.57	4585.6	5495.31	6062.84
200974_at	2940.69	1885.02	2458.3	1441.7	5554.54	5040.93	2975.66	2964.16	2265.37	1909.07	2601.92	2368.18
200975_at	1675.73	1636.61	1379.54	1426.95	1885.36	1506.44	1770.11	1148.51	1393.86	1269.3	1707.46	1264.73
200976_s_at	3858.27	4595.08	4519.6	4863.52	3834.11	3998.68	3983.66	4122.63	4384.05	3876.05	4810.83	4924.83
200977_s_at	1962.79	2125.33	1917.82	1297.89	1517.61	1777.18	3010.89	2729.01	2616.02	2557.93	3059.81	3350.64
200978_at	21039.78	23946.16	27411.67	16887.51	12791.63	20006.07	7241.92	11363.05	14614.84	12930.67	11492.24	15709.47
200979_at	911.06	741.16	1045.59	686.27	542.11	520.54	586.43	437.77	481.22	597.64	832.64	626.86
200980_s_at	7498.53	10975.26	10528.47	6669.12	5418.69	6434.07	5830.71	6201.68	8942.73	6968.12	7653.43	7816.87
200981_x_at	32458.95	35695.52	30032.19	28867.75	34852.9	27119.87	345.13	8604.94	12650.9	10696.86	4625.94	14437.2
200982_s_at	3433.74	3279.84	3070.76	6823.96	3787.03	4541.24	3162.89	3934.54	3549.16	3505.02	3087.11	3638.29
200983_x_at	7881.61	8441.86	7182.09	7942.82	6340.91	7165.95	6462.89	7787.45	5437.92	7688.67	7714.21	11803.37
200984_s_at	6715.13	7200.46	6350.98	7422.27	4966.91	6349.56	5170.86	5398.68	5693.19	6335.76	6483.23	6928.15
200985_s_at	7476.1	6387.69	5343.52	9248.47	6720.89	7810.16	5711.79	6698.57	7115.42	7519.25	7117.57	7060.06
200986_at	1446.34	1209.49	1177.63	1284.67	2393.03	2293.33	1459.03	1218.19	1037.3	1148.1	1338.34	1139.4
200987_x_at	1735.53	1357.76	1278.35	1664.21	1148.41	974.93	1643.99	1254.01	957.98	1129.84	1401.15	1693.38
200988_s_at	356.89	301.69	374.31	358.56	430.84	494.81	416.39	329.79	276.46	406.51	300.5	319.93
200989_at	1338.63	1173.56	1218.92	1013.68	998.22	1207.56	1880.12	1308.4	1295.81	1330.5	1805.45	1480.17
200990_at	1565.49	1659.38	2021.88	2404.02	1871.92	2925.53	2401.42	2226.37	2752.71	2175.82	1540.27	1282.27
200991_s_at	213.16	153.26	102.03	247.53	203.57	339.12	262.46	609.61	211.27	590.67	451.2	742.46
200992_at	3348.32	4410.3	4995.71	4310.17	2238.16	2789.79	5295.22	5262.51	5656.46	5252.23	7115.49	4707.72
200993_at	4251.93	4227.54	4542	3024.95	2074.61	3637.65	6374.91	6904.07	4850.7	6679.89	7394.74	6127.82
200994_at	4240.22	3796.13	3770.03	3104.41	2906.26	2834.86	4164.7	4384.51	4660.62	4299.93	5723.22	3963.37
200995_at	2195.8	2286.63	1914.71	1881.3	2183.07	2107.41	2188.22	2041.67	2879.43	3143.34	2863.89	1905.5
200996_at	1421.25	1630.06	1364.86	1014.53	534.27	1145.63	1842.55	1802.87	1450.32	1517.91	1910.17	1557.35
200997_at	1041.3	1298.7	1058.48	1177.74	644.59	1068.28	981.95	1066.6	1169.8	1412.85	1129.63	1518.45
200998_s_at	1245.33	1076.78	850.35	1009.7	1273.63	1626.96	1163.82	1194.88	818.28	720.83	890	755.29
200999_s_at	907.76	889.28	718.22	903.12	864.41	932.3	1152.44	1190.95	691.76	731.71	729.81	961.56
201000_at	2455.69	2838.12	2880.6	2107.15	3667.57	3230.9	2364.71	2302.15	2369.39	2568.87	1986.59	2453.08
201001_s_at	1621.63	1869.48	1533	1321.3	727.83	931.69	1414.13	1109.93	893.65	1078.8	1338.11	1371.79
201002_s_at	2752.94	3415.06	2859.73	2777.64	2211.4	1755.58	3745.22	3167.77	2794.11	3069.47	3531.48	4135.61
201003_x_at	1264.7	1253.23	1251.95	1071.25	1617.1	1397.12	1657.09	1190.14	998.76	1140.92	1545.92	1687.45
201004_at	2397.39	2739.26	2542.07	2333.29	2588.78	2350.92	2968.35	3420.53	2517.7	3504.39	4468.47	4339.09
201005_at	1659.16	1300.7	793.39	833.03	2011.92	1875.16	863.05	1238.73	1223.74	1154.68	1487.77	1133.97
201006_at	332.29	386.22	426.33	852.62	579.33	552.98	106.08	227.09	495.12	285.75	273.59	479.39
201007_at	18200.13	17947.32	22138.7	12491.43	17982.95	19344.98	8231.32	10976.14	18115.56	13004.33	10861.07	14683.02
201008_s_at	10504.26	6817.54	16650.48	7513.42	4599.56	20111.08	7343.49	8501.59	7475.1	8553.06	6845.72	7208.8
201009_s_at	15781.47	9047.37	17269.41	11643.93	13207.56	35521.97	9300.47	14309.69	15843.64	12770.39	8706.99	7481.33
201010_s_at	16479.18	14704.18	27142.82	16978.93	24943.11	33762.59	5944.01	16601.24	15042.3	12941.64	10367.12	12702.1
201011_at	699.25	842.03	831.86	1422.98	1042.42	616.66	722.37	824.51	1072.09	934.04	1291.01	846.7
201012_at	1488.98	1206.17	614.09	1052.01	3060.35	1791.93	2877.91	2404.43	1068.33	1222.58	2440.39	2237.2
201013_s_at	1077.94	1169.11	1262.13	1562.95	1307.61	1407.66	1286.13	1272.01	1162.48	923.45	921.25	969.69
201014_s_at	600.12	559.63	863.92	781.44	375.91	754	788.73	691.78	679.23	602.9	684.09	580.04
201015_s_at	1636.32	1683.22	1407.16	2006.45	804.52	1419.43	1022.37	1108.47	1133.54	1831.29	1203.81	1079.17
201016_at	983.69	818.08	773.65	689.93	619.22	911.74	1027.71	794.74	932.32	843.29	1019.47	507.27
201017_at	1543.76	1653.39	1078.88	1418.23	578.61	1474	1618.38	1377.95	1191.52	1312.47	1326.27	1042.58
201018_at	2481.52	2694.89	2776.49	2504.98	1471.14	3168.43	3633.87	2851.98	3401.3	2370.22	2970.84	2434.84
201019_s_at	3326.75	3523.01	3632.74	2732.54	1415.83	3246.74	4446.85	4029.56	3859.15	3747.15	4105	2824.38
201020_at	922.84	1131.87	941.02	1407.8	1748.52	919.89	1369.55	1050.91	1095.91	1264.49	1527.49	1835.61
201021_s_at	4186.78	3171.88	3341.13	4457.27	4096.09	3785.44	3372.23	2958.1	3334.57	3358.84	4878.44	4040.6
201022_s_at	3889.96	3713.82	3244.02	4553.89	4944.97	5685.84	3741.1	3262.69	3991.93	3806.61	4455.53	4859.24
201023_at	3720.27	3688.77	4199.42	3929.83	2231.68	3848.19	4718.49	4487.82	4589.56	5071.77	5975.61	4184.63
201024_x_at	2748.35	2602.19	2606.7	1324.99	1759.04	1956.83	1289.57	1948.74	1281.48	1733.95	1886.28	1356.64
201025_at	761.26	833.07	804.07	724.07	896.6	758.6	1062.79	852.04	1085.82	1145.01	917.66	792.44
201026_at	953.58	702.99	867.64	571.38	499.84	584.52	444.85	377.78	442.17	454.06	633.87	404.71
201027_s_at	762.46	1071.78	965.64	1278.33	735.8	824.29	1910.49	1779.49	1877.98	1594.61	1445.98	1284.72
201028_s_at	2035.79	1819.4	1689.48	2828.39	2627.05	2023.59	3399.13	2470.76	1860.54	2002.86	2919.08	2726.41
201029_s_at	6585.61	4963.02	5144.28	6414.43	10794.17	6620.77	7939.05	7981.59	6308.49	6378.36	6593.6	6701.26
201030_x_at	6048.2	5924.73	7620.81	1692.54	2464.59	5882.94	2774.17	2501.83	4122.84	3147.92	2969.65	2923.52
201031_s_at	3282.72	3273.42	4023.9	3462.47	4071.89	2722.22	4540.11	5500.98	2858.28	3233.82	4092.02	2593.29
201032_at	8573.58	11907.41	13726.29	10442.08	7995.01	10643.59	7913.38	14069.18	14187.95	10940.61	11576.49	13426.45
201033_x_at	34462.56	48378.2	32510	29110.66	30116.14	34692.92	3.12	1118.58	4125.05	2041.31	212.6	5881.58
201034_at	1862.9	1165.58	1087.32	1422.31	1700.75	2646.73	2254.35	1530.73	1437.1	1605.35	2222.71	1878.71
201035_s_at	3844.51	4383.62	3945.74	5139.06	3218.37	3851.45	2000.79	2675.39	4045.52	4198.48	3383.43	3645.66
201036_s_at	5444.41	4691.52	4054.19	4338.35	5976.23	4314.15	4079.24	3563.41	5879.18	5284.74	6066.28	3538.9
201037_at	348.42	385.87	268.22	533.83	451.34	783.71	833.31	892.77	352.71	343.52	1062.14	786.91
201038_s_at	367.13	451.82	479.01	250.8	453.67	529.71	796.21	773.93	529.87	511.95	529.84	506.07
201039_s_at	7523.6	5941.12	6460.19	6504.29	2953.63	3366.63	5499.7	4724.5	5731.93	7281.14	4843.32	5495.6
201040_at	936.82	663.13	593.36	908.23	1390.42	819.53	323.43	475.43	202.14	574.17	320.99	419.21
201041_s_at	11709.46	3366.37	3122.75	6079.01	8419.14	5149.23	6641.53	6596.59	7333.2	9003.92	2782.88	2968.7
201042_at	1008.47	937.26	1213.69	575.59	1381.11	1343.28	626.05	543.52	1012.59	1259.29	684.1	602.84
201043_s_at	273.51	498.32	475.71	367.43	264	292.18	506.32	435	309.09	430.69	481.46	243.59
201044_x_at	121.22	40.15	84.94	108.96	28.91	109.72	65.07	104.15	62.56	64.35	36.53	44.1
201045_s_at	33.04	73.33	126.5	27.18	115.65	34.87	41.33	82.15	45.7	17.4	116.13	12.8
201046_s_at	10158.37	15174.15	11520.02	10656.73	13826.76	9958.48	2144.29	10309.18	9200.99	7698.96	6996.02	9399.41
201047_x_at	2923.62	2786.88	2529.31	3131.56	3411	2707.78	3459.93	3447.81	3602.38	3890.01	3055.45	3131.29
201048_x_at	415.15	422.85	306.07	869.12	92.72	337.33	577.26	531.57	404.76	505.79	507.36	309.66
201049_s_at	27543.93	35000.42	23860.22	30154.45	37813.65	32867.99	110.31	9518.67	6499.72	8217.48	6452.71	13335.88
201050_at	945.43	753.7	950.03	985.37	325.27	1380.58	490.35	667.67	525.36	428.76	369.55	769.93
201051_at	2924.75	2725.63	4000.44	2395.49	2022.58	3078.59	3279.59	2399.66	2527.77	3051.31	3233.73	2992
201052_s_at	1758.2	2180.11	1899.46	2071.45	951.08	1399.58	2085.32	2072.76	2095.87	1854.62	1842.57	1710.99
201053_s_at	1215.23	1731.01	1367.27	1142.21	1247.7	1295.34	1301.37	1210.58	1448.48	1430.78	1429.1	1191.35
201054_at	2409.46	1924.86	2318.43	2148.78	1459.86	2526.47	2828.62	3088.38	3012	2860.61	3318.98	2957.66
201055_s_at	823.31	1085.97	751	1130.31	756.84	823.35	747.64	637.79	819.71	717.35	686.49	722.03
201056_at	577.31	628.62	509.67	660.91	1109.16	534.32	775.98	729.82	727.63	767.7	631.17	749.58
201057_s_at	740.91	639.36	824.79	973.08	934.66	987.26	1350.15	902.99	1138.75	1030.8	1334.22	1378.49
201058_s_at	282.79	418.28	649.02	114.8	1267.72	1346.72	281.76	401.82	615.48	485.09	340.88	388.8
201059_at	1720.5	1978.85	1822.33	1529.15	2683.52	1820.65	2345.39	2362.02	1611.47	1511.76	1519.74	1535.48
201060_x_at	2764.16	1510.44	3642.8	994.3	1663.42	2321.02	1553.72	1211.1	1501.69	1751.06	2158.75	1479.53
201061_s_at	3224.22	2568.27	3249.81	1838.65	3873.71	3259.19	1992.56	2080.71	2774.27	2536.26	3263.99	3444.48
201062_at	4.12	6.96	4.69	5.52	15.12	3.96	25.66	3.76	5.16	5.9	3.54	5.24
201063_at	1001.06	939.93	1173.45	1266.15	1247.39	1039.57	1704.37	1191.63	1031.96	964.4	948.33	750.31
201064_s_at	9636.5	12057.45	11842.34	10946.82	8998.14	7525.61	5925.02	14513.66	15299.67	12143.49	9778.86	11879.26
201065_s_at	2553.81	2550.12	2407.28	2405.45	1106.26	2185.21	3693.29	3501.66	2713.62	2448.1	3498.83	3166.13
201066_at	11587.65	14306.13	13445.99	13233.16	5002.29	12139.42	7402.26	10334.72	10413.97	11556.65	9032.41	10083.42
201067_at	1662.64	1877.57	2074.32	1953.35	673.92	2277.54	3076.78	3805.1	4076.88	3063.89	2954.63	2322.76
201068_s_at	4681.43	5857.68	5129.14	6293.48	4652.43	4074.77	5789.12	6033.74	5984.07	6345.47	6264.01	9590.65
201069_at	3311.12	1592.68	1613.3	1209.94	2266.29	3784.27	5532.95	4197.71	1420.1	1703.83	2129.62	1627.71
201070_x_at	2415.99	2019.31	2121.97	1226.6	250.69	3244.11	1835.48	1401.4	1069.17	1214.73	1672.54	2123.83
201071_x_at	7221.26	7937.81	8764.6	7220.52	7724.03	7498.45	8197.93	8610.91	8966.42	8588.16	9528.85	10547.65
201072_s_at	790.58	744.53	577.63	647.09	1151.59	841.21	647.53	381.01	503.22	577.19	356.78	311.51
201073_s_at	606.28	618.51	492.45	642.19	465.38	753.58	810.18	817.92	567.4	417.2	541.86	588.05
201074_at	753.98	776.34	675.52	528.52	739.25	1218.06	1930.53	1708.93	926.4	1032.17	1113.1	1149.62
201075_s_at	456.44	379.74	495.45	531.79	696.37	537.79	720.08	800.95	515.29	483.46	527.41	642.62
201076_at	1177.66	2114.8	2132.16	2101.04	1026.73	1406.89	2198.87	1367.81	1521.69	2798.21	1746.5	1787.14
201077_s_at	5435.88	6942.61	5666.78	5565.86	6029.55	5377.06	5531.88	6522.2	5972.51	6254.06	6464.91	7721.75
201078_at	2712.14	2760.24	3279.76	2595.59	2005.74	2547.82	3415.89	2855.43	2960.07	3239.54	3869.96	2833.92
201079_at	3554.47	4794.68	4058.44	5892.43	2393.39	4896.54	4514.01	5115.28	5002.3	5322.97	4613.09	4704.65
201080_at	1642.5	1872.57	1721.73	2053.7	2982.23	1783.32	2048.43	1917.36	1899.88	1748.97	1681.95	1517.47
201081_s_at	163.42	763.71	1093.68	681.49	148.46	249.56	154.28	406.72	61.02	174.11	472.91	609.78
201082_s_at	559.06	733.86	743.01	787.3	471.75	718.49	728.79	1021.21	638.43	691.43	861.45	826.52
201083_s_at	262.83	385.78	472.6	360.66	67.87	250.03	373.22	255.71	397.25	303.12	580.74	152.36
201084_s_at	3755.75	4256.57	4744.04	4022.7	2706.29	5309.52	7108.98	6201.92	6179.08	5752.44	6492.95	4951.28
201085_s_at	2833.77	985.79	1201.09	148.63	156.06	1132.32	427.4	467.88	347.25	152.44	413.1	313.73
201086_x_at	1919.61	2632.2	2468.86	2114.54	1912.66	2412.56	3198.58	4044.32	3694.66	3185.73	3679.26	3634.29
201087_at	1426.24	1756.41	1977.02	2401.49	2184.54	1957.86	2383.19	2864.52	1849.8	1963.71	1342.85	2211.52
201088_at	400.82	312.61	292.84	370.04	178.09	258.04	829	684.04	820.24	502.38	911.61	502.43
201089_at	1777.31	2362.25	2758.62	1672.79	1750	2191.29	2589.75	2576.16	2356.07	2791.53	2770.13	3083.05
201090_x_at	6394.56	4680.02	3432.65	6008.4	7287.51	8391.87	2820.66	10440.86	5890.92	7479.73	7192.77	8390.1
201091_s_at	738.45	694.61	786.2	639.99	309.19	690.63	1333.65	956.87	992.56	620.74	1207.35	763.37
201092_at	3380.53	3246.23	3084.07	3937.38	2880.29	4053.45	6074.25	5063.35	4086.38	4264.21	4827.52	4324.35
201093_x_at	4189.23	5691.3	5384.78	4426.82	3414.11	6099.64	4302.96	6705.22	5463.66	6066.4	5788.47	7758.75
201094_at	23709.59	25072.23	24781.48	30352.95	22845.75	28183.5	1771.56	14452.79	18052.56	11469.15	8808.79	20820.03
201095_at	682.98	225.79	248.6	454.24	938.24	706.05	799.5	517.41	244.32	275.06	316.74	358.02
201096_s_at	1339.18	1124.8	1070.13	1323.36	975.91	1694.74	2427.11	1967.4	1191.34	1411.25	1722.95	1296.32
201097_s_at	3932.41	2417.38	2703.82	2926.29	3320.1	3397.78	4111.08	3760.73	3147.68	3076.64	3985.3	2818.84
201098_at	1582.09	1331.08	1220.5	1603.24	1064.61	1729.37	1403.04	960.39	1326.57	1138.01	1157.76	1276.81
201099_at	2266.14	2201.24	2094.2	1820.86	1707.07	1779.08	2096.73	1647.17	2255.39	2626.99	2456.54	2251
201100_s_at	6231.03	4976.59	4410.54	3516.42	3644.21	4292.58	4167.69	2659.34	3655.4	4943.9	4714.49	3463.89
201101_s_at	2093.69	1406.61	1166.45	155.6	72.63	627.98	113.9	238.49	281.39	218.67	806.23	1220.24
201102_s_at	582.42	325.9	432.66	415.19	543.61	490.42	350.18	405.97	418.81	310.17	298.46	279.71
201103_x_at	2302.85	3306.07	3750.18	2358.05	3783.97	3045.85	6119.56	5992.65	3926.89	3838.65	4785.56	5103.15
201104_x_at	2082.37	3131.64	3581.79	2563.43	3406.98	2211.4	5029.97	3899.31	2466.63	3118.89	3621.43	4258.16
201105_at	11175.83	12599.14	7049.4	22696.04	17955.11	12313.57	4278.67	14326.52	12150.9	12140.47	7739.96	16891.41
201106_at	4951.03	5243.14	4533.7	6192.12	3582.25	5060.11	6195.84	7622.31	5126.15	5342.87	5644.56	5515.9
201107_s_at	28.02	13.28	16.01	57.99	36.49	21.37	22.56	15.02	15.29	25.65	14.54	12.67
201108_s_at	478.54	470.47	445.16	729.41	1039.49	666.13	600.37	415.1	305.48	481.69	535.38	381.93
201109_s_at	49.08	43.66	111.76	57.18	452.65	242.7	31.1	95.45	28.16	94.34	260.33	253.4
201110_s_at	56.35	100.85	4	27.73	181.2	222.06	106.67	74.39	28.56	18.48	99.41	95.9
201111_at	1406.6	1219.83	968.21	1906.58	1357.61	1260.83	1618.38	1586.67	1953.5	1750.28	1859.71	1371.26
201112_s_at	1959.32	2367.17	2631.42	2489.66	2137.73	1942.24	2669.09	2437.63	2478.03	2418.9	3224.29	2930.78
201113_at	4063.54	3965.49	4315.59	4030.79	2738.13	4294.85	3993.79	6279.35	4053.29	4548.04	3613.18	4129.03
201114_x_at	9676.18	8183.89	6691.13	9200.33	3158	4878.66	4113.42	5614.18	7719.66	9932.29	9440.79	10113.94
201115_at	907.24	1051.24	834.39	1128.92	480.63	1289.07	1241.26	1012.62	963.56	898.46	984.75	1254.51
201116_s_at	1040.05	1483.28	855.08	1271.42	425.03	725.63	413.02	622	421.69	856.64	1153.98	1161.86
201117_s_at	582.38	811.56	816.01	1088.56	769.65	665.17	578.94	681.67	839.76	647.4	1269.46	421.4
201118_at	501.34	326.3	742.06	433.51	117.45	553.03	858.34	529.15	357.32	434.35	513.12	430.27
201119_s_at	19771.22	21064.1	25344.67	22981.22	15303.74	16395.66	3608.71	14447.26	7547.49	5882.28	5289.23	11491.37
201120_s_at	199.77	219.74	157.91	114.7	141.6	680.99	393.72	369.64	40.7	85.23	322.53	363.85
201121_s_at	1914.22	1392.76	1552.49	1848.65	2840.47	2832.57	3022.89	2139.15	2156.71	1969.22	2474.55	2357.01
201122_x_at	1062.88	2468.74	875.38	1812.93	1312.61	1898.07	1663.04	1548.29	2624.58	2092.84	1985.88	1981.4
201123_s_at	574.92	2111.46	377.71	490.69	705.37	1867.66	1000.72	858.88	1791.75	2124.94	2195.42	2028.43
201124_at	680.68	755.77	429.11	871.35	1078.13	683.86	733.86	460.77	740.87	720.7	580.58	461.7
201125_s_at	678.38	565.49	697.5	66.09	249.41	639.13	929.82	905.82	674.63	731.58	854.07	1071.96
201126_s_at	1031.36	954.96	1139.9	512.41	711.08	871.81	343.12	785.65	863.4	953.27	724.8	440.84
201127_s_at	398.16	350.41	264.42	348.89	71	322.74	299.85	403.89	166.81	160.67	352.73	407.86
201128_s_at	676.88	820.46	813.95	602.92	777.16	896.7	701.35	853.06	915.31	585.9	823.93	843.41
201129_at	810.89	685.29	749.44	797.59	897.54	1277.1	876.67	859.02	820.84	896.63	889.07	650.26
201130_s_at	166.53	29.67	7.6	26.67	40.51	102.3	224.45	86.6	130.1	20.04	48.36	135.43
201131_s_at	8.7	20.48	7.96	32.64	26.14	74.16	21.61	22.97	12.75	9.67	7.46	32.71
201132_at	1679.62	2029.5	2136.04	1817.74	1327.51	1894.22	2316.64	1835.42	2492.44	2573.86	2663.47	1460.41
201133_s_at	1447.35	1605	2006.77	1085.27	811.02	1769.18	2520.41	2280.39	1840.02	2017.33	2719.09	2649.44
201134_x_at	23837.46	30075.09	28339.33	24475.25	28055.87	20943.61	6870.97	14396.02	12377.15	12155.68	9808.98	21022.18
201135_at	6559.75	5808.13	7070.19	6482.51	4729.73	6294.73	4858.76	5688.93	6219.27	6798.43	6409.6	7539.69
201136_at	987.37	942.24	626.79	1559.3	1154.06	1098.79	2080.93	1748.26	1669.57	1290.23	1621.29	1591.02
201137_s_at	2458.32	1491.86	1455.22	972.35	3174.6	2715.54	2482.11	1769.78	2216.13	2309.96	2081.02	1640.49
201138_s_at	579.24	900.68	777.64	744.16	1307.44	667.38	712.82	758.71	760.43	703.01	984.55	791.85
201139_s_at	507.38	686.21	423.62	499.13	577.77	616.9	1139.79	1135.46	912.58	679.3	1172.74	645.14
201140_s_at	439.79	442.5	429.48	624.32	958.24	347.28	391.44	398.94	496.29	297.07	304.86	281.96
201141_at	1485.27	2177.91	1584.81	3253.32	2292.32	2305.2	3152.27	3304.41	2454.12	2102.72	5462.33	4524.8
201142_at	1232.76	1428.16	1073.67	1671.17	1433.72	1648.63	2635.29	2127.26	1824.22	2014.67	1902.36	2260.23
201143_s_at	729.1	638.94	637.93	1029.07	564.16	925.5	796.3	1168.89	691.26	810.95	735.24	1006.51
201144_s_at	1609.33	1583.18	1506.14	1352.67	1342.24	1529.05	1658.47	1402.34	1478.72	1855.91	2254.94	2519.26
201145_at	4661.86	4376.98	5323.38	6432.03	4757.83	4577.4	4183.41	4288.81	4573.83	5328.78	5353.45	5600.88
201146_at	2520.78	1444.52	1216.57	1952.05	1358.28	1985.58	2683.8	2269.92	1878.26	1794.66	3172.64	2449.25
201147_s_at	1067.67	930.79	1234.45	699.4	1106.92	1341.87	579.24	773.06	827.63	648.63	898.17	915.12
201148_s_at	1016.79	1376.32	1958.44	929.77	1002.06	1522.4	815.32	794.09	1024.44	1058.54	1120.47	1282.06
201149_s_at	1664.45	1898.08	2457.35	1249.82	1195.16	1825.93	778.36	830.33	573.11	526.96	994.49	1063.45
201150_s_at	3041.21	2975.24	4872	1859.69	4380.78	4844.21	2599.91	2695.8	3644.53	3052.38	4043.21	2984.81
201151_s_at	1766.23	2397.48	3165.58	1811.77	749.63	2124.07	2543.76	1819.93	1842.14	2304.65	3598.48	2198.49
201152_s_at	6072.16	9429.51	9151.85	11775.53	7263.05	5666.56	6795.66	7126.51	7240.96	6714.35	10406.41	9466.6
201153_s_at	4959.98	5666.83	6614.64	7807.49	5645.81	5845.69	6395.87	8599.26	10756.4	9436.15	8986.78	6990.57
201154_x_at	17159.57	18788.06	17447.09	23539.82	18328.94	19909.1	1927.58	14323.44	14909.17	12951.35	10506.64	18951.7
201155_s_at	6275.91	8219.37	10082.77	4482.11	3961.36	6881.91	3503.58	4156.09	5432.54	6698.94	5285.55	5811.07
201156_s_at	539.16	588.72	708.56	698.14	1031.83	859.17	825.6	866.02	604.46	479.16	480.31	734.92
201157_s_at	1107.33	875.55	927.37	988.31	788.39	1236.16	1123.65	1098.1	1136.71	1236.69	1082.97	1017.34
201158_at	59.54	25.82	77.27	26.26	64.89	27.64	30.3	37.28	19.13	41.22	138.12	23.42
201159_s_at	195.91	110.07	156.84	139.47	342.94	167.45	171.2	89.45	120.9	108.75	169.3	124.91
201160_s_at	27537.68	40556.82	34184.63	18304.57	28118.61	28386.62	1995.62	15832.54	17588.83	12093.82	7150.39	17126.85
201161_s_at	31032.38	46691.04	38519.22	24703.69	25454.39	27223.86	7304.93	10919.5	14762.36	11153.78	8865.26	13468.89
201162_at	5210.87	3737	2312	2245.68	4402.06	6727	2933.97	3471.99	3079.21	3394.13	3548.55	3708.82
201163_s_at	6350.4	4929.57	4753.95	2296.46	6317.4	6628.59	3276.59	4250.66	4686.77	4658.68	5250.5	3399.98
201164_s_at	1211.94	1089.74	1036.88	1609.46	965	1611.68	1716.41	1582.48	1918.87	2360.79	1804.3	1474.61
201165_s_at	3114.31	3337.43	3452.21	2443.49	1223.08	4207.89	4284.43	2436.15	3404.32	4111.68	3750.97	2783.18
201166_s_at	3324.13	4316.17	3923.43	3072.48	4199.45	4004.59	4537.53	3129.87	4654.11	4345.07	4175.07	3185.38
201167_x_at	184.36	84.63	326.81	15.43	48.22	304.1	275.76	295.42	104.26	156.69	167.01	170.29
201168_x_at	1158.09	1280.27	1258.2	1459.29	1424.91	1655.81	377.98	1468.13	955.09	986.84	742.68	825.05
201169_s_at	917.44	578.84	992.53	626.15	101.5	1218.47	951.24	968.12	768.52	526.64	371.3	456.34
201170_s_at	2676.14	1969.45	3770.91	1781.22	2584.57	4512.23	5519.21	4789.51	4690.61	4847.26	2457.98	2419.71
201171_at	179.43	17.71	68.83	45.58	12.83	86.68	53.2	77.15	143.09	21.58	83.14	131.33
201172_x_at	4507.77	5357.93	4413.08	4037.4	4105.26	3974.46	4286.03	3539.95	4074.87	4744.87	5016.85	4416.05
201173_x_at	2238.49	2588.62	2339.93	2177.27	2375.03	2333.67	2401.55	2914.04	2554.21	2610.21	2997.96	2201.61
201174_s_at	1350.81	1920.27	1770.07	1150.1	1407.48	2267.46	2248.18	2437.12	2540.39	1928.5	2095.84	1902.97
201175_at	1533.5	2082.18	2026.28	1832.72	1367.91	1759.89	1754.94	1385.93	1831.49	1907.18	1647.86	1691.09
201176_s_at	1403.37	928.87	1191.87	856.7	1223.26	1030.16	1095.92	699.08	1061.14	927.39	1133.52	1205.93
201177_s_at	2396.05	2141.16	3024.29	2022.25	1849.8	1884.14	2518.49	2628.89	3229.57	2944.49	3241.75	2104.69
201178_at	1708	1773.88	1750.13	1727.62	2178.48	1774.87	1783.41	1880.43	1819.43	1734.46	1794.24	1737.85
201179_s_at	877.52	678.43	919.08	975.44	865.44	686.5	417.38	584.62	490.96	427.56	648.33	573.29
201180_s_at	1104.12	1022.93	973.6	837.58	978.1	1252.31	1631.31	1352.53	964.14	1374.63	1515.45	1697.53
201181_at	120.81	154.76	106.68	156.63	192.62	258.13	273.12	215.46	241.84	160.38	152.32	142.76
201182_s_at	1875.02	860.49	888	461.41	164.87	630.1	747.65	790.21	560.45	628.96	694.7	692.98
201183_s_at	1823.99	1423.13	1631.09	1936.09	2293.19	2315.33	1704.31	1273.53	1138.91	1148.99	961.09	1298.45
201184_s_at	1487.73	955.27	888.04	145.39	298	1304.6	2127.56	1281.35	1284.05	1240.59	1221.14	1293.79
201185_at	1694.18	1206.3	845.04	1755.48	2550.44	2594.43	2477.83	2294.86	810.66	1064.21	1327.86	1519.2
201186_at	472.26	490.32	424.15	514.36	667.28	635.37	573.44	710.02	644.53	737.05	610	815.8
201187_s_at	294.6	330.18	421.61	317.06	538.46	288.59	457.42	227.79	628.02	210.8	244.83	375.02
201188_s_at	392.2	395.71	426.03	248.31	539.43	405.35	282.07	569.9	404.4	488.83	308.57	203.35
201189_s_at	80.5	44.44	105.18	89.79	66.85	102.69	219.58	302.22	120.56	163.15	157.15	50.73
201190_s_at	415.99	777.47	704.74	717.74	190.24	726.02	1015.37	1159.34	745.51	575.82	774.61	622.42
201191_at	50.57	50.06	48.97	27.88	86.32	40.06	75.67	40.44	41.43	30.86	68.59	54.85
201192_s_at	637.69	458.2	538.67	501.51	470.04	433.74	267.63	355.73	509.96	368.67	574.92	620.31
201193_at	1275.11	883.61	1121.94	1251.08	1082.45	940.16	997.77	912.54	1044.29	1623.7	1481.31	1301.85
201194_at	15593.42	13897.87	7577.2	21580.05	10412.61	10234.72	6637.44	10302.07	10151.57	7389.23	7498.12	9837.95
201195_s_at	503.18	518.57	391.57	619.62	803.76	449.22	354.5	462.04	525.58	388.44	372.53	66.56
201196_s_at	846.28	1048.56	1113.93	799.83	703.44	794.61	921.97	648.37	728.98	678.09	1090.06	955.32
201197_at	385.15	435.21	565.13	631.49	507.22	604.66	625.62	507.51	404.62	501.33	658.4	761.41
201198_s_at	4670.84	3906.24	3285.42	2897.94	2176.32	3577.98	3404.08	3680.31	3386.93	3820.43	3798.15	3667.13
201199_s_at	2225.28	3113.76	2927.98	4701.71	2797.64	3681.03	3095.31	4480.56	4492.12	4345.84	4109.86	5236.9
201200_at	2980.32	2565.63	2587.59	2149.79	2746.62	3114.83	5233.7	5501.68	3569.96	2357.53	5279.52	2822.32
201201_at	3169.47	3033.45	2280.7	3538.78	3360.77	2415.19	3201.95	3543.81	3428.08	3906.1	3156.14	4246.1
201202_at	972.82	382.2	457.82	433.36	427.7	654.66	648.28	610.13	605.57	692.11	974.61	633.18
201203_s_at	36.56	42.08	45.54	60.66	45.36	48.3	18.16	29.99	49.92	33.24	42.79	23.19
201204_s_at	581.75	124.59	78.7	91.82	185.29	762.51	742.16	1200.1	436.45	554.91	287.12	264.17
201205_at	295.73	412.7	449.69	400.54	341.53	389.51	186.57	220.67	372.6	319.68	347.51	349.54
201206_s_at	401.06	19.45	48.01	161.48	279.73	303.11	124.51	218.32	165.6	14.68	21.82	76.51
201207_at	1415.73	1486.69	1487.35	1465.48	1439.67	1459.98	1390.12	1008.78	1108.3	1233.89	1162.99	921.94
201208_s_at	628.13	104.35	568.17	216.68	141.87	379.6	180.84	298.51	126	335.72	92.53	98.83
201209_at	324.05	381.38	459.55	61.41	305.13	222.04	346.33	340.27	294.58	299.12	304.41	314.62
201210_at	4317.29	4851.94	5205.09	2967.65	2422.93	3984.03	6816.52	6385.4	6589.56	6729.4	7466.39	5656.02
201211_s_at	756.12	1097.22	1017.19	606.54	98.23	591.92	663.84	517.82	345.76	605.85	996.52	1133.11
201212_at	769.66	584.39	673.09	848.79	301.65	784.82	1771.57	1083.55	842.57	615.62	1273.2	717.41
201213_at	315.82	223.2	329.3	228.2	440.11	338.57	238.58	260.87	281.97	433.1	167.77	118.19
201214_s_at	844.67	959.41	710.95	768.02	1013.56	793.41	900.67	1104.91	1262.01	1183.28	1110.02	1540.29
201215_at	2559.87	2149.53	1870.68	1595.2	2862.31	2475.57	2315.01	2206.6	1825.47	1630.06	3419.91	2783.5
201216_at	947.64	881.87	778.59	1034.73	1048.36	786.1	1063.55	997.76	854.1	807.99	909.67	1010.27
201217_x_at	6013.41	5547.73	5962.65	6970.75	8653.55	9020.98	6505.08	8129.48	6013.27	6333.76	6840.99	9924.85
201218_at	1070.36	958.34	972.73	388.14	681.51	943.58	823.11	582.13	723.19	708.39	780.06	701.45
201219_at	374.2	245.54	353.32	232.3	227.24	458.26	452.87	261.05	448.29	377.25	227.52	196.79
201220_x_at	1876.95	1272.17	1350.4	1305.99	1613	2258.32	1524.86	1736.25	1653.53	1494.78	1511.2	1879.27
201221_s_at	1128.16	2373.08	1852.74	2458.75	2516.6	1555.26	3650.46	3661.71	3058.29	2839.27	1934.63	2318.78
201222_s_at	4942.65	4559.4	6115.33	4093.7	2458.6	2073.09	5628.57	5920.49	4891.18	5661.14	7056.05	6530.61
201223_s_at	2592.77	2649.68	3912.04	2634.5	1619.44	1772.85	2969	3138.59	3261.81	2884.55	3836.71	2814.02
201224_s_at	834.64	984.15	1076.17	402.66	960.37	1110.97	981.4	1072.9	663.38	882.46	1013.73	1133.07
201225_s_at	1390.2	2669.47	3052.47	1977.84	2440.27	2393.78	3411.28	4275.96	4087.23	3616.65	3137.67	2497.58
201226_at	4935.69	7270.54	5807.12	5170.33	3116.72	5832.45	4136.58	6213.79	6529.9	6735.29	6503.4	6236.36
201227_s_at	6134.55	6514.57	7858.24	4099.4	6684.79	4815.65	4715.56	5126.36	5915.04	7494.65	6428.54	6719.03
201228_s_at	650.66	671.11	922.2	1060.35	560.45	592.45	549.77	514.65	600.19	409.86	708.87	399.47
201229_s_at	1768.97	1939.7	1347.12	1570.86	744.1	1409.05	1984.74	1528.91	3138.19	2929.7	2334.92	1558.4
201230_s_at	2121.87	2144.38	2178.47	2454.71	2264.07	2253.63	2339.66	2268.72	2857.11	2594.27	2023.35	2174.78
201231_s_at	1334.23	1795.4	1635.99	2083.44	1707.05	2305	3044.43	3116.49	1699.96	1702.25	2444.76	2258.15
201232_s_at	1104.09	1172.02	1161.08	1726.11	1003.45	1189.4	1204.35	1642.09	1585.13	1187.76	1162.86	1053.41
201233_at	364.94	558.6	351.22	538.39	390.26	354.38	387.23	473.02	561.27	563.22	588.65	517
201234_at	1545.45	2252.92	1621.6	2457.95	2535.69	1602.55	1937.12	2210.58	1335.69	1665.64	1863.47	1634.57
201235_s_at	2301.23	987.07	1409.04	1509.11	256.07	1318.57	1093.84	775.02	925.54	907.47	540.96	576.4
201236_s_at	3733.89	1988.91	2346.61	2764.71	2291.93	2846.86	2382.78	1872.38	4139.99	2956.64	1401.19	1909.25
201237_at	2800.08	3236.71	2703.51	6350.31	1230.8	2873.96	3068.09	3477.12	4015.72	4030.21	3717.37	3150.94
201238_s_at	5897.19	6816.07	6218.09	6963.54	2308.63	6411.47	6557.54	7489.97	8796.07	7278.2	7891.15	6516.11
201239_s_at	1999.81	1900.3	2209.26	2165.35	1829.71	2079.87	1503.93	1407.94	2412.92	1587.49	1764.37	2240.89
201240_s_at	3222.55	3253.84	2792.97	3096	3627.93	3293.96	3371.06	3450.25	3677.64	3953	4319.41	4341.29
201241_at	5329.87	6784.21	6592.91	5388.65	3228.32	6101	6959.39	7287.97	6163.24	7900.95	8130.53	8804.16
201242_s_at	17928.86	12535.8	13194.47	1385.78	3669.84	13959.48	9341.87	17195.49	13506.21	14572.89	10405.87	12052.4
201243_s_at	9443.35	14066.18	14113.43	9255.76	10361.69	10600.19	7782.95	15450.29	10682.86	14249.33	10532.86	9788.21
201244_s_at	4411.21	3797.23	4708.22	4408.48	3852.65	4525.37	5813.52	4096.29	4833.74	4696.4	4494.46	4578.76
201245_s_at	691.72	1035.13	868.45	862.72	470.88	787.17	779.67	831.79	723.63	714.4	835.21	754.66
201246_s_at	48.56	158.53	112.82	113.61	94.42	49.02	42.8	314.92	176.44	257.25	131.81	182.26
201247_at	495.68	613.91	613.46	884.48	613.68	711.49	513.63	518.28	473.57	430.33	287.96	414.38
201248_s_at	785.22	568.75	470.04	752.69	384.87	725.69	769.82	531.45	710.82	634.22	364.23	462.86
201249_at	307.37	208.59	229.83	526.37	584.51	398.35	395.83	233.45	262.12	286.4	214.89	192.81
201250_s_at	1366.62	1065.81	1539.05	1316.98	2596.45	1555.67	1100.84	748.09	1152.45	1080.56	794.51	680.6
201251_at	13586.08	24293.5	17857.11	30681.67	10921.09	11885.12	2471.52	10348.13	11430.21	11421.3	7945.16	14646.07
201252_at	655.02	822.34	537.25	811.12	371.13	785.57	1254.53	1337.68	959.07	1024.41	1045.97	699.61
201253_s_at	3667.18	2910.8	2608.9	2122.68	2188.92	4923.5	1931.89	2125.31	2923.16	2943.08	2600.5	2369.29
201254_x_at	23207.62	25138.69	26369	29769.98	28490.7	28924.37	4537.92	14370.37	21043.17	14219.21	9693.19	20022.86
201255_x_at	2499.53	2402.31	2602.5	2134.02	3613.67	3422.71	3589.96	3305.29	4431.76	4274.55	2333.43	2198.4
201256_at	2352.65	2480.35	2698.32	2643.58	1895.12	2121.53	2074.18	2143.74	2491.8	2995.09	3362.5	3872.78
201257_x_at	37166.52	42263.91	35858.73	31163.06	47416.67	39086.07	3122.28	18379.82	18068.46	14525.68	9850.32	21077.81
201258_at	18386.74	12989.75	19334.78	23666.03	12788.05	15817.6	7665.05	15429.53	15525.36	14545.49	10826.6	16629.11
201259_s_at	4127.5	4903.86	5926.65	4380.13	1649.57	2740.92	3999.7	3001.19	4181.04	5991.74	5713.46	6836.59
201260_s_at	3415.33	2901.08	3782.47	3558.97	2732.95	2687.6	2986.77	2560.35	3521.01	3486.06	3998.34	2897.05
201261_x_at	589.27	462.46	471.82	712.94	983.81	542.58	618.56	419.35	572.09	468.99	539.41	419.27
201262_s_at	335.21	132.68	56.46	156.79	340.73	68.42	205.89	137.58	116.84	135.61	79.91	142.72
201263_at	893.56	742.99	996.04	493.41	296.55	1258.09	1560.78	1435.48	1203.96	1055.1	1456.44	1182.21
201264_at	1353.76	1299.89	947.29	1353.63	774.01	1120.56	1112.21	1190.36	1139.62	683.77	814.72	699.46
201265_at	225.06	377.54	330.01	599.08	701.61	192.06	223.97	296.83	340.87	406.69	451.3	317.21
201266_at	2740.09	2531.65	2854.82	3361.63	2534.52	2585.26	3090.93	2530.91	2675.76	2576.1	3884.7	3882.87
201267_s_at	1874.03	1581.86	1576.47	2733.37	1480.9	1715.43	1860.34	2242.07	1712.07	2053.06	2443.33	3448
201268_at	3705.15	5150.96	3983.38	3557.37	3817.11	2653.74	4129.71	5834.72	2912.4	4204.81	4189.78	5874.88
201269_s_at	479.83	488.43	465.43	298.96	1254.32	498.54	363.93	333.43	495.83	223.46	309.18	429.09
201270_x_at	2328.83	2249.74	2075.01	2322.03	2805.69	1934.11	2359.93	1821.02	2245.6	2307.37	2102.74	2018.78
201271_s_at	1206.09	1455.65	1127.82	833.61	590.4	1296.23	921.28	1101.93	1081.79	1099.25	927.49	719.52
201272_at	7880.86	9142.31	8415.91	10476.73	7240.03	7228.98	7455.66	12002.73	9391.81	9275.53	8897.28	9942.46
201273_s_at	8640.52	10267.66	9299.37	7866.4	4921.11	7786.25	7622.38	8202.23	9037.72	9420.12	8980.02	8983.94
201274_at	2075.71	1494.19	1381.74	2379.64	1108.64	2197.6	1767.08	2268.75	1676.69	1871.76	2699.34	2644.08
201275_at	503.53	667.19	730.94	1101.99	808.32	873.54	880.77	795.89	788.34	889.26	754.06	815.26
201276_at	1644.03	1588.3	1632.81	1952.6	1896.44	1626.62	1752.79	1865.18	2013.76	2178.64	2100.15	1083.21
201277_s_at	1973.06	1610.14	1444.48	2624.51	2108.07	1822.83	2574.98	3083.99	1922.54	2742.36	2905.73	2953.04
201278_at	804.52	785.07	735.96	821.79	1317.04	1053.85	1170.26	1014.41	899.86	850.7	1082.39	830.34
201279_s_at	893.58	827.24	655.4	862.67	1055.29	965.98	753.04	803.37	595.02	825.22	994.25	1068.96
201280_s_at	686.85	567.17	615.89	554.93	530.91	801.31	797.74	625.09	549.32	614.68	1387.63	1013.48
201281_at	2138.94	2854.79	2871.8	3887.65	3111.84	2805	2894.61	3465.48	3020.16	3406.45	2278.17	2869.77
201282_at	3253.4	4459.01	5145.77	4383.53	1673.78	3867.58	3265.73	3963.23	3520.73	4444.47	3126.87	3292.61
201283_s_at	469.88	336.32	190.92	352.37	74.11	317.31	160.22	247.13	197.08	154.15	275.81	328.38
201284_s_at	1151.24	1336.11	1294.86	1540.31	719.81	1403.86	1261.79	1084.49	1119.41	1148.6	953.13	975.54
201285_at	1483.59	2121.89	2250.79	1980.63	1253.72	2805.02	2238.71	2080.65	3258.06	2786.43	2360.52	2335.11
201286_at	66.02	27.38	26.78	90.78	79.87	56.72	60.19	78.84	92.32	76.01	27.3	87.67
201287_s_at	407.77	273.34	278.98	559.1	492.78	389.37	315.87	239.48	379.67	499.8	282.98	272.64
201288_at	1629.67	1581.7	1810.84	639.63	1775.97	1454.32	1450.66	895.24	1003.23	1248.34	927.62	790.11
201289_at	913.18	526.46	509.52	457.88	2230.53	736.18	2718.69	2078.86	1534.51	996.27	1719.36	1041.07
201290_at	3782.35	3004.63	4034.46	3132.43	3278.98	3829.35	4269.93	3923.63	3464.53	4624.79	5022.37	5599.9
201291_s_at	54.99	14.01	3.07	8.05	21.98	13.96	29.31	24.98	36.67	8.19	16.34	15.27
201292_at	101.3	100.04	19.98	85.01	129.26	21.91	195	18.61	8.61	28.1	33.31	12.56
201293_x_at	6427.98	5947.33	5467.85	8831.49	11226.79	7622.22	7701.84	13138.91	7778.57	7387.68	11836.1	16812.81
201294_s_at	944.29	1163.85	1247.16	818.42	706.62	644.75	845.44	948.08	712.87	652.46	1171.12	999.48
201295_s_at	260.23	659.49	770.42	588.12	289.01	181.81	1071.52	685.35	432.29	413.63	1210.1	833.17
201296_s_at	1705.26	2078.88	2281.11	1745.84	2725.82	1584.5	3721.02	3573.44	2710.09	2320.97	3618.46	2854.58
201297_s_at	269.57	250.29	259.07	243.04	285.36	210.4	197.23	190.42	256.95	232.47	298.86	254.43
201298_s_at	758.68	617.07	1055.71	634.25	168.33	979.03	1226.38	438.28	561.63	771.16	939.59	870.75
201299_s_at	418.93	300.59	472.19	338.47	332.64	359.93	530.66	262.54	269.23	279.14	473.52	466.67
201300_s_at	2008.81	1675	1397.78	1479.99	1103.4	2189.02	5106.99	5170.1	2252.52	2521.05	3677.64	2485.44
201301_s_at	459.74	337.36	218.23	230.92	661.67	355.63	544.4	562.72	347.09	367.51	752.88	920.43
201302_at	610.37	774.83	627.99	518.17	904.95	727.43	760.57	664.22	550.31	655.31	763.44	771.5
201303_at	1900.64	1905.65	1697.71	2242.76	2539.39	1978.99	1954.78	1821.32	2274.83	1552.59	2315.47	2451.24
201304_at	5053.28	8403.71	7389.97	5327.23	3415.7	5363.3	6047.63	5409.01	6895.32	6650.47	8180.34	6594.29
201305_x_at	1289.01	1474.95	1153.59	1354.2	987.86	1360.32	1814.3	1735.42	1135.12	1240.7	1704.41	1188.9
201306_s_at	2634.38	1877.49	1919.63	2921.52	2493.05	3127.37	3257.28	3567.07	2835.65	3192.96	4580.4	5498.07
201307_at	1134.59	778.99	988.74	829.47	1423.96	1338.71	1762.83	1233.48	1109.66	1206.01	1248.73	964.13
201308_s_at	153.88	133.17	193.76	175.1	138.68	155.54	218.96	127.7	94.68	65.65	140.81	98.91
201309_x_at	1923.06	1931.11	1576.05	1560.16	1013.49	2069.56	1836.03	1249.32	836.35	1320.58	1272.83	1132.4
201310_s_at	9827.98	8142.17	5570.05	6261.27	4816.12	9590.35	5529.54	4888.81	8846.92	7922.08	5902.62	5327.96
201311_s_at	770.98	533.02	517.69	418.31	1014.1	559.65	641.55	666.83	342.25	447.24	769.21	536.43
201312_s_at	1268.56	1089.46	935.47	493.45	1105.01	1531.78	1557.65	1365.34	962.17	787.57	1437.06	979.41
201313_at	48.57	50.38	62.67	21.08	244.26	34.53	78.13	121.38	97.93	18.61	31.1	27.05
201314_at	2268.04	2341.44	2731.3	3505.09	1963.68	1596.49	2590	1674.86	2567.04	2932.08	2265.76	2613.91
201315_x_at	2575.74	2541.51	2288.77	1986.45	5490.18	4371.69	3646.63	1988.33	2404.08	2792.46	2328.2	3705.9
201316_at	1004.79	1119.09	1016.42	1019.89	1112.08	914.45	1178.44	872.48	1244.83	921.94	1156.04	1388.69
201317_s_at	5745.61	4674.3	4571.53	5412.95	3991.58	4932.43	5744.93	5638.06	5652.08	5409.4	7412.4	6093.77
201318_s_at	19677.12	29913.79	26093.82	21919.75	21781.45	18398.46	7487.44	14500	14152.69	13441.65	10482.29	12714.44
201319_at	6112.6	9692.3	9964.99	4802.27	10900.41	5321.75	2637.87	7437.1	5345.72	4670.88	5479	6984.44
201320_at	321.37	544.44	589.75	730.1	628.6	76.43	560.11	587.88	753.02	838.71	869.07	529.35
201321_s_at	764.51	558.7	756.37	584.79	932.44	744.32	1242.43	969.74	1196.52	987.65	1192.45	719.09
201322_at	27607	33962.41	36743.31	26017.41	20186.05	25675.16	3896.42	15541.88	13122.85	12750.84	10623.07	17409.35
201323_at	584.58	527.84	577.88	537.07	663.76	484.23	625.39	283.65	495.18	366.47	372.75	354.22
201324_at	401.23	548.39	344.57	327.82	627.02	369.56	696.55	672.27	670.96	495.79	880.43	560.02
201325_s_at	768.37	655.46	520.47	490.82	990.87	915.68	815.84	696.98	419.21	358.32	749.23	807.23
201326_at	1432.65	1683.81	1571.94	982.71	1448.49	1677.57	1714.94	2393.9	1644.22	1623.82	1968.7	1687.26
201327_s_at	1096.49	1208.84	773.62	702.23	861.33	892.02	1824	1810.75	1129.83	1154.08	1534.69	1215.13
201328_at	558.52	534.6	408.6	466.29	740.1	754.86	884.18	1028.89	571.96	364.65	1147.62	1076.56
201329_s_at	523.06	565.79	531.93	333.18	382.36	711.8	1019.86	1013.28	603.81	482.52	1021.09	1004.21
201330_at	409.66	487.42	448.58	628	432.33	583.61	743.36	791.25	531.14	699.37	933.98	912.98
201331_s_at	882.21	769.25	889.95	685.58	1751.18	1010.85	811.46	804.73	725.86	863.38	829.79	714.17
201332_s_at	79.26	82.05	114.13	45.67	202.16	42.24	238	195.78	48.27	50.93	83.18	285.22
201333_s_at	650.31	385.4	560.47	70.56	889.43	389.93	688.82	362.72	475.44	403.04	509.31	439.23
201334_s_at	2555.34	2504.4	2800.76	1867.37	3137.81	1671.77	4542.18	3747.83	2385.38	4246.95	3782.65	3232.31
201335_s_at	147.29	105.67	74.02	39.14	110.52	170.86	210.91	177.83	138.57	177.99	176.54	73.32
201336_at	3754.07	3892.69	4566.95	4624.36	2917.81	4137.02	4240.68	3608.49	4262.05	3956.11	5095.54	5419.23
201337_s_at	1242.34	1425.49	1630.52	889.45	408.73	1059.18	1279.99	1135.56	1307.73	1197.11	1837.47	1109.01
201338_x_at	8266.03	9283.42	8368.01	8462.27	10396.84	6391.34	7351.52	11045.85	10461.15	10347.32	8511.22	9005.49
201339_s_at	3409.26	3278.34	3541.08	2916.11	2281.96	2241.07	3196.12	2443.67	3622.23	3120.97	3667.94	3053.69
201340_s_at	140.89	68.1	26.36	65.6	71.95	239.12	152.21	222.25	45.44	33.1	40.46	100.31
201341_at	557.66	1090.57	741.78	1394.11	1307.93	661.06	674.91	878.7	1084.63	825.16	1080.29	312.72
201342_at	1436.92	1598.28	1454.6	2313.23	1774.33	1505.84	1352.29	1833.59	1958.53	1707.72	1585.65	1540.9
201343_at	3234.73	2977.93	2725.63	3722.21	2205.86	2238.51	4740.29	3951.71	3182.11	3318.32	3303	3163.65
201344_at	650.64	519.76	402.83	552.69	843.42	561.92	722.92	494.33	391.31	568.39	542.46	499.18
201345_s_at	3737.14	4108.88	2572.36	2878.84	1376.81	1761.04	3085.22	2934.19	3429.52	3310.74	5805.62	3430.41
201346_at	4666.61	2195.62	2115.19	2541.31	2360.26	4128.52	2266.79	1924.43	3034.17	3250.11	2536.66	3016.4
201347_x_at	1741.1	1860.2	2228.92	3872.04	2539.5	1743.5	1849.09	2535.69	2180.91	2559.72	2423.67	2255.58
201348_at	4419.14	4880.31	6143.2	6349.57	14100.37	3948.13	5649.26	5301.67	4687.09	4332.28	8027.68	7956.71
201349_at	589.82	580.7	489.18	910.87	1057.6	671.76	512.18	685.52	484.56	713.79	530.84	405.53
201350_at	2024.54	2368.26	2138.05	1669.81	1783.21	2012.07	1288.59	1324.18	1504.41	1836.8	1344.41	1260.31
201351_s_at	4541.08	4096.77	4186.03	4014.27	2040.32	2956.95	4214.06	4032.51	3811.53	4047.62	5206.36	4118.98
201352_at	4252.92	6091.37	5711.01	3040.96	3208.31	5050.6	5306.87	5438.87	8363.95	6428.87	5563.59	5384.64
201353_s_at	620.98	412.35	476.96	93.08	178.41	697.41	777.98	796.31	560.86	542.29	485.57	475.64
201354_s_at	156.17	218.46	513.94	240.21	425.3	447.64	404.28	166.96	538.57	511.63	414.61	200.09
201355_s_at	499.91	385.15	443.96	72.39	174.54	430.01	318.5	275.64	99.56	496.38	388.14	313.6
201356_at	1636.4	1366.59	1560.45	1756.28	1604.96	2088.04	1583.17	1893.36	1982.52	1716.66	1604.7	1438.91
201357_s_at	780.15	755.26	830.76	1047.16	697.71	832.94	1010.71	1006.94	791.92	946.97	898.34	696.6
201358_s_at	3656.26	2630.97	3160.99	2809.86	3600.93	3624.94	3560.03	3231.13	3210.76	2944.91	3945.13	3650.15
201359_at	1956.22	1765.38	1582.37	1625.06	1762.63	1516.23	1615.1	1521.95	1606.57	1459.64	2093.05	1348.07
201360_at	5624.66	5806.89	2766.85	5137.87	5525.22	6698.26	6296.42	8099.7	5285.76	4940	5705.6	6366.12
201361_at	2607.93	1961.01	2106.71	2610.89	2222	2319.8	2113.82	2038.21	2135.91	2018.4	1826.28	1878.12
201362_at	727.39	759.94	773.25	562.09	422.47	471.19	1797.04	1562.62	963.95	849.65	1771.27	1413.61
201363_s_at	453.33	852.53	809.19	418.66	190.73	338.45	1165.63	1135.46	613.44	464.48	1555.1	1019.94
201364_s_at	6099.52	4982.7	6144.93	6569.92	1652.88	3956.99	3479.99	3533.99	3477.02	4334.04	4418.25	4555.65
201365_at	3926.75	2523.08	2880.27	4499.99	2344.49	3416.17	3411.9	3979.88	4105.25	3961.43	4314.49	4980.19
201366_at	3566.45	3466.94	3588.97	3061.5	3727.21	4622.17	6620.15	5902.68	5397.16	4647.31	4446.94	3053.7
201367_s_at	250.28	165.27	69.98	42.95	159.97	696.31	397.4	176.07	182.24	221.35	201	218.12
201368_at	1980.26	1744.57	1240.31	957.23	2215.11	2426.3	3392.82	3205.86	2574.76	2741.51	3689.14	3335.84
201369_s_at	565.32	353.51	323.92	230.02	405.78	654.17	425.96	407.61	345.54	457.23	411.26	264.84
201370_s_at	1043.36	1184.26	1376.58	1103.6	947.63	1135.26	1511.86	1441.21	1759.88	1397.93	1451.08	1359.19
201371_s_at	5541.4	6616.21	5235.67	5276.35	3064.26	5230.27	6977.5	7528.77	7480.94	7933.88	8380.77	8916.17
201372_s_at	342.31	293.32	303.25	392.31	84.92	355.64	471.85	298.68	278.3	294.99	334.7	203.22
201373_at	1459.09	1298.49	1888.78	934.98	453.37	1588.91	1159.89	1538.03	1060.9	1561.32	825.47	942.1
201374_x_at	13.2	11.68	12.36	14.97	12.02	10.9	60.32	75.67	7.47	11.15	6.63	86.6
201375_s_at	6009.11	5705.5	4820.02	4970.81	2983.2	6056.96	6390.54	7102.04	5635.48	5654.34	6719.66	6284.57
201376_s_at	404.26	552.22	638.03	464.81	361.73	524.71	603.76	834.51	557.69	446.68	697.38	556.43
201377_at	485.73	439.06	324.55	384.16	77.65	385.64	549.99	505.21	645.73	356.87	447.25	358.23
201378_s_at	1292.81	684.96	1011.48	1007.91	1013.26	1204.33	1156.03	1235.29	1444.86	1199.99	1064.99	1083.2
201379_s_at	727.49	599.25	1023.4	548.34	236.45	677.89	421.46	752.31	887.27	737.64	561.06	872.26
201380_at	836.88	793.65	729.62	778.8	943.08	696.22	1322.41	1287.17	784.98	753.97	1305.38	1164.83
201381_x_at	2956.83	2368.69	2014.49	2408.55	1066.81	2375.98	1725.94	2497.88	2427.97	2245.97	2493.02	3089.64
201382_at	311.76	219.11	189.09	241.55	207.46	593.4	857.91	319.81	102.51	462.82	114.61	153.24
201383_s_at	1609.08	2228.71	2203.24	2054.93	450.14	1262.11	1706.24	1397.58	1347.4	1500.26	1592.01	1884.62
201384_s_at	2811.1	3324.14	2234.72	3230.71	1975.38	2036.77	3148.31	3578.03	2424.99	2601.78	3370.03	3473.19
201385_at	1431.5	1305.76	1255.23	1182.19	1601.22	1937.63	2814.05	2634.82	2402.28	1784.94	2530.51	4020.51
201386_s_at	1419.17	1645.02	1541.95	1138.55	654.88	1740.62	2195.12	1881.13	1485.15	1731.72	2279.46	2731.99
201387_s_at	609.98	1760.44	1075.75	877.01	2045.43	601.81	1551.59	1199.24	859.11	820.3	4172.03	4739.82
201388_at	1225.68	1102.69	1070.82	2548.87	1003.6	1447.66	1726.75	1960.13	1596.29	1755.62	1714.96	1692.33
201389_at	722.77	223.2	477.78	613.27	284.49	643.43	200.78	251.42	712.56	248.84	191.86	123.57
201390_s_at	2402.01	2533.49	2050.66	3466.17	3994.5	2784.85	3789.62	3840.87	3812.55	3694.65	4013.83	4488.91
201391_at	2786.47	3228.23	3349.16	3871.53	3306.89	2869.54	2690.59	3518.68	2711.16	3590.68	2961.39	3887.42
201392_s_at	919.49	816.59	899.44	158.1	335.32	1371.07	1446.66	1180.9	811.68	813.06	922.72	995.16
201393_s_at	2334.01	2035.62	2876.98	1321.45	1834.05	2682.38	3823.78	3468.04	2823.53	2435.01	2741.51	2299.28
201394_s_at	1134.3	1477.04	1668.07	1896.31	1920.59	1450.65	1946.03	1620.22	1579.36	1627.64	1741.43	1732.51
201395_at	1604.94	1959.2	1998.29	2554.85	2441.05	1434.62	1127.18	1629.64	1980.94	2164.25	1594.39	1547.46
201396_s_at	542.04	458.82	682.09	751.08	442.69	486.62	563.61	558.07	545.62	397.47	503.53	714.35
201397_at	413.56	149.71	176	367.14	562.49	526.82	425.26	324.38	214.23	195.19	341.29	263.17
201398_s_at	1926.86	1579.73	1294.94	1893.8	1609.06	2044.79	2408.37	2038.96	1945.44	1823.79	2079.55	1695.28
201399_s_at	964.99	961.62	999.54	1098.11	1089.3	747.74	1062.38	1081.14	832.89	882.92	1449.81	1355.48
201400_at	3349.82	4944.41	4038.77	5065.46	4074.12	4332.18	4640.09	4724.61	5061.71	4282.1	4896.69	5505.24
201401_s_at	102.07	245.2	136.5	116.97	51.13	207.06	101.98	69.08	65.83	66.12	112.17	63.48
201402_at	47.57	98.1	56.85	112.74	85.87	50.98	46.88	33.72	43.7	65.31	39.92	53.82
201403_s_at	15902.92	16903.25	17289.38	20168.49	16906.22	14654.05	1132.39	11689.74	10387.7	6551.82	3089.27	15378.39
201404_x_at	1895.87	2643.17	2562.73	1953.05	2732.54	1669.75	1249.91	1274.47	1610.54	1856.24	653.02	2226.68
201405_s_at	2239.16	2171.37	2277.02	3657.87	4014.28	1916.92	3266.81	2897.83	3192.22	3285.74	3534.89	3949.32
201406_at	12465.28	14140.15	14302.56	22527.29	18100.7	16216.99	5746.29	17459.88	16218.03	15137.81	11970.95	17289.38
201407_s_at	2107.62	3221.51	3073.23	1821.48	2386.65	2435.89	4330.04	2015.7	2042.74	2318.07	2315.25	1697.87
201408_at	3257.22	4995.64	4501.91	3051.62	2631.8	2912.18	4077.26	4378.25	5100.85	5235.95	4371.48	3609.21
201409_s_at	3075.31	4257.43	4432.22	3118.63	2158.07	3261.13	3762.95	4141.25	5754.75	5566.72	4766.91	2712.19
201410_at	1229.64	1362.56	1488.65	634.25	867.12	1024.39	1334.95	1160.73	1254.39	1244.32	1423.1	1146.78
201411_s_at	261.84	156.05	708.32	51.36	27.55	626.47	627.27	553.24	275.91	139.26	328.97	503.22
201412_at	845.64	1135.93	971.11	875.6	944.53	1314.64	1403.21	1229.58	1386.97	1087.25	1164.56	1184.78
201413_at	1692.34	1275.48	1505.74	1481.8	1352.5	1491.39	1635.76	1660.47	1844.45	1851.45	2373.94	1816.52
201414_s_at	1404.73	1587.77	1720.94	2242.85	1721	1824.46	1946.43	1395.3	1803.06	1759.9	1525.55	1377.14
201415_at	57.9	132.99	85.72	46.3	212.16	74.05	202.47	295.33	372.4	275.06	345.82	265.72
201416_at	615.11	274.03	243.48	633.46	610.73	540.79	692.91	507.75	198.26	203.14	367.41	439.54
201417_at	813.57	563.09	396.56	218.78	413.7	1063.95	1707.27	1442.28	568.07	613.01	2019.44	1619.58
201418_s_at	35.01	38.08	23.57	57.53	93.29	38.36	90.1	103.86	47.02	159.24	42.2	73.94
201419_at	796.61	740.9	1078.89	1394.21	949.39	957.46	1134.3	1391.84	971.11	1320.44	1289.63	1233.74
201420_s_at	910.97	1440.69	1084.07	1231.99	383.44	696.37	1060.84	1336.42	844.77	993.31	1456.31	1024.41
201421_s_at	1355.47	1815.12	1219.91	1647.08	1560.72	1233.54	965.41	1312.39	1283.79	1354.27	1352.24	1153.24
201422_at	741.08	1201.43	941.52	1767.87	1580.52	907.22	660.43	792.28	873.29	848.51	755.04	877.73
201423_s_at	2845.84	3527.38	3601.94	3301.25	1389.54	2341.02	3464.7	3406.29	3880.78	3558.8	4286.27	3574.5
201424_s_at	1217.31	1814.62	1952.14	799.16	1174.54	950.49	1670	1469.94	1945.62	2343.97	2286.74	1064.23
201425_at	9809.44	6498.42	8172.18	6794.3	6355.68	8491.09	7671.69	8915.15	8887.22	7002.83	8845.48	8515.69
201426_s_at	7428.06	7887.86	6110.71	6877.24	19521.95	16023.89	7151.21	11074.99	7629.8	7272.42	10444.93	12248.78
201427_s_at	8394.59	6654.4	6764.69	5736.65	9549.64	8281.28	7065.25	10368.83	9528.21	7490.93	9014.74	10151.91
201428_at	39.08	38.75	34.57	93.14	110.68	131.52	115.53	108.52	39.86	121.19	61.96	26.35
201429_s_at	47245.99	61894.96	59691.64	29596.62	38043.31	52212.27	90.42	1045.3	650.4	556.62	478.84	13935.24
201430_s_at	688.66	848.06	1155.52	439.21	566.56	910.45	288.71	151.42	420.43	447.03	287.12	242.67
201431_s_at	1866.93	2584.61	2198.88	948.33	2658.88	3648.45	788.09	888.51	2393.38	2248.58	1267.52	1429.02
201432_at	8404.99	6067.82	8126.49	6946.96	7210.23	8523.66	6636.04	7214.26	8016.51	7778.58	4854.25	6357.16
201433_s_at	2243.38	2550.78	2575.99	2222.95	1786.16	2197.6	3063.98	3413.15	2576.29	2891.3	2808.87	3132.32
201434_at	1697.91	1733.75	1501.26	1959.15	1340.5	1351.6	1428.71	1815.35	1606.08	1806.85	1733.81	2457.72
201435_s_at	1428.25	1926.64	1994.27	1629.6	1180.38	1207.84	2178.89	1837.84	1553.53	1374.44	1969.47	1505.84
201436_at	165.34	186.74	248.35	237.88	176.18	139.09	288.65	234.53	304.27	295.87	316.85	272.25
201437_s_at	445.37	563.04	714.53	268.68	271.63	459.39	1192.28	723.02	831.98	851.27	902.48	505.27
201438_at	6652.66	4732.09	2743.42	3118.73	6269.02	6035.65	7626.6	10664.24	4582.86	3957.52	5837.94	4709.69
201439_at	1100.88	962.72	1242.38	1513.89	1195.05	1132.1	1339.89	1352.07	1585.99	1476.92	1066.2	926.83
201440_at	174.34	144.25	294.25	236.23	149.16	152.34	129.6	213.2	354.45	168.19	424.18	403.21
201441_at	11389.59	13548.76	12457.98	10066.87	11139.09	10214.05	3897.45	9045.57	9668.93	8686.33	6083.57	10318.7
201442_s_at	236.48	187.72	124.65	299.03	481.94	181.98	427.02	196.96	237.39	82.07	211.29	177.76
201443_s_at	1405.84	868.17	1133.74	891.52	1706.41	1199.57	1856.39	1253.15	773.44	864.31	1509.64	1362.35
201444_s_at	1001.17	995.53	998.18	771.13	1290.87	1044.04	1270.49	1321.44	898.24	1056.37	1552.28	1740.67
201445_at	444.44	486.87	531.05	490.36	1270.34	530.23	825.52	436.72	393.85	445.6	573.84	569.73
201446_s_at	1256.39	1433.44	1308.51	1141.75	1026.47	1069.7	1161.41	753.47	770.94	1169.9	1618.44	1762.55
201447_at	579.78	641.36	663.95	586.89	763.56	367.53	820.31	763.54	756.59	695.39	1012.04	596.6
201448_at	868.19	1136.28	969.19	1018.69	649.67	805.71	1643.24	1335.89	1278.92	1231.06	1742.53	988.39
201449_at	570.29	487.08	719.94	610.11	536.19	481.81	755.32	738.23	646.91	596.1	682.41	592.3
201450_s_at	294.2	703.64	574.21	272.22	131.49	308.69	582.61	515.11	562.88	689.19	896.92	466.37
201451_x_at	27.21	21.76	20.23	111.98	15.75	32.07	30.46	15.47	37.41	26.04	49.43	24.1
201452_at	195.86	129.2	290.02	82.76	54.22	19.13	48.01	13.92	40.55	30.11	90.94	124.5
201453_x_at	6691.14	5688.15	8432.48	6537.3	5227.6	5342.61	5343.52	5403.36	6775.62	6229.63	5297.24	5762.85
201454_s_at	3591.1	3140.31	3150.34	2112.74	1299.39	1579.1	1221.28	1370.72	1633.92	1793	2214.69	1960.28
201455_s_at	2955.88	2797.69	2822.91	3052.61	1783.47	1869.66	3080.79	2920.52	3315.33	3126.14	3346.75	2889.84
201456_s_at	504.29	613.34	693.41	565.61	562.45	752.78	780.94	623.58	640.73	612.6	656.54	676.76
201457_x_at	1439.13	1226.49	1520.03	1370.75	1154.7	1276.73	1669.55	1270.51	1122.07	1023.46	1576.74	1481.17
201458_s_at	664.76	674.77	1062.13	823.85	509.21	638.36	1356.87	1194.19	887.06	1484.64	1526.6	1760.25
201459_at	611.45	842.27	532.62	700.29	280.47	1576.88	1826.28	1957.19	918.67	885.36	1320.55	1781.45
201460_at	3209.34	3969.19	3607.16	3165.16	2566.51	2902.55	1817.83	3178.2	3925.34	3495.04	2383.08	2214.56
201461_s_at	1165.95	1117.71	1213.99	1317.16	376.4	880.84	1226.93	907.56	540.25	807.88	704.07	641.42
201462_at	90.79	131.57	39.16	88.47	113.59	609.03	224.61	262.84	221.1	205.49	278.03	310.04
201463_s_at	1656.89	1835.56	1442.87	1433.78	1560.71	1776.64	1967.19	1990.95	1853.45	2041.63	2261.39	2138.01
201464_x_at	8666.53	4788.13	3085.31	6245.4	8056.09	4326.84	3877.1	6946.3	5712.12	4522.89	4005.68	3896.59
201465_s_at	1862.63	332.56	158.54	507.24	115.02	1318.08	543.52	552.14	324.76	337.2	278.37	193.76
201466_s_at	993.19	496.48	407.29	1179.12	885.54	621.51	1758.88	1050.17	962.41	907.49	1196.5	758.46
201467_s_at	43.65	156.23	26.24	43.95	91.43	26.56	28.45	30.53	42.19	20.9	205.13	183.61
201468_s_at	614.36	663.77	610.38	803.95	897.03	718.27	1058.11	630.36	610.7	515.61	1063.77	1296.44
201469_s_at	280.55	507.75	535.55	357.26	334.17	395.04	406.72	260.61	286.21	277.52	354.36	341.44
201470_at	4064.37	3922.61	4130.12	3659.43	5366.86	1838.81	3398.73	2988.77	3550.72	3429.7	3451.99	3823.79
201471_s_at	7049.5	6896.21	7372.97	7697.35	8044.08	8720.04	4824.63	8385.65	6399.25	9523.99	8424.39	6532.13
201472_at	5844.9	7504.33	6894.42	6975.16	4184.23	5134.63	7975.16	8267.92	7826.38	7618.03	8260.79	6686.44
201473_at	1929.79	539.34	519.58	732.1	1807.9	1254.7	1366.28	1154.27	611.08	467.73	341.48	252.87
201474_s_at	42	352.61	280.48	545.89	808.42	717.3	649.55	502.81	495.02	465.43	373.76	384.46
201475_x_at	2054.37	1964.29	2051.67	1799.33	2512.71	1976.4	2508.01	2833.93	2565.06	2170.08	2322.47	2193.67
201476_s_at	729.08	936.72	840.27	1086.83	749.84	675.59	786.41	860.72	732.5	740.73	897.01	988.35
201477_s_at	999.28	813.2	767.7	1065.99	1620.53	1419.06	1050.69	1225.74	1396.27	1294.19	850.52	924.85
201478_s_at	358.18	503.75	593.1	358.11	636.45	438.64	623.47	825.23	662.81	722.92	645.25	775.67
201479_at	1256.16	1420.12	1337.11	1673.07	1144.65	1656.96	1825.79	1865.29	2043.05	1878.5	1358.59	1694.79
201480_s_at	778.63	1190.16	1197.56	1332.34	1069.64	1313.06	1002.66	1342.2	1011.29	1118.52	848.79	866.13
201481_s_at	66.67	80.42	72.34	109.36	192.43	71.45	105.25	58.5	69.66	67.46	57.01	56.81
201482_at	139.42	499.52	230.21	292.3	186.21	124.64	239.52	290.15	292.61	176.4	378.66	339.49
201483_s_at	1513.51	1354.58	1134.69	1300.5	849.8	737.78	1193.98	1074.3	1587.13	1258.96	1261.11	1195.36
201484_at	1624.49	1782.28	1944.45	2328.39	1868.41	1680.23	1642.5	1074.05	1799.83	1537.34	1565.08	1758.09
201485_s_at	2284.15	1794.44	1829.69	1428.4	235.64	1800.94	2393.37	2486.96	1829.19	1972.97	2088.12	1895.74
201486_at	2379.34	2428.43	2212.91	1768.3	465.27	1764.82	3403.56	2795.45	2263.91	1796.11	2530.59	1244.25
201487_at	1190.43	613.15	545.93	658.02	676.54	1012.83	651.58	400.92	621.95	659.96	522.06	407.88
201488_x_at	3204.34	3569.41	2434.62	2407.05	2621.25	3238.66	2803.52	2122.78	1890.1	2590.55	2948.97	2153.58
201489_at	2352.59	2683.33	3456.03	1526.32	500.26	2620.34	1260.25	995.98	1847.23	2690.54	1720.73	1620.86
201490_s_at	2105.77	2246.5	2940.05	2232.07	700.07	1765.91	1077.48	879.22	1407.24	1484.84	1249.69	1421.02
201491_at	2270.08	2191.99	1916.9	2407.86	1667.9	1766.25	2179.38	2292.78	2162.87	2605.61	3001.47	3671.38
201492_s_at	32849.76	39576.97	35650.08	19474.16	33978.44	39672.52	107.41	67.28	363.1	101.88	288.21	338.72
201493_s_at	1163.31	1269.85	1306.82	1279.39	779.17	1231.01	1373.36	1174.03	1184.37	1279.92	1767.55	1391.75
201494_at	1122.05	588.73	549.81	246.01	1053.91	2003.19	1669.46	1370.32	972.53	1109.11	1206.31	797.73
201495_x_at	26.15	36.78	31.16	17.45	28.1	51.81	64.36	23.71	16.59	23.06	19.36	25.64
201496_x_at	83.21	96.8	294.21	32.51	136.39	445.7	90.8	95.24	42.13	96.04	89.86	31.78
201497_x_at	341.32	84.6	1579.41	142.71	199.5	2942.17	138.57	124.75	136.96	138.67	67.23	369.95
201498_at	1831.46	1403.71	1455.45	786.55	1046.02	2195.86	1580.78	1834.22	1948.54	1993.69	2017.56	1637.21
201499_s_at	2382.28	2738.13	2732.85	3213.08	1998.44	2557.54	3173.01	3048.23	2967.57	3396.49	3492.43	3547.99
201500_s_at	2537.1	2852.56	2973.55	1648.62	3428.14	2326.39	1992.47	1835.2	1942.24	2331.19	2339.51	2392.83
201501_s_at	2485.72	3139.14	2820.26	3796.09	1546.93	1635.17	3878.7	3230.61	3304.63	2782.61	4337.07	2758.13
201502_s_at	2306.15	3432.37	2054.56	4297.24	4544.29	4156.09	2098.44	3708.31	4191.13	4929.71	1585.5	3196.68
201503_at	1917.3	1455.31	2292.88	1764.14	1153.69	1970.24	3194.9	2143.49	3112.56	3334.03	3400.74	2372.26
201504_s_at	501.73	568.73	244.14	169.74	89.16	104.07	993.64	676.63	387.48	499.96	720.73	909.18
201505_at	827.46	442.25	287.72	233.96	348.75	983.43	664.44	577.18	510.51	380.55	458.02	368.11
201506_at	1493.3	1492.5	1184.47	1022.57	1864.92	2139.32	854.12	720.42	950.52	921.8	1104.45	953.75
201507_at	1944.78	2004.93	2101.85	1691.86	2612.36	1989.24	2001.06	1449.34	2313.66	1964.84	1724.32	1400.93
201508_at	1122.93	930.86	830.88	1498.99	2117.03	2030.04	1113.45	954.75	869.28	765.46	853.57	840.45
201509_at	586.04	470.69	608.89	550.2	819.53	546.18	904.78	611.98	700.76	724.16	633.23	554.09
201510_at	237.13	111.14	114.15	146.88	99.5	261.94	137.51	104.23	82.96	158.64	148.7	97.83
201511_at	869.58	1233.39	1087.11	1252.47	431.65	693.2	971.68	941.51	551.56	999.23	1026.63	1088.12
201512_s_at	1919.48	2090	2555.46	1953.91	964.58	1337.88	1639.3	1183.1	1683.39	1752.09	1650.1	1510.3
201513_at	475.88	654.54	528.65	778.36	628.07	511.9	668.58	644.87	823	635.81	615.61	587.71
201514_s_at	2369.67	1961.62	2075.46	2476.77	727.82	1556.05	1952.92	1813.82	1864.64	2131.23	2540.46	2355.76
201515_s_at	2209.86	2366.14	2369.84	1968.35	1640.84	2036.53	2803.36	2750.49	2332.82	2730.66	2784.79	3083.75
201516_at	1468.71	1876.69	1819.67	1408.23	1436.26	1866.8	2296.51	3259.08	1944.99	2155.8	1547.51	1163.17
201517_at	1031.89	766.58	966.66	1452.12	1163.46	769	1532.29	1219.5	1080.18	838.09	1144.41	1050.8
201518_at	2027.25	1697.62	1613.05	1861.55	1586.26	1749.98	2167.51	1901.93	2647.61	2259.01	2399.09	1951.03
201519_at	4418.08	3690.77	5058.75	3938.26	4177.23	5362.27	4236.51	5726.33	7807.02	7076.48	4754.13	4812.05
201520_s_at	5781.64	9609.53	7420.29	5224.77	2452.04	4560.08	6514.53	8638.81	6640.07	7938.02	6988.55	8973.86
201521_s_at	501.63	576.22	364.26	647.9	71.39	239.35	486.87	501.44	487.24	353.9	541.17	415.35
201522_x_at	6905.83	8583.42	6906.84	12907.05	7576.75	6083.25	5968.64	12273.77	8177.71	8489.43	10028.2	12514.29
201523_x_at	2166.79	2700.72	2813.93	2528.17	1832.14	1251.94	2306.85	1957.18	1696.64	1933.36	2798.4	2464.55
201524_x_at	2827.59	3268.97	3094.37	2879.6	1913.55	2673.35	3450.37	3142.89	2069.28	2546.72	3694.26	3197.09
201525_at	7324.48	8338.66	9224.17	20568.51	42433.14	20347.81	7419.16	10100.62	9120.95	9507.02	7491.83	8086.18
201526_at	1006.64	1633.97	1518.38	2712.81	2015.67	1152.93	1390.63	1917.98	1346.84	1423.58	1607.18	1501
201527_at	3354.16	4736.35	3885.16	2794.44	3857.01	3736.57	4558.1	3878.08	4058.17	5391.94	4330.78	4168.93
201528_at	1741.9	1353.51	1624.28	1684.4	887.1	1955.68	2088.74	1845.12	2079.42	1886.79	1944.3	1621.34
201529_s_at	1099.14	1186.17	1091.17	2181.88	776.76	1212.7	1301.03	1085.8	1101.24	1409.82	1417.75	1323.79
201530_x_at	3398.91	3259.83	3524.87	2719.86	3481.89	4020.91	7363	7868.03	3616.97	4661.78	6908.65	4987.84
201531_at	2197.9	252.42	267.83	296.19	1825.64	1605.71	1098.69	1249.24	815.63	940.19	88.98	192.64
201532_at	3869.75	3656.08	4065.07	4919.9	2330.07	3367.78	5852.4	5474.32	4489.62	4626.55	6587.69	6090.77
201533_at	1715.35	1384.88	2212.39	2154.13	1354.76	1731.35	2459.12	2208.13	1915.88	1504.69	2897.02	2039.58
201534_s_at	1331.22	1064.13	1315.16	433.03	358.5	569.19	1707.76	1086.88	911.88	1930.19	1457.91	686.55
201535_at	3558.51	3134.62	3430.25	2894.68	2629.83	2841.23	3487.73	3322.9	4250.69	3461.2	3487.97	2578.62
201536_at	6619.68	10051.77	9267.08	5388.09	5298.75	4562.87	5823.69	7694.82	9239.82	8162.8	7019.24	6143.78
201537_s_at	2546.1	3940.08	3420.58	2553.81	1259.71	1335.67	2225.38	2016.5	1734.41	2002.09	1748.51	2269.68
201538_s_at	2051.91	2438.12	2405.66	2416.79	661.15	1157.39	1411.45	1177.3	1032.71	1331.76	1025.18	1074.85
201539_s_at	39224.85	52900.96	51578.53	36106.88	20727.7	37203.89	3579.46	16054.48	17068.47	13773.45	8273.34	20310.58
201540_at	39241.99	47425.56	48735.66	33334.8	47396.18	40454.34	147.32	3352.41	9109.1	5370.4	304.56	12365.84
201541_s_at	524.27	585.95	880.57	1088.96	862.65	785.17	1077.07	718.08	389.25	846.69	956.18	883.34
201542_at	1283.33	1432.5	1312.83	1551.17	1387.53	1369.72	1249.14	1185.92	1517.31	1511.55	1652.16	1493
201543_s_at	565.13	698.33	638.54	723.7	404.72	627.15	577.49	593.68	603.33	557.57	950.4	835.75
201544_x_at	3781.56	3855.57	3846.82	3605.96	4199.66	3543.41	4860.31	4802.78	3500.21	4089.89	3595.52	3793.42
201545_s_at	622.12	735.13	821.78	1010.79	863.12	736.77	1075.01	909.69	947	1031	862.11	937.82
201546_at	2026.39	2028.99	2378.48	2458.47	1359.44	1771.93	2586.46	2783.22	2388.13	2303.44	2851.37	2547.5
201547_at	171.89	169.92	29	81.82	71.31	140.69	43.74	51.02	34.34	128.13	22.73	122.91
201548_s_at	311.4	239.25	360.51	75.85	468.93	369.63	292.46	310.3	336.57	384.34	536.14	330.86
201549_x_at	558.37	371.77	530.09	371.86	445.14	602.44	569.29	548.76	496	437.22	606.49	603.85
201550_x_at	7795.34	7391.41	6098.47	9758.07	13999.99	14328.99	7612.23	13820.06	10232.69	12252.64	7993.09	12794
201551_s_at	716.24	673.5	844.76	617.62	220.7	632.4	848.01	585.67	354.37	325.89	676.67	655.13
201552_at	1287.35	1174.04	1173.71	1094.28	829.05	1570.15	1387.17	1537.51	1113.13	1118.56	1771.05	1405.95
201553_s_at	4783.46	4826.82	3896.09	3023.35	5242.21	7533.91	4995.99	5699.79	5438.62	4326.85	6472.53	8354.23
201554_x_at	15715.5	16947.73	17681.66	14005.55	11441.45	12545.6	5125.55	13565.56	14030.77	12930.79	9588.43	15242.96
201555_at	493.48	844.03	809.54	849.37	1006.92	868.63	759.12	895.03	676.41	925.36	840.46	770.54
201556_s_at	539.37	710.75	702.85	1508.86	991.31	1289.37	1168.03	1443.54	1296.11	956.99	623.55	438.59
201557_at	765.53	534.39	933.73	1286.19	949.57	994.53	1266.15	1091.3	898.85	1186.7	581.63	607.41
201558_at	567.32	506.16	416.85	489.58	555.57	731.14	856.45	514.02	612.84	647.12	697.7	740.71
201559_s_at	1273.33	1533.77	1187.66	1031.15	1090.07	1134.06	1139.24	649.86	651.64	607.08	878.06	984.41
201560_at	895.56	667.13	341.84	489.3	882.19	1042.26	1780.36	1498.01	490.97	613.82	2118.03	1411.77
201561_s_at	1185.08	1286.19	1212.4	462.35	729.42	1832.93	1173.3	1255.15	1184.95	1040.82	1204.32	1165.11
201562_s_at	461.26	420.77	501.25	607.4	787.43	545.61	531.87	506.23	500.51	412.75	407.87	440.62
201563_at	422.34	363.54	293.43	417.36	428.92	340.61	424.63	331.02	280.98	293.98	333.13	367.33
201564_s_at	77.43	98.81	63.48	38.22	55.9	94.36	187.67	224.51	44.73	63.34	109.51	72.98
201565_s_at	540.3	624.46	507.43	359.06	784.37	1041.4	682.68	790.7	487.2	466.49	832.47	553.7
201566_x_at	534.78	757.13	565.89	271.94	961.55	670.19	642.18	476.82	463.01	302.14	777.94	387.45
201567_s_at	2998.2	6658.25	7018.81	3293.1	2939.87	2350.96	3568.7	4455	5281.98	5290.35	6882.62	5568.95
201568_at	19205.65	23642.33	25135.7	27685	19573	13683.58	8207.8	15395.55	13665.72	14387.71	10101.33	17042.82
201569_s_at	1764.33	2076.43	2318.71	2130.98	1254.77	1461.55	1591.18	2339	2521.05	2611.33	1899.14	2335.63
201570_at	4312.8	4738.01	5328.33	6667.46	3317.26	3924.43	5686.39	5172.51	5195.5	5785.57	4360.69	4500.19
201571_s_at	738.58	788.2	717.87	718.9	750.43	619.22	706.83	551.95	464.98	483.57	700.76	610.45
201572_x_at	790.06	841.1	631.64	686.81	910.09	742.24	1363.93	1047.77	679.21	992.85	956.88	835.41
201573_s_at	1557.04	2162.04	1963.03	1878.46	1514.43	1323.49	2634.47	2518.26	1945.89	2552.48	3247.27	3021.2
201574_at	1474.42	1744.12	1417.36	1345.3	1391.37	1189.47	2438.46	2428.84	1816.01	1615.14	2882.94	1862.22
201575_at	1610.4	1522.09	1369.65	1456.45	2355.53	1694.03	1706.72	1996.96	1714.76	1894.83	1840.79	1411.04
201576_s_at	1072.62	767.94	823.02	979.57	1531.89	803.77	1023.55	952.42	691.14	859.67	920.55	1141.67
201577_at	1200.52	1444.34	1494.93	1562.42	1313.39	1415.91	2421.29	2443.11	1279.32	1188.85	1586.62	1898.25
201578_at	1152.15	1221.99	1306.67	331.32	1117.95	1312.57	1266.66	1772.82	1080.8	1208.53	1788.64	1355.67
201579_at	557.03	501.43	448.99	541.94	939.84	784.95	706.09	559.8	681.12	664.35	953.18	1026.65
201580_s_at	1666.13	1241.29	1464.16	1062.22	1529.8	934.05	515.2	478.25	1026.05	1066.98	709.87	524.83
201581_at	2715.48	3266.07	2954.66	1967.9	2222.57	2380.19	2909.11	2584.34	3728.66	3035.05	2726.14	2342.8
201582_at	107.68	54.36	62.89	38	75.18	54.68	171.08	31.14	37.73	139.48	35.02	66.87
201583_s_at	758.65	612.79	565.01	835.4	1439.54	602.85	735.93	591.31	668.55	549.16	576.25	625.15
201584_s_at	689.27	616.21	589.42	681.87	929.27	720.95	914.09	817.79	569.32	517.92	688.62	596.33
201585_s_at	814.48	928.07	721.4	635.16	709.65	1119.8	1174.86	1000.69	1316.47	1089.11	943.3	674.27
201586_s_at	1304.94	1133.52	1144.3	857.55	690.94	2127.72	2665.96	2339.74	1926.4	1734.73	1412.19	1555.2
201587_s_at	972.42	1521.81	1267.21	412.91	466.92	1092.93	2070.88	2539.49	1504.74	1056.23	1651.02	1826.31
201588_at	7160.18	6265.36	6129.77	5658.29	6912.39	4837.08	6763.22	6663.32	7714.92	8475.49	8301.36	8818.36
201589_at	662.39	360.29	570.91	361.85	363.54	712.33	684.33	387.08	440.96	386.3	517.8	438.48
201590_x_at	5663.42	4264.67	3410.94	4950.94	10019.02	5181.28	5625.38	6897.34	6303.84	6063.14	7154.94	9105.87
201591_s_at	1292.25	1326.86	1194.42	553.6	1372.02	1535.72	1789.52	1396.21	670.64	1117.69	1229.82	1064.16
201592_at	7978.92	6651.54	5999.58	7670.85	5189.24	5936.22	7300.17	7981.87	7834.44	8767.32	8349.2	9839.23
201593_s_at	2214.09	1611.67	1598.53	1528.07	893.72	1945.81	2301.19	2633.63	1647.63	1829.44	2252.24	1922.37
201594_s_at	913.85	1069.49	1123.25	1006.15	1405.13	1090.39	1762.25	1122.22	1164.15	1025.57	1368.74	1291.01
201595_s_at	1491.97	1940.78	1908.72	1400.28	1112.94	1652.91	2627.42	2191.38	2114.84	2014.41	2426.99	1650.95
201596_x_at	412.91	348.63	496.68	465.34	527.93	544.82	163.42	274.56	262.22	157.01	450.71	396.63
201597_at	5228.06	5730.81	5159.51	5394.52	5689.84	5527.94	5412.79	6453.81	6644.77	7440.53	6691.15	5501.86
201598_s_at	1105.68	1208.33	1179.08	1171.55	1122.54	1289.81	1632.14	2225.9	1743.06	1451.66	1450.44	1382.22
201599_at	3078.38	2087.03	1761.84	2099.7	1815.17	2481.57	3887.51	3913.24	2921.46	2642.14	3277.84	2018.77
201600_at	14075.7	17381.86	15125.06	13730.43	10447.21	12960.72	8479.72	13427.52	13750.7	14155.93	10853.11	13039.63
201601_x_at	611.03	2029.4	1346.53	1244.22	3847.66	2439.87	1392.88	723.86	1297.97	1356.32	1362.51	2049.24
201602_s_at	371.63	234.94	300.88	37.2	52.77	452.81	250.65	252.39	461.65	313.08	302.65	268.89
201603_at	501.29	571.27	469.46	739.14	435.65	656.36	867.94	1001.73	889.2	678.28	1096.12	747.76
201604_s_at	518.34	642.98	551.14	734.1	216.89	719.95	719.92	697.82	731.79	878.62	746.16	739.03
201605_x_at	369.08	661.46	655.61	850.78	1502.17	882.84	660.14	696.9	623.12	513.8	565.32	666.43
201606_s_at	1606.98	834.05	1095.59	1362.13	1083.44	1254.38	1039.96	1069.2	1168.59	1027.37	1277.23	930.51
201607_at	1122.51	782.26	945.02	900.91	733.67	1331.88	1009.48	834.99	756.22	871.1	841.04	777.23
201608_s_at	821.58	775.28	775.71	692.09	802.5	759.81	894.31	876.85	883.8	890.41	924.84	1345.11
201609_x_at	2220.36	2625.9	3069.08	1930.91	2144.55	1328.36	1776.39	2561.07	1126.19	1843.94	1308.74	1570.01
201610_at	27.21	28.19	11.59	70.04	44.74	32.21	26.71	18	14.76	17.07	21.14	32.13
201611_s_at	1252.26	1131.51	605.03	1272.87	1076.93	705.58	886.71	1009.05	1268.56	946.67	891.65	848.79
201612_at	4519.43	4673.38	4113.21	4178.74	2384.97	5371.75	3902.81	4531.6	5141.7	5320.98	4107.76	3962.86
201613_s_at	39.78	47.7	21.42	398.58	113.86	30.67	42.88	47.46	22.45	68.55	24.04	25.81
201614_s_at	424.34	108.05	304.36	51.8	64.61	289.28	262.75	267.46	153.67	276.74	370.75	297.75
201615_x_at	616.47	614.61	481.31	220.71	501.35	363.78	262.28	149.01	296.81	222.98	250.14	208.22
201616_s_at	667.74	680.52	582.22	191.94	463.66	1480.03	674.76	560.8	375.31	430.02	636.37	795.34
201617_x_at	424.24	500.75	638.61	364.81	584.22	515.72	663	318.84	526.09	338.18	796.03	428.08
201618_x_at	944.02	674.77	685.29	1090.04	666.85	920.49	1264.36	1171.91	816.1	825.05	934.36	780.96
201619_at	7777.32	8559.22	10678.21	8401.33	5108.41	7959.42	4690.21	9171	8177.4	8970.34	9014.96	8688.76
201620_at	154.16	319.36	364.78	272.48	312.56	223.1	569.7	622.67	223.17	101.55	357.08	436.9
201621_at	94.92	184.1	123.71	143.04	394.52	265.21	29.46	100	68.07	95.92	34.87	86.79
201622_at	819.46	847.44	865.48	845.57	1204.74	1247.55	997.9	964.18	972.89	766.69	822.94	1102.51
201623_s_at	5697.59	5802.27	6017.03	5104.39	3619.28	5501.61	3405.46	3226.28	2738.68	2015.03	2267.17	2619.06
201624_at	1031.77	1443.66	1373.28	600.03	1329.5	1055.63	1979.58	1845.37	1941.38	1204.37	1233.35	818.17
201625_s_at	218.39	182.24	208.89	216.3	290.2	158.75	376.59	130.69	208.43	144.82	122.9	142.02
201626_at	500.12	242.77	311.2	432.14	339.56	328.78	485.73	532.71	214.92	225.08	376.62	289.23
201627_s_at	500.65	581.71	486.93	532.91	758.23	1150.12	972.45	943.35	696.12	754.55	622.16	634.04
201628_s_at	4233.44	3633.8	3543.63	3427.66	3724.01	4749.86	4698.66	4566.55	3873.21	5075.57	5100.9	4876.79
201629_s_at	515.21	641.13	550.51	797.76	69.25	302.3	438.23	500.1	358.22	562.84	735.15	786.64
201630_s_at	2576.19	2280.56	3069.33	2252.92	2443.64	2479.28	3781.19	3037.56	2392.91	2633.31	2671.7	2966.31
201631_s_at	628.6	382.63	844.21	471.05	570.94	724.7	739.4	464.28	426.17	503.25	394.21	535.82
201632_at	1418.78	1755.24	1830.44	1217.88	1138.28	1398.61	2224.38	1550.06	1324.72	1339.41	1926.06	1695.76
201633_s_at	454.66	493.05	755.09	731.08	655.66	531.91	302.39	329.6	550.22	452.56	411.72	249.17
201634_s_at	242.24	232.49	569.17	555.65	357.04	294.31	320.23	160.57	404.69	332.85	344.82	206.61
201635_s_at	12012.34	10080.42	9523.59	5857.51	2092	8347.75	7891.54	7750.93	7740.98	6051.15	8376.68	6626.37
201636_at	6942.45	10146.41	9287.74	10595.94	8796.38	7196.27	9922.2	12727.02	14937.36	16147.47	12294.09	12167.67
201637_s_at	8686.48	9144.78	7356.31	8440.02	5719.37	7403.23	9184.76	13404.29	12947.62	10289.86	10844.54	13981.54
201638_s_at	171.24	52.75	119.54	99.15	379.82	43.63	25.49	40.62	53.8	54.91	77.56	39.17
201639_s_at	298.11	370.31	273.88	546.62	649.2	406.68	551.93	599.02	552.1	544.51	365.68	620.97
201640_x_at	934.87	798.16	822.78	912.21	451.98	616.86	1193.8	1260.62	674.02	837.35	753.47	679.46
201641_at	84.86	607.41	204.16	318.73	140.07	204.69	70.49	222.58	247.31	278.47	439.96	372.54
201642_at	2310.83	2266.76	1666.51	2501.07	2496.09	1893.98	2259.02	1707.61	2169.81	2081.75	2003.03	1996.59
201643_x_at	1854.83	2411.32	2161.88	2382.6	2603.69	2185.79	2200.86	1933.94	2986.49	2899.09	3116.7	2361.82
201644_at	143.42	160.38	168.63	177.36	445.1	142.12	190.12	131.45	416.88	263.64	139.96	119.12
201645_at	139.26	97.94	25.14	29.18	81.46	267.91	77.31	142.16	40.47	29.12	379.51	142.88
201646_at	2488.59	1958.99	2143.65	2457.48	1275.67	1965.3	3523.93	2486.43	1878.01	1661.32	3491.13	3161.44
201647_s_at	2003.35	1926.26	1597.6	1126.44	1016.77	1318.36	1559.5	1337.05	1067.39	1272.27	1912.32	1750.53
201648_at	3273.41	5074.92	4192.09	2516.56	2541.91	2810.52	3431.9	3204.95	4923.53	3923.96	4641.78	4209.86
201649_at	813.14	941.41	438.81	977.46	1285.11	1372.3	1092.23	991.05	1281.18	1068.59	944.72	905.99
201650_at	19.88	10.15	13.04	41.59	43.33	34.51	43.17	9.45	6.8	7.77	8.44	9.8
201651_s_at	1515.63	1695.55	1789.03	1718.09	1655.97	2007.18	2020.06	2024.88	1747.13	1890.33	2324.51	2424.22
201652_at	5732.39	4468.56	4516.82	5570.77	2962.86	3203.18	4712.73	3919.72	5921.11	4866.17	5621.85	4278.27
201653_at	2711.36	1574.49	2547.34	2091.14	1300.19	2432.75	3070.45	2168.11	2496.25	2462.29	3207.4	2864.63
201654_s_at	554.64	524.04	403.5	336.56	231.77	625.5	372.97	401.13	136.43	109.76	266.9	55.45
201655_s_at	1874.65	1111.15	802.88	627.54	1048.21	2545.78	3148.34	2257.48	1143.43	2094.7	2114.13	2491.71
201656_at	1417.43	894.84	1441.21	410.5	840.48	1595.79	1150.36	1105.25	1132.45	785.58	1256.46	532.73
201657_at	390.83	338.38	470.8	342.87	294.76	239.68	422.65	301.4	304.22	274.28	506.86	264.49
201658_at	1506.19	1755.28	1978.68	1414.31	1745.25	2060.97	1848.8	1311.53	1538.03	1092.97	1380.12	1586.34
201659_s_at	1623.23	1501.41	1679.11	1458.45	1097.07	1149.58	1702.46	664.09	1170.25	1273.11	2082.49	1757.67
201660_at	1938.64	2025.07	1836.93	2017.55	1468.93	1746.73	2467.71	2362.98	3708.95	2820.16	3029.47	2627.28
201661_s_at	2040.66	1842.6	1845.59	1257.85	1287.69	917.4	1619.38	1884.71	2230.65	2206.68	2829.78	2120.02
201662_s_at	1440.46	1329.83	1562.3	1201.41	959.92	993.41	2291	1498.92	1478.52	1390.3	2624.54	2222.75
201663_s_at	364.82	347.42	391.66	359.61	234.88	538.96	635.16	352.14	493.12	432.88	578.98	661.47
201664_at	525.25	404.43	636.31	585.88	450.43	494.73	666.12	607.95	660.33	629.69	531.02	558.07
201665_x_at	12853.29	16687.72	13801.3	21177.62	20477.48	18282.15	2262.7	13321.14	12037.73	13992.67	7627.84	14636.71
201666_at	1622.89	1450.18	925.64	1879.74	2722.28	2091.26	2188.93	2292.09	1039.88	1194.22	1466.47	1604.53
201667_at	727.12	686.59	618.83	204.63	510.99	657.48	839.53	514.72	548.44	610.58	1117.4	833.93
201668_x_at	1059.21	566.33	499.04	395.67	657.19	1330.26	742.27	145.55	254.17	343.35	387.6	479.51
201669_s_at	1755.81	1281.41	919.58	1288.04	1012.14	2071.44	2467.94	1739.52	1332.26	998.28	1807.58	1066.18
201670_s_at	1391.51	685.16	652.39	770.17	92.06	1096.57	1708.34	979.75	598.63	605.99	1300.62	827.9
201671_x_at	2403.52	2000	2564.63	2165.35	1254.3	2325.02	2235.23	2623.69	2793.39	3608.91	2833.46	3284.7
201672_s_at	4619.73	4970.87	4218.48	4052.81	3423.28	3557.08	5103.24	5098.86	4724.51	5206.86	5106.17	6159.77
201673_s_at	9851.94	12026.22	12190.72	8122	7594.66	7521.56	7475.38	8950.29	8798.71	12116.19	6993.62	7437.59
201674_s_at	3857.79	3503.2	4509.29	3377.96	2305.53	3977.81	2710.02	2474	3073.52	4562.26	3261.6	3041.34
201675_at	5338.61	5207.56	6304.92	6581.66	3665.82	6373.86	4660.44	5395.57	6556.33	7103.49	4489.08	4531.82
201676_x_at	8563.41	7805.07	7727.72	7283.17	3850.13	7130.29	9040.02	10924.61	10062.93	12009.6	11529.88	11478.87
201677_at	685.56	465.06	878.43	816.2	829.03	761.15	688.5	508.53	792.95	614.38	624.65	408.54
201678_s_at	805.79	1000.32	1281.26	1685.8	1376.96	1085.42	1443.65	1121.95	1012.89	1172.62	855.29	1359.82
201679_at	142.88	251.78	250.25	116.96	76.63	76.5	37.88	35.05	91.08	42.12	62.15	86.97
201680_x_at	1430.79	1499.55	1811.04	2004.98	1827.87	1699.46	1769.89	1400.21	1385.56	1938.54	1600.39	1558.88
201681_s_at	405.71	438.97	432.54	329.54	523.81	365.79	970.3	1310.28	964.64	934.53	936.29	870.55
201682_at	2499.63	1942.2	3086.8	1044.1	1066.81	2137.61	1842.71	2224.81	2377.46	3021.61	2711.03	2643.08
201683_x_at	947.35	892.51	957.89	618.95	747.98	1099.78	728.59	647.53	350.25	692.42	653.53	910.79
201684_s_at	854.24	1427.56	1405.24	1763.97	1398.75	1104.98	1353.89	964.47	1574.5	1508.35	1589.86	1342.19
201685_s_at	649.45	1048.42	1258.35	957.07	673.42	855.1	1421.35	1264.36	1099.65	1366.13	1350.82	1197.84
201686_x_at	752.72	684.86	799.66	618.43	555.68	520.77	946.86	777.52	664.49	632.19	735.9	727.41
201687_s_at	947.91	1394.64	1278.63	1014.38	898.68	1016.22	1488.57	1259.61	1478.74	780.31	1594.26	1412.92
201688_s_at	360.66	450.5	330.52	546.47	192.94	375.02	893.61	690.92	346.02	474.74	766.1	757.04
201689_s_at	339.43	434.1	339.79	444.11	271.17	325.23	942.99	900.47	354.66	399.52	683.3	498.81
201690_s_at	548.55	621.55	326.41	656.82	607.56	676.56	1747.45	1462.91	670.8	730.56	993.76	925.9
201691_s_at	30.04	45.82	57.44	50.16	133.55	86.81	230.97	166.81	172.46	90.71	228.89	84.82
201692_at	420.81	364.82	475.25	411.21	639.45	526.52	294.7	357.22	395.11	356.2	286.98	328.73
201693_s_at	2015.09	459.89	419.15	643.33	1621.57	1798.03	1168.71	971.98	559.07	701.24	367.03	354.55
201694_s_at	3073.84	488.83	454.83	744.66	4028.4	1492.91	2362.37	1545.46	1280.66	1045.19	809.13	801.78
201695_s_at	691.02	551.46	573.15	365.56	931.52	661.56	574.09	422.18	510.01	451.29	448.68	441.76
201696_at	2580.03	2365.08	2532.42	2150.35	1451.03	2521.64	2186.48	2119.54	2627.4	2217.93	2110.64	2207.78
201697_s_at	460.22	505.57	338.78	68.88	88.82	668	515.8	343.65	352.86	469.91	476.93	353.54
201698_s_at	968.12	1114.62	859.17	2356.01	2528.39	862.64	1257.54	787.68	1155.69	1062.75	1549.76	1050.87
201699_at	2142.45	1600.01	1725.27	1968.42	942.08	1306.1	2254.24	2114.59	1874.76	2134.03	2826.08	1811.84
201700_at	410.13	488.58	563.47	447.5	1028.88	619.96	839.25	461.97	520.78	334.19	373	434.49
201701_s_at	713.46	341.22	382.83	486.82	410.33	589.55	490.57	447.88	580.74	615.34	559.47	501.26
201702_s_at	52.04	45.99	43.86	92.83	74.05	62.34	73.81	66.93	69.22	111.97	35.98	246.66
201703_s_at	436.6	771.49	535.51	364.23	1092.66	501.18	572.71	343.35	449.48	554.77	664.82	757.85
201704_at	191.75	617.18	426.18	576.46	373.17	344.4	724	1009.11	837.22	686.21	609.65	663.29
201705_at	4647.9	3833.99	3504.96	4181.95	3038.93	4252.5	5032.32	5463.42	4630.18	4497.11	6450.76	6430.44
201706_s_at	2458.21	2506	2849.37	2951.73	1034.69	2020.39	1851.86	2075.15	2572.8	2381.55	1844.95	2235.06
201707_at	326.94	411.89	323.28	558.65	112.48	446.78	479.31	392.95	412.35	465.86	400.07	465.28
201708_s_at	744.35	628.35	866.23	642.22	902.49	496.05	654.48	144.99	503.75	558.48	466.53	408.18
201709_s_at	436.55	757.82	815.2	1009.98	1633.03	266.73	611.19	534.8	629.72	800.76	554.87	378.62
201710_at	104.52	140.39	111.4	111.72	64.1	175.99	384.24	260.01	134.28	202.15	243.99	41.52
201711_x_at	1477.67	1535.93	1831.21	1042.66	775.99	1192.62	1717.48	1155.96	962.08	1296.56	2366.76	2807.13
201712_s_at	629.57	687.95	798.93	929.75	943.11	481.07	1106.5	820.45	777.56	775.01	1006.99	994.27
201713_s_at	1530.5	1690.74	1949.17	1474.72	902.21	1109.29	2179.22	2226.59	2169.48	2059.58	2815.93	2242.56
201714_at	930.03	972.29	834.85	835.8	490.71	1119.38	744.55	1089.61	818.53	963.69	783.97	651.14
201715_s_at	262.39	263.52	217.19	143.14	119.04	294.44	518.65	504.93	530.34	458.25	446.49	508.29
201716_at	1439.95	2230.23	1871.3	2164.84	3110.87	1429.72	1751.68	1615.3	1469.31	1851.12	1507.2	1699.07
201717_at	1600.63	2508.22	2621.99	2989.12	2097.87	2688.27	2873.65	2737.1	3051.09	2172.23	2539.49	2596.21
201718_s_at	845.56	813.53	1090.41	602.63	938.09	794.31	658.37	365.44	605.59	744.07	775.69	965.47
201719_s_at	1278.21	979.76	1095.15	548.78	1163.55	1420.81	1440.02	1366.24	1123.33	1188.75	1614.91	1627.29
201720_s_at	510.99	583.36	387.78	260.64	334.82	696.06	427.01	347.28	427.96	367.37	374.35	337.93
201721_s_at	757.05	1684.22	808.41	1066.69	743.91	1773.84	886.29	667.77	554.93	596.5	703.35	838.86
201722_s_at	2279.11	1414.59	1298.67	1285.81	1050.13	1746.72	1914.1	2131.46	2633.51	1918.82	2108.96	1912.78
201723_s_at	3015.48	2148.96	1860.29	2365.76	2332.43	2401.68	2713.5	2102.24	1986.78	2440.81	2367.3	2859.97
201724_s_at	904.9	882.04	685.55	728.36	635.34	715.36	956.08	779.64	795.17	840.34	934.78	693.5
201725_at	1489.68	1668.9	1056.6	1623.04	1455.71	1297.01	2376.95	1508.58	1224.98	2031.15	1384.37	1809.04
201726_at	2652.06	2702.49	2535.92	1600.3	2031.51	2388	2340.31	2938.29	2584.2	3018.86	3207.53	2747.17
201727_s_at	484.82	429.57	439.94	765.88	730.59	307.41	715.85	405.67	389.35	507.62	301.35	427.92
201728_s_at	1946.77	1103.34	1115.33	593.85	1293.37	1260.03	799.15	585.33	521.19	715.62	700.57	686.76
201729_s_at	1162.52	1554.52	1713.44	1232.65	717.83	1357.78	1347.66	1520.42	1022.14	1359.45	1359.83	1605.93
201730_s_at	1300.34	1830.07	1838.63	1633.58	1478.18	2207.65	2381.64	1409.82	1427.64	1535.03	1748.36	2433.65
201731_s_at	1674.84	2047.11	2372.52	2493.01	3392.48	1876.2	2684.03	3097.66	2937.17	2777.82	2913.96	2992.62
201732_s_at	629.34	529.49	592.82	252	98.07	421.95	93.59	233.03	466.27	403.18	474.41	457.17
201733_at	435.44	609.96	928.5	378.42	201.34	294.18	416.64	259.31	649.76	435.61	572.91	179.96
201734_at	2222.83	2448.2	3093.43	1961.97	1930.14	1595.98	2152.83	2088.9	2749.96	3091.09	2793.83	3141.75
201735_s_at	1675.62	1370.64	1420.49	752.62	629.55	1211.54	1221.93	690.44	1355.4	1591.67	1411.49	1550.85
201736_s_at	2353.7	1877.06	2317.7	1894.72	966.6	1993.42	1860.24	1513.49	1681.97	1680.61	2590.54	2809.31
201737_s_at	3412.96	2985.23	2585.2	2052.59	1598.89	3625.83	4729.57	3353.39	4241.98	3773.51	4889.36	4209.97
201738_at	6079.92	6204.49	6433.42	3556.49	2871.77	4182.48	4923.8	4357.15	6133.96	5957.99	5453.43	4897.37
201739_at	2902.41	4412.6	2252.88	5175.24	1975.99	2264.72	7772.01	9391.82	4930.87	6597.33	6916.03	6770.55
201740_at	7785.91	11702.02	11678.28	9821.98	8273.89	7331.58	5413.08	6169.46	9062.24	8430.94	7866.56	9731.13
201741_x_at	364.49	356.93	366.13	116.86	432.91	384.01	450.63	245.36	310.58	338.48	363.66	274.38
201742_x_at	2254.43	3090.37	3233.24	2242.01	1286.13	1819.88	2835.24	2468.32	2325.08	2087.32	3324.85	2805.16
201743_at	398.2	265.62	74.26	285.92	85.71	734.35	750.32	1033.3	438.77	305.11	455.64	488.54
201744_s_at	1465.91	795	391.7	1112.79	1424.78	1673.44	2311.01	2033.41	897.79	444.21	1829.94	762.49
201745_at	570.36	442.38	565.86	312.12	611.43	632.05	499.33	444.01	261.54	366.49	570.87	391.34
201746_at	388.54	524.12	470.41	529.19	769.57	430.12	650.48	546.5	364.02	373	338.48	258.83
201747_s_at	281.05	304.43	276.03	126.03	69.4	180.34	299.46	219.7	200.29	204.17	252.84	288.7
201748_s_at	899.19	838.77	1020.56	723.31	603.13	1266.05	1244.62	1143.6	1571.08	1584.91	1010.3	1132.06
201749_at	299.05	340.48	401.85	140.56	414.94	554.62	111.41	224.12	197.55	310.37	282.12	356.22
201750_s_at	151.7	203.28	227.86	118.28	172.24	150.5	134.83	95.01	71.18	130.81	52.42	102.06
201751_at	165.22	170.69	173.13	214.75	315.19	171.54	254.5	374.44	157.76	148.19	176.61	410.69
201752_s_at	1572.94	1289.32	1095.62	1169.45	1834.8	2242.3	1260.73	1168.81	1115.36	1164.68	1556.73	2330.76
201753_s_at	1211.31	840.01	792.32	943.67	1760.49	1525.47	1763.22	1489.02	835.88	1206.34	1852.21	1527.3
201754_at	22394.02	24937.58	27374.98	28482.75	25904.08	19101.73	10150.59	16098.15	13793.63	17112.64	9479.28	18311.88
201755_at	101.33	86.27	81.51	39.9	45.55	73.33	31.18	44.52	62.05	21.16	22.22	13.48
201756_at	2756.9	3888.92	3370.66	4388.64	3329.57	2081.51	3986.72	4061.03	1982.36	2324.54	2895.75	2470.51
201757_at	11747.54	8576.52	11122.27	11166.64	9405.13	11581.32	8816.73	11112.66	13296.03	13839.65	11282.63	15586.3
201758_at	4442.79	3964.11	3351.22	4098.32	3351.68	4054.46	3617.08	2976.58	3447.89	2418.14	3238.27	3015.1
201759_at	223.07	178.22	225.37	205.51	201.86	84.7	86.79	142.61	47.68	87.06	23.66	122.64
201760_s_at	5422.19	4158.83	4924.44	3175.31	3400.79	4621.03	6022.54	6356.22	6147.34	5629.59	4314.98	3913.33
201761_at	1105.85	1075.22	851.78	1330.82	1130.33	1302.52	2222	2409.47	1467.2	2022.05	2425.22	2110.45
201762_s_at	1539.91	1216.51	1187.1	1661.64	1282.72	1299.45	2586.56	2463.58	1657.51	1432.26	2208.35	1673.47
201763_s_at	406.11	216.11	199.07	451.99	192.98	178.84	419.46	407.35	338.36	311.94	300.58	211.51
201764_at	256.92	279.92	268.8	307.5	470.89	240.35	282.76	386.19	231.18	395.21	205.33	192.37
201765_s_at	397.45	376.9	429.34	237.59	492.36	705.36	522.11	513.31	413.73	336.25	583.31	419.01
201766_at	374.74	278.39	253.28	355.4	307.39	325.95	150.02	209.12	292.59	176	76.79	26.05
201767_s_at	491.48	340.65	401.91	642.21	133.95	686.37	638.53	1145.65	655.63	532.92	410.1	358.8
201768_s_at	1515	2136.59	1858.25	2768.76	1802.56	1522.65	1207.13	1691.23	1706.4	1723.91	1929.54	2248.93
201769_at	2143.03	2715.81	2169.48	2096.98	1424.2	2183.51	2274.31	2571.4	4092.86	3566.09	3526.6	2445.93
201770_at	687.27	929.75	985.11	511.21	757.31	1210.02	1126.79	1306.44	1103.81	1372.43	1086.46	922.44
201771_at	1692.32	1662.66	1574.2	1920.65	1496.47	1654.85	2445.04	2488.09	1684.39	2031.73	2061.58	2356.18
201772_at	1014.31	1229.95	891.99	1160.72	468.34	771.33	1766.78	1671.62	1003.22	951.5	1920.24	1285.66
201773_at	2528.6	2085.97	1958.44	1383.77	1142.42	2263.34	3477.68	2604.93	2355.71	2345.14	3242.56	2350.67
201774_s_at	394.27	392.6	405.15	377.34	442.28	337.88	279.6	280.41	413.65	340.69	344.19	337.17
201775_s_at	1839.83	1442.77	1635.42	1545.51	2106.31	1800.57	1603.67	1425.65	1509.59	1245.37	1722.72	1306.73
201776_s_at	871.91	892.51	962.77	837.63	827.26	603.5	1261.78	911.9	616.2	631.02	1117.93	1078.81
201777_s_at	1187.37	1076.96	949.2	1036.82	579.59	1004.96	696.34	710.29	723.6	627.14	729.18	807.29
201778_s_at	5301.35	5373.82	4674.46	4559	4753.01	4522.25	4044.18	5362.32	4828.13	4999.87	4552.58	5606.52
201779_s_at	3022.45	2375.35	2584.94	2217.69	1711.96	2142.12	2398.47	2552.48	2423.92	2617.66	2900.41	3479.4
201780_s_at	1210.97	1024.17	852.8	1231.12	749.22	996.84	1166.03	1174.74	1501.6	1175.57	1287.78	756.85
201781_s_at	685.49	691.21	659.74	1174.55	544.21	516.95	543.39	352.21	595.78	439.82	410.2	416.35
201782_s_at	1502.39	1744.48	1502.09	2359.31	3619.78	1639.1	1498.23	1332.19	1609.91	1639.24	1491.74	1730.33
201783_s_at	1704.12	2642.46	2276.11	2955.79	3488.46	2621.22	2425.98	1714.54	1447.07	1765.39	1593.67	1228.4
201784_s_at	1814.58	1743.23	1713.4	1867.77	921.58	1317.29	2924.35	2377.67	2179.86	2593.39	3060	2139.2
201785_at	2928.02	2872.26	2542.91	2737.2	4596.86	3094.7	2280.48	3088.68	3048.86	2657.75	2710.98	3519.67
201786_s_at	1042.7	1101.69	1009.93	990.94	1181.81	1272.81	1059.53	1050.75	1038.63	1302.22	1502.24	1371.01
201787_at	87.32	302.93	299.03	158.12	937.61	780.14	164.92	462.22	261.25	208.33	467.1	182.3
201788_at	883.07	961.45	1118.17	1486.2	1903.71	906.48	1910.18	1875.16	1250.23	1034.17	1754.02	1712.4
201789_at	87.85	23.4	30.37	116.94	175.56	205.43	82.81	20.6	76.08	27.6	20.73	107.42
201790_s_at	477.52	538.9	836.75	714.81	639.77	502.14	570.65	649.88	698.42	640.55	521.66	547.27
201791_s_at	449.66	434.39	547.27	328.1	244.63	543.07	426.6	350.16	399.78	383.17	319.36	251.31
201792_at	101.71	168.14	125.41	115.78	314.7	252.37	73.29	94.61	86.38	65.35	440.15	296.37
201793_x_at	671.66	398.92	595.89	293.43	618.65	486.39	692.23	224.88	256.39	381.33	297.47	358.53
201794_s_at	933.55	1345.17	1091.37	1259.9	1556.52	1379.57	1735.54	1085.31	1365.28	1706.11	1303.16	1138.49
201795_at	496.42	931.41	803.51	837.63	465.21	1109.13	1030.02	944.42	852.17	885.12	726.8	648.7
201796_s_at	81.87	131.03	142.71	173.32	141.24	96.58	97.44	304.59	92.09	120.02	86.13	318.94
201797_s_at	438.41	437.79	399.04	330.07	502.8	622.09	775.5	776.19	538.65	564.94	457.19	434.19
201798_s_at	564.49	614.75	356.95	342.71	854.16	860.71	948.08	907.64	350.05	347.81	952.01	1031.62
201799_s_at	1184.2	1564.24	1271.13	1715.31	256.6	1248.24	1218.51	1501.87	1088.94	1915.88	2201.62	2040.73
201800_s_at	2131.94	2120.4	1334.98	2079.97	1232.46	2481.1	2352.92	2151.89	2574.74	2121.44	2636.05	2723.13
201801_s_at	1265.58	1431.32	1770.63	1861.27	916.32	1685.62	1312.92	1105.23	1256.36	1412.71	1153.7	1314.43
201802_at	1246.79	1136.64	1647.04	1932.97	1270.27	1119.38	1154.64	984.02	1487.26	1589.87	939.82	1194.46
201803_at	4356.45	3100.81	3034.53	3978.63	2528.13	3587.52	3992.89	3343.2	2697.93	3734.22	4382.14	4459.79
201804_x_at	1157.54	1211.14	1128.02	1457.06	912.26	1655.14	1628.94	2663.48	1894.09	2817.16	2321.55	2342.15
201805_at	1728.63	3648.15	3964.97	3818.88	3030.45	1564.7	1903.58	2412.66	3153.91	3022.89	2171.69	3007.37
201806_s_at	181.56	112.22	95.82	240.61	235.79	306.59	337.81	178.85	202.71	221.81	101.04	253
201807_at	3211.73	2879.88	3038.34	2384.2	2140.61	2843.52	3604.45	3492.55	3319.59	3559.61	3975.71	3729.98
201808_s_at	566.27	559.32	556.7	347.29	314.58	489.02	260.53	243.34	105.31	245.66	323.92	390.63
201809_s_at	1150.34	927.27	896.87	386.62	778.82	784.16	645.56	770.41	504.86	407.88	411.64	516.48
201810_s_at	878.33	401.65	476.96	482.08	223.14	1601.76	657.94	1063.84	323.05	341.45	918.87	732.05
201811_x_at	1360.36	1236.19	1746.41	972.13	1295.07	1703.04	2445.84	2642.44	1125.17	882.61	2102.3	1619.05
201812_s_at	23634.49	18426.06	16864.48	30765.43	22689.05	21201.14	9491.23	16874.38	16373.39	15502.12	11858.34	20193.37
201813_s_at	613.66	246.16	163.4	236.39	174.69	978.28	375.9	445.98	311.75	541.75	565.93	599.18
201814_at	1273.18	1392.6	1120.13	1323.6	1661.31	1195.22	1350.47	1087.81	1138.21	1293.68	1189.53	896.7
201815_s_at	720.7	865.4	869.5	482.99	1800.35	618.92	596.1	618.58	761.01	730.57	612.6	588.08
201816_s_at	12472.68	18080.73	17726.84	16677.02	10343.78	8460.62	8442.55	12404.31	16498.18	14423.02	12092.91	11587.81
201817_at	2031.58	1934.8	1739.92	2447.94	1453.31	1706.92	2111.15	2156.36	2559.26	2543.01	2589.56	1997.66
201818_at	32.51	45.21	54.95	94.6	105.74	63.42	78.8	129.74	45.94	27.35	158.65	54.57
201819_at	521.28	406.31	339.35	547.64	761.84	554.01	563.64	301.44	429.39	467.46	232.93	286.72
201820_at	38.2	30.86	17.66	71.57	64.68	54.41	258.98	35.99	140.24	162.7	99.86	48.45
201821_s_at	2370.99	2970.69	2747.03	1589.91	681.28	937.44	2439.12	2622.4	2259.55	2053.67	3158.85	2230.31
201822_at	114.78	140.69	166.15	268.42	378.5	105.34	203.94	155.13	201.28	126.73	164.17	135.67
201823_s_at	947.57	1126.16	1159.31	1182.45	665.04	597.71	1071.81	831.98	571.3	816.03	1030.06	1012.78
201824_at	1046.57	1028.58	1265.82	693.94	732.94	831.74	1220.61	1046.64	1019.51	1153.89	1350.89	961.35
201825_s_at	875.96	1072.79	1166.17	1124.34	127.21	834.92	1499.22	1468.94	1060.26	1219.14	1376.98	1661.07
201826_s_at	1360.62	1279.6	1315.34	1097.7	949.48	1048.63	1212.86	1053.39	1056.85	1051.57	1147.25	1157.36
201827_at	249.87	316.29	243.95	309.78	287.36	289.46	390.13	539.43	130.04	301.07	252.34	265.61
201828_x_at	5245.8	6099.76	5478.5	4935.84	5827.7	5575.81	5042.8	7263.86	5469.45	5489.53	4840.07	5450.93
201829_at	812.23	605.71	878.5	849.69	864.06	852	874.57	770.3	764.58	672.41	989.23	715.59
201830_s_at	837.66	496.67	650.02	151.71	298.95	1013.67	975.12	927.43	516.25	644.36	1000.74	885.95
201831_s_at	5871.3	6038.28	7091.41	4328.99	1358.39	4473.25	3618.21	3286.42	2953.62	2818.8	4122.92	4897.31
201832_s_at	9665.96	8997.17	8980.57	10918.39	5088.36	8654.97	3785.03	11794.34	13389.92	9249.02	8951.86	12912.48
201833_at	1809.44	994.28	982.67	1476.91	652.51	1330.28	1827.4	1288.65	945.53	1367.62	1490.32	1360.93
201834_at	343.45	447.38	573.78	386.98	397.96	465.13	169.83	485.49	330.05	396.83	452.54	366.54
201835_s_at	742.84	536.33	658.35	1103.57	1179.51	721.45	1011.57	673.73	595.08	710.18	674.17	564.79
201836_s_at	493.7	538.39	607.33	504.2	546.08	518.2	447.67	431.85	483.67	464.39	460.56	459.95
201837_s_at	912.02	1010.53	987.57	731.76	1032.34	763.18	947.25	921.1	965.93	817.25	1031.5	912.99
201838_s_at	650.14	811.32	704.91	713.37	1250.22	538.13	767.8	530.82	569.8	611.02	531.16	567.33
201839_s_at	111.55	144.37	166.85	33.54	71.38	46.8	157.32	115.66	10.66	26.37	81.58	133.81
201840_at	2336.64	3624.14	3951.77	4151.63	1689.07	2522.57	2482.53	2627.25	2277.68	3192.18	4640.54	4628.97
201841_s_at	15640.53	11246.31	8659.94	15278.51	12543.66	17744.75	4417.99	13376.19	14300.88	12003.13	8801.96	17859.26
201842_s_at	994.94	787.3	698.1	1267.67	2724.78	2155.33	922.58	900.86	960.92	938.91	1030.62	886.53
201843_s_at	269.73	173.02	92.84	142.3	628.33	342.27	121.21	155.71	210.64	148.46	238.51	93.78
201844_s_at	1069.81	901.47	1271.63	919.7	1678.06	1098.91	1329.69	1143.34	902.22	932.61	1013.69	983.93
201845_s_at	330.69	244.82	409.86	350.67	301.03	392.52	510.62	415.93	446.07	445.88	470.71	406.22
201846_s_at	739.65	816.12	885.04	618.89	830.04	826.13	803.59	734.21	741.67	774.51	944.38	970.37
201847_at	1588.87	1381.21	1461.06	1210.19	1694.94	1666.48	1637.33	1192.17	1184.97	1326.99	1572.93	1364.24
201848_s_at	2338.51	2348.81	2512.64	1943.1	1021	1977.79	1933.02	1862.39	2436.6	1712.16	3361.79	3089.96
201849_at	5019.12	3373.48	4896.84	3168.83	3187.63	4798.08	4403.16	3727.23	4084.76	4566.64	6793.7	6564.52
201850_at	293.23	316.81	319.96	620.83	442.01	311.4	331.67	327.34	220.82	248.12	294	392.82
201851_at	114.16	217.76	89.93	197.81	121.12	102.69	195.75	700.56	97.32	95.86	173.22	472.61
201852_x_at	14313.47	4809.11	2713.45	2274.74	1690.66	11354.7	8572.24	13445.66	3193.65	3500.78	5060.18	3737.47
201853_s_at	604.9	665.98	783.5	954.81	857.34	592.5	819.61	503.58	605.91	752.73	701.58	833.58
201854_s_at	1499.73	1604.85	1278.07	1337.01	1665.81	1465.36	1358.11	871.41	1665.1	1543.92	1504.35	1508.27
201855_s_at	605.67	690.21	497.26	765.24	710.92	372.28	915.54	799.09	851.29	719.3	865.44	753.76
201856_s_at	1286.42	1633.45	1487.52	1005.67	1071.47	1204.66	1147.88	1011.65	1223.44	1292.32	1137.08	1387.26
201857_at	2442.1	2718.84	2560.75	2317.14	2319.83	3563.83	4198.19	4108.94	3234.32	3265.15	3462.98	4722.43
201858_s_at	802.23	877.1	603.84	439.3	384.66	586.38	443.37	175.74	556.28	436.59	583.28	883.07
201859_at	1445.46	1726.72	1404.19	1254.14	1228.52	1889.03	883.36	644.31	1112.47	882.23	1363.14	1101.51
201860_s_at	494.68	562.91	647.99	374.96	1200.77	947.16	556.39	322.03	643.94	445.91	528.31	349.37
201861_s_at	721.64	634.56	674.76	788.5	1386.44	389.33	231.19	537.34	232.76	368.94	376.11	469.46
201862_s_at	1155.99	1209.15	1100.32	729.01	1070.69	1308.2	1742.94	1182.93	1300.04	1393.44	1173.71	1001.16
201863_at	1015.45	1123.41	1230.45	1356.83	1153	1302.7	970.71	982.3	1375.4	937.25	1043.62	1082.11
201864_at	1252.75	814.52	1444.93	1735.68	1914.16	1217.75	1638.99	1565.28	1238.34	1529.68	1162.91	1141.41
201865_x_at	5029.48	3258.9	4303.01	7241.44	6585.03	4785.22	6018.02	3650.78	4522.54	7112.99	6585	7443.7
201866_s_at	1236.85	1580.2	1508.8	1608.78	1067.99	1360.77	1491.88	1244.78	1242.76	1278.33	1561.93	2213.07
201867_s_at	383.91	367.96	302.48	148.29	457.99	489.66	403.61	357.74	418.34	308.42	229.05	207.2
201868_s_at	97.78	129.65	143.04	30.39	102.63	92.04	71.1	88.85	64.33	25.19	92.04	137.28
201869_s_at	41.96	26.65	33	62.05	56.11	44.31	60.09	35.99	37.66	27.17	55.7	50.19
201870_at	1361.59	1577.56	1334.52	1615.47	2093.97	1186.33	1421.53	1064.01	1545.65	1362.46	1086.54	1238.5
201871_s_at	1116.37	1730.84	1299.3	2500.22	1617.46	1454.97	1690.88	1766.34	2346.43	2285.67	1316.56	1558.55
201872_s_at	910.63	991.87	947.2	932.05	944.08	708.38	1613.99	1443.94	892.54	1082.31	1680.27	1824.65
201873_s_at	547.91	505.15	579.28	453.09	435.77	421.44	1017.23	817.47	592.5	609.94	1103.79	758.31
201874_at	1316.36	1563.72	1494.04	1744.52	2122.02	1385.45	953.27	1163.16	1285.34	954.1	1514.49	1495.5
201875_s_at	509.91	699.63	609.6	630.11	800.77	682.39	918.12	669.22	571.62	385.45	811.02	812.94
201876_at	695.93	737.97	622.87	708.61	1180.76	738.04	1463.34	1265.26	1223.18	1052.14	1195.17	960.09
201877_s_at	2250.49	1458.16	2082.61	1825.29	933.2	1936.31	2403.17	1817.22	2066.6	2457.58	2340.93	2037.77
201878_at	1227.92	1001.06	1135.26	1176.93	867.57	1314.99	1359.67	1112.94	894.72	1285.26	1493.08	1270.16
201879_at	2197.41	2249.92	2388.58	1475.26	1228.97	2020.55	1926.42	1625.65	1820.65	1690.94	2041.46	1937.21
201880_at	1438.36	839.29	1088.38	1777.72	798.83	989.4	1329.72	1568.11	2214.97	1535.08	1609.75	1188.88
201881_s_at	1318.6	1475.31	1381.51	1279.76	614.39	1005.45	1254.21	1159.47	1209.49	1005.46	1292.35	1294.33
201882_x_at	248.23	458.15	463.21	451.66	473.03	55.95	109.09	273.6	243.39	104.95	241.19	75.11
201883_s_at	508.24	372.24	47.76	754.3	649.12	371.81	694.39	696.74	474.88	157.64	60.96	563.62
201884_at	609.57	517.07	389.19	424.79	1339.52	538.88	417.53	472.16	487.92	525.24	327.81	562.23
201885_s_at	5712.45	3929	3685.88	4025.34	4392.68	4085.01	5168.32	5414.25	5621.43	5205.79	5402.8	9505.78
201886_at	1268.72	1003.16	1525.1	1411.62	1977.75	1323.3	840.27	1152.45	985.66	1191.76	1064.61	1110.54
201887_at	1677.33	1053.31	1310.99	1220.58	1200.29	1548.33	1547.66	1530.21	1482.29	1427.69	1681.33	1418.34
201888_s_at	349.73	291.16	255.66	290.6	67.23	277.89	395.41	213.45	313.12	155.24	260.34	360.66
201889_at	1059.95	1087.27	1051.46	785.32	717.06	868.76	1590.58	1244.24	1077.54	1180.13	1671.26	941.67
201890_at	61.16	27.5	17.99	13.76	22.41	11.89	38.39	56.9	8.93	26.32	95.16	86.04
201891_s_at	22559.43	18958.12	20494.82	14579.4	29198.15	25271.28	7705.61	14981.2	17083.69	16500.92	9564.23	18962.92
201892_s_at	2074.76	2291.6	2275.61	3185.8	2805.87	3771.83	5125.2	6375.02	4375.84	4778.01	4522.06	4579.73
201893_x_at	12429.33	11195.07	9273.11	16705.66	28909.5	15656.27	7567.22	10664.76	9733.67	8647.56	10304.38	14750.4
201894_s_at	528.11	768.29	721.22	1030.04	1171.72	560.66	1047.54	795.6	772.52	516.31	767.36	766.24
201895_at	2212.44	2615.01	2357.89	3787.35	2718.25	2640.76	2972.58	1806.05	3005.83	2239.01	1632.5	1588.19
201896_s_at	435.91	325.72	376.39	466.11	943.54	414.74	614.03	357.96	374.75	353.44	285.12	173.39
201897_s_at	764.03	737.39	695.38	1032.1	953.45	841.3	1005.87	703.83	851.92	765.16	909.76	816.52
201898_s_at	2262.79	3080.11	2817.48	2387.96	1280.02	1655.55	2453.72	2736.15	2679.05	2354.56	2886.13	2897.55
201899_s_at	3515.35	3565.8	3487.68	2818.41	1975.81	3022.95	4288.6	3941.55	4001.86	3749.71	3728.89	2732.95
201900_s_at	949.32	1053.28	708.74	818.95	1116.7	901.36	1576.27	1303.3	905.4	1333.33	1574.9	1863.19
201901_s_at	2641.38	2901.56	2796.08	1917.45	1702.35	3361.07	2770.33	2623.27	2062.98	2749.45	2175.34	2242.11
201902_s_at	168.71	46.42	36.57	120.99	56.01	66.41	44.46	28.51	25.96	49.08	38	26.34
201903_at	11658.05	13628.07	15904.17	14314.24	7909.67	14263.71	5751.42	10849.86	11040.6	10571.92	8460.58	11278.91
201904_s_at	201.23	89.45	32.43	40.45	128.53	61.1	391.45	993.63	30.86	119.31	205.81	454.6
201905_s_at	93.95	84.83	72.87	86.68	97.47	65.99	174.35	278.04	61.85	56.99	49.61	147.47
201906_s_at	1135.46	1036.27	906.56	466.52	770.4	978.53	1709.92	2070.88	1165.73	1607.24	1544.8	1606.08
201907_x_at	58.26	68.04	83.2	81.58	138.66	75.44	87.14	66.76	53.24	52.85	44.65	39
201908_at	1905.83	2134.99	2322.59	1666.94	1591.52	2549.05	2763.66	2613.47	2518.03	2313.29	1943.2	2255.71
201909_at	7953.55	9691.34	10265.89	11455.09	7700.53	7621.74	7338.62	8084.16	9103	8367.87	9053.78	11513.73
201910_at	105.06	190.26	156.15	118.77	128.37	168.38	209.84	131.86	406.16	306.49	179.84	54.27
201911_s_at	816.73	467.57	440.26	324.29	62.07	526.39	680.13	631.5	605.43	449.34	718.99	454.28
201912_s_at	1527.92	2336.53	2085.49	1518.94	1438.27	1732.87	1738.82	1786.6	2605.54	2317.76	2060.53	1619.17
201913_s_at	984.22	1041.06	799.98	1002.09	1418.16	1117.19	1346.8	1049.08	748.58	1084.22	785.13	1020.09
201914_s_at	789.23	942.36	800.62	894.69	557.28	610.57	548.73	576.19	382.46	495.52	545.66	278.7
201915_at	255.26	134.57	337.9	132.72	206.21	251.43	326.11	195.73	192.64	245.83	348.15	267.67
201916_s_at	938.09	797.37	1095.62	771.67	717.09	1098.94	1461.5	1080.17	1157.31	1167.73	1324.88	984.33
201917_s_at	3259.4	1730.72	2257.45	1501.36	1514.75	3709.89	1107.98	1065.13	1219.44	1075.76	1153.2	828.7
201918_at	3358.08	1940.2	2617.11	1499.12	812.97	3918.16	1215.68	1191.11	1431.91	1551.52	1306.33	1270.9
201919_at	4513.84	5603.03	6036.1	4118.25	4714.39	5716.62	5221.07	4804.42	4982.58	5474.71	4333.07	4424.75
201920_at	445.75	248.4	174.45	140.59	159.78	266.54	741.84	543.74	851.94	423.79	622.41	499.23
201921_at	2240.09	1712.29	1754.92	1149.52	1452.81	956.43	2528.27	2008.04	2353.07	1745.72	2645.87	1431.84
201922_at	4305.01	5058.33	3853.62	3214.42	2944.33	4312.72	4612.09	5597	5643.69	4571.55	6758.03	7073.83
201923_at	1815.7	1841.23	1376.86	2432.63	1378.02	1692.7	2791.31	2628.24	2144.81	2211.35	2297.1	2291.02
201924_at	6166.96	5749.51	4366.16	4631.69	3163.24	6887.15	5864.82	7291.17	9513.67	10101.87	9749.21	5237.85
201925_s_at	1122.68	1087.33	940.59	965.29	518.03	770.21	588.35	659.3	660.97	805.23	714.67	566.57
201926_s_at	995.48	1156.29	809.68	810.2	461.36	908.99	808.04	737.85	805.46	1111.89	1520.74	1348.59
201927_s_at	252.48	144.17	42.33	154.26	77.03	340.73	195.15	189.43	73.37	38.54	187.41	321.18
201928_at	428.81	464.16	411.86	477.62	696.64	616.49	556.1	528.56	479.84	462.27	498.37	405.11
201929_s_at	163.93	381.49	356.04	425.01	421.3	531.86	827.58	424.93	399.54	484.56	572.1	572.36
201930_at	1139.69	1223.05	1074.72	1178.47	1118.15	1160.4	2043.03	1759.11	1174.43	1139.88	1572.37	1105.69
201931_at	7595.61	5519.34	6387.97	5932.87	2654.04	4556.34	3867.36	3262.1	6286.51	5148.07	5799.45	4512.29
201932_at	582.24	447.22	511.38	250.34	239.46	1100.19	875.65	970.22	585.04	814.21	724.33	776.75
201933_at	537.64	447.71	417.58	531.57	773.61	616.4	515.64	663.2	608.99	494.29	509.77	761.53
201934_at	3407.98	5427.28	4579.44	3621.12	5227.54	4046.11	4898.01	4681.5	4068.03	4295.14	4699.87	3956.66
201935_s_at	1018.86	1471.98	975.53	945.54	680.09	592.27	1821.18	1594.19	1865.97	1887.96	1892.32	1655.18
201936_s_at	547.57	600.94	313.96	481.91	737.35	220.6	717.89	759.73	901.14	1034.21	870.27	553.63
201937_s_at	202.71	870.79	1007.44	97.34	76.5	511.59	1481.43	1061.81	730.98	1191.26	879.56	744.71
201938_at	5490.8	4088.3	2685.19	2821.57	3655.53	3192.2	6136.19	7420.69	6121.56	5077.91	5180.22	3286.84
201939_at	361.48	180.58	322.77	112.72	480.25	403.73	604.01	452.34	238.27	234.08	542.88	284.87
201940_at	516.29	513.6	819.75	319.49	101.95	606.17	483.59	532.38	458.87	426.51	528.6	595.92
201941_at	825.91	869.43	937.93	746.38	796.56	739.86	745.87	345.44	678.4	658.53	624.02	773.5
201942_s_at	231.23	165.73	16.27	14.51	195.06	97.44	139.01	25.53	13.25	16.67	65.09	186.83
201943_s_at	175.3	237.07	365.71	95.7	53.27	320.17	471.77	369.1	311.23	271.49	339.16	216.27
201944_at	1022.68	947.05	1206.89	1491.77	1893.08	1163.18	1625.81	1425.61	1224.76	1152.79	1655.51	1724.89
201945_at	533.81	609.92	615.99	621.63	754.56	604.85	245.36	448.12	655.08	664.04	282.39	410.13
201946_s_at	1743.76	1536.39	1365.42	1254.94	790.79	1475.1	1908.29	1840.59	1027.76	1269.83	2202.16	2205.81
201947_s_at	2422.8	2663.25	2501.42	2652.83	2107.16	2460.93	3477.46	3715.59	3282.05	2438.31	2877.92	2622.32
201948_at	424.02	402.13	313.04	334.44	465.6	389.84	749.22	737.48	556.36	539.83	581.37	482.71
201949_x_at	2709	2794.84	2854.93	2975.57	2089.3	3123.56	3695.31	2649.43	3428.59	2699.27	3157.98	1626.57
201950_x_at	2792.54	4117.74	3692.89	4498.26	2310.34	2618.82	3369.22	3537.19	2904.23	3295.44	2974.3	3589.77
201951_at	9.16	8.41	7.05	12.2	21.88	82.36	21.5	27.05	10.24	11.91	15.3	19.25
201952_at	426	124.8	319.86	505.88	1087.36	615.38	358.93	386.89	201.03	223.91	482.56	370.52
201953_at	1192.95	1296.88	1004.85	1251.85	1066.54	1354.18	1348.34	784.8	990.1	1279.4	1458.59	1025.38
201954_at	465.54	575.94	376.37	619.1	1203.73	728.07	565.79	501.76	180.06	369.69	425.82	453.11
201955_at	891.94	950.53	998.1	842.19	948.09	1141.55	1420.53	1413.87	1056.4	1128.69	1482.19	1373.18
201956_s_at	3423.98	3530.39	3757.59	3211.86	2254.32	3707.02	3191.01	3196.2	4634.3	4330.06	3829.52	3820.38
201957_at	4443.78	5120.27	5610.59	4953.14	3918.52	4857.43	4922.05	5703.69	5713.75	7190.27	5079	5217.98
201958_s_at	1678.09	891.73	939.73	37.57	80.65	413.56	27.42	20.23	22.39	21.06	18.47	18.12
201959_s_at	1018.3	812.12	881.64	395.08	356.75	1119.23	1028.24	1179.29	1176.41	991.93	1544.35	1557.92
201960_s_at	1767.58	1473.16	1297.55	1145.65	1041.95	1516.15	1552.56	1889.9	1494.79	1498.9	1861.93	1762.29
201961_s_at	105.63	108.01	183.08	292.36	153.45	375.29	584.34	484	560.96	698.59	449.82	475.26
201962_s_at	424.98	429.21	511.53	1116.66	142.29	343.31	559.94	837.29	714.18	666.33	781.98	790.76
201963_at	6572.69	5282.57	11918.77	4581.39	6893.88	4712.77	5923.39	4463.55	6115.35	7182.13	7125.93	6049.94
201964_at	982.97	845.04	849.96	852.57	569.94	465.01	783.41	753.63	775.51	713.58	884.94	1146.73
201965_s_at	874.77	693.7	610.39	867.56	1156.13	494.35	360.69	469.81	565.75	526.64	329.82	388.76
201966_at	9801	11086.95	11247.35	7720.82	4626.22	7478.24	5115.85	8571.2	9539.06	9477.85	8665.99	15141.56
201967_at	502.31	629.49	733.69	542.64	993.53	622.37	1201.67	993.61	1277.67	1229.63	1042.87	930.55
201968_s_at	23538.09	37469.31	35044.08	29679.53	28204.65	19305.09	6748.47	15854.59	12661.12	14860.09	7879	19960.69
201969_at	624.26	733.44	482.83	626.5	631.52	493.43	599.53	505.29	531.63	672.39	468.53	471.69
201970_s_at	44.02	21.18	102.23	51.81	26.46	53.47	68.24	222.35	113.53	202.88	179.06	285.6
201971_s_at	450.09	317.34	355.72	402.33	59.63	454.1	533.7	262.24	236.05	238.45	341.89	456.55
201972_at	1626.51	1674.08	1303.87	1093.26	1065.55	1173.42	1847.3	2434.17	1542.6	1142.92	2594.55	1598.17
201973_s_at	3921.88	4225.23	3875.22	3081.37	2970.86	3405.17	4675.25	4582.24	4810.03	4897.41	4785.44	5008.86
201974_s_at	538.31	403.59	604.43	770.42	688.82	778.16	452.4	474.4	713.61	511.47	501.52	609.71
201975_at	4789.39	5613.89	5139.89	3306.63	5307.76	2624.48	6213.62	7109.24	8166.59	5082.1	7901.16	4533.54
201976_s_at	774.31	1170.18	684.57	354.74	809.38	929.11	769.04	637.42	841.3	773.75	973.59	650.1
201977_s_at	1054	917.23	969.72	427.25	797.37	624.22	584.07	636.82	576.74	648.89	775.45	833.76
201978_s_at	409.34	831.78	371.93	271.96	540.79	237.62	289.7	302.39	362.72	306.36	355.22	649.2
201979_s_at	638.64	531.09	592.27	719.89	543.36	495.92	342.88	454.18	435.43	550.22	288.44	381.25
201980_s_at	962.45	660.05	590.03	627.84	674.08	1125.52	922.32	841.98	629.59	507.86	739.55	479.21
201981_at	56.46	101.64	180.65	102.48	391.22	120.31	219.56	154.49	97.62	138.29	67.56	111.6
201982_s_at	105.1	85.66	56.58	109.85	214.79	101.02	79.77	119.94	76.38	75.89	113.34	40.79
201983_s_at	1202.38	1057.59	981.53	478.4	993.14	1835.77	1707.11	1430.41	1040.77	1026.39	1702.87	1908.64
201984_s_at	725.68	601.78	713.25	890.47	965.48	820.85	715.85	412.06	542.78	524.84	669.48	850.55
201985_at	751.82	800.4	733.44	702.79	463.34	691.9	617.96	829.26	765.59	780.7	876.39	562.06
201986_at	1760.57	1988.36	2280.11	1636.58	1806.48	1639.87	2420.43	2278.44	2546.97	2253.08	2875.03	2069.74
201987_at	2204.04	2224.35	3367.04	2230.2	1617.42	2257.86	1700.08	2249.03	2499.14	2084.83	2530.37	1479.04
201988_s_at	806.56	725.33	875.73	762.96	886.41	887.97	605.89	628.25	733.2	684.94	715.53	655.89
201989_s_at	872.78	793.6	927.06	742.11	1438.73	1321.26	1041.87	1163.99	1167.86	911.01	1382.74	1164.21
201990_s_at	454.7	479.49	611.99	303.43	654.07	528.4	543.29	246.95	634.96	612.58	549.39	356.02
201991_s_at	3704.7	3728.97	3619.95	2456.34	1802.1	3243.17	4305.89	5910.84	5242.76	5885.01	5468.67	5502.67
201992_s_at	1187.43	1664.72	1579.84	1112.75	833.85	938.78	1302.69	984.97	931.96	1499.89	1371.82	1867.8
201993_x_at	2987.3	3849.1	3493.49	4146.07	3292.68	3177	2882.66	3916.47	4398.21	3583.68	3514.88	3399.34
201994_at	6919.44	9502.67	10065.21	10143.04	10832.37	9907.31	7172.14	10886.45	10369.01	11322.74	9210.34	11779.45
201995_at	504.73	259.79	251.48	364.23	658.66	507.91	411.36	374.1	396.96	362.28	330.44	319.8
201996_s_at	467.26	323.02	312.9	169.49	225.14	600.18	478.86	282.94	327.72	375.58	508.46	517.44
201997_s_at	1344.11	1682.25	1603.47	1061.77	1824.57	1298.97	1760.91	1523.16	1827.21	1893.37	1831.69	1320.72
201998_at	1515.2	1318.7	1285.41	1012	1090.06	1235.53	2002.48	1343.77	1312.1	1153.85	1251.43	1070.04
201999_s_at	3305.16	1944.2	2110.92	3645.56	2517.64	3332.65	2747.4	2825.46	3432.19	2681.74	3451.53	3192.2
202000_at	1659.72	1940.13	2897.84	2638.21	1689.47	1789.92	1494.57	1595.71	2327.95	2350.29	2044.01	2405.43
202001_s_at	9672.58	9756.27	10180.46	6143.06	7522.33	7346.26	6478.42	7196.14	9705.37	8903.44	8148.64	7470.12
202002_at	294.79	81.35	157.26	85.58	55.55	83.68	35.63	123.43	59.66	36.7	23.8	188.94
202003_s_at	1471.62	2277.69	3022.43	2220.21	1865.47	2455.27	1333.04	1505.31	2137.64	959.58	1182.26	2029.94
202004_x_at	2983.88	3249.6	3144.89	3047.38	1801.3	2360.95	2104.88	2252.55	3101.51	2118.71	2715.02	2798.33
202005_at	564.19	564.88	324.63	488.94	500.61	268.25	267.24	382.42	234.84	140.09	197.86	404.72
202006_at	763.95	936.14	1182.12	732.42	682.69	825.64	867.91	650.51	805.32	635.45	1131.91	948.62
202007_at	855.46	451.48	441.55	199.04	395.39	904.36	883.61	846.51	492.78	458.03	919.29	557.74
202008_s_at	677.5	509.86	500.68	360.57	831.4	660.28	856.76	520.74	502.7	519.97	491.87	574.86
202009_at	1299.13	1490.31	1391.87	1165.32	1890.61	1348.81	1015.17	823.27	1207.53	1471.4	924.6	1017.23
202010_s_at	773.73	766.02	795.38	1062.22	651.17	685.68	821.39	587.43	869.2	835.22	741.4	848.11
202011_at	1956.51	1647.01	2250.63	1402.35	2495.49	2157.11	2403.33	2172.09	2585.94	2100.29	2847.84	2370.84
202012_s_at	671.77	516.26	528.21	685.32	940.23	667.54	908.84	711.25	586.76	790.12	789.51	664.88
202013_s_at	416.8	378.32	323.13	172.12	440.62	424.24	621.33	439.91	339.45	540.17	433.44	359.89
202014_at	521.44	373.34	486.08	367.29	736.13	387.04	519.25	587.73	476.4	668.15	405.07	386.46
202015_x_at	143.98	192.13	107.7	107.87	164.55	154.99	79.5	54.44	144.76	115.26	62.48	157.83
202016_at	1276.58	1010.78	877.3	611.72	1651.43	1493.49	1085.63	1310.86	833.94	920.27	1231.54	1306.78
202017_at	2691.98	1562.36	1617.44	2440.05	2586.86	1915.95	2395.96	1500.8	1966.6	2235.23	2186.21	1801.85
202018_s_at	35.87	42.85	49.72	55.04	103.11	41.28	53.08	23.52	56.61	25.58	24.7	35.95
202019_s_at	1287.04	1986.3	2160.63	1497.9	1087.36	1087.99	1379.07	1184.49	704.3	1675.12	1313.69	1801.57
202020_s_at	1689.14	2004.24	1886.08	1462.89	1291.29	1382.65	1832.55	1836.46	1644.13	1566.39	2385.99	2003.33
202021_x_at	27131.3	30578.46	34755.18	29749.16	28852.32	28718.95	6115.77	16808.24	11125.8	11537.01	9439.12	18375.53
202022_at	594.14	613.51	695.93	871.42	1190.83	818.37	905.11	408.37	374.94	573.82	546.49	497.14
202023_at	83.72	201.5	247.36	220.41	781.21	260.69	65.09	139.59	269.48	180.96	170.02	165.01
202024_at	1411.48	1381.69	1045.9	1760.76	1385.94	1414.02	1763.75	1092.75	1131.44	1179.49	1186.01	915.5
202025_x_at	860.6	1095.71	1177.24	1392.21	1411.08	1003.33	1142.26	904.6	1082.81	1090.11	718.28	1170.67
202026_at	6488.05	6981.49	7425.18	4058.3	2926.08	5087.64	2758.19	4301.66	4970.06	4182.96	5293.61	5431.24
202027_at	433.1	283.4	105.3	733.94	830.49	470.78	912.5	820.93	974.42	794.89	974.78	891.39
202028_s_at	3055.17	2776.29	3616.3	2856.95	3760.47	2191.45	1891.01	1639.64	2893.47	2852.76	2223.6	1790.85
202029_x_at	23248.36	26423.69	25064.35	25799.73	34262.43	26855.8	4946.25	11090.49	7769.03	13964.28	2325.59	8045.78
202030_at	1221.27	1388.85	1051.19	843.14	1082.76	2009.62	1386.42	1272.11	1428.46	1400.63	783.72	794.73
202031_s_at	1206.35	866.09	877.48	1011.05	901.28	1316.74	1048.24	1172.22	1294.57	1260.14	1182.25	1164.22
202032_s_at	1413.89	1371.5	1425.99	2391.03	1892.25	899.95	2697.58	2534.23	2070.92	2014.18	1886.8	1792.62
202033_s_at	2457.58	3152.74	3581.93	1708	1404.32	2773.29	3176.13	2309.84	3523.99	3593.33	3486.87	3461.81
202034_x_at	710.26	681.16	743.98	524.87	645.02	792.8	884.53	733.46	1007.52	781.48	963.21	633.69
202035_s_at	191.27	116.66	139.54	198.11	322.49	213.64	169.23	142.2	31.33	100.34	80.19	130.64
202036_s_at	130.26	205.43	130.15	325.62	254.6	289.73	182.34	234.61	53.52	177.36	73.41	210.79
202037_s_at	428.81	429.77	509.59	789.71	1397.65	659.86	658.13	418.29	405.63	285.16	477.25	373.84
202038_at	2162.57	1744.73	2489.82	1662.67	1945.45	1788.29	2270.65	1876.16	2480.97	2539.62	2387.19	2391.67
202039_at	4854.17	6760.43	4875.09	4650.36	4874.46	5625	6383.07	9787.93	9184.96	8453.07	5403.87	5269.03
202040_s_at	806.16	428.5	531.36	433.06	724.52	1358.6	775.68	1039.21	775.23	796.42	904.24	714.6
202041_s_at	1753.9	1992.28	1940.29	2932.74	1392.93	1999.22	2913.05	3074.47	2046.51	2243.29	2160.49	2487.15
202042_at	576.52	1079.98	679.35	543.57	614.78	738.89	1314.7	1445.63	748.06	1038.33	1033.69	852.94
202043_s_at	433.89	600.13	872.1	720.69	974.6	567.07	771.2	800.34	602.71	816.74	799.99	462.86
202044_at	452.3	465.17	185.55	90.57	88.13	81.07	74.84	85.09	61.23	324.11	76.21	143.88
202045_s_at	630.32	679.61	557.77	786.79	834.69	760.24	781.13	460.48	496.44	662.06	429.59	572.48
202046_s_at	659.62	595.28	496.17	258.04	347.56	515.62	518.48	262.18	203.56	278.19	327.47	235.54
202047_s_at	1039.69	840.23	914.73	679.08	604.36	733.17	1421.88	738.62	837.97	781.52	774.21	669.51
202048_s_at	250.32	201.54	201.95	268.49	225.67	1077.65	353.45	274.99	238.99	306.77	361.85	200.68
202049_s_at	527.64	413.06	396.23	468.03	457	307.57	627.27	548.82	583.26	552.46	592.7	579.96
202050_s_at	985.35	798.19	719.71	1353.72	1015.57	730.34	1146.51	817.05	1130.11	823.47	1006.95	965.86
202051_s_at	1176.51	1301.26	1238.2	1103.09	921.75	1222.71	1712.69	1369.31	1123.06	1586.81	1438.82	1392.29
202052_s_at	112.66	142.59	28.81	35.86	113.54	273.09	170.39	170.01	102.55	84.35	165.88	78.84
202053_s_at	1856.91	1733.69	1794.13	1605.09	1239.21	1462.03	2242.46	1650.54	1165.29	1543.03	1654.25	1688.28
202054_s_at	1462.67	1672.47	1466.88	1039.14	1637.77	1399.4	1216.94	932.7	1148.09	1220.23	1836.18	1571.33
202055_at	2872.18	4109.25	3625.99	2439.36	1778.51	2101.54	3358.79	3610.11	4093.15	3837.75	4484.32	3405.73
202056_at	2469.49	2367.7	2931.3	2037.85	1000.23	1972.09	3817.83	2769.16	3357.06	3633.93	3902.5	3607.64
202057_at	434.74	536.62	587.18	318.52	432.64	512.72	948.16	674.91	825.31	743.02	815.84	699
202058_s_at	1424.68	1988.46	1446.49	1356.38	1111.02	824.69	1555.08	1124.6	902.61	973.16	1463.85	1568.23
202059_s_at	1703.67	2075.09	1931.74	1652.57	2246.14	1212.67	2350.86	1886.57	2352.23	1790.51	1766.58	1848.28
202060_at	1253.75	984.25	1297.75	860.95	1485.26	1115.15	1309.19	1163.86	1125.8	1120.77	1413.28	996.85
202061_s_at	1909.56	1902.21	2533.35	2462.41	1747.18	2422.23	2321.93	2389.7	2010.16	2993.13	2168.62	2200.04
202062_s_at	618.56	182.11	281.31	246.23	245.85	542.39	298.26	345.26	278.37	162.6	200.95	391.05
202063_s_at	188.75	147.1	122.85	189.04	348.92	294.54	308.68	220.35	129.37	203.07	179.16	161.6
202064_s_at	259.71	335.71	419.02	302.9	620.55	256.5	175.75	186.03	131.44	59.21	425.09	370.05
202065_s_at	467.32	311.73	423.89	458.74	125.11	591.8	569.23	269.22	493.31	333.22	430.43	248.16
202066_at	783.11	592.1	825.05	530.64	803.34	466.69	824.36	1055.3	1238.64	1155.03	943.09	963.77
202067_s_at	96.52	52.9	42.59	69.13	74.37	102.19	89.5	46.81	72.01	67.24	32.17	28.58
202068_s_at	532.86	370.37	412.78	574.99	1096.35	723.08	493.11	383.6	339.82	449.18	240.09	272.5
202069_s_at	2680.16	4445.59	3893.11	1844.33	803.22	2256.42	2591.09	1672.24	2494.26	2794.49	2862.14	2141.3
202070_s_at	980.24	1232.01	1357.63	1657.56	1006.2	1480.45	1615.14	1547.77	1316.31	1452.03	1366.22	1921.41
202071_at	1543.74	1220.75	1261.92	1275.29	2345.91	1752.28	2015.24	1847.12	1439.41	1638.51	1267.6	1376.43
202072_at	491.31	536.92	464.83	100.61	349.57	376.56	656.08	797.93	708.69	438.73	366.93	309.29
202073_at	7420.97	8578.85	11330.59	6679.67	7419.81	7478.99	7657.14	7334.31	9356.6	8039.18	6543.39	5047.73
202074_s_at	7317.64	12674.23	11923	12464.44	9763.4	6984.47	4685.54	6507.64	13211.46	12264.17	7650.48	11189.01
202075_s_at	269.93	149	122.21	66.52	485.03	515.24	471.82	396.28	127.65	214.23	260.86	231.55
202076_at	2628.05	2971.3	2694.1	2629.26	1610.72	2448.1	2953.46	3424.14	3279.96	3730.7	3927.59	3719
202077_at	14777.7	15230.12	16187.02	16772.97	11605.97	11501.43	9228.56	11181.03	15988.18	14517.6	11378.29	13203.44
202078_at	2514.75	3591.84	2701.43	3093.89	2412.48	2314.12	2168.65	2346.08	3549.91	2949.73	3096.07	2901.19
202079_s_at	809.55	897.89	766.69	848.26	414.79	762.44	1181.9	811.58	911.13	682.54	775.16	783.15
202080_s_at	1583.78	1487.53	773.03	1383.64	276.88	1707.93	1897.05	2131.4	1780.46	1751.46	1620.77	1427.62
202081_at	4826.6	1480.14	1385.31	1107.08	3106.34	2453.72	2805.41	1335.76	1626.88	1531.74	1244.68	1178.23
202082_s_at	2031.54	1147.6	640.08	1048.83	423.11	2137.89	1478.82	1210.29	860.68	800.66	609.47	742.06
202083_s_at	285.79	197.54	94	52.94	11.5	388.95	227.89	272.5	193.99	189.78	115.54	107.85
202084_s_at	4350.33	3938.48	3230.73	2829.12	2912.18	5201.8	3723.69	4356.18	5130.69	4899.61	3664.6	4007.94
202085_at	652.22	414.25	562.48	203.78	453.29	738.23	883.71	696.91	993.64	713.82	657.87	593.94
202086_at	697.79	827.87	566.65	471.45	911.37	931.77	645.44	484.75	532.94	913.06	497.02	595.46
202087_s_at	1467.91	1875.43	1313.49	1110.05	1232.61	1597.45	1219.83	1316.94	1441.46	1442.24	1343.64	1295.22
202088_at	690.13	577.75	631.74	781.34	492.03	717.6	1103.95	1237.68	972.61	1079.45	1073.02	978.71
202089_s_at	705.15	538.98	679.72	752.94	521.63	595.47	920.25	674.78	607.63	724.27	838.47	705.28
202090_s_at	16532.25	18108.51	18892.42	16412.5	17395.71	12295.42	8245.05	15430.97	13657.97	12990.23	10513.87	16051.36
202091_at	349.77	331.6	342.56	284.1	431.52	380.21	334.08	183.22	105.96	153.94	183.42	149
202092_s_at	1548.31	1692.39	1515.73	1811.89	2415.8	1331.27	1503.12	1540.85	1572.95	1551.29	1861.37	2081.62
202093_s_at	490.02	495.73	408.58	543.05	440.38	560.38	612.73	598.62	595.46	501.13	730.12	665.64
202094_at	124.96	170.05	57.71	57.45	145.95	104.11	94.42	58.76	198.76	58.32	59.86	48.14
202095_s_at	54.14	177.39	72.73	120.78	116.74	157.54	376.07	63.96	313.62	78.61	49.66	197.74
202096_s_at	1219.92	916.92	920.56	1601.62	811.28	1141.87	763.56	731.83	831.86	666.22	876.22	1037.58
202097_at	1554.49	1593.81	1542.15	1188.94	865.19	1450.09	2575.03	2070.36	2104.87	2217.51	2500.63	1950.19
202098_s_at	657.25	498.66	497.33	1142.93	1107.52	835.6	864.22	707.56	443.93	581.04	534.59	748.82
202099_s_at	71.31	139.93	136.32	112.28	138.84	116.72	209.48	49.06	95.91	102.06	56.62	89.66
202100_at	925.44	794.42	1260.39	842.99	2241.93	755.15	731.42	871.32	875.89	819.43	1012.51	1051.3
202101_s_at	436.16	417.19	335.44	466.14	312.98	406.96	464.03	206.74	408.43	215.27	272.39	375.8
202102_s_at	2185.14	1484.9	1764.52	749.48	749.21	3064.21	1185.87	1407.19	1581.71	1367.73	939.42	899.73
202103_at	688.06	801.36	984.85	980.52	1037.89	656.05	643.05	645.25	762.83	1169.73	595.26	544.94
202104_s_at	1150.99	618.93	1045.42	550.71	453.7	907.99	1037.68	1032.37	920.99	965.79	1097.44	870.24
202105_at	1948.76	1847.06	2042.45	3147.85	993.24	1354.82	1892.69	2352.24	2940.06	2862.97	2088.92	1907.5
202106_at	911.19	867.87	964.81	871.48	1107.93	1089.35	1449.26	1391.83	1101.54	781.67	1080.5	794.8
202107_s_at	742.39	733.11	823.52	899.43	824.93	1188.99	924.48	830.07	954.81	688.95	624.52	623.42
202108_at	1411.95	823.14	858.38	975.76	1434.99	1460.27	1521.32	923.67	989.72	1246.7	933.95	1004.57
202109_at	909.96	1148.85	809.22	1366.09	1421.35	1191.54	963.88	673.76	813.83	912.52	706.95	669.06
202110_at	19104.61	19688.07	23787.33	20642.38	21912.29	14457.54	8788.33	17012.16	16256.78	16476.59	13268.27	17161.38
202111_at	48.49	57.01	78.2	81.77	78.85	79.71	77.63	83.55	61.5	72.33	48.82	47.01
202112_at	4940.47	3824.21	3981.56	1747.81	6478.91	4187.31	2515.08	2519.4	2493.14	2398.58	2634.33	2519.79
202113_s_at	1166.31	1197.91	1274.95	1488.83	757.24	886.95	1122.97	1087.25	1358.62	1235.92	1657.37	1151.44
202114_at	622.41	639.87	532.9	586.41	835.02	493.17	814.64	657.93	649.22	707.79	813.11	519.72
202115_s_at	497.87	676.68	639.09	506.74	391.16	717.37	972.74	704.41	574.23	477.29	582.72	582.9
202116_at	209.33	202.06	462.05	590.85	558.2	144.57	348.06	264.2	355.68	113.51	397.31	391.2
202117_at	1487.38	1741.9	1751.97	1214.07	1994.1	2083.53	2569.1	1984.68	1378.81	1789.47	1609.83	1714.73
202118_s_at	879.35	880.86	954.73	565.3	600.84	1008.06	877.47	994.76	725.36	590.73	1016.06	683.79
202119_s_at	1216.04	1538.15	1465.71	1477.69	803.42	1902.1	2069.99	1833.7	1677.14	1646.54	2145.16	1712.34
202120_x_at	1667.66	1577.16	1459	1890.29	940.92	1950.14	1533.46	1571.26	2001.23	1844.19	1596.16	1388.57
202121_s_at	1602.94	1766.15	1622.41	1743.85	1147.74	2269.06	2178.79	3436.47	2684.04	2461.48	2690.19	2852.84
202122_s_at	1599.95	1964.35	1434.85	1370.62	1685.6	2560.51	1995.12	2067.95	1716.97	1418.91	1574.19	1539.47
202123_s_at	1009.19	962.38	735.09	693.74	685.18	1237.93	1126.21	1130.16	713.26	812.84	1029.48	1098.1
202124_s_at	819.21	1162.5	669.96	259.31	260.14	683.72	701.13	676.78	821.21	802.02	1256.31	1329.7
202125_s_at	1561.39	1671.23	1282.62	1129.44	1540.79	1339.94	1855.38	1452.44	1758.85	1807.81	1987.6	1933.18
202126_at	668.9	994.06	854.8	1255.42	922.26	934.72	1408.02	1300.7	1361.83	1085.6	1675.66	1118.39
202127_at	492.14	786.94	1055.16	744.61	890.64	521.75	1230.41	736.12	938.31	890.75	1171.98	770.83
202128_at	750.65	833.5	928.43	573.81	676.16	658.62	917.96	593.64	826.04	871.04	691.76	832.32
202129_s_at	1275.01	1139.16	1347.34	929.62	205.19	692.38	860.84	958.7	625.62	817.55	1455.56	1400.53
202130_at	3684.95	4247.87	3760.44	2999.48	3223.79	3326.16	4233.04	4796.82	4028.14	4104.88	5321.43	4483.33
202131_s_at	2396.17	1859.19	2011.82	1065.33	633.89	1554.13	2022.15	1838.27	1238.57	1723.3	2201.23	818.24
202132_at	418.29	265.12	277.35	193.58	339.18	334.27	366.1	267.92	328.31	216.01	409.39	227.43
202133_at	615.55	535.89	497.8	394.79	353.64	1033.58	924.81	1027.32	617.4	618.74	1057.47	593.41
202134_s_at	216.7	298.36	165.68	78.37	284.02	494.1	552.57	71.87	77.48	90.34	142.76	196.01
202135_s_at	1840.22	2309.09	1934.06	2951.67	2358.33	2560.81	2415.42	2168.03	2007.9	2269.3	2368.86	2394.92
202136_at	4888.12	5808.33	5282.76	5887.12	5062.92	4965.88	5701.11	5329.21	5063.81	4966.87	5559.53	5291.81
202137_s_at	886.26	1062.02	854.45	1222.07	559.15	895.83	976.89	893.72	611.79	820.8	1176.57	973.41
202138_x_at	4542.46	7167.26	5069.56	5537.97	3818.5	4193.03	4840.37	5745.21	5693.55	7642.49	7366.34	9434.63
202139_at	968.83	1088.29	1164.12	1681.27	734.4	1177.91	1317.62	968.21	1056.34	1042.34	1225.54	1112.16
202140_s_at	778.72	784.9	855.28	896.11	1561.1	1166.57	1391.13	755.97	944.86	1179.05	533.44	843.99
202141_s_at	3942.37	4307.96	3933.05	4146.03	3886.64	3784.33	4928.9	5048.64	4336.2	4648.45	5356.14	5900.8
202142_at	4174.09	4442.66	5691.11	6123.69	3119.51	3453.48	2606.95	3092.03	3029	4162.96	5008.31	5208.76
202143_s_at	2646.42	2539.45	2526.02	2368.11	1193.3	1935.24	3106.47	2086.88	2572.97	2064.76	2464.97	2892.61
202144_s_at	6384.66	5865.97	5856.76	8052.92	4328.61	5682.57	4522.2	5280.06	7547.4	7412.62	6990.8	8924.21
202145_at	76.7	108.14	98.15	78.22	80.34	172.53	197.46	165.56	26.42	53.43	65.91	40.67
202146_at	816.79	717.27	1212.78	791.38	1401.4	1465.96	1075.13	1005.23	1813.98	1528	1063.28	520.59
202147_s_at	511.57	405.67	755.4	318.99	181.51	728.95	664.94	600.72	887.35	805.62	584.65	495.18
202148_s_at	361.29	427.78	348.86	390.17	37.27	359.86	640.4	299.23	64.57	129.93	176.07	424.52
202149_at	687.11	595.38	546.56	314.67	368.94	443.56	495.37	318.44	531.75	635.58	349.29	281.75
202150_s_at	546.13	685.56	483.05	107.25	529.56	448.65	616	334.74	341.47	269.41	265.11	278.52
202151_s_at	3065.66	5018.44	5207.58	5742.81	3153.22	3214.7	3721.17	3889.7	3674.47	4775.1	4501.47	4229.44
202152_x_at	1782.34	1746.91	2386.23	1426.22	777.56	2792.1	1577.71	2627.19	2686.85	2773.17	1907.18	2023.47
202153_s_at	369.69	304.01	285.13	61.34	103.36	664.21	760.5	848.78	766.42	743.64	678.5	580.03
202154_x_at	1111.35	677.4	494.6	590.21	975.53	818.79	1148.09	3098.99	713.36	816.9	780.57	1633.86
202155_s_at	781	726.41	674.68	737.65	988.31	793.92	838.27	878.02	517.69	870.5	674.41	855.91
202156_s_at	540.79	339.96	370.35	593.76	188.41	647.17	1240.59	1014.05	794.59	846.61	1016.72	682.8
202157_s_at	2296.79	1534.65	1281.27	2581.51	1267.66	2789.93	6694.24	4759.97	3128.49	4595.25	5600.02	4650.07
202158_s_at	450.22	419.63	487.52	625.94	290.65	746.62	1051.73	979.4	912.4	563.24	724.63	525.34
202159_at	641.89	476.9	486.87	631.66	550.39	482.76	671.3	851.49	1044.65	833.79	548.66	841.14
202160_at	1338.82	1089.57	1558.83	1144.7	1626.14	1609.94	2078.71	1239.45	2244.41	2382.32	1524.22	1181.01
202161_at	405.02	457	720.98	905.43	404.67	630.44	560.47	504.4	656.91	768.94	474.65	529.04
202162_s_at	162.07	537.17	519.93	392.39	576.42	164.42	458.23	382.41	370.38	170.67	505.08	420.54
202163_s_at	216.27	232.35	306.89	441.44	238.39	210.49	246.01	97.8	290.84	169.61	226.5	122.82
202164_s_at	679.13	972.38	734.56	1080.33	919.3	978.11	1095.19	874.47	1098.06	1042.74	981.35	956.41
202165_at	2097.33	1851.19	2027.87	2850.77	1310.28	1945.73	2284.67	2456.21	2474.19	2390.66	2414	1924.66
202166_s_at	5251.57	3127.35	2931.1	3554.44	1352.83	3266.95	3210.9	2876.8	3450.67	3581.92	3711.3	2790.82
202167_s_at	843.74	932.16	1028.84	1280.2	873.93	1041.06	1761.52	1385.81	1050.79	1291.34	925.96	1204.47
202168_at	1371.37	1581.74	1443.21	1040.36	1901.74	1916.62	1697.19	1483.58	1350	1262.11	1817.39	2135.98
202169_s_at	2655.6	2560.59	3128.54	3350.02	2090.69	2373.76	3635.15	2408.38	3817.09	3415.42	4112.7	3536.97
202170_s_at	1427.88	1039.85	1217.41	726.07	807.34	1083.94	1034.2	795.24	726.84	929.1	1283.42	1355.95
202171_at	2162.84	1584.37	1823.25	1655.04	1157.27	2772.66	1805.66	1307.35	1778.83	2146.2	1822.83	1417.4
202172_at	2675.17	2708.44	2579.59	2381.7	2221.78	2587.03	2488.46	1840.85	2976.14	3009.09	3064.21	2119.88
202173_s_at	2041.57	1573.4	1660.01	1592.22	918.57	1844.31	2155.67	1435.77	1629.1	2486.93	1885.65	1585.16
202174_s_at	2615.05	3593.05	3151.36	3951.33	2226.07	2661.97	3546.4	3511.4	4452.09	4637.71	6413.46	5546.3
202175_at	947.59	740.3	673.87	903.37	848.35	1023.58	599.24	817.71	664.47	581.94	471.5	615.88
202176_at	309.13	475.79	508.54	324.5	165.72	273.45	312.45	516.24	371.13	345.35	600.21	623.88
202177_at	785.55	722.33	1088.26	697.49	1019.09	1348.85	557.31	501.25	943.59	597.1	602.22	443.66
202178_at	40.31	11.56	10.55	25.29	128.12	27.24	46.06	30.56	16.19	29.96	31.61	15.93
202179_at	533.07	589.18	184.8	395.11	203.26	617.41	788.5	778.75	1063.6	581	970.79	781.56
202180_s_at	185.95	176.19	180.71	276.39	527.05	515.47	346.52	636.17	373.42	430.2	341.57	389.21
202181_at	963.99	1100.8	1061.58	605.78	1199.82	579.24	1058	723.87	1008.72	855.92	1097.83	859.61
202182_at	1318	1331.5	1198.23	1652.61	2822.04	1000.63	2868.54	1982.88	1356.57	1263.66	1291.15	1281.8
202183_s_at	830.47	833.6	979.68	938.83	1117.17	754.73	518.45	474.96	872.35	721.81	692.84	538.01
202184_s_at	646.41	689.31	776.34	583.73	503.93	791.4	828.66	607.82	722.24	748.31	985.75	1060.41
202185_at	1227.19	981.75	1332.38	1328.17	2084.51	1464.54	1254.94	964.58	996.82	1043.21	869.52	989.15
202186_x_at	22.95	29.85	18.27	34.32	19.93	16.89	27.95	12.29	21.6	13.87	14.02	27.11
202187_s_at	1702.01	1555.59	2195.51	1907	2269.27	1451.36	1667.16	1656.01	1437.53	1407.13	1457.07	1516.82
202188_at	111.13	164.9	97.99	81.04	83.04	113.41	242.93	553.06	224.18	528.7	330.62	95.79
202189_x_at	700.03	640.07	687.83	562.14	754.64	811.68	992.24	902.22	492.71	776.44	1054.49	741.79
202190_at	312.9	273.33	91.86	83.98	53.6	274.28	421.35	82.94	245.13	56.69	243.51	354.07
202191_s_at	834.2	252.87	339.12	283.21	338.52	885.42	665.93	481.41	466.86	582.23	521.42	732.51
202192_s_at	1628.88	1556.48	978.11	1801.12	1130.07	2216.31	1375.53	1555.02	1758	1400.58	1101.88	1125.16
202193_at	226.86	215.09	98.18	86.35	45.88	237.64	325.73	253.87	148.98	157.92	304.97	244.59
202194_at	3881.14	2697.44	3887.13	3435.26	2789.98	2342.95	2403.79	2393.39	3732.05	3317.68	3565.59	2357.37
202195_s_at	736.95	644.07	876.9	370.47	501.97	509.82	445.61	326.73	394.8	493.63	644.18	899.8
202196_s_at	91.03	115.12	105.25	197.84	140.62	282.54	301.09	327.74	177.77	192.01	215.76	184.51
202197_at	1452.9	1071.65	1330.58	1839.65	1670.32	1727.44	1528.8	1737.02	1502.45	1696.86	1564.29	1675.36
202198_s_at	348.62	247.53	446.44	284.86	110	316.96	337.23	254.02	231.66	213.14	288.93	222.94
202199_s_at	884.27	999.44	1149.79	1705.1	1507.39	666.16	1131.42	620.36	903.5	1148.79	950.47	889.51
202200_s_at	901.52	904.34	1041.5	894.53	979.17	951.27	953.51	767.66	1012.04	921.66	693.18	853.59
202201_at	1247.27	1000.11	1815.28	2292.65	1747.14	1623.88	736.37	887.78	1216.72	1477.85	1508.28	1959.67
202202_s_at	921.9	531.27	356.64	353.44	471.84	651.4	720.82	647.87	431.38	443.35	617.9	572.76
202203_s_at	866.55	1435.14	344.44	540.52	507.25	1259.39	481.76	402.78	2274.92	2986.72	2272.56	1522.16
202204_s_at	802.14	1084.28	1036.88	1217.85	836.75	980.41	823.8	856.49	1620.33	1320.76	1276.29	1522.48
202205_at	440.1	304.34	455.6	477.17	627.46	647.66	657.37	361.15	237.11	246.99	337.7	459.81
202206_at	240.55	219.81	168.7	208.05	380.38	183.44	501.85	218.84	169.48	192.25	194.04	289.88
202207_at	286.01	120.5	392.24	287.89	473.08	249.23	527.71	379.7	338.18	199.07	369	357.53
202208_s_at	57.21	29.67	37.66	48.84	66.57	87.61	44.4	101.8	42.61	28.84	65.75	58.24
202209_at	3135.14	2458.24	3179.57	3481.04	2560.49	1784.99	2361.54	1983.71	2884.65	2552.96	2718.52	2476.33
202210_x_at	187.93	233.24	704.4	419.17	436.11	741.76	894.29	583.73	615.11	424.54	617.14	182.14
202211_at	970.15	854.66	960.78	493.92	632.69	726.96	1149.5	671.55	1142.33	1082.37	1252.68	655.96
202212_at	56.55	94.01	43.52	189.21	50.77	71.83	234.33	143.55	87.87	62.08	83.06	111.07
202213_s_at	575.52	1142.94	1058.37	667.88	569.46	494.75	792.14	553.04	713.34	674.83	945.18	781.7
202214_s_at	271.81	192.59	91.16	34.02	65.24	472.35	519.18	362.62	402.05	360.45	407.41	664.02
202215_s_at	1287.3	1181.38	1465.33	1131.3	1096.83	1402.22	1598.9	1499.35	1048.65	1316.44	1801.82	1439.72
202216_x_at	1426.07	1524.75	1480.72	1351.86	1339.19	1321.7	1317.15	1320.49	1387.72	1404.49	1629.51	1841.79
202217_at	3086.85	4656.46	4818.56	3904.53	4831.1	3739.04	6122.56	5812.63	3829.69	4113.21	4067.42	4961.97
202218_s_at	228.53	380.03	182.36	437.17	441.78	507.89	625.67	535.09	348.66	304.25	351.36	381.44
202219_at	3044.38	3322.23	3840.43	2691.78	2259.27	2635.34	2564.42	3740.44	2897.69	3949.08	2193.34	2552.87
202220_at	1135.22	1344.56	1923.53	1829.02	2319.48	1114.05	2116.87	1731.84	1871.49	1799.22	2092.27	1862.92
202221_s_at	614.57	360	780.37	504.03	394.22	820.88	783.48	800.19	876.52	762.71	655.11	301.09
202222_s_at	28354.91	40182.31	39288.05	24192.16	40449.31	29954.19	1962.78	4968.27	9810.67	5181.94	5819.25	16323.8
202223_at	518.59	438.99	462.7	530.48	438.97	442.24	679.17	651.31	489.06	650.94	709.43	749.38
202224_at	967.14	904.98	942.35	874.37	1516.35	817.64	1239.38	922.42	715.59	781.9	1059.79	912.75
202225_at	1022.2	555.95	687.49	712.65	850.76	760.37	1054.34	800.29	752.46	763.01	894.88	715.16
202226_s_at	422.21	195.47	497.32	739.29	262.72	178.67	293.53	183.34	120.33	157.85	673.65	807.21
202227_s_at	1074.42	804.73	966.88	826.92	754.37	1026.67	939.94	889.77	1082.96	983.2	1048.93	993.48
202228_s_at	3270.57	3145.58	4093.81	2584.83	3090.78	3627.32	3972.84	3539.72	5988.25	3766.97	3769.06	2528.86
202229_s_at	321.13	73.21	104.7	127.23	754.4	94.67	71.26	71.37	374.7	67.62	48.6	60.5
202230_s_at	1301.7	1777.37	1462.22	1239.3	1024.94	1899.34	1438.71	1455.14	1746.57	1207.2	1184.13	735.45
202231_at	2396.41	2016.33	2444.56	1723.33	2038.56	2196.46	3582.13	3024.27	2845.87	2592.28	3762.51	2503.99
202232_s_at	1838.61	1710.05	1998.59	1459.14	1006.1	1929.1	2648.44	2074.71	2156.19	2008.72	2498.29	1394.48
202233_s_at	11058.94	15425.88	15771.37	13225.21	8049.34	9480.1	9102.99	11193.21	13840.89	12123.46	11834.13	13234.17
202234_s_at	895.65	948	1687.61	846.62	999.62	809.36	1077.15	1083	968.2	1061.68	1025.37	966.06
202235_at	411.96	537.8	1135.38	324.17	208.8	259.17	237.52	265.65	557.81	392.11	484.32	250.36
202236_s_at	3541.33	5129.08	7983.34	2341.96	989.9	2475.25	3042.35	2867.96	3327	4138.17	2973.61	2969.24
202237_at	353.11	875.53	642.57	168.26	846.56	2164.45	3023.89	3326.1	1187.22	1186.79	2484.88	1991.31
202238_s_at	78.2	541.48	458.86	49.89	296.77	1262.99	2156.31	3488.8	739.75	807.1	1574.07	1818.73
202239_at	1150.88	1272.31	1227.44	1093.32	1498.8	1262.4	1414.49	1364.3	1035.97	1216.92	1230.18	1368.48
202240_at	79.07	35.77	20.46	153.68	81.49	113.15	218.15	70.17	157.52	41.8	68.36	177.23
202241_at	4817.68	2198.28	2531.28	3269.54	2067.38	3628.96	3048.59	1873.75	3529.16	3399.39	4058.17	2999.72
202242_at	4760.36	5072.95	6687.47	4507.62	6531.94	4709.03	5421.61	5807.73	5362.43	6543.09	5964.02	5408.71
202243_s_at	2523.48	2635.78	3061.65	3163.48	2594.43	2476.94	3354.49	3088.49	2755.74	3352.2	4015.81	4710.43
202244_at	4933.55	4498.79	5488.85	5301.2	5287.83	4494.6	4660.51	5966.1	4436.18	6884.33	5510.17	6075.58
202245_at	2140.05	2051.1	2451.66	1810.54	2710.98	1427.02	2115.63	1644.18	1772.66	1518.18	1356.8	1418.97
202246_s_at	1424.16	1438.09	1623.03	1808.37	1572.47	2014.08	2595.18	1859.45	1742.52	1939.2	1970.3	1651.23
202247_s_at	501.73	681.54	735.48	737.3	631.4	584.88	508.15	345.97	315.22	399.71	208.82	331.72
202248_at	264.98	475.38	319.45	410.8	222.39	137.94	349.55	315.12	490.84	344.32	296.99	340.83
202249_s_at	1895.91	868.3	2133.68	1835.84	832.14	1437.23	2313.24	1884.64	1541.69	1789.34	1469.97	908.98
202250_s_at	2286.69	3125.44	3034.98	2432.05	1691.25	1739.62	3176.23	2038	4370.42	3086.18	2485.27	1836.91
202251_at	66.66	279.54	228.72	181.9	145.32	184.79	390.62	267.82	276.38	273.88	526.45	364.73
202252_at	1857.04	1090.08	1328.84	1737.52	2656.76	1087.31	734.13	1217.13	1064.68	710.68	1516.11	1044.56
202253_s_at	636.96	917.41	869.52	868.78	590.16	760.1	720.92	698.24	583.69	660.92	393.44	701.14
202254_at	67.18	77.74	84.02	345.66	115.92	75.28	298.1	77.22	87.83	78.69	70.09	73.6
202255_s_at	27.98	39.89	36.76	34.86	57.59	25.53	146.77	50.58	75.57	33.68	24.34	58.95
202256_at	147.11	411.64	222.36	274	294.95	178.57	370.8	316.91	629.4	399.91	457.39	309.8
202257_s_at	96.71	125.63	121.72	134.56	126.1	49.11	137.35	107.28	139.38	61.14	76.69	98.97
202258_s_at	1730.78	1228.63	1108.18	1067.44	1175.31	1128.57	1289.96	1320.42	1022.22	1006.51	1401.22	1352.03
202259_s_at	831.63	612.6	958.97	485.18	691.45	919.93	933.79	754.15	582.35	527.1	784.45	550.57
202260_s_at	526.38	468.32	607.63	493.68	505.28	551.03	546.34	493.3	406.98	635.52	573.27	589.2
202261_at	2080.91	2271.22	2157.86	3718.17	2215.09	2013.69	2368.25	1895.21	2757.4	2084.47	1910.48	1749.57
202262_x_at	407.23	102.15	112.72	184.32	1008.56	690.83	482.56	559.59	549.41	500.07	445.83	510.88
202263_at	10575.64	13735.91	15777.93	11053.98	12802.59	12288.21	9037.03	11595.25	14100.78	15309.32	12122.57	12194.43
202264_s_at	1088.79	1151.43	1439.22	974.49	1137.23	1254.36	560.83	812.97	1292.36	942.64	700.36	523.17
202265_at	1573.76	2141.82	2166.48	1401.26	1113.66	1353.57	2429.46	1818.48	3183.36	2911.2	2582.67	1774.33
202266_at	1108.25	1075.69	880.54	781.81	615.2	917.9	1063.71	1032.97	894.04	956.09	1234.84	1082.4
202267_at	410.68	311.49	243.36	428.97	436.17	329.91	299.62	329.22	272.12	366.43	254.32	331.5
202268_s_at	1496.71	1251.69	1470.06	1671.08	1415.23	1890.3	2007.84	2309.06	2106.13	2264.34	2465.71	1912.09
202269_x_at	353.31	343.41	172.85	27.6	81.94	528.95	272.28	288.5	149.5	165.06	406.19	378.27
202270_at	270.1	242.31	236.03	75.46	60.47	385.72	95.13	68.62	241.07	144.43	280.82	97.63
202271_at	965.42	1124.21	1496.82	1185.7	682.16	1359.03	1268.44	1210.2	1407.42	1618.19	1705.72	1682.63
202272_s_at	1343.66	1385.86	1130.84	780.17	812.73	1051.96	1103.19	968.42	706.7	1192.6	1729.88	1149.07
202273_at	889.8	1383.67	963.99	769.27	958.94	731.49	1156.03	970.61	637.04	846.78	662.52	517.05
202274_at	412.92	479.54	575.57	613.31	641.92	873.93	596.07	484.1	406.23	474.88	535.54	498.01
202275_at	47.95	23.54	71.63	87.82	53.22	133.62	48.2	96.89	16.31	28.61	48.28	58.37
202276_at	1945.72	2626.62	2226.62	2853.18	2357.02	1580.76	2091.98	1776.6	2343.89	2168.87	3565.44	3392.83
202277_at	777.94	677.36	711.07	736.58	927.48	1336.73	1316.1	974.47	990.12	854.23	1087.19	857.91
202278_s_at	281.12	274.42	224.51	260.92	231.04	307.58	462.96	262.82	309.17	315.75	285.81	330.21
202279_at	2955.62	4219.39	3888.97	3911.86	2814.31	3230.73	2358.62	2934.93	4840.76	4931.66	3494.96	3767.11
202280_at	30.03	30.57	31.18	44	27.41	32.93	104.95	30.8	75.39	38.33	27.06	23.29
202281_at	117.98	127.59	108.55	142.84	189.98	119.95	438.43	356.43	99.6	321.72	103.04	97.96
202282_at	1630.4	1873.59	2039.86	1981.7	2773.04	1567.59	1966.63	2454.99	2678.2	2158.06	1923.06	1771.88
202283_at	11406.59	9586.12	7017.37	11219.66	9249.08	9924.15	7301.01	15043.2	9741.41	10510.88	9734.74	11900.92
202284_s_at	165.11	396.21	65.72	648.11	121.88	514.57	1350.37	1469.17	674.68	255.14	1953	2376.27
202285_s_at	36.4	80.94	70.77	238.61	269.11	84.52	175.9	76.87	80.08	28.1	36.57	168.37
202286_s_at	289.84	214.88	140.59	111.45	363.91	165.49	124.74	76.7	121.21	158.06	274.2	151.51
202287_s_at	144.8	99.87	179.9	237.1	277.23	121.19	199.2	235.74	93.48	20.21	68.47	135.5
202288_at	344.03	478.3	412.16	512.65	685.59	468.57	398.96	307.04	566.96	397.3	364.84	332.19
202289_s_at	4846.88	4694.7	6095.52	3528.72	6109.25	4203.01	4352.95	4966.36	8329.1	7174.55	5665.72	4160.87
202290_at	1674.97	2257.3	1667.41	3356.59	1201.2	1080.11	1680.08	2151.16	1140.4	1286.41	1269.14	1338.39
202291_s_at	2673.39	2059.25	911.84	2582.03	3691.53	3053.29	2653.19	2547.24	2015.82	1873.63	2637.16	2376.23
202292_x_at	1833.61	1878.27	2053.32	2050.62	2313.77	1606.42	1586.32	1849.37	1801.01	2006.3	1821.13	2089.81
202293_at	634.66	932.63	748.46	813.26	90.29	636.49	649.11	615.58	636.29	660.1	880.02	774.17
202294_at	1026.82	1048.91	1012.95	1359.8	959.6	1429.63	1079.57	1097.64	1294.59	1358.5	1327.24	1421.75
202295_s_at	968.8	848.62	1044.35	790.99	1746.12	808.87	832.44	561.07	701.05	635.21	725.34	726.24
202296_s_at	1426.93	1932.61	2315.42	2759.5	2042.31	1785.98	2740.85	2576.06	2128.95	1894.13	2500.47	2400.91
202297_s_at	765.21	1115.14	794.31	938.2	742.21	967.96	1085.28	1109.32	1286.59	1225.29	1009.9	988.7
202298_at	15299.42	22937.44	21804.56	19846.02	13862.39	11980.68	6314.27	13609.96	18265.1	13909.48	9124.17	17454.65
202299_s_at	4179.65	5154.82	4749.49	4155.99	4595.07	3491.68	3469.36	3847.72	5079.87	4527.18	5388.72	4974.83
202300_at	6229.52	6426.49	5953.39	6642.54	3819.84	4187.95	4461.68	4882.67	5409.55	5302.37	7339.11	5890.54
202301_s_at	1127.84	1044.55	1037.71	1215.05	905.19	1044.84	983.29	1022.32	838.02	895.65	1164.04	1341.24
202302_s_at	2561.07	2926.76	3143.76	3196.12	4398.46	2133.87	3796.24	3204.18	3467.12	3142.87	4248.65	3433.39
202303_x_at	289.54	384.43	651.77	389.35	219.59	62.9	631.74	352.25	603.42	403.17	901.56	682.37
202304_at	816.86	589.49	554.78	645.49	670.58	1028.6	852.86	647.5	1123	882.75	600.26	633.78
202305_s_at	10711.54	3510.43	2486.28	4255.92	7170.66	2721.53	1428.62	2353.44	3626.53	4606.53	4129.78	4190.48
202306_at	2698.41	2172.45	1943.68	2448.32	1762.45	2552.15	1884.86	1546.66	2024.99	1877.04	2361.45	2707.04
202307_s_at	469.82	493.69	187.13	288.13	506	557.48	603.05	372.96	453.12	428.62	502.77	586.38
202308_at	683.89	529.77	272.03	907.37	705.97	785.38	1201.41	830.8	636.57	996.23	493.04	488.72
202309_at	1724.99	1891.45	2144.32	1384.22	1362.36	2062.67	2063.18	1835.51	2110.98	1900.97	2148.06	1688.66
202310_s_at	3668.67	1357.55	694.67	305.16	1009.53	3785.1	5907.96	6982.39	1194.22	996.89	1355.67	1209.53
202311_s_at	537.44	409.52	288.22	177.47	266.64	483.74	634.68	315.72	208.86	186.56	212.76	164.52
202312_s_at	233.7	260.1	422.55	129.96	479.94	191.69	140.33	138.48	195.99	229.54	247.24	299.02
202313_at	2442.19	2786.73	2468.57	3361.12	2063.76	2289.86	2399.04	2474.17	3199.85	2905.11	2655.8	2809.19
202314_at	145.48	200.69	316.31	107.77	203.74	234.46	334.4	358.84	298.11	386.82	204.18	20.07
202315_s_at	322.38	315.03	377.23	454.85	523.28	449.19	427.67	362.57	340.44	329.09	251.63	343.95
202316_x_at	114.52	114.23	594.53	132.76	65.28	107.73	128.82	291.37	148.01	464.64	391.64	539.27
202317_s_at	1942.13	2303.01	2279.41	1571.04	1432.61	1938.61	2096.23	1971.22	2144.28	2333	1914.36	1922.18
202318_s_at	1257.11	1549.62	1344.85	751.13	951.1	1240.18	1834.34	1515.82	2150.74	1390.81	1547.69	1324.85
202319_at	529.32	469.67	516.94	395.34	424.59	315.23	387.7	188.98	383.77	662.93	391.44	358.18
202320_at	1067.31	1021.62	930.96	763.85	378.4	1155.49	1525.98	1244.28	1296.87	1031.97	916.47	713.27
202321_at	399.84	553.77	327.46	220.1	347.2	408.17	579.75	442.13	229.65	534.73	502.06	373.13
202322_s_at	1657.73	1179.32	1064.96	1222.95	1013.94	1143.99	1780.64	1598.51	1416.17	1712.09	1691.06	2173.77
202323_s_at	781.16	682.64	775.49	706.22	634.29	824.82	445.94	455.18	466.97	442.29	426	496.95
202324_s_at	750.51	900.94	1066.07	687.32	1000.93	911.1	1196.65	1247.32	1442.23	1288.97	1331.7	1241.18
202325_s_at	12930.82	16586.9	15625	12250.65	10427.53	9653.84	6863.18	13982.23	13839.52	11940	9486.84	11574.56
202326_at	26	40.12	19.73	28.75	66.69	170.92	104.86	268.94	155.45	137.81	199.12	104.58
202327_s_at	404.99	368.56	393.77	355.44	505.37	631.3	354.5	212.73	250.28	413.59	224.96	165.91
202328_s_at	624.91	1070.68	992.19	797.29	955.26	1302.31	1606.96	1742.67	1318.01	1329.84	925.72	1082.66
202329_at	303.23	236.61	377.68	146.01	130.13	80.15	169.97	269.73	298.21	280.96	203.92	57.14
202330_s_at	849.81	600.85	602.66	597.72	508.72	637.81	939.09	710.1	635.43	630.58	988.67	758.63
202331_at	1618.92	1433.59	1622.34	1869.76	490.51	1614.12	1832.61	1530.65	1662.54	1472.7	1299.38	1606.98
202332_at	620.07	797.15	750.89	292.93	638.11	608.75	428.63	340.93	517.19	542.44	426.75	294.31
202333_s_at	6991.14	5817.1	6440.25	7643.81	5423.49	5813.28	5406.49	5542.83	6987.25	7038.93	6831.54	6251.65
202334_s_at	6675.87	5893.21	5425.03	2849.97	6810.25	4087.93	2527.17	3469.24	6037.99	4631.58	3090.54	3426.39
202335_s_at	244.53	245.64	207.8	246.55	215.34	327.88	435.46	367.93	104.27	271.71	139.18	202.71
202336_s_at	5455.68	3834.62	4416.82	2431.15	4563.86	4353.36	4313.62	4101.44	5621.23	6311.88	5139.3	4764.59
202337_at	1264.69	1680.58	1323.78	1314.09	1408.29	1304.82	977.2	1142.61	1117.23	1555.56	1172.23	999.59
202338_at	45.36	78.37	51.7	84.78	110.98	74.2	80.56	80.76	28.32	50.4	29.55	45.77
202339_at	48.86	52.95	78.97	81.85	57.93	88.2	105.79	236.65	81.59	68.98	58.49	42.57
202340_x_at	1059.15	332.72	134.05	994.32	989.49	648.41	397.33	500.16	383.34	530.32	443.05	455.75
202341_s_at	100.78	237.09	114.04	270.98	341.91	422.7	97.97	136.74	67.03	59.29	91.9	91.23
202342_s_at	286.56	307.92	296.86	208.39	436.83	310.31	424.05	346.84	306.26	398.93	408.23	315.29
202343_x_at	16002.1	21147.62	21223.11	20592.99	25791.29	15423.96	7703.64	14539.37	12877.01	12896.9	10475.08	16116.24
202344_at	1406.22	1143.8	1356.98	1805.4	1334.02	1072.29	1580.33	1195.65	1665.79	1340.22	1129.95	1215.38
202345_s_at	2135.19	1381	1397.01	1381.31	4639.97	2100.06	1320.8	1130.36	1128.66	1325.22	1757.11	1760.83
202346_at	742.23	1044.29	1152.57	811.35	290.16	755	718.7	550.63	685.95	909.84	1061.73	778.15
202347_s_at	951.92	919.52	705.3	548.49	187.08	848.06	955.34	914.94	831.27	921.32	935.98	1012.86
202348_s_at	577.12	627.35	605.63	954.2	774.15	639.28	845.46	590.55	471.33	382.97	562.93	544.75
202349_at	412.95	342.32	348.52	461.05	288.54	617.28	473.62	478.84	364.68	344.33	421.54	572.47
202350_s_at	319.01	182.66	216.95	96.55	460.49	1835.08	570.24	374.03	137.96	191.66	422.98	337.44
202351_at	2045.35	1426.25	1508.61	2039.25	1021.87	1298.88	3611.56	3603.57	1705.73	1750.5	2489.77	1923.51
202352_s_at	1998.79	1831.25	2043.19	1681.62	1424.06	1566.35	2257.62	1547.47	1459	1706.66	2304.14	2115.54
202353_s_at	2731.3	2820.29	3017.32	2708.42	1976.49	2708.46	3164.23	2960.71	3341.81	3616.53	2974.93	3044.06
202354_s_at	247.37	308.87	282.36	74.06	336.41	144.52	114.21	134.48	106.92	82.16	168.64	177.13
202355_s_at	150.96	219.84	170.93	278.81	378.08	283.88	225.3	324.94	248.45	237.68	255.46	270.83
202356_s_at	893.44	627.59	480.38	810.32	859.93	575.82	662.2	442.76	656.08	668.63	757.16	503.2
202357_s_at	323.6	267.43	493.39	332.12	685.67	358.54	240.02	276.99	189.64	292.58	259.57	269.84
202358_s_at	593.47	1064.42	997.26	442.45	578.17	552.48	580.66	562.37	507.66	440.32	675.28	547.9
202359_s_at	404.92	963.57	601.37	322.06	383.37	874.57	668.67	440.06	410.86	549.23	657.42	688.69
202360_at	1629.32	1306.79	1608.3	1050.13	1486.23	1759.86	1505.96	1196.55	1658.07	1540.68	1362.41	1189.99
202361_at	971.18	920.55	1100.79	1456.45	2012.17	971.04	988.25	896.91	976.23	764.25	837.77	937.1
202362_at	2595.93	3984.86	3650.27	2847.75	2611.66	2508.77	3527.37	2619.62	2392.01	2172.04	4223.71	2381.55
202363_at	752.59	797.61	1167.92	1030.91	1545.39	505.69	1131.75	1102.61	793.79	735.11	837.81	788.9
202364_at	2668.4	3057.88	4733.75	1488.71	3085.08	2892.61	3022.99	3023.08	3156.7	3460.67	3077.12	3494.04
202365_at	335.21	558.4	499.08	531.91	470.19	472.83	335.56	399.65	484.18	636.35	592.23	490.06
202366_at	976.86	1122.68	1352.12	1251.88	1263.83	1056.98	606.89	713.28	694.15	664.14	512.58	913.78
202367_at	557.31	760.33	709.61	513.17	517.79	425.89	511.32	856.79	428.91	655.69	552.47	648.35
202368_s_at	474.14	420.94	269.8	645.86	761.81	555.36	439.04	315.49	506.71	418.87	319.74	330.15
202369_s_at	542.62	465.23	667.41	797.37	924.84	662.81	588.84	552.12	400.76	675.5	584.8	422.48
202370_s_at	1217.59	1614.12	1496.4	1252.14	1364.31	1178.31	2801.04	3318.36	1817.77	1827.65	2133.66	2109.98
202371_at	2347.76	2658.17	2045.78	1528.16	1705.9	1779.52	2819.41	3215.32	3463.98	2334.41	2880.81	1882.61
202372_at	861.74	753.19	977.02	1529.46	1380.99	962.72	1450.39	632.9	1106.21	1383.56	1211.34	1599.93
202373_s_at	1906.94	1891.39	1246.46	1481.67	1848.06	1169.61	1093.64	832.64	1899.28	932.8	1098.37	1327.44
202374_s_at	590.8	1035.27	1038.02	821.48	747.42	621.24	312.36	364.32	561.56	567.48	801.21	700.03
202375_at	170.14	74.24	99.93	96.27	107.98	149.78	178.36	140.7	149.99	69.24	132.89	123.22
202376_at	96.55	469.84	191.5	857.82	505.69	83.22	333.68	319.6	260.09	318.6	72.76	160.52
202377_at	2012.59	1756.14	1738.91	1582.58	1766.76	2264.49	2431.09	1921.84	2260.09	2433.9	2352.6	2549.45
202378_s_at	2865.12	2099.61	2748.05	2332.93	1625.86	2260.91	1990.55	1815.12	3212.77	3656.66	2803.74	3479.03
202379_s_at	1133.28	1461.28	1520.63	1093.42	1677.11	1503.14	2071.12	1061.35	478.37	994.32	1355.55	1325.31
202380_s_at	567.2	892.3	1100.88	898.74	1151.77	695.26	988.35	956.96	1013.99	998.28	980.06	1055.18
202381_at	972.47	658.59	702.32	589.49	627.53	596.02	1102.21	1107.08	1180	1197.2	1632.37	961.78
202382_s_at	461.85	578.02	598.89	515.53	257.17	360.79	601.04	614.92	624.91	529.61	546.47	508.77
202383_at	1015.37	1039.61	1223.98	1373.31	1514.26	1343.51	1277.59	1291.2	1717.39	862.97	770.26	726.72
202384_s_at	139.21	348.09	301.91	96.29	77.79	158.62	147.21	261.96	259.18	170.09	159.17	141.42
202385_s_at	668.31	939.16	825.51	480.88	991.28	576.46	756.92	926.74	807.91	881.58	794.95	751.16
202386_s_at	822.12	747.48	1090.59	844	778.18	982.79	883.13	1214.21	1289.09	1631.42	1332.26	1180.1
202387_at	2040.6	2978.13	3099.55	2809.52	2803.33	2418.73	1831.04	1691.03	3498.9	3353.24	1666.16	2135.27
202388_at	283.42	528.97	260.41	129.97	70.78	573.29	815.33	1015.61	541.09	620.89	630.99	544.28
202389_s_at	470.86	637.13	467.68	660.06	520.62	474.94	443.7	382.95	348.87	360.12	194.22	353.34
202390_s_at	108.68	74.69	76.98	79.07	57.38	94.29	47.87	104.33	125.38	122.9	109.47	100.69
202391_at	473.89	584.15	328.45	474.81	1174.06	643.44	537.57	528.87	413.08	296.84	492.67	522.37
202392_s_at	36.06	126.05	168.19	39.83	69.47	50.57	94.21	199.73	40.56	58.92	124.38	41.39
202393_s_at	4541.05	2362.98	7341.75	2584.4	2615.17	8865.52	7386.9	6124.6	3817.64	5358.93	3473.23	2971.1
202394_s_at	1028.97	807.91	893.9	1085.01	1395.85	922.97	609.87	645.94	750.62	688.68	691.99	932.27
202395_at	1955.61	502.85	872.16	1393.86	1149.48	670.15	1292.27	1008.51	1153.11	1513.27	1352.3	1810.29
202396_at	1227.42	1571.27	1612.51	1067.09	1189.97	908.58	2547.01	1576.9	1546.77	1677.21	1901.11	1664.11
202397_at	1672.72	1599.48	1535.32	1604.62	1268.98	1249.15	1664.62	1611.77	1776.36	1593.53	1837.46	1820.45
202398_at	492.83	558.39	429.31	246.22	276.39	542.19	256.82	223.21	306.19	284.67	253.06	292.08
202399_s_at	3012.87	2808.14	2537.12	2636.18	3265.31	2904.31	2792.89	1991.5	2697.78	2507.98	3155.49	3041.06
202400_s_at	479.36	488.21	428.58	612.53	528.17	308.06	553.13	447.3	377.89	421.13	374.9	327.68
202401_s_at	592.33	566.41	684.89	895.77	330.2	685.09	850.72	725.77	593.82	606.86	520.83	688.52
202402_s_at	381.48	400.99	383.3	448.12	437.96	484.5	246.58	428.39	414.61	395.84	310.37	333.67
202403_s_at	13619.32	5102.18	2648.04	2358.86	3090.54	11243.77	6424.17	14276.37	4599.02	4913.2	7571.12	9155.78
202404_s_at	4181.7	1561.01	649.03	816.85	1002.6	2388.3	4445.59	5321.85	678.38	873.34	1788.2	1521.12
202405_at	244.67	348.21	467.41	333.65	260.41	289.13	457.25	424.02	454.34	671.49	557.63	531.22
202406_s_at	1122.64	995.32	859.28	891.48	750.85	1086.65	1639.51	1605.38	1411.63	1262.7	996.71	1335.17
202407_s_at	476.29	361.77	360.54	560.61	245.61	370.01	242.73	306.64	177.05	206.43	255.64	215.12
202408_s_at	733.09	766.58	777.23	1116.74	1040.12	1291.43	825.57	675.15	885.43	907.55	1143.6	878.29
202409_at	3634.27	4200.6	3502.43	3639.09	4595.72	10142.71	3249.09	3551.79	3703.67	2527.98	3887.18	3623.24
202410_x_at	404.55	72.05	85.81	76.92	208.66	2907.63	867.26	879.94	909.63	859.08	98.05	81.28
202411_at	1112.93	1177.33	807.9	582.31	2032.78	1682.43	971.68	1082.15	1116.55	1307.32	1167.09	1355.06
202412_s_at	654.32	421.49	540.08	376.63	300.06	962.73	460.96	397.94	290.87	331.86	425.34	410.62
202413_s_at	1001.46	614.46	880.76	1160.33	776.64	1411	1836.01	1405.09	1106.26	1212.88	1710.84	1609.49
202414_at	288.55	439.24	435.05	380.51	713.34	249.59	738.04	614.54	354.84	426.65	313.18	511.49
202415_s_at	368.48	626.47	751.86	927.8	200.41	589.29	589.92	622.43	563.69	684.08	368.92	345.12
202416_at	682.79	1311.31	775.15	2553.26	1204.63	1477.73	1290.59	1379.7	1112.86	1728.53	1177.35	1425.31
202417_at	1984.42	1738.4	2198.71	3018.54	1627.54	2421.25	1628.73	2001.41	3002.9	2803.28	2168.01	2354.79
202418_at	1569.26	1960.28	1771.69	2389.38	1372.78	2209.18	2047.62	2047.6	1728.49	1700.51	1440.47	1888.43
202419_at	933.71	1058.08	936.86	1048.46	991.16	1049.95	692.94	446.64	763.01	861.09	705.3	462.71
202420_s_at	781.26	377.42	1014.63	615.57	683.7	759.15	958.04	747.79	560.56	597.94	656.49	709.11
202421_at	757.88	436.03	530.01	481.89	1025.93	767.27	580.31	604.28	515.76	496.08	429.56	363.2
202422_s_at	252.34	255.56	272.66	124.2	233.39	188.07	354.69	270.88	297.85	232.95	338.38	172.42
202423_at	1495.79	1729.35	2203.92	2358.87	2569.33	2072.19	2047.3	2157.29	1959.31	2477.73	2274.41	2248.43
202424_at	3282.58	3180.91	3467.83	3507.29	2680.53	2383.96	4782.15	4389.21	5262.5	4299.17	3910.33	2865.04
202425_x_at	3818.09	3214.03	2654.97	3900.91	2426.47	3743.65	2656.82	2869.94	3383.29	2828.31	2969.55	2910.26
202426_s_at	693.36	678.59	429.99	1201.7	192.62	722.49	395.02	403.51	570.51	545.31	404.56	325
202427_s_at	5237.69	5392.63	6458.09	6024.6	3896.22	4616.26	3286.24	3240.4	5825.37	5654.78	4679.91	4831.1
202428_x_at	11287.69	7361.2	7557.54	7662.57	5974.2	6966.22	3903.47	4226.92	5493.98	8330.49	5259.89	6335.5
202429_s_at	4778.37	3207.36	2037.82	3409.12	1683.31	5345.74	4259.48	4409.04	4060.83	4373.34	4334.94	4717.32
202430_s_at	199.78	155.11	138.19	120.91	190.03	268.5	262.09	286.74	223.73	227.34	282.04	229.08
202431_s_at	304.33	303.73	221.66	178.87	377.19	358.77	224.33	463.85	359.86	317.77	298.62	340.55
202432_at	13190.7	16621.76	13773.63	17329.4	11287.09	8575.85	6780.58	10158.08	13183.78	10866.18	10069.93	11088.47
202433_at	2038.79	2435.79	2037.63	2262.6	1442.36	1731.31	3064.97	2466.32	2312.45	2636.57	2994.8	3804.86
202434_s_at	37.54	27.66	19.52	97.26	88.64	44.96	55.17	15.97	35.71	32.51	30.01	47.09
202435_s_at	403.5	210.57	95.51	350.21	692.01	525.18	350.46	219.99	222.49	162.85	195.85	229.57
202436_s_at	253.04	375.55	325.62	563.52	823.4	1121.77	357.77	426.08	278.7	204.71	260.56	243.85
202437_s_at	101.82	183.67	97.2	212.3	602.66	528.63	348.32	153.51	198.35	186.28	178.13	140.44
202438_x_at	141.24	261.36	252.47	224.59	221.75	93.21	162.06	77.95	114.89	181.19	179.18	178.87
202439_s_at	633.35	482.71	487.36	395.23	709.06	425.64	386.91	434.23	428.14	344.96	522.41	550.86
202440_s_at	541.61	356.64	401.32	549.69	766.7	395.36	465.05	272.32	439.41	487.4	409.7	391.9
202441_at	998.45	743.65	605.77	538.33	893.06	1236.51	1033.06	721.66	515.26	902.36	841.25	787.12
202442_at	2845.25	2244.9	2210.42	2452.57	3674.55	2674.12	3557.3	3055.39	3224.22	2866.62	3210.75	3249.56
202443_x_at	1383.01	1299.87	1068.7	1041.88	1928.48	2049.94	2436.84	1949.51	1555.02	1374.2	2143.17	1692.61
202444_s_at	471.69	352.18	398	389.25	492.01	444	364.94	314.64	118.09	327.38	455.49	369.6
202445_s_at	326.31	318.46	315.49	387.16	569.93	487.78	349.97	245.75	137.49	230.53	246.41	319.57
202446_s_at	708.27	538.85	622.74	387.88	772.49	710.68	637.72	555	606.2	536.76	816.31	649.89
202447_at	5037.32	4731.93	5688.12	2509.09	3262.26	3485.28	3202.15	3375.78	4248.36	4265.19	4100.42	3403.11
202448_s_at	915.52	823.01	768.34	647.99	1063.23	588.53	561.34	477.41	529.21	427.34	413.45	441.61
202449_s_at	5021.37	4330.58	3419.5	4657.55	2745.44	5074.94	3019.07	2924.96	4976.18	4177.64	4147.67	3174.5
202450_s_at	1052.39	1694.9	1252.94	1231.27	2701.05	1610.78	1933.84	1529.93	1147.58	971.23	1371.95	835.87
202451_at	491.73	604.01	517.76	573.98	540.08	499.75	341.95	480.57	513.44	496.48	473.48	257.12
202452_at	911.13	978.83	833.76	145.29	332.82	701.1	646.19	521.24	899.81	714.92	639.3	500.38
202453_s_at	686.83	767.63	817.63	732.53	688.64	636.36	782.44	598.04	612.42	754.01	852.47	726.33
202454_s_at	445.99	475.16	347.74	945.22	1032.96	703.79	1328.22	1174.17	578.47	288.58	514.52	599.77
202455_at	1131	1217.74	1280.49	1533.7	1690.16	1211.46	786.71	1049.15	1221.17	1183.62	769.74	777.65
202456_s_at	101.08	175.39	162.37	86.07	60.7	98.34	103.98	213.59	58.07	105.25	186.64	267.36
202457_s_at	4124.42	4248.03	2286.45	3609.35	1228.78	4012.24	4135.11	4747.32	4071.82	3747.16	4408.56	4449.81
202458_at	2260.89	1985.18	1747.88	913.55	909.17	1190.46	1353.55	1151.29	1816.16	1744.68	1999.14	1505.63
202459_s_at	363.88	326.9	422.36	414.26	493.7	429.91	324.37	265.48	526.54	429.94	375.73	196.01
202460_s_at	573.49	277.78	500.29	209.02	368.26	600.72	683.92	330.62	474.95	459.96	481.11	396.06
202461_at	1681.9	1847.74	1674.44	1966.79	1797.27	1465.31	2233.88	1585.85	2051.6	1790.02	1543.32	1754.77
202462_s_at	1624.28	1684.8	1684.16	1582.21	740.13	1203.42	2096.46	1805.24	2244.22	1948.88	2040.04	1957.88
202463_s_at	603.79	581.8	378.64	620.42	100.32	408.27	354.41	346.26	354.76	509.98	529.56	475.58
202464_s_at	1428.61	1964.83	1192.62	361.04	1099.14	5469.34	2612.55	2540.25	3541.47	3299.32	1271.78	1058.98
202465_at	188.76	87.28	265.94	164.29	244.73	867.25	386.9	669.38	152.66	329.77	320.38	141.42
202466_at	891.5	506.16	598.19	839.49	705.26	709.37	940.63	1144.31	795.3	913.84	854.43	968.48
202467_s_at	4416.83	6064.99	5272.07	6579.64	2478.05	3505.95	4361.32	4744.31	5452.11	6239.56	6352.76	6490.35
202468_s_at	1514.31	1060.31	1320.64	1393.41	1477.64	1328.89	2350.92	1703.17	1448.45	1753.65	1728.61	2089.46
202469_s_at	716.52	643.44	684.67	397.71	424.29	869.61	1451.14	1327.61	925.28	766.03	935.65	772.82
202470_s_at	141.95	189.74	158.97	131.02	68.89	239.36	231.79	109.07	321.42	83.37	85.68	167.73
202471_s_at	1533.9	2358.72	1726.79	1611.15	1214.19	1408.96	2304.61	2618.31	1881.64	1879.63	2084.34	2135.12
[truncated: 20,284 more rows]
