# Supplementary material for: Combining multiple hypothesis testing and affinity propagation clustering leads to accurate, robust and sample size independent classification on gene expression data
Source: BMC Bioinformatics. 2012 Oct 17;13:270. doi: 10.1186/1471-2105-13-270 (PMC3542193; doi:10.1186/1471-2105-13-270)
Supplement: Additional file 5 — Contains the microarray data used in this experiment. For each disease, we provide the ‘class_labels.csv’, ‘train.csv’ and ‘test.csv’ files, which represent the analogy of samples as described in table 1. The intensity values are unprocessed. [file 1471-2105-13-270-S5.zip › microarray_data/BREAST/test.csv]

Genes\Samples	NR82	NR83	NR84	NR85	NR86	NR87	NR88	R79	R80	R81	R89	R90	R91	R92	R93	R94	R95	R96	R97
J00129	-0.55	-0.67	-0.67	-0.53	-0.61	-0.73	-0.73	-0.49	-0.62	-1.05	-0.89	-0.44	-0.55	-0.41	-0.53	-0.56	1.03	1.55	-0.41
Contig29982_RC	-0.3	-0.52	0.2	-0.29	-0.48	-0.43	-0.09	-0.45	-0.42	-0.41	-0.79	-0.22	0.23	-0.59	-0.48	-0.5	-0.62	-0.18	-0.43
Contig42854	-0.05	-0.17	-0.16	-0.01	0.01	-0.11	-0.3	-0.22	-0.39	-0.27	0.05	-0.1	-0.06	-0.02	-0.2	-0.25	-0.11	-0.27	-0.35
Contig27915_RC	-0.14	-0.24	0.08	-0.1	-0.22	0.13	0.02	-0.09	0.19	-0.23	-0.29	0.05	0.23	-0.36	-0.49	0.14	-0.43	0.23	-0.25
Contig20156_RC	-0.12	-0.15	0.09	-0.27	-0.29	0.41	-0.48	-0.44	-0.11	-0.27	0.3	0.27	0.11	-0.41	0.16	-0.2	-0.51	-0.35	-0.35
Contig50634_RC	0.06	-0.51	-0.04	0.17	0.13	0.09	-0.07	-0.14	-0.18	-0.3	-0.03	0.48	0.21	-0.16	-0.45	0.02	-0.01	0.73	-0.29
Contig42615_RC	-0.02	-0.37	0.1	0.08	-0.23	0.14	-0.3	-0.2	0.14	-0.1	-0.22	0.3	0.08	0.17	-0.11	0.18	0.1	0.11	0.01
Contig56678_RC	0.12	-0.32	0.11	-0.26	-0.12	-0.47	0.3	-0.38	-0.8	-0.44	-0.06	-1	-0.85	-0.09	-1.09	-0.31	-0.19	-0.6	0.47
Contig49388_RC	0.16	0.26	0.06	-0.09	-0.02	-0.19	0.17	-0.08	0.04	-0.03	0.1	-0.31	-0.1	-0.18	0.02	-0.2	-0.12	-0.43	0.14
Contig1970_RC	0.14	-0.07	-0.06	-0.3	0.06	-0.33	-0.1	-0.12	-0.67	0.04	0.02	-0.53	-0.19	-0.03	-0.65	0.11	-0.06	0.13	0.15
Contig26343_RC	0.2	0.26	-0.02	-0.14	0.01	0.01	-0.29	0.31	-0.18	0.1	0.03	-0.22	0.04	-0.17	0.03	0.07	0	-0.39	0.04
Contig53047_RC	-0.86	-0.73	-1.12	-1.08	-1.11	-0.9	-0.83	-1.17	-0.16	-0.64	-0.67	0.54	0.47	-0.83	0.91	-1.17	-0.67	-1.04	-1.11
Contig19551	-0.6	-0.09	0.13	-0.61	-0.24	-0.31	-0.04	-0.17	-0.14	-0.61	0.11	0.2	0.19	0.32	-0.85	-0.45	0.14	0.04	-0.32
Contig10437_RC	0.04	0.21	0.13	0.2	0.14	0.5	0	-0.01	-0.11	-0.12	0.11	0.09	0.61	0.13	-0.1	0.45	0.14	0.12	0.08
Contig47230_RC	-0.04	-0.03	-0.12	-0.19	-0.1	-0.1	-0.1	0.11	-0.24	-0.33	-0.03	-0.21	-0.11	-0.18	-0.21	-0.09	-0.17	-0.34	-0.14
Contig20749_RC	0.36	0.08	0.25	0.05	0.56	0.46	-0.06	-0.06	-0.06	-0.15	-0.12	0.14	0.26	-0.05	-0.46	0.07	0.07	-0.23	-0.16
AL157502	0.06	-0.13	0.29	-0.03	0.24	-0.25	0.24	-0.61	-0.63	-0.36	-0.33	-0.33	0.09	0.07	-0.38	0.24	-0.26	0.08	-0.39
Contig36647_RC	0.4	-0.04	0.44	-0.11	0.05	-0.66	-0.1	-0.4	-0.7	-0.77	0.03	-0.72	-0.57	-0.29	-0.97	-0.84	0.07	-0.88	0.49
AL157505	0.28	-0.01	-0.03	0.01	-0.01	-0.44	0.12	-0.27	-0.51	-0.28	-0.03	-0.28	-0.01	-0.19	-0.06	-0.24	-0.15	-0.56	0.53
D31887	-0.15	0.04	-0.23	0.05	-0.04	0.29	-0.3	0	0.1	0.04	0.03	0	0	-0.22	0.03	-0.14	-0.07	-0.32	-0.25
AB033006	-0.28	-0.27	-0.25	-0.03	-0.18	-0.11	-0.25	0.04	-0.07	0.06	-0.2	-0.05	-0.21	-0.23	0.29	-0.12	0.07	-0.31	-0.19
M83822	0.09	0.1	0.06	0.07	-0.22	-0.42	0.01	-0.07	-0.5	-0.18	0.14	-0.24	-0.3	0.11	-0.14	-0.23	-0.06	0	0.21
Contig17345_RC	0.08	0	-0.14	0.16	0.02	-0.06	-0.32	-0.07	0.49	0.05	0.03	0.12	-0.16	-0.05	-0.29	0.6	0.05	-0.02	0.03
AB033034	-0.09	-0.33	-0.01	-0.02	-0.07	-0.2	-0.11	-0.37	-0.72	-0.03	0	-0.02	0.02	0.01	-0.07	-0.09	0.01	0.04	-0.08
AB033035	-0.04	-0.04	0.01	-0.04	-0.05	-0.05	-0.11	-0.18	-0.02	-0.13	-0.04	0.45	0.22	-0.08	0.32	-0.03	0.07	-0.16	-0.14
AF227899	-0.2	-0.38	-0.18	0.1	0.21	0.14	0.2	-0.41	-0.62	-0.35	-0.01	0.12	0.09	0.32	0.11	-0.16	-0.16	0.13	-0.29
AB033043	0.15	0.03	-0.01	0.04	-0.02	-0.12	-0.17	0.02	-0.33	0.03	0.04	-0.21	-0.07	0.06	-0.08	-0.32	0.07	-0.05	-0.15
AB033049	0.21	-0.26	-0.14	0.05	0.1	-0.23	0	-0.25	-0.6	-0.28	-0.12	-0.31	-0.21	0.1	-0.09	0.02	-0.08	-0.51	-0.06
Contig55834_RC	0.08	-0.44	-0.06	-0.08	0.23	0.1	0.08	-0.37	-0.8	-0.14	-0.14	0.11	0.21	0.11	0.01	0.08	-0.15	-0.09	0.16
Contig67229_RC	0.14	0.06	0.99	-0.02	-0.02	0.05	-0.02	-0.13	-0.06	0.11	-0.07	0.47	0.01	-0.02	0.38	0.13	-0.08	-0.14	-0.03
Contig3396_RC	-0.14	-0.21	-0.15	-0.15	-0.03	0.2	-0.12	-0.27	-0.22	0.48	-0.28	-0.18	-0.1	-0.1	-0.25	0.08	-0.07	0.67	-0.22
AB033055	-0.09	-0.13	0.07	0.19	0.07	0.33	0.27	-0.36	-0.25	-0.07	0.03	0.01	0.16	0.25	0.17	-0.11	-0.05	0.46	-0.18
AF009314	0.2	-0.1	0.01	0.11	0.03	-0.11	0.06	-0.16	-0.41	0.06	0.18	-0.25	0.09	0.03	-0.45	-0.14	0.04	-0.09	0.09
Contig42349_RC	0.54	0.26	0.13	0.14	0.24	0.03	-0.35	0.37	-0.07	0.03	0.19	-0.13	-0.06	0.07	0.22	0.16	0.11	-0.18	0.01
Contig46243_RC	0.22	-0.21	-0.04	0.02	0.01	0.24	-0.63	-0.12	-0.32	-0.22	-0.14	-0.14	-0.09	-0.21	-0.15	-0.2	-0.62	-0.42	-0.23
Contig26077_RC	0.11	-0.18	0.32	-0.1	-0.09	-0.11	0.3	-0.21	0.02	-0.09	-0.52	-0.17	-0.12	0.18	0.06	-0.44	-0.12	-0.39	-0.11
U45975	0.15	0.37	-0.06	-0.35	-0.21	-0.61	-0.12	0.13	-0.5	-0.42	-0.36	-0.59	-0.84	-0.35	-0.68	-0.13	-0.39	-0.26	-0.02
Contig43679_RC	-0.08	-0.17	-0.3	-0.12	-0.11	-0.46	-0.14	-0.03	-0.45	-0.38	0.1	-0.11	-0.22	0.02	0.17	0.32	-0.11	-0.27	0.14
AB033073	-0.03	-0.28	0.01	0.08	0.08	-0.44	-0.45	-0.01	-0.27	-0.16	-0.2	-0.27	-0.16	-0.32	-0.6	-0.48	-0.06	-0.22	-0.12
AF018081	-0.03	-0.13	0.02	-0.06	-0.17	-0.31	-0.34	-0.12	-0.27	0.04	0.12	-0.15	-0.07	-0.22	-0.38	-0.17	-0.03	-0.25	-0.53
X56210	0.09	-0.26	0.22	0.14	-0.02	-0.14	0.04	-0.19	-0.41	-0.28	0	-0.05	0.31	-0.2	-0.44	-0.16	0.02	0.01	-0.18
AB033086	0.17	-0.06	0.03	-0.12	0.09	-0.13	-0.15	-0.23	-0.18	-0.1	0.12	-0.13	0.4	0.36	-0.28	-0.24	0.23	-0.26	-0.23
AB033091	0.05	-0.33	-0.07	0.19	0.02	0.02	0.04	-0.16	-0.47	-0.07	0	0.07	0.08	0.05	0.15	0.16	0.01	-0.16	0.1
AB033092	-0.11	0.17	-0.01	-0.12	0	0.01	0.11	-0.12	-0.2	-0.16	-0.15	0.01	-0.08	-0.03	-0.25	-0.33	-0.09	-0.22	0.78
NM_003004	-0.23	0.07	-0.3	-0.04	-0.09	-0.01	-0.41	0.25	-0.08	0.16	0.15	0.41	0.34	-0.41	-0.63	0.23	0.49	0.39	-0.63
NM_003010	0.19	-0.05	-0.09	0.14	0.24	-0.03	0.24	-0.01	-0.33	-0.2	-0.13	-0.05	-0.03	0.19	0.04	0.09	0.02	-0.05	0.11
NM_003012	-0.03	0.14	0.04	-0.12	-0.06	0.43	0.17	0.02	0.63	0.04	-0.17	0.06	0.65	-0.01	0.35	-0.05	-0.1	-0.04	-0.23
NM_003014	-0.11	-0.43	0.26	-0.11	-0.05	-0.21	-0.1	-0.17	-0.63	-0.06	-0.46	-0.31	0.05	-0.25	-0.72	-0.35	-0.04	-0.26	-0.63
U12597	-0.11	-0.01	-0.02	0.08	0.02	0.32	0.05	0.07	0.47	0.03	-0.01	0.08	0.23	0.03	-0.38	0.09	0.05	0.03	0.06
Contig43806_RC	-0.62	-0.73	-0.37	-0.78	-0.78	-0.67	-0.52	-0.92	-0.66	-0.7	-0.82	0.33	-0.59	-0.77	0.06	-0.88	-0.92	-0.73	-0.42
NM_003020	-0.53	-0.25	-0.19	-0.04	-0.12	-0.31	-0.26	-0.01	-0.35	0.12	0.2	-0.14	-0.1	-0.32	-0.36	0.65	-0.14	-0.22	-0.56
NM_003022	0.04	-0.42	0.22	0.31	0.08	-0.3	-0.05	-0.22	-0.81	0.07	-0.32	-0.26	-0.26	0.4	-0.43	0.22	-0.14	-0.05	-0.73
Contig54847_RC	0.15	-0.34	0.4	0.07	-0.15	-0.33	-0.04	-0.52	-0.9	0.31	-0.34	-0.25	0.38	-0.29	-0.73	-0.51	-0.08	-0.06	-0.82
Contig33260_RC	0.27	-0.23	0.17	0.04	0.16	0.56	-0.01	0.2	-0.64	-0.07	0.21	-0.15	-0.23	0.26	0.3	0.33	-0.13	-0.96	0.24
NM_002300	-0.51	-0.56	-0.2	-0.4	-0.42	-0.25	-0.38	-0.28	0.35	-0.21	-0.4	0.55	0.31	-0.45	0.27	-0.23	-0.23	-0.31	-0.37
Contig14658_RC	0.1	-0.27	0.39	-0.04	0.08	-0.24	-0.09	0.49	-0.23	0.58	-0.09	-0.06	-0.13	0.03	-0.25	-0.26	0.18	-0.44	-0.2
NM_003033	-0.08	0.15	0.06	0.04	-0.07	-0.21	-0.19	0.01	0.13	0.09	0	-0.09	-0.06	-0.09	-0.45	0.13	0.38	-0.14	0.54
NM_003034	-0.03	-0.09	-0.36	0.07	-0.17	0.5	-0.11	-0.05	0.82	-0.24	-0.12	0.56	0.38	-0.1	0.57	-0.06	-0.2	-0.2	0.01
NM_002305	-0.12	0.1	-0.12	-0.03	-0.05	-0.36	-0.52	0.05	0	-0.02	0.09	-0.25	-0.11	-0.19	-0.47	-0.21	0.08	-0.12	-0.42
NM_002306	0.02	-0.16	0.1	0.13	-0.13	0	-0.02	-0.05	-0.53	-0.58	0.15	-0.29	0.07	-0.03	-0.25	-0.23	0.11	0.19	-0.5
NM_003035	-0.13	-0.08	-0.07	-0.07	-0.14	0.29	-0.31	-0.05	0.15	-0.24	-0.14	0.31	0.06	-0.17	0.21	0.03	-0.08	0	0.16
NM_002308	-0.17	-0.12	-0.08	-0.07	-0.19	-0.23	-0.36	0.38	0.33	-0.13	-0.07	0.29	0.24	-0.26	-0.47	0.07	0.05	0.22	-0.29
NM_003038	-0.05	-0.1	-0.42	-0.39	-0.23	-0.42	-0.23	-0.06	-0.21	0.06	-0.21	-0.22	-0.34	-0.36	-0.37	0.07	-0.31	-0.23	-0.1
NM_002313	0.04	-0.23	-0.06	-0.07	-0.04	0.1	-0.06	-0.24	-0.25	0.05	-0.48	0	0.11	0.05	-0.1	0.13	-0.14	0.18	-0.08
NM_002318	0.05	-0.01	0.06	0.38	0.02	-0.3	-0.57	0.17	-0.27	0.22	0.47	-0.33	-0.24	-0.13	0.1	-0.28	0.41	-0.42	-0.4
NM_003051	-0.01	-0.06	-0.15	0.07	0.03	0.3	-0.29	0	0.36	0	-0.06	0.43	0.19	0.54	0.64	0.78	-0.07	-0.22	-0.07
NM_003056	-0.13	0.21	-0.13	0.1	-0.11	-0.02	-0.28	0.18	0.25	-0.2	-0.12	0.28	0.01	0.12	0	0.15	0.23	-0.11	0.36
Contig66143_RC	-0.05	-0.22	-0.26	-0.41	-0.2	0.28	-0.37	-0.2	0.5	-0.41	-0.3	0.25	-0.08	-0.45	0.29	-0.41	-0.47	-0.55	-0.34
Contig51809_RC	-0.09	0.01	-0.05	-0.06	-0.3	0.47	0.31	-0.3	0.02	0.43	-0.13	0.16	0.29	-0.17	-0.46	-0.01	-0.22	0.09	-0.16
NM_002332	0.08	-0.04	0.38	0.21	-0.16	-0.19	-0.1	-0.05	-0.23	0.26	0.12	-0.34	0.06	-0.04	-0.52	-0.54	0.06	-0.2	-0.51
NM_001605	-0.21	-0.12	-0.15	-0.02	-0.11	-0.17	-0.39	-0.07	0.4	0.14	0.13	0.04	-0.13	-0.22	-0.29	0.26	-0.03	-0.04	-0.05
NM_003064	-0.17	-0.1	-0.21	-0.11	-0.15	0.16	-0.07	0.43	0.03	-0.14	-0.14	0.05	-0.12	-0.15	-0.12	0.11	-0.16	0.35	-0.11
NM_002335	0.03	0.01	0.03	0.01	-0.18	0.23	0.04	-0.06	0.22	0.39	-0.05	0.04	0.21	0.12	0.44	0.95	-0.1	-0.06	0.1
NM_002336	-0.12	0.01	-0.01	-0.17	-0.09	0.12	-0.1	-0.3	0.29	-0.18	0.07	0.21	0.12	-0.19	0.21	-0.68	-0.11	-0.44	-0.16
NM_003066	-0.18	-0.09	-0.19	-0.09	-0.18	0.25	-0.09	0.3	-0.02	-0.15	-0.19	0.08	-0.1	-0.14	-0.07	0.05	-0.17	0.47	-0.14
NM_001609	0.17	0.09	0.16	0.31	0.38	-0.32	0.76	-0.37	-0.68	-0.37	-0.22	-0.41	-0.49	-0.02	-0.4	0.42	-0.05	-0.53	0.02
NM_001611	-0.6	-0.15	-0.36	-0.16	-0.19	-0.46	-0.22	-0.23	-0.43	0.28	-0.13	-0.36	-0.53	-0.27	-0.43	0.18	-0.11	-0.22	-0.34
NM_003070	0.2	0.01	0.1	0.02	0.09	0.03	0.2	-0.08	-0.05	-0.09	-0.31	0.36	0.21	0.19	-0.14	0.08	-0.15	0.07	-0.01
NM_002341	-0.38	-0.78	0.23	-0.1	-0.49	0.12	-0.21	-0.29	0.83	-0.3	-0.69	0.38	0.75	-0.59	-0.61	0.32	-0.86	0.21	-0.3
NM_001613	0.03	0	-0.06	0.12	-0.17	-0.6	-0.15	-0.03	-0.4	-0.26	0	-0.26	-0.24	-0.27	-0.09	-0.35	0.26	-0.26	-0.51
NM_003071	-0.27	-0.25	-0.12	-0.22	-0.09	-0.25	-0.11	-0.02	-0.27	-0.12	-0.11	0.09	-0.19	-0.2	0.27	-0.26	-0.23	0.02	-0.14
NM_002343	-0.66	-0.7	-1	-0.02	-1.16	-0.45	-0.4	-1.32	-0.72	-0.99	-1.55	-0.49	0.55	0.39	-1.48	0.16	-1.29	0.9	-1.26
NM_001615	-0.5	-0.24	-0.57	-0.75	-0.88	-0.61	-0.35	-0.89	0.01	-0.61	-0.5	0.39	-0.31	-0.89	0.68	-0.52	-0.62	-0.66	-0.88
NM_002345	0.02	-0.5	0.08	0.19	0.27	-0.4	0	-0.5	-1.34	-0.24	0.07	-0.3	-0.24	0.02	-0.8	-0.73	-0.38	-0.17	-1.43
NM_002346	0.06	-0.09	0.02	0.13	-0.37	-0.05	-0.44	0.29	0.46	-0.12	0.17	0.43	0.01	-0.41	-0.55	-0.14	0.31	0.19	0.13
NM_001618	-0.19	-0.28	-0.25	0.05	0.04	0.01	-0.11	-0.02	0.35	0.16	-0.16	0.39	-0.07	0.05	0.17	0.14	0.08	0.3	-0.04
Contig52320	0.08	-0.28	-0.01	-0.04	0.16	-0.07	0.12	-0.09	-0.36	-0.09	-0.12	-0.23	-0.07	-0.03	-0.06	-0.06	-0.06	-0.23	0
NM_001621	-0.16	-0.44	0.11	0.02	-0.33	0.59	0.08	-0.36	-0.46	0.1	-0.18	-0.08	-0.04	0.03	-0.51	-0.17	-0.03	-0.02	0.12
NM_002350	-0.07	-0.07	0	0.06	-0.11	0.37	-0.32	0.05	0.13	-0.21	0.03	0.35	0.28	-0.24	-0.51	0.13	-0.09	-0.03	-0.28
NM_002354	-0.2	-0.24	-0.38	-0.19	-0.34	0.38	0.13	-0.24	-0.47	-0.35	-0.04	0.02	0.05	0.13	0.37	-0.06	-0.03	0.21	0.04
NM_002356	-0.1	0.19	-0.07	-0.09	-0.01	0.07	0.04	-0.02	0.02	0.02	0.23	-0.07	0.04	-0.1	0.49	-0.15	0	0.07	-0.36
NM_001627	-0.22	-0.22	-0.44	0.03	0.34	-0.5	0.02	-0.32	-0.75	0.13	-0.06	-0.6	-0.61	0.23	-1.11	-0.43	-0.49	0.25	-0.21
NM_001628	-0.03	0.1	-0.02	0.1	0.05	-0.24	-0.26	-0.07	-0.07	-0.07	-0.07	0.05	0	-0.15	0.38	-0.2	-0.06	-0.08	-0.26
NM_002358	-0.23	0.09	-0.26	-0.04	0	0.14	-0.17	0.36	0	-0.18	-0.06	0.29	-0.01	-0.12	0.45	0.11	-0.08	0.29	0.21
Contig9452_RC	-0.15	-0.21	-0.08	-0.15	-0.19	0.35	-0.34	0.01	-0.13	-0.23	-0.4	-0.07	-0.05	-0.23	-0.3	-0.28	-0.35	-0.46	-0.26
NM_003088	-0.07	-0.07	-0.09	0.06	-0.1	0.37	-0.26	-0.02	0.29	-0.06	-0.03	0.24	0.15	-0.15	0.37	-0.13	0.01	-0.17	-0.22
Contig13822_RC	0.15	-0.17	-0.15	-0.2	-0.19	0.05	-0.46	0.04	-0.18	-0.2	-0.09	-0.18	-0.1	-0.37	-0.33	0.03	-0.22	-0.54	0.13
Contig50838_RC	0.1	0.2	-0.2	0.13	0.32	-0.46	-0.42	0.05	-0.56	0.44	0.02	-0.51	-0.61	0	-0.67	-0.56	-0.11	0.25	-0.59
D42043	0.26	-0.1	0.11	0.05	-0.05	0.05	-0.11	-0.03	0.43	-0.27	-0.03	0.34	0.31	-0.33	-0.52	0.06	-0.13	0.07	-0.36
NM_000900	-0.37	-0.46	0.15	0.05	-0.97	-0.13	0.2	-1.26	0.3	-0.41	0.44	-0.36	0.06	-0.53	0.25	-0.81	0.23	-0.51	-0.42
NM_001630	-0.29	-0.27	-0.37	-0.14	-0.31	0.75	-0.24	-0.4	-0.21	-0.42	-0.44	0.51	0.14	-0.36	-0.04	-0.36	-0.49	-0.53	-0.36
D42047	0.04	-0.08	-0.02	0.04	0.08	-0.36	0.21	-0.21	-0.51	-0.09	0.2	-0.41	-0.24	0.14	-0.56	-0.21	0	0.19	0.17
NM_000902	-0.17	-0.23	0.2	0.05	0.01	-0.05	-0.08	-0.21	-0.31	0.12	0.23	-0.08	0.11	0.04	-0.55	-0.47	-0.04	-0.04	-0.4
NM_000903	0.01	0.04	-0.14	-0.36	0.03	-0.47	0.09	-0.35	-0.58	0.49	0.58	-0.41	-0.67	0.08	-0.37	0.03	0.58	0.01	-0.69
NM_003090	-0.29	-0.11	-0.27	-0.25	-0.26	-0.05	-0.17	-0.11	-0.03	-0.01	-0.14	0.05	0.06	-0.22	0.01	-0.01	0.01	-0.06	0.17
NM_001634	-0.18	-0.46	-0.14	-0.01	-0.18	0.16	-0.24	-0.19	-0.17	-0.21	-0.36	0.26	0.06	-0.23	0.68	-0.14	-0.22	-0.08	-0.18
NM_001635	-0.15	-0.04	-0.11	0.46	0.14	-0.68	-0.22	-0.17	-0.61	-0.04	0.29	0.24	-0.41	-0.27	-0.88	-0.84	-0.05	0.35	-0.39
NM_000906	-0.01	0.01	0.44	-0.06	-0.15	-0.35	0.02	-0.26	0.05	0.1	-0.01	0.43	0.36	-0.03	-0.39	0.07	-0.02	0.07	-0.21
NM_003094	-0.36	-0.24	-0.32	-0.17	-0.01	-0.38	-0.01	-0.16	-0.26	-0.21	-0.19	0.05	-0.18	0.04	0.1	-0.23	-0.03	0.03	-0.26
NM_000909	0.59	-1.09	-0.39	-0.42	-0.79	-1.62	0.09	-0.87	-1.5	-1.32	-1.74	-1.54	-1.14	-1.5	-0.43	0.24	-1.28	-1.45	-0.31
NM_003097	0.01	0.08	0.13	-0.13	-0.49	-0.71	0.11	-0.32	0.11	0.04	-0.06	-0.68	-0.04	-0.13	0.1	0.18	-0.19	0.1	0.12
Contig58108_RC	0.16	0.08	-0.15	-0.1	-0.12	-0.08	-0.3	-0.1	0.14	-0.1	0.14	-0.22	-0.02	0.11	-0.19	0.3	-0.05	0.01	0.13
NM_002370	-0.22	-0.37	-0.15	-0.28	-0.06	0.1	0.11	-0.43	0.2	-0.07	-0.17	0.07	-0.12	-0.14	0.24	-0.2	-0.24	0.33	-0.29
NM_002372	0.2	0.01	0.04	-0.01	0.16	-0.03	-0.19	-0.17	-0.55	-0.03	0.19	-0.13	0.02	0	-0.45	-0.07	0.12	-0.19	-0.25
NM_001645	-0.39	0.01	-0.48	-0.13	-0.17	-0.3	-0.41	-0.09	-0.47	-0.29	-0.25	-0.32	-0.5	-0.05	-0.47	-0.22	-0.03	-0.04	0.01
NM_000917	-0.15	-0.18	-0.27	0.08	-0.01	-0.32	-0.25	-0.13	-0.35	0.18	0.16	-0.08	-0.28	-0.13	-0.18	-0.16	0.17	-0.13	0.13
NM_001647	-0.38	0.34	-0.26	-0.81	-0.93	-0.91	-0.24	-0.44	-0.72	0.28	-1.11	-0.73	-0.5	-0.22	-0.21	-0.82	-0.79	0.32	-1.1
NM_000918	-0.19	-0.11	-0.31	-0.1	-0.2	-0.25	-0.28	-0.24	-0.02	0.04	-0.08	-0.19	0.09	-0.15	-0.18	0.21	0.03	-0.02	-0.02
NM_000919	0.07	-0.39	0.34	0.18	-0.09	-0.06	-0.17	0	0.11	-0.05	-0.08	0.09	-0.04	-0.17	-0.02	0.08	0.2	-0.15	-0.78
Contig35896_RC	-0.2	0.71	-0.09	-0.04	-0.2	-0.52	0.2	0.06	-0.7	-0.47	0.6	-0.3	-0.38	-0.51	-0.57	0.12	-0.19	-0.59	0.43
NM_000926	0.41	-0.38	0.27	0.26	0.2	-0.35	0.31	-0.13	-0.32	-0.46	-0.42	-0.33	-0.48	0.04	-0.45	0.05	0.03	-0.59	0.03
NM_001656	-0.05	-0.26	0.14	0.06	0.32	0.12	0.31	-0.23	-0.83	-0.11	0.05	0.03	-0.09	0.31	-0.19	-0.28	-0.03	0.1	0.12
NM_001657	-0.27	-0.49	-0.92	-0.71	0.5	-0.97	0.33	0.49	-1.09	-0.73	0.47	-1.04	-1.02	-0.45	-0.62	-0.66	-0.68	-0.48	-0.73
AI355990_RC	-0.08	0.05	-0.06	0	-0.03	0	-0.15	-0.02	0.07	-0.07	0.06	-0.07	-0.05	-0.08	-0.17	-0.06	-0.07	-0.1	0.01
D25304	0.21	-0.17	0.28	0.09	-0.22	-0.16	0.1	-0.35	-0.28	-0.11	-0.08	-0.07	0.17	-0.17	0.02	-0.16	-0.37	-0.03	0.14
NM_000930	-0.14	-0.24	-0.19	-0.1	0.32	0.12	0.34	-0.03	-0.55	-0.37	-0.15	-0.34	-0.47	-0.12	-0.87	-0.41	-0.06	-0.61	-0.63
NM_000931	-0.12	-0.24	-0.16	-0.1	0.33	-0.13	0.35	0.01	-0.52	-0.35	-0.12	-0.33	-0.49	-0.09	-0.82	-0.4	-0.04	-0.59	-0.57
NM_002391	-0.25	0.04	0.39	-0.38	-0.41	-0.67	-0.04	-0.05	0.2	-0.11	0	-0.18	0.11	-0.43	0.29	0.33	-0.19	-0.12	0.12
NM_002392	-0.31	-0.13	-0.19	-0.27	-0.1	-0.34	-0.26	-0.13	-0.23	-0.3	0.09	-0.18	-0.29	-0.19	-0.36	-0.29	-0.17	-0.28	0.03
NM_001665	-0.55	-0.23	-0.44	-0.52	-0.44	-0.61	-0.53	-0.28	0.14	-0.36	-0.22	-0.49	-0.25	-0.44	-0.55	-0.47	-0.34	-0.38	-0.51
NM_002395	-0.29	0.2	-0.01	-0.2	0.01	-0.29	-0.72	-0.44	-0.21	-0.2	-0.3	0.03	0.07	-0.33	0.31	0.39	0.23	0.04	-0.15
NM_000939	-0.23	-0.04	-0.04	-0.26	-0.14	-0.2	0.01	-0.1	0.09	-0.21	-0.1	0.18	-0.04	-0.16	0.36	-0.03	-0.21	0.03	-0.23
Contig48764_RC	-0.03	0.01	-0.03	0.05	0.02	-0.18	-0.3	0.63	0.12	-0.23	-0.31	0.06	-0.54	0.07	0.15	0.33	-0.29	0.1	0.08
NM_001670	0.12	0.09	-0.16	-0.19	-0.09	-0.13	0.26	-0.04	0.02	0.05	0.07	0.12	-0.07	-0.03	0.24	0.03	-0.41	0.07	0.2
NM_000943	0.1	-0.05	0.03	0.1	0.1	-0.02	0.09	0.08	-0.3	0.18	0.05	-0.1	-0.02	0.22	-0.1	-0.31	0.37	0.1	-0.67
NM_001673	-0.39	-0.23	-0.41	-0.09	-0.04	0.1	-0.26	0.07	0.39	0.25	-0.25	0.38	-0.21	-0.36	0.17	0.37	-0.17	-0.05	0.21
NM_000944	0.1	-0.11	0.09	0.3	0.28	0	-0.36	0	-0.08	0.11	0.1	-0.32	-0.02	0.01	0.2	0.04	0	0.36	-0.17
NM_001674	-0.14	-0.33	-0.21	0.29	0.1	0.07	0.15	-0.35	0.06	-0.24	0.43	0.21	-0.1	0.04	0.02	-0.15	0.01	-0.08	-0.01
NM_001675	-0.23	0.08	-0.27	-0.01	-0.09	-0.07	0.06	-0.11	0.3	0.15	-0.01	0.03	-0.06	-0.16	0.03	0.1	-0.1	-0.28	0.02
NM_001677	0.01	-0.13	-0.23	-0.08	0.19	-0.43	-0.01	0.08	-0.3	0.29	-0.46	-0.2	-0.31	-0.26	-0.39	0.04	-0.39	-0.12	-0.2
NM_000949	0.19	0.02	0	-0.07	0.21	-0.22	-0.07	-0.11	-0.08	-0.08	0.03	-0.37	-0.2	0.36	0.14	-0.1	0.07	0.01	-0.01
NM_001679	-0.06	-0.04	-0.04	-0.08	0.03	0.24	-0.34	-0.13	0.2	0.36	-0.04	-0.03	0.08	-0.24	0.02	0.04	0.04	0.1	-0.17
X04706	-0.07	-0.11	-0.17	-0.07	-0.13	-0.13	0.02	0.24	0.75	-0.11	-0.15	-0.16	-0.08	-0.05	-0.25	-0.11	-0.09	-0.49	-0.1
D25328	-0.47	-0.26	-0.46	-0.12	0.07	0.51	-0.28	-0.33	0.1	-0.04	-0.35	0.04	0.14	-0.33	-0.08	-0.55	0.08	0.41	-0.76
NM_001681	0.05	0	0.07	0.04	0.1	-0.04	-0.12	0.11	-0.26	0.2	0.05	0.1	0.02	-0.11	0.3	0.17	0.18	-0.08	0.27
Contig50731_RC	-0.21	-0.28	-0.03	-0.07	-0.12	-0.41	0.3	-0.45	-0.35	0.08	-0.29	-0.32	-0.32	-0.28	-0.29	-0.49	-0.09	-0.14	-0.59
Contig46463_RC	0.06	-0.18	-0.15	0.21	-0.24	0.17	0.02	-0.27	-0.37	-0.16	-0.04	0.11	-0.23	0.1	0.46	0.06	0.01	-0.28	0.19
Contig48756_RC	-0.03	0.07	-0.01	0.24	-0.1	0.33	0.05	-0.34	0.12	-0.17	-0.49	-0.02	0.19	0.15	0.19	-0.68	-0.19	-0.15	-0.25
Contig56775_RC	-0.05	-0.38	0.11	0.01	0.05	0.07	0.11	-0.21	-0.19	0.02	-0.07	-0.05	0.07	0.03	-0.2	0.07	-0.33	0.13	0.29
NM_001692	-0.01	-0.24	-0.11	-0.91	-0.58	-0.74	-0.29	-0.3	-0.73	-0.34	-0.32	-0.48	-0.68	-0.6	0.22	0.04	-0.51	-0.9	0.51
NM_000964	0.12	0.39	0.11	-0.14	-0.37	-0.67	-0.25	0.09	-0.47	-0.15	0.11	-0.65	-0.33	-0.22	-0.54	-0.2	0.16	0.27	0.13
NM_001695	0	-0.14	-0.13	0.05	-0.11	-0.12	-0.11	-0.12	-0.21	-0.19	-0.11	-0.1	-0.19	0.22	0.22	0.03	0.2	-0.11	0.35
NM_000969	-0.09	-0.27	-0.11	-0.12	-0.06	-0.02	0.1	-0.33	-0.17	0.07	-0.19	0.08	0.07	-0.08	0.09	-0.08	-0.41	0.03	-0.06
Contig50122_RC	-0.6	-0.24	0.27	-0.56	0.02	-0.51	0	-0.21	-0.3	-0.55	0.05	0.23	0.11	0.23	-0.66	-0.57	0.1	0.12	-0.23
NM_001699	0.14	-0.11	0.02	0.11	0.17	-0.42	-0.35	0.29	-0.26	0.15	0.16	-0.39	-0.06	-0.15	-0.46	-0.38	0.28	-0.25	-0.29
D26070	-0.04	-0.1	-0.02	-0.12	0.63	-0.42	0.43	-0.43	-0.57	-0.23	-0.32	-0.06	-0.21	0.07	-0.4	0.1	-0.37	-0.22	0.17
NM_000971	-0.13	-0.31	-0.1	-0.05	-0.04	0.06	-0.05	-0.43	-0.13	-0.04	-0.27	-0.02	-0.17	-0.21	-0.57	-0.21	-0.36	-0.15	-0.12
NM_000975	-0.14	-0.17	-0.09	-0.08	-0.08	0.07	0.11	-0.46	-0.01	0.14	-0.13	-0.04	-0.05	-0.06	-0.42	-0.14	-0.4	0.03	-0.12
NM_000978	-0.12	-0.28	-0.06	-0.21	-0.08	0.04	0.07	-0.3	-0.24	0.06	-0.1	-0.27	-0.06	-0.16	-0.17	-0.23	-0.18	-0.14	-0.07
Contig33121_RC	-0.33	-0.14	-0.61	-0.34	-0.47	-0.65	-0.52	0.29	-0.45	-0.44	-0.17	-0.48	-0.5	-0.27	0.06	-0.72	0.24	-0.27	0.24
NM_000979	-0.03	-0.05	-0.13	-0.02	0.06	-0.02	0.07	-0.07	-0.11	0.09	-0.25	-0.01	-0.04	0.05	-0.38	-0.04	-0.23	-0.12	0.67
Contig57496_RC	-0.08	-0.22	0.05	-0.27	0.07	0.08	-0.18	-0.08	-0.52	-0.16	-0.07	0.06	0	-0.29	-0.03	0.07	-0.08	-0.11	0.13
Contig6164_RC	-0.03	-0.29	-0.04	-0.09	0.06	0.07	-0.18	-0.08	-0.37	-0.23	0.24	-0.27	-0.2	-0.21	-0.12	-0.27	-0.33	-0.31	-0.36
NM_000981	-0.3	-0.26	-0.17	-0.32	-0.21	-0.24	-0.02	-0.37	-0.33	-0.27	-0.32	-0.32	-0.17	-0.36	-0.36	-0.41	-0.37	-0.07	-0.11
NM_000982	-0.18	-0.39	-0.17	-0.34	-0.14	-0.04	0.06	-0.39	-0.06	0.11	-0.35	0.12	-0.13	-0.12	-0.4	-0.28	-0.37	-0.18	-0.04
NM_000984	-0.27	-0.09	-0.28	-0.2	-0.12	-0.11	0	-0.22	-0.32	-0.16	-0.25	-0.14	-0.03	-0.41	-0.4	-0.31	-0.27	-0.34	-0.02
NM_000989	-0.12	-0.18	-0.14	-0.16	-0.14	-0.07	-0.09	-0.23	0.13	0.06	-0.39	-0.02	-0.05	0.29	-0.52	-0.21	-0.23	-0.26	0.09
NM_000991	-0.08	0.06	-0.27	-0.16	-0.05	-0.38	-0.26	0.05	-0.26	0.02	-0.11	-0.01	-0.04	-0.17	-0.34	-0.05	-0.19	-0.24	0.3
NM_000993	-0.14	-0.16	-0.11	-0.12	-0.01	-0.03	0.04	-0.3	-0.37	0.06	-0.23	-0.05	-0.09	-0.05	-0.56	-0.34	-0.37	-0.15	-0.14
NM_000996	-0.34	-0.24	-0.16	-0.21	-0.01	-0.37	0.09	-0.34	-0.24	0.11	-0.24	-0.15	0.11	-0.18	-0.15	-0.19	-0.34	-0.07	-0.22
Contig56759_RC	-0.05	-0.34	0.11	-0.09	0.19	0.04	0.27	-0.28	-0.46	-0.05	-0.16	-0.04	0	0.41	-0.05	-0.02	-0.07	-0.16	-0.12
Contig50106_RC	-0.35	-0.27	0.16	-0.03	0.22	-0.03	0.08	-0.31	-0.41	-0.07	0.1	0.34	-0.2	0.21	-0.03	0.07	0.15	0.34	0.13
AF050145	-0.12	0.01	0.13	-0.27	-0.08	0.44	-0.23	0.02	0.06	0.01	0.42	-0.17	0.12	-0.27	-0.39	-0.23	-0.03	-0.28	-0.12
U22028	-0.17	-0.22	0.02	-0.13	-0.14	-0.12	-0.04	-0.29	-0.19	-0.06	-0.22	-0.17	-0.26	0.05	-0.22	1.31	0.65	-0.4	-0.13
AI432517_RC	-0.1	0.37	0.04	0.04	-0.39	0.14	-0.4	0.15	0.3	-0.04	0.09	0.06	-0.07	-0.26	-0.14	-0.27	-0.04	-0.16	0.45
U22029	-0.89	-0.34	-0.72	-0.68	-0.27	-0.62	-0.56	-0.83	-0.68	-0.41	-1.02	-0.48	-0.77	0.31	-0.96	1.76	1.38	-1.01	-0.64
Contig15750_RC	-0.23	-0.42	0.19	-0.22	-0.1	0.03	0.28	-0.5	-0.47	-0.23	-0.4	0.14	-0.03	-0.16	-0.27	1.04	-0.61	-0.11	-0.34
Contig1434_RC	0.07	-0.32	-0.15	0.14	0.13	-0.05	-0.07	0.1	-0.12	-0.02	0.1	0.11	0.03	0.03	-0.52	0.06	0.09	0.41	-0.16
AF041429	0.01	-0.07	-0.03	-0.08	0	-0.05	0.21	-0.1	-0.08	-0.08	-0.2	0.01	-0.11	0.14	0.1	-0.37	0.23	0.34	-0.53
Contig47912_RC	0.11	-0.35	0.16	-0.24	0.06	0.09	0.09	-0.31	-0.59	-0.26	-0.07	-0.13	-0.04	0.11	-0.32	-0.38	-0.18	-0.44	-0.01
AF068298	-0.09	-0.32	0.07	0.03	0.07	-0.07	0.24	-0.5	-0.49	-0.26	-0.03	-0.12	-0.01	0.15	0.03	-0.12	-0.09	0.15	-0.1
Contig3719_RC	-0.03	0.38	-0.1	0.04	-0.17	-0.1	0.01	-0.26	-0.07	0.05	0.11	-0.04	-0.07	-0.04	0.37	0.11	0.11	-0.02	0.33
X99142	-0.53	-0.65	-0.73	-0.71	-0.73	0.04	-0.6	0.14	-0.1	-0.64	-0.69	-0.25	-0.66	-0.68	-0.39	-0.71	-0.48	-0.34	-0.55
AB033114	-0.09	-0.12	-0.04	0.05	0.02	-0.11	0.17	-0.38	-0.44	-0.05	-0.03	-0.21	0.21	0.3	-0.65	0.1	-0.14	-0.14	-0.36
Contig43167_RC	-0.01	-0.31	0.03	0.03	0.01	0.19	0.06	-0.17	-0.49	-0.18	-0.23	0	-0.11	0.28	-0.28	-0.12	0.05	-0.16	0.27
Contig1418_RC	-0.13	0.01	-0.27	-0.14	0.25	-0.06	0.09	0.28	-0.17	0.17	0	-0.31	-0.27	-0.16	-0.1	-0.25	0.18	-0.4	-0.2
X72308	-0.04	-0.15	-0.13	-0.12	-0.12	0.21	-0.23	0.25	0.12	-0.1	0.36	0.58	-0.18	-0.18	-0.25	-0.06	0	-0.22	-0.11
Contig47045_RC	0.17	-0.04	0.06	0.01	-0.4	-0.69	0.12	-0.66	-0.56	0.01	-0.67	-1	-0.86	0.41	-0.94	-0.63	-0.35	-0.04	-0.45
Contig48375_RC	-0.28	-0.13	-0.17	-0.14	-0.24	-0.13	-0.25	-0.1	0.11	-0.19	-0.24	-0.16	-0.04	-0.29	-0.4	-0.1	-0.21	-0.14	-0.3
Contig27623_RC	0.4	0.09	0.64	0.1	-0.07	0	-0.06	-0.01	-0.23	-0.2	-0.09	-0.11	0.05	0.03	-0.1	0.01	-0.05	-0.17	-0.07
AA598803_RC	0.21	-0.06	-0.12	-0.19	0.24	0.41	0.02	0.17	-0.17	-0.13	0.03	0.41	0.17	0.19	0.6	0.26	0.02	-0.08	0.17
AI476318_RC	0.02	0	-0.05	-0.3	-0.05	0.31	-0.25	0.36	0	0.14	0.24	0.01	0.13	0.05	0.07	0.12	0.05	-0.3	-0.01
Z24724	-0.12	-0.4	-0.24	0	0.09	0.08	-0.07	-0.32	-0.79	-0.09	-0.17	0.02	0.16	-0.13	0.05	-0.06	-0.08	-0.24	-0.04
Contig44616_RC	-0.14	-0.21	-0.12	-0.11	-0.11	-0.51	-0.25	-0.05	0.14	0.26	0.04	0.07	0.08	-0.1	-0.18	-0.27	-0.06	0.11	-0.12
NM_003102	0.03	0.05	0.4	-0.06	-0.32	-0.08	-0.03	-0.36	0.35	0.03	-0.41	-0.02	0.32	0.18	0.06	-0.23	-0.34	-0.06	-0.51
NM_003104	-0.31	0.27	-0.38	-0.37	0.06	-0.17	-0.32	0.32	-0.14	0.04	-0.26	-0.21	-0.59	0.18	-0.46	0.57	0.02	-0.5	0.15
NM_003105	0.23	-0.01	0.06	0.12	-0.06	0.11	0.07	-0.13	-0.28	-0.18	-0.06	-0.12	0.11	0.13	-0.13	0.48	-0.09	-0.1	-0.05
Contig29682_RC	-0.03	0.15	0.02	-0.11	0.09	-0.12	0.34	-0.09	0.23	0.29	-0.03	0.08	-0.04	-0.18	-0.15	-0.28	-0.3	-0.38	0.03
Contig56386_RC	-0.07	-0.21	-0.05	-0.11	0.08	0.25	0.24	-0.3	0.12	0	0.06	-0.11	-0.15	-0.31	-0.1	-0.33	-0.48	-0.5	-0.13
Contig54928_RC	-0.14	-0.43	-0.05	0.04	0.34	0.13	0.06	-0.11	-0.47	-0.29	0.02	0.32	0.03	0.15	0.22	-0.07	0.05	0.04	-0.08
NM_003108	-0.3	-0.5	-0.31	-0.37	-0.28	-0.18	-0.44	-0.45	-0.04	-0.54	-0.24	0.11	-0.05	-0.34	-0.02	-0.51	-0.41	0.45	-0.4
Contig53965_RC	-0.04	-0.22	-0.08	-0.02	-0.05	0.12	0.78	0.08	-0.21	-0.12	-0.01	0.19	0.31	-0.27	-0.43	0.02	-0.14	-0.12	0.38
NM_003118	0.04	-0.25	0.14	0.44	0.02	-0.69	-0.24	-0.1	-0.61	0.21	0.11	-0.39	-0.18	-0.13	-0.66	-0.47	0.22	-0.31	-0.74
Contig16340_RC	0.13	0.42	0.07	-0.07	0.05	-0.13	-0.33	0.01	0.13	-0.03	-0.04	-0.09	0	-0.08	0.08	-0.3	-0.34	-0.35	-0.12
NM_003121	-0.19	-0.33	-0.03	-0.2	-0.21	-0.19	-0.24	-0.27	1.12	-0.37	-0.29	0.9	0.36	-0.27	-0.42	0.1	-0.58	-0.06	-0.1
NM_003129	-0.21	-0.14	-0.16	-0.17	-0.22	0.09	-0.38	0.18	0.12	0.01	-0.22	-0.24	-0.29	-0.25	-0.55	-0.2	0.09	-0.27	0.17
Contig52018_RC	-0.79	-0.56	-0.78	-0.73	-0.67	-0.45	-0.69	-0.55	-0.62	-0.77	-0.65	-0.69	-0.68	-0.77	-1.12	0.79	-0.85	-0.84	1.09
Contig43645_RC	-0.18	-0.38	-0.21	-0.18	-0.02	0.08	-0.4	0.4	0.41	-0.28	0.25	0.8	0.42	-0.36	-0.5	0.07	0.33	0.36	-0.34
Contig1061_RC	-0.09	-0.21	-0.18	-0.05	0.13	-0.27	-0.16	0.7	-0.44	-0.21	-0.23	-0.37	-0.24	0.07	-0.31	-0.25	-0.24	-0.19	-0.08
NM_002402	-0.07	-0.33	0.14	-0.06	-0.12	-0.13	-0.14	0.01	0.14	-0.11	-0.39	-0.39	0.16	-0.09	0.17	0.01	-0.15	0.15	0.28
NM_002407	0.31	-0.1	-0.24	-0.36	-0.32	-0.22	-0.23	-0.5	-0.4	0.19	-0.52	-0.33	-0.41	-0.41	-0.44	-0.38	0.13	0.2	-0.3
NM_003137	-0.04	-0.11	-0.04	0.11	0.04	0.54	-0.05	-0.08	-0.11	0.03	-0.07	0.53	0.35	0.06	0.47	0.27	0.03	0.22	0.27
Contig20600_RC	0.21	0.16	-0.33	-0.3	-0.24	-0.34	-0.69	0.34	-0.54	-0.33	-0.09	-1.04	-0.43	-0.42	-0.22	-0.03	-0.46	-0.87	-0.39
Contig24351_RC	0.01	-0.17	-0.02	0.08	0.17	0.09	0.21	-0.08	-0.66	-0.33	0.26	-0.04	0.01	0.24	-0.12	0.1	-0.07	-0.36	0.04
Contig21787_RC	0.01	0.07	0.12	-0.08	-0.01	-0.02	-0.21	0.35	-0.16	-0.16	0.14	-0.15	-0.04	-0.11	-0.43	0.1	-0.21	-0.32	0
NM_002411	0.26	-0.84	-0.3	-1.48	-1.16	-1.34	-0.87	0.09	-1.44	0.66	-1.71	-1.63	-1.49	-0.74	-1.77	-1.38	-0.19	0.56	-1.43
NM_003142	-0.14	-0.38	-0.09	0.09	0.04	-0.04	0.23	-0.35	-0.43	-0.27	0.01	0.33	0.06	0.14	-0.01	-0.19	-0.1	0.18	0
Contig52994_RC	-0.1	-0.12	-0.03	0.1	0.11	0.89	0.11	-0.05	-0.38	-0.2	-0.21	0.36	0.23	-0.28	0.65	0.21	0.14	0.34	-0.13
NM_003144	-0.07	-0.22	0	-0.04	0.08	0.28	-0.1	-0.13	-0.35	0	0.11	0.15	0.35	-0.01	0.31	0.1	0.02	0.14	-0.21
NM_002416	-0.77	-0.86	-0.43	-0.1	-0.63	0.29	-0.62	-0.49	-0.24	-0.69	-0.9	0.1	0.14	-0.46	-0.75	0.1	-1.06	0.33	-0.14
Contig9541_RC	-0.26	-0.18	-0.17	0.07	0.31	-0.37	-0.33	-0.3	-0.6	-0.36	-0.29	-0.42	-0.23	-0.29	-0.46	-0.21	-0.33	-0.49	0.21
Contig56513_RC	0.08	-0.03	0.24	0.04	0.19	-0.29	-0.14	0.25	-0.55	0.26	0.1	-0.33	-0.08	-0.02	-0.39	-0.31	0.2	-0.34	-0.51
NM_002421	-0.49	-0.34	-0.38	-0.15	0.15	0.17	-0.56	0.81	-0.37	-0.33	-0.29	0.2	-0.48	-0.62	-0.28	-0.55	-0.75	0.07	-0.52
NM_002422	0.06	-0.18	-0.22	-0.02	-0.29	0.2	-0.04	0.43	-0.52	0.14	-0.94	0.63	-0.26	-0.55	-0.77	-0.75	-0.66	-0.35	-0.74
NM_003152	-0.01	-0.08	0.13	0.17	-0.01	0.12	0.04	-0.16	0.1	-0.01	-0.23	0.01	0.29	-0.08	-0.06	0.12	-0.04	0.03	-0.16
NM_002425	-0.28	-0.35	-0.29	-0.41	-0.14	-0.03	-0.33	-0.35	-0.53	-0.52	-0.44	-0.44	-0.03	-0.37	-0.67	-0.79	-0.56	-0.69	-0.38
NM_002426	-0.34	-0.44	-0.29	0.05	-0.24	0.34	-0.37	-0.36	-0.25	-0.26	0.05	0.34	-0.06	-0.24	-0.18	0.63	0.28	0.33	-0.18
NM_003155	-0.07	0.13	-0.27	0.01	-0.47	-0.15	-0.09	-0.17	-0.5	-0.36	0.45	-0.58	-0.72	0	-0.52	0.06	-0.01	-0.52	-0.46
NM_002427	0.21	-0.22	-0.01	0.5	0.49	-0.17	-0.51	-0.03	-0.52	-0.13	-0.1	-0.39	0.18	-0.24	-0.79	-0.79	-0.27	-0.06	-0.6
NM_003158	-0.17	0.36	-0.25	-0.09	-0.14	-0.04	-0.36	0.48	0.11	-0.06	0.29	0.12	-0.03	-0.21	-0.11	0.22	0.02	0	0.38
Contig46802_RC	0.09	-0.14	0.18	-0.28	-0.08	0.14	0.45	-0.12	-0.11	-0.07	-0.64	-0.66	0.04	0.26	-0.2	0.3	-0.63	0.26	-0.28
Contig54069_RC	-0.14	-0.24	0.05	0.09	0	-0.09	0.14	-0.21	-0.53	-0.11	0.03	-0.07	-0.06	0.08	-0.3	-0.03	0.23	-0.07	0.19
Contig53130	-0.06	-0.1	0.08	-0.03	-0.03	0.28	0.01	0.03	0.51	0.08	-0.19	0.26	0.16	-0.02	0.05	0.02	-0.02	0.24	-0.16
NM_003161	-0.05	-0.23	-0.06	0	-0.08	0.08	-0.01	0.43	-0.38	-0.14	0.02	-0.1	-0.05	0.04	0.06	-0.16	-0.02	-0.08	0.08
NM_003165	0.18	0.08	-0.04	-0.1	-0.2	-0.29	-0.07	0.25	-0.36	0.05	0.1	-0.33	-0.11	0.02	-0.3	0.37	0.01	0.13	0.48
NM_003166	0.12	0.16	0.33	-0.1	-0.15	0.12	0.07	-0.29	0.5	0.26	-0.08	0.07	-0.05	-0.08	-0.03	0	0.16	0	0.28
NM_001709	-0.11	-0.03	0.82	-0.13	0.29	-0.07	-0.14	-0.06	-0.13	-0.24	0.1	-0.09	-0.17	-0.19	-0.22	-0.1	0.26	-0.43	0.16
NM_002438	0.09	-0.17	0.34	0.09	-0.13	0.22	-0.2	-0.2	-0.32	-0.04	-0.07	-0.05	0.1	-0.24	-0.11	0.24	-0.3	0.23	-0.06
D84294	-0.14	-0.29	0.06	0.07	0.18	-0.2	0.07	-0.35	-0.61	-0.13	-0.04	-0.01	-0.13	0.29	0	-0.17	-0.14	-0.02	-0.16
Contig50084_RC	0.13	-0.05	-0.01	-0.06	0.12	-0.34	-0.02	0.13	0.07	0.03	0.03	0.2	-0.04	0.17	-0.26	-0.17	0.13	-0.32	0.27
Contig36339_RC	0.13	-0.08	0.06	-0.1	-0.11	-0.1	0.14	-0.11	-0.15	0.17	-0.02	-0.13	0.05	-0.01	-0.31	0.1	0.04	-0.03	-0.14
Contig44358_RC	-0.23	0.3	-0.25	-0.11	-0.13	0.19	-0.04	0.2	0.03	0.11	-0.01	0.08	-0.05	-0.19	-0.01	0.05	-0.24	0.04	0.56
NM_001710	-0.13	-0.3	-0.3	0.31	-0.33	-0.5	-0.04	-0.33	-0.53	-0.04	-0.15	-0.65	-0.26	-0.18	-1.39	-0.16	-0.19	0.5	-1.24
NM_003172	-0.01	0.06	-0.1	-0.17	-0.16	-0.09	-0.13	0.04	0.01	0.06	-0.11	-0.35	-0.32	0	-0.2	0.09	0.07	-0.16	0.12
NM_002443	-0.44	-0.44	-0.55	-0.49	-0.23	-0.49	0.09	-0.52	-0.44	0.03	-0.62	-0.54	-0.51	-0.44	-0.69	-0.52	-0.51	-0.57	-0.44
NM_002444	-0.01	-0.09	-0.03	-0.06	-0.11	0.26	-0.39	-0.12	0.34	-0.09	-0.16	0.11	0.14	-0.25	-0.05	0.12	-0.04	0.11	-0.4
NM_002447	0.03	-0.21	-0.22	0.07	0.05	0.06	0.06	-0.31	0.23	0.09	-0.46	0.18	-0.22	-0.22	-0.19	0.14	-0.33	0.11	0.09
NM_002448	-0.05	0	0.38	0	0.04	-0.23	0.03	-0.14	-0.22	0.05	0.07	-0.21	-0.01	-0.08	-0.38	-0.21	0.06	-0.21	-0.35
NM_002449	-0.05	-0.09	0.52	-0.18	-0.06	-0.01	0.03	0	-0.64	0.06	-0.27	-0.3	-0.31	0.37	-0.51	-0.48	-0.03	-0.57	-0.01
Contig30061_RC	0.1	-0.01	-0.14	-0.16	-0.14	0.21	-0.37	0.27	0.16	0.16	0.69	0.02	0.18	-0.35	-0.33	-0.09	0.28	-0.26	-0.2
Contig42666_RC	0.16	0.34	-0.17	-0.07	0.02	0.3	0.13	0.36	-0.34	-0.4	-0.07	0.19	0.08	-0.06	0.03	-0.49	-0.02	-0.17	0.39
NM_002450	-0.13	0.22	-0.22	-0.23	-0.25	0.35	-0.15	-0.08	0.25	-0.03	-0.2	-0.11	-0.04	-0.14	0.26	-0.43	-0.5	-0.28	-0.14
NM_001723	-0.02	-0.2	-0.29	-0.18	-0.2	0.02	0.3	-0.56	-0.46	-0.12	-0.65	-0.28	-0.01	-0.02	-0.4	-0.4	-0.58	-0.1	-0.29
Contig44409	-0.09	-0.28	0.01	-0.2	-0.02	-0.52	0.1	0.26	0.1	-0.04	0.13	-0.08	-0.07	-0.06	-0.23	-0.18	-0.02	-0.16	0.26
NM_002456	-0.21	-0.1	-0.01	0.41	0.02	-0.3	0.02	-0.16	-0.6	-0.01	-0.31	-0.97	-0.57	0.28	-0.79	-0.19	0.14	0.15	-0.59
NM_002457	-0.39	-0.58	-0.54	-0.57	-0.56	-0.81	-0.64	-0.47	-0.51	-0.51	-0.34	-1.64	-0.68	-0.71	-0.78	-0.84	-0.78	-0.78	-0.51
NM_003186	0.03	-0.07	-0.03	0.23	0.09	-0.59	-0.07	-0.17	-0.34	-0.11	0.04	-0.16	-0.27	-0.15	-0.15	-0.47	0.23	-0.28	-0.57
NM_019846	0.02	-0.13	-0.19	0.02	-0.23	0.44	-0.15	-0.12	-0.17	-0.24	-0.13	-0.17	0.15	-0.24	-0.46	-0.21	-0.2	-0.1	-0.19
NM_019847	0.11	-0.05	0.07	0.15	0.27	0.1	-0.1	0	0.03	-0.14	0.03	-0.08	-0.04	-0.15	0.06	0.02	0.01	-0.36	-0.34
Contig57226_RC	0.05	-0.03	0.12	-0.21	0.08	0.16	-0.04	0.1	0.13	-0.09	-0.1	-0.28	-0.17	0.04	0	-0.03	-0.33	-0.21	-0.08
Contig53098_RC	0.24	-0.11	0.04	0.01	0	0.23	-0.46	0.02	-0.22	0.01	-0.01	-0.19	-0.03	0.04	-0.07	-0.05	-0.06	-0.55	-0.18
NM_001731	-0.25	-0.04	-0.15	0.16	-0.03	0.04	-0.07	-0.23	-0.09	-0.06	-0.3	-0.18	0.07	-0.14	0.04	0.07	-0.32	0.14	-0.22
Contig44415	0.08	-0.15	-0.14	-0.18	-0.11	-0.2	-0.04	-0.32	-0.02	0.19	0.08	-0.3	-0.31	0.05	-0.4	-0.05	-0.25	-0.3	-0.33
NM_001733	0.09	-0.07	0.2	0.15	-0.1	0.2	-0.15	0.08	0.22	0.17	-0.13	0.01	0.19	-0.25	-0.52	-0.38	0.01	0.02	-0.6
NM_002462	-0.3	-0.74	-0.6	-0.23	-0.41	-0.34	-0.75	0.34	0.23	-0.51	0.2	0.63	0.3	-0.43	-0.64	0.02	0.22	0.43	-0.79
NM_001734	-0.03	-0.45	0.19	0.12	-0.13	-0.03	-0.1	-0.29	0.24	0.09	-0.25	-0.09	0.18	-0.24	-0.79	-0.45	-0.14	-0.1	-0.92
NM_003197	0.15	0.02	0.1	-0.1	0.16	-0.1	0.16	0.07	-0.45	0.07	-0.09	-0.3	-0.33	0.07	0.03	-0.07	0.12	-0.09	0.16
NM_003199	0.08	-0.32	0.14	0.16	0.04	-0.36	-0.11	-0.2	-0.47	-0.07	0.06	-0.36	0.07	0.01	-0.59	-0.26	-0.01	-0.16	-0.68
NM_019854	-0.02	0.16	0.08	0.03	0.08	0.07	0.04	0.21	0.08	0.02	0.19	0.12	0.15	0.19	-0.03	0.27	0.19	0	0.12
NM_019857	0.16	-0.21	-0.19	0.13	-0.11	-0.1	-0.1	-0.02	0.12	-0.16	-0.37	0.04	-0.21	0.45	-0.13	-0.02	0.35	0.03	-0.09
Contig14390_RC	-0.13	-0.07	-0.09	-0.1	-0.12	0.14	-0.08	-0.17	0.28	-0.08	-0.21	-0.1	0.23	-0.21	-0.25	0.26	-0.25	0.33	-0.06
Contig56263_RC	0	-0.41	-0.09	0.06	-0.01	-0.01	0.06	0.23	-0.13	0.09	0.02	0.05	-0.33	0	-0.07	-0.75	0.07	-0.27	-0.12
NM_001740	-0.31	-0.37	0.11	-0.16	-0.22	0.66	-0.65	-0.39	-0.41	-0.38	0.42	0.48	0.65	-0.31	-0.23	-0.96	0.04	-0.65	-0.64
Contig52443	-0.1	0.18	0.11	-0.08	0.07	-0.39	-0.25	-0.56	0.05	0.31	-0.13	-0.13	-0.03	-0.22	-0.17	-0.49	-0.12	-0.31	-0.44
NM_001741	-0.4	-0.39	-0.5	-0.41	-0.43	-0.39	-0.55	-0.47	-0.37	-0.51	-0.47	-0.46	-0.49	-0.53	-0.46	-0.61	-0.51	-0.54	-0.42
NM_001747	-0.04	-0.26	0.01	-0.02	-0.12	0.14	-0.22	-0.11	-0.06	-0.46	-0.18	0.04	-0.07	-0.03	-0.25	-0.13	0.06	0.13	-0.11
NM_001748	-0.06	-0.29	0.06	0.08	0.17	0.33	-0.05	-0.11	-0.2	0.06	0.14	0.26	0.01	0.06	-0.28	-0.06	0.29	0.18	-0.75
Contig56864_RC	0	-0.26	0.07	-0.16	0.01	0.37	-0.12	-0.06	-0.57	-0.2	0.08	0.24	0.09	-0.02	-0.19	-0.16	-0.19	-0.32	0.9
Contig28679_RC	-0.23	-0.21	0.08	-0.18	-0.17	-0.24	0.3	-0.33	-0.25	-0.03	-0.15	-0.13	-0.12	0.02	-0.08	-0.04	-0.09	-0.16	-0.2
NM_001753	0.09	-0.07	0.39	-0.03	0	-0.27	0.15	-0.06	-0.48	0.09	0	-0.21	0.23	0.04	-0.33	-0.11	0.03	-0.13	-0.47
NM_001754	0.14	-0.19	0.04	-0.04	-0.13	-0.33	0.02	0.02	0.02	0.15	-0.06	-0.16	-0.22	0.16	-0.37	-0.04	-0.05	-0.15	-0.43
NM_002483	-0.12	-0.25	-0.22	-0.22	0.27	-0.32	-0.29	0.21	-0.26	0.02	-0.15	0.02	-0.35	-0.09	-0.37	0.23	0.46	0.26	-0.07
NM_002485	-0.01	-0.32	-0.04	0.02	-0.15	-0.17	-0.01	-0.28	-0.46	-0.32	-0.26	0.01	-0.13	-0.29	-0.36	-0.01	-0.08	-0.14	0.11
NM_001756	-0.17	-0.47	0.29	-0.28	-0.33	-0.38	-0.38	-0.48	-0.42	-0.3	-0.42	-0.43	-0.49	-0.4	-0.46	0.21	-0.54	-0.46	-0.36
NM_001757	-0.23	-0.41	-0.1	-0.01	-0.02	-0.25	0.08	0.03	0.04	-0.03	-0.18	0.28	0.04	0.07	0.25	0.12	0.11	-0.28	-0.01
NM_002487	0.04	-0.03	0.27	-0.03	-0.06	-0.22	-0.06	-0.03	-0.26	0.15	0.05	-0.25	0.12	0.03	-0.54	-0.33	0.13	-0.22	-0.56
NM_001758	-0.09	-0.06	-0.31	-0.28	-0.59	-0.52	-0.56	0.14	-0.35	0.02	0.2	-0.62	-0.55	-0.12	-0.93	-0.33	-0.41	-0.64	-0.05
NM_001759	0.08	0.12	0.33	0.09	-0.09	0.06	-0.25	-0.09	-0.23	0.1	-0.11	-0.06	0.23	-0.08	-0.68	-0.04	-0.06	0.05	-0.44
NM_001766	-0.04	0	0.35	0.04	-0.09	0.06	0.09	-0.13	0.08	0.19	-0.11	0.12	0.32	-0.14	-0.11	0.35	-0.14	0.06	-0.01
NM_001767	-0.03	-0.09	0.02	0.09	-0.05	0.19	-0.12	0.02	0.1	-0.24	-0.19	0.18	0.36	-0.1	-0.28	0.3	-0.35	0.41	0.01
NM_002497	-0.15	-0.03	0	0.17	0.04	0.17	-0.2	0.18	0.18	-0.09	0.33	0.17	-0.03	0.08	0.36	0.31	0.09	-0.02	0.12
NM_001769	0.3	0.29	0.1	0.01	0.36	0.4	0.1	0.17	0.07	0.32	0.22	0.28	-0.06	0.13	-0.3	-0.36	0.26	-0.04	0.21
NM_001770	-0.08	-0.15	0.32	0.05	-0.14	0.19	-0.07	-0.12	0.23	-0.1	-0.17	0.18	0.44	-0.16	-0.14	0.33	-0.02	0.35	0.03
NM_001773	0.11	0.14	0.34	0.01	-0.07	-0.19	0.04	-0.21	-0.21	0.16	-0.16	-0.21	0.24	-0.03	-0.37	0.19	0.04	0.09	-0.27
NM_001777	-0.11	-0.2	-0.29	-0.21	0.26	0.41	0.2	-0.08	-0.23	-0.18	-0.08	-0.42	0.06	0.1	-0.66	-0.19	-0.04	-0.27	0.24
NM_001778	-0.16	-0.24	0.13	-0.1	-0.19	0.03	-0.12	-0.09	0.03	-0.14	-0.22	0.26	0.56	-0.32	-0.44	0.13	-0.4	0.18	-0.09
Contig18502_RC	0.42	0.03	0.57	-0.38	0	-0.64	0.09	-0.12	-0.68	-0.66	0.2	-0.6	-0.69	-0.22	-0.58	-0.55	-0.82	-1	0.92
AF090900	0.13	-0.31	0.06	0.11	0.19	0.23	0.11	-0.36	-0.64	-0.12	-0.12	0.05	0.25	0.16	0.25	0.17	0.03	0.17	0.43
Contig41078_RC	-0.04	-0.19	0.11	0.15	0.09	0.05	-0.04	-0.16	-0.4	-0.12	0.21	-0.04	0.04	0.05	-0.29	0.26	0.25	-0.05	0.35
Contig37562_RC	0.35	0.96	-0.07	-0.29	0	-0.46	0.37	-0.41	-0.42	-0.49	1.05	0.25	-0.39	0.03	-0.72	-0.35	0.34	-0.72	0.55
NM_001781	0.04	-0.24	0.05	0.12	-0.17	0.19	0.04	-0.03	-0.25	-0.24	-0.21	0.27	0.57	-0.18	-0.44	0.05	-0.41	0.25	-0.05
NM_001786	-0.12	-0.09	-0.19	-0.02	-0.03	0.42	-0.23	-0.01	-0.09	-0.16	-0.14	0.44	-0.01	-0.06	0.25	0.04	-0.31	0.07	0.27
AF090913	-0.29	-0.2	-0.1	-0.05	-0.21	0.26	-0.13	-0.15	0.1	-0.02	-0.05	0.08	0.08	-0.03	0.19	-0.14	-0.02	0.28	-0.33
AF148505	0.1	-0.18	0.1	0.19	0.02	0.04	0.06	-0.14	-0.11	0.06	-0.01	-0.19	-0.12	0.22	-0.01	-0.27	-0.07	-0.02	-0.03
Contig38517_RC	-0.24	-0.25	-0.12	-0.21	-0.08	-0.08	-0.26	-0.21	-0.11	-0.31	-0.25	-0.03	-0.2	-0.14	0.09	1.38	-0.48	-0.15	1
NM_001792	-0.12	-0.04	-0.18	-0.07	0.14	0.01	-0.18	0.38	0.17	-0.21	0.01	-0.21	-0.18	-0.17	0.57	-0.19	-0.14	-0.15	-0.16
NM_001793	0.16	-0.22	-0.24	-0.12	-0.12	0.65	-0.34	-0.6	0.83	0.45	-0.66	0.32	0.09	-0.62	0.07	-0.7	-0.24	0.73	-0.73
NM_001795	0.02	0.08	0.33	0.02	-0.11	-0.01	0.04	-0.15	-0.24	0.13	0.02	-0.18	0.09	-0.02	-0.43	0.11	0.04	0.01	-0.29
NM_001797	0.09	-0.06	0.03	0.09	-0.21	-0.26	-0.31	0.03	-0.45	-0.15	0.07	-0.5	-0.24	-0.11	-0.74	-0.67	0.07	-0.37	-0.84
AF228704	-0.22	0.23	-0.2	-0.12	-0.05	-0.2	-0.27	0.07	0.11	-0.07	0.05	-0.27	-0.18	0.18	-0.27	0.33	-0.01	-0.19	-0.06
Contig54547_RC	0.18	-0.11	0.14	0.34	0.08	-0.42	-0.22	0.12	-0.49	0.27	0.18	-0.51	-0.27	0.15	-0.65	-0.9	0.3	-0.58	-0.7
U63542	0.06	-0.12	-0.11	0.04	0.02	0.29	-0.26	-0.2	0.17	-0.05	-0.24	0.2	0.06	0.12	0.26	0.11	-0.03	0.18	0.22
Contig61829_RC	0.51	0.02	0.66	-0.11	-0.09	-0.01	-0.06	-0.18	-0.36	-0.19	-0.26	-0.08	-0.12	-0.01	0.07	0.11	-0.05	-0.13	0.2
Contig34516_RC	0.14	0.17	0.04	0.06	0.14	0.17	-0.46	0.3	-0.17	-0.05	0.11	-0.1	-0.09	0.05	0.01	-0.06	-0.03	-0.38	-0.02
Contig48722_RC	-0.14	-0.15	0.22	-0.06	0.11	-0.02	0.14	-0.43	-0.26	0.11	-0.37	0.13	0.02	-0.08	-0.24	-0.01	-0.21	-0.52	0.32
Contig51884_RC	-0.04	-0.16	-0.07	-0.06	-0.3	-0.16	0.16	-0.42	-0.25	0.19	-0.27	-0.14	-0.06	0.11	0	-0.23	-0.07	-0.3	0.21
Contig24571_RC	0.06	-0.08	0.4	-0.12	0.41	0.2	0.02	-0.18	0	-0.01	-0.26	-0.23	-0.29	-0.1	-0.29	-0.09	-0.36	-0.19	0.02
Contig11086_RC	-0.16	0.21	0.06	-0.05	0.17	0.12	-0.27	0.34	-0.08	-0.19	0.13	-0.19	-0.13	-0.07	-0.38	-0.04	-0.14	-0.25	0.07
Contig47150_RC	-0.14	-0.17	0.08	0.04	0.03	0.6	0.02	-0.13	-0.14	-0.15	-0.24	0.09	0.08	0	0.26	-0.05	0.36	0.06	-0.16
AW025980_RC	0.42	-0.25	0.18	0.3	0.12	-0.23	0	-0.18	-0.27	0.44	0.01	-0.34	0.05	0.25	-0.31	-0.66	-0.12	-0.44	-0.35
Contig54898_RC	0.14	0.23	0.13	-0.14	-0.04	-0.07	0.04	-0.07	-0.28	0.19	-0.05	-0.3	-0.14	-0.25	-0.53	0.16	-0.19	-0.22	0.21
Contig3566_RC	0.18	0.11	-0.03	-0.4	-0.26	0.79	-0.05	-0.01	-0.07	-0.16	-0.01	0.37	0.24	-0.18	0.51	0.05	-0.13	-0.15	0.29
Contig48480_RC	0.02	0.12	-0.06	0.04	-0.27	0.11	-0.17	-0.2	-0.12	-0.02	-0.38	0.05	-0.03	0.14	-0.06	-0.32	-0.16	-0.21	-0.22
Contig55770_RC	0.12	-0.12	-0.16	-0.12	0.1	0.32	-0.2	-0.16	-0.66	-0.15	0.03	-0.19	0.04	-0.21	0.08	-0.13	-0.08	-0.31	0.18
AL133030	-0.13	0.07	-0.04	-0.16	-0.1	0.05	-0.27	0.06	-0.05	-0.03	0.17	-0.07	0.18	-0.24	-0.45	0.24	-0.18	0.21	0.74
AL133033	-0.01	-0.11	-0.02	-0.02	0.04	-0.14	0.06	-0.16	-0.52	-0.14	-0.04	-0.24	-0.18	0.03	-0.13	0.04	0.01	-0.24	0.33
AL133035	-0.19	-0.08	-0.02	0	-0.03	0.03	-0.09	-0.22	0.27	-0.01	-0.23	0.05	-0.06	0.15	0.15	-0.27	-0.09	-0.31	-0.31
AL133047	0.17	-0.12	0.38	0.1	0.29	0.15	0.38	-0.04	-0.36	0.38	0.06	-0.11	0.24	0.31	-0.1	-0.35	0.16	0.27	-0.12
AF201951	-0.03	-0.05	0.1	0.67	0.26	-0.11	0	-0.11	-0.07	0.07	-0.07	-0.02	0.25	0.51	-0.51	-0.19	-0.21	0.35	-0.2
AB041269	0.25	0.34	-0.09	0.37	-0.67	-0.04	-0.16	-0.1	-0.5	-0.11	0.39	-0.31	-0.31	-0.23	-0.5	-0.43	0.08	-0.2	0.45
AL133074	0.19	-0.19	0.28	0.03	0.03	-0.46	-0.01	0.13	-0.78	-0.17	-0.46	-0.56	-0.32	-0.06	-0.63	-0.21	0.07	-0.31	0.15
Contig50288_RC	-0.05	-0.42	-0.03	0.1	0.04	-0.04	-0.27	0.2	0.95	-0.27	0.04	0.02	-0.38	-0.27	1.15	-0.52	0.03	-0.26	-0.59
Contig43599_RC	0	-0.06	0.03	0.04	0.12	0.32	-0.04	-0.04	-0.13	-0.03	0.05	0.17	0.01	0.06	0.38	0.18	-0.02	0.03	0
Contig8165_RC	0.14	-0.29	-0.36	-0.22	-0.25	0.52	-0.42	-0.36	-0.04	-0.05	-0.2	-0.13	-0.15	-0.45	-0.07	-0.37	0.15	0.59	-0.29
AF058988	-0.19	-0.11	-0.18	-0.23	-0.16	-0.25	-0.27	1.43	0.09	-0.14	0.09	0.49	-0.13	0.17	0.08	-0.06	-0.2	-0.08	0.31
Contig52490_RC	-0.22	-0.08	-0.2	0	-0.3	-0.08	-0.3	-0.11	0.01	-0.37	-0.07	-0.22	-0.16	-0.32	-0.27	-0.28	0.05	-0.22	0.23
AL133094	0.12	-0.08	0.17	0.04	-0.06	0.01	0.37	-0.2	-0.46	-0.14	-0.03	0.12	-0.09	0.03	0.41	0.12	-0.01	-0.12	-0.02
AL133096	-0.02	0.04	-0.13	-0.02	-0.27	-0.34	0.12	-0.11	-0.39	0.01	-0.06	-0.25	-0.47	-0.35	-0.2	-0.17	0.02	-0.21	0.07
Contig47493_RC	0.21	-0.18	-0.03	-0.05	0.06	0.29	-0.47	0.13	-0.55	-0.08	-0.09	-0.17	0.08	-0.21	-0.17	-0.12	-0.13	-0.45	0.08
Contig33888_RC	-0.18	-0.23	-0.23	-0.2	0.03	-0.13	0.39	-0.08	-0.38	-0.28	0.11	-0.23	-0.3	0.03	-0.3	-0.19	0.13	-0.08	-0.01
Contig19451_RC	-0.18	-0.13	0.1	-0.29	-0.22	-0.05	-0.08	-0.12	0.16	-0.32	0.51	-0.2	-0.26	-0.17	-0.14	-0.2	-0.21	-0.3	-0.19
Contig40712_RC	-0.15	0.03	-0.25	-0.43	-0.75	-0.54	0.14	0.13	-0.51	-0.19	-0.74	-0.45	-0.22	-0.54	-0.84	0.66	-0.04	0.39	-0.83
Contig31587_RC	0.15	-0.12	-0.11	0.01	0.07	-0.1	-0.33	0.55	-0.06	-0.11	0.55	-0.08	-0.16	-0.11	0.61	0	-0.17	-0.34	0.18
Contig21876_RC	-0.03	-0.14	-0.12	0.01	-0.08	-0.17	-0.22	-0.03	0.54	-0.01	-0.07	0.04	-0.31	-0.02	-0.3	-0.03	0.17	-0.03	0.46
NM_003202	0.06	-0.05	0.22	0.12	-0.2	0.43	-0.11	-0.12	0.29	0.09	-0.3	0.15	0.69	-0.16	0.28	0.48	-0.07	0.12	-0.07
Contig57940_RC	0.16	-0.06	0.13	-0.17	0.11	-0.29	0.24	-0.11	-0.37	0.07	-0.16	-0.32	-0.28	0.07	-0.31	-0.19	-0.28	-0.1	0.09
Contig49169_RC	-0.17	-0.17	-0.29	-0.16	-0.07	0.35	-0.16	-0.06	-0.15	-0.23	-0.12	0.11	0.13	-0.08	0.46	-0.02	-0.26	0	0
Contig44455_RC	-0.08	-0.23	-0.01	-0.02	0.12	0.17	-0.19	-0.21	-0.25	-0.21	0.29	-0.25	-0.2	-0.37	-0.3	-0.09	-0.2	-0.34	-0.21
X72475	-0.12	-0.12	-0.14	-0.13	-0.16	0.35	-0.13	0.03	0.23	-0.12	-0.07	-0.15	0.03	-0.15	-0.26	0.06	-0.18	0.41	0.02
NM_003213	-0.17	0.03	-0.27	-0.05	0.03	0.55	-0.24	-0.06	0.71	0.14	-0.1	0.26	0.09	-0.18	-0.4	0.01	-0.08	-0.04	0.15
NM_003217	-0.08	0.07	0.11	-0.01	0.07	-0.28	0.11	-0.17	-0.47	-0.01	0.06	-0.45	-0.32	0.05	-0.28	0.04	0.18	-0.01	0.18
NM_003221	0.12	-0.18	-0.1	-0.13	0.15	-0.29	-0.06	-0.24	-0.13	0.06	-0.45	-0.28	-0.31	-0.2	-0.43	-0.42	-0.1	0.53	-0.17
NM_003223	0.12	0.33	-0.1	0.01	0.15	0.24	-0.12	0.07	0.74	-0.01	-0.06	0.39	0.07	-0.11	-0.04	0.06	-0.21	-0.14	0.16
NM_003225	-0.78	-1.06	0	0.12	-0.2	-1.31	-0.34	0.32	-1.15	-0.98	0.51	-1.59	-1.55	-1.15	-1.77	0.21	-0.7	-1.52	-0.35
NM_003226	-0.31	-0.85	0.38	-0.01	0.07	-1.26	-0.43	0.35	-1.06	-0.44	-0.15	-1.5	-1.44	-0.27	-1.6	-0.73	0.04	-1.11	0.22
NM_002501	-0.13	-0.16	0.02	-0.22	0.07	-0.07	0.04	-0.13	0.14	-0.16	-0.32	0.31	-0.03	0.21	0.36	0.4	-0.22	-0.33	-0.33
NM_003234	-0.16	-0.62	-0.42	0	-0.39	0.26	-0.01	-0.08	-0.46	-0.06	-0.33	-0.35	-0.34	-0.16	-0.05	-0.41	0.04	0.02	-0.53
NM_003236	-0.18	-0.15	-0.17	-0.03	-0.54	0.63	-0.3	-0.63	0.33	0.05	0.1	0.07	0.48	-0.45	0.68	-0.28	-0.16	-0.06	0.24
NM_002509	-0.22	-0.27	0.48	-0.2	-0.25	-0.18	-0.36	0.11	-0.6	0.04	-0.25	-0.18	-0.27	0.17	-0.37	-0.39	-0.34	0.46	-0.25
NM_003238	0.04	-0.3	-0.21	0.24	0.33	-0.18	-0.31	-0.22	-0.14	0.06	-0.31	0.31	-0.01	0.04	-0.25	-0.32	-0.17	-0.56	-0.29
NM_003239	0.07	0.11	0.27	0.07	-0.07	-0.47	0.01	-0.27	-0.53	0.43	-0.15	-0.38	-0.17	-0.05	-0.69	-0.56	0.01	-0.22	-0.22
M34671	0.03	-0.19	-0.06	-0.05	0.07	0.23	0.05	-0.31	0.16	0.09	-0.21	-0.22	0.27	-0.17	0.05	-0.16	-0.09	0.08	-0.36
NM_002510	-0.16	-0.04	-0.03	0.26	-0.04	-0.2	-0.36	-0.1	-0.57	0.06	0.04	-0.34	-0.22	-0.11	-0.13	-0.24	-0.04	-0.15	0.01
NM_002512	-0.41	-0.37	-0.4	-0.3	-0.24	-0.11	-0.29	0.61	0.12	-0.23	-0.32	-0.27	-0.25	-0.41	-0.38	-0.36	-0.19	-0.37	-0.19
NM_003243	0.5	-0.08	0.2	0.12	0.02	-0.09	0.29	-0.36	-0.1	0.06	-0.33	0	0.21	0.05	-0.27	0.6	-0.34	-0.34	-0.28
Contig37758_RC	-0.09	-0.17	0.31	-0.37	-0.11	0.36	0.13	-0.5	-0.01	-0.09	-0.22	-0.31	-0.1	-0.16	-0.02	-0.17	-0.54	-0.31	0.07
NM_002515	-0.33	-0.21	0.06	-0.63	0.13	-0.51	0.06	-0.34	-0.37	-0.26	-0.36	-0.58	-0.26	0.1	-0.93	-0.78	-0.8	-0.64	0.62
NM_003246	0.3	0.31	-0.31	0.1	-0.21	-0.08	-0.47	0.4	-0.53	-0.28	0.19	-0.07	-0.08	-0.16	-0.47	-0.26	0.27	-0.41	-0.57
NM_003247	0.33	0.08	0.2	0.49	0.12	-0.33	-0.2	0.31	-0.69	0.38	0.5	-0.25	-0.11	0.09	-0.46	-0.51	0.37	-0.32	-0.63
NM_003248	0.13	-0.12	0.53	0.11	-0.25	-0.61	0.09	-0.07	-0.52	-0.33	-0.5	-0.55	0.25	-0.42	-0.22	-0.52	-0.24	-0.65	-0.23
Contig48799_RC	-0.02	-0.33	0	0.07	0.04	0.17	0.04	-0.41	-0.6	-0.22	-0.01	0.01	-0.06	0.06	-0.34	-0.17	-0.15	0.04	0.03
NM_019903	0.04	0.08	0.11	-0.01	-0.17	-0.07	0.02	-0.3	-0.35	0.21	-0.16	0.22	0.29	0.34	0.1	0.12	0.1	-0.15	-0.09
Contig55022_RC	0.1	-0.04	0.03	-0.09	-0.17	-0.03	-0.11	-0.07	-0.1	0.3	-0.18	-0.09	-0.03	-0.13	0.34	-0.09	-0.14	0.62	0.02
NM_002524	-0.03	-0.07	-0.1	-0.09	0.01	0.35	-0.06	-0.05	0.2	0.18	0.12	0.2	0.19	0.11	0.34	0.27	-0.06	0.03	0.06
NM_003254	-0.09	0.16	-0.08	0.37	-0.15	-0.16	-0.24	-0.07	0.19	-0.06	-0.1	-0.08	-0.09	-0.28	-0.42	0.24	-0.01	-0.02	-0.3
NM_003256	-0.03	-0.09	0.55	-0.28	-0.18	-0.37	-0.06	-0.37	-0.51	-0.11	-0.53	-0.33	0.34	0.2	-0.27	-0.47	-0.52	-0.12	-0.09
NM_003258	-0.2	0.03	-0.64	-0.06	-0.26	0.09	-0.42	0.07	0.32	0.04	-0.26	-0.05	0.06	-0.19	0.25	-0.08	-0.22	0.16	0.1
Contig57081_RC	0.04	-0.36	0.04	-0.1	0.05	-0.65	0.09	-0.49	-0.58	-0.28	-0.01	-0.49	-0.2	-0.15	-0.11	0.02	-0.17	-0.17	0.2
Contig43476_RC	-0.43	-0.53	-0.22	-0.15	-0.23	0.84	-0.56	0.23	0.29	-0.42	-0.28	0.33	0.14	-0.43	-0.64	0.15	-0.36	0.3	-0.13
NM_001800	-0.24	-0.03	0.25	-0.02	0.04	0.28	-0.06	-0.18	0.33	0.02	-0.05	0.23	0.11	-0.29	-0.17	0.39	-0.24	-0.31	0.39
Contig39960_RC	-0.1	-0.47	0.09	-0.11	0.02	0.38	-0.01	-0.39	0.39	-0.14	-0.2	0.27	0.58	0.02	0.26	-0.19	-0.19	-0.07	-0.52
NM_001801	0.07	-0.1	0.39	0.05	-0.09	-0.14	0.05	-0.2	-0.21	0.08	-0.25	0.36	0.15	0.13	0.58	-0.21	-0.18	0.01	-0.21
NM_003262	-0.07	-0.46	-0.02	0.15	0.25	-0.1	0.3	-0.53	-0.74	-0.09	0	-0.01	0.02	0.13	0.03	-0.12	-0.2	0.28	-0.11
NM_003264	-0.09	-0.25	-0.02	0.08	0.13	0.67	-0.49	0.07	-0.13	-0.3	0.05	0.08	-0.18	-0.42	-0.44	-0.37	-0.2	0.17	-0.41
NM_001806	-0.12	-0.09	-0.05	-0.07	0.03	0.51	-0.1	-0.01	0.29	0.09	0.02	0.29	0.04	0.12	0.21	0.13	-0.05	-0.18	-0.14
NM_001809	-0.34	-0.11	-0.5	-0.16	-0.24	0.58	-0.58	0.18	0.62	-0.22	-0.05	0.25	0.02	-0.24	0.4	0.15	-0.2	-0.08	0.53
NM_002539	-0.03	-0.06	0.17	-0.04	-0.09	-0.23	0.06	-0.27	0.49	-0.04	-0.01	0.39	0.14	-0.38	0.25	0.31	-0.27	-0.26	0.07
NM_003272	-0.1	0.03	-0.11	0.05	0.02	-0.11	-0.1	0.06	-0.39	-0.1	-0.02	-0.18	-0.22	-0.01	-0.17	-0.35	0.17	-0.32	-0.19
NM_001814	-0.16	-0.45	-0.04	-0.05	-0.34	0.36	-0.4	-0.18	-0.18	-0.25	-0.22	0.13	0.15	-0.51	-0.2	0.44	-0.26	0.05	-0.08
NM_002546	-0.01	-0.23	0	0.45	-0.21	0.87	0.1	-0.08	0.45	-0.21	-0.34	0.32	0.43	-0.02	-0.56	-0.16	-0.26	-0.37	-0.22
NM_001819	-0.43	0.5	-0.74	-0.06	-0.89	-0.75	-0.92	-0.87	-0.85	-1	-0.61	0.52	-0.29	0.24	-1.12	1.02	-1.1	-0.88	1.22
AF246221	0.08	-0.32	0.1	0.05	0.03	-0.28	0.15	-0.12	-0.38	-0.05	-0.1	0	-0.07	-0.05	-0.39	-0.17	-0.11	-0.09	-0.12
Contig40446_RC	-0.04	-0.08	-0.15	-0.18	-0.09	-0.2	0	-0.2	-0.4	-0.22	0.31	-0.17	-0.22	0.06	-0.34	0.16	-0.18	-0.23	0.39
AB007855	-0.02	0.22	0.17	0.08	-0.05	-0.12	-0.03	-0.15	-0.28	0.05	-0.21	-0.19	-0.09	-0.05	-0.2	-0.24	-0.16	-0.34	0.39
AB007857	0.14	0.31	0.06	-0.1	0.01	-0.06	0.23	-0.12	-0.16	-0.01	-0.1	-0.11	-0.08	0.05	0.06	-0.16	-0.24	-0.38	0.17
NM_001822	-0.08	-0.12	-0.06	-0.09	-0.09	0	-0.14	0.02	-0.05	-0.16	0.1	-0.04	0.02	-0.02	-0.39	-0.01	0	0.12	0
NM_001823	-0.23	0.28	-0.25	0.16	-0.17	-0.03	-0.24	0.04	-0.42	0.2	-0.01	-0.17	-0.32	-0.21	-0.08	0.17	-0.28	-0.64	0.09
NM_003283	-0.2	0.4	-0.21	-0.22	-0.87	-0.62	-0.86	0.4	-0.18	0.19	0.36	-0.92	-0.85	-0.77	-0.62	-0.65	-0.55	0.34	1.02
NM_001826	-0.28	-0.05	-0.31	-0.05	-0.05	0.13	-0.06	0.16	0.39	-0.04	-0.14	0.1	-0.1	-0.05	0.24	0.06	-0.18	0.11	0.05
NM_002555	0.01	0.19	-0.04	-0.04	-0.12	-0.27	-0.21	-0.06	-0.05	-0.09	0.01	-0.31	-0.3	-0.13	-0.48	-0.07	-0.13	-0.15	0.44
NM_001827	-0.25	-0.16	-0.45	-0.23	-0.06	0.01	-0.31	0.18	0.14	-0.16	-0.1	0.11	-0.13	-0.17	0.14	0.05	-0.22	-0.26	0.06
NM_002557	-0.08	0.19	0.3	0.13	-0.11	-0.06	-0.18	-0.26	-0.13	-0.17	-0.16	-0.17	-0.22	-0.05	-0.29	0.23	-0.08	0.1	0.24
NM_003287	-0.44	0.03	0.24	-0.43	-1.13	0.26	-0.1	-0.25	0.02	-0.09	-0.04	-0.43	-0.06	0.14	0.46	0.15	0.31	-0.08	0.17
NM_003289	-0.24	-0.1	-0.09	0.03	-0.02	-0.34	-0.27	0.01	0.05	-0.11	0.13	-0.32	-0.2	-0.28	-0.42	-0.47	0.17	-0.33	-0.45
Contig50901_RC	-0.07	-0.32	0.13	0.05	0.06	0.1	-0.16	-0.16	-0.28	-0.24	0.23	0.08	0.33	-0.03	-0.4	-0.12	-0.26	0.09	-0.12
Contig51800	0.09	-0.02	0.14	-0.08	0.18	-0.14	0.18	-0.14	-0.37	-0.11	-0.14	-0.17	-0.19	0.11	-0.26	0	-0.24	-0.22	0.2
NM_001830	-0.07	-0.06	0.03	-0.11	-0.17	-0.05	-0.17	-0.24	0.41	0.16	-0.29	0.59	0.21	-0.09	0.12	-0.18	-0.04	-0.13	-0.15
NM_001831	-0.05	0.38	0.13	-0.66	-0.18	-0.21	-0.31	-0.37	-0.19	0.12	-0.24	-0.27	0.39	-0.34	-0.7	0.44	-0.22	0.41	0.31
NM_002561	-0.22	-0.22	0.03	-0.12	-0.33	0.03	-0.1	-0.23	0.12	-0.16	-0.28	0.14	0.43	-0.34	-0.36	0.2	-0.27	0.05	0.28
NM_003292	-0.16	-0.29	-0.09	0.39	0.15	0.2	0.21	-0.3	-0.24	-0.28	-0.1	0.21	-0.05	0.24	-0.16	-0.19	-0.23	0.21	-0.35
NM_003293	-0.17	-0.14	0.02	-0.3	-0.4	-0.28	-0.35	-0.23	-0.5	-0.37	-0.51	-0.28	-0.38	-0.41	-0.59	-0.58	-0.45	-0.55	-0.27
NM_003294	-0.06	-0.03	0.19	-0.43	-0.62	-0.59	-0.43	-0.31	-0.46	-0.28	-0.67	-0.42	-0.49	-0.5	-0.85	-0.62	-0.52	-0.71	-0.3
NM_003295	-0.02	-0.2	-0.01	0.09	0.02	-0.1	0.13	-0.33	-0.43	0.14	-0.15	-0.07	0.19	-0.04	-0.32	-0.18	-0.19	-0.14	-0.03
NM_001838	-0.24	-0.33	0.18	0.03	-0.53	0.24	-0.34	-0.16	0.38	-0.24	-0.65	0.39	0.95	-0.43	-0.56	0.24	-0.8	0.48	-0.05
NM_001839	0.15	-0.02	0.01	0.16	-0.07	0	-0.13	0.05	0.03	0.23	0.09	0.24	0.13	0.11	0.13	-0.1	-0.01	0.07	-0.41
NM_002568	0.05	-0.35	-0.14	0.15	0	0.41	-0.28	-0.26	0.02	-0.15	-0.35	0.28	0.1	0.08	0.29	0.01	-0.06	0.14	0.21
NM_002569	-0.1	0.09	-0.08	-0.23	-0.05	0.08	-0.24	0.14	-0.11	-0.12	-0.25	-0.1	-0.01	-0.2	0.19	0.25	-0.19	-0.57	-0.21
Contig53314_RC	-0.05	-0.05	0.02	0.12	-0.19	0.16	0.03	-0.16	-0.15	0	-0.06	-0.11	-0.28	-0.09	-0.34	0.01	0.13	-0.05	0.1
Contig52960_RC	-0.01	0.09	-0.01	0.11	0.17	-0.14	-0.06	0.18	-0.08	0.22	-0.15	-0.43	-0.08	0.11	-0.01	-0.48	-0.01	0.17	-0.14
Contig45670_RC	0.01	-0.25	0.07	-0.17	-0.12	0.12	0.03	0.02	-0.19	-0.17	0.36	-0.36	-0.11	-0.21	-0.22	-0.3	-0.36	-0.31	-0.38
NM_002570	-0.11	-0.32	-0.24	-0.11	0.13	-0.41	0.24	-0.29	0.04	-0.29	-0.21	-0.39	-0.41	-0.27	-0.43	-0.66	-0.43	-0.94	-0.46
NM_001844	-0.21	-0.31	0.32	-0.24	-0.22	-0.18	-0.36	-0.36	-0.44	-1.34	-0.35	-0.29	-0.27	-0.28	-0.31	-0.36	-0.39	-0.41	-0.13
L11645	-0.18	-0.1	-0.28	-0.25	0.57	-0.28	-0.17	-0.06	-0.43	-0.36	-0.33	-0.29	-0.34	0.47	-0.47	0.96	-0.4	-0.48	0.05
NM_002576	-0.28	-0.27	-0.19	0.01	-0.2	0.15	-0.17	-0.13	0.25	0.13	-0.38	-0.04	-0.15	0.05	-0.09	0.24	-0.16	-0.12	0
X14356	-0.02	0.01	0.12	0.12	0.08	-0.16	-0.24	0.16	0.05	-0.06	0.1	0.01	-0.16	-0.1	-0.29	-0.18	-0.14	0.05	-0.22
Contig32185_RC	-0.12	-0.42	-0.09	-0.07	-0.04	0.39	-0.09	-0.2	-0.51	-0.16	-0.1	0.21	0.18	0.04	0.52	0.22	-0.03	-0.11	0.02
AB007883	0.08	-0.07	0	0.06	0.17	-0.31	0.14	-0.05	-0.46	-0.11	0.09	-0.11	-0.15	0.23	-0.2	-0.14	0.02	-0.1	0.15
AB007888	0.07	-0.46	0.12	0.08	0.14	0.08	0.13	-0.43	-0.38	-0.04	-0.06	0.13	0.22	0.08	-0.07	0	-0.14	0.08	-0.17
NM_001850	0.08	-0.14	0.11	0.4	-0.05	-0.21	-0.31	0.12	-0.27	-0.05	0.19	-0.29	-0.24	-0.03	-0.48	-0.53	0.22	-0.38	-0.38
NM_001853	-0.85	-0.72	-0.47	-0.75	-0.92	-0.47	-0.26	-1.13	0.02	-0.51	-1.03	0.54	0.66	-0.43	0.17	-0.68	-0.51	-0.72	-1.1
Contig45266	0.31	0.17	0.01	0.09	0.02	-0.59	-0.09	0.08	-0.27	-0.12	0.19	-0.52	-0.11	-0.03	0.07	0.11	0.07	0.21	0.14
NM_001854	0.26	-0.58	0.08	0.54	0.28	-0.33	-0.88	0.03	-0.96	-0.15	0.46	-0.53	-0.8	0.06	-0.58	-1.08	0.51	-0.46	-0.9
NM_001855	0.33	0.17	0.13	-0.02	-0.14	-0.1	-0.25	-0.08	-0.27	0.02	0.11	-0.11	0.37	-0.26	-0.4	0.08	-0.04	-0.04	-0.34
NM_002585	-0.17	-0.04	-0.19	-0.22	0.05	-0.22	-0.17	0.07	0	-0.05	0.33	-0.16	-0.33	0.05	-0.02	-0.08	0.28	0.15	-0.41
L05096	-0.11	-0.55	-0.11	0.04	0.09	0.24	0	0.07	0.1	0.21	-0.48	-0.08	-0.04	-0.17	0.27	0.05	-0.07	0.28	-0.39
NM_002587	0.02	0.01	0.1	-0.05	-0.03	0.19	0.08	0.17	-0.27	0.18	0.18	-0.19	-0.08	-0.05	-0.09	0.09	0.38	-0.06	0.04
X05610	-0.07	0.01	0.03	0.07	-0.11	-0.08	-0.41	-0.18	0.27	-0.03	0.18	0.28	0.09	-0.11	0.2	0	0.04	-0.16	-0.07
AB007892	-0.09	-0.39	-0.02	-0.11	0.02	0.36	0.04	-0.37	-0.6	-0.26	0	0.31	0.11	0.17	0.06	-0.08	-0.05	-0.1	-0.11
Contig57057_RC	-0.19	-0.23	0.07	0.01	-0.15	0.1	-0.08	0.1	0.33	-0.12	-0.24	0.18	0.5	-0.3	0.09	0.37	-0.26	0.14	-0.22
AB007896	0.02	-0.28	0.01	-0.06	-0.15	-0.1	0.05	-0.32	-0.58	-0.08	-0.1	-0.08	-0.16	0.05	-0.08	-0.2	-0.1	-0.04	0.11
Contig1620_RC	0.13	0.02	0.09	0.1	-0.13	-0.19	-0.04	0.11	0.51	-0.31	-0.1	0.13	-0.39	-0.14	-0.42	0.27	0.25	-0.31	0.49
AB007899	0.1	0.02	-0.01	-0.18	0.2	-0.08	0.17	0.42	-0.31	-0.17	-0.07	-0.32	-0.21	-0.13	0.26	0.29	-0.22	-0.34	-0.4
NM_001860	0.41	-0.06	0.07	0.02	-0.06	-0.08	0.3	0.05	-0.11	0.17	-0.09	0.04	0.18	0.15	-0.53	0.64	0.18	0.12	-0.15
NM_002590	-0.07	-0.17	-0.24	-0.28	-0.22	0.25	-0.28	-0.33	0.57	-0.3	-0.2	1.15	0.58	-0.22	0.93	-0.38	-0.47	-0.44	0.16
NM_002592	-0.08	-0.11	-0.28	-0.2	-0.04	0	-0.04	0.23	0.14	-0.29	-0.3	0.38	-0.05	-0.17	0.19	0	-0.02	-0.1	0.15
NM_002593	0.05	0.08	0.14	0.29	-0.1	-0.11	-0.29	0.05	-0.25	0.01	0.04	-0.25	0.06	-0.16	-0.5	-0.39	0.09	-0.16	-0.09
NM_001864	-0.04	0.01	0.27	0.01	-0.04	-0.25	0.04	-0.03	-0.25	0.03	0.12	-0.37	-0.03	0	-0.01	-0.17	0.06	0.22	-0.12
NM_002594	-0.29	-0.21	-0.25	-0.4	-0.37	-0.28	-0.42	-0.3	-0.22	-0.36	-0.4	-0.28	-0.32	-0.37	-0.52	-0.47	-0.47	-0.44	0.21
Contig29015_RC	-0.46	-0.18	-0.39	0.15	0.57	-0.62	-0.45	-0.27	-0.45	-0.9	-0.83	-0.29	-0.34	0.9	-0.46	0.73	-0.18	-0.95	-0.68
Contig53072_RC	0.35	0.13	0.19	0.17	0.08	-0.04	-0.12	0.24	-0.32	0.28	0.23	-0.26	-0.04	0.03	-0.41	-0.41	0.16	-0.21	-0.52
Contig37262	-0.1	-0.39	-0.27	-0.17	0.02	0.33	0.11	-0.15	-0.7	-0.35	0.14	0.17	-0.03	0.2	0.27	0.08	-0.13	-0.24	0.12
Contig51843	-0.01	-0.14	-0.14	-0.07	-0.03	-0.03	-0.16	-0.24	-0.43	-0.02	-0.04	0.21	0	-0.02	-0.01	-0.03	-0.24	-0.12	0
NM_001870	0.4	0.24	0.67	-0.01	-0.18	-0.29	0.02	-0.21	-0.44	0.44	-0.4	-0.41	-0.21	-0.1	-0.75	-0.02	-0.13	-0.33	0.04
NM_001871	-1.15	-0.95	-1.56	-1.52	-1.52	-1.37	-1.5	-1.52	-1.41	-1.52	-1.63	-1.48	-1.58	-1.05	-1.79	0.79	-1.73	-1.63	-1.35
NM_001873	-0.13	-0.41	0.12	0.24	-0.13	-0.23	0.15	0	-0.58	0.33	0.17	-0.47	-0.17	0.03	-0.76	-0.35	0.17	0.06	-0.42
NM_001874	-0.08	0.04	0.17	-0.16	-0.14	-0.14	-0.47	-0.32	-0.32	-0.24	-0.1	-0.02	0.03	0.12	-0.14	-0.03	-0.02	-0.18	-0.1
Contig44558	-0.36	-0.15	-0.21	-0.3	-0.23	-0.11	-0.2	-0.06	0.16	-0.22	-0.14	-0.4	-0.27	-0.21	-0.41	-0.23	-0.15	-0.27	-0.19
NM_001876	-0.13	0.04	-0.1	-0.23	-0.15	-0.16	-0.19	-0.11	-0.21	0.22	0	-0.25	-0.15	0.54	-0.35	0.06	0.08	-0.14	-0.04
NM_001878	-0.43	0.22	-0.07	-0.15	-0.59	-0.63	-0.54	0.12	-0.61	-0.59	0.15	-0.56	-0.23	0.07	-0.11	-0.48	0.37	0.2	0.03
Contig58530_RC	-0.06	-0.23	0.63	-0.17	-0.01	-0.18	-0.06	-0.32	-0.47	-0.02	-0.38	-0.02	0.33	0.29	-0.04	-0.05	-0.18	0.02	0.07
NM_001885	-0.26	-0.25	0.21	-0.39	-0.02	-0.5	-0.23	-0.52	-0.02	-0.15	-0.46	0.06	0.12	-0.21	0.52	-0.5	-0.27	-0.53	-0.72
NM_001888	-0.19	-0.28	-0.17	-0.07	-0.02	-0.16	-0.33	0.3	-0.35	-0.13	-0.35	-0.25	-0.23	0.98	-0.26	-0.37	0.16	0.94	-0.06
NM_001889	0.12	-0.17	-0.07	0.02	-0.22	-0.08	0.53	-0.03	-0.65	0.07	0.01	-0.16	-0.18	0.02	-0.04	0.09	0.01	-0.14	-0.18
Contig51981_RC	-0.19	-0.15	-0.4	-0.45	-0.64	-0.47	0.01	-0.54	-0.21	-0.24	-0.52	-0.24	0.38	-0.52	0.61	0.92	-0.56	-0.58	0.14
NM_001899	-0.18	-0.12	0.04	-0.1	-0.02	-0.31	-0.12	-0.23	-0.13	-0.19	-0.17	-0.26	0	0.16	-0.45	-0.12	-0.1	-0.27	-0.14
Contig55500_RC	-0.01	0.37	0.2	0.07	0.1	0.06	-0.26	0.11	0.15	0.31	0.36	0.18	0.1	-0.11	-0.03	-0.18	0.22	-0.04	0.06
Contig34605_RC	0.2	-0.06	0.09	-0.14	0.06	0.05	-0.48	0.37	-0.14	0.04	0.22	-0.1	-0.01	-0.12	0.2	-0.06	-0.26	-0.16	-0.08
Contig54394_RC	0.11	0.15	0.22	-0.04	-0.05	-0.02	0.14	-0.27	0.03	0.11	0.07	-0.27	-0.16	-0.06	-0.15	-0.24	0.14	0.06	0.07
Contig28549	-0.3	-0.49	-0.43	0	-0.57	-0.55	-0.98	0.62	0.84	-0.58	0.48	0.72	-0.46	0.71	-0.64	-0.85	0.47	0.53	-0.59
Contig27081_RC	0.01	0.17	0.25	0.17	-0.21	0.01	-0.4	-0.07	-0.16	-0.18	-0.11	-0.31	-0.03	-0.22	-0.29	-0.36	-0.26	-0.27	-0.1
AF077188	0	-0.25	0.02	-0.07	-0.04	0.39	0.03	-0.02	-0.02	-0.09	0.07	0.22	-0.01	0.18	0.3	0.11	0.05	-0.41	0
Contig44909_RC	-0.29	-0.34	-0.3	-0.18	-0.31	0.58	-0.41	0.25	0.42	-0.38	-0.11	0.23	0.07	-0.33	-0.47	0.22	0.02	0.75	-0.16
Contig47096_RC	0	0.04	-0.14	0.08	-0.12	-0.11	-0.12	-0.08	-0.06	-0.2	0.21	-0.11	-0.32	-0.1	-0.44	-0.24	-0.21	-0.24	0.11
AL133105	-0.04	0.01	0.07	0.14	-0.11	0.22	-0.19	0.13	-0.03	0.15	-0.1	-0.04	0.22	-0.11	-0.3	-0.15	-0.04	-0.01	-0.34
Contig56205_RC	0.24	0.2	0.24	0.14	-0.07	-0.14	0.16	-0.28	-0.11	-0.19	-0.2	-0.01	-0.14	0.08	-0.05	-0.16	-0.16	0.07	0
AL133116	-0.08	0.06	0.08	0.25	-0.15	-0.31	-0.33	-0.02	-0.1	0.13	0.16	-0.23	0.08	-0.31	-0.15	-0.56	0.26	-0.45	-0.07
Contig35076_RC	0.09	0	0.27	0.04	0.28	-0.08	0.19	-0.09	-0.02	0.08	-0.06	0.01	0.01	0.11	0.03	0.04	-0.16	0.19	-0.11
Contig50385_RC	-0.05	-0.18	0.02	0.27	-0.16	0.06	0.01	-0.31	-0.14	-0.08	-0.22	0.36	0.28	0.53	0.24	-0.22	0.22	-0.08	0.28
Contig49282_RC	0.04	-0.09	0.19	0.08	-0.11	0.06	-0.04	-0.05	0.39	-0.17	-0.22	0.24	0.4	-0.15	-0.32	0.17	-0.29	0.27	-0.16
Contig55234_RC	-0.07	-0.47	-0.21	0.19	0.38	0.24	0.07	-0.09	-0.87	-0.26	-0.01	0.22	0.15	0.35	0.19	0.08	0.19	0.13	-0.12
Contig33376_RC	0.33	0.01	0.11	0.07	0.11	0.55	-0.52	0.36	-0.34	0.23	0.16	-0.26	-0.05	-0.18	-0.4	0.02	-0.34	-0.24	-0.28
Contig28522_RC	0.01	0.01	0.14	-0.15	0.36	0.01	0.13	-0.08	-0.1	-0.09	-0.21	-0.12	0.12	-0.16	-0.4	-0.21	-0.32	-0.09	-0.17
Contig43079_RC	-0.05	-0.05	-0.01	-0.14	-0.12	0.37	-0.36	0.16	-0.11	-0.1	0.11	-0.13	0.14	-0.39	-0.04	-0.04	-0.22	-0.19	-0.19
Contig2811_RC	-0.16	-0.01	-0.02	-0.16	-0.02	-0.06	0.04	-0.29	-0.4	-0.2	0.05	-0.3	-0.16	0.06	-0.26	0.02	0.14	0.26	0.76
Contig59120_RC	-0.1	-0.15	0.39	0.09	-0.25	0.21	0.05	-0.26	0.11	-0.01	-0.43	0.02	0.48	-0.28	-0.41	0.27	-0.69	0.16	-0.07
Contig46244_RC	-0.09	-0.22	0.17	0.03	-0.12	0.28	-0.16	0.06	0.23	-0.15	-0.16	0.2	0.44	-0.22	-0.46	0.32	-0.25	0.37	-0.11
Contig14683_RC	0.02	-0.23	-0.04	0.06	0.12	0.13	-0.51	-0.13	-0.54	-0.16	0.09	-0.41	-0.11	-0.08	-0.44	0.04	-0.14	-0.39	-0.39
Contig41530_RC	0.55	-0.16	-0.05	-0.18	-0.15	-0.22	-0.07	-0.32	-0.6	-0.16	-0.41	-0.24	-0.14	0.23	0.07	0.04	-0.21	-0.29	0.18
Contig20635_RC	-0.07	-0.18	0.28	-0.07	0.03	0.05	0.09	-0.04	-0.12	-0.04	-0.14	-0.1	-0.05	0.22	-0.06	-0.11	-0.21	-0.31	0.22
Contig36533_RC	0.17	0.08	0.36	0.09	0.3	-0.02	0.25	0.06	-0.88	0.24	0.06	-0.07	0.18	0.2	-0.22	0.14	0.23	0.22	0.12
Contig16367_RC	-0.19	-0.08	0.11	-0.35	-0.1	0.19	-0.1	0.16	0.01	0.19	-0.3	0.18	-0.17	-0.06	0.14	0.07	-0.07	-0.28	-0.13
AL157851	-0.03	0.26	-0.13	-0.03	-0.17	0.12	-0.04	0.03	0.38	0.04	-0.28	0.02	0	-0.06	0.16	0.05	-0.01	-0.08	-0.25
NM_020038	-0.18	-0.19	-0.28	-0.09	-0.17	-0.13	-0.36	0.02	-0.3	-0.19	0.34	-0.31	-0.17	-0.38	-0.43	-0.22	-0.09	0.4	-0.25
Contig44544_RC	0.13	-0.04	0.04	-0.13	0.14	0.07	-0.51	0.39	0.24	-0.07	0.15	-0.29	0.04	-0.15	-0.07	-0.21	-0.17	-0.33	-0.34
NM_004003	0.51	0.38	0.22	0.19	0.24	-0.01	-0.28	-0.05	-0.15	0.34	-0.38	-0.55	-0.47	0.38	-0.63	0.25	-0.2	0.05	-0.46
AJ272057	-0.15	-0.21	-0.24	-0.16	0.06	-0.12	-0.15	-0.18	0.02	0.16	-0.31	-0.06	-0.27	-0.02	-0.53	0.05	0.01	-0.11	-0.35
Contig43206_RC	0.01	0.25	0.15	-0.06	0.02	0.11	0.2	0.07	-0.52	-0.65	0.09	0.19	-0.3	0.18	-0.24	0.16	0.18	-0.12	0.31
NM_004010	0.08	-0.14	0.2	0.02	-0.13	0.39	0.11	-0.32	0.48	-0.15	-0.25	0.4	0.37	-0.08	0.33	-0.17	-0.34	-0.14	0.45
NM_004024	-0.18	-0.24	-0.16	0.45	0.04	0.07	0.21	-0.24	0.05	-0.19	0.41	0.17	-0.07	0.03	-0.01	-0.19	0.03	-0.07	0.01
NM_004029	-0.11	0.02	-0.2	0.12	-0.02	-0.22	-0.17	0.46	0.38	-0.13	0.28	0.23	0.29	-0.01	-0.42	0.05	0.02	0.2	0.01
M28170	-0.08	-0.11	0.29	0.02	-0.18	0.23	-0.09	-0.08	0.25	-0.19	-0.17	0.17	0.49	-0.26	-0.17	0.29	-0.05	0.32	0
NM_003303	0	-0.04	0.16	0.06	-0.04	-0.22	0.03	-0.12	-0.06	0.39	0.05	0	-0.09	-0.1	0.54	-0.17	-0.01	-0.15	-0.25
NM_003307	-0.22	0.1	-0.06	-0.09	-0.07	-0.2	-0.12	0.17	0.2	0.01	0	0.25	-0.26	0.03	-0.14	-0.42	-0.05	0.18	0.3
Contig55111_RC	-0.09	-0.1	-0.09	-0.19	-0.15	-0.23	-0.3	-0.12	-0.28	-0.29	-0.03	-0.34	-0.27	-0.25	-0.27	-0.3	0.32	-0.27	-0.15
NM_003311	-0.18	-0.19	-0.15	-0.35	-0.38	-0.05	-0.76	0.33	0.19	0	0.2	-0.25	-0.35	-0.65	-0.73	0.58	0.07	0.31	0.32
NM_003316	-0.1	-0.33	0.06	0.08	0.24	-0.24	0.16	-0.34	-0.65	-0.09	-0.06	0.01	-0.12	0.31	0.01	-0.15	-0.17	-0.01	-0.11
NM_003318	-0.26	-0.12	-0.21	-0.07	-0.03	0.69	-0.35	-0.08	-0.2	-0.27	-0.08	0.23	0.21	-0.13	0.6	0.14	-0.22	0.2	-0.04
NM_004048	-0.3	-0.69	-0.02	0	-0.11	0.44	-0.01	-0.14	-0.19	0.13	-0.03	0.13	0.28	-0.3	-0.63	0.22	-0.27	0.11	-0.47
NM_012067	0.34	-0.07	-0.26	0.15	0.24	-0.96	-0.28	0.02	-0.71	-0.61	0.31	-0.91	-0.5	-0.6	-1.05	0.5	-0.34	-0.34	0.4
NM_004049	-0.24	-0.11	-0.17	-0.21	-0.15	0.22	-0.22	-0.01	0.32	-0.02	0.01	0.55	0.24	-0.12	0.19	-0.02	-0.09	-0.1	0.09
Contig51209_RC	0.04	0.17	0.04	-0.08	0.15	-0.06	-0.23	-0.06	0.06	0.02	0.31	0.23	0.05	-0.21	-0.31	0.28	-0.2	0.21	-0.1
Contig50855_RC	0.19	-0.04	0.44	0.11	-0.27	-0.2	0.3	-0.28	-0.31	0.12	-0.16	-0.03	0.08	-0.08	-0.15	-0.11	-0.02	-0.13	-0.3
NM_004052	-0.02	-0.15	-0.08	0.26	-0.07	0.21	0.08	-0.06	-0.08	0.09	0.09	0.21	-0.1	0.2	0.15	0.12	0.13	0.36	0.27
NM_003325	-0.05	0.1	-0.03	-0.05	-0.09	0.2	0.05	0.07	0.14	0.1	-0.14	0.47	0.21	0	0.4	0.23	-0.18	-0.2	0.31
NM_004056	-0.02	-0.06	0.05	0.15	-0.19	-0.19	0.42	0.2	0.19	-0.26	-0.21	-0.02	0.05	-0.21	-0.29	0.6	-0.4	0.51	0.22
NM_004058	-0.2	0.41	0.06	0.28	-0.32	-0.28	-0.26	-0.21	0.09	-0.4	-0.19	0.2	-0.13	-0.37	-0.12	-0.4	-0.27	0.05	-0.06
AB007902	0.2	-0.06	0.18	-0.11	-0.07	0.06	0.29	0.06	0.06	0.13	-0.4	0.1	-0.14	0.17	0.28	-0.17	-0.04	0.05	0.23
Contig53268_RC	0.2	0.07	0.09	0.15	-0.13	0.12	0.04	0.26	0.49	-0.16	0.01	0.17	-0.09	-0.37	-0.78	-0.14	0.27	0.04	0.18
NM_002600	-0.02	-0.3	-0.28	0.1	-0.39	0.37	-0.25	-0.14	0.74	-0.43	-0.37	0.15	0.11	-0.05	-0.01	-0.04	-0.33	0.72	-0.45
NM_003332	-0.09	-0.04	0.11	0.03	-0.02	-0.16	-0.38	-0.02	0.02	-0.13	-0.04	-0.08	-0.03	-0.27	-0.44	-0.11	-0.08	-0.03	-0.24
NM_012081	-0.26	-0.13	-0.1	0.21	0.14	-0.1	-0.1	-0.08	-0.25	0.09	0.03	-0.24	0.01	0.13	-0.43	0.17	0.07	0.1	-0.23
NM_004064	-0.11	0.01	-0.11	-0.08	-0.41	0.01	-0.31	-0.06	0.08	-0.18	0.18	0.03	-0.09	0.1	-0.05	-0.14	-0.18	-0.2	-0.03
NM_002608	-0.01	0.11	-0.1	-0.2	-0.12	-0.23	-0.19	0.09	-0.09	0.07	0.16	-0.24	-0.04	-0.19	-0.37	-0.11	-0.17	-0.23	-0.05
NM_002609	0.1	0.12	0.09	0.27	-0.01	-0.24	-0.12	0.03	-0.33	0.17	0.27	-0.28	-0.06	-0.01	-0.42	-0.11	0.17	-0.18	-0.33
NM_012089	-0.12	-0.38	-0.21	0.01	0.14	-0.04	0.16	-0.28	-0.29	-0.11	-0.07	0.29	0.21	0.24	-0.07	0.04	0.08	0	-0.11
Contig53411_RC	-0.11	-0.2	0.14	-0.36	-0.31	-0.21	-0.11	-0.61	1.42	0.16	-0.71	0.31	0.34	-0.52	-0.57	0.36	-0.75	0.07	-0.41
AB007916	0.11	-0.07	0.04	-0.02	0.11	-0.33	0.24	-0.11	-0.19	-0.09	-0.09	0.01	-0.05	0.22	-0.38	0.13	0.08	-0.31	0.32
NM_004071	-0.24	0.04	0.01	0.09	0.17	0.19	0.42	0.03	-0.16	0.29	0.19	0.07	-0.05	-0.05	0.15	0.17	0.12	0.11	0.37
NM_012090	0.17	0.07	0.18	0.08	0.18	0.18	0.19	-0.1	0.02	0.02	0.03	0.03	0.09	0.1	0.39	-0.1	-0.04	-0.07	0.14
NM_002614	0.25	-0.66	0.05	-0.82	-0.47	-0.85	1	0.18	-0.84	-1.03	-0.61	-0.8	-0.92	-0.5	-0.89	0.78	-1.12	-0.92	-0.44
NM_002615	0.09	-0.04	0.1	0.28	0.08	-0.22	-0.28	0.02	-0.32	0.06	-0.08	-0.21	0.13	-0.13	-0.42	-0.48	0.11	-0.12	-0.65
NM_002616	0.3	0.27	0.18	-0.19	-0.08	-0.07	0.08	0.03	0.13	-0.11	-0.05	-0.11	0.26	0.04	-0.07	-0.34	-0.13	-0.1	-0.03
NM_004078	0.07	0.07	-0.09	0.08	-0.05	-0.25	-0.07	0.07	0.01	0.22	-0.13	0.04	0.04	-0.11	0.21	-0.01	-0.05	0.11	-0.21
NM_004079	-0.15	-0.23	0.06	0.11	0.05	0.2	-0.37	-0.17	0	-0.2	-0.06	0.41	0.26	-0.13	-0.3	0.1	-0.05	0.18	-0.1
AB007925	-0.28	0	-0.09	-0.06	0.09	-0.06	-0.38	0.31	0.11	-0.06	-0.13	0.1	0.12	-0.14	0.33	-0.21	0.1	-0.28	-0.37
NM_002628	0.02	0.07	-0.03	0.05	-0.01	-0.8	0.08	-0.16	0.35	0.22	0.05	0.35	0	-0.09	0.59	-0.22	0.06	-0.57	-0.13
NM_003358	0.1	0.45	-0.31	0	-0.08	-0.12	0.15	0.04	-0.41	-0.12	0.27	-0.27	-0.09	-0.16	-0.65	-0.24	-0.11	-0.34	0.28
NM_003359	0.13	0.51	0.13	0.39	0.37	-0.7	0.23	0.08	-0.91	0.43	-0.16	-0.26	-0.32	-0.06	-0.55	-0.12	-0.05	-0.08	-0.42
AB007932	-0.07	-0.09	0	-0.22	-0.18	-0.03	-0.07	-0.09	0.32	0	-0.07	0.38	-0.04	0.08	-0.34	0.3	-0.07	-0.21	-0.31
Contig43549_RC	-0.21	-0.07	-0.25	-0.19	0.17	-0.36	-0.15	-0.04	0.62	0.32	-0.06	0.15	0.02	-0.16	-0.02	0.13	0.01	-0.2	0.1
NM_001901	0.16	-0.24	-0.05	-0.14	-0.34	-0.54	-0.06	0.19	-0.41	0	0.03	-0.32	-0.18	-0.41	0.62	-0.76	0.13	-0.52	-0.64
NM_003360	-0.11	-0.01	-0.09	-0.05	-0.04	0.05	-0.08	0.13	0.52	-0.13	0.06	0.4	0.22	-0.08	0.82	0.09	-0.15	-0.14	-0.08
NM_002633	-0.17	0.02	-0.09	0.03	-0.21	0.02	-0.16	-0.19	0.08	0.13	-0.16	-0.1	0.25	-0.39	0.12	-0.09	0.12	0.24	-0.44
NM_001905	-0.16	-0.09	-0.31	0.05	-0.19	0.45	-0.34	-0.1	0.56	-0.16	-0.28	0.44	0.28	-0.18	0.3	0.13	0.11	-0.1	0.25
NM_002634	-0.17	-0.05	-0.23	-0.12	-0.1	-0.25	-0.17	0.85	-0.12	-0.28	-0.13	-0.26	-0.21	-0.21	-0.04	-0.31	-0.12	-0.17	0.04
NM_004095	-0.25	0.09	-0.19	-0.05	-0.06	0.26	-0.24	0.02	0.54	-0.05	-0.05	-0.08	0.13	-0.06	-0.02	0.3	0.25	0.25	0.79
NM_001909	-0.18	0.04	0.56	0.41	-0.18	-0.26	-0.41	-0.05	-0.06	0.01	0.11	-0.22	-0.12	-0.18	-0.15	0	0.31	-0.12	0.06
NM_002639	0.06	-0.34	-0.61	-0.41	-0.58	0.63	-0.37	-0.67	-0.06	-0.63	-0.55	0.22	-0.17	-0.56	0.46	-0.13	-0.7	-0.42	-0.75
NM_003368	0.02	-0.38	-0.2	-0.09	0.11	0.57	0.14	-0.45	-0.47	-0.17	-0.01	0.34	0.32	0.05	0.71	-0.02	-0.07	0.08	0.04
Contig45321	-0.11	-0.04	0	0.03	-0.35	0.19	-0.2	-0.12	-0.07	0.24	0.21	0.49	0.08	-0.15	0.25	-0.31	0.01	0.08	-0.15
NM_003370	-0.16	0.03	-0.18	-0.33	-0.1	-0.07	-0.35	0.06	0.24	0.02	0.08	-0.15	0.07	0.01	-0.47	-0.24	-0.43	-0.19	-0.33
NM_001912	-0.06	0.07	0.08	0	0.04	0.01	-0.26	0.15	0.13	0.13	0.41	0.15	-0.05	-0.2	-0.44	-0.1	0.23	0.19	-0.18
NM_001914	0.08	0.08	-0.06	0.1	0	-0.4	0.16	0.28	-0.21	-0.04	-0.28	-0.55	-0.16	0.13	-0.23	0.29	-0.02	-0.09	-0.17
NM_001916	0.02	0.12	-0.1	0.02	-0.15	0.05	-0.2	0.02	0.47	-0.3	-0.11	0.01	-0.3	-0.28	-0.44	0.19	0.24	-0.25	0.34
NM_003376	-0.54	-0.42	-0.48	-0.13	-0.22	-0.03	-0.36	-0.16	0.16	-0.09	0.12	-0.14	-0.36	-0.42	0.21	-0.13	-0.24	-0.17	-0.47
NM_002648	0.07	0.02	0.13	0.1	-0.04	0.7	-0.21	-0.09	0.11	0.13	-0.02	0.31	0.22	-0.14	0.29	0.08	-0.06	-0.03	-0.09
NM_003378	-0.34	-0.27	-0.51	-0.43	-0.51	-0.3	-0.57	-0.01	-0.1	-0.3	-0.39	-0.15	-0.4	-0.42	-0.47	0.97	-0.52	-0.49	0.96
NM_003379	0.2	0.29	0.26	0.19	0.06	-0.12	0.07	0.04	-0.09	-0.01	0.22	-0.16	-0.18	-0.07	-0.07	0.11	0.17	0.16	-0.04
AB007950	-0.15	-0.18	-0.08	-0.16	-0.22	-0.1	-0.23	-0.08	0.52	-0.17	0	0.42	-0.07	-0.21	0.92	-0.19	-0.16	-0.15	0.47
AB007954	0.42	0.09	0.13	-0.04	-0.59	-0.39	-0.52	-0.27	-0.47	0.35	-0.12	-0.66	-0.21	-0.19	-0.38	-0.41	-0.11	-0.32	-0.43
NM_001920	0.15	-0.27	0.33	0.07	0.19	-0.46	0.11	-0.24	-0.69	0.2	-0.12	-0.44	-0.06	-0.07	-0.7	-0.81	0.08	-0.23	-1.1
NM_003380	0.04	0.11	0.07	0.16	-0.06	0.41	-0.26	0.05	-0.27	0.05	0.09	-0.04	0.18	-0.17	-0.05	-0.21	0	-0.19	-0.53
NM_002652	-0.73	0.24	-0.88	-0.43	-0.95	-0.86	0.27	-0.93	-0.9	0.53	-1.29	-0.85	-0.91	0.63	-1.07	1.38	-1.09	0.81	-1.01
NM_001924	-0.13	-0.36	-0.26	-0.01	0.05	-0.28	0.54	-0.27	0.29	-0.14	-0.32	0.07	-0.2	-0.01	-0.05	-0.12	-0.32	-0.13	-0.52
NM_001928	-0.15	-0.34	0.34	-0.12	-0.42	-0.78	-0.18	-0.03	-0.59	-0.02	-0.41	-0.6	0.24	-0.27	-0.76	-0.84	-0.58	-0.29	-0.41
D83781	0.05	-0.02	0.06	0.14	0	0.41	0.01	0.21	0.31	-0.01	-0.02	0.39	0.38	0.04	0.45	0.09	0.03	0.02	0.22
NM_002658	-0.09	-0.15	-0.04	0.31	0.21	0.15	-0.39	0.34	-0.17	-0.1	0.26	-0.14	0.09	-0.23	-0.44	-0.42	0.16	-0.19	-0.42
NM_002659	-0.08	-0.12	-0.13	0.48	0.16	0.19	-0.34	0.12	0.18	0.07	0.19	0.16	0.07	-0.21	-0.24	-0.19	0.08	-0.07	-0.33
Contig21225_RC	-0.21	-0.22	-0.2	-0.29	-0.27	0.85	-0.45	-0.18	0.29	-0.31	-0.18	0.21	-0.3	-0.36	0.4	-0.23	-0.11	-0.37	-0.36
AB007961	0.2	-0.13	0.09	0.19	0.36	0.18	-0.44	0.28	-0.29	0.02	0.27	0.05	0.32	0.06	-0.03	0.1	0.05	-0.17	-0.12
AB007962	0.02	-0.13	-0.03	0.04	0.07	0.24	-0.09	-0.01	-0.2	-0.07	-0.02	0.11	-0.05	0.23	-0.32	-0.02	0.17	-0.24	0.32
AB007969	-0.14	0.04	0.2	-0.16	0.4	0.56	0.33	-0.12	-0.33	0.06	-0.17	0.12	-0.1	0	-0.09	-0.22	-0.13	-0.52	-0.04
R70506_RC	0.16	0.1	0.03	-0.07	-0.31	0.05	-0.77	0.23	-0.07	-0.1	0.4	-0.44	-0.11	-0.05	0.1	-0.33	-0.14	-0.26	-0.36
NM_003392	-0.06	-0.16	0.23	0.53	-0.19	-0.36	0.12	-0.16	0.01	-0.19	0.11	-0.26	-0.13	0.35	-0.47	-0.54	0.07	-0.23	-0.37
NM_001934	-0.14	0.27	-0.13	-0.1	-0.26	0.03	-0.25	0.72	-0.1	-0.28	-0.06	-0.04	-0.23	-0.27	0.53	-0.41	0.11	-0.44	0.13
NM_002664	-0.11	-0.23	0.14	0.12	-0.13	0.06	-0.36	-0.04	0.14	-0.13	-0.21	0.15	0.34	-0.32	-0.55	0.18	-0.08	0.14	-0.15
NM_002666	0.16	0.04	0.67	0.07	-0.14	-0.19	-0.28	-0.15	-0.2	0.04	-0.31	-0.22	0.52	0.46	-0.49	-0.46	-0.48	0	-0.18
Contig54491_RC	0.2	-0.14	0	-0.1	0.1	0.19	0.34	-0.25	-0.27	-0.15	-0.11	0.32	0.25	-0.05	0.21	0.16	-0.4	-0.16	0.31
Contig57138_RC	0.35	-0.19	-0.08	0.13	0.46	-0.48	0.73	-0.64	-0.6	-0.37	0	-0.69	-0.36	-0.39	-0.23	-0.21	-0.28	-0.39	-0.55
Contig6181_RC	0.25	0.06	0.24	-0.12	-0.03	-0.13	-0.24	-0.02	-0.21	-0.25	0.06	-0.21	-0.25	-0.09	-0.26	-0.26	-0.17	-0.3	0.07
NM_001941	-0.22	-0.11	-0.22	-0.31	-0.29	0.81	-0.24	-0.2	0.01	-0.23	-0.03	0.45	-0.1	-0.13	0.41	-0.23	-0.26	-0.27	-0.18
NM_001942	-0.45	-0.49	-0.63	-0.58	-0.58	-0.42	-0.59	-0.69	-0.59	-0.74	-0.67	-0.59	-0.56	-0.63	0.15	-0.63	-0.77	-0.7	-0.46
NM_001944	-0.22	-0.24	-0.38	-0.33	-0.29	0.31	-0.38	-0.39	-0.3	-0.31	-0.26	-0.01	-0.27	-0.29	-0.01	-0.36	-0.47	-0.53	-0.25
NM_001946	-0.04	-0.15	0.02	-0.24	-0.23	-0.23	0.16	-0.26	-0.46	0.19	-0.24	-0.51	-0.09	-0.07	-0.17	-0.03	-0.24	0.55	-0.44
X15183	-0.08	-0.51	0.09	-0.13	0.38	0.11	-0.15	-0.3	-0.64	-0.01	0.22	0.16	-0.14	0.09	-0.18	-0.17	0.16	0.07	0.02
Contig36761_RC	0.54	-0.08	-0.06	0.15	0.59	-0.36	0.78	-0.43	-0.57	-0.24	0	-0.41	-0.16	-0.29	0.01	0	-0.13	-0.26	-0.24
NM_001951	0.03	-0.02	-0.2	0	-0.32	-0.43	-0.17	0.03	0.39	-0.46	-0.16	0.39	-0.16	-0.4	-0.3	0.13	0.17	-0.42	0.35
NM_001953	-0.12	-0.02	-0.32	-0.02	0.05	0.13	-0.18	0.37	0.41	-0.1	0.05	-0.06	-0.04	-0.12	-0.25	-0.04	-0.1	0.14	0.11
NM_001954	-0.01	0.39	0.24	-0.23	-0.23	-0.16	-0.1	-0.24	-0.24	0.03	0.18	-0.08	-0.17	-0.22	-0.1	0	0.21	0.08	0.07
Contig51929	0.23	-0.31	0.06	0.02	0.26	0.21	0.12	-0.35	-0.53	0.01	0.04	0.33	0.19	0.23	0.18	0.13	0.07	-0.07	0.11
NM_001956	0.24	0.01	-0.6	0.33	0.04	0.18	-0.18	0.06	-0.08	0.33	0.13	-0.3	-0.19	-0.18	0.36	0.02	0.06	0.26	-0.5
NM_002686	-0.66	-0.69	-0.74	-0.7	-0.01	-0.56	-0.74	0.52	-0.66	-0.65	-1.06	-0.7	-0.8	-0.83	-0.84	-0.8	-1.07	-0.25	-0.44
NM_001958	-0.19	0.48	-0.38	0.03	-0.22	-0.56	-0.27	-0.53	-0.51	0.11	-0.1	-0.73	-0.72	-0.09	-0.86	0.23	0.14	-0.77	-0.24
NM_002688	-0.16	-0.17	-0.1	-0.27	-0.22	-0.23	-0.07	0.29	0.25	0.04	-0.04	0.03	-0.18	-0.18	0.38	-0.34	0.09	-0.1	0.26
NM_002689	-0.15	0.11	-0.18	-0.2	-0.08	0.19	-0.11	0.17	0.38	-0.2	-0.34	0.11	0.04	0.12	0.09	0.07	-0.16	0.24	0.03
Contig36152_RC	-0.17	-0.06	0.04	-0.08	-0.14	0.22	-0.23	0.02	0.68	-0.07	-0.16	0.31	0.23	-0.19	0.51	-0.18	0	-0.24	0.07
Contig31295_RC	0	-0.2	-0.24	-0.45	-0.09	-0.38	-0.23	-0.18	-0.48	-0.26	-0.05	0.51	0.26	-0.45	0.78	-0.55	-0.5	0.11	-0.58
NM_001961	-0.11	0.1	-0.03	0.03	0.09	0.01	-0.05	-0.29	0.03	-0.02	-0.27	-0.14	-0.07	-0.12	-0.51	-0.36	-0.36	-0.03	-0.08
NM_002690	-0.45	-0.11	-0.13	0.09	0.22	-0.04	0.41	0.33	0.04	-0.14	0.06	0.07	-0.02	0.1	0.01	0.23	-0.03	0.31	0.15
NM_001964	0.33	-0.02	0.2	0.26	-0.34	-0.34	0.34	0.03	-0.05	0.1	0.48	-0.12	0.25	-0.19	0.35	-0.2	0.15	0.38	-0.13
NM_001967	-0.03	0.1	-0.08	-0.14	0.18	0.1	0.22	0.14	-0.48	0.19	-0.01	0.09	0.18	-0.29	-0.01	-0.13	-0.14	0.08	0.3
NM_002697	-0.04	-0.23	0.03	-0.13	-0.06	0.12	-0.22	0.01	-0.18	-0.2	0.33	-0.22	-0.01	-0.25	-0.21	-0.25	-0.32	-0.29	-0.3
NM_001979	-0.06	-0.14	-0.02	-0.34	-0.18	-0.55	0.23	-0.48	0.13	0.13	-0.32	-0.08	-0.09	0.29	-0.43	0.23	-0.29	-0.55	0.25
Contig52182_RC	-0.09	-0.56	-0.17	0.23	-0.77	0.03	0.23	-0.11	-0.71	0.26	-0.11	-0.29	0.22	-0.82	-0.17	0.16	-0.4	0.43	-0.18
Contig51453_RC	-0.03	-0.19	0.02	0.16	0.12	0.27	0.14	-0.16	-0.46	-0.3	0.17	0.05	0.03	0.27	-0.21	-0.08	-0.27	-0.11	-0.05
Contig56768_RC	0.43	-0.07	0.1	0.35	0.07	0	-0.1	-0.02	-0.78	-0.13	0.38	0.29	-0.03	0.11	-0.12	-0.28	0.14	0.04	-0.05
NM_001982	-0.07	0.21	-0.03	-0.18	0.02	-0.46	0.18	-0.26	-0.37	-0.16	0.28	-0.35	-0.2	0.15	-0.28	-0.22	0.1	-0.16	0.09
NM_001985	-0.1	-0.31	-0.03	0.04	-0.02	-0.19	-0.17	0.12	-0.03	-0.07	-0.26	-0.38	-0.08	-0.08	-0.21	0.05	-0.08	0	0.41
Contig51963	-0.03	-0.01	0.28	0.09	-0.03	-0.19	0.12	-0.18	0.04	-0.3	-0.21	-0.24	-0.03	0.06	-0.13	-0.3	-0.21	-0.14	-0.13
NM_001993	-0.01	-0.05	-0.14	-0.04	-0.09	0.01	-0.04	-0.73	-0.33	0.36	-0.33	-0.32	0.03	-0.28	-0.13	-0.67	-0.48	0.1	-0.64
NM_001995	-0.05	0.22	0.04	-0.14	0.01	0.22	-0.64	0.05	-0.32	0.26	-0.51	-0.08	0.13	0.05	-0.42	-0.15	-0.09	0.56	-0.43
NM_001998	0.17	-0.16	0.2	0.11	-0.08	-0.32	-0.16	-0.15	-0.24	-0.11	-0.05	-0.03	-0.01	-0.2	0.1	-0.47	-0.02	-0.12	-0.78
NM_001999	0.02	0.14	-0.03	-0.18	-0.08	0.04	-0.22	0.15	-0.2	-0.16	-0.03	-0.06	-0.15	-0.18	0.75	-0.1	-0.07	-0.4	-0.18
Contig580_RC	0.17	-0.01	0.03	0.05	0.2	-0.16	0.29	-0.4	-0.29	-0.09	-0.26	-0.22	-0.28	0.03	-0.37	-0.44	-0.15	-0.3	0.03
Contig57023_RC	-0.08	-0.25	0.12	0.16	0.14	0.51	0.15	-0.34	-0.38	-0.21	-0.02	0.13	0.21	0.06	0.04	-0.24	-0.17	0.09	-0.41
Contig55940_RC	0.12	0.1	0.12	-0.01	-0.03	-0.08	0.06	-0.23	0.34	-0.18	-0.1	-0.14	-0.39	-0.38	-0.55	0	-0.07	-0.12	0.29
Contig55188_RC	-0.24	-0.33	-0.04	-0.1	-0.09	0.18	-0.53	0.12	0.36	-0.07	-0.09	0.36	0.16	-0.32	-0.28	-0.17	-0.15	0.17	-0.21
Contig45469_RC	0.24	-0.27	0.07	0.15	0.01	-0.15	-0.17	-0.33	-0.51	-0.19	0.13	-0.21	0.05	0	-0.29	-0.58	-0.24	-0.28	-0.51
Contig14780_RC	0.01	-0.06	0.04	-0.18	0.03	-0.17	-0.03	-0.19	-0.47	-0.1	0.03	-0.06	-0.16	-0.09	0.06	0.04	-0.17	-0.05	0.34
Contig53022_RC	0.09	0.11	0.05	0.4	-0.17	-0.23	0.29	-0.15	-0.13	0.17	-0.08	-0.31	-0.3	-0.09	-0.11	-0.42	-0.13	-0.46	-0.25
Contig51187_RC	0.1	-0.02	-0.15	0.15	0.07	0.36	0.1	0.16	-0.14	-0.1	0.19	0.66	-0.04	-0.15	0.64	-0.03	-0.07	0.31	0.24
Contig44040_RC	0.02	-0.09	-0.1	-0.31	0.21	-0.16	0.26	-0.14	0.08	0.03	-0.24	-0.13	-0.21	0.29	0.03	-0.19	-0.39	-0.03	0.53
Contig26310_RC	-0.04	-0.17	-0.16	-0.29	0.28	-0.15	-0.32	0.07	-0.24	0	0.25	-0.03	-0.16	0.19	0.16	0.08	-0.18	-0.48	-0.22
Contig56036_RC	0.16	-0.2	0.11	-0.12	0.2	0.46	0.19	0.04	-0.36	0.13	0.02	0.39	0.24	-0.1	0.04	-0.17	-0.03	0.14	0.15
Contig46934_RC	-0.04	-0.22	0.14	-0.36	0.1	-1.16	0.52	-0.37	-1.27	-0.15	-0.03	-1.33	-1.22	0.08	-1.39	-0.49	-0.05	-1.43	-0.15
Contig58329_RC	-0.25	-0.08	-0.07	-0.12	0.01	-0.08	-0.02	-0.07	-0.05	0.04	-0.01	-0.28	-0.07	-0.03	-0.28	-0.17	0.39	0.19	0.11
Contig36013_RC	-0.06	-0.24	-0.07	0.05	0.11	0.04	0.31	-0.33	-0.38	-0.24	-0.1	-0.08	-0.14	0.58	0.02	-0.17	-0.28	0.25	-0.04
AF035191	-0.19	-0.14	-0.19	-0.14	-0.14	0.05	-0.01	-0.19	0.26	-0.21	-0.13	0.13	-0.02	-0.08	0.26	-0.02	-0.2	0.04	-0.11
Contig55674_RC	-0.12	0.01	0.02	-0.07	0.25	0.1	0.09	-0.09	0.02	-0.1	-0.13	0.05	0.04	0.17	0.01	-0.09	0.02	-0.17	0.18
Contig49948_RC	0.34	0.87	-0.13	-0.23	-0.02	-0.29	0.04	-0.09	-0.31	-0.31	0.54	-0.27	-0.26	-0.12	-0.32	0.03	0.25	-0.23	0.06
Contig1778_RC	-0.33	-0.3	-0.2	-0.08	-0.08	0.34	-0.28	-0.33	0.2	-0.16	-0.28	0.32	0.24	-0.08	0.19	-0.34	-0.18	-0.4	-0.41
NM_020119	-0.11	-0.07	-0.23	-0.2	-0.1	0.09	-0.11	0.02	0.4	0.15	-0.21	0.21	0.1	0.17	-0.59	0.05	0.03	0.23	-0.08
Contig20708_RC	-0.26	-0.06	-0.12	0.02	0.22	-0.09	0.04	0.14	0.5	0.25	0.04	0.07	-0.01	0.52	0.14	0.32	0.19	-0.07	-0.11
NM_012101	-0.2	-0.12	-0.39	-0.23	-0.16	0.51	-0.13	-0.39	-0.01	-0.21	-0.36	0.29	-0.1	-0.33	0.4	-0.4	-0.51	-0.35	-0.46
NM_012105	-0.21	-0.32	0.01	0.25	-0.28	0.23	0.3	-0.05	0.06	-0.01	-0.18	0.14	0.21	-0.19	-0.04	0.05	0.03	0.1	-0.1
Contig56395_RC	-0.19	-0.27	0.2	-0.04	-0.17	0.17	0.2	0.1	-0.27	-0.32	0.13	0.27	-0.03	0.17	0.19	0.12	0.03	-0.28	0.13
NM_020127	-0.08	0.24	-0.11	0.16	0.25	-0.25	0.22	0.11	-0.24	0.17	0.08	-0.03	-0.23	0.21	0.23	0.05	0.14	-0.09	-0.36
AB024704	-0.11	0.02	-0.16	-0.06	-0.14	0.2	-0.25	0.18	0.35	-0.16	-0.11	0.37	-0.01	-0.15	0.28	0.01	-0.11	-0.03	0.37
Contig27624_RC	-0.02	-0.2	-0.18	-0.12	-0.11	-0.08	-0.07	0.38	-0.32	-0.19	-0.03	-0.22	-0.08	-0.08	-0.01	-0.24	-0.18	-0.27	-0.07
NM_020130	-0.65	-0.63	-0.59	-0.15	-0.25	-0.67	0.64	-0.37	-0.54	-0.2	-0.56	-0.46	-0.45	-0.18	-0.85	0.16	-0.06	-0.19	-0.7
NM_012113	0.04	-0.02	0.23	-0.11	-0.13	-0.11	-0.1	-0.31	-0.07	-0.16	-0.18	-0.1	-0.18	-0.07	-0.05	0.34	-0.24	-0.39	0.11
NM_020133	-0.17	-0.02	-0.07	0.08	-0.07	-0.13	-0.26	-0.16	0.09	0.31	0.04	-0.14	0	-0.12	-0.17	-0.5	0.19	-0.39	-0.29
NM_012117	-0.2	0.12	-0.07	-0.35	-0.22	-0.17	-0.35	-0.2	-0.05	-0.18	-0.16	-0.25	-0.29	-0.17	-0.3	-0.23	-0.16	-0.05	-0.23
X72631	0.37	0.2	0.24	-0.11	-0.26	0.18	-0.12	0.53	0.06	-0.06	0.08	-0.14	-0.06	-0.02	-0.29	-0.44	0.04	-0.31	0.05
Contig298_RC	0.02	-0.29	0.11	-0.07	-0.02	0.14	0.18	-0.24	-0.44	-0.12	0.16	-0.11	0.03	0.14	0.22	0.04	-0.18	0.16	-0.26
Contig33951_RC	0.24	0.02	-0.08	-0.21	0.09	0.24	-0.29	0.33	-0.4	0.06	0.11	-0.18	0.02	-0.19	0.02	0	-0.07	-0.36	0.18
Contig46075_RC	0.03	-0.19	0.13	0.01	0.16	-0.13	0.19	-0.17	-0.4	-0.24	-0.08	-0.06	-0.17	-0.03	-0.11	-0.07	-0.03	0.39	0.06
NM_020142	-0.19	-0.11	0.02	-0.3	-0.14	-0.34	-0.3	-0.09	-0.21	-0.19	-0.23	-0.34	-0.17	-0.33	-0.24	0.06	-0.26	-0.13	-0.22
NM_004104	-0.13	0.11	-0.16	-0.07	0.06	-0.1	-0.18	-0.07	-0.07	-0.1	-0.13	-0.2	-0.1	-0.07	-0.21	-0.1	-0.05	-0.24	0.01
NM_012124	-0.09	-0.33	0.08	0.09	0.15	0.49	0.1	-0.11	-0.31	-0.15	-0.11	0.21	0.18	0.14	-0.07	0.27	0.03	0.1	0.07
Contig55801_RC	0.11	-0.05	0.11	0.2	0.18	-0.21	0.03	0.06	-0.38	0.18	0.13	-0.23	0	0.04	-0.36	-0.47	0.13	-0.24	-0.55
Contig35635_RC	0.01	-0.02	0.15	0.2	-0.1	0.39	-0.17	0.22	0.16	-0.23	-0.05	0.38	0.49	-0.24	-0.3	0.13	-0.21	0.21	-0.03
NM_004110	-0.01	-0.05	-0.05	0.22	0.06	-0.24	-0.07	0.09	-0.05	-0.14	-0.01	0.06	-0.11	-0.22	0	0.29	0.17	-0.39	0.27
Contig30778_RC	-0.1	-0.11	-0.09	-0.13	0.02	0.17	-0.02	-0.23	0.06	-0.09	-0.31	-0.05	-0.13	-0.17	-0.24	-0.22	-0.38	-0.14	-0.08
X66087	-0.04	-0.19	-0.21	-0.16	-0.01	0.03	-0.2	0.17	-0.02	-0.35	0.13	0.01	-0.12	-0.25	-0.22	0.21	-0.3	-0.42	0.71
NM_004114	-0.42	-0.16	0	-0.2	0.31	-0.14	0.09	0.27	0.09	0.29	-0.53	0.13	0.05	0.42	-0.39	0.18	-0.07	0.17	-0.79
NM_012135	-0.11	-0.01	0.16	-0.02	-0.05	-0.35	0.12	0.03	0.2	0.07	-0.01	-0.1	-0.15	0.04	0.34	-0.09	-0.02	-0.06	0.31
NM_004117	-0.08	0.12	-0.13	-0.15	0.12	-0.01	-0.18	0.08	0.03	0.11	-0.25	0.16	0.08	0.21	-0.03	0.19	-0.4	-0.1	-0.13
Contig58214_RC	-0.17	-0.26	-0.27	-0.29	-0.3	-0.16	-0.29	-0.25	-0.41	-0.35	-0.13	-0.24	-0.18	-0.2	-0.07	-0.27	-0.25	0.92	0.08
Contig53357_RC	0.17	-0.05	0.38	0.21	-0.13	-0.23	0.07	0.09	-0.41	0.1	-0.56	-0.44	-0.05	-0.04	-0.9	0	-0.09	-0.45	-0.27
NM_004120	-0.14	-0.41	-0.11	0.25	0.03	0.82	-0.22	0.01	-0.35	0.4	-0.16	-0.22	0.18	-0.21	-0.2	0.21	-0.24	0.52	-0.42
NM_012142	0.01	0	0.02	-0.02	-0.03	0.02	0.31	-0.18	-0.36	0.05	-0.09	-0.18	-0.04	-0.06	-0.2	0.23	-0.16	-0.07	0
NM_020163	0.41	-0.22	0.48	-0.14	-0.17	-0.28	0.14	-0.45	-0.24	-0.01	-0.01	-0.27	0.13	0.09	-0.14	-0.1	-0.25	-0.09	0.06
NM_004126	0.03	-0.09	0.37	-0.08	0.09	-0.16	0.4	-0.24	-0.46	0.26	0.1	-0.32	0.08	0.03	-0.35	-0.06	0	-0.1	-0.53
NM_020166	-0.01	0.18	-0.19	-0.14	-0.12	-0.09	-0.11	0.06	0.16	0.01	-0.2	0.06	0.12	-0.08	0.3	0.14	-0.1	0.11	0.12
NM_004131	-0.31	-0.3	0.04	-0.04	-0.22	0.43	-0.33	-0.02	0.61	0.01	-0.43	0.37	0.6	-0.29	-0.19	0.44	-0.46	0.45	-0.04
NM_012153	0.03	-0.1	-0.04	0.09	-0.29	0.09	-0.12	-0.11	0.09	-0.03	-0.17	0.01	0.36	0.51	0.38	0.19	-0.04	0.03	-0.3
NM_003406	0.01	-0.04	0.01	0.16	0.03	0.34	-0.23	0.06	0.14	-0.04	-0.04	0.15	0.1	-0.15	0.3	0.14	0.27	0.03	0.46
NM_012155	0.14	0.14	0.14	-0.11	0.06	-0.26	0.12	-0.04	-0.12	0.14	0.15	-0.15	-0.3	-0.14	-0.53	-0.07	-0.01	-0.25	0.35
NM_020178	-0.41	-0.27	-0.37	-0.39	-0.33	-0.28	-0.35	-0.25	-0.18	-0.3	-0.44	-0.24	-0.31	-0.49	-0.39	-0.47	-0.67	-0.51	-0.37
NM_020179	-0.15	-0.11	-0.05	0.05	-0.1	0.29	-0.09	-0.15	0.21	0.15	-0.16	0.01	0.19	-0.18	0.04	0.19	-0.11	0.06	-0.34
Contig41954_RC	0.14	-0.18	0.07	-0.06	0.05	-0.04	0.1	-0.1	-0.36	-0.06	-0.03	-0.03	0.06	0.12	0.1	-0.11	0.04	-0.15	0.2
NM_003412	-0.2	-0.22	-0.16	-0.22	-0.34	-0.06	-0.3	-0.32	0.25	-0.3	-0.36	0.78	0.36	-0.39	0.25	-0.38	-0.49	0.17	-0.34
NM_004143	-0.36	-0.55	0.63	-0.57	-0.71	-0.71	0.06	-0.94	-0.47	-0.54	-0.29	-0.95	-0.94	-0.73	-0.76	-0.18	-0.17	-0.4	-0.73
NM_020182	0.05	-0.06	0.03	-0.05	0.02	-0.19	-0.27	0.12	-0.12	0.29	0.89	-0.29	0.02	0.09	-0.39	-0.55	0.01	0.02	-0.97
NM_020184	0	0.25	-0.13	-0.03	-0.18	-0.18	0.02	0.07	0	0.06	0.08	0.01	-0.14	0.06	-0.02	-0.05	0.11	0.04	0.46
NM_020186	-0.1	-0.32	0.04	-0.15	-0.25	0.34	0.04	-0.11	-0.1	-0.18	-0.24	0.19	0.04	-0.03	0.43	-0.09	-0.19	-0.01	0.3
NM_012168	-0.18	0.07	-0.15	0.08	-0.31	-0.1	-0.19	-0.18	0.18	-0.06	-0.16	-0.02	-0.19	-0.26	-0.38	-0.1	-0.17	-0.12	-0.07
NM_020188	-0.2	-0.15	-0.16	-0.32	-0.13	-0.02	-0.19	-0.06	0.01	0.14	-0.18	-0.07	-0.02	-0.12	-0.03	0.16	0	-0.01	0.02
NM_020189	-0.18	-0.34	-0.08	-0.12	-0.11	0.29	-0.03	-0.14	-0.2	-0.05	-0.19	-0.12	-0.16	-0.14	0.19	-0.22	-0.03	-0.13	-0.04
NM_020190	0.11	0.15	0.22	0	-0.05	-0.42	-0.12	0.03	-0.25	0.27	-0.03	-0.18	0.06	-0.06	-0.18	0.28	0.02	-0.07	-0.61
NM_003423	0.02	-0.15	0.02	0.15	0.35	0.09	0.36	-0.18	-0.01	-0.13	-0.01	-0.04	-0.16	0.37	-0.05	-0.06	-0.35	0.16	-0.29
Contig19956_RC	0.11	-0.01	-0.25	-0.11	-0.05	0.11	0.3	-0.61	-0.24	-0.61	0.42	-0.27	0.03	0.09	-0.11	-0.25	-0.38	0.24	-0.16
NM_004154	-0.18	-0.17	-0.05	-0.22	-0.13	0.51	-0.31	0.09	0.16	-0.12	-0.17	-0.03	0.21	-0.41	-0.4	0.12	-0.09	0.34	-0.28
NM_012177	0.01	-0.01	-0.15	-0.17	0.01	0.34	-0.03	-0.02	-0.09	-0.2	0	0.18	0.03	-0.04	0.24	0.3	-0.08	0.04	0.09
NM_004159	-0.06	-0.25	-0.22	0.05	-0.03	0.26	-0.09	0.2	0.17	0.15	-0.02	0.25	0.09	-0.03	-0.26	0.47	0.04	0.33	-0.22
NM_020197	0	-0.29	-0.1	0.04	-0.2	0.25	0.09	-0.09	0.05	-0.02	0.09	0.3	0.13	-0.05	0.04	0.19	0.17	0.32	-0.34
NM_020198	-0.09	-0.36	-0.13	-0.2	-0.17	-0.06	-0.07	0.07	-0.46	-0.04	-0.13	-0.24	-0.04	-0.2	-0.27	-0.13	-0.11	-0.16	-0.03
D50402	-0.03	0.13	-0.17	0.09	0.11	0.2	-0.41	0.31	0.1	-0.12	0.32	0.29	-0.33	-0.19	-0.24	-0.33	0.24	0.14	-0.34
NM_003430	-0.05	0.1	-0.16	0.37	0.56	-0.08	0.16	-0.59	-0.4	-0.22	0.23	-0.31	-0.28	0.07	-0.4	-0.32	-0.58	0.02	-0.34
NM_002703	0.01	0.14	-0.15	-0.17	-0.05	-0.34	-0.55	0	-0.31	-0.34	-0.15	0.13	-0.37	0.06	-0.1	0	-0.16	0.28	-0.01
NM_004163	0.14	-0.17	-0.11	0.04	0.22	0.06	0.12	-0.08	-0.26	-0.13	0.13	-0.33	-0.23	0.2	-0.39	0.15	-0.22	0.14	-0.09
NM_002705	0.47	-0.02	0.11	0.39	-0.2	0.54	-0.05	-0.21	-0.19	0.09	0.12	-0.11	0.11	-0.04	-0.21	-0.23	-0.03	0.23	-0.15
NM_004165	0.21	-0.06	0.3	0.48	-0.12	-0.12	0.24	-0.11	0.09	-0.04	-0.15	0.71	0.1	-0.23	-0.34	0.19	0.24	-0.1	-0.34
NM_004168	0	-0.04	-0.02	-0.05	-0.06	-0.07	-0.12	0.02	0.18	-0.12	-0.13	-0.13	-0.05	-0.09	-0.03	0.35	0.09	0.15	0
NM_012189	0.11	-0.29	-0.08	0.11	0.01	-0.34	0.1	-0.06	0.76	-0.18	-0.16	0.19	-0.31	-0.11	0.34	0.33	-0.32	-0.16	0.09
NM_004170	-0.22	-0.25	-0.2	0.04	0.68	-0.11	0.22	0.23	-0.13	-0.01	0.15	-0.22	-0.14	0.05	-0.37	-0.35	-0.12	-0.43	-0.32
NM_004171	-0.2	0.19	-0.03	-0.22	-0.3	-0.27	-0.01	-0.31	-0.1	-0.35	-0.14	-0.39	0.13	0.06	-0.36	0.56	0.22	-0.13	0.6
NM_004172	-0.02	-0.14	0.15	0.22	-0.02	-0.1	-0.5	0.07	-0.31	-0.23	0.01	0.13	0.06	-0.06	-0.21	-0.22	-0.02	0.09	0
NM_012193	0	0.02	0.44	-0.08	-0.17	0.02	-0.01	-0.43	-0.41	0	-0.17	-0.5	0.17	0.01	-0.52	-0.24	-0.09	-0.01	-0.51
NM_004176	0.38	-0.05	-0.2	-0.31	0.21	0	-0.01	-0.03	-0.35	0.16	-0.14	-0.69	-0.51	0.05	-0.72	0.23	-0.13	-0.25	0.18
NM_004181	-0.16	-0.28	-0.12	-0.09	-0.21	-0.22	-0.26	-0.04	-0.08	-0.16	-0.33	0.43	-0.25	-0.14	0.43	-0.27	-0.1	-0.31	-0.31
NM_002725	-0.06	-0.21	-0.15	-0.02	-0.24	-0.25	-0.2	0.04	0.35	-0.22	-0.32	-0.22	-0.14	-0.19	0.15	0.33	-0.17	-0.33	-0.27
NM_004184	-0.13	-0.07	-0.1	0.09	-0.02	0.5	-0.14	0.08	0.25	0.03	-0.23	0.29	0.01	-0.03	-0.16	0.19	-0.06	0.2	-0.09
NM_004185	-0.75	-0.28	-0.5	-0.71	-0.53	-0.58	-0.43	-0.16	0.15	-0.48	-0.31	-0.73	-0.49	-0.56	-0.54	-0.69	-0.35	-0.42	-0.76
NM_002727	-0.18	-0.35	-0.05	-0.03	0.09	0.09	-0.24	-0.15	-0.14	0.04	0.12	0.35	0.27	-0.31	-0.46	0.21	-0.23	0.14	-0.37
NM_002729	0.11	0.31	0.05	0	0.16	-0.05	-0.04	0.35	-0.37	-0.13	0.05	-0.12	0.16	-0.16	-0.15	-0.07	0.12	-0.21	-0.27
Contig784_RC	-0.02	-0.33	0.08	0.07	-0.06	-0.05	0.14	-0.5	-0.73	-0.09	0.01	0.04	0.12	-0.04	0.13	-0.1	0.13	-0.05	0.01
NM_002731	-0.27	-0.19	-0.22	0.05	-0.21	-0.27	-0.3	-0.33	-0.39	-0.21	-0.32	-0.26	-0.02	0.11	-0.22	-0.33	-0.43	-0.19	-0.26
NM_003462	0.23	0.23	0.06	0.08	0	-0.97	0.22	0.15	-0.89	0.1	0.2	-1.06	-0.88	-0.8	0.1	-0.06	0.26	-0.47	0.22
NM_002734	-0.04	-0.14	-0.07	0	-0.03	-0.11	-0.1	-0.16	-0.51	-0.05	0.02	-0.04	0.07	-0.14	-0.12	-0.16	0.05	-0.1	0.07
NM_003463	-0.05	-0.04	0.3	-0.1	0.21	0.14	-0.28	0.01	-0.4	-0.01	0	-0.02	0.12	-0.03	0.27	0.05	0.01	0.12	-0.04
NM_002736	0.06	-0.01	0.19	-0.07	0.14	-0.01	-0.2	-0.23	-0.15	0	-0.22	0.12	0.31	0.39	0.23	-0.05	-0.11	0.34	0.37
NM_003467	-0.16	-0.14	-0.11	0.23	-0.22	-0.04	-0.36	-0.1	0.54	-0.3	-0.04	0.49	0.32	0.04	0.5	-0.17	-0.12	0.19	-0.03
NM_003469	-0.24	-0.24	-0.19	-0.21	-0.3	-0.24	-0.26	-0.05	-0.19	-0.28	-0.3	-0.28	-0.22	-0.32	-0.38	0.88	-0.34	-0.39	-0.05
Contig53242_RC	-0.02	-0.14	0.28	-0.05	0.05	0.39	0.19	-0.03	0.12	0.29	-0.11	0.32	0.26	0.02	0.38	0.02	0	0	0.05
NM_003472	-0.08	-0.52	-0.08	-0.02	0.1	0.87	0.05	-0.5	-0.47	-0.3	0.02	0.43	0.32	-0.16	0.7	-0.19	-0.21	0.1	-0.38
NM_003474	0.12	-0.16	0.23	0.2	0.03	-0.17	-0.39	-0.08	-0.51	0.25	0.16	-0.33	-0.1	0	-0.64	-0.46	0.26	-0.23	-0.7
Contig46553_RC	-0.26	-0.21	-0.34	-0.36	-0.18	-0.35	-0.29	0.32	-0.38	0.01	0.24	-0.04	-0.32	0.29	-0.2	-0.01	-0.08	-0.1	0.35
NM_003488	-0.11	-0.22	-0.07	-0.24	-0.1	0.08	-0.09	-0.31	0.26	-0.2	-0.32	-0.17	-0.09	-0.18	0.16	-0.03	-0.05	0.12	-0.04
NM_003489	0.28	-0.27	0.14	0.12	0.11	-0.27	0.32	-0.36	-0.78	-0.17	0.1	-0.06	-0.07	-0.03	-0.21	0.12	-0.18	-0.19	0.21
Contig37571_RC	0.19	0.02	0.16	0.09	-0.06	-0.36	0.2	-0.14	-0.34	-0.27	0.15	-0.7	-0.56	0.04	-0.81	-0.16	0.03	-0.25	0.44
AF279865	-0.1	0.46	0.06	-0.2	0.1	0.05	0.26	-0.21	-0.24	-0.2	0.22	-0.46	-0.18	0.04	-0.34	0.15	-0.22	-0.34	-0.14
NM_002765	-0.12	-0.03	0.04	0.01	0.55	0.29	0.11	0.26	0.16	-0.09	-0.13	0.31	0.42	-0.07	0.32	0.46	0.22	0.01	0.17
NM_002766	-0.05	-0.1	-0.14	-0.15	-0.1	-0.24	-0.06	-0.03	0.18	0	0.04	0.19	0.13	-0.16	0.38	-0.37	0	-0.23	0.2
NM_003498	-0.08	-0.09	0.12	-0.02	-0.04	0.05	-0.14	0.04	0.44	-0.04	-0.05	0.16	0.19	-0.04	0.81	0.11	0	0.06	-0.17
Contig6254_RC	0.3	0.12	0.12	0.06	0.07	-0.06	-0.43	0.29	-0.24	-0.08	0.23	-0.31	0.09	-0.05	-0.32	0.01	-0.09	-0.22	-0.12
NM_002773	0.06	0.42	0	0.2	-0.11	-0.12	0.01	0.07	-0.07	-0.19	0.32	-0.07	0.17	0.22	0.22	-0.54	0.26	0.11	0.3
NM_002774	-0.28	-0.34	-0.31	-0.35	-0.34	0.39	-0.22	-0.33	-0.17	-0.38	-0.27	0.95	0.5	-0.38	0.05	-0.49	-0.31	-0.59	-0.39
NM_002775	0.07	0	0.15	0.38	-0.06	-0.53	-0.12	-0.13	-0.57	0.38	0.05	-0.52	0.02	0.08	-0.6	-0.68	0.17	-0.31	-0.89
Contig53226_RC	-0.68	-0.77	-0.5	-0.93	-0.83	-0.65	-0.86	-0.77	-1.06	-0.88	-0.8	-0.61	-0.6	-0.94	-1.06	-1.26	-0.86	-1.04	-1.05
Contig14375_RC	0.16	-0.26	0	-0.09	0.05	0.46	-0.25	-0.18	-0.19	-0.24	-0.18	-0.32	0.09	-0.2	-0.04	-0.09	-0.39	-0.34	-0.28
Contig1540_RC	0.15	-0.14	0.13	-0.06	0.11	-0.08	0.21	0.14	-0.49	0.15	-0.19	-0.26	-0.2	0.5	-0.38	-0.11	0.09	0.03	-0.21
Contig1998_RC	0.05	-0.27	0.02	-0.02	-0.06	-0.1	0.13	-0.08	-0.45	-0.13	-0.09	0	-0.26	0.22	0.1	0.01	-0.09	0.01	0.17
Contig1389_RC	0.1	-0.09	0.11	-0.19	0.1	0.01	0.09	-0.06	-0.55	0.05	-0.07	-0.24	-0.14	0.12	-0.28	-0.14	0.14	0.03	-0.08
NM_002795	-0.21	-0.09	-0.3	-0.2	-0.22	-0.07	-0.21	-0.03	-0.11	-0.28	-0.27	-0.23	-0.28	-0.24	-0.01	-0.17	0.01	-0.23	-0.18
Contig16202_RC	0.19	-0.34	0.89	-0.23	-0.25	-0.27	-0.32	-0.3	-0.37	-0.37	-0.35	-0.29	-0.34	-0.32	-0.29	-0.35	-0.5	-0.51	-0.16
AF076612	-0.13	-0.01	0.03	-0.09	-0.01	-0.29	-0.1	-0.04	-0.1	-0.05	-0.04	-0.26	-0.18	-0.05	-0.37	0.03	0.18	-0.24	-0.18
Contig22386_RC	0.06	-0.17	-0.01	0.01	0.13	0.07	-0.17	-0.17	-0.61	-0.22	0.28	-0.13	0.07	-0.03	-0.04	-0.12	-0.17	-0.21	-0.07
Contig10007_RC	0.01	-0.12	0.15	0.08	0.01	-0.09	-0.01	-0.15	-0.09	-0.11	-0.39	0.04	0.03	-0.15	-0.23	-0.04	-0.37	-0.06	-0.16
Contig36818_RC	0.08	0.08	0.08	-0.08	0.05	0.5	-0.39	0.18	-0.13	-0.27	-0.23	-0.03	0.04	-0.25	0.39	-0.29	0.08	0.1	-0.02
Contig53585_RC	0.22	-0.17	0.03	-0.06	0.1	0.19	-0.18	0.07	-0.3	-0.04	0.09	0	0.13	-0.07	-0.21	-0.08	-0.12	-0.37	-0.14
Contig67182_RC	0.03	-0.14	-0.03	-0.11	-0.27	0.61	-0.06	-0.29	-0.15	0.24	-0.2	0.25	-0.05	-0.04	0.52	-0.25	-0.09	-0.25	-0.26
Contig44829_RC	-0.05	-0.06	-0.06	-0.02	-0.11	-0.12	-0.05	-0.09	-0.01	-0.2	-0.02	-0.16	-0.13	-0.15	0.15	-0.16	-0.09	-0.28	-0.04
Contig41573_RC	0.05	-0.05	-0.01	0.14	-0.1	0.07	-0.03	-0.11	0	0.06	-0.13	-0.05	0.02	0.12	0.24	0.44	0.26	0.05	-0.13
Contig56742_RC	0.02	0.23	0.05	-0.08	0.06	-0.07	0.34	0.08	0.33	0.35	-0.04	0.01	-0.07	0.15	-0.08	-0.2	-0.03	0.01	-0.36
Contig44595_RC	0.11	0.21	-0.18	0.05	-0.33	-0.38	0.25	0.09	0.13	-0.28	0.03	-0.24	-0.33	-0.13	-0.58	0.09	-0.37	-0.09	-0.03
Contig53111_RC	0.05	0	-0.15	-0.47	-0.05	-0.08	-0.07	0.04	-0.01	0.12	-0.31	0	-0.17	-0.05	-0.08	0.26	-0.45	0.19	-0.27
Contig2237_RC	0.19	-0.26	0.32	-0.05	-0.13	-0.47	0.02	-0.24	-0.16	0.05	-0.29	-0.35	-0.08	-0.23	-0.52	-0.32	0.07	-0.43	-0.58
Contig1508_RC	0.28	-0.24	-0.07	0.46	-0.03	-0.39	-0.22	-0.2	-0.17	-0.23	0.16	-0.02	-0.06	-0.18	-0.33	0.27	0.12	-0.36	-0.35
Contig29887_RC	-0.06	0.11	0.09	0.02	0.14	-0.08	0.02	0.45	0.31	0.15	0.32	0.57	0.26	0.2	0.83	0.24	0.17	-0.06	-0.02
Contig39132_RC	0.11	-0.11	0.22	0.23	0.13	-0.21	0.46	-0.13	-0.48	-0.15	-0.03	-0.13	-0.13	0.15	-0.16	0.41	0.05	-0.08	0.15
Contig48715_RC	0.57	-0.28	0	0.25	0.07	-0.11	-0.16	0.23	0.15	0.1	-0.23	0.43	-0.05	-0.2	-0.24	-0.23	-0.11	-0.25	-0.27
Contig55771_RC	-0.4	0.04	-0.39	-0.36	-0.19	0.45	-0.29	0.3	0.33	-0.2	-0.16	0.36	-0.17	-0.3	0.62	0.25	-0.42	-0.46	0.07
Contig51403_RC	0.12	0.13	-0.08	-0.14	0.22	-0.22	0.17	0.1	-0.56	-0.15	-0.01	-0.04	0.01	0.01	-0.22	0.04	0.05	0.03	0.24
Contig39116_RC	0.11	-0.23	0.45	0.1	0.04	0.02	0.02	-0.35	-0.33	-0.11	-0.36	-0.12	0.22	-0.08	-0.02	0.04	-0.41	0.21	-0.23
Contig50297_RC	-0.04	-0.22	0.08	-0.1	0.34	-0.26	0.39	0.24	-0.72	-0.19	0.03	-0.64	-0.49	0	-0.3	0.03	-0.01	-0.3	-0.08
AF067972	-0.12	-0.06	-0.21	0.06	-0.09	-0.16	-0.14	0.05	0.23	-0.1	-0.1	0.11	0.14	0.04	0.13	-0.12	0	0.09	0.19
AL079276	-0.03	0.05	-0.12	0.04	0.08	0.05	0.37	-0.03	0.13	0.09	0.01	0.04	-0.21	0.25	-0.07	-0.05	0.08	-0.19	0.39
M37033	-0.04	-0.2	0.15	0.05	0.04	0.05	-0.38	0.04	0.01	-0.14	-0.08	0.31	0.54	-0.34	-0.43	0.17	-0.11	0.25	-0.12
AL079279	0.07	0.06	0.48	0.11	-0.15	-0.07	-0.01	-0.12	-0.08	0.15	-0.03	-0.15	0.15	-0.11	-0.28	-0.18	0	-0.05	-0.22
Contig42421_RC	-0.17	0.17	-0.01	-0.02	0.13	-0.17	0.22	-0.01	-0.3	0.04	0.35	-0.16	-0.03	0.09	-0.07	0.39	-0.19	-0.28	0.25
Contig46172_RC	-0.04	-0.03	0.19	0.17	0.05	0.12	-0.15	0.06	0.18	-0.02	-0.04	0.18	0.54	-0.1	-0.29	0.32	-0.14	0.12	-0.11
Contig45443_RC	0.04	0.09	0.06	0.14	0.08	0.11	-0.03	0.09	0.11	-0.01	0.08	0.04	0.21	-0.04	0.3	0.21	-0.06	-0.01	-0.01
AF035284	-0.11	-0.12	-0.05	-0.05	-0.24	0.06	-0.43	0.06	0.3	-0.12	0.1	-0.16	0.12	-0.39	-0.26	0.16	-0.15	-0.37	-0.17
Contig30875_RC	-0.1	-0.01	-0.08	-0.05	0.01	0.14	-0.25	0	-0.03	-0.31	0.49	-0.17	-0.19	-0.14	0.1	-0.34	-0.07	-0.31	-0.06
Contig40120_RC	0.07	0.01	-0.12	-0.06	-0.08	-0.03	-0.03	-0.18	-0.24	0.16	-0.11	0.32	-0.23	-0.14	0.08	0.32	-0.14	0.1	0.5
AL079298	0.06	0.15	-0.2	-0.05	0.33	-0.31	-0.1	0.21	-0.16	0.18	0.05	-0.46	-0.5	0.44	-0.51	0.09	0.14	-0.1	0.19
S53354	0.09	-0.08	0.11	0.14	-0.02	0.27	-0.26	0.06	0.36	-0.21	-0.04	0.26	0.32	-0.22	0.53	0.03	0.03	0.08	-0.03
NM_020201	0.06	0.04	-0.14	-0.17	-0.09	0.37	-0.04	-0.07	0.38	-0.21	-0.2	-0.01	-0.28	-0.16	0.04	-0.51	-0.25	-0.56	0.34
X98834	0.15	0.24	0.21	0.11	-0.09	-0.32	0.13	0.14	-0.11	-0.03	-0.29	-0.15	-0.23	0.26	0.03	-0.53	-0.05	-0.4	0.03
Contig8166_RC	-0.27	0.04	-0.06	-0.33	-0.04	-0.18	-0.16	-0.02	0.41	-0.09	-0.02	-0.1	-0.17	-0.21	0.12	0.24	0.08	-0.04	0.32
Contig31596_RC	0.23	-0.23	0.02	-0.06	0	0.02	-0.41	-0.22	-0.79	-0.46	0.16	-0.48	-0.23	-0.25	-0.78	-0.13	0.05	-0.67	0.18
NM_020215	0.1	0.16	0.16	0.15	-0.05	-0.4	-0.06	0	-0.46	0.3	-0.1	-0.45	-0.28	-0.21	0.15	-0.34	-0.17	-0.4	0.08
Contig56010_RC	-0.03	0.07	0.05	-0.05	-0.01	-0.05	-0.12	0.02	-0.08	0.01	-0.19	-0.11	-0.18	-0.19	0	0.43	0.06	-0.13	0.33
Contig63300_RC	-0.05	-0.23	0.07	0.21	0.09	0.19	0.12	-0.06	0.11	0.07	-0.19	0.38	-0.04	0.28	0.41	0.41	0.2	0.32	-0.01
Contig51153_RC	-0.31	-0.23	-0.16	-0.18	0.06	0.44	-0.13	-0.13	-0.43	-0.45	-0.26	0.16	-0.24	0.12	-0.02	-0.13	-0.22	-0.12	0.19
NM_012214	0.05	-0.34	-0.17	-0.04	-0.01	-0.05	-0.06	0.16	-0.48	0.04	-0.24	-0.24	-0.21	-0.17	-0.24	0.08	-0.21	0.31	-0.22
NM_012219	-0.26	-0.09	0.04	0.06	-0.18	-0.25	-0.23	-0.17	0.38	-0.05	-0.12	-0.04	0.37	-0.09	0.32	-0.34	-0.08	-0.1	-0.41
NM_004203	0.05	0.33	-0.35	0	-0.08	0.4	-0.53	0.47	0.44	-0.17	-0.11	0.07	-0.05	-0.18	-0.09	0.2	-0.14	0.16	0.38
NM_020242	-0.1	-0.16	-0.16	-0.05	0.04	0.15	-0.25	-0.11	-0.08	-0.25	0.1	0.23	-0.04	-0.08	0.15	0	-0.2	-0.01	0.2
NM_020244	-0.3	-0.23	0.28	0.08	0.16	0.2	0.26	-0.07	0	-0.25	-0.49	-0.38	-0.04	0.09	-0.2	-0.47	-0.21	-0.66	0.04
NM_004207	-0.33	0.3	-0.18	0.14	-0.06	-0.07	-0.68	0.06	-0.15	-0.05	0.42	-0.11	-0.36	-0.4	-0.54	-0.35	0.3	-0.05	0.45
NM_004209	-0.09	0.74	-0.13	0.07	0.42	-0.14	-0.34	-0.17	-0.13	-0.02	0.49	-0.09	-0.21	-0.15	-0.33	0.07	-0.16	-0.15	0.16
NM_020248	0.12	-0.1	0.14	-0.09	-0.05	0.04	0.17	-0.18	0.16	0.11	-0.16	0.07	-0.08	0.31	0.01	0.04	-0.32	-0.12	-0.15
AB018268	-0.21	-0.14	0.04	-0.09	-0.11	-0.08	-0.02	-0.37	-0.38	-0.26	-0.17	-0.4	-0.18	-0.15	-0.31	-0.11	0.03	-0.21	0.57
NM_004217	-0.16	0.25	-0.38	-0.2	-0.17	0.41	-0.41	0.28	0.53	-0.29	-0.07	0.31	-0.08	-0.24	0.38	0.23	-0.28	0.04	0.18
Contig54159_RC	0.16	-0.24	0.07	-0.05	0.13	0.25	0.18	-0.19	-0.54	-0.04	-0.07	-0.08	-0.07	-0.01	-0.13	0.24	-0.02	-0.12	0
NM_004221	-0.2	-0.19	-0.14	-0.11	0.11	0.15	-0.17	-0.01	0.3	-0.09	-0.11	0.04	-0.06	-0.14	-0.3	-0.06	-0.08	-0.11	-0.29
NM_004223	-0.04	-0.07	-0.22	0.13	-0.12	-0.09	-0.26	0.24	0.27	-0.12	0.04	0.05	0.12	-0.17	-0.23	0.22	0.13	0.44	-0.25
NM_012242	-0.32	-0.27	-0.32	0.1	-0.38	0.06	-0.32	-0.25	0.78	-0.37	-0.19	0.08	0.3	-0.49	1.23	-0.43	-0.39	-0.15	-0.29
NM_012247	-0.13	-0.1	-0.07	-0.06	-0.07	0.37	-0.05	0.03	0.26	-0.05	-0.25	0.21	0.08	0	0.27	0.12	-0.08	0.03	-0.08
AB040881	0.03	-0.09	0	0.09	-0.02	0.24	-0.24	0.01	0.12	0.06	0.12	0.72	0.2	0.14	0.3	0.07	-0.05	0.11	-0.09
AB040884	-0.02	-0.69	0.35	0.03	0.72	0.02	0.1	-0.55	-0.84	-0.34	-0.01	-0.12	0.12	-0.02	-0.18	-0.32	-0.1	0.07	-0.16
AB040886	-0.42	-0.24	0.19	-0.05	-0.22	0.24	0.22	-0.12	0.41	0.37	0.09	0.51	0.29	-0.31	0.6	0.14	0.12	-0.02	0.19
AB018289	-0.16	-0.26	0.05	0.06	-0.23	0.1	-0.15	-0.17	0.23	-0.27	-0.33	0.43	0.28	-0.34	0.31	0.17	-0.16	0.07	-0.2
NM_003500	-0.07	-0.41	-0.44	-0.76	-0.9	-1.03	-0.54	-0.81	-0.95	-0.41	-0.26	-1.1	-0.88	-0.84	-1.13	0.05	0.27	-0.16	-0.76
NM_012250	0.02	-0.02	-0.01	0.09	-0.1	0.54	-0.05	-0.19	0.35	0.21	0.11	0.07	0.26	-0.03	-0.01	-0.24	0.06	-0.04	-0.31
NM_003504	-0.24	0.09	-0.34	-0.29	-0.24	0.3	-0.33	0.23	0.41	-0.21	-0.05	0.37	0.09	-0.24	0.48	0.06	-0.3	0.04	0.28
NM_003505	0.09	-0.14	0.12	0.04	0.03	-0.12	0.07	0.12	-0.1	0.1	0.09	-0.09	-0.2	0.07	0.17	-0.01	0.09	-0.33	-0.33
NM_003506	0.13	-0.12	-0.06	0.17	-0.23	0.19	0.05	-0.19	-0.21	-0.12	0.01	0.11	-0.22	0.18	0.52	0.09	0.05	-0.27	0.2
NM_003507	0.03	0.16	0.02	-0.06	-0.22	-0.09	-0.12	0.04	0.54	-0.01	0.03	0.56	0.19	-0.26	0.79	0.12	0.01	-0.44	-0.54
NM_003508	-0.25	-0.15	-0.21	-0.32	-0.34	-0.19	-0.27	-0.27	0.7	-0.27	-0.25	0.25	-0.2	-0.23	0.4	-0.39	-0.34	-0.36	-0.16
NM_004239	-0.14	-0.33	0.09	0.2	0.28	0.06	0.29	-0.32	-0.37	-0.19	-0.07	-0.14	-0.17	0.45	-0.4	-0.24	-0.27	0.3	-0.33
NM_012258	-0.07	0.22	-0.01	-0.19	-0.11	-0.26	0.05	-0.18	0.17	-0.02	0	0.42	0.04	-0.07	-0.14	0.72	-0.01	-0.2	0.11
Contig62922_RC	0.02	0.04	-0.03	-0.29	0.07	-0.08	0.05	0.04	0.05	-0.01	-0.22	-0.25	-0.29	-0.05	-0.33	-0.07	-0.08	-0.15	-0.03
W61000_RC	-0.02	-0.18	0.04	0.19	-0.15	0.02	0.11	-0.02	0.25	-0.03	-0.3	0.27	0.34	0.07	-0.15	0.39	-0.24	0.17	-0.11
NM_003510	-0.18	0.32	-0.18	-0.25	-0.17	-0.43	-0.13	0.1	-0.12	-0.23	0.1	-0.4	-0.41	-0.13	-0.36	-0.04	0.04	-0.13	-0.05
NM_003512	-0.31	-0.59	-0.39	-0.66	-0.24	-0.44	0.19	0.13	-0.64	0.18	-0.04	-0.02	-0.42	0.32	-0.68	-0.04	-0.3	0.05	0.09
NM_003513	-0.13	0.26	-0.1	-0.15	-0.06	-0.24	-0.01	0.15	0.02	-0.15	0.1	-0.21	-0.23	-0.08	-0.16	0.01	0.02	-0.08	-0.03
NM_004244	-0.05	-0.12	0.18	0.15	-0.13	-0.08	-0.42	-0.03	-0.07	0.04	0.17	0.1	-0.02	-0.38	-0.46	0.09	-0.16	0.23	-0.25
NM_003516	-0.58	-0.26	-0.42	-0.72	-0.01	-0.69	-0.37	0.62	-0.38	0.08	-0.27	-0.59	-0.71	-0.29	-1.4	0.34	-0.4	-0.08	-0.28
NM_004245	-0.38	-0.31	-0.41	-0.37	0.13	-0.09	-0.11	-0.45	-0.3	-0.07	-0.64	-0.22	0.33	-0.31	0.47	-0.15	-0.63	-0.47	-0.36
NM_003518	-0.16	-0.08	-0.27	-0.3	-0.07	-0.14	-0.03	0.25	0.03	0.03	-0.09	0.02	-0.17	0.06	-0.22	0.27	-0.15	0.12	0.05
Contig46202	-0.1	-0.23	0.18	0.05	-0.04	0.32	0.06	-0.14	0.25	-0.07	0.05	0.54	-0.04	0.17	-0.07	0.29	0.07	0.2	0.1
NM_003523	-0.2	-0.11	-0.22	-0.23	-0.08	-0.19	-0.17	0.15	-0.07	0.01	-0.07	0.07	-0.16	0.06	-0.26	0.29	-0.11	0.16	0.04
NM_004252	-0.12	0.22	0.15	-0.02	-0.59	-0.46	-0.25	0.08	-0.38	-0.05	0.09	-0.5	-0.12	-0.22	-0.64	-0.1	0.23	-0.19	0.4
NM_003524	-0.24	-0.13	-0.19	-0.21	-0.08	-0.07	-0.16	0.18	0.06	-0.02	-0.13	0.11	-0.17	0.06	-0.24	0.4	-0.17	0.1	0.07
NM_003525	-0.21	-0.14	-0.24	-0.32	-0.08	-0.2	-0.14	0.15	-0.04	0.05	-0.1	0.07	-0.19	0.12	-0.28	0.28	-0.09	0.22	0.06
NM_003526	-0.19	-0.14	-0.2	-0.26	-0.07	-0.19	-0.17	0.14	-0.04	0.1	-0.1	-0.03	-0.2	0.14	-0.23	0.13	-0.1	0.15	0.05
NM_003528	-0.14	-0.2	-0.01	-0.39	-0.09	-0.39	-0.27	0.5	-0.3	-0.19	-0.1	-0.38	-0.42	-0.04	-0.56	0.1	-0.31	-0.01	-0.13
Contig49063_RC	-0.11	-0.18	0.04	-0.04	0.02	-0.12	0.1	0.1	0.03	0.33	-0.03	-0.26	-0.19	0.15	-0.25	-0.19	0.04	-0.32	0.44
NM_002800	-0.2	-0.34	-0.23	0	-0.05	0.35	-0.35	0.35	0.37	-0.09	-0.16	0.5	0.27	-0.22	-0.48	0.43	0.03	0.39	-0.28
Contig53506	0.14	-0.04	0.09	-0.1	-0.16	-0.16	0.18	-0.25	-0.05	0.39	-0.25	0.04	-0.05	0.39	0.1	0.08	-0.06	-0.09	-0.27
NM_004265	-0.06	0.04	-0.52	-0.52	-0.51	-0.2	-1.02	-0.06	0.51	0.08	-0.07	-0.46	-0.23	-0.23	0.16	0.65	-0.07	-0.99	-0.3
NM_004267	-0.15	-0.13	-0.08	-0.12	-0.25	-0.03	-0.2	-0.15	0.64	-0.11	-0.2	0.56	0.26	-0.26	0.34	0.17	-0.26	0.17	-0.25
NM_002809	-0.43	-0.35	-0.33	-0.57	-0.43	-0.39	-0.43	0.08	-0.27	-0.51	-0.35	-0.45	-0.43	-0.55	-0.21	-0.48	-0.25	-0.59	-0.17
Contig54661_RC	0.1	-0.24	-0.07	-0.2	0.1	0.15	0.41	-0.49	-0.56	-0.36	-0.02	0.02	-0.17	0.21	0.03	-0.1	-0.2	-0.23	0.06
Contig48935_RC	-0.11	0.13	-0.1	-0.28	0.32	-0.14	-0.31	-0.15	-0.32	-0.29	-0.06	0.07	-0.23	-0.55	-0.21	-0.16	-0.08	-0.19	0.33
NM_012291	-0.14	0.22	-0.41	-0.09	-0.09	0.07	-0.14	0.12	0.26	-0.23	-0.04	0.17	-0.1	-0.22	-0.04	0.08	0.01	-0.18	0.35
NM_004272	-0.35	0.01	0.06	0.18	-0.41	-0.16	-0.23	-0.05	-0.26	-0.07	0.28	0.07	-0.08	0.09	0.25	-0.41	0.29	-0.44	0.27
NM_003544	-0.03	0.38	-0.02	-0.04	0.01	0.17	-0.26	0.06	0.35	-0.01	0	0.11	0.11	-0.09	0.53	0.24	-0.11	-0.12	0.22
NM_002816	-0.11	-0.17	0.04	-0.1	0.04	0.02	-0.02	-0.26	-0.52	-0.02	-0.07	0.16	0.22	-0.15	0.43	-0.02	-0.11	-0.12	0.18
NM_002818	0.02	-0.07	-0.2	-0.02	0.07	-0.07	-0.22	0.28	0.29	0	-0.07	0.2	0.02	0.04	-0.41	0.14	0.05	0.34	0.12
NM_012296	0.22	-0.07	0.33	0.01	0.15	0.49	-0.02	-0.28	-0.06	0.58	-0.03	-0.26	0.23	-0.14	0.05	0.24	-0.22	0.12	0.02
Contig46232	0.15	-0.02	-0.04	0.02	0.43	-0.15	-0.14	0.97	-0.18	-0.04	-0.05	-0.13	0.01	0.31	0.01	-0.19	-0.06	-0.14	0.08
Contig55991_RC	0.21	-0.19	0.06	0.12	0.02	0.03	-0.05	-0.12	-0.56	-0.06	0.09	-0.16	0.12	0.15	-0.02	-0.12	0.1	-0.25	0.2
NM_002820	-0.24	-0.2	-0.07	-0.14	0.16	-0.17	0.52	-0.11	-0.1	-0.25	-0.21	-0.13	-0.2	-0.16	0.02	1.11	-0.15	-0.29	-0.17
NM_002821	-0.07	-0.13	0.1	0.32	-0.11	0.14	-0.07	0.03	-0.04	0.24	0.12	0.09	0	-0.05	0.28	-0.15	0.12	-0.02	-0.57
NM_002827	0.12	0.73	0.54	-0.11	-0.1	-0.07	0.01	0.17	-0.08	0.12	0.34	0.1	0.03	-0.13	-0.29	-0.02	0.06	0.03	0.48
NM_003558	-0.02	0.24	0.03	-0.02	-0.8	-0.47	0.26	-0.48	-0.47	0.07	-0.04	0.19	-0.32	-0.19	-0.38	0.17	-0.51	0.15	-0.37
NM_004289	-0.21	-0.23	-0.03	0.07	-0.19	0.69	-0.12	-0.07	0.52	-0.24	-0.22	0.87	0.17	-0.13	0.48	-0.22	-0.25	-0.13	-0.27
Contig38615_RC	0.07	0	-0.06	0.07	-0.07	-0.13	0.06	0.03	0.17	0.11	-0.06	0.25	-0.16	0.22	0.38	-0.52	-0.04	0.07	0.18
Contig58029_RC	0.13	-0.2	0.09	-0.07	-0.05	0.28	0.33	-0.23	-0.39	0.07	0.03	-0.06	0.11	-0.13	-0.08	0.28	-0.04	-0.06	-0.18
Contig33758_RC	0	0.07	0.14	-0.1	-0.11	-0.09	-0.25	0.05	-0.1	-0.04	0.01	0.03	0.03	-0.01	0.29	-0.12	-0.03	-0.04	0.18
NM_003561	0.32	0.23	-0.29	0.05	0.43	-0.6	-0.09	0.21	-0.38	-0.54	0.27	-0.59	-0.67	-0.3	0.18	0.32	0.12	0.14	-0.02
Contig44799_RC	-0.25	-0.22	-0.07	-0.26	-0.1	0.01	-0.32	0.11	0.04	-0.19	-0.11	-0.21	-0.02	0.13	0.37	-0.21	-0.02	0.01	-0.3
NM_004291	-0.85	-0.8	-0.82	-0.95	-0.99	-0.94	-0.91	-0.94	-0.82	-0.6	-1.09	-0.85	-0.95	-0.87	-0.85	1.2	-0.56	-1.01	-0.97
NM_004292	-0.03	0.2	-0.04	0.01	-0.04	0.2	-0.05	0.16	0.08	0.01	0.06	-0.14	-0.1	-0.1	-0.37	-0.12	-0.11	0.11	-0.12
NM_003563	-0.03	-0.12	0.01	0.03	-0.1	-0.15	0.07	0.65	-0.19	-0.15	-0.11	-0.23	-0.14	0.03	-0.06	-0.15	0	-0.03	0.05
NM_004295	-0.37	-0.12	-0.34	-0.31	-0.36	-0.41	-0.07	-0.15	0.06	-0.32	-0.15	-0.23	-0.2	-0.35	-0.19	-0.43	-0.09	-0.41	-0.06
NM_003567	0.14	0	-0.2	-0.1	0.08	0.34	-0.14	0.07	-0.59	0.3	-0.07	-0.31	-0.24	-0.05	-0.56	0	-0.25	-0.04	-0.38
NM_002838	0	-0.3	0.07	0.06	0.02	0.16	-0.14	-0.18	-0.38	-0.25	-0.18	0.18	0.46	-0.18	-0.39	0.22	-0.29	0.27	-0.17
NM_003568	0.07	0.37	-0.02	0.06	-0.14	-0.21	0.15	0.13	-0.3	-0.07	0.42	-0.25	-0.33	-0.01	-0.2	-0.24	0.11	-0.25	0.27
NM_002840	-0.06	-0.14	-0.22	0.03	-0.27	0.03	-0.1	-0.44	0.38	-0.01	0.09	0.04	-0.1	0.05	0.18	-0.21	-0.01	-0.1	0.23
NM_002844	-0.18	-0.08	-0.22	-0.06	-0.16	0.43	-0.22	-0.02	0.11	-0.28	-0.12	0.28	0.1	-0.12	0.61	-0.11	-0.21	0.09	-0.59
NM_002848	0	0.33	0.08	-0.01	0.01	0.01	-0.41	0.27	0.24	-0.01	0.03	0	0.04	-0.26	-0.09	-0.09	-0.02	-0.11	0.45
NM_003579	-0.05	0.11	-0.16	-0.04	-0.05	0.57	-0.21	0.12	0.61	-0.11	0.02	0.42	0	-0.14	0.58	0.11	-0.2	0.01	0.23
Contig48919_RC	-0.16	-0.21	-0.19	-0.09	-0.24	-0.13	-0.18	-0.16	0.21	0.15	-0.18	-0.31	0.05	-0.11	0.37	-0.08	0.01	-0.03	-0.18
NM_002852	-0.24	-0.23	0.25	-0.31	-0.31	-0.2	-0.06	-0.39	-0.15	0.15	-0.39	0.37	0.06	-0.31	0.72	-0.37	-0.45	-0.28	-0.35
NM_002854	-0.28	-0.15	-0.29	-0.26	-0.31	-0.28	-0.3	0.57	-0.19	-0.34	-0.38	-0.27	-0.29	-0.31	-0.24	-0.33	-0.33	-0.46	-0.09
NM_002857	0.11	0.21	0.11	0.06	0.15	-0.14	0.24	0.1	-0.03	-0.08	0.09	-0.22	-0.14	0.19	0.32	-0.01	0.14	0.02	0.17
NM_002858	0.17	-0.02	-0.09	0.01	0.01	-0.08	0.26	-0.37	-0.62	-0.15	-0.02	-0.03	-0.33	0.13	0.63	0.17	-0.31	-0.11	0.33
U66042	-0.04	0.06	0.03	0.02	-0.14	0.08	0.05	-0.04	-0.05	0.01	0.08	-0.05	-0.18	0.02	-0.14	-0.07	0.14	-0.02	0.18
Contig53307_RC	0.42	-0.08	0.22	-0.35	0.11	-0.66	0	-0.54	-0.51	-0.24	-0.58	-0.72	-0.45	0.27	-0.48	-0.51	-0.36	0.07	-0.93
Contig37644_RC	0.07	0.03	-0.09	-0.09	-0.1	0.34	0.03	-0.17	0.47	-0.03	-0.1	-0.12	0.17	0.03	0.69	-0.05	-0.14	0.32	-0.15
NM_002862	0.03	0.2	-0.04	-0.22	-0.09	-0.15	-0.13	-0.1	0.08	0.02	-0.03	-0.03	-0.15	0.1	-0.02	0.17	-0.06	0.1	-0.05
NM_002863	-0.05	0.25	0.21	0.08	-0.23	0.26	-0.08	-0.21	-0.19	0.19	0.41	0.22	-0.26	-0.07	-0.29	0.57	0.28	0.21	-0.03
NM_003596	-0.03	0	0.28	-0.11	-0.05	-0.13	0.09	-0.01	0.05	0.33	-0.03	-0.06	0.01	-0.13	0.13	-0.41	0.04	-0.12	0.04
U58033	0.02	-0.21	0.05	0.17	0.05	0.32	-0.06	-0.01	0.01	0.04	-0.03	0.07	-0.02	0.06	0.17	-0.2	0.2	-0.09	0.01
Contig31449_RC	-0.05	0	0.04	-0.03	0.22	0.04	0.38	-0.28	-0.38	-0.27	0.12	-0.15	-0.12	-0.07	-0.07	-0.07	-0.3	-0.24	-0.32
Contig48076_RC	-0.07	-0.27	-0.07	-0.19	-0.19	-0.04	0.22	-0.27	0.06	-0.08	-0.25	0.85	-0.07	-0.06	0.4	-0.22	-0.2	-0.17	-0.22
Contig52945_RC	0.02	-0.13	0.16	0.17	0.21	-0.25	0.16	-0.22	-0.27	-0.14	0.13	0.22	0.15	0.12	-0.18	0.42	0.19	-0.18	-0.42
Contig53674_RC	-0.02	0.07	0.16	0.02	0.1	0.14	-0.18	0.15	0.11	0.12	0.61	0.15	0.22	-0.11	-0.14	0.06	-0.06	-0.13	-0.13
NM_002888	-0.32	-0.24	-0.11	0.07	-0.23	0.92	-0.27	-0.22	-0.09	-0.02	-0.39	-0.18	0.25	-0.43	-0.18	-0.15	-0.28	-0.09	-0.3
NM_002889	-0.11	-0.11	0.2	0.2	0.12	-0.17	-0.11	0.13	-0.11	0.25	0.14	-0.22	-0.04	-0.04	-0.38	-0.58	0.22	-0.2	-0.66
Contig34380_RC	0	0.02	0.06	-0.1	0.17	0.07	-0.3	0	0.02	-0.04	0.27	-0.01	0.12	0	-0.05	-0.04	-0.08	-0.33	0.12
Contig47339_RC	-0.15	-0.1	-0.02	-0.05	0	0.6	0.03	-0.19	0.54	0.05	-0.3	0.33	0.09	-0.07	0.22	0.12	-0.02	-0.46	0
Contig38966_RC	-0.06	0.31	0.11	0	-0.03	-0.25	-0.18	0.4	0.29	-0.08	0.26	-0.09	0.07	-0.14	0.06	0.02	0.1	0.16	0.2
NM_002890	0.13	-0.11	-0.2	0.1	0.18	0.31	0.02	-0.11	-0.41	-0.21	-0.04	-0.12	-0.06	0.56	-0.23	-0.25	0.15	-0.09	0.09
NM_002894	-0.04	-0.56	-0.08	-0.13	0.2	-0.05	0.24	-0.41	-0.46	-0.41	-0.21	-0.11	-0.26	-0.02	0.18	0.24	-0.4	-0.31	0.21
NM_002899	0.03	-0.09	-0.35	-0.33	-0.46	0.2	-0.02	-0.44	0.23	-0.28	-0.42	-0.24	0.15	-0.44	0.81	-0.12	-0.59	-0.24	-0.56
Contig15169_RC	0.2	-0.25	0.02	-0.06	0.02	0.11	-0.46	-0.01	-0.59	-0.08	-0.08	-0.38	-0.26	-0.09	-0.43	0.05	-0.28	-0.33	-0.18
AF159092	0	-0.02	0.02	-0.12	-0.19	-0.16	-0.01	-0.25	0.9	-0.1	-0.35	-0.08	0.19	0.04	0.45	-0.26	-0.17	-0.24	-0.18
Contig46376_RC	-0.06	-0.1	0.1	-0.15	0.11	-0.06	-0.11	-0.18	-0.46	-0.46	-0.22	-0.07	-0.16	0.02	-0.46	0.02	-0.06	-0.19	0.02
Contig35936_RC	-0.24	-0.37	-0.04	-0.07	-0.12	-0.12	0.18	-0.16	-0.14	0.15	-0.1	-0.33	-0.34	0.18	-0.23	-0.02	-0.14	0.34	-0.27
Contig51974_RC	-0.16	-0.41	-0.11	-0.12	0.09	-0.02	0.04	-0.31	-0.3	-0.27	-0.03	-0.12	0.06	0.04	0.32	0.26	-0.1	0.04	-0.09
Contig52094_RC	-0.13	-0.03	-0.1	-0.03	0	-0.15	0.33	-0.25	0.14	-0.22	-0.56	-0.19	-0.25	-0.04	0.27	0.24	-0.37	-0.35	-0.06
Contig44870	0.36	1.04	-0.07	-0.06	0.02	-0.29	0.34	-0.26	-0.33	-0.32	1.07	0.22	-0.25	0.11	-0.45	-0.19	0.49	-0.47	0.62
Contig37598	0.22	-0.11	0.23	0.07	0.29	0.04	0.11	-0.12	-0.29	0.11	-0.19	-0.14	0.05	0.27	0	-0.26	0.04	0.11	0.26
AF035307	-0.04	-0.12	0.09	0.13	0.18	-0.16	-0.04	-0.16	-0.63	0.02	0.03	-0.12	0.03	-0.06	-0.52	-0.02	0.02	-0.04	-0.35
AF035318	0.25	-0.09	0.4	0.05	0.01	0.4	-0.37	0.12	-0.12	0.05	-0.11	0.27	0.63	-0.11	-0.12	0.24	-0.26	-0.04	-0.12
Contig45397_RC	-0.39	-0.44	-0.09	-0.13	0.16	-0.2	0.69	-0.77	-0.74	-0.72	-0.03	-0.27	-0.36	0.41	-0.49	-0.71	-0.82	-0.05	-0.61
Contig52687_RC	0.03	-0.21	-0.01	0.17	-0.1	-0.04	-0.11	-0.18	-0.26	0.11	0.01	0.36	0.21	0.04	0.4	-0.44	-0.12	-0.02	-0.24
AF220492	0.02	-0.04	0.09	0.35	0.19	0.34	0.09	-0.09	0.19	0.02	0.09	0.2	0.14	0.12	-0.02	-0.03	0.08	0.18	0.04
Contig52830_RC	0.22	0.13	0.19	0.27	0.04	-0.11	-0.19	0.11	0.39	0.14	0.08	-0.11	0.11	0.25	0.39	-0.27	0.23	-0.24	-0.41
AF052094	0.07	0	0.35	0.19	-0.18	0.3	0.03	-0.13	-0.22	0.25	-0.14	-0.21	0.28	-0.13	0.02	-0.07	0.12	0.21	-0.09
Contig55852_RC	0.12	0.02	-0.02	-0.13	-0.1	-0.38	0.21	0.16	-0.39	-0.27	-0.1	0.02	-0.13	0.4	0.21	0.18	0.16	-0.11	0.09
Contig34957_RC	0.15	-0.04	0.12	0.16	0.08	0.13	-0.34	0.06	-0.09	-0.1	0.13	-0.31	0.02	-0.23	0.06	0	-0.16	-0.19	-0.3
S62138	-0.22	0.01	0.1	-0.21	-0.09	-0.18	0.32	-0.1	-0.09	0.36	0.38	-0.02	-0.2	-0.21	-0.54	-0.12	-0.1	-0.04	0.06
Contig718_RC	0.18	-0.09	0.11	-0.11	0.14	-0.08	0.1	-0.35	-0.74	-0.15	-0.21	-0.4	-0.29	0.2	-0.08	0.12	-0.07	0	0.16
Contig43096_RC	-0.12	-0.07	-0.05	0.18	0.04	-0.18	-0.14	-0.29	-0.04	-0.08	-0.46	0.01	-0.35	-0.01	-0.25	-0.19	0.03	-0.09	0.46
Contig45389_RC	0.28	0.15	0.1	-0.14	-0.45	-0.37	-0.25	-0.15	-0.11	0.26	-0.04	-0.52	-0.2	-0.07	-0.25	-0.41	-0.05	-0.33	-0.36
Contig49892_RC	-0.03	-0.02	0.02	0.03	-0.1	-0.19	0.42	0.25	-0.07	0.32	-0.07	-0.2	-0.22	0.69	-0.24	0.06	-0.04	-0.16	-0.19
Contig37513_RC	-0.15	-0.16	-0.19	0.12	-0.07	-0.04	0.03	-0.2	-0.05	-0.18	-0.05	-0.16	-0.18	0.24	0.54	0.25	-0.35	0.14	-0.09
Contig49509_RC	-0.11	-0.08	-0.06	-0.06	0.09	-0.03	-0.04	0.02	-0.35	-0.02	0	-0.31	-0.03	0.08	-0.43	0.28	0.05	0.1	0.46
Contig52814_RC	0.25	0.19	-0.07	-0.04	-0.03	0.17	-0.11	0.3	-0.36	0.24	0.08	-0.21	0.02	-0.03	-0.05	0.15	-0.12	-0.55	-0.13
Contig50979_RC	0.01	-0.3	0.02	1.02	0.25	-0.28	-0.08	-0.26	-0.19	-0.21	-0.47	-0.12	-0.09	-0.24	-0.45	0.11	-0.39	-0.19	-0.38
Contig3398_RC	-0.15	-0.05	-0.11	-0.1	-0.08	-0.1	0	-0.01	0.08	0.12	-0.24	-0.02	-0.04	-0.06	-0.12	0.25	-0.05	-0.05	0.12
NM_021004	-0.04	0.12	0.12	-0.03	0.01	-0.17	0.02	0.04	0.19	0.01	-0.3	-0.13	-0.21	-0.06	-0.37	-0.07	-0.17	0.2	0.19
AL133427	0.3	0.03	-0.04	0.08	-0.05	0.38	-0.35	0.22	-0.28	0.07	0.09	-0.21	0.17	-0.11	0.26	-0.1	0.03	-0.24	-0.07
Contig45891_RC	0.13	-0.06	-0.07	0.08	-0.12	-0.32	0.06	-0.24	0.19	-0.04	-0.26	0.15	-0.28	0.15	-0.37	0.07	-0.04	-0.03	0.13
AB040900	0.14	0.27	0.3	-0.16	0.15	-0.37	-0.18	0.21	-0.19	-0.27	0.07	-0.28	-0.37	0.35	-0.29	0.14	0.41	-0.37	0.9
AB040901	0.1	-0.09	-0.04	-0.03	0.14	-0.05	0.21	0.05	-0.42	-0.12	0.07	-0.19	-0.05	-0.04	-0.05	0.15	0.07	-0.24	0.29
AB018305	0.08	-0.12	0.31	0.16	-0.09	0.59	-0.31	-0.11	-0.38	0.31	-0.12	-0.38	0.06	-0.05	-0.12	-0.61	0.16	-0.41	-0.67
Contig44553_RC	0.06	0.26	-0.06	-0.06	-0.11	-0.29	-0.06	0.18	-0.16	-0.09	-0.1	0.09	-0.06	-0.15	0.28	-0.5	0.01	-0.02	0.13
NM_021020	0.01	0.19	0.07	-0.05	-0.05	-0.06	-0.01	0.19	0.18	0.07	0.16	-0.17	0.03	-0.04	0.29	-0.02	0.08	-0.2	-0.38
Contig1240_RC	0.09	0.01	0.1	-0.02	0.16	0.62	0.33	-0.13	0.01	0.02	-0.07	0.31	0.14	0.05	0.41	0.23	0.01	-0.12	0.19
AL117406	-0.49	0.52	-0.24	-0.2	-0.87	-1.17	-1.08	-0.82	-1.02	0.28	-0.61	-1.11	-1.17	-0.19	-1.21	0.33	-0.62	0.61	-1.14
Contig39556_RC	0.19	-0.1	-0.01	-0.07	-0.11	-0.17	-0.01	-0.07	-0.3	-0.17	0.51	-0.27	-0.13	-0.02	-0.19	-0.29	0.31	-0.06	-0.39
AB018311	-0.1	-0.43	-0.01	-0.4	-0.4	-0.27	-0.04	-0.33	-0.11	-0.44	-0.37	-0.17	-0.02	-0.29	-0.19	-0.37	-0.43	-0.21	-0.12
AB018314	0.08	-0.02	-0.02	0.02	-0.1	-0.11	-0.04	-0.04	0.04	0.09	-0.08	-0.07	-0.13	0.39	0.02	-0.18	-0.02	-0.04	-0.02
AB040914	-0.03	-0.17	-0.11	0.05	0.04	-0.17	0.28	0.03	0	0.07	-0.43	-0.23	-0.47	0.37	-0.19	-0.2	0.03	0.2	-0.37
AL117418	0.05	-0.22	-0.16	0.38	-0.02	0.03	0.24	-0.37	-0.44	-0.18	-0.16	-0.11	-0.25	0.41	-0.31	-0.01	-0.43	0.16	-0.27
NM_021038	0.11	-0.44	0.16	0.07	0.13	0.06	0.14	-0.37	-0.36	0	-0.08	0.15	0.23	0.08	-0.01	0.01	-0.1	0.1	-0.17
Contig31211_RC	0.01	0.12	-0.28	-0.04	-0.06	-0.08	-0.09	0.29	0.17	-0.14	-0.04	-0.24	-0.26	-0.18	-0.27	-0.13	-0.12	-0.39	-0.08
AB040921	-0.08	-0.33	-0.05	-0.04	0.15	-0.09	0.06	-0.18	-0.44	0.05	-0.05	0.18	-0.02	-0.13	0.29	-0.07	-0.17	0.18	0.04
AB018324	0.02	-0.14	0.15	-0.16	0.14	-0.03	-0.05	-0.28	0.12	0.11	-0.26	-0.06	0.1	-0.03	-0.15	-0.01	-0.24	-0.2	-0.23
AB040926	0.32	-0.22	0.46	0	0.1	-0.27	0.26	-0.33	-0.15	-0.39	-0.56	-0.14	-0.3	0.01	-0.4	0.44	-0.77	-0.25	-0.15
AB040927	0.08	-0.01	0.05	0.11	0.3	-0.09	0.16	0.21	-0.14	0.03	-0.19	0.09	-0.06	0.16	0	-0.19	-0.08	0.14	-0.05
AL117421	-0.1	-0.1	-0.18	0.24	-0.2	0.33	0.04	-0.21	0.63	0.01	-0.15	0.31	0.25	0.03	-0.01	-0.09	0.14	0.55	-0.08
Contig60583_RC	0.04	0.38	0.1	-0.17	0.28	0.18	-0.17	0.2	0.3	0.09	0.4	0.1	0.26	-0.11	0.43	0.17	-0.17	-0.28	0.09
NM_005000	0.02	-0.3	0.05	0.04	0.18	-0.1	0.4	-0.29	-0.73	-0.23	-0.16	0.05	-0.05	0.08	-0.04	-0.05	-0.36	0.2	0.14
NM_005001	-0.28	0.31	-0.03	-0.16	0.1	0.07	0.02	0.51	0.1	-0.07	-0.05	0.02	-0.28	-0.11	-0.02	0.32	-0.19	-0.11	0.14
NM_005002	0.06	0.29	-0.01	0.06	0.15	0.3	-0.15	0.23	0.36	0.12	-0.07	0.33	0.15	-0.06	0.29	0.23	0.2	-0.04	0.18
NM_005005	-0.09	-0.04	-0.19	-0.12	-0.15	0.07	-0.33	0.03	0.48	-0.23	-0.34	-0.01	-0.19	-0.08	-0.29	0.05	0.07	-0.24	0.28
AB040930	0.05	-0.09	-0.03	-0.16	-0.26	-0.4	0	-0.13	0.22	-0.12	0.02	0.44	-0.01	-0.19	0.42	-0.54	-0.28	0.12	-0.43
AB018333	0.19	0.32	0.04	0.5	-0.09	-0.15	0.12	-0.26	-0.15	-0.06	-0.12	-0.27	-0.07	0.3	-0.22	-0.33	0.06	-0.04	-0.53
AB040937	0.33	-0.08	0.15	0.14	0.2	-0.14	0.2	-0.03	-0.44	-0.18	0.03	-0.17	-0.32	0.16	0.26	0.12	0.05	-0.12	0.29
AL117435	-0.13	-0.23	-0.07	-0.21	0.05	-0.18	0.16	0.04	0.79	-0.15	-0.32	0.3	-0.03	0.1	0.18	0.26	-0.35	-0.54	-0.25
NM_005013	-0.25	-0.35	0.15	-0.15	0.16	-0.19	0.26	-0.39	-0.59	0.24	0.12	-0.49	-0.09	0.31	-0.29	0.25	0	-0.19	0.08
NM_012307	0.14	-0.01	0.09	0.11	-0.09	-0.16	-0.07	-0.12	-0.26	-0.02	-0.1	0.08	0.02	-0.02	-0.31	0.41	-0.07	0.06	0.47
AB018345	0.01	0.47	-0.13	0.1	0.3	0.13	-0.34	0.18	-0.46	0.05	0.08	-0.18	-0.33	-0.02	0.24	0.28	-0.01	-0.46	-0.42
AL117441	-0.05	-0.54	-0.1	-0.11	0.27	-0.3	0.19	-0.25	-0.85	-0.1	-0.16	-0.01	-0.1	0.27	-0.14	0.2	0	0.02	-0.22
AL117442	-0.03	0.32	-0.05	-0.09	0.01	-0.31	-0.13	0.07	0.05	0.01	0.09	-0.1	-0.1	-0.04	-0.23	0.4	0.25	0	0.22
NM_021063	-0.26	-0.2	-0.28	-0.42	-0.05	-0.41	-0.12	0.12	-0.16	0.11	-0.1	-0.01	-0.23	0.17	-0.39	0.1	-0.07	0.27	-0.06
NM_005025	-0.23	-0.16	-0.16	-0.28	-0.25	-0.29	-0.19	-0.37	-0.29	-0.27	-0.52	-0.17	-0.27	-0.35	-0.43	0.47	-0.48	-0.2	-0.23
NM_021065	-0.19	0.2	-0.21	-0.2	-0.08	-0.39	-0.19	0.23	-0.03	-0.15	0.17	-0.3	-0.3	-0.07	-0.38	-0.01	-0.02	-0.07	-0.04
NM_012317	0.29	0.2	-0.06	-0.02	0.02	0.53	-0.39	0.36	0.1	0	0.08	0.13	-0.01	-0.15	0.2	-0.36	0.21	0.18	0.5
NM_012319	-0.33	0.24	-0.08	0.19	-0.34	-0.92	0.31	-0.27	-1.08	-0.72	0.42	-0.86	-0.86	-0.4	-0.79	0.02	0.17	-0.73	0.41
NM_021069	0.01	-0.35	-0.16	-0.19	-0.32	0.74	0.41	-0.38	-0.23	-0.34	-0.71	0.34	-0.05	0.33	-0.37	-0.15	-0.22	0.39	-0.93
AB018353	0.03	-0.04	0.02	0.01	-0.1	0.37	0.05	-0.02	-0.18	0.03	-0.09	0.25	-0.1	-0.01	0.25	0.02	-0.05	-0.16	0.31
Contig40552_RC	0.11	-0.19	0.08	0.25	0.17	-0.05	-0.49	0.19	-0.05	0.33	0.34	-0.22	-0.35	-0.06	-0.37	-0.47	0.32	-0.3	-0.39
AL117452	-0.03	0.09	0.09	0.19	0.02	0.34	-0.27	-0.14	0.19	-0.23	0	0.28	0.3	-0.41	0.17	0.37	0.21	-0.14	-0.1
Contig55004	0.11	-0.08	0.11	-0.03	-0.06	0.27	-0.09	0.02	0.1	-0.01	-0.12	0.04	0.02	0.1	0.22	0.15	0.04	-0.32	0.25
NM_005032	0.11	-0.24	0.13	0.1	0.13	0.37	-0.13	-0.04	-0.29	-0.02	0.18	0.28	0.08	-0.06	0.37	-0.48	0.25	-0.33	-0.53
NM_012322	-0.14	-0.29	-0.06	-0.31	-0.03	0.14	0.19	-0.32	-0.34	-0.03	-0.19	-0.08	-0.16	0.12	-0.07	-0.36	-0.39	0.02	0.03
NM_004305	-0.04	0	0.15	0.11	-0.13	-0.07	0.01	-0.08	0.37	0	-0.13	0.32	0.31	-0.05	0.09	-0.03	-0.08	0.19	-0.07
NM_005034	-0.12	-0.26	-0.1	-0.25	-0.1	0.09	0.01	-0.13	-0.19	-0.16	-0.08	0.03	-0.2	0.11	0.55	-0.05	-0.09	0.02	0.34
NM_005037	-0.08	0.09	0.39	0.27	-0.19	-0.33	0.07	-0.09	-0.33	0.15	-0.11	-0.24	0.21	0.11	0	-0.17	-0.05	-0.01	-0.13
NM_021076	-0.28	-0.12	0.11	-0.16	-0.29	-0.36	0	-0.29	-0.28	0.31	-0.5	-0.35	-0.05	-0.25	0.35	0.91	-0.24	-0.27	0.65
NM_020347	0.16	-0.27	0.13	-0.04	0.25	-0.18	0.4	-0.46	-0.72	-0.04	0.23	-0.21	-0.19	0.08	-0.03	-0.05	-0.07	-0.06	0.12
NM_021077	-0.21	-0.07	0.09	-0.08	-0.07	1.01	-0.14	-0.31	0.2	0.12	-0.14	0.06	0.15	-0.06	-0.1	0.11	-0.09	-0.14	-0.26
NM_012329	-0.19	0.02	0.26	-0.19	-0.16	0.06	-0.01	0.16	-0.22	0.26	0.17	0	0.09	0	0.35	-0.37	0.08	-0.14	0.09
AB040967	0.07	0.09	0.1	0.03	0.03	-0.27	-0.01	-0.08	-0.02	0.07	0.04	-0.25	-0.3	-0.08	-0.34	-0.07	-0.01	0.08	0.06
X56807	-0.1	0.17	-0.18	-0.04	0.01	0.34	-0.12	-0.05	0.26	-0.31	-0.09	0.67	0.4	-0.02	0.64	-0.58	0	-0.03	-0.18
NM_004310	-0.05	-0.12	0.12	0.32	0.05	-0.08	0.88	-0.09	-0.04	-0.12	-0.3	-0.07	0.17	0.44	-0.39	0.19	-0.4	0.17	-0.02
NM_005040	-0.06	-0.26	0.09	0.05	-0.19	-0.16	0.04	-0.24	-0.11	0.04	-0.17	-0.19	0.12	-0.26	-0.33	-0.13	-0.01	-0.07	-0.15
NM_004311	0.2	0.14	0.24	-0.04	0.15	-0.15	0.13	-0.04	-0.31	0.03	0.33	0.22	-0.1	-0.14	0.08	0.13	-0.01	-0.26	-0.41
NM_012332	0	-0.23	-0.02	-0.05	-0.08	0.12	-0.17	-0.09	0.13	0.17	-0.05	0.16	0.16	-0.22	0.01	-0.15	0.1	0.03	-0.07
NM_005044	-0.09	-0.07	-0.05	-0.01	-0.04	0.26	-0.16	-0.08	0.01	-0.19	-0.21	0.31	0.16	-0.09	0.38	-0.1	-0.01	-0.1	-0.17
NM_020353	0.28	0.17	0.34	0.33	0.24	0.37	0.28	-0.03	-0.1	0.35	0.13	0.03	0.36	0.17	-0.02	0	0.23	0.05	-0.22
NM_004315	0.19	1.07	-0.05	-0.12	0.28	-0.52	0.29	-0.2	-0.81	-0.22	0.25	-0.48	-0.28	0.02	-0.6	-0.01	-0.11	-0.29	-0.18
Contig56299_RC	0.01	-0.01	0.16	0.08	-0.12	-0.23	0.1	-0.21	-0.37	0.13	0.08	0.05	0.19	-0.09	0.09	-0.11	0.06	-0.21	-0.21
AL117468	-0.03	0.12	0.13	0.1	-0.14	-0.3	-0.21	-0.01	0.17	0.1	0.04	0.04	-0.03	-0.15	-0.2	-0.26	0.07	-0.2	-0.14
NM_012336	-0.18	-0.13	0.06	-0.04	-0.14	0.07	-0.09	0.05	0.15	0.07	0.06	0.06	0.07	-0.32	0.22	-0.18	0.03	-0.25	0.09
NM_005046	-0.56	-0.28	-0.53	-0.61	-0.57	0.54	-0.34	-0.7	-0.57	-0.54	-0.46	0.58	0.46	-0.6	0.09	-0.66	-0.65	-0.68	-0.56
NM_012337	0.16	0.06	0.66	0.75	-0.32	-0.27	0.29	-0.36	-0.11	0.11	-0.15	-0.17	-0.47	0.19	-0.36	-0.39	0.71	0.06	-0.28
NM_012339	-0.06	0.05	0.16	0.07	-0.22	-0.22	0	-0.49	-0.27	0.08	-0.34	-0.18	-0.21	-0.03	-0.52	-0.34	-0.15	0.41	-0.41
AB032959	-0.07	0.21	-0.02	-0.2	0	-0.02	0.05	0.04	-0.02	-0.17	0.04	0.13	-0.1	-0.06	0.09	0.39	-0.13	-0.35	0.42
NM_012341	-0.07	-0.11	-0.09	-0.1	-0.11	0.37	-0.1	0.02	0.02	0.1	0.13	0.2	0.29	-0.08	0.35	-0.06	0.04	0.2	0.12
NM_012342	-0.41	-0.15	-0.13	-0.19	-0.29	-0.51	-0.68	-0.16	0.43	0.03	-0.41	-0.23	-0.33	-0.06	-0.22	-1.37	0.28	0.09	-1.31
NM_004323	0	0.11	0.31	0.1	0.2	-0.02	0.24	-0.01	-0.21	0.03	0.03	-0.33	-0.21	0	-0.34	0.04	-0.09	-0.33	0.06
Contig45859_RC	-0.01	-0.47	0.31	0.11	-0.02	0.16	0.11	-0.39	-0.56	-0.15	-0.17	-0.17	0.16	-0.01	0.17	-0.3	-0.02	0.04	-0.36
AL117478	-0.09	0.19	-0.06	-0.05	-0.14	-0.38	-0.14	0.2	0.11	0.09	0.04	-0.23	0	-0.01	0.23	-0.46	0.13	0.07	0.28
AB032961	-0.02	-0.06	0.09	0.11	0.18	0	-0.18	-0.13	-0.16	-0.04	0	0.22	0.07	0.14	-0.17	-0.47	0.07	-0.22	0.02
M27749	-0.17	-0.33	-0.12	-0.33	-0.57	0.3	-0.25	-0.38	0.28	-0.51	-0.53	-0.22	0.37	-0.59	-0.34	0.28	-0.76	0.37	0
AB032969	-0.01	-0.32	0.09	-0.11	0.32	0.06	0.19	-0.38	-0.55	-0.17	0.09	-0.08	0.04	0.14	-0.13	-0.17	-0.09	0.11	0.04
NM_003600	-0.28	0.42	-0.29	-0.14	-0.12	0.11	-0.44	0.55	0.16	-0.07	0.35	0.15	0.03	-0.22	-0.05	0.19	0.09	0.04	0.44
NM_003601	-0.11	-0.38	-0.06	0.03	0.1	0.03	0.03	-0.25	-0.47	-0.1	0.02	0.05	0.02	0.06	0.13	-0.15	-0.05	0.49	-0.09
NM_004330	0.16	-0.12	0.07	0.35	0.09	0.41	0.09	-0.15	-0.25	0.08	0.17	0.26	0.2	0.02	0.11	-0.12	0.09	0.23	-0.03
NM_003603	0	-0.12	-0.08	0.01	-0.15	0.64	0.33	-0.18	-0.06	-0.16	-0.29	0.23	0	0.25	-0.18	-0.05	-0.08	0.27	-0.22
NM_020372	-0.26	-0.3	-0.04	-0.19	-0.07	-0.62	-0.08	0.34	-0.17	0.01	-0.01	-0.45	-0.39	-0.18	-0.1	-0.42	-0.04	0.01	-0.23
NM_005063	-0.2	0.19	0.2	-0.35	0.01	0.17	-0.41	0.03	0.12	0.55	-0.23	-0.42	-0.03	-0.24	-0.4	0.14	0.23	-0.12	0.18
NM_020373	0.13	-0.02	0.59	-0.08	0.06	-0.12	0.13	0.08	-0.01	0.24	-0.11	0.11	-0.02	-0.03	-0.01	-0.22	-0.17	-0.37	0.28
NM_004335	-0.01	0.01	-0.38	-0.04	-0.14	-0.48	-0.19	0.05	-0.1	-0.06	0.28	0.21	-0.18	-0.22	-1.06	0.25	-0.27	0.2	0.06
NM_004336	-0.24	-0.06	-0.14	-0.03	-0.22	0.27	-0.41	0.06	0.21	-0.28	-0.09	0.4	-0.17	-0.17	0.18	0.05	-0.09	0.1	0.36
NM_003607	-0.05	-0.32	-0.05	0.16	-0.26	0.05	-0.2	-0.24	-0.46	-0.07	0.24	0.1	-0.1	-0.15	-0.05	-0.24	0.01	-0.31	-0.1
NM_005067	0.16	-0.07	-0.12	-0.07	0.07	-0.26	0.11	-0.2	0.01	-0.09	0.1	-0.18	-0.31	0.02	-0.09	0.12	-0.13	-0.37	0.15
NM_004338	0.1	-0.19	-0.06	-0.01	0.28	-0.25	0.09	0.07	-0.38	-0.28	-0.24	-0.11	-0.17	0.46	0.13	-0.38	-0.09	-0.41	-0.28
NM_005069	0.09	-0.37	0.3	-0.08	-0.19	0.19	-0.11	0.11	-0.09	0.17	0.5	-0.08	0.28	-0.1	-0.32	-0.44	0.74	0.34	-0.23
NM_020379	0.19	0.29	0.34	0.47	0.06	-0.12	0.02	0.07	-0.08	0.08	-0.13	-0.05	0.14	0.09	-0.15	0.23	-0.04	-0.07	-0.07
Contig3876_RC	-0.07	-0.05	-0.08	-0.1	-0.17	-0.18	-0.09	0.03	-0.05	0.07	0.09	-0.23	0.03	-0.07	-0.12	-0.24	-0.02	-0.13	0.25
AB032973	-0.08	-0.22	-0.1	-0.25	0.08	0.37	0.12	-0.3	-0.14	0.13	-0.27	0.08	0.07	0.19	0.18	-0.27	0.04	-0.05	0.2
Contig56434_RC	0.24	-0.31	0.02	-0.14	0.29	-0.37	-0.01	-0.32	-0.69	-0.27	-0.09	-0.5	-0.41	0.38	0.15	-0.26	-0.15	-0.04	-0.02
AB032977	0.06	0.01	0.14	0	0.16	-0.36	-0.35	0.35	-0.02	0.07	0.01	-0.08	-0.04	-0.03	0.21	-0.01	-0.13	-0.4	0.22
Contig48790_RC	0.13	-0.08	0.25	0	-0.09	-0.25	-0.03	0.26	-0.38	0.22	0.01	-0.2	-0.13	0.07	-0.3	-0.18	0.12	-0.22	-0.31
NM_003613	-0.04	0	0.04	0.32	-0.58	-0.75	-0.15	-0.38	-0.24	0.53	-0.71	-0.51	0.35	0.03	-0.74	-0.67	-0.22	-0.22	-0.74
NM_004342	0.25	-0.14	0.06	0.3	0.21	-0.25	-0.05	-0.1	-0.39	-0.07	0.18	0.13	0.1	0.08	0.12	-0.23	0.19	0.04	-0.38
NM_003615	0.12	-0.26	-0.22	-0.13	-0.03	-0.38	0.2	-0.39	-0.41	-0.32	-0.01	-0.46	-0.31	-0.09	-0.57	-0.21	0.02	-0.47	-0.53
NM_004345	-0.29	-0.15	-0.55	-0.5	-0.42	-0.44	-0.28	-0.08	-0.49	-0.12	-0.49	-0.47	-0.52	-0.42	-0.09	0.28	0.15	-0.09	-0.18
NM_003617	0.07	-0.09	0.06	-0.05	0.43	-0.28	0.05	-0.3	-0.48	-0.24	-0.19	-0.26	-0.01	0.04	-0.22	0.35	-0.21	0.12	-0.21
NM_005077	-0.18	0.07	0.01	-0.05	-0.1	0.22	-0.07	-0.01	0.34	0.19	0	0.25	0.12	-0.05	0.02	-0.11	0.06	0.23	-0.34
NM_005079	-0.1	-0.14	-0.07	-0.24	0.15	-0.06	-0.06	0.05	-0.47	-0.35	-0.13	-0.12	-0.22	0.08	-0.45	0.07	-0.17	-0.23	0.26
Contig37140_RC	0.24	-0.3	0.26	0.33	-0.19	-0.23	0.63	-0.39	-0.45	0.05	0.06	-0.25	-0.08	0.15	-0.15	-0.35	0.01	0.02	-0.02
AB032983	-0.15	0.15	0.03	0.2	0.05	-0.44	0.08	-0.35	-0.01	0.11	0.14	0.26	-0.01	0.27	-0.46	-0.1	0.52	-0.21	-0.04
AB032986	0	0.05	0.09	0.03	0.06	0.25	0.03	0.01	0.31	0.33	-0.07	-0.05	0.15	0.17	0.25	-0.02	-0.09	0.26	-0.38
NM_004350	-0.05	-0.12	0.04	0.02	-0.02	0.52	-0.21	-0.04	0.23	-0.18	-0.17	0.45	0.36	-0.28	-0.23	0.16	-0.16	0.13	-0.11
NM_005080	-0.05	0.25	-0.06	0.1	0.05	-0.71	0.39	0.07	-0.66	-0.1	-0.08	-0.74	-0.72	0.15	-1.05	0.16	-0.33	-0.13	0.17
NM_004353	-0.05	-0.05	0.03	0.35	-0.02	-0.16	-0.24	0.04	0.05	0.29	0.12	-0.11	-0.03	-0.13	-0.16	-0.26	0.22	-0.09	-0.51
NM_004354	0.18	-0.33	0	0.16	0.03	-0.37	0.7	-0.27	-0.59	-0.09	-0.1	-0.23	-0.23	0.22	-0.17	-0.47	-0.13	0.2	-0.38
NM_005084	-0.25	0.05	-0.09	0.18	0.1	0.2	-0.43	0.04	-0.14	0.11	0.17	0.26	0.01	-0.21	0.02	0.41	0.24	0.2	0.18
NM_004355	0.16	-0.04	0.06	0.13	-0.1	-0.06	-0.26	0.02	0.11	-0.27	-0.22	0.09	0.11	-0.27	-0.35	0.16	-0.19	0.26	-0.25
NM_003627	-0.13	0.17	-0.05	-0.23	0.13	-0.27	0.04	-0.03	0.11	0.1	-0.14	-0.29	-0.21	0.14	-0.12	0.83	-0.11	-0.31	-0.33
NM_004358	-0.28	0.31	-0.26	-0.2	-0.34	0.39	-0.47	0.22	0.4	-0.19	-0.4	0.12	0.01	-0.41	-0.23	0.3	-0.16	0.07	0.37
Contig51111_RC	-0.23	0.05	-0.28	-0.13	-0.07	-0.24	-0.11	-0.05	-0.17	-0.3	-0.2	-0.16	-0.26	0.05	0.34	-0.04	-0.37	0.23	0.14
NM_002901	-0.15	-0.29	-0.08	-0.1	-0.13	-0.04	-0.17	-0.04	-0.01	0.07	-0.15	-0.05	-0.09	-0.2	-0.37	-0.15	0.01	0.1	-0.73
NM_004360	-0.06	0.1	-0.6	-0.29	-0.11	-0.18	-0.77	-0.05	-0.11	0.06	0.62	-0.08	-0.37	-0.09	-0.18	0.36	0.31	0.31	0.18
NM_004361	0.21	-0.05	-0.24	-0.16	0	-0.22	0.11	0.01	-0.06	-0.21	-0.27	0.02	-0.24	0.15	-0.16	1.14	-0.16	-0.27	-0.13
NM_003633	-0.1	-0.1	-0.05	0.18	-0.02	-0.12	-0.08	0.02	0.32	0.14	-0.07	-0.31	-0.09	-0.2	0.21	-0.27	0.3	0.03	-0.31
NM_004362	-0.15	-0.12	-0.12	-0.13	0.46	-0.34	0.38	-0.29	-0.32	-0.08	-0.08	-0.34	-0.41	0.35	-0.04	0.38	-0.47	0.23	-0.15
NM_003634	-0.19	0.2	-0.23	-0.2	-0.21	-0.36	-0.08	0.01	0.2	0.05	0	-0.01	-0.36	-0.11	0.32	0.1	-0.3	0.14	-0.03
NM_002906	-0.2	-0.32	0.01	-0.03	-0.19	0.17	-0.07	-0.31	-0.15	-0.04	0	0.03	0.04	-0.12	-0.18	-0.01	0.04	-0.02	-0.21
NM_004364	0.03	0.13	0.31	0.09	-0.05	-0.12	-0.32	-0.03	-0.33	-0.16	-0.24	-0.09	0.14	0.17	0.23	-0.11	-0.08	-0.18	0.03
Contig3259_RC	0.01	-0.3	0.1	0.36	0.14	-0.29	-0.11	-0.18	-0.67	-0.14	0.07	0.08	0.11	-0.11	-0.08	-0.43	0.03	-0.08	-0.63
NM_012385	-0.26	-0.45	0.02	0.15	0.03	-0.36	0.06	-0.14	-0.1	0.25	0.08	-0.24	-0.35	-0.03	-0.12	0.07	-0.15	-0.16	-0.56
NM_004367	-0.12	-0.15	0.26	0	0.01	0.24	0.53	-0.12	-0.1	-0.27	-0.37	0.12	0.26	-0.22	-0.24	-0.01	-0.2	0.02	-0.1
NM_004368	0.17	0.03	0.13	0.18	0.12	-0.13	-0.17	0.15	-0.03	0.02	0.08	-0.15	0.13	-0.08	0.02	-0.22	0.13	-0.25	-0.66
NM_004369	0.09	0.1	0.2	0.39	-0.19	-0.34	-0.48	0.04	-0.55	0.26	0.23	-0.3	0.04	-0.1	-0.78	-0.48	0.11	-0.35	-0.73
NM_003641	-0.05	-0.03	-0.14	0.19	-0.19	-0.06	-0.25	0.63	0.18	-0.37	0.29	0.16	-0.01	-0.35	-0.82	-0.37	-0.05	0.04	-0.4
NM_012391	0.02	0.08	-0.17	0.17	-0.01	-0.4	-0.1	0	-0.18	0.03	0.09	-0.39	-0.23	0.19	-0.39	-0.19	0.03	0.17	0.02
NM_002916	-0.09	-0.03	-0.16	-0.06	0.02	0.31	-0.01	0.12	0.04	0.03	-0.07	0.12	0.1	-0.05	0.55	0.07	-0.07	0.08	0.06
NM_003645	-0.36	0.52	-0.12	0.1	-0.61	-0.01	0.14	-0.12	-0.76	-0.27	-0.24	-0.63	-0.75	-0.29	-0.75	0.78	-0.43	-0.7	-0.36
NM_004374	-0.41	-0.12	-0.5	-0.51	-0.2	-0.52	-0.23	0.08	-0.8	-0.58	0.06	-0.75	-0.96	-0.48	-1.14	0.13	-0.46	-0.94	0.74
NM_012395	0.2	0.03	0.11	0.42	0.13	0.23	-0.17	-0.06	-0.09	-0.14	0.11	-0.14	-0.14	0.1	0.29	0.08	0.2	-0.05	-0.43
NM_012396	0.05	0.01	0.08	0.11	-0.13	-0.42	-0.12	-0.09	-0.34	0.01	0	0.05	-0.04	-0.25	-0.31	-0.72	0.24	-0.27	-0.2
NM_004378	-0.24	-0.28	-0.24	-0.17	-0.28	-0.3	-0.18	-0.23	-0.16	-0.39	-0.42	0.53	-0.27	-0.35	0.73	0.14	-0.26	-0.32	-0.31
NM_003651	-0.14	-0.28	0	0.11	-0.03	0.49	0	-0.13	0.48	-0.02	0.02	0.19	0.15	-0.3	-0.1	-0.36	0.02	-0.03	-0.11
NM_002923	-0.11	-0.1	-0.07	-0.04	-0.25	-0.11	0	-0.09	0.08	-0.02	0.05	-0.32	-0.08	-0.25	-0.46	0.06	-0.33	-0.21	-0.49
NM_003652	0.08	0.07	0.19	0.23	-0.25	-0.25	-0.11	-0.06	-0.38	0.21	-0.2	-0.12	-0.27	-0.02	-0.84	-0.54	0.07	-0.12	-0.46
NM_004382	0.22	0.12	0.02	0.37	0	-0.4	-0.39	-0.01	-0.39	0.24	0.11	-0.39	-0.1	-0.04	-0.48	-0.38	0.22	-0.26	-0.53
NM_003654	-0.08	0.39	-0.13	-0.21	0.05	-0.25	-0.04	0.1	-0.11	0.04	-0.14	-0.2	-0.25	0.09	-0.24	0.68	0.05	0.06	0.28
NM_004385	0.07	-0.16	0.13	0.16	-0.07	-0.27	-0.17	-0.15	-0.63	0.23	0.09	-0.45	-0.19	-0.08	-0.26	-0.51	0.13	-0.25	-0.82
NM_002928	-0.04	-0.26	-0.2	-0.03	-0.13	-0.28	-0.2	0.1	0.24	-0.11	-0.05	-0.15	-0.4	-0.35	-0.52	-0.14	0.07	-0.18	0.43
NM_003657	0.06	0.13	-0.38	-0.66	0	-0.91	-0.08	-0.19	-0.86	0.1	0.47	-0.79	-0.78	-0.09	-1.03	-1.13	0.09	-0.22	0.01
Contig44414_RC	0.09	0.01	0.06	0.29	-0.06	-0.01	0.35	-0.14	0.04	-0.08	0.09	-0.08	0.05	0.16	-0.01	0.51	0.34	-0.05	-0.1
NM_004390	-0.15	-0.01	0.08	0.12	-0.14	-0.05	0.03	-0.16	-0.13	-0.04	-0.16	0.06	0.09	-0.14	0.08	0.1	-0.01	0.12	-0.43
NM_002933	-0.25	-0.08	0.26	0.22	0.02	-0.23	-0.34	0.31	0.13	-0.24	0.48	0.17	0.2	0.01	0.24	-0.18	0.09	-0.02	-0.02
NM_003662	-0.43	-0.24	-0.21	-0.19	-0.19	-0.44	-0.25	-0.17	0.56	-0.03	-0.39	0.27	0.1	-0.23	0.24	0.07	0.24	-0.16	-0.14
NM_004392	-0.41	-0.01	-0.21	-0.34	0.3	-0.35	-0.02	-0.07	-0.31	-0.36	-0.2	-0.37	-0.26	0.33	-0.47	0.27	-0.4	-0.5	0.17
NM_002937	0.13	-0.04	0.17	0.11	0.26	-0.35	0.39	-0.06	-0.28	0.27	-0.26	-0.38	-0.29	-0.04	-0.36	-0.26	-0.16	-0.19	-0.04
NM_004395	-0.08	0.04	0.18	0.13	-0.2	0.2	-0.2	0.17	-0.09	-0.11	0.06	0.02	-0.04	-0.05	0.55	-0.43	0.17	0.24	-0.37
NM_004399	0.03	0.13	-0.45	-0.27	-0.37	0.23	-0.06	-0.2	0.4	-0.11	-0.08	0.3	-0.38	-0.34	0.26	-0.01	-0.04	-0.02	-0.04
NM_003670	0.3	0.35	-0.08	0.46	-0.13	-0.2	0.03	0.05	-0.25	-0.18	0.04	-0.1	-0.36	-0.03	-0.58	-0.31	-0.18	-0.19	0.39
NM_003672	-0.06	-0.27	0.1	-0.29	0.14	-0.32	0.09	-0.31	-0.28	-0.27	0.08	-0.03	-0.13	-0.3	0.04	-0.07	-0.38	-0.4	-0.22
AJ270996	-0.01	-0.1	-0.13	-0.04	-0.24	0.14	-0.17	-0.08	0.23	-0.17	-0.23	-0.02	0.08	-0.27	-0.15	-0.3	-0.25	0.36	0.07
NM_003675	0.02	-0.15	-0.09	0.04	0.02	0.43	0.15	-0.16	-0.43	0.03	-0.15	-0.01	0.06	0.1	0.58	-0.06	-0.07	0.17	-0.15
NM_003676	0.06	-0.11	-0.09	0.22	0.22	0.19	-0.1	-0.13	0.03	0.04	-0.13	0.17	0.06	0.4	0.07	0.02	0.48	0.28	-0.13
NM_002949	-0.24	-0.07	-0.35	0.11	-0.25	-0.23	-0.23	0.08	0.23	-0.19	-0.1	-0.02	0.08	-0.21	0	-0.15	0.09	-0.2	0.17
Contig2889_RC	-0.07	-0.06	-0.05	-0.13	-0.16	-0.36	-0.11	0.1	0.14	0.16	-0.04	-0.22	-0.09	0.02	-0.04	0.03	0.04	-0.24	0.47
Contig52425_RC	0.06	-0.07	0.22	-0.11	0.14	-0.04	0.36	-0.38	-0.49	-0.02	0.15	0.24	-0.17	0.16	-0.31	-0.05	-0.13	0.15	0.01
NM_002956	0.02	-0.11	0.03	0.24	0.37	0.06	0.15	-0.21	-0.44	-0.06	0	-0.1	-0.01	0.08	-0.07	-0.19	0.06	0.3	-0.14
NM_003686	-0.13	-0.13	-0.29	0.04	-0.13	0.34	-0.07	0.22	0.34	-0.09	-0.12	0.46	0.13	-0.03	0.71	0.02	0.12	0.27	0.1
NM_003688	-0.05	-0.26	-0.12	-0.08	-0.12	-0.12	-0.08	0.07	-0.01	-0.1	-0.13	0.24	-0.14	0	0.02	0.03	0.12	-0.03	0.12
NM_003689	0.06	-0.08	-0.06	0.05	-0.07	-0.33	0.01	-0.15	0.1	-0.01	0.01	-0.18	-0.19	-0.12	-0.25	0.16	-0.14	-0.03	0.11
NM_002961	-0.02	-0.15	0.09	-0.1	-0.01	-0.04	-0.38	0.05	-0.1	-0.14	-0.02	-0.02	-0.1	-0.18	-0.39	-0.28	-0.06	-0.19	-0.58
NM_002963	-0.68	-0.6	-0.54	-0.32	-0.58	-0.22	-0.63	-0.57	-0.44	-0.62	-0.96	-0.47	-0.27	-0.45	-0.85	-0.08	-0.68	1.27	-0.54
NM_002964	-1.19	-1.04	-0.92	-0.4	-1.05	0.41	-1.33	-1.07	-1.03	-0.75	-1.01	-0.7	0.11	-0.41	-1.37	-0.35	-0.97	1.48	-0.94
NM_002965	-1.04	-0.75	-0.83	0.02	-0.86	0.45	-1.04	-0.75	-0.72	-0.65	-0.82	-0.58	0.54	-0.56	-1.14	-0.15	-0.15	1.3	-0.83
AF052101	0.15	-0.04	0.31	0.05	0.09	0.16	0.11	-0.36	-0.41	-0.02	-0.09	0	0.15	-0.03	-0.13	0	-0.13	-0.27	0.34
NM_002966	-0.07	-0.14	-0.01	0.03	-0.04	0.44	-0.39	-0.29	-0.25	0.15	-0.05	0.09	0.16	-0.45	-0.15	-0.4	0.01	0.17	-0.49
AF052107	-0.31	-0.08	0.15	-0.1	0.18	-0.22	0.07	-0.31	-0.4	-0.17	0.43	-0.12	-0.12	0.18	-0.02	-0.65	0.01	-0.19	-0.04
Contig52417_RC	-0.08	0.09	0.05	0.19	0.16	-0.21	0	-0.02	-0.06	0.25	-0.15	0.1	0.09	0.07	0.53	0.24	0.17	-0.05	0.23
U80736	-0.32	-0.03	-0.04	-0.08	0.67	-0.63	0.22	0.25	-0.61	0.17	-0.29	-0.51	-0.3	0.46	-0.11	0.51	0.06	0.61	0.52
Contig37483_RC	-0.48	-0.08	-0.54	-0.65	-0.17	-0.26	-0.45	-0.15	0.11	-0.28	-0.16	-0.38	-0.17	-0.52	-0.6	-0.62	-0.58	-0.53	-0.23
NM_002970	-0.27	-0.19	0.01	-0.06	0.14	-0.19	0.17	-0.21	-0.08	0.52	-0.09	-0.14	-0.12	-0.25	0.11	-0.1	-0.09	0.09	-0.07
NM_002975	0.04	-0.04	0.14	0.08	0.07	-0.45	-0.19	-0.03	-0.27	0.25	0.06	-0.39	-0.12	-0.06	-0.5	-0.3	0.09	-0.28	-0.52
NM_002979	0.1	-0.06	-0.08	0.08	0.2	0.01	0.27	-0.38	-0.65	0.02	-0.1	-0.06	-0.04	0.35	0.19	-0.13	-0.14	0.22	-0.32
Contig43435_RC	0.15	-0.13	-0.28	-0.35	-0.15	-0.17	0.08	-0.36	0.14	-0.44	-0.44	-0.23	-0.09	-0.25	-0.08	0.01	-0.12	-0.18	0.07
Contig31288_RC	-0.22	-0.18	-0.21	-0.16	-0.19	0.51	-0.39	0.25	0.32	-0.24	-0.05	0.25	0.19	-0.22	0.41	-0.02	-0.23	-0.06	0.34
Contig38438_RC	0.27	0.17	-0.19	-0.17	-0.27	-0.52	-0.17	-0.49	-0.44	-0.65	-0.52	-0.53	-0.66	0.32	-0.5	-0.86	0.12	-0.19	-0.72
NM_002983	-0.11	0.26	0.15	0.31	0	0.23	0.18	0.31	0.18	-0.05	0.18	0.18	-0.25	-0.17	-0.37	0.08	0.13	0.24	0.01
NM_002984	-0.22	-0.28	-0.04	0.07	-0.06	0.4	-0.26	0.07	0.35	-0.25	-0.09	0.22	-0.15	-0.35	-0.49	0.17	-0.15	0.23	0.02
NM_002985	-0.24	-0.23	0.02	-0.09	-0.32	0.33	-0.06	-0.04	0.33	-0.22	-0.53	0.38	0.32	-0.35	-0.39	0.21	-0.55	0.43	-0.1
NM_002986	0.09	-0.01	0.19	-0.28	-0.04	0.12	-0.21	0.31	-0.16	0.18	-0.13	0.19	0.11	-0.05	-0.26	0.02	0.04	0.26	-0.06
NM_002988	-0.78	-0.35	-0.68	-0.42	-0.49	0.53	-0.73	-0.14	0.06	-0.52	-0.6	0.09	0.01	-0.77	-0.36	0.6	-0.72	0.36	0.11
NM_002989	-0.18	-0.12	0.37	-0.67	-0.32	-0.14	0.31	-0.75	0.27	0.12	-0.55	-0.17	0.55	-0.59	-0.42	0.3	-0.73	0.31	-0.72
Contig35182_RC	0.08	0.07	0.11	-0.02	0.06	-0.05	-0.16	0.08	0.04	0.12	0.19	0.34	-0.02	0.1	0.18	0.23	0.12	0.12	-0.03
Contig47787_RC	-0.12	-0.12	-0.15	-0.17	-0.16	0.65	0.03	-0.16	-0.46	-0.17	0.21	-0.04	-0.03	-0.07	0.72	-0.52	-0.17	0.18	0.08
AF052130	0.04	-0.32	0.06	-0.03	0.08	0.25	0.01	-0.23	-0.36	-0.11	-0.15	-0.16	-0.05	0.03	0.03	0.07	0.05	-0.16	-0.12
Contig54010_RC	-0.09	-0.17	-0.11	-0.07	-0.09	0.41	0.09	-0.12	0.14	-0.07	-0.06	0.2	-0.03	-0.02	0.53	0.06	-0.02	-0.14	-0.1
NM_002996	-0.13	-0.29	-0.29	-0.48	-0.1	0.25	-0.15	-0.39	0.77	-0.33	-0.56	-0.02	0.22	-0.46	0.2	-0.36	-0.44	0.53	-0.71
NM_002997	0.12	-0.13	-0.14	0.04	0.09	-0.49	-0.38	0.2	-0.36	0	0.13	-0.37	-0.15	-0.08	-0.11	-0.32	0.48	0.05	-0.02
NM_002999	0.08	0.27	-0.02	-0.34	-0.02	-0.09	0.19	0.07	-0.07	0.17	-0.21	-0.04	-0.17	-0.1	-0.36	-0.31	-0.07	0.1	0.45
Contig49013_RC	0.17	0.16	0.22	0.1	0.17	-0.02	0.25	0.03	-0.01	0.29	0.15	-0.06	0.08	0.49	0.28	0.45	0.11	-0.11	0.17
Contig60194_RC	0.2	-0.12	0.19	0	0.19	-0.12	-0.13	0.14	-0.28	-0.11	0.05	-0.2	-0.02	-0.03	-0.31	-0.34	0.1	-0.22	-0.35
Contig47930_RC	0.01	-0.01	-0.04	0	0.03	-0.03	0.14	-0.14	-0.08	-0.31	-0.09	0.26	0.35	0.07	0.55	-0.08	-0.1	-0.1	0.33
AF052142	0.03	-0.08	-0.06	-0.02	-0.09	0.03	-0.06	-0.12	0.56	-0.07	-0.1	-0.1	0.09	-0.06	0.81	0.06	0.05	-0.07	-0.12
Contig23404_RC	0.19	-0.17	0.19	0.09	0.09	0.16	-0.04	-0.13	-0.37	0.02	-0.08	-0.08	0.09	0.16	0	-0.06	-0.07	-0.1	-0.48
Contig49614_RC	0.01	-0.14	0.12	0.04	0.08	-0.08	-0.06	-0.24	-0.48	-0.1	0.09	0.02	0.08	-0.06	0.41	0.28	-0.12	-0.23	0.26
Contig55798_RC	-0.1	-0.26	0.08	-0.06	0.18	-0.04	0.29	0.09	-0.39	0.06	0.32	-0.09	-0.2	0.13	-0.12	0.13	-0.06	-0.03	0.2
AF052159	0.02	-0.3	0.1	0.04	-0.03	0.35	-0.05	-0.05	-0.23	-0.01	-0.05	-0.05	0.1	0.06	0.46	-0.18	0.09	0.19	0.09
U56725	0	-0.4	0.14	0.6	0.3	-0.35	0.47	0.11	-0.48	-0.21	-0.44	-0.2	-0.6	0.26	0.04	-0.74	-0.46	-0.17	-0.41
AF052162	-0.18	-0.08	-0.08	0.12	-0.19	-0.04	-0.08	-0.03	0.16	-0.04	-0.11	0.01	-0.07	-0.06	-0.03	0.08	0.29	0.27	-0.18
AF052169	0.13	-0.07	0.08	-0.08	0.01	-0.07	-0.1	-0.18	-0.32	-0.11	0	-0.01	0.2	0.03	-0.05	-0.21	-0.16	-0.16	-0.29
AF052185	0.13	-0.05	0.02	-0.08	0.1	-0.15	0.11	-0.12	-0.01	-0.05	-0.21	-0.3	-0.27	-0.08	-0.41	0.01	-0.16	-0.08	0.06
Contig47680_RC	-0.03	0.28	-0.13	-0.1	0.01	-0.5	-0.15	0.04	0.17	-0.12	0.07	-0.21	-0.24	0.19	-0.13	-0.1	0.02	-0.22	0.11
Contig65027_RC	-0.04	-0.1	-0.33	-0.05	0	0.14	0.25	-0.21	-0.18	-0.21	0.13	-0.19	0.07	0.06	-0.04	-0.3	-0.17	0.2	-0.17
AI669022_RC	-0.02	-0.18	0.07	-0.04	0.08	0.05	0.04	-0.13	-0.54	0.12	0.15	0.12	0.05	-0.28	-0.02	-0.13	-0.22	-0.24	-0.05
Contig51940_RC	-0.03	-0.37	0.05	0.01	0.16	0.04	0.2	-0.26	-0.73	-0.3	0.06	0.04	0.29	0.21	0.2	-0.04	-0.05	-0.03	0.03
Contig57609_RC	0.15	0.14	0.31	-0.07	0.07	-0.31	0.03	0	0.06	-0.07	-0.04	-0.39	-0.15	0.07	-0.27	-0.11	-0.01	-0.12	0.21
AF123659	0.02	0.18	0.11	0	0.01	-0.03	0.02	0.22	0.21	0.09	0.19	-0.1	0.08	-0.03	0.29	0.03	0.11	-0.17	-0.34
Contig50360_RC	0.09	-0.06	0.46	-0.21	-0.39	-0.16	0.16	-0.52	-0.4	0.24	-0.82	-0.36	0.18	-0.21	-0.36	-0.42	-0.39	-0.16	-0.55
Contig53007_RC	-0.12	-0.22	-0.1	-0.16	-0.23	0.15	0.01	0.05	0.07	-0.19	0.09	0.51	0.19	-0.29	1.1	-0.06	-0.27	-0.15	0.36
NM_021103	-0.28	-0.16	-0.1	-0.11	-0.24	0.14	-0.14	-0.1	0.11	-0.02	-0.08	0.04	0.06	0.03	0.26	-0.17	-0.01	0.28	-0.33
Contig45964_RC	0.06	-0.15	-0.04	-0.14	-0.21	-0.11	0.05	-0.08	0.01	-0.13	-0.31	0.09	-0.08	-0.04	-0.14	0.43	-0.23	-0.11	0.26
Contig57359_RC	0.04	-0.51	0.26	0.21	0.17	0.58	-0.17	-0.39	-0.78	-0.01	0.38	-0.08	0.42	-0.02	-0.36	-0.32	0.12	0.18	-0.48
Contig46084_RC	-0.12	-0.04	-0.17	0.43	0.45	-0.02	-0.09	-0.05	-0.02	0.13	-0.4	-0.14	0.09	0.74	0.09	-0.01	-0.07	0.01	-0.13
NM_021127	-0.03	-0.21	-0.38	-0.07	-0.1	0.24	0.25	-0.11	0.07	-0.58	-0.1	0	-0.25	-0.08	-0.41	-0.08	-0.18	-0.55	-0.35
NM_021128	-0.04	-0.05	-0.01	-0.12	-0.12	-0.45	-0.16	0.06	0.2	-0.1	0	-0.42	-0.33	-0.33	-0.51	-0.15	-0.05	-0.1	0.05
Contig65979_RC	0	0.31	-0.19	0	-0.18	-0.11	-0.1	-0.18	0.16	-0.11	-0.07	-0.16	-0.3	-0.1	-0.23	0.03	0.1	-0.22	0.27
AB026436	-0.03	-0.18	-0.19	-0.12	0.23	-0.03	0.02	0.32	0.03	0.04	0.1	-0.11	-0.24	0.37	-0.31	0.24	0.08	0.27	-0.2
NM_021136	0.36	-0.09	-0.03	0.06	-0.25	-0.26	0.08	-0.01	-0.35	-0.32	1.09	-0.29	-0.18	0.02	-0.5	0.43	-0.2	-0.26	-0.37
Contig16350_RC	-0.13	-0.11	-0.03	-0.19	0.46	0.01	0.1	-0.01	-0.39	-0.14	-0.02	0.03	-0.17	0.37	0.13	0.41	-0.15	0.03	-0.07
AL117523	-0.1	-0.01	0.02	0.29	0.03	0.17	-0.25	0.21	0.22	-0.05	0.06	0	0.06	0.03	-0.17	0.06	0.32	0.08	-0.06
NM_005101	-0.44	-0.65	-0.52	-0.32	-0.21	-0.6	-0.66	0.56	0.59	-0.47	0.54	0.43	0.21	-0.54	-0.74	0.01	0.32	0.34	-0.5
Contig2034_RC	-0.04	-0.08	0.13	0.06	-0.11	-0.29	-0.2	0.09	0.05	0.19	0.11	-0.06	-0.04	-0.1	0.13	-0.31	0.17	-0.18	-0.34
NM_020411	-0.39	-0.22	-0.34	-0.26	-0.24	-0.26	-0.01	-0.39	-0.15	-0.23	0.08	-0.25	-0.25	-0.34	-0.29	-0.31	-0.17	-0.34	-0.23
AL117526	0.02	0.23	0.02	-0.19	0.08	0.29	0.01	-0.01	-0.07	-0.05	0.01	-0.19	-0.27	0.03	-0.24	-0.32	0.01	-0.09	-0.44
AL133566	-0.26	0.09	-0.22	-0.29	-0.12	-0.09	-0.07	0.18	0.36	-0.35	0.49	-0.29	-0.15	-0.39	-0.28	-0.5	-0.24	-0.46	-0.22
Contig49098_RC	0.01	0.21	0.02	-0.12	-0.21	0.24	-0.07	-0.09	0.64	0.17	-0.21	0.43	0.2	-0.1	-0.25	-0.2	0.14	-0.17	-0.47
NM_021147	0.32	0.42	0.94	0.77	0.15	-0.48	-0.79	-0.86	-0.81	0.15	0.08	-0.47	-0.96	0.21	-0.78	0.11	0.65	0.51	-1
NM_021151	0.09	-0.1	0.08	0.1	-0.07	-0.44	0.23	-0.27	-0.41	0.26	-0.48	-0.13	-0.32	0.59	-0.1	-0.56	-0.27	0.18	-0.28
AL133577	-0.07	-0.25	-0.06	-0.13	0.05	-0.11	0.19	-0.14	-0.27	-0.31	-0.07	0.02	0.02	-0.06	0.54	-0.18	-0.15	-0.18	0.01
Contig51065_RC	0.04	-0.13	-0.22	-0.05	-0.2	0.21	-0.03	-0.17	-0.12	-0.09	-0.11	-0.1	-0.12	-0.1	-0.07	0.62	-0.02	-0.03	-0.17
Contig52629_RC	-0.06	0.09	0.02	-0.15	-0.01	-0.21	0.16	-0.11	-0.24	0.22	0.46	0.05	0.05	-0.1	-0.06	-0.29	-0.04	-0.18	0.02
AL133580	0.07	-0.26	-0.02	-0.02	0.07	-0.18	0.18	-0.19	-0.68	-0.11	0.04	-0.08	-0.12	0.22	0.28	-0.16	-0.11	0.4	0.09
NM_012410	-0.08	-0.03	0.08	-0.1	-0.13	0.05	-0.1	0.01	0.17	0.05	0.1	-0.01	-0.14	0.03	0.06	0.45	0.05	0.05	0.61
AL133585	0.18	0.03	0.01	0.09	0.03	-0.28	0.04	0.08	-0.42	0	0.32	0.13	0.17	0.09	0.48	-0.03	0.1	-0.23	0.29
Contig28947_RC	-0.17	0.1	-0.29	-0.26	-0.21	0.24	-0.43	0.03	0.46	-0.29	0.01	0.41	-0.05	-0.16	0.24	0.25	0	-0.09	0.31
NM_005127	-0.11	-0.28	0.05	0.16	0.26	0.08	0.07	-0.23	-0.42	-0.04	0.1	-0.15	0.12	0.15	-0.27	-0.3	-0.25	-0.02	-0.45
NM_005128	-0.08	-0.06	-0.06	0.1	-0.17	-0.19	-0.04	0.11	-0.21	-0.05	-0.1	0.06	-0.17	0.34	0.04	0.16	0.2	0.18	-0.04
Contig29067_RC	0.31	-0.08	0.3	-0.07	0.01	0.28	-0.13	0.27	-0.25	0.06	0.14	-0.07	-0.1	0.04	0.41	0.08	0.03	-0.28	-0.11
Contig1063_RC	0.46	-0.07	0.08	0.22	0.5	0.06	-0.09	0.11	-0.17	0.09	0.41	0.29	0.46	-0.33	0.93	-0.07	-0.1	0.16	-0.32
NM_005130	-0.29	-0.36	-0.36	-0.29	-0.34	0.17	-0.24	-0.27	0.51	-0.44	-0.46	-0.17	-0.21	-0.34	-0.07	-0.44	-0.51	-0.35	-0.31
NM_005132	-0.19	-0.33	-0.27	-0.33	-0.33	-0.24	-0.24	0.56	0.02	-0.32	-0.4	-0.12	-0.01	-0.42	-0.51	-0.12	-0.45	-0.13	0.81
NM_012423	-0.14	-0.09	-0.31	-0.04	-0.06	-0.3	0	-0.16	-0.19	0.08	-0.2	-0.05	0.08	0.01	-0.45	-0.19	-0.26	-0.24	0.6
NM_004405	-0.08	0.19	0.07	-0.08	0.68	-0.16	0.15	-0.11	-0.1	-0.14	-0.28	-0.15	-0.19	0.13	0.05	-0.09	-0.2	-0.24	-0.18
NM_012425	-0.02	-0.14	-0.05	-0.08	-0.05	0.3	-0.24	0.05	-0.04	-0.08	0.06	0.02	0.18	-0.1	0.13	-0.12	0.05	0.06	-0.16
NM_004406	-0.05	-0.11	-0.18	0.44	-0.11	0.05	0.06	-0.11	-0.17	0.9	-0.37	-0.15	0.08	0.37	-0.06	-0.23	-0.06	0.17	-0.19
NM_020445	-0.08	-0.02	-0.02	-0.14	-0.08	-0.15	0.02	-0.19	0.34	-0.14	-0.18	0.39	0.3	0.5	0.7	-0.06	-0.26	-0.1	0.21
NM_012428	0.14	0.02	0.06	0.06	-0.02	0.06	0.11	0.12	-0.43	0.05	-0.02	-0.13	-0.08	-0.05	-0.11	0.15	0.28	-0.18	0.1
NM_005139	-0.19	-0.4	-0.34	0.11	0.2	0.93	0.49	-0.77	-0.25	0.14	-0.44	0.32	0.26	-0.16	-0.21	-0.73	-0.35	0.6	-0.83
NM_012429	-0.1	-0.37	0.12	-0.02	0.25	-0.78	0.52	-0.18	-0.36	0.15	-0.77	-0.5	-0.41	0.48	-0.56	-0.59	-0.89	-0.53	-0.89
Contig48270_RC	-0.06	0.25	0.06	-0.05	-0.1	0.17	-0.07	0.11	0.5	-0.11	-0.01	0.36	0.21	0.15	0.35	0.2	0.09	0.45	-0.15
NM_004414	-0.11	-0.17	-0.13	-0.05	-0.12	0.01	0.04	0.05	-0.24	0.56	-0.19	0.21	0.16	-0.11	0.48	-0.21	0.15	0.17	-0.24
NM_021181	-0.3	-0.22	-0.13	-0.09	-0.12	0.13	-0.21	-0.14	0.21	-0.29	-0.39	-0.13	0.21	-0.38	-0.42	0.21	-0.31	0.23	-0.13
NM_004415	0.05	0.04	0.12	0.1	0.12	0.6	-0.07	-0.33	0.22	-0.51	0.02	0.1	-0.12	-0.79	0.53	-0.99	0.04	-0.07	-0.14
NM_004417	-0.15	-0.12	-0.1	0.29	-0.21	-0.43	0.46	0.02	-0.21	-0.15	0.54	-0.5	0.13	-0.12	-0.64	-0.22	-0.02	0.07	-0.05
NM_004418	-0.2	-0.08	-0.1	0.17	-0.37	-0.07	-0.01	0.07	0.46	-0.24	0.27	0.29	0.31	-0.2	0.22	0.08	-0.11	-0.05	0.22
NM_004419	0.07	0.04	-0.29	0.24	-0.17	0.24	0.07	0.08	-0.14	0	0.03	-0.15	-0.11	0.26	-0.54	0.37	-0.22	0.3	0.4
NM_005148	0.01	-0.03	0.07	-0.17	-0.14	-0.49	0.05	-0.21	-0.09	-0.11	-0.02	-0.2	-0.1	-0.19	-0.14	-0.19	0.06	-0.29	0.09
NM_005151	0.02	0.08	-0.08	-0.18	0.2	0.02	-0.15	0.09	-0.29	-0.19	0.03	0.05	-0.09	-0.01	0.15	-0.04	0.09	-0.23	-0.02
NM_021190	0.01	-0.16	-0.05	-0.2	-0.1	-0.02	0.35	0	-0.25	0.14	-0.19	-0.01	-0.01	-0.17	0.87	1	-0.17	-0.08	0
NM_004425	-0.13	-0.1	-0.18	0	-0.1	-0.13	-0.23	-0.04	-0.29	-0.1	-0.11	-0.25	-0.24	-0.11	-0.29	0.06	0.07	-0.14	-0.32
NM_012445	0.02	0.14	0.03	-0.12	-0.11	-0.67	-0.29	-0.04	-0.58	0.33	0.11	-0.57	-0.25	-0.02	0.09	-0.63	0.15	-0.48	-0.68
NM_012446	0.06	0.21	0.07	-0.24	-0.2	-0.26	-0.04	0.04	-0.27	0.24	0.16	-0.23	-0.06	0.23	0.13	-0.3	0.17	0.08	0.29
NM_004428	-0.14	-0.01	-0.17	-0.08	0.26	0	0.51	-0.28	0.14	0.11	-0.09	0.05	-0.16	0.54	-0.13	-0.41	0	-0.01	-0.33
NM_012449	-0.16	-0.26	0.1	-0.03	0.39	-0.01	-0.02	-0.28	-0.16	0.27	-0.27	-0.29	-0.06	0.5	-0.18	-0.45	-0.1	-0.11	-0.6
NM_021199	0.06	0.1	-0.01	0.1	-0.07	0.38	0.08	0.04	-0.25	0.18	-0.07	-0.11	-0.09	-0.08	-0.29	0.09	0.03	0.15	-0.28
Contig16326_RC	0.23	-0.02	-0.08	-0.19	-0.14	0.21	-0.32	0.19	-0.24	0.03	0.1	-0.19	0.12	-0.16	-0.17	0.12	-0.07	-0.34	-0.03
Contig23991_RC	0.2	0.41	0.04	-0.04	-0.07	-0.27	-0.11	-0.04	-0.08	0.14	-0.25	-0.12	0	0.41	-0.2	0.37	-0.05	0.35	0.39
NM_004430	0.25	0.2	-0.16	0.07	-0.23	-0.41	0.05	0.42	-0.33	-0.27	0.23	-0.15	-0.09	-0.45	-0.2	-0.22	-0.24	-0.38	0.11
NM_004431	0.04	-0.04	0.21	0.19	-0.01	0.41	0.1	0.24	0.57	0.28	0.14	0.34	0.39	-0.2	-0.2	-0.13	0.09	0.09	-0.17
NM_004433	-0.18	0.03	-0.32	-0.16	0.14	0.25	0.04	-0.13	-0.16	0.12	0.13	0.22	-0.08	0.08	-0.27	-0.26	0.19	0	-0.08
NM_003706	0.03	0	0.17	-0.11	0.48	-0.27	-0.22	0.12	0.25	0.04	-0.34	0.45	0.11	0.28	-0.39	0.23	-0.14	0.12	-0.15
NM_005165	-0.44	0.06	0.24	0.1	-0.13	0.22	-0.31	-0.12	0.06	0.09	-0.2	-0.05	-0.04	-0.64	0.2	-0.08	-0.24	-0.17	0.59
NM_004438	-0.05	-0.16	-0.03	-0.02	-0.26	-0.14	-0.2	-0.12	0.07	-0.08	-0.05	-0.06	0.22	-0.22	0	-0.16	0.22	-0.18	-0.28
NM_005167	0.03	0.19	0	0.02	0.01	-0.16	-0.07	-0.03	-0.13	0.13	-0.03	-0.41	-0.12	0.15	-0.24	0.11	-0.12	0.16	-0.14
NM_012459	-0.11	-0.09	0	-0.27	-0.01	-0.21	0.18	-0.02	0.09	-0.04	-0.03	-0.13	-0.19	0.01	-0.12	0.09	-0.07	-0.33	-0.16
NM_003712	-0.1	0.09	-0.32	-0.29	0	0.24	0.16	-0.07	0.36	-0.31	-0.13	-0.17	-0.05	-0.07	0.17	-0.19	-0.1	-0.01	-0.25
NM_003713	0.04	-0.01	0.03	-0.1	-0.24	-0.08	0.06	0	0.04	0.01	-0.16	0	0.18	-0.18	-0.39	-0.1	-0.04	0.1	-0.37
NM_003714	0.62	-0.24	0.02	-0.07	-0.12	-0.22	0.4	-0.47	-0.15	-0.27	-0.2	-0.29	-0.28	0.06	-0.24	-0.36	-0.32	-0.36	-0.14
NM_004443	-0.18	-0.08	-0.13	-0.07	-0.08	-0.17	-0.12	-0.13	0.22	-0.02	-0.2	-0.05	0.06	0.39	0.38	-0.29	-0.07	-0.13	-0.13
NM_005175	-0.19	-0.13	-0.22	-0.29	-0.2	-0.1	-0.18	0.4	0.33	-0.16	-0.23	-0.22	-0.16	-0.13	0.15	0.02	0.05	-0.39	-0.03
NM_004446	-0.14	-0.42	-0.23	0.01	0.09	-0.02	-0.15	-0.13	-0.21	-0.12	-0.05	0.27	-0.01	0.14	0.03	0.12	0.12	0.19	-0.11
AL117599	0.08	-0.16	0.07	-0.11	0.11	-0.13	0.14	-0.21	-0.55	-0.02	-0.11	-0.15	-0.25	0.07	-0.16	0.02	-0.06	0.19	0.22
NM_012467	-0.32	-0.04	0.05	-0.5	-0.21	-0.64	0.32	-0.43	-0.62	-0.3	-1.09	-0.76	-0.73	-0.16	-0.72	-0.65	-0.14	-0.57	-0.5
NM_004448	-0.66	-0.39	-0.65	-0.86	-0.65	-0.87	-0.66	0.42	-0.74	-0.72	-0.52	-0.87	-1.09	-0.71	-0.67	-1.1	-0.52	0.63	-0.45
NM_005178	-0.11	0.02	-0.04	-0.2	-0.12	-0.01	-0.29	0.03	0.46	0.1	-0.02	-0.04	-0.11	-0.18	-0.67	-0.22	-0.16	0.01	-0.29
NM_003720	-0.07	0.11	-0.05	0.12	0.06	0.33	0	0.18	0.09	0.03	-0.02	0.51	0.28	0.06	0.11	0.35	0.03	0.15	0.09
Contig49818_RC	-0.02	0.12	0.17	-0.03	0.43	0.25	0.29	-0.05	-0.37	0	0.23	0.03	0.1	0.07	0	0.16	0	-0.18	0.1
NM_005180	-0.12	-0.11	-0.14	0.01	0.45	-0.16	0.26	-0.18	-0.67	0.01	0.01	-0.11	0.12	0.05	0.23	0.02	-0.19	-0.22	-0.12
Contig54425	-0.13	-0.14	0.18	0.02	0.09	0.47	0.43	-0.63	0.5	0.37	-0.5	0.56	0.3	0.07	0.63	-0.45	-0.4	0.21	-0.55
NM_005181	-0.11	-0.07	0.15	-0.29	0	-0.04	0.25	-0.17	-0.21	0.48	-0.26	1.43	0.49	0.14	0.88	0.75	-0.21	0.14	-0.26
NM_012472	0.25	-0.05	0.09	0.32	0.03	-0.05	0.09	0.08	-0.02	-0.2	-0.09	-0.02	-0.06	0.24	-0.06	0.12	0.34	-0.07	0.32
NM_003725	0.14	0.09	0.02	0.29	0.28	-0.31	-0.16	0.11	-0.3	-0.05	0.19	-0.09	-0.13	0.08	0.01	-0.53	0.51	-0.07	-0.32
NM_012474	-0.2	-0.11	-0.21	0.1	-0.08	0.49	-0.13	0.09	0.77	-0.01	-0.1	0.22	0.19	-0.05	0.26	0.15	0.16	0.13	-0.15
NM_003726	-0.07	-0.23	-0.04	0.28	-0.16	-0.16	0.13	-0.04	-0.1	-0.26	-0.21	-0.01	0.1	-0.04	-0.34	-0.08	-0.08	-0.03	0.2
NM_004456	-0.23	0.02	-0.15	-0.04	-0.11	0.31	-0.09	0.2	0.06	-0.13	-0.19	0.66	0.11	-0.01	0.58	0.1	-0.14	0.15	0.18
NM_005187	0.15	0.22	0.44	-0.41	0.12	-0.28	0.04	0.16	-0.22	-0.15	-0.79	-0.18	0.28	0.35	-0.58	0.37	0.16	-0.18	0.29
NM_004459	-0.11	-0.2	-0.15	0	-0.17	-0.11	-0.21	0.12	-0.47	-0.18	0.11	-0.05	0.04	-0.1	-0.23	-0.26	-0.07	-0.06	-0.05
Contig54581_RC	0.3	-0.1	0.1	0.11	0.29	-0.07	-0.13	0.23	-0.28	-0.04	0	0.27	0.02	-0.04	0.28	0	0.28	0.02	0.07
NM_004460	0.06	-0.17	0.04	0.19	0.18	-0.39	-0.13	-0.34	-0.88	0.22	0.12	-0.51	-0.29	0.02	-0.46	-0.69	0.08	-0.23	-0.93
Contig43998_RC	-0.31	0.11	-0.1	-0.64	0.12	-0.7	-0.05	0.54	-0.17	0.32	-0.39	-0.37	-0.51	-0.12	-0.47	-0.13	-0.35	-0.02	-0.72
NM_004462	-0.23	0.43	-0.09	-0.37	0.09	0.23	0.07	0.18	0.32	0.36	0.04	-0.38	-0.05	0.25	0.01	0.21	-0.2	-0.32	0.29
NM_003734	0.14	-0.01	0.63	-0.05	-0.25	-0.2	-0.07	-0.26	-0.26	0.06	-0.15	-0.36	0.39	0.1	-0.39	-0.23	-0.08	0.02	-0.22
NM_012482	-0.16	-0.21	-0.03	0.22	0.15	-0.27	0.12	-0.01	-0.41	-0.06	0.01	-0.15	-0.1	0.3	-0.18	-0.14	0.24	0.04	-0.11
NM_005195	-0.24	-0.16	-0.25	-0.17	-0.21	0.1	0.21	-0.04	-0.06	-0.05	-0.18	-0.32	-0.2	-0.09	-0.82	0.34	-0.26	-0.09	-0.09
NM_005196	-0.39	-0.58	-0.42	0.15	-0.06	0.21	-0.34	-0.17	0.04	-0.48	-0.03	0.36	-0.09	0.12	0.09	-0.27	-0.33	0.09	-0.34
NM_005197	0.07	-0.06	0.24	-0.03	0.24	0	-0.05	0.18	-0.34	0.21	-0.04	-0.15	0.21	0.02	0.34	-0.26	-0.07	-0.14	-0.29
NM_003739	-0.18	0.19	0.33	-0.14	-0.19	0.34	0.14	-0.34	-0.27	0.26	-0.2	-0.44	0.13	-0.04	0.63	-0.41	-0.11	0.05	-0.32
Contig20953_RC	-0.05	-0.24	0.17	-0.12	-0.23	0.44	-0.07	0.34	0.04	0.01	0.08	0.27	0.12	-0.26	0.02	-0.01	-0.33	-0.12	-0.18
Contig59287_RC	-0.34	-0.79	-0.17	-0.77	-0.37	0.33	-0.19	-0.88	-0.7	-0.26	-0.82	-0.43	-0.88	-0.3	-0.32	-0.85	-0.96	-0.28	-0.25
NM_003740	0.38	-0.24	-0.26	-0.05	-0.45	0	-0.2	-0.31	0.6	-0.27	-0.47	0.27	0.29	-0.45	0.72	0.27	0.36	-0.34	-0.23
NM_004472	-0.24	0	-0.15	-0.15	-0.23	0.15	-0.22	-0.16	-0.19	-0.23	0.49	-0.02	-0.15	-0.32	0.24	-0.28	0.1	-0.4	-0.19
NM_003748	-0.02	0.25	0.07	0.02	-0.16	-0.12	-0.14	-0.17	0.11	0.05	0.02	-0.21	-0.16	-0.08	-0.28	0.31	-0.25	-0.3	0.26
Contig50822_RC	-0.18	0	0.03	-0.28	0.53	-0.16	0.29	-0.14	-0.61	0.13	-0.09	-0.19	-0.22	0.54	-0.04	0.49	-0.08	0.12	-0.2
Contig2512_RC	0.17	0.3	0.1	-0.16	0.13	-0.32	-0.01	-0.26	0.05	-0.13	-0.04	-0.24	-0.14	-0.16	-0.18	0.15	-0.15	0.17	-0.16
Contig25659_RC	0.13	-0.1	0.06	-0.02	0.41	-0.21	0.15	-0.23	-0.65	-0.06	0.07	-0.04	-0.03	0.21	0.1	0.42	0.12	0.1	0.16
NM_004480	-0.21	-0.25	0	0.08	0.21	-0.39	-0.02	0.06	-0.58	-0.08	0.19	-0.43	-0.24	0.16	-0.38	-0.45	-0.06	-0.22	0.36
NM_004482	-0.42	-0.2	-0.21	0.49	-0.35	0.25	0.18	-0.49	-0.13	0.32	-0.03	0.08	0.28	0.45	0.09	-0.26	-0.13	0.27	-0.52
NM_004483	-0.09	-0.27	-0.07	-0.2	-0.13	0.11	-0.11	-0.24	-0.23	-0.06	-0.01	0.15	0.02	-0.05	-0.12	0.06	-0.2	-0.05	-0.2
NM_004484	-0.23	-0.24	0.29	-0.38	0.04	-0.48	0.03	-0.29	-0.13	0.05	-0.72	-0.25	0.11	0.27	-0.49	-0.43	-0.22	-0.05	-0.67
NM_003756	0	-0.33	-0.08	0.19	-0.18	0.14	-0.05	-0.22	-0.11	-0.11	-0.34	-0.12	-0.14	0.33	-0.18	-0.08	0.04	-0.04	0.22
NM_004485	-0.04	-0.07	-0.05	-0.03	-0.06	0.22	-0.14	0.02	-0.06	-0.08	0	0.45	-0.02	-0.02	0.55	0.75	-0.04	-0.14	0.29
NM_004487	-0.08	-0.16	-0.1	0.44	0.12	0.16	0.26	-0.42	-0.26	-0.08	-0.05	-0.22	-0.24	0.2	-0.22	-0.34	-0.28	0.21	-0.32
Contig30047_RC	-0.04	-0.11	0.02	-0.11	0.1	-0.43	0.25	-0.3	-0.41	-0.18	-0.3	-0.33	-0.36	0.26	-0.26	-0.36	-0.28	-0.36	0.05
NM_004490	0	-0.31	-0.26	0.79	-0.45	-0.36	-0.01	-0.41	0.17	-0.35	-0.16	-0.19	-0.19	1.24	-0.09	0.82	0.75	-0.27	-0.34
NM_004494	-0.07	-0.03	-0.13	-0.03	0.06	0.33	-0.06	0.09	0.55	0.08	-0.04	0.22	0.1	0.09	0.35	0.07	-0.05	0.12	-0.06
NM_004496	0.32	0.27	-0.03	0.04	0.4	-1.4	0.29	0.25	-0.98	-0.08	0.03	-1.25	-1.18	0.33	-1.52	0.06	0.06	0.01	0.37
Contig21065_RC	0.01	-0.2	-0.12	-0.14	0.24	-0.24	-0.12	-0.02	-0.19	-0.2	-0.19	-0.22	-0.28	0.06	-0.18	-0.15	-0.16	-0.14	-0.17
Contig50814_RC	-0.21	-0.48	0.32	-0.23	-0.22	0.12	0.27	-0.44	-0.27	-0.06	-0.42	0.06	0.54	-0.24	-0.62	0.12	-0.48	0.36	-0.36
Contig2504_RC	-0.05	-0.49	-0.09	-0.11	-0.08	0.42	-0.03	-0.2	-0.49	0	-0.17	0	-0.04	0.12	0.01	-0.2	0	-0.02	-0.4
Contig3834_RC	-0.11	-0.39	-0.11	-0.07	0.01	0.12	0.19	-0.48	-0.26	-0.18	-0.02	0.06	0	0.09	0.13	-0.2	-0.46	0.18	-0.06
NM_003786	-0.22	-0.17	-0.2	-0.04	-0.13	-0.09	-0.35	0.09	-0.31	-0.21	0.35	-0.28	-0.11	-0.48	-0.43	-0.26	-0.08	0.43	-0.24
D10040	0.05	0.29	0.25	-0.16	0.09	0.28	-0.69	0.18	-0.34	0.41	-0.38	0.03	0.24	0.03	-0.44	-0.16	0	0.57	-0.45
NM_003793	-0.05	-0.32	0.1	0.02	-0.1	-0.15	0.08	-0.16	-0.12	-0.05	0.02	-0.53	-0.07	0.17	0.25	-0.01	0.01	-0.35	-0.1
NM_003798	0.02	-0.21	0.16	0.33	0.38	-0.07	0.17	-0.07	-0.05	0.23	-0.14	0.34	0.24	0.32	0.66	-0.02	0.24	-0.08	-0.23
Contig60509_RC	0.08	0.01	-0.12	-0.23	-0.04	0.11	-0.4	0.15	-0.41	-0.07	0.17	-0.04	0.16	-0.03	0.22	-0.02	-0.13	-0.21	0.12
Contig38285_RC	-0.12	0.25	-0.16	-0.12	-0.23	0.31	-0.16	-0.24	-0.26	0.1	-0.4	-0.1	0.05	-0.33	0.08	-0.33	-0.08	-0.01	-0.41
Contig62568_RC	-0.18	-0.07	-0.27	0.05	0.04	-0.13	-0.06	0.08	0.18	-0.16	-0.19	-0.31	-0.14	0.11	-0.16	0.02	0.21	-0.18	-0.11
Contig55421_RC	-0.07	-0.36	0	0.04	0.08	0.16	0.35	-0.3	-0.61	0.02	-0.04	0.02	0.07	0.2	0.03	-0.29	-0.13	0.39	0.02
Contig51519_RC	-0.14	-0.01	-0.07	0.01	-0.06	0.18	0.1	0.11	-0.19	0.02	0.02	0.09	0.04	-0.15	-0.26	0.13	-0.02	0.1	0.43
U81599	-0.12	-0.11	-0.11	0.1	-0.19	-0.17	-0.18	0.19	0.64	-0.16	0.23	0.27	-0.12	0.48	-0.16	-0.22	0.35	0.59	-0.14
Contig27228_RC	-0.07	-0.09	0.21	0.03	-0.12	-0.14	-0.32	0	-0.06	-0.09	-0.14	-0.04	0.24	-0.21	-0.52	-0.06	-0.13	0.01	-0.1
Contig40845_RC	-0.21	-0.27	-0.04	-0.24	0.27	-0.24	0.04	-0.14	-0.4	-0.24	-0.21	-0.23	-0.28	-0.18	-0.23	-0.08	-0.01	-0.19	0.13
Contig29287_RC	0.24	-0.06	0.04	-0.13	-0.06	0.16	-0.42	0.12	-0.44	-0.05	0.31	-0.33	0.11	-0.17	-0.2	0	-0.01	-0.32	0
Contig3576_RC	-0.16	-0.25	-0.04	-0.29	-0.15	-0.16	-0.28	0.11	0.23	0.09	-0.35	-0.09	-0.18	-0.2	-0.33	-0.03	0	-0.06	0.35
Contig12803_RC	0.23	-0.12	0.02	-0.07	-0.02	0.43	-0.25	-0.13	-0.58	-0.18	0.01	-0.29	0.17	-0.18	0.34	0.1	-0.15	-0.18	-0.23
AF124432	0.12	0.05	0.23	0.03	0.14	-0.23	-0.09	0.04	-0.18	0.16	0.06	-0.21	0	-0.07	-0.39	-0.14	0.15	-0.14	-0.37
Contig36720_RC	0.31	0.11	-0.05	-0.14	-0.15	0.23	-0.35	0.16	-0.22	0.03	0.04	-0.3	0.03	-0.15	0.03	0.02	-0.04	-0.23	0.06
Contig53713_RC	0.04	-0.36	-0.08	-0.21	0.06	-0.17	-0.17	0.18	-0.05	-0.13	-0.15	0.45	-0.08	-0.05	0.03	-0.18	0.12	-0.27	0.3
U72882	0	-0.01	-0.21	-0.04	-0.06	-0.14	0	0.14	0.18	-0.07	0.15	0.04	0	-0.18	-0.36	0.03	0.08	0.25	-0.14
Contig49445_RC	-0.06	0.04	0.13	0.1	0.01	-0.12	-0.34	0.15	0.26	-0.07	0.01	0.41	0.24	-0.15	-0.07	-0.17	0.11	-0.04	-0.09
Contig56735_RC	0.29	-0.26	0.12	0.34	0.04	-0.21	0.05	0.45	-0.21	-0.13	-0.63	0.21	0.06	0.24	-0.24	-0.3	0.15	0.05	-0.31
Contig58193_RC	0.35	0.1	0.24	0.3	0.08	0.05	0.03	0.04	0.22	0.14	-0.17	0.64	0.3	0.04	0.42	-0.42	0.07	0.36	-0.71
Contig5403_RC	-0.1	-0.02	-0.12	-0.21	-0.18	0.54	-0.49	0.04	0.29	-0.2	0.13	-0.08	0	-0.25	0.41	-0.04	-0.24	-0.28	-0.5
Contig43859_RC	0.17	-0.19	0.27	0.31	0.17	-0.07	-0.02	0.03	-0.25	-0.01	-0.05	-0.05	0.15	0.09	-0.38	-0.19	0.11	-0.16	-0.25
Contig38170_RC	0.4	-0.12	0.12	0.07	0.32	-0.14	0.04	-0.06	-0.43	-0.13	0.04	-0.24	-0.1	0.08	-0.34	0.02	-0.15	-0.29	-0.17
AF131748	0.13	-0.04	0.14	0.46	0.22	0.04	0.15	0.03	-0.13	-0.14	0.21	-0.02	0.07	0.31	-0.35	0.04	-0.05	-0.07	0.09
AF131750	-0.12	0.32	-0.16	-0.09	-0.16	-0.16	-0.18	-0.04	0.18	-0.08	0.02	-0.2	-0.08	-0.05	-0.12	-0.19	-0.11	-0.23	-0.3
AI418514_RC	-0.28	-0.05	-0.14	-0.33	-0.43	-0.34	-0.2	-0.13	-0.09	-0.31	-0.4	-0.16	-0.26	-0.34	-0.2	-0.34	-0.28	0.24	-0.23
AF131775	0.04	-0.3	0.02	-0.08	0.07	0.05	0.15	-0.43	-0.7	-0.01	-0.02	-0.2	-0.13	0.12	-0.18	-0.07	-0.16	0.03	-0.02
AF042838	-0.18	-0.25	-0.28	-0.18	-0.25	-0.35	0.03	-0.2	-0.47	-0.24	-0.2	-0.32	-0.25	-0.03	-0.57	-0.33	-0.32	-0.32	-0.18
Contig39492_RC	0.36	-0.08	0.16	-0.29	-0.01	0.27	-0.15	-0.13	-0.37	-0.39	0.03	0.26	-0.41	-0.52	0.32	-0.88	-0.19	-0.27	-0.15
AL133603	0.08	-0.29	-0.02	-0.09	0.12	0.23	-0.07	-0.24	-0.44	0	-0.1	0.43	0.05	0.12	0.21	0.07	0.02	-0.2	0.45
AF131784	0.27	-0.41	-0.17	-0.1	0.3	0.03	0.27	-0.3	-0.87	-0.3	0.05	-0.67	-0.34	0.19	-0.38	0.09	-0.31	0.01	-0.03
Contig55756_RC	0.1	-0.18	0.38	0.28	0.07	-0.36	0.05	-0.4	-0.27	0.3	0.23	-0.09	-0.3	-0.12	-0.28	-0.34	0.22	0.27	-0.27
AL133611	-0.1	-0.46	-0.18	-0.02	0.01	0.24	0.06	-0.22	-0.73	-0.39	-0.12	0.17	0.09	0	0.42	0.1	-0.2	0	-0.06
AL133619	-0.07	-0.17	-0.1	-0.11	0.28	-0.74	0.8	-0.67	-0.34	-0.36	0.45	-0.63	-1.1	0.09	-1.02	0.01	0.03	-0.82	0.02
AF131799	-0.16	0.09	-0.01	-0.2	-0.07	0	-0.14	0.09	0.06	0.02	-0.09	-0.11	0.01	-0.13	0.13	-0.09	-0.24	-0.09	0.13
Contig40121_RC	0.22	-0.05	0.18	0.09	0.31	0.08	0.23	0.12	-0.56	0.19	0.17	-0.04	-0.09	0.31	0.15	-0.02	0.21	0.03	0.25
Contig48000_RC	-0.06	-0.24	-0.06	-0.36	0.08	-0.15	0.12	-0.42	-0.55	0.12	-0.01	-0.25	-0.01	-0.26	-0.44	-0.15	-0.38	-0.02	0.34
U06715	-0.08	0.04	0.16	-0.28	0.07	0.28	-0.19	0.01	-0.6	0.2	-0.2	-0.57	-0.01	-0.13	-0.65	0.33	0.13	-0.32	0.53
AL133622	0.09	0.19	0.04	0.34	0.18	-0.1	0.25	-0.07	-0.08	-0.07	-0.11	-0.21	-0.15	0.23	-0.26	0.48	-0.24	-0.23	0.07
AL133623	0.06	-0.3	-0.05	0.01	0.21	0.19	0.04	-0.31	-0.77	-0.19	-0.05	0.25	0.35	0.04	0.21	0.08	-0.13	0.12	-0.14
AL133624	-0.04	0.06	-0.09	0.02	0.05	-0.07	-0.1	-0.01	0.17	-0.1	-0.04	0	0.01	-0.03	0.43	0.11	0.03	-0.08	0.08
AL133632	0.11	0.27	0.03	0.12	0.17	-0.05	0.06	0.21	0.19	0.23	0.12	-0.48	0	0.21	0.07	-0.04	-0.04	0.16	0.06
NM_021213	-0.07	-0.05	0.01	0.03	-0.16	-0.05	0.12	-0.08	0.41	-0.13	-0.18	-0.03	0.04	-0.19	0.24	-0.06	0.27	-0.06	0.2
AL117600	-0.09	0.1	0.02	0.21	0.02	0.45	-0.01	0.08	0.36	0.16	-0.05	-0.11	0.11	0.43	0.2	0.25	0.15	0.54	-0.21
AL117604	0.16	0.17	0.14	0.12	-0.13	-0.26	0.1	-0.14	-0.32	0.02	0.1	-0.11	0.11	-0.06	-0.32	-0.13	0.06	-0.17	-0.22
AL133644	0.31	0.2	0.15	-0.11	-0.11	-0.36	0.26	-0.17	0.52	0.03	-0.22	0.04	-0.28	0.2	-0.16	0.52	-0.5	-0.65	0.29
AL133645	0.19	0.52	-0.05	0.16	0.19	-0.31	-0.18	0.07	-0.31	-0.03	0.39	-0.28	-0.18	-0.25	-0.34	-0.03	0.32	-0.05	0.08
AL117609	0.03	-0.18	-0.07	0.18	-0.05	0.35	-0.09	0.05	-0.21	-0.04	-0.16	0.19	-0.08	0.16	0.29	0.16	0.12	-0.1	0.34
Contig56469_RC	-0.01	-0.1	-0.07	-0.02	0.22	-0.09	0.1	-0.17	-0.37	0.12	-0.03	-0.07	0	0.11	0.26	-0.15	0.01	0.05	-0.06
AL117612	0	-0.3	0.13	0.18	-0.3	0.73	-0.14	0.05	-0.36	-0.02	-0.32	0.1	-0.43	0.43	-0.27	0.06	-0.11	-0.09	-0.01
AL117615	0.05	0.01	0.08	-0.2	-0.19	-0.15	-0.04	-0.11	0.25	0.13	-0.14	0.1	0.11	-0.02	0.35	-0.55	-0.1	-0.37	-0.4
NM_021238	-0.1	-0.09	-0.12	-0.04	-0.11	0.32	0.12	0.04	0.32	-0.01	0.01	0.49	0.1	-0.07	0.36	-0.11	0.09	0.14	0.3
AL117621	-0.05	-0.24	0.08	-0.18	0.19	0.07	-0.08	-0.1	-0.81	-0.16	0.76	-0.06	-0.05	0.08	-0.33	0.17	-0.11	-0.07	0.21
Contig53439_RC	0.08	0.04	-0.06	0.01	-0.19	-0.23	-0.15	-0.16	-0.24	0.15	0	0.03	0.14	0.06	-0.44	0.2	-0.2	0.28	0.07
NM_021242	-0.09	-0.19	-0.26	-0.21	0.08	-0.17	-0.1	-0.13	0.02	0.2	-0.27	-0.1	-0.33	0.01	-0.41	0.07	-0.02	-0.1	-0.34
Contig6610_RC	0	-0.12	0.11	0.06	-0.08	-0.21	0.41	0.11	0.01	-0.21	-0.14	0.08	0.04	-0.12	-0.25	0.35	-0.26	0.32	0.27
NM_013230	-0.11	-0.47	0.1	0.17	-0.84	0.52	-0.67	-0.42	-0.26	-0.67	-0.07	0.23	0.12	0.24	0.79	0.04	-0.01	0.13	-0.08
NM_013231	0.34	-0.12	0.47	0.13	-0.11	-0.1	0.17	-0.39	-0.5	0.32	-0.23	-0.24	0.36	-0.05	-0.38	-0.22	-0.02	-0.02	-0.65
Contig66916_RC	-0.08	-0.05	0.24	-0.08	-0.1	-0.03	-0.09	-0.33	-0.35	-0.06	0	-0.27	-0.13	-0.03	-0.04	-0.32	-0.02	0.1	-0.39
NM_005213	-0.61	-0.69	-0.2	-0.45	-0.58	0.02	-0.28	-0.7	-0.19	-0.32	-0.59	-0.21	-0.16	-0.59	-0.18	-0.6	-0.2	-0.21	-0.77
NM_013233	-0.1	-0.15	0.02	0.07	0.04	-0.15	-0.25	-0.38	-0.41	-0.15	-0.18	-0.33	-0.21	-0.01	-0.65	-0.34	0.12	-0.5	0.07
NM_005218	-0.58	-0.34	-0.42	-1.02	-0.65	1.22	-0.37	-0.67	-0.55	-0.5	-1.14	-0.35	0.15	-0.48	-0.49	-0.98	-0.74	0.4	-1.01
NM_013238	-0.22	-0.23	-0.11	0.08	-0.02	0.07	0.13	0.1	-0.33	0.12	-0.2	0.13	0.03	0.22	-0.07	-0.46	0.27	0.1	-0.26
NM_013239	0.04	0.31	0.05	-0.22	-0.07	-0.11	0.07	0.12	0.1	-0.03	0.01	0.12	-0.09	0	0.34	-0.19	0.21	-0.21	0.26
NM_021259	-0.01	0.13	0.06	0.36	-0.16	-0.12	-0.19	0	0.04	0.14	0.11	-0.18	-0.01	0.02	-0.09	0.4	0.32	0.01	0.08
AL117645	-0.01	-0.3	0.01	-0.09	0.01	-0.01	-0.06	-0.24	-0.69	-0.02	-0.12	-0.11	0.09	0.16	0.01	-0.1	-0.06	0.08	-0.43
NM_013243	-0.39	-0.43	-0.31	-0.42	-0.34	-0.32	-0.24	-0.35	-0.42	-0.46	-0.55	-0.29	-0.28	-0.37	-0.21	1.34	-0.49	-0.25	1.03
Contig29749_RC	-0.08	-0.06	-0.16	-0.1	0.04	0.1	0.38	-0.13	0.35	0.19	-0.02	0.14	-0.09	-0.09	-0.16	-0.02	-0.19	-0.11	-0.06
NM_005227	-0.18	-0.27	-0.14	-0.21	0.09	-0.35	0.25	-0.25	0.22	-0.07	-0.23	-0.04	-0.25	0.37	0.24	-0.2	-0.16	0.12	-0.59
AL117653	0.07	-0.09	0.14	0.31	0.26	-0.21	-0.06	-0.02	-0.25	0.1	0.14	-0.19	-0.03	0.04	-0.55	-0.33	0.2	0.24	-0.37
NM_005231	0.05	0.35	0.02	0.08	-0.09	0.24	0	0.29	-0.12	0.16	0.38	-0.17	-0.01	0.46	-0.08	0.07	0.05	-0.21	-0.36
NM_004503	0.07	0.04	0.14	0.06	0.21	-0.3	-0.24	0.12	-0.35	0.08	-0.09	-0.07	-0.14	0.05	-0.14	-0.44	0.07	-0.17	0.18
NM_004504	-0.07	-0.02	-0.09	-0.01	0	0.34	-0.07	0.07	0.22	0.06	0.01	0.18	0.07	0.17	0.11	-0.03	0.05	0.66	0.15
NM_013253	0.27	-0.07	0.34	0.27	0.22	-0.4	-0.02	0.15	-0.33	-0.14	0.04	-0.4	-0.36	-0.22	-0.47	-0.48	0.31	-0.28	-0.6
NM_005235	0.46	0.13	0.11	0.02	-0.09	-0.31	0.17	-0.06	-0.5	-0.22	0.17	-0.3	-0.31	0.36	-0.35	-0.15	-0.37	-0.41	0.16
NM_004508	-0.12	0.29	-0.18	-0.22	0.01	0.36	-0.02	-0.12	-0.42	0.09	-0.03	-0.09	0.3	-0.05	0.28	0.11	-0.09	0.12	0.05
NM_013257	0.43	-0.03	-0.05	0.16	0	-0.08	0.45	-0.41	-0.19	-0.33	0.19	-0.17	-0.13	-0.12	-0.2	0.1	-0.27	-0.4	0.5
NM_004509	0.03	-0.02	-0.09	0.01	-0.07	-0.17	-0.06	0.24	0.03	-0.07	0.36	0.14	0.17	-0.01	-0.31	-0.06	0.18	0.42	-0.04
NM_013258	0.05	0.19	-0.15	0.22	0.11	-0.42	0.03	-0.01	0.3	-0.15	0.22	0.24	0.03	0.21	-0.46	-0.34	0.26	0.4	-0.33
NM_020548	-0.19	0.07	-0.16	-0.1	-0.07	-0.18	0.1	-0.37	-0.15	0.33	-0.16	-0.15	-0.2	0.3	0.07	0	-0.07	0.18	-0.31
AF176012	0.01	-0.17	-0.18	-0.49	0.2	-0.6	0.48	0.29	-0.39	-0.24	-0.28	-0.52	-0.34	-0.38	-0.38	0.18	-0.37	-0.28	0.2
NM_004512	0.1	-0.04	0.23	-0.11	-0.11	-0.15	0.21	0.02	0.04	0.09	-0.02	0.13	0.26	-0.12	0.21	-0.26	0.1	-0.08	-0.17
NM_013262	0	0.26	-0.02	-0.09	0.13	-0.1	0.06	-0.04	-0.22	0.15	0.12	-0.16	-0.09	0.11	-0.45	-0.17	0.01	-0.07	0.03
AL117666	0.2	-0.23	0.06	-0.04	0.05	-0.29	0.61	-0.06	0.13	-0.1	-0.01	-0.32	-0.35	0.19	-0.1	-0.06	-0.38	-0.23	-0.05
NM_004515	-0.18	-0.18	-0.15	0.28	0.02	0.02	0.04	0.11	0.34	0	-0.04	0.4	0.03	0.02	0.52	0	0.04	0.1	-0.14
NM_005245	0.08	-0.06	-0.1	-0.12	-0.28	0.17	-0.05	-0.18	0.13	0.18	-0.01	0.17	0	-0.28	0.29	-0.12	-0.12	0.45	-0.47
Contig20441_RC	0.15	-0.01	0	-0.22	0.12	-0.53	-0.14	0.24	-0.22	-0.16	-0.45	0.06	-0.41	0.21	-0.09	-0.29	-0.39	-0.02	-0.39
Contig47005_RC	-0.07	-0.33	-0.04	-0.17	0.19	0.18	0.26	-0.1	-0.32	-0.13	-0.02	0.16	0.09	0.26	0.1	-0.25	-0.21	0.02	-0.09
Contig49673_RC	0.05	-0.09	0.03	-0.12	0.01	0.42	0.1	-0.02	0.33	0.01	-0.07	0.33	0.09	-0.03	0.51	-0.06	-0.08	0.12	0.16
NM_004522	0.5	0.09	-0.26	-0.37	0.41	-0.46	0.01	-0.04	-0.46	-0.19	-0.21	-0.39	-0.38	-0.31	-0.4	-0.34	-0.49	-0.36	0.15
NM_005252	0.01	-0.33	0.06	0.42	-0.4	-0.47	0.66	-0.26	-0.18	-0.22	0.4	-0.77	0.18	-0.33	-0.6	-0.16	-0.05	0.21	-0.12
NM_004523	-0.12	-0.11	-0.21	-0.01	-0.01	0.21	-0.13	0.04	-0.11	-0.09	-0.18	0.18	-0.07	0.01	0.15	0.03	-0.07	0.29	0.19
NM_004524	-0.09	0.08	-0.34	-0.27	-0.06	-0.06	-0.03	0.09	-0.06	-0.15	0.18	0.01	-0.03	-0.17	-0.03	0.03	-0.02	-0.08	0.33
NM_004525	0.28	-0.08	-0.1	-0.1	-0.06	-0.22	0.49	-0.19	0.06	-0.23	-0.28	-0.01	-0.08	-0.03	-0.48	0.97	-0.11	-0.37	0.44
NM_004527	0.01	0.05	0.59	-0.08	-0.14	-0.01	0.32	-0.27	-0.04	0.23	-0.29	-0.02	0.45	-0.08	-0.38	0.16	-0.25	-0.02	-0.08
NM_005257	-0.15	0.3	-0.03	-0.09	-0.13	0.46	-0.02	0.05	0.73	0.16	-0.2	1.04	0.09	0.12	0.38	-0.08	-0.26	0.07	-0.22
NM_013277	-0.17	0.21	-0.25	-0.05	0.06	0.26	-0.31	0.36	0.11	-0.09	0.09	0.22	-0.05	-0.14	0.41	0.22	0.07	0.08	0.45
X16302	-0.19	0.37	-0.03	0.52	-0.15	-0.82	-0.13	-0.41	-0.43	-0.56	0.15	-0.28	-0.57	0.02	-0.15	0.46	0.42	-0.35	-0.64
Contig52603_RC	0.04	0.13	0.03	-0.16	-0.01	-0.29	0.27	0.04	-0.01	-0.09	0.11	-0.03	-0.11	0.08	-0.25	-0.05	-0.12	-0.18	0.04
Contig31708_RC	-0.15	0	-0.04	-0.12	-0.04	-0.25	-0.05	-0.22	0.2	-0.09	-0.19	0.24	-0.11	-0.14	0.61	-0.25	-0.15	-0.21	0.17
NM_005261	0.09	0.08	0.19	0.18	-0.16	-0.28	0.31	-0.38	0.27	0.37	-0.03	-0.11	0.15	0.02	-0.27	-0.15	0.08	-0.09	-0.3
NM_013281	-0.14	-0.29	-0.35	-0.25	-0.15	-0.07	-0.06	0.12	-0.27	0.15	-0.3	-0.25	-0.26	-0.09	-0.35	0.39	-0.12	-0.36	0.06
NM_003805	-0.06	0.18	0.03	-0.23	-0.01	-0.15	0.14	-0.1	-0.37	-0.07	0.07	-0.25	-0.11	-0.03	-0.11	0.13	0.05	-0.03	0.13
NM_005264	0.23	0.05	0.15	-0.06	0	-0.34	-0.15	-0.23	-0.3	-0.35	0.07	-0.25	-0.15	-0.08	-0.16	-0.29	0.06	-0.35	0.45
NM_003806	-0.17	-0.08	-0.12	-0.06	-0.15	-0.05	-0.17	-0.2	0.34	0.03	0.72	0.21	0.15	-0.15	0.38	0.97	0.01	0.43	0.17
NM_004537	-0.01	0.11	0.05	-0.13	0.06	-0.12	-0.08	-0.08	-0.44	-0.07	0.11	0.22	0.26	-0.1	-0.2	0.01	-0.03	-0.03	-0.2
Contig47220	-0.25	-0.11	-0.22	-0.2	-0.2	-0.1	-0.08	0.13	-0.17	0.03	-0.55	0.01	-0.1	-0.26	-0.01	0.33	-0.29	-0.14	-0.19
NM_003810	0.07	-0.43	-0.21	-0.28	-0.13	-0.07	0.48	-0.28	-0.44	0.05	-0.2	-0.02	-0.08	0.06	-0.09	-0.13	-0.1	0.42	-0.64
NM_005271	0.07	-0.01	0.07	-0.06	0.11	0.1	0.17	-0.25	-0.3	0.12	0.1	-0.33	-0.2	0.12	-0.34	-0.01	-0.09	-0.02	0.25
NM_013290	0.02	0.16	-0.06	-0.15	-0.12	0.09	0.1	-0.09	0.06	-0.1	0.11	0.13	-0.08	-0.08	0.36	0.09	-0.03	0.12	0.42
NM_003815	-0.12	-0.07	-0.21	-0.01	-0.05	-0.17	-0.05	-0.09	0.19	0.21	-0.17	-0.08	-0.1	0.18	-0.04	0.4	0.08	0.16	-0.27
NM_003816	-0.18	-0.34	-0.11	0.2	0.05	0.48	-0.06	-0.26	-0.82	-0.15	0.12	-0.26	0.11	0.13	-0.56	-0.08	0.25	0.33	-0.13
NM_004545	-0.21	-0.34	-0.23	-0.52	-0.01	-0.29	0.08	0.06	-0.17	0.01	-0.17	-0.43	-0.24	-0.08	-0.32	-0.14	-0.08	-0.27	-0.18
NM_013296	0.01	-0.14	-0.24	-0.13	0.09	0.41	-0.09	-0.06	-0.08	-0.07	-0.1	0.24	-0.03	-0.02	0.48	0.3	-0.34	0.04	0.16
NM_004549	-0.15	-0.13	-0.13	-0.1	-0.04	0.02	-0.01	-0.12	-0.19	0.52	-0.31	-0.26	0	0.08	-0.23	0.05	-0.08	0.62	-0.1
NM_013299	-0.04	0.11	-0.09	0	0.05	0.37	-0.09	0.26	0.46	-0.06	0.03	0.11	0.14	0.18	0.2	0.26	-0.04	0.3	0.04
Contig52970_RC	0.28	-0.72	-0.03	0.32	-1.03	-0.6	0.39	-1.08	-0.55	0.07	-0.18	-0.14	0.29	-0.29	0.53	-0.77	-0.1	-0.27	-1
NM_003821	-0.11	-0.22	-0.22	0.25	-0.05	0.28	-0.24	0.03	0.04	0.04	-0.18	0.29	0	-0.41	-0.31	-0.16	0.03	0	0.01
Contig61815	-0.13	0.08	0.07	0.05	0.14	0.02	-0.04	0.01	0.25	0.14	0.21	-0.04	-0.02	0.04	-0.12	0	0.1	-0.03	0.18
NM_003824	-0.28	0.04	-0.17	-0.19	-0.13	-0.08	-0.12	0.22	0.01	0.25	0.18	-0.28	-0.12	0.32	-0.32	-0.15	-0.08	-0.36	-0.34
NM_004556	-0.18	-0.14	0.04	-0.08	0.05	0.09	-0.06	-0.06	0.2	0.06	-0.05	0.43	0.19	-0.13	-0.28	0	-0.07	0.13	-0.14
NM_004559	-0.01	-0.13	0.07	0.27	0.09	0.44	-0.12	-0.06	0.4	0.08	0.02	0.39	0.39	-0.05	0.42	0.25	0.11	0.12	0.04
Contig43613_RC	0.17	-0.08	0.32	0.13	0.1	-0.17	0.04	-0.15	-0.46	0.38	0.21	-0.33	-0.05	0.11	-0.36	-0.44	0.15	-0.3	-0.4
Contig36323_RC	0.03	0.13	-0.05	-0.21	-0.1	-0.29	-0.17	-0.12	-0.08	-0.3	-0.01	-0.28	-0.25	-0.22	-0.25	-0.05	-0.14	-0.32	-0.04
NM_004560	-0.01	0.22	0.11	0.05	-0.04	-0.22	-0.23	0.03	0.15	0.28	-0.02	0.05	-0.08	0.03	-0.35	-0.52	0.16	0.06	-0.39
Contig6344_RC	-0.08	-0.23	0.24	-0.14	-0.2	0.47	-0.12	0.31	0.05	0.03	0.1	0.23	0.08	-0.18	0	-0.1	-0.32	-0.09	-0.13
NM_003832	-0.44	0.16	0.19	0.34	-0.39	0.45	-0.47	-0.48	-0.39	0.38	-0.56	0.39	-0.44	-0.53	-0.39	0.37	0.19	0.28	0.61
Contig54536	-0.33	-0.19	-0.38	0.11	-0.1	0.06	-0.13	0.3	0.06	0.11	0.29	0.24	-0.32	0.03	0.07	0.12	0.42	0.23	0.15
NM_004563	0.01	0.19	-0.14	-0.14	-0.02	-0.22	-0.27	0.06	0.01	0.03	-0.18	-0.24	-0.33	-0.04	-0.52	0.13	-0.18	0.11	0.25
NM_004566	0.28	-0.07	-0.08	-0.09	-0.48	0.16	-0.02	-0.04	0.04	0.11	0.25	0.01	-0.18	-0.14	-0.26	-0.42	0.27	-0.09	0.05
NM_003839	-0.12	-0.05	-0.04	-0.11	-0.08	0.19	-0.35	-0.12	0.45	0.07	-0.24	-0.07	0.28	-0.32	0.28	-0.28	0.09	-0.2	-0.3
Contig55984_RC	0.09	-0.02	0	-0.1	0.12	-0.14	0.46	0.17	-0.51	0.04	0.07	-0.16	0.14	0.16	-0.02	0.34	-0.16	-0.16	-0.1
NM_004577	-0.31	0.01	0.07	-0.02	-0.39	0.26	-0.16	-0.55	-0.03	0.2	-0.44	0.61	-0.34	-0.19	-0.02	0.42	-0.03	0.35	0.44
NM_004579	-0.1	-0.07	-0.07	-0.09	-0.07	0.16	0	0.06	0.38	-0.31	0.06	0.06	0.27	0.27	0.32	0.1	0.18	0.35	0.07
Contig42041_RC	-0.1	-0.06	-0.01	0.02	0.12	0.29	-0.06	0.03	0.41	0.2	0.06	0.38	0.16	-0.01	0.6	0.53	0.09	0.71	-0.08
Contig55375_RC	0.11	-0.07	0.22	0.07	0.1	-0.19	-0.2	-0.02	-0.21	0.26	0.04	-0.33	-0.05	0.01	-0.38	-0.18	0.09	-0.2	-0.52
Contig38983_RC	-0.42	-0.17	-0.22	-0.42	0.37	-0.55	0.11	-0.23	-0.64	-0.47	-0.35	-0.58	-0.41	0.44	-0.64	0.31	-0.6	-0.22	0.23
NM_004585	0.07	-0.61	-0.45	0.1	-0.27	-0.26	-0.02	-0.24	-0.32	0.1	-0.63	-0.62	-0.34	0.31	-0.79	0.14	-0.08	0.66	-0.51
Contig36081_RC	0.03	-0.05	-0.17	-0.16	-0.03	-0.19	-0.2	-0.02	-0.1	0.01	-0.1	-0.17	-0.08	-0.08	-0.18	-0.21	-0.17	-0.31	0.11
NM_003862	0.08	-0.06	0.47	0.07	-0.16	-0.18	0.16	0.07	-0.27	0.07	-0.2	-0.4	-0.11	-0.08	-0.45	-0.39	-0.17	-0.38	-0.47
NM_003866	0.18	-0.28	0.04	0.38	-0.14	-0.16	0.41	0.1	-0.23	-0.1	-0.19	-0.38	-0.18	0.25	-0.38	-0.14	0.03	0.39	-0.31
NM_004599	-0.32	-0.01	-0.07	-0.34	0.01	0.32	-0.02	0.22	0.56	0.32	-0.29	-0.17	0.05	-0.05	0.12	0.13	-0.21	-0.06	-0.14
Contig53909_RC	-0.08	0	0.17	-0.07	-0.02	-0.39	0.53	-0.15	-0.37	0.56	-0.01	-0.23	-0.07	0.01	-0.15	-0.32	0.15	-0.09	-0.52
Contig59870_RC	-0.11	-0.08	-0.38	-0.41	-0.42	-0.38	0.07	-0.49	0.8	-0.22	-0.64	-0.37	0.2	-0.35	0.32	-0.55	-0.5	-0.41	-0.61
NM_003870	0.19	-0.14	0.12	0.35	-0.07	0.27	0.14	-0.15	-0.49	-0.02	-0.07	-0.04	0.09	-0.1	-0.06	-0.04	-0.07	0.61	-0.1
NM_003875	-0.16	-0.14	-0.34	-0.11	-0.13	0.15	-0.25	0.08	0.02	0.12	-0.25	0.35	0.04	0.3	0.3	-0.07	-0.02	0.1	-0.01
NM_003878	-0.51	-0.25	-0.3	-0.01	-0.12	0.41	0.04	0.71	-0.28	-0.57	-0.21	0.27	-0.07	-0.26	0.16	0.7	-0.09	0.07	-0.04
Contig32322_RC	0.11	-0.11	0.13	-0.22	-0.16	0.17	-0.48	0.22	-0.17	-0.06	-0.01	-0.04	0.14	-0.23	-0.05	0	-0.17	-0.23	-0.37
AF061034	-0.12	-0.43	-0.11	-0.17	0.05	0.51	-0.22	-0.19	-0.23	-0.02	-0.15	0.01	0.12	-0.21	-0.08	-0.08	-0.06	0.29	-0.37
Contig41905_RC	0.16	0.06	0.24	-0.4	-0.02	-0.7	-0.52	0.22	-0.81	-0.56	0.19	-0.63	-0.37	-0.02	-0.08	-0.75	-0.36	-0.34	-0.87
NM_003881	0.32	-0.08	0.13	0.32	0.03	-0.6	-0.23	-0.22	-0.66	-0.12	0.29	-0.51	0.27	-0.3	-0.69	-0.77	0.37	-0.39	-0.82
NM_003887	-0.33	0.22	0.27	0.01	0.16	0.19	0.29	0.12	-0.14	0.01	0.33	0.24	0.14	0.09	0.4	-0.07	0.17	-0.25	0.61
Contig53066_RC	-0.02	-0.43	-0.03	-0.06	0.1	-0.11	0.03	-0.43	-0.8	-0.23	-0.01	0.11	0.18	0.1	0.09	0.09	-0.01	0.1	0.08
NM_003890	0.38	-0.48	-0.34	0.17	0.1	0.33	0.27	-0.56	0.29	-0.47	-0.39	-0.02	-0.36	-0.31	-0.37	-0.35	-0.59	-0.29	-0.58
NM_003894	0.32	0.46	0.11	0	-0.16	-0.01	0.15	0.1	-0.19	0.14	-0.05	0.09	0.04	0.24	0.05	-0.04	0	0.24	0.4
NM_003897	-0.22	0.28	0.14	-0.05	-0.45	-0.21	0.16	-0.54	-0.16	-0.23	-0.12	-0.63	-0.19	-0.25	-0.32	-0.06	-0.18	-0.1	0.11
Contig45856	0.26	-0.27	-0.09	-0.22	-0.33	-0.21	-0.06	0.1	0.39	-0.41	-0.41	0.13	0.69	-0.05	-0.4	0.31	-0.45	0.44	-0.32
Contig57561_RC	-0.07	-0.05	0.01	-0.04	-0.2	-0.06	0.13	-0.09	0.37	-0.1	-0.15	-0.05	-0.01	-0.15	0.2	-0.05	0.23	-0.06	0.17
Contig48204_RC	0.02	0.09	0.01	0.09	-0.1	-0.11	0.03	-0.21	-0.02	-0.09	0.07	0.35	0.01	-0.33	0.18	-0.32	-0.06	-0.3	0.3
Contig52095_RC	0.05	0.01	0.1	0.08	-0.19	-0.27	-0.13	0.13	-0.23	0.08	-0.16	-0.04	0.05	-0.15	-0.08	-0.13	0.14	-0.06	-0.25
Contig21192	0.11	-0.06	-0.04	-0.05	-0.09	-0.17	0.06	-0.41	-0.25	-0.16	0.05	0.31	0.16	0.12	0.02	-0.21	-0.06	-0.13	-0.08
Contig20302_RC	0.31	-0.02	0.16	-0.02	0.03	0.04	-0.14	0.18	-0.21	-0.06	-0.27	-0.17	-0.05	-0.23	0.02	0.15	-0.14	-0.21	-0.11
Contig25617_RC	0.2	0.07	0.09	0.04	-0.11	0.59	-0.24	0.13	0.13	0.01	-0.02	0.09	0.29	-0.1	0.51	-0.05	-0.15	-0.16	-0.16
Contig51967_RC	-0.21	-0.23	-0.13	-0.31	-0.16	-0.55	-0.01	-0.02	-0.49	-0.42	-0.3	-0.66	-0.53	-0.4	-0.62	-0.36	-0.4	-0.45	-0.44
Contig37873	0.24	0.08	0.22	-0.12	-0.48	-0.39	0.12	-0.53	-0.53	0.17	-0.24	-0.54	0.1	-0.05	-0.36	-0.43	-0.22	-0.23	-0.5
AF131817	0.2	0.05	0.37	-0.02	0.01	-0.24	0.12	-0.01	-0.59	0.26	-0.04	-0.22	0.25	0.01	-0.56	-0.22	0.11	0.06	-0.56
AF131821	-0.25	-0.16	0.18	-0.17	0.44	0.03	-0.1	0.29	-0.15	-0.04	-0.25	-0.58	0	-0.16	-0.45	-0.41	-0.16	0.33	0.15
AF131825	-0.16	0.46	0.12	0.12	-0.16	-0.21	0.05	-0.24	0.11	0.21	-0.25	-0.09	0.09	-0.17	0.11	-0.2	-0.13	-0.26	-0.26
AL037737_RC	0.04	-0.19	0.01	0.11	0.13	0.37	0.08	-0.08	-0.33	-0.01	0.02	0.37	0.31	0.07	0.47	0.2	-0.13	0.15	0.14
AF131827	-0.1	-0.04	0	-0.12	-0.02	-0.06	-0.05	-0.12	-0.22	-0.23	-0.27	0.03	-0.04	-0.09	-0.1	-0.05	-0.1	-0.26	-0.01
Contig33394_RC	-0.04	0.23	-0.1	-0.08	0.44	-0.03	-0.05	-0.18	-0.22	0.01	-0.1	0.22	0.01	0.13	0.34	0.05	-0.15	0.25	0.27
Contig719_RC	0.11	-0.02	0.17	0.04	0.28	0.17	0.13	0.09	-0.54	0.04	-0.02	0.01	-0.02	0.14	0.29	0.05	0.13	-0.23	0.09
AF131834	-0.23	0.11	0	-0.04	-0.08	-0.47	-0.22	-0.04	-0.52	-0.15	0.11	-0.29	-0.12	-0.07	0.9	-0.13	0.02	-0.4	0.56
AF131846	0.07	-0.24	0.03	0.15	-0.15	-0.09	0.31	-0.45	-0.33	0.21	-0.07	0.1	0	0.07	-0.01	0.22	-0.13	-0.06	-0.2
Contig31928_RC	-0.2	-0.21	0.03	-0.34	-0.03	0.06	-0.26	-0.05	-0.38	-0.1	0	-0.13	-0.06	-0.22	-0.14	-0.03	0.07	-0.4	-0.19
Contig26096_RC	0.1	-0.29	0.07	0.05	0.15	0.06	0.23	-0.13	-0.37	-0.1	0.55	-0.03	0.09	0.08	0.1	-0.16	0	-0.08	0.03
AF131851	-0.07	-0.27	0.12	0.01	0.08	-0.26	-0.19	-0.22	-0.25	0.22	0	0.11	-0.18	-0.12	-0.01	-0.34	0.12	-0.26	-0.3
Contig35822_RC	0.25	0.2	-0.03	0.18	-0.11	-0.13	-0.17	-0.06	-0.15	0.03	0.16	-0.19	-0.03	-0.11	0.01	-0.29	0.07	-0.12	-0.29
Contig35814_RC	0.18	-0.72	-0.49	-0.63	0.66	-0.82	0.15	-0.84	-0.8	-0.66	-0.96	-0.86	-0.67	-0.28	-0.78	0.13	-0.88	-0.62	-0.66
Contig45291_RC	-0.31	-0.02	-0.13	-0.41	-0.57	-0.56	-0.3	0.04	-0.43	-0.22	-0.05	0.18	0.23	-0.38	0.62	-0.14	-0.35	-0.38	0.08
Contig43833_RC	0.23	-0.15	0.23	0.14	-0.07	-0.43	-0.09	-0.2	-0.03	0.36	-0.04	-0.67	-0.04	0.12	-0.34	-0.87	0.04	-0.39	-0.76
Contig55228_RC	0.11	-0.46	-0.06	-0.02	0.03	0.03	0.13	-0.2	-0.21	0.01	-0.58	-0.27	0.17	-0.09	-0.54	0.28	-0.07	0.26	-0.2
Contig55829_RC	0.08	0.04	0.21	-0.19	-0.17	-0.35	0.24	-0.14	-0.07	0.19	-0.06	-0.23	0	0.07	-0.02	-0.16	-0.13	-0.02	0.15
Contig1850_RC	-0.2	0.43	0.24	0.23	-0.47	-0.75	-0.2	-0.43	0.07	-0.63	-0.06	0.09	-0.14	-0.69	-0.19	-0.75	-0.24	-0.11	-0.03
Contig49869_RC	0.02	0.07	0.27	-0.09	0.11	-0.15	0.28	-0.15	-0.3	0.32	-0.02	-0.24	0.05	-0.06	-0.06	0.1	0.02	-0.25	-0.47
D87119	-0.08	0.17	-0.08	0.08	-0.24	-0.23	-0.21	-0.1	-0.1	-0.1	-0.01	-0.19	0.14	-0.13	0.09	0.23	0.16	-0.03	-0.09
Contig51235_RC	0.13	0.42	0.06	-0.11	0.13	-0.35	0.05	0.3	-0.15	0.11	-0.23	-0.25	-0.2	-0.02	-0.08	-0.02	0.2	-0.12	0.26
Contig54257_RC	0.13	-0.05	0.2	0.05	0.29	-0.18	0.09	-0.06	-0.91	0.08	0.08	-0.05	0.05	0.12	-0.11	0.23	-0.1	0.1	0.24
NM_014018	-0.05	-0.14	0.03	-0.21	0	-0.12	0.08	-0.09	0.01	-0.23	-0.27	-0.24	-0.13	-0.05	-0.36	0.06	0.05	-0.41	0.18
Contig42253_RC	0.31	0.33	0.27	-0.01	-0.01	0.25	0.13	-0.13	-0.37	0.11	0.04	0.34	0.23	0.09	0.23	0.13	0.08	-0.03	-0.15
Contig20629_RC	0.37	-0.31	0.14	0.12	0.54	0.15	0.04	0.08	-0.45	0	0.36	-0.62	-0.36	0.4	-0.5	0.52	0.13	-0.47	0.07
Contig25861_RC	-0.11	0.06	0	-0.06	0.13	0.45	0.05	0.1	0.14	-0.1	-0.01	0.07	0.11	-0.15	0.09	0.59	-0.12	-0.23	0.05
Contig43817_RC	0.03	-0.11	-0.03	-0.01	0.11	-0.1	-0.15	-0.12	-0.27	-0.34	-0.24	0.05	0.03	0.14	-0.18	0.19	0.05	-0.21	0.25
Contig52565_RC	0.01	-0.23	0.08	-0.14	-0.05	0.03	0.09	-0.33	-0.32	-0.18	0.04	0.65	0.01	-0.09	0.15	0.21	-0.18	-0.17	0.23
NM_006002	-0.02	-0.17	-0.21	-0.08	0.03	0.26	-0.01	-0.08	-0.22	0.08	-0.05	0.11	0.21	0.2	0.48	0.33	0.03	-0.08	0.08
NM_006005	0.03	0.12	0.05	0.03	-0.22	-0.3	-0.2	-0.07	-0.23	0.38	0.11	-0.36	-0.27	-0.05	-0.21	0.07	0.33	-0.25	0.09
NM_006006	0.07	0.03	0.28	-0.4	0.31	-0.42	0.08	0.01	-0.19	0.02	-0.64	-0.43	0.31	0.44	-0.51	-0.15	-0.66	-0.32	-0.29
NM_014028	0.03	-0.34	0.11	0.02	0.09	0.05	0.06	-0.22	-0.66	-0.1	0.03	-0.05	0.13	0.14	0.34	-0.02	0.08	0.08	-0.24
NM_014029	-0.13	-0.15	0.12	0.14	-0.18	0.16	-0.13	0.04	0.06	0.1	-0.29	0.14	0.42	-0.22	-0.37	0.24	-0.23	0.34	-0.02
AF026941	-0.45	-0.55	-0.25	-0.14	-0.04	-0.22	-0.54	0.46	0.15	-0.06	0.44	0.43	0.34	-0.3	-0.58	-0.31	0.45	0.34	-0.7
NM_014030	-0.23	-0.15	-0.17	-0.35	-0.24	-0.05	-0.24	-0.04	0.14	-0.19	-0.21	-0.13	-0.03	-0.31	-0.11	-0.23	-0.08	-0.41	-0.04
NM_013301	0.04	0.08	-0.03	-0.08	0.01	-0.4	0.04	0.02	-0.09	-0.08	0.04	-0.37	-0.23	-0.03	-0.48	-0.48	-0.33	-0.46	0.68
NM_006014	-0.14	0.18	-0.21	-0.42	-0.07	0.3	-0.25	0.09	0.22	-0.1	-0.12	0.02	-0.2	-0.12	0.06	-0.08	0.12	-0.06	0.09
NM_006016	0.25	-0.33	-0.05	-0.06	0.04	-0.12	0.11	-0.21	-0.53	-0.12	-0.11	-0.27	-0.04	0.15	0.2	0.07	-0.05	0.08	-0.11
NM_014036	-0.12	-0.02	0	0.03	-0.05	0.09	-0.23	0.15	0.21	-0.02	0.07	0.07	0.06	-0.11	-0.19	0.1	-0.17	0.18	-0.07
NM_006017	-0.46	-0.44	-0.29	-0.45	-0.72	-0.22	-0.3	-0.76	-0.08	-0.67	-0.89	0.57	0.72	0.09	0.36	-1.08	0.35	-0.51	-0.79
NM_006018	-0.03	-0.1	0.1	-0.2	-0.03	0.1	0.03	-0.15	-0.3	-0.03	-0.27	0.22	0.02	0.08	-0.11	-0.07	-0.31	0.39	0.03
NM_014038	-0.14	-0.1	0.02	0	-0.09	0.13	-0.28	-0.01	-0.18	0	-0.35	0.12	-0.11	0.02	0.03	-0.03	-0.13	0.2	0.24
NM_006019	-0.15	-0.17	-0.21	0.15	-0.17	-0.1	-0.12	0	-0.01	0.25	-0.21	-0.16	-0.13	-0.03	-0.36	-0.02	0.14	-0.07	-0.05
Contig47102_RC	0.01	-0.02	0.05	0.08	-0.12	0.14	0.31	-0.01	0.17	-0.05	0.12	-0.19	0	0.09	-0.19	0.11	-0.27	-0.25	-0.08
Contig51828_RC	-0.04	-0.41	-0.06	0.06	0.15	0.01	0.08	-0.43	-0.68	-0.34	-0.1	0.07	-0.01	0.17	-0.01	-0.22	-0.2	0.11	0.18
Contig53286_RC	-0.15	-0.04	-0.06	-0.19	0.1	-0.11	-0.29	-0.18	-0.2	-0.14	-0.3	-0.1	0.19	-0.12	-0.17	-0.12	-0.16	-0.18	-0.13
NM_013310	-0.04	-0.07	0.06	0.04	0.07	-0.14	0.15	-0.22	0.43	-0.03	0.02	0.17	-0.07	-0.02	-0.21	-0.03	-0.16	-0.24	0.25
NM_006022	-0.09	-0.11	0.09	-0.06	0.16	-0.17	0.36	-0.04	-0.17	0.15	-0.15	-0.02	-0.14	0.14	-0.19	-0.15	-0.08	0.05	-0.05
NM_006023	-0.1	-0.03	-0.17	0.02	0.02	0.43	-0.04	-0.1	0.01	-0.06	-0.15	0.17	0.16	-0.07	0.34	0.11	-0.05	0.13	-0.02
NM_006024	-0.1	-0.38	0.17	-0.03	0.05	0.14	0.28	-0.5	-0.62	-0.11	-0.05	-0.01	-0.01	0.27	-0.01	-0.06	-0.11	0.08	-0.06
NM_006027	-0.28	-0.11	-0.25	0.03	-0.03	0.43	-0.18	0.26	0.43	-0.11	-0.1	0.53	0.26	-0.04	0.78	0.05	0.13	0.27	0.16
NM_006029	0.19	0	0.38	0.22	0.13	0.19	0.14	0.01	-0.29	-0.06	0.03	-0.15	-0.07	0.03	-0.21	0.05	0.06	-0.02	0.31
Contig36285_RC	-0.03	0.34	-0.03	0.21	0.16	-0.24	-0.08	0.21	0.26	-0.15	-0.15	0.26	-0.06	0.22	0.05	-0.25	-0.08	0.04	0.13
NM_014051	-0.15	-0.22	-0.06	-0.15	-0.03	0.3	0.26	-0.07	-0.51	-0.02	0.07	0.28	-0.16	0.13	0.37	0.02	-0.07	-0.03	-0.21
NM_013322	0.01	-0.36	-0.17	-0.02	-0.16	0.59	-0.29	-0.36	-0.48	-0.38	-0.16	0.1	-0.08	-0.06	-0.25	0.22	-0.25	0.03	-0.24
Contig7412_RC	0.27	-0.04	0.05	-0.14	0.07	0.27	-0.32	-0.02	-0.03	-0.06	0.21	0.01	0.34	-0.17	-0.04	0.03	-0.18	-0.12	-0.2
NM_013324	0.49	0.3	-0.26	0.03	0.12	-0.37	0.22	-0.13	-0.34	-0.06	0.06	-0.48	-0.34	0.26	-0.5	-0.57	0.19	-0.13	-0.38
Contig46597_RC	-0.06	0.08	-0.08	-0.19	-0.25	-0.65	-0.14	-0.09	-0.69	-0.26	0.6	-0.74	-0.76	-0.2	-0.76	-0.54	-0.41	-0.31	-0.07
Contig1826_RC	-0.12	-0.37	-0.13	-0.27	-0.21	-0.05	-0.14	0.21	-0.4	-0.18	0.08	-0.1	-0.28	-0.11	-0.1	-0.62	-0.08	-0.43	-0.67
NM_013327	-0.16	-0.14	-0.02	-0.11	-0.13	-0.01	-0.17	0	0.44	-0.1	-0.17	-0.1	0.06	-0.07	-0.36	0.22	-0.04	-0.08	0.12
NM_014056	0.02	-0.17	-0.07	0.06	0.13	-0.19	0.33	-0.12	-0.63	-0.15	0.1	-0.26	-0.15	0.23	-0.14	0.21	-0.05	-0.06	-0.2
NM_006039	-0.03	-0.07	0.07	0.05	-0.24	-0.46	-0.29	-0.14	-0.21	0.19	0.07	-0.55	-0.06	-0.16	0.13	-0.7	0.05	-0.34	-0.73
NM_005310	-0.72	-0.49	-0.82	-1.01	-0.57	-0.26	-0.51	0.65	-0.37	-0.7	-0.53	-0.67	-0.76	-0.77	-0.39	-0.76	-0.64	0.74	-0.57
X57809	-0.22	-0.4	-0.25	-0.33	-0.85	0.21	-0.24	-0.55	0.3	-0.57	-0.61	-0.36	0.38	-0.69	-0.56	0.35	-0.99	0.43	-0.1
NM_013332	0.19	0.26	0.11	0.25	0.06	-0.02	0.04	0.06	0.33	0.22	0.08	0.13	-0.05	0.28	0.09	0.02	0.07	-0.05	0.1
NM_014062	-0.05	-0.04	-0.1	-0.14	-0.02	0.04	-0.08	-0.15	0.53	0.09	0.07	0.24	0.16	-0.12	-0.2	0.14	-0.03	0.15	-0.12
NM_005318	-0.12	0.18	-0.27	-0.07	-0.03	-0.44	0	0.16	0.07	-0.26	0.12	-0.43	-0.37	0.08	-0.31	-0.29	-0.16	-0.29	-0.2
NM_005319	-0.58	-0.26	-0.31	-0.35	-0.2	-0.56	-0.6	0.74	-0.46	-0.04	-0.12	-0.5	-0.62	-0.22	-0.99	0.78	-0.27	-0.59	0.04
NM_005320	-0.24	0.04	-0.5	-0.33	-0.32	-0.54	-0.49	0.04	0.33	-0.47	-0.2	0.12	-0.16	-0.44	-0.15	-0.29	-0.12	-0.25	-0.14
NM_005321	-0.18	0.1	-0.27	-0.23	-0.23	-0.18	-0.27	-0.05	0.15	-0.3	-0.14	-0.16	-0.12	-0.24	-0.16	-0.28	-0.17	-0.21	-0.01
NM_006051	0.18	0.06	0.06	-0.03	0.26	0.22	0.25	-0.05	-0.03	0.02	0.05	-0.24	-0.08	-0.12	-0.17	0.35	0.1	-0.15	0.48
NM_005322	-0.24	-0.27	-0.29	-0.14	-0.13	0.07	-0.29	0.29	0.36	-0.26	-0.17	0.07	-0.13	-0.17	-0.18	0.12	-0.07	-0.18	-0.04
X57819	-0.23	-0.44	-0.03	-0.16	-0.89	0.21	-0.17	-0.42	0.33	-0.64	-0.62	-0.29	0.5	-0.63	-0.58	0.48	-0.99	0.54	-0.1
NM_006053	-0.14	-0.18	-0.16	0.23	-0.12	-0.08	-0.11	0	0.05	0.28	-0.15	-0.11	-0.05	0	-0.33	0.02	0.19	-0.08	-0.06
Contig46589_RC	0.07	-0.19	0.09	0.11	0.03	-0.08	0.24	-0.32	-0.6	0.34	0.03	0.3	0.06	0.32	0.17	0.24	0.14	0.29	0.01
Contig53879_RC	-0.01	0.68	-0.03	0.23	0.08	-0.17	-0.04	-0.15	0.04	0.49	-0.17	-0.15	0.05	0.22	-0.01	0.08	0.07	0.22	0.12
NM_006054	0.11	0.22	0.05	-0.07	-0.1	0.32	-0.02	0.19	-0.09	-0.12	0.19	0.07	0.31	0.29	0.4	0.35	-0.09	0.33	0.22
NM_005325	-0.49	-0.3	-0.4	-0.34	-0.38	-0.2	-0.23	-0.45	1.18	-0.27	-0.3	0.01	-0.15	-0.29	0.85	0.53	-0.25	-0.1	-0.41
NM_014074	-0.23	-0.24	-0.07	-0.24	-0.42	0.36	-0.19	-0.38	-0.03	0.01	-0.4	0.03	0.08	-0.21	0.1	-0.55	-0.34	-0.14	-0.53
NM_006055	0.13	0.06	0	-0.11	-0.14	-0.12	0.09	-0.18	-0.34	-0.24	-0.2	0.05	-0.08	0.02	0.28	-0.23	-0.02	0.01	0.2
NM_005326	0.35	0.08	0.25	-0.22	-0.23	-0.16	-0.12	-0.24	0.1	-0.32	0.55	-0.41	-0.17	0.38	-0.49	0.35	-0.11	0.03	0.42
NM_020639	-0.04	0.17	-0.05	-0.52	-0.57	0.23	-0.19	0.07	0.11	0.34	-0.31	0.34	-0.15	0.2	0.39	-0.49	-0.19	0.08	-0.04
NM_014078	-0.13	-0.24	-0.06	-0.23	-0.17	0.09	0.05	-0.08	-0.06	-0.09	-0.14	-0.13	-0.23	0.19	-0.11	0.1	0.01	-0.07	0.09
NM_004600	-0.11	-0.37	-0.11	0.16	0.08	-0.09	0.02	-0.2	-0.59	-0.24	0	0	0.04	0.31	0.01	-0.08	0.04	0.16	-0.09
NM_004603	-0.17	-0.11	-0.27	-0.32	-0.16	-0.1	-0.04	-0.04	0.01	-0.02	-0.26	-0.23	-0.35	-0.22	-0.15	0.75	-0.33	-0.01	0.8
NM_013352	0.16	-0.17	0.16	0.11	0.16	0.36	-0.11	0.05	-0.42	0.06	0.17	-0.02	-0.01	-0.08	-0.06	-0.24	0.09	-0.01	-0.43
NM_005337	-0.05	-0.06	0.22	0.08	0.03	0.04	-0.33	0.08	0.1	-0.07	-0.08	0.12	0.32	-0.29	-0.07	0.16	-0.12	0.22	-0.13
NM_014086	0.12	0.15	0.09	-0.09	0.15	0.15	-0.06	0.08	-0.27	0	0.41	-0.2	0.04	0.05	-0.1	-0.16	-0.01	-0.02	-0.23
NM_005342	-0.27	-0.26	-0.19	0.11	-0.01	0.47	-0.12	-0.04	0.16	0.2	0.32	0.25	0.07	0.02	0.28	0.46	0.43	0.35	-0.08
NM_013363	-0.17	-0.25	0.28	-0.2	-0.25	-0.23	-0.13	-0.36	0.97	-0.15	-0.18	0.51	0.12	0.04	0.74	-0.47	-0.23	-0.1	-0.25
NM_004616	-0.6	-0.52	-0.46	-0.65	-0.51	-0.51	-0.2	-0.64	-0.49	-0.05	-0.92	-0.6	-0.32	-0.1	-0.51	-0.37	-0.68	-0.07	-0.61
NM_006074	0.06	-0.3	-0.02	0.07	-0.06	-0.06	-0.08	0	-0.06	-0.16	-0.09	0.27	0.35	-0.25	-0.29	-0.07	0.03	0.61	-0.35
NM_005345	0.13	0.04	0.21	-0.09	-0.19	-0.31	-0.07	0.05	-0.03	-0.01	0.42	-0.22	-0.43	-0.26	-0.11	-0.18	0.15	0.11	-1.2
NM_005346	0.05	0.2	0.16	-0.12	-0.01	-0.12	-0.02	0.14	0.15	-0.12	0.39	0.09	-0.09	0	0.19	-0.11	0.16	0.05	0.44
NM_020659	-0.85	-0.73	-1.1	-1.14	-1.21	-0.89	-0.8	-1.12	-0.12	-0.61	-0.64	0.52	0.45	-0.85	0.95	-1.34	-0.65	-0.99	-1.13
U83115	0.14	-0.13	0.07	0.02	-0.38	0.57	0.03	-0.28	-0.2	-0.08	-0.51	-0.32	0.13	0.3	0.1	-0.33	-0.19	0.32	-0.35
Contig37141_RC	0.07	0.1	0.08	-0.05	0.05	-0.24	-0.15	-0.21	-0.41	0.02	0.08	-0.27	-0.05	0.03	-0.19	-0.18	-0.21	-0.29	-0.13
AF272357	0.03	0.25	-0.16	-0.07	-0.02	-0.73	-0.12	0.42	-0.63	0.31	0.03	-0.81	-0.12	0.02	-0.6	0.24	-0.08	-0.15	0.26
NM_013372	-0.03	-0.23	0.26	0.45	0.57	-0.42	-0.21	0.02	-0.61	0.42	0.44	-0.06	-0.35	-0.11	0.12	-0.59	0.49	-0.28	-0.68
NM_005354	-0.12	0.04	0.16	-0.22	0.29	-0.08	0.17	0	0.2	0.08	0.51	-0.13	0.05	0.01	-0.16	0.4	-0.11	-0.02	-0.1
NM_004626	-0.09	-0.21	0.07	-0.27	0.06	0.29	0.3	-0.22	-0.21	-0.15	-0.22	0.04	0.17	0	-0.18	-0.36	-0.17	-0.23	-0.3
NM_020664	0.24	0.11	-0.05	-0.09	0.25	-0.02	-0.07	0.05	0.34	-0.28	-0.15	-0.28	-0.03	0.45	-0.14	-0.06	-0.04	-0.02	0.42
NM_006086	-0.41	-0.46	-0.24	-0.07	-0.32	0.52	-0.83	0.34	0.52	-0.21	0.12	0.19	-0.19	-0.53	-0.01	0.51	0.04	0.08	0.35
NM_005357	0.22	-0.02	0.66	-0.12	0.04	-0.35	-0.21	0.03	-0.28	0.13	-0.28	-0.25	0.39	0.31	-0.44	-0.38	-0.34	-0.05	-0.12
NM_005358	0.18	-0.14	-0.02	0.23	0	0.24	-0.23	0.18	-0.16	-0.01	0.17	0.24	-0.07	-0.06	0.78	-0.02	0.15	-0.28	-0.14
NM_006088	0.1	0.16	0.02	0.26	0.1	0.2	-0.11	0.19	0.34	-0.04	0.01	-0.26	-0.08	0.12	-0.01	0.1	0.13	-0.03	0.19
Contig25595_RC	-0.25	-0.08	-0.33	-0.1	-0.28	0.01	-0.45	0.21	0.2	-0.11	0.67	0.15	0.06	-0.3	-0.48	-0.16	0.46	0.03	0.02
NM_005360	0.08	-0.02	0.19	-0.14	-0.12	-0.08	-0.24	-0.04	-0.17	-0.16	0.03	-0.19	0.04	-0.24	-0.44	-0.01	-0.1	-0.1	-0.09
NM_005361	-0.17	-0.09	-0.17	-0.16	-0.08	-0.2	-0.11	0.62	0.01	-0.14	-0.18	-0.14	-0.07	-0.13	-0.04	0.17	-0.15	-0.2	0.95
NM_020672	-0.14	-1.18	-0.52	0.21	0.07	0.17	-0.59	0.04	-0.12	0.22	0.1	0.27	-0.43	-0.46	-0.8	0.05	-0.1	0.36	0.19
NM_013384	-0.11	0.18	0.06	0.37	-0.02	0.02	0.15	0.08	-0.02	0.12	0.29	0.1	-0.13	0.36	-0.18	-0.08	0.28	0.25	0.16
NM_006094	0.19	0.23	0.16	0.13	-0.25	-0.26	0.14	-0.15	-0.28	0.04	0.14	-0.19	0.01	-0.09	-0.41	-0.16	0.02	-0.13	-0.28
NM_013385	0.07	-0.01	0.22	0.02	0.03	0.04	-0.14	0.09	0.15	0.03	0.08	0.07	0.28	-0.27	-0.44	0.08	-0.08	0.11	-0.22
NM_020675	-0.08	0.04	-0.32	-0.11	-0.2	0.24	-0.26	0.1	0.01	-0.14	-0.12	0.23	0.05	-0.06	0.47	0.03	-0.04	0.17	0.31
NM_003909	0.13	-0.07	-0.07	-0.08	-0.03	0.01	-0.2	0.04	-0.42	-0.14	-0.26	-0.19	-0.07	-0.04	-0.36	0.15	0.06	-0.16	0.22
NM_006096	-0.22	-0.3	-0.26	0.11	-0.41	0.4	-0.33	-0.25	0.02	-0.2	-0.21	-0.23	-0.17	-0.61	-0.24	-0.52	-0.38	-0.29	0.38
NM_013386	0.13	-0.12	0.09	-0.11	0.03	0.02	0.24	-0.25	-0.57	-0.13	-0.07	0.11	-0.07	0.07	-0.02	-0.32	-0.2	0.03	0.1
NM_005368	-0.15	0.19	0.03	-0.21	-0.33	-0.1	-0.02	-0.16	-0.12	0.14	-0.15	-0.36	-0.46	0.03	-0.49	0.06	-0.18	0.08	-0.16
Contig939_RC	-0.09	-0.05	0.02	-0.27	-0.18	-0.37	-0.13	-0.22	0.24	-0.04	-0.25	0.25	0.48	-0.31	-0.36	-0.02	-0.16	-0.06	-0.06
Contig35298_RC	0.31	-0.55	-0.29	-0.04	-0.26	-0.02	-0.7	0.18	-0.69	-0.28	-0.22	-0.37	-0.28	-0.39	0.25	-0.66	-0.2	-0.85	-0.43
NM_004642	0.04	-0.05	0.16	-0.01	0	-0.3	-0.05	-0.03	0.55	0.08	0.1	0.28	0.3	0.07	0.53	-0.07	0.15	0.43	-0.16
NM_013390	-0.15	-0.16	0.02	-0.02	0.04	0.12	-0.26	0.03	-0.34	0.34	-0.04	-0.22	-0.02	-0.09	-0.39	-0.16	0.14	0.01	-0.18
NM_005375	0.31	-0.09	0.11	0.11	0.19	-0.19	0.51	-0.26	-0.71	-0.54	-0.03	-0.44	-0.62	0.23	0.37	0.1	-0.16	-0.23	0.14
NM_020685	0	-0.26	-0.02	-0.09	-0.04	-0.32	0.1	0.08	-0.1	-0.06	0.06	-0.08	-0.12	0.19	-0.09	0.23	-0.02	0.09	0.52
NM_013396	0.07	-0.26	0.03	0.18	0.11	0.3	0.16	-0.07	-0.44	-0.15	-0.09	0.34	0.22	0.11	0.23	-0.09	0.08	0.17	-0.1
NM_020686	0.62	-0.01	0.21	0.27	-0.01	-0.25	0.21	-0.24	-0.34	-0.03	-0.03	-0.22	-0.17	0.25	-0.06	-0.23	-0.13	-0.13	-0.02
NM_004648	-0.14	0.02	0.01	-0.01	-0.02	-0.03	-0.36	0.13	0.64	0.05	0.1	0.14	0.12	-0.18	0.06	-0.01	0.23	-0.02	-0.21
NM_003919	0.53	-0.06	0.19	0.07	-0.19	-0.03	0.1	-0.17	-0.27	0.41	-0.09	0.03	0.18	-0.22	0.14	-0.5	-0.07	-0.33	-0.68
NM_005380	0.08	-0.06	-0.05	0.31	0.09	-0.15	-0.27	0.06	-0.14	0.19	0	-0.46	-0.15	-0.02	-0.51	-0.06	0.2	-0.29	-0.42
AJ249377	-0.15	-0.2	-0.13	-0.24	-0.31	0.16	-0.21	-0.18	0.12	-0.3	-0.34	-0.2	0.25	-0.21	-0.21	0.45	-0.4	0.7	0.23
Contig7755_RC	0.23	0.52	0.14	-0.22	0.03	0.43	0.15	0.06	-0.4	0.02	-0.21	-0.68	-0.4	-0.26	-0.52	-0.23	0.02	0.06	0.2
Contig32268_RC	-0.02	-0.04	-0.26	-0.17	0.08	-0.24	-0.02	-0.2	-0.38	0.04	-0.01	-0.02	-0.2	0.16	0.17	-0.03	0.14	0.17	-0.03
AL109791	-0.24	-0.45	-0.3	-0.46	0.06	-0.28	-0.12	-0.06	-0.15	-0.27	0.29	-0.43	-0.27	-0.33	-0.29	-0.59	-0.41	-0.21	-0.37
NM_003933	0.32	0.2	0.33	0.36	-0.14	-0.22	0.07	-0.24	-0.04	-0.21	-0.17	-0.28	-0.16	0.25	-0.24	-0.23	0.43	-0.29	0.01
NM_005391	-0.13	-0.02	-0.06	0.09	0.16	-0.03	-0.08	0.07	0.34	0.28	-0.25	-0.02	0.02	0.1	0.35	0.04	0.54	-0.08	0.02
NM_004664	0.02	0.19	-0.17	0.1	0.12	-0.19	0.3	-0.07	-0.25	0.25	0.23	-0.19	-0.11	-0.05	-0.19	0.41	-0.13	-0.17	-0.24
Contig56096	0.11	0.14	0.11	0.04	-0.09	0.6	-0.09	-0.19	0.36	0.08	0.01	0.42	0.03	0.04	0.24	-0.09	0.23	-0.45	0.07
NM_003937	-0.62	-0.05	-0.15	0.2	-0.38	-0.22	-0.67	-0.4	-0.57	-0.05	-0.34	-0.33	-0.21	-0.32	-0.69	-0.25	-0.22	0.79	-0.56
NM_005397	-0.12	0.01	-0.03	0.04	-0.03	0.23	0.01	-0.14	0.71	-0.08	-0.06	0.6	0.36	-0.13	0.39	0.55	-0.09	-0.05	0.08
NM_004670	0.31	-0.06	0.12	0.29	-0.12	-0.2	-0.23	-0.26	0.16	0.17	-0.1	0.07	-0.01	-0.24	-0.29	-0.26	0.3	0.33	-0.26
NM_003944	0.07	0.25	0.07	0.38	0.01	-0.53	0.05	0.09	-0.19	0.11	-0.23	-0.17	0.1	0.56	-0.01	-0.02	0.15	0.25	-0.18
NM_004674	-0.29	-0.02	-0.09	-0.07	-0.04	0.03	-0.03	-0.05	0.07	-0.25	0	-0.2	-0.06	0.02	-0.18	-0.05	0.26	0.24	0.71
NM_004675	-0.13	-0.1	-0.06	-0.23	0.13	-0.06	0.76	-0.29	-0.19	0.13	-0.3	-0.12	-0.02	0.05	0.32	-0.21	-0.1	0.14	-0.22
Contig25722_RC	0.34	-0.27	0.08	0.16	-0.04	0.4	-0.27	-0.15	-0.34	-0.2	0	0.01	0.47	-0.19	0.06	0.12	-0.04	-0.17	-0.18
Contig33741_RC	-0.1	-0.28	0.14	0.13	-0.24	-0.07	0.4	-0.21	-0.44	-0.31	-0.68	-0.54	-0.29	0.22	-0.5	0.02	-0.2	-0.34	-0.27
Contig55448_RC	0.13	0.05	0.14	0.23	-0.17	-0.15	0.2	-0.15	0.16	-0.11	0.19	0.25	-0.14	0.17	0.02	-0.26	-0.2	-0.07	0.11
NM_003953	-0.07	0.03	-0.14	0.16	-0.03	0.05	-0.05	0.02	0.89	0.24	-0.1	0.39	0.23	0.28	0.42	0.09	0.3	0.42	-0.21
NM_004682	-0.03	-0.16	0.16	0.03	-0.08	0.55	0.12	-0.26	-0.09	-0.21	-0.16	0.49	0.21	-0.2	0.17	-0.13	-0.03	0.08	0.17
NM_003954	-0.09	-0.37	0.15	-0.33	-0.24	0.05	0.23	-0.25	1	0.07	-0.3	0.4	0.41	-0.35	0.04	0.05	-0.13	-0.1	-0.31
NM_004683	-0.06	-0.14	-0.07	-0.21	-0.15	-0.21	0.14	-0.1	0.34	-0.19	-0.2	-0.06	0.02	-0.13	0.4	-0.13	-0.18	0.37	-0.05
NM_004684	-0.09	-0.37	0.21	-0.16	-0.08	-0.21	0.4	-0.72	-0.97	0.28	-0.36	-0.46	0.18	0.17	-0.58	-0.27	-0.21	0.02	-0.76
NM_003956	-0.06	-0.03	0.18	0.01	-0.23	0.03	0.1	-0.09	0.02	0.19	-0.24	-0.01	0.18	-0.03	-0.26	-0.23	-0.21	-0.06	-0.18
NM_004688	0.09	-0.28	-0.09	-0.01	-0.09	0.27	0.12	-0.01	-0.01	0.14	0.01	0.4	0.23	-0.1	0.01	0.04	0.04	0.47	-0.3
NM_004689	-0.04	0.19	0.06	-0.21	-0.2	-0.18	0.07	0.04	0.02	0.31	-0.15	-0.21	-0.25	0.13	-0.24	0.25	-0.06	0.1	0.03
Contig51463_RC	0.03	-0.7	0.19	0.19	-0.28	-0.2	0.5	-0.88	-0.85	-0.56	-0.78	-0.88	-0.11	0.38	-0.01	0.7	-0.6	0.97	-0.8
Contig66632_RC	0.05	-0.58	0.09	-0.09	0.21	0.12	0.24	-0.35	-0.58	-0.2	-0.17	0.17	0.02	0.27	0	-0.22	-0.11	-0.1	-0.23
NM_003961	-0.32	0.02	-0.3	-0.38	-0.38	-0.46	-0.23	-0.16	0.11	-0.12	-0.08	-0.52	-0.37	-0.22	-0.39	-0.15	-0.23	-0.3	-0.24
NM_004694	-0.28	-0.19	-0.22	-0.47	-0.24	-0.73	-0.15	-0.04	-0.8	-0.48	-0.21	-0.87	-0.75	-0.44	-0.92	-0.32	-0.42	-0.57	-0.63
NM_004695	0.42	-0.28	0.12	0.2	-0.37	-0.29	0.14	-0.45	-0.44	0.26	0.35	-0.08	0.04	-0.04	-0.23	-0.49	0.22	-0.21	-0.56
NM_004696	-0.04	-0.07	0.31	0.14	-0.11	-0.33	-0.05	-0.45	-0.15	0.35	-0.2	0.01	0.26	0.21	-0.13	-0.36	0.34	0.17	-0.18
NM_004698	-0.05	0.04	0.01	0.12	0.21	0.47	0.04	0.31	0.12	-0.02	-0.13	0.35	0.17	0.05	0.21	0.03	0.17	-0.03	0.01
Contig49631_RC	-0.06	-0.2	0.18	0.17	0.11	0.64	0.12	-0.04	-0.27	-0.1	-0.03	0.44	0.33	0.15	0.24	-0.11	0.09	0.18	-0.19
Contig64940_RC	-0.15	-0.07	0.03	-0.27	-0.08	0.12	0.17	0.09	0.39	0.35	0.13	-0.16	-0.06	0.08	-0.26	-0.14	-0.13	-0.42	-0.15
Contig47796_RC	0.08	-0.05	0	0.02	0.11	-0.12	0.01	0.07	-0.5	-0.14	-0.09	0.03	-0.04	0.09	0.15	0.12	0.32	0.02	0.19
NM_003975	-0.26	-0.29	-0.08	0	-0.2	0.24	-0.06	0.29	0.66	-0.24	-0.28	0.47	0.45	-0.25	0.12	0.18	-0.24	0.3	-0.04
NM_003977	-0.09	0.03	-0.08	0.14	0	0.11	0	0.05	-0.01	0.05	-0.08	-0.06	0.02	0.05	0.12	0.02	0	0.16	-0.18
NM_003979	-0.08	0.39	-0.34	0.14	0.28	0.07	-0.38	-0.07	-0.05	-0.16	0.26	-0.69	-0.26	0.04	-0.45	-0.29	0.67	-0.08	-0.31
Contig57041_RC	-0.09	-0.14	0	-0.06	0.13	0.02	0.32	-0.08	-0.3	0.13	0.72	0.18	0.03	0.1	0.06	0.15	-0.2	-0.11	0.39
Contig43436_RC	0.11	-0.15	0.17	-0.01	-0.06	0.75	0.13	-0.32	-0.21	0.09	-0.38	0.07	0.23	0.05	-0.11	0.33	-0.04	0.42	0.26
Contig54477_RC	0.17	-0.14	0.21	-0.43	-0.48	0.32	-0.03	-0.33	0.7	-0.08	-0.46	0.5	0.55	-0.42	0.83	-0.63	-0.29	-0.39	-0.84
NM_003980	0.28	0.03	-0.07	0.25	0.3	0.23	0.06	-0.24	-0.34	-0.2	-0.04	-0.2	0.07	0.29	0.68	0.33	0.04	0.34	-0.05
NM_003981	-0.34	-0.03	-0.38	-0.18	-0.27	0.27	-0.34	0.07	0.03	-0.2	-0.07	0.14	-0.03	-0.33	0.39	0.14	-0.21	0.29	0.32
NM_003982	-0.12	0	-0.01	0.16	-0.05	-0.08	-0.27	0.17	0.03	-0.11	0.08	0.02	-0.01	-0.13	-0.21	0.04	0.07	0.12	-0.11
Contig61975	-0.07	0.04	-0.22	0.06	0.04	-0.3	-0.12	0.06	-0.2	-0.09	0.04	-0.1	-0.3	0.1	-0.32	-0.09	0.15	-0.15	-0.18
NM_003986	-0.5	-0.34	-0.51	-0.58	-0.51	0.19	-0.2	-0.14	-0.16	-0.42	-0.73	-0.27	0.26	-0.39	-0.32	0.12	-0.46	-0.24	-0.56
AF126028	0.18	-0.38	-0.05	-0.01	0.02	0	0.24	-0.32	-0.66	-0.09	-0.07	-0.05	0.13	0.23	0.19	-0.07	-0.04	-0.17	-0.08
M95610	0.05	-0.08	-0.09	-0.06	-0.16	-0.1	0.18	-0.19	0.11	-0.03	0.36	0	-0.18	-0.03	0.56	-0.42	-0.02	-0.01	-0.23
Contig40172_RC	0.22	0	-0.04	0.36	0.09	-0.27	-0.21	0.08	-0.22	0.02	0.22	-0.28	-0.28	-0.08	-0.22	0.05	0.12	-0.23	-0.31
Contig54612_RC	-0.15	-0.23	-0.27	0.28	0.35	-0.08	-0.23	-0.16	-0.09	0.11	-0.32	-0.21	-0.05	0.97	0.2	-0.13	-0.34	-0.07	-0.28
Contig207_RC	0.18	-0.09	0.01	0.06	0.2	0.05	0.13	-0.1	-0.39	0.01	-0.12	-0.16	0.01	0.04	0.36	0.13	-0.01	0.14	-0.1
Contig52311_RC	-0.09	-0.02	0.05	0.14	0.07	0.31	-0.05	0.36	-0.09	0.14	0.04	0.39	0.26	0.06	0.02	0.14	0.04	0.18	-0.25
Contig48043_RC	0.31	0.2	0.01	-0.02	-0.03	-0.45	0.02	-0.13	-0.26	-0.14	0.2	-0.12	-0.09	0.09	0.04	-0.25	0.56	-0.24	-0.17
Contig53641_RC	-0.17	-0.13	-0.01	-0.18	-0.22	-0.45	0.02	0.02	0.53	-0.05	0.05	0.55	0.12	-0.06	0.63	-0.54	0.08	0.45	-0.86
Contig57017_RC	-0.09	-0.28	-0.14	0.05	0.19	0.32	0.18	-0.01	0.05	0.06	-0.07	0.11	0.16	0.22	0.4	0.05	0.12	0.06	-0.1
Contig40765_RC	-0.54	-0.15	-0.32	-0.34	-0.29	-0.36	-0.32	-0.11	0.19	-0.31	-0.18	-0.5	-0.32	-0.33	-0.43	-0.4	-0.18	-0.3	-0.5
Contig27749_RC	-0.1	-0.34	-0.16	-0.28	0.25	-0.42	-0.48	0.93	-0.49	-0.18	-0.14	-0.55	-0.16	0.15	-0.28	-0.77	-0.32	-0.26	-0.4
Contig32137_RC	0.03	0.01	0.34	0.15	0.06	-0.07	0.16	0.19	-0.09	0.16	0.13	-0.03	0.13	0.07	0.62	0.15	0.19	0.04	-0.01
Contig46343_RC	-0.15	-0.19	-0.04	-0.21	-0.1	-0.06	-0.1	-0.33	-0.06	-0.15	-0.15	-0.09	-0.07	-0.23	0.27	-0.14	-0.03	-0.54	0.31
X83301	0	0.27	-0.15	-0.13	0.09	-0.2	0.18	0.29	-0.04	-0.12	0.24	-0.37	-0.03	0.04	-0.25	0.05	0.46	-0.14	0.05
Contig22418_RC	-0.11	-0.1	0.02	0.11	-0.04	0.09	-0.05	-0.3	0.81	-0.07	0.01	0.13	0.09	-0.1	-0.15	0.13	0.09	-0.23	-0.24
Contig54354_RC	-0.48	0.2	-0.31	-0.42	0.08	-0.23	0.25	-0.47	-0.06	0.5	-0.49	0	-0.12	0.36	0.04	0.74	0.15	0.7	-0.33
U17077	-0.25	-0.15	0.12	-0.09	-0.35	0.59	-0.1	-0.41	-0.01	-0.07	-0.38	-0.03	0.04	-0.33	-0.14	-0.29	-0.24	0.23	-0.5
Contig18_RC	-0.04	0.02	-0.1	-0.27	-0.05	-0.17	0.08	-0.1	-0.27	-0.07	0.02	-0.11	-0.11	-0.18	0.07	-0.26	-0.07	-0.1	0
Contig46327_RC	-0.14	0.12	-0.08	-0.16	-0.13	-0.14	-0.03	0.13	0.34	0.01	0.05	-0.17	0.01	-0.03	-0.05	-0.11	0.03	0.03	-0.07
Contig45973_RC	-0.1	-0.33	-0.25	-0.27	-0.25	-0.22	-0.2	-0.17	0.01	-0.22	-0.42	-0.28	-0.22	-0.22	-0.03	-0.45	-0.21	-0.23	-0.22
Contig38683_RC	0.15	0.04	-0.08	-0.2	0.22	0.11	0.16	0.35	-0.37	-0.2	0.31	-0.13	-0.1	0.01	-0.1	-0.29	0.48	0.1	0.11
Contig42342_RC	-0.11	-0.12	0.15	0.03	0.02	-0.09	0.03	-0.33	-0.1	0.16	-0.04	-0.25	-0.02	-0.04	0.16	-0.05	-0.25	-0.37	-0.08
Contig37946_RC	-0.25	-0.6	-0.4	0.12	0.26	0.68	-0.18	-0.53	-0.27	-0.13	-0.5	0	-0.36	0.14	0.23	-0.72	-0.49	0.44	-0.5
Contig2652_RC	0.05	-0.21	-0.22	-0.17	0.16	-0.11	0.46	0.03	-0.43	-0.16	-0.05	-0.04	-0.19	-0.2	0.35	0.13	-0.27	-0.04	-0.13
AF116682	-0.33	-0.1	-0.17	-0.06	0.06	0.28	-0.11	0.01	-0.14	-0.07	-0.05	0.18	0.31	0.18	0.7	0.38	-0.05	0.08	-0.49
Contig51917_RC	0.63	0.3	-0.11	-0.09	0	0.12	-0.13	0.06	-0.11	-0.03	0.2	-0.02	0.1	-0.03	0.57	-0.06	-0.02	-0.25	0.54
X76079	-0.1	0.02	0.06	0.03	0.05	-0.06	-0.08	-0.03	0.4	0.35	0.17	-0.07	0	-0.1	0.06	-0.26	0.01	-0.22	-0.32
Contig3607_RC	0.05	-0.2	0.19	0.15	0.14	-0.3	0.32	-0.26	-0.56	0.16	-0.21	-0.22	-0.09	0.07	-0.37	-0.2	-0.06	0.3	-0.52
NM_014109	-0.15	-0.15	-0.18	0.03	0.06	0.55	-0.08	-0.01	-0.17	-0.24	-0.22	0.23	0.02	0.28	0.26	0.07	-0.08	0.02	0.22
Contig48521_RC	-0.17	-0.02	0.01	-0.17	0.01	0.02	0.03	0.06	-0.07	0.2	-0.21	0.2	-0.02	-0.08	0.14	-0.06	-0.28	-0.25	0.37
NM_014112	0.32	-0.08	0.3	0.26	0.1	-0.12	-0.11	-0.03	-0.78	-0.2	-0.11	0.16	-0.29	0.12	-0.16	-0.24	0.17	-0.42	0.44
Contig54096_RC	-0.03	0.24	-0.28	-0.36	-0.14	-0.05	-0.33	0.29	-0.36	0.16	-0.3	-0.02	-0.11	-0.33	-0.11	0.64	-0.16	-0.31	0.59
NM_006101	-0.25	-0.21	-0.28	-0.09	-0.03	0.57	-0.18	0	-0.15	-0.27	-0.07	0.37	-0.03	-0.19	0.33	0.2	-0.13	-0.06	0
NM_006102	0.08	-0.19	0.12	0.26	-0.24	-0.33	-0.14	-0.27	0.12	-0.06	-0.09	-0.05	0.07	-0.2	-0.65	-0.04	0.18	-0.22	0.09
NM_006103	-0.33	-0.03	-0.27	-0.38	0.07	0.61	0.32	-0.22	-0.36	-0.52	-0.27	-0.06	-0.34	-0.03	-0.56	0.5	0.04	-0.46	0
Contig53510_RC	-0.01	0.07	0.11	-0.1	0.11	0.42	0.04	-0.16	0.22	0.06	0.09	0.17	0.07	0.03	0.08	-0.21	-0.13	0	-0.09
NM_006111	-0.22	-0.14	-0.01	0.02	-0.18	-0.2	-0.06	0.06	0.19	-0.14	-0.18	-0.17	0.08	-0.14	0.5	-0.09	0.04	-0.13	-0.04
NM_006113	0.17	-0.16	-0.08	-0.11	0.07	-0.63	0.37	-0.4	-1.09	-0.27	-0.5	-0.87	-0.77	0.26	-0.06	-0.1	-0.34	-0.29	-0.44
NM_006115	-0.77	-0.9	-0.73	-0.86	-0.74	-0.77	-0.66	0.67	0.49	0.49	-0.52	0.39	0.06	-0.04	0.96	-0.9	0.38	0.73	1.19
Contig53968_RC	0.01	-0.08	-0.35	-0.35	0.21	-0.65	0.18	-0.18	-1.02	-0.33	-0.27	-1.22	-1.24	-0.02	-1.29	-0.21	-0.33	0.2	-0.34
NM_006117	0.05	0.21	-0.07	-0.09	-0.05	-0.56	0.07	-0.13	-0.03	0.06	0.05	-0.28	-0.31	0.13	0.12	0.13	-0.22	-0.04	-0.11
NM_013409	0.45	-0.27	0.2	0.4	-0.42	-0.11	0.08	0.08	-0.4	0.16	-0.46	-0.29	-0.23	-0.3	-0.64	-0.78	-0.22	-0.55	0.1
Contig51066_RC	-0.64	-0.52	-0.32	0.21	-0.09	-0.22	-0.2	-0.04	0.32	-0.48	-0.16	0.52	0.31	-0.02	0.76	-0.81	-0.16	0.01	-0.35
NM_013410	-0.13	0.22	-0.21	-0.07	-0.42	-0.03	-0.26	-0.3	-0.4	0.23	0.34	-0.28	0.49	-0.05	0.25	0.24	0.03	0.32	-0.46
NM_006121	-1.03	-1.19	-0.99	-1.29	-1.22	-1.24	-1.27	-1.27	-1.13	-1.23	-1.38	-1.29	-1.18	-1.38	-1.34	-1.4	-1.38	-1.37	-1.34
NM_006123	-0.04	0	0.11	-0.04	-0.2	0.5	-0.03	-0.07	0.13	0.35	0.21	-0.06	0.08	-0.05	-0.31	0.15	0.2	-0.34	0.24
NM_014147	-0.03	0.33	0.03	-0.14	-0.07	0.06	-0.13	-0.34	0.01	-0.09	0.06	-0.24	0	-0.3	0.27	0.21	-0.41	-0.13	0.38
Contig39989_RC	0.24	0.14	-0.02	0.11	0.02	0	-0.05	-0.06	-0.18	-0.15	-0.14	0.47	0.14	-0.01	0.23	-0.26	-0.02	-0.06	0.3
M29540	-0.37	-0.33	-0.31	-0.24	0.39	-0.37	-0.33	0.17	-0.31	-0.37	-0.19	-0.36	-0.23	-0.16	-0.38	0.47	0.18	-0.43	-0.07
Contig35629_RC	-0.11	-0.39	0.04	0.1	0.62	-0.33	0.02	-0.52	-0.81	-0.49	-0.38	-0.26	-0.31	-0.17	-0.49	-0.26	-0.2	-0.46	0.22
Contig42919_RC	0.28	-0.13	0.27	0.27	-0.05	-0.3	-0.08	0.1	-0.39	0.12	0.19	-0.24	0.09	0.01	-0.36	-0.42	0.24	-0.2	-0.47
NM_013421	-0.4	0.23	-0.31	-0.33	-0.61	-0.53	-0.45	0.18	-0.27	0.11	-0.38	0.18	-0.04	0.11	-0.35	0.27	0.11	0.02	-0.19
NM_006136	0.1	-0.19	-0.07	0.12	0.06	-0.09	0.15	-0.07	-0.7	-0.03	-0.02	0.09	0.16	0.19	0.17	0.02	0.06	0.03	0.15
NM_005408	-0.27	-0.54	0.1	-0.27	-0.7	0.41	-0.46	-0.1	0.06	-0.18	-0.14	0.13	0.06	-0.58	-0.37	-0.03	-0.7	0.28	-0.4
NM_005409	-0.24	-0.32	-0.23	-0.02	-0.11	0.02	-0.1	-0.09	-0.06	-0.14	-0.32	0.45	0.17	-0.1	-0.04	-0.25	-0.24	0.49	-0.2
NM_005410	-0.19	-0.23	0.2	-0.33	-0.18	-0.54	0.18	-0.68	-1.26	-0.08	-0.39	-0.35	0.12	0.1	0.36	0.29	-0.61	0.13	-0.37
X82693	-0.66	-0.8	-0.81	-0.78	-0.85	0.49	-0.81	-0.81	1.04	-0.81	-1.14	0.82	-0.46	-0.8	-0.87	-1.1	-0.71	-0.89	-0.72
NM_013430	-0.12	0.08	-0.17	-0.1	-0.14	-0.13	-0.11	0.04	0	0.02	-0.09	0	-0.06	0.02	-0.09	0.12	0	0.04	-0.07
NM_006142	-0.15	-0.26	-0.47	-0.36	-0.26	0.61	-0.31	-0.3	0.21	0.07	-0.2	0.12	-0.59	-0.32	-0.29	-0.06	-0.59	0.02	-0.09
NM_005414	-0.22	-0.41	-0.22	-0.22	-0.11	-0.27	0.02	-0.33	-0.55	-0.15	-0.03	-0.13	-0.08	0.12	-0.07	0.15	-0.1	-0.07	-0.41
NM_013437	-0.11	-0.12	-0.07	0.05	-0.06	0.06	-0.26	-0.1	0.15	0.1	0.23	0.18	0.02	-0.2	0.43	-0.17	0.2	-0.36	-0.2
NM_006147	-0.19	-0.16	-0.19	-0.12	0.07	-0.08	0.15	-0.21	0.29	-0.14	0.04	0.03	-0.08	0.56	0.19	0.1	-0.06	0.06	-0.32
NM_006148	-0.11	0.17	0.1	0.27	-0.03	-0.09	-0.07	-0.12	-0.16	-0.15	0.15	-0.32	-0.1	-0.11	-0.26	-0.16	-0.12	-0.11	-0.03
Contig1056_RC	0.01	0.33	0.03	-0.08	-0.1	-0.3	0.01	-0.02	0.06	0	0.1	-0.22	-0.34	-0.09	-0.08	-0.09	-0.16	-0.35	0.52
NM_006153	0.03	-0.12	-0.02	0.08	0.06	0.32	0.11	0.01	0.08	0.04	-0.04	0.26	0.25	0.05	0.35	0.02	0.04	0.19	-0.02
NM_005426	-0.11	-0.26	-0.14	-0.03	0.12	0.39	-0.03	0.06	0.08	-0.18	-0.05	0.87	0.17	0.18	0.34	-0.48	0.12	-0.09	-0.27
NM_014175	0.11	0.11	0.1	0.18	-0.01	0.37	-0.04	0.31	0.41	-0.07	0.02	0.42	0.06	0.01	-0.07	0.3	0.36	0.01	-0.06
NM_014176	-0.28	-0.1	-0.25	-0.11	-0.13	-0.18	-0.18	0.28	0.29	-0.19	0.04	0.21	-0.07	-0.02	0.44	0.31	0.1	0.17	0.17
NM_013448	-0.2	-0.38	-0.19	0.19	0.13	0.09	0.14	-0.21	-0.19	-0.19	-0.05	0.16	0.02	0.2	-0.13	-0.07	-0.1	0.31	-0.24
Contig8581_RC	0.1	-0.05	-0.03	-0.06	-0.2	-0.01	-0.27	0.04	-0.15	-0.15	-0.17	0.16	0.2	-0.11	0.35	0.04	-0.04	-0.25	-0.05
NM_006159	0.75	0.12	-0.31	-0.03	0.04	-0.29	-0.3	-0.28	-0.18	-0.43	0.17	-0.23	0.03	-0.33	-0.25	-0.44	0.35	-0.22	0.54
Contig12951_RC	0.06	-0.16	0.15	-0.03	0.22	-0.2	0.12	-0.08	-0.66	-0.08	0.1	-0.24	-0.08	0.1	-0.22	0.02	-0.11	0.08	0.12
NM_004701	-0.34	-0.1	-0.54	-0.28	-0.35	0.41	-0.55	0.24	0.29	-0.27	-0.11	0.19	-0.2	-0.31	0.1	0.21	-0.23	-0.09	0.29
NM_004702	-0.23	-0.26	-0.32	-0.28	-0.24	0.7	-0.36	-0.11	-0.17	-0.31	-0.08	0.33	-0.11	-0.04	0.24	-0.01	-0.06	0	0.29
NM_013451	0.2	0.01	-0.01	0.06	-0.13	0	-0.05	-0.11	-0.68	-0.04	-0.15	-0.31	-0.22	-0.08	-0.6	-0.28	0	0.01	0.08
Contig6514_RC	0.37	-0.11	-0.09	-0.1	0.03	-0.11	-0.15	-0.02	-0.25	-0.06	0.07	-0.31	-0.17	-0.08	-0.14	-0.08	-0.16	-0.1	-0.06
NM_014181	-0.22	-0.11	-0.27	-0.12	-0.42	-0.05	-0.1	-0.14	0.41	0.02	-0.06	-0.29	-0.03	-0.32	0.05	0.03	0.13	-0.01	-0.05
NM_005433	0.03	-0.37	-0.02	0.05	0.09	0.45	0.09	-0.38	-0.78	-0.08	-0.1	0.17	0.04	0.09	0.42	-0.13	-0.03	-0.04	-0.34
NM_006163	-0.17	0.02	0.15	-0.36	-0.34	0.06	-0.1	-0.36	-0.28	-0.16	-0.24	-0.01	-0.24	-0.3	-0.1	-0.25	0.25	0.11	-0.04
NM_005435	-0.05	-0.02	-0.08	-0.11	-0.06	-0.04	0.06	-0.12	-0.03	0.12	-0.41	0.03	-0.1	0.08	0.17	-0.2	-0.07	0.24	0.16
NM_014184	-0.38	-0.31	-0.26	-0.16	-0.01	0.09	-0.04	-0.07	0.1	0.14	-0.02	0.02	-0.08	-0.03	0.14	-0.05	0.23	0.17	-0.45
NM_006169	-0.02	0.01	0.11	0.18	0.05	0.1	0.01	0.11	-0.16	0.16	0.16	-0.25	0.18	-0.12	-0.49	-0.1	0.08	-0.05	-0.78
NM_004711	0.04	0.35	0.07	-0.52	-0.34	-0.46	0.04	0.15	0.18	-0.14	0	-0.45	-0.22	-0.25	-0.15	0.41	-0.19	-0.74	0.54
NM_005441	-0.13	0.07	-0.06	-0.15	0.02	0.23	-0.26	0.03	0.45	-0.25	0.03	0.44	0.28	-0.11	0.29	0.05	-0.12	-0.02	0.05
NM_004713	-0.05	-0.23	-0.04	0.14	0.27	0.1	0.25	-0.39	-0.63	-0.38	0.59	0.04	-0.05	0.32	-0.15	0.14	-0.19	0.15	-0.11
NM_005443	0.03	0.04	0	0.08	-0.04	-0.05	0.19	0.09	0.79	0.06	0.04	0.46	0.12	0.07	0.56	0.08	0.02	0.28	-0.14
AF000974	0.08	-0.04	-0.11	0.25	0.05	0.17	-0.15	0.25	0.28	0.09	-0.4	0.25	0.08	-0.04	0.15	-0.58	-0.35	0.16	-0.63
NM_004726	0.27	0.17	0.01	0.06	0.03	-0.1	-0.07	0.1	-0.01	-0.1	-0.16	-0.21	-0.06	0.29	-0.14	0.3	0.21	-0.1	-0.08
NM_006186	-0.21	0.06	-0.15	0.03	-0.18	-0.1	0.2	-0.3	-0.07	0.01	0.14	-0.16	-0.16	-0.14	0.1	0.89	-0.03	0.16	0.24
NM_005461	0.03	0.27	-0.1	0.05	0.15	-0.17	-0.3	0.22	-0.4	0.26	-0.03	-0.17	-0.09	0.03	-0.16	-0.28	0.08	0.02	-0.43
NM_004734	-0.4	-0.06	-0.26	-0.46	0.34	-0.67	0.03	0.04	-0.17	-0.24	-0.42	0.2	-0.11	-0.06	-0.68	0.5	0.07	-0.04	0.2
NM_006195	-0.01	-0.07	-0.06	-0.08	0.64	-0.34	0.29	0.03	-0.37	-0.02	-0.1	-0.31	-0.2	-0.32	-0.48	0.13	-0.07	-0.22	0.09
NM_004738	-0.05	0.39	-0.13	-0.25	-0.1	-0.18	-0.13	0.07	-0.18	0.12	0.21	-0.33	-0.18	-0.11	-0.31	-0.05	0.08	-0.09	0.13
NM_006197	-0.12	-0.05	-0.1	0.09	0.26	-0.08	0.31	-0.28	-0.63	-0.31	0.15	-0.27	-0.07	0.11	-0.24	-0.11	-0.31	-0.18	-0.42
NM_006198	-0.31	-0.43	-0.35	-0.25	-0.26	-0.44	-0.47	-0.41	-0.48	-0.6	-0.84	-0.23	-0.23	-0.12	-0.21	-0.49	-0.24	-0.79	-0.43
Contig40368_RC	-0.86	-0.74	-0.8	-0.46	-0.76	-0.88	-0.53	-0.83	-0.78	-0.44	-0.89	-0.54	-0.59	-0.74	-0.69	-0.89	-0.75	-0.93	-0.78
NM_004741	-0.01	-0.05	-0.07	0.18	0	0.1	-0.14	-0.13	0.32	0.12	-0.18	0.34	0.02	0.04	0.07	0.15	0.16	0.12	0.14
NM_005476	-0.17	-0.04	-0.05	-0.24	-0.08	0.37	-0.06	-0.28	0.43	-0.06	-0.32	-0.15	0.12	-0.05	-0.21	-0.31	-0.12	-0.09	-0.29
Contig778_RC	0.08	-0.01	0.37	0.08	0.02	-0.15	0.18	-0.32	-0.38	0.2	0.1	-0.12	0.2	-0.02	-0.23	0	0.07	-0.01	-0.33
AF257175	0.04	0.23	-0.03	-0.09	-0.03	-0.48	0.03	-0.13	0.04	0.02	-0.03	-0.21	-0.22	0.17	0.11	0.13	-0.18	-0.09	-0.07
Contig41698_RC	0.02	-0.39	-0.2	-0.05	-0.25	0.03	0.17	0.15	-0.1	-0.29	-0.09	-0.4	0.09	0.31	0.39	-0.35	0	0.21	0.13
NM_004750	-0.35	-0.01	-0.09	0.05	-0.52	-0.03	-0.24	-0.56	0.04	-0.34	-0.22	-0.5	-0.14	-0.57	0.65	-0.56	-0.34	-0.59	-0.47
NM_004753	-0.21	0.03	0.02	0.15	-0.17	-0.03	-0.03	-0.23	0.49	0.3	0.01	-0.07	0.16	-0.19	-0.11	-0.32	-0.04	-0.05	0.18
NM_005483	-0.04	0.11	-0.05	-0.1	0.01	0.43	-0.15	0.02	0.42	-0.21	-0.23	0.17	-0.04	0.01	0.45	-0.13	-0.23	-0.03	0.05
NM_005486	0.08	-0.05	-0.09	0.13	-0.02	0.02	0.29	-0.27	-0.19	-0.15	-0.04	-0.17	-0.14	-0.16	0	-0.3	-0.07	-0.06	0
Contig50815_RC	-0.02	-0.16	-0.03	0.12	-0.09	-0.04	0.08	-0.13	-0.64	0.19	0.02	-0.04	0	-0.27	-0.4	-0.24	0.05	0.21	0.04
AJ223352	-0.48	-0.29	-0.5	-0.41	-0.32	-0.11	-0.39	0.29	-0.58	-0.12	-0.1	0.14	-0.24	-0.06	-0.38	0.54	-0.22	0.02	0.15
AJ223353	-0.46	-0.58	-0.45	-0.93	-0.33	-1.1	-0.14	-0.02	-0.85	-0.09	-0.14	-0.21	-0.55	0.14	-0.66	-0.15	-0.14	0.26	-0.33
NM_004772	0.01	-0.11	-0.02	-0.09	-0.02	-0.52	-0.15	-0.02	-0.2	-0.09	-0.06	-0.07	-0.2	0.05	0.22	-0.22	0.08	-0.23	-0.48
NM_004774	-0.15	-0.14	-0.19	-0.19	-0.25	-0.12	-0.29	-0.12	-0.47	-0.33	-0.05	-0.12	-0.01	-0.14	0.02	-0.18	-0.14	0.88	0.12
Contig33814_RC	-0.25	-0.01	-0.23	0.08	0.15	0.25	-0.2	0.13	0.19	-0.2	-0.01	0.22	0.1	-0.04	0.08	0.1	0.03	0.03	-0.02
NM_004780	0.16	0.04	-0.01	-0.04	0.2	-0.44	0.25	-0.32	-0.68	-0.06	-0.23	-0.31	-0.3	0.26	-0.27	0.17	-0.08	-0.09	-0.09
Contig66705_RC	-0.02	-0.1	-0.01	-0.17	-0.14	-0.33	-0.37	-0.38	0.42	0.09	-0.36	-0.05	-0.11	-0.11	0.31	0.68	-0.01	-0.04	-0.3
NM_004791	0.23	-0.16	0.37	0.54	0.04	-0.37	0.01	-0.05	-0.53	-0.01	0.13	-0.47	-0.08	-0.05	-0.18	-0.47	0.33	-0.21	-0.48
NM_004792	-0.12	-0.32	-0.03	0.05	0.03	0.03	0.33	-0.43	-0.59	-0.38	0.11	0.01	-0.04	0.33	-0.13	-0.36	-0.4	0.11	-0.29
NM_004796	0.17	-0.18	-0.08	-0.27	0.52	-0.34	-0.03	-0.13	-0.28	0.58	-0.34	0.02	-0.13	0.17	-0.28	0.94	-0.33	0.01	0.39
Contig32242_RC	0.04	-0.02	0.03	-0.15	-0.25	0.02	-0.26	-0.09	-0.12	0.03	-0.25	-0.08	0.22	-0.12	0.18	-0.25	0.01	-0.35	-0.42
NM_004798	0.03	0	0.03	0.06	0.04	-0.13	0.08	-0.12	-0.02	0.01	-0.05	-0.01	-0.02	0.09	0.07	-0.04	0.19	0.11	0.09
X07834	-0.16	-0.27	-0.12	-0.02	0.2	0.59	-0.32	-0.29	0.22	0.13	-0.27	-0.08	0.02	-0.04	-0.15	0.28	0.01	0.71	-0.42
Contig56143_RC	0.24	-0.81	0.03	-0.13	0.07	-0.72	-0.25	-0.29	-0.82	0.05	-0.24	-0.75	-0.63	-0.14	-0.77	-1.2	0.35	-0.55	-0.82
X15880	0.23	0.12	0.13	0.52	-0.02	-0.31	-0.3	-0.05	-0.26	0.14	0.13	-0.04	-0.07	-0.11	-0.45	-0.36	0.15	-0.23	-0.49
Contig46289_RC	0.18	-0.06	-0.01	-0.14	-0.03	0.02	0.06	-0.35	-0.22	0.05	-0.35	0.08	-0.23	0.17	-0.23	0.09	-0.19	0.2	-0.06
Contig43410_RC	-0.02	0.02	-0.03	-0.1	0.09	-0.35	0.12	-0.07	-0.39	0	0.08	-0.09	-0.3	0.24	-0.25	0.05	-0.28	0.03	0.28
Contig11097_RC	0.13	-0.17	-0.25	-0.22	0.27	-0.27	-0.29	0.64	-0.35	0.14	0.1	-0.17	-0.27	0.1	-0.25	-0.62	-0.19	-0.41	-0.14
Contig45703_RC	-0.14	-0.39	-0.53	-0.46	-0.09	-0.33	0.12	1	-0.12	-0.04	0.09	-0.08	-0.33	-0.08	-0.48	0.61	-0.16	0.05	-0.11
Contig44740_RC	0.06	-0.18	-0.09	0.02	-0.31	0.24	-0.34	-0.55	-0.28	-0.06	-0.57	0.02	-0.14	-0.05	-0.14	0.15	0.09	-0.03	0.53
Contig31864_RC	0.13	0.02	-0.11	-0.09	-0.1	0.52	-0.16	-0.44	0.6	-0.06	-0.21	0.53	0.42	-0.39	0.37	-0.22	-0.42	-0.2	-0.34
J02639	-0.02	-0.15	-0.06	-0.52	-0.02	-0.81	0.16	-0.08	-0.67	0.06	-0.05	-0.61	-0.52	-0.32	-0.39	-0.06	0.07	-0.79	0.42
Contig38171_RC	0.08	-0.29	0.38	0.07	0.04	-0.33	-0.09	-0.17	-0.5	-0.07	-0.26	-0.06	-0.03	0	0.26	-0.45	-0.07	-0.48	-0.42
U49835	-0.17	-0.03	0.03	-0.01	-0.09	0.33	-0.04	-0.28	-0.08	0.14	-0.24	0.18	0.19	0.13	0.14	0.14	-0.04	0.46	-0.12
Contig51413_RC	0.01	-0.11	-0.36	0.1	0.09	0.04	0.21	0.18	-0.43	0.04	-0.29	-0.2	0.12	0.24	-0.03	-0.47	0.2	0.18	-0.13
Contig46416_RC	-0.07	-0.28	0.04	-0.1	0	-0.33	0.06	-0.47	-0.44	-0.35	0	0.1	-0.18	0.18	0.09	0.08	-0.13	0.13	-0.52
Contig42431_RC	-0.03	0.11	0.09	-0.09	0.07	0.01	0.06	-0.1	0.08	-0.06	-0.16	0.08	-0.14	0.01	-0.09	0.31	-0.14	0.12	-0.06
Contig32577_RC	-0.05	0.06	0.04	-0.22	0.02	-0.2	0.23	-0.03	0.45	0.57	-0.07	-0.06	-0.15	-0.18	0.2	0.78	-0.08	0.09	0.18
AF052577	-0.08	0.76	-0.08	-0.12	-0.06	0	-0.13	-0.26	-0.24	0.56	-0.16	-0.08	-0.07	-0.07	0.05	0.87	0.02	-0.04	-0.09
Contig52134_RC	-0.08	-0.15	-0.17	-0.06	-0.12	-0.25	-0.15	-0.42	0.05	-0.34	-0.2	0.24	-0.26	-0.02	0.64	0.08	-0.13	-0.26	0.65
Contig1403_RC	-0.13	0.03	0.07	-0.06	0.06	-0.17	0	0.15	0.37	-0.06	0.19	0.05	0.35	-0.12	0.23	0.06	0.12	0.02	-0.3
Contig5154_RC	0	0.05	0.03	-0.09	-0.07	-0.26	-0.03	-0.13	-0.15	0.2	-0.36	0.09	0.02	-0.07	-0.18	-0.08	0	-0.19	-0.29
Contig33899_RC	0.21	0.37	0.09	0.07	-0.08	0.54	-0.35	0.45	-0.06	-0.14	0.31	0.02	0.03	0.19	0.24	0.09	0.13	0.02	0.19
Contig44708_RC	0.11	-0.11	0	0.43	0.26	0.01	-0.41	0.22	-0.46	0	0.45	0.55	0.04	0.05	-0.3	-0.08	0.29	-0.1	-0.39
AJ011497	0.07	0.29	-0.06	0.16	0.01	0.19	-0.07	0.2	0.01	-0.07	0.09	0.02	-0.33	0.01	-0.07	0.12	0.18	-0.03	-0.03
Contig43136_RC	-0.07	-0.38	-0.29	-0.35	0.77	-0.33	-0.11	-0.43	-0.19	-0.15	-0.3	-0.36	-0.24	0.15	-0.22	-0.56	0.31	-0.11	-0.22
U09196	-0.14	-0.02	-0.02	-0.1	-0.01	-0.24	0.07	-0.14	-0.21	0.12	-0.09	-0.49	-0.26	0.06	-0.52	-0.15	0.01	0.21	-0.26
X59405	-0.09	-0.17	-0.02	-0.07	0.08	-0.06	0.31	-0.31	-0.71	-0.04	0.05	-0.31	-0.12	0.29	-0.31	0.04	0.2	0.22	-0.03
Contig46158_RC	-0.04	-0.37	-0.06	-0.12	-0.15	0.21	-0.08	-0.5	-0.67	-0.2	-0.23	0.07	-0.04	-0.02	-0.04	-0.41	-0.23	-0.01	0.14
Contig46301_RC	-0.15	-0.43	-0.18	-0.33	-0.17	-0.09	-0.01	-0.19	-0.06	-0.15	-0.52	0.17	-0.16	-0.06	0.45	-0.28	-0.16	-0.08	0.08
Contig45195_RC	0.03	-0.26	0.19	-0.11	-0.05	-0.01	-0.05	-0.12	-0.34	-0.09	0	-0.15	-0.02	-0.19	-0.46	-0.09	-0.07	0.06	-0.24
NM_014210	-0.05	-0.63	0.08	0.05	0.12	-0.11	0.02	-0.48	-0.81	-0.14	0.07	-0.06	0.18	0.04	-0.37	-0.36	-0.48	0.14	-0.49
NM_014211	-0.35	-0.44	-0.59	-0.49	-0.57	0.53	-0.24	-0.65	0.36	-0.5	-0.47	0.38	0.75	-0.41	0.68	-0.78	-0.33	-0.5	-0.58
NM_014214	-0.42	-0.13	-0.23	-0.22	0.1	0.25	-0.43	-0.23	0.13	-0.29	-0.37	0.29	-0.03	-0.11	0.68	0.22	-0.17	-0.51	-0.33
AF043897	0.31	0	0.2	0.02	0.2	-0.07	0.26	0.11	0.04	0	0.01	0.1	0	-0.14	0.2	-0.34	0.23	-0.24	-0.16
Contig54778_RC	0.29	0.33	-0.07	-0.05	0.06	-0.15	0.09	0.15	0.09	0.25	-0.12	-0.01	-0.07	-0.01	-0.12	0.01	0.18	-0.12	0.29
NM_014216	-0.05	-0.04	0.39	0.02	0.07	-0.17	-0.07	0.41	-0.23	-0.24	-0.18	-0.24	-0.11	-0.06	-0.41	0	0.18	-0.31	-0.06
Contig21421_RC	0.35	-0.09	0.19	0.13	0.09	0.01	-0.28	-0.1	-0.17	-0.06	0.36	-0.17	0.09	-0.13	0.14	-0.13	0.13	-0.21	0.02
Contig2108_RC	-0.07	0.06	0.2	-0.17	0.15	0.05	0.06	-0.28	-0.56	-0.02	-0.23	-0.01	0.01	-0.09	-0.04	-0.08	-0.13	-0.22	-0.12
NM_006206	0.21	0.1	0.12	0.13	0.05	-0.2	-0.04	0.04	-0.4	0.16	0.23	-0.05	0.24	-0.12	-0.16	-0.45	0.12	-0.1	-0.74
NM_006207	0.04	-0.06	0.27	-0.01	0.07	-0.51	0.06	0.09	-0.01	0.36	0.02	-0.37	-0.02	-0.05	-0.57	-0.52	0.21	-0.4	-0.87
Contig50184_RC	0.19	0.23	0.33	0.42	0.13	-0.11	0.34	0.25	-0.34	-0.04	0.22	-0.25	0.05	0.04	-0.1	-0.03	-0.06	-0.47	-0.53
Contig45187_RC	0.09	-0.01	0.17	0.19	0.09	-0.24	0.01	-0.02	0.3	-0.04	0.14	0.2	0.09	0.36	-0.07	0.04	0.21	0.3	-0.12
NM_006214	-0.24	-0.17	-0.01	0.08	-0.09	-0.05	-0.04	-0.1	-0.01	-0.25	-0.17	-0.02	0.02	-0.15	0.09	-0.18	-0.1	-0.14	-0.04
Contig54913_RC	-0.37	-0.74	-0.76	-0.03	0.83	-0.58	0.44	0.3	-1.04	-0.08	-0.06	-0.58	-0.36	-0.07	-1.31	-1.35	-0.21	-0.92	-0.77
NM_014241	-0.17	-0.27	-0.04	-0.09	-0.27	0.51	0.02	-0.3	0.06	-0.19	0.29	0.44	-0.06	-0.31	0.91	-0.32	-0.17	0.17	-0.18
NM_014244	0.17	0.02	0.19	0.13	-0.02	-0.26	-0.39	0.28	-0.21	0.27	0.26	-0.18	0.04	-0.11	-0.45	-0.45	0.24	-0.11	-0.54
NM_006226	0.46	-0.31	0.13	0.34	0.07	-0.32	0.58	0.22	-0.47	-0.02	-0.24	-0.26	-0.04	0.8	0.48	-0.1	-0.26	0.36	0.11
NM_014246	-0.05	0.55	-0.06	0.04	-0.18	-0.07	0.32	0.18	-0.29	-0.28	0.21	-0.31	-0.68	0.03	-0.47	0.13	-0.03	-0.54	0.66
NM_006227	-0.06	0.04	0.11	-0.02	-0.18	-0.14	-0.3	0.01	-0.04	0.05	-0.11	0.11	-0.01	-0.21	-0.1	-0.05	-0.03	-0.03	-0.16
NM_014252	-0.13	-0.3	-0.03	-0.25	-0.06	0.05	0.14	-0.05	0.1	0	-0.31	0.18	-0.14	-0.15	0.02	0.07	0.02	-0.21	0.12
NM_005505	0.06	0.2	-0.14	-0.02	-0.15	-0.44	-0.29	-0.17	0.47	-0.05	0.11	-0.01	0.07	-0.17	0.16	-0.12	0.42	-0.55	0.35
NM_006235	-0.07	-0.23	0.22	0.07	-0.45	0.35	-0.07	-0.17	0.39	-0.29	-0.56	0.27	0.79	-0.4	-0.22	0.49	-0.6	0.47	-0.1
NM_005512	0.2	0.27	0.35	0.19	0.04	-0.29	-0.03	0.02	-0.12	0.41	0.17	-0.25	0.11	0	-0.37	-0.19	0.16	-0.25	-0.48
NM_005514	-0.1	-0.27	-0.16	0.24	-0.15	0.38	-0.3	0.15	0.09	-0.19	-0.08	0.4	0.17	-0.21	-0.47	0.47	-0.04	0.5	-0.23
NM_005516	-0.34	-0.22	-0.07	0.02	-0.16	0.04	-0.24	-0.03	0.06	-0.22	-0.16	0.33	0.14	-0.18	-0.31	0.21	-0.17	0.46	-0.21
NM_005518	0.02	0.96	-0.7	0.68	-0.52	-1.01	-0.07	-0.96	-0.82	0.58	-1.07	-0.88	-0.79	1.27	-0.95	-0.56	-0.26	-0.25	-0.94
Contig47381_RC	-0.05	-0.39	0.22	-0.1	-0.2	0.01	0.52	-0.01	-0.1	-0.05	-0.28	0.31	0.37	-0.1	-0.03	-0.16	-0.12	0.02	0.1
Contig1129_RC	0.23	0.2	0.29	-0.08	0.02	-0.21	-0.01	0.21	-0.66	-0.08	0.26	-0.06	-0.13	0.1	0.2	-0.19	0.24	-0.2	0.27
NM_005523	0.11	-0.04	0.09	0.02	0.02	-0.25	-0.03	-0.01	-0.07	-0.06	0.1	0.26	-0.12	0.08	0.33	0.23	0.09	-0.17	-0.23
NM_014272	-0.09	0.08	-0.13	-0.01	-0.14	0.2	-0.3	-0.01	0.38	0.09	0.13	0.1	-0.07	-0.23	-0.22	-0.17	0.17	-0.06	0.07
NM_014274	-0.22	-0.01	-0.45	-0.46	-0.48	-0.3	-0.19	-0.37	0.25	-0.19	-0.52	0.25	-0.16	0.36	0.4	0.03	-0.23	0.51	-0.37
Contig50769_RC	0.09	-0.39	0.32	-0.03	0.03	-0.32	0	-0.08	-0.53	-0.01	-0.28	-0.17	-0.12	-0.04	0.24	-0.57	-0.1	-0.26	-0.36
Contig47982_RC	0.13	0.01	-0.03	0.04	-0.06	-0.29	-0.22	0.37	0.22	-0.18	0.02	0.18	-0.19	0.02	0.78	0.25	-0.25	-0.09	0.29
NM_005531	-0.01	-0.36	0.08	0.02	-0.05	0.25	-0.07	-0.25	0.11	0.04	0.06	0.02	0.46	-0.19	-0.47	0.15	-0.04	0.48	-0.53
NM_005532	-0.63	-0.74	-0.39	-0.49	-0.23	-0.52	-0.54	0.42	-0.15	-0.54	0.63	0.29	-0.09	-0.51	-0.72	-0.41	0.3	0.3	-0.78
Contig63525	-0.11	-0.07	-0.26	0.2	-0.17	-0.11	-0.02	0.03	0.17	-0.12	-0.24	-0.31	-0.12	0.21	-0.55	-0.15	0.29	0.87	0.06
NM_014283	-0.14	-0.29	-0.07	-0.07	0.13	0.02	0.11	-0.19	-0.68	0.14	0.06	-0.01	-0.04	0.22	0.23	-0.06	0.04	0.23	-0.06
NM_006264	0.11	-0.09	0.09	0.4	0.15	-0.33	0.14	-0.36	-0.62	-0.08	-0.09	-0.05	-0.12	-0.15	-0.25	-0.42	-0.08	-0.31	0
NM_006265	-0.04	0.05	-0.21	-0.11	-0.17	0.56	-0.18	-0.08	-0.17	-0.4	-0.02	0.12	-0.13	0.19	0.13	0.01	0.02	-0.33	0.26
NM_005536	-0.04	-0.11	0.02	-0.09	0.04	0.02	-0.01	-0.11	-0.2	-0.16	-0.02	0.16	0.02	-0.22	-0.02	0.35	0.12	-0.13	0.26
NM_004808	0.01	-0.07	0.14	0.07	0.02	0.32	0.01	-0.18	-0.02	-0.08	-0.02	0.12	0.24	0.01	0.38	-0.18	-0.02	0.02	-0.14
NM_004811	-0.1	-0.07	0.07	0.14	-0.01	0.06	-0.17	0.13	0.18	-0.05	0.03	0.17	0.29	-0.03	-0.25	0.12	-0.06	0.2	-0.21
NM_004812	-0.19	0.92	-0.12	-0.16	-0.15	0.03	-0.16	-0.35	-0.23	0.68	-0.22	-0.14	-0.1	-0.12	0.04	0.92	0	-0.01	-0.15
NM_006271	0.16	-0.19	-0.05	0.03	-0.15	-0.13	-0.21	-0.32	0.53	0.18	-0.17	0.56	0.43	-0.12	0.55	0.43	-0.11	0.03	-0.18
NM_004814	0.03	0.33	-0.17	0.09	-0.05	-0.1	-0.02	-0.07	0.39	-0.02	0.56	0.13	0.05	0.07	0.07	0.08	-0.08	0.05	0.23
NM_014292	0	0.26	0.11	-0.22	-0.06	-0.35	-0.14	-0.41	-0.13	0.08	-0.21	-0.07	-0.02	-0.09	-0.61	0.02	-0.48	-0.2	0.07
NM_004815	0.18	-0.3	-0.08	0.12	0.16	0.5	-0.12	-0.22	-0.64	-0.06	0.07	0.11	0.06	0.4	0.21	0.01	-0.08	0.29	-0.3
NM_005544	0.17	0.38	-0.03	-0.09	-0.04	-0.53	0.29	0.1	-0.13	-0.08	0.48	-0.27	-0.24	0.15	-0.65	0.09	0.03	-0.54	0.52
NM_006274	-0.14	-0.37	0.28	0.01	-0.54	0.11	0.12	-0.5	0.36	0.24	-0.82	0.28	0.91	-0.47	-0.36	0.32	-0.79	0.44	-0.41
NM_004817	0.12	-0.06	0.04	0.03	0.13	0.61	0.1	0.08	0.15	0.07	-0.24	0.54	0.02	0.14	0.11	0.11	0.17	0.11	-0.19
NM_006278	-0.11	-0.04	-0.09	-0.09	-0.22	-0.25	-0.08	-0.16	0.31	0.11	-0.04	-0.22	0.15	-0.14	0.14	-0.28	-0.02	-0.13	0.16
NM_014298	-0.19	0.39	0.24	0.26	-0.41	-0.39	-0.28	-0.36	-0.17	-0.14	0.03	-0.14	-0.02	0.06	0.36	0.35	0.18	0.41	-0.05
Contig52971_RC	-0.32	0.21	-0.11	-0.38	-0.44	-0.3	-0.21	0.12	-0.21	-0.15	-0.16	-0.22	-0.02	-0.48	-0.28	0.73	-0.19	-0.18	0.8
Contig57076_RC	0.06	-0.13	-0.14	0.04	-0.08	0.12	-0.16	-0.04	0.53	0	-0.11	0.06	-0.07	0.17	-0.37	-0.57	-0.05	-0.35	-0.49
Contig48328_RC	0.51	-0.51	0.31	-0.64	-0.31	0.27	0.06	-0.75	-0.5	-0.53	-0.68	-0.59	-0.44	0.73	-0.55	0.71	-0.5	0.02	1.2
NM_006281	0.06	-0.29	0.03	-0.09	-0.11	0.35	-0.06	-0.04	-0.24	0.07	-0.05	0.05	-0.07	0.08	-0.33	-0.23	0.22	-0.09	0.25
NM_005554	0.16	0.35	-0.24	0.07	0.02	0.11	-0.18	-0.11	-0.3	-0.04	0.13	-0.21	-0.15	-0.27	-0.14	-0.16	0.12	0.02	-0.06
NM_005555	0	0.19	-0.27	-0.11	-0.08	0.37	-0.1	-0.15	-0.2	-0.14	0.01	-0.16	-0.08	-0.29	0.02	-0.2	-0.02	-0.13	-0.11
NM_005556	0.13	-0.1	-0.37	0.02	-0.17	-0.05	-0.34	-0.43	-0.22	0.04	-0.21	-0.11	-0.16	-0.23	-0.18	-0.57	-0.11	0.23	-0.41
NM_005557	-0.2	-0.24	-0.26	-0.19	-0.25	0.36	-0.15	-0.22	-0.12	-0.18	-0.26	0.04	-0.03	-0.27	-0.15	-0.3	-0.24	-0.15	-0.22
NM_006287	-0.09	-0.18	0.1	-0.29	-0.27	-0.26	0.04	-0.36	-0.38	-0.01	-0.18	-0.27	0.03	-0.22	-0.14	-0.19	-0.14	0.13	-0.39
NM_005558	-0.73	-0.62	-0.73	-0.21	-0.98	0.05	-0.42	-0.71	0.48	-0.51	-0.81	0.26	0.21	0.02	0.09	-0.53	0.19	0.5	-0.58
Contig1030_RC	0.13	-0.14	0.11	0.31	0.01	0.08	0.01	-0.02	-0.09	-0.08	-0.08	0.17	0.38	-0.07	-0.4	0.06	0.05	0.2	-0.13
NM_004830	0.09	0.12	0	0.02	0.17	0.15	0.07	-0.03	-0.27	-0.1	-0.05	-0.05	0.13	0.2	0.54	0.12	0.06	0.15	-0.11
NM_006290	-0.07	-0.15	0.07	0.38	0.04	0.33	0.05	0.03	0.36	-0.09	-0.09	0.25	0.3	-0.14	0.12	0.14	-0.14	0.24	-0.16
NM_005561	0.11	0.07	0.07	0.38	-0.01	0.23	-0.1	0.06	0.03	-0.01	0.1	0.12	0.12	0.15	0.41	0.35	0.22	-0.2	0.26
NM_004833	-0.23	-0.12	0.08	-0.07	-0.1	0.92	-0.01	0.15	0.02	-0.09	-0.07	0.34	0.54	-0.19	-0.21	0.24	0.03	0.66	-0.09
NM_006291	-0.06	0.09	0.11	-0.09	-0.18	0.41	-0.27	0	0.89	-0.07	-0.42	0.69	0.13	-0.18	0	-0.11	-0.14	0.06	-0.15
NM_005563	-0.17	-0.12	-0.19	-0.17	0.05	0.44	-0.12	0.16	0.36	-0.07	-0.04	0.59	0.06	0.01	0.46	0.17	-0.31	0.08	0.27
NM_004835	-0.26	-0.12	-0.36	-0.36	-0.3	-0.53	-0.4	-0.67	-0.57	-0.37	-0.68	-0.44	-0.23	-0.47	-0.57	-0.48	-0.38	-0.65	-0.53
NM_005565	-0.03	-0.05	0.13	0.05	-0.02	0.04	-0.27	0.31	0.11	-0.19	0.07	0.26	0.36	-0.2	-0.29	0.16	0	0.22	-0.04
NM_006294	-0.2	-0.41	-0.1	-0.16	-0.04	-0.17	0.06	-0.28	-0.41	-0.14	-0.14	-0.16	-0.26	-0.32	-0.59	-0.15	-0.24	-0.16	-0.07
NM_005566	-0.03	-0.17	-0.2	0.06	-0.05	0.21	-0.35	0.01	-0.02	0.09	0.01	-0.22	-0.16	-0.1	-0.11	0.08	0.07	-0.07	-0.04
NM_005567	0.06	-0.09	-0.19	0.21	-0.13	-0.22	-0.24	0	0.17	0.13	0.23	0.11	0.18	-0.1	-0.07	0.04	0.28	0.13	0.17
NM_005568	-0.17	0.01	-0.16	-0.07	-0.1	-0.15	-0.11	-0.04	-0.06	-0.22	0.04	-0.13	0	-0.17	-0.14	-0.11	0.02	-0.18	-0.11
NM_004839	-0.13	-0.03	-0.3	-0.15	0.08	0	-0.09	-0.26	0.09	-0.08	-0.33	-0.3	0.14	-0.09	0.1	-0.19	0.01	-0.36	0.13
Contig16759_RC	-0.07	-0.3	0.03	0.37	0.24	-0.27	-0.02	-0.12	-0.2	-0.15	0.23	-0.45	-0.32	0.12	-0.59	0.21	-0.1	0	-0.21
NM_005573	-0.07	0.11	-0.37	-0.11	-0.14	0.28	-0.35	0.36	-0.14	-0.19	-0.07	0.42	0.06	0.02	0.44	0.18	-0.15	-0.25	0.39
NM_004844	0.09	-0.1	0.2	0.01	-0.01	-0.37	0.05	-0.25	0.02	0.04	-0.03	0	0.18	-0.22	0.08	-0.11	0.3	-0.28	-0.06
L21934	-0.1	-0.1	-0.06	0.25	-0.09	-0.06	-0.36	0	-0.04	0.06	0.05	0.19	0.22	-0.19	-0.04	-0.22	0.16	0.19	-0.26
NM_004847	0	-0.16	0.21	-0.06	-0.06	-0.07	-0.04	0	-0.04	-0.07	-0.09	-0.03	0.08	-0.24	-0.35	0	-0.34	0.05	-0.31
NM_005576	0.21	-0.05	0.05	0.2	-0.08	-0.47	-0.18	0.06	-0.34	-0.05	-0.07	-0.45	-0.07	0	-0.3	-0.42	0.11	-0.26	-0.55
Contig52354_RC	0.07	0.02	-0.14	0.01	0.05	0.27	-0.07	-0.1	0.18	0.1	0.16	0.18	-0.09	0.15	0.02	-0.04	0.04	0.45	-0.32
AJ224162	0.1	0.35	0.19	-0.07	0.11	-0.13	0.42	0.31	0.13	0.3	0.31	0.12	0.09	0.21	-0.1	0.03	0.05	-0.05	0.39
Contig20793_RC	-0.59	-0.43	-0.63	-0.6	-0.51	-0.46	0.15	-0.52	-0.23	-0.36	-0.78	-0.51	-0.44	-0.5	-0.46	-0.75	-0.42	-0.33	-0.39
AI350096	0.23	-0.1	0.11	-0.11	0.08	0.18	-0.11	0.1	-0.24	-0.06	-0.03	-0.05	0.08	-0.07	-0.12	-0.07	-0.16	-0.38	-0.2
Contig36691_RC	-0.03	0.1	-0.03	-0.26	-0.1	0.03	-0.11	-0.04	-0.04	0.02	-0.04	-0.46	-0.13	-0.05	-0.43	-0.03	-0.22	-0.38	-0.44
Contig47531	0.16	-0.04	-0.08	0.1	-0.35	-0.07	0.24	-0.38	0.13	-0.07	0.07	0.18	-0.07	0.08	0.41	0.21	0.12	-0.04	0.49
NM_005582	-0.12	-0.12	0.12	-0.16	-0.04	0.53	-0.18	-0.03	0.07	-0.05	-0.01	-0.1	0.51	-0.12	-0.05	0.17	0.02	0.15	-0.14
NM_004856	-0.12	-0.04	-0.33	0.05	-0.16	0.52	-0.15	0.09	-0.23	-0.13	-0.03	0.2	-0.2	-0.22	0.35	0.18	-0.12	0.03	0.24
NM_005586	-0.42	-0.46	0	-0.31	-0.42	0.2	-0.27	-0.51	0.3	-0.09	-0.32	-0.05	-0.3	0.17	0.5	-0.82	-0.32	-0.22	-0.94
NM_004859	-0.11	-0.14	-0.18	-0.12	-0.16	-0.29	-0.35	0.54	-0.55	-0.09	-0.04	-0.29	-0.08	-0.19	-0.07	-0.26	0.03	-0.15	0.08
NM_004864	-0.4	-0.16	-0.12	-0.05	0.66	-0.52	-0.37	0.29	-0.87	-0.28	0.58	-1.02	-1	-0.35	-1.08	-0.66	0.76	-0.9	-0.24
NM_004867	-0.08	-0.13	0.13	-0.25	-0.3	-0.18	0.31	-0.37	-0.19	0.14	-0.54	0.06	0.41	-0.25	-0.51	0.15	-0.44	0.06	-0.37
Contig760_RC	0.13	-0.11	0.18	0.17	0.33	-0.09	-0.05	-0.08	-0.44	-0.16	0.12	-0.19	-0.09	0.02	0.14	-0.08	-0.05	0.03	0.02
U74612	-0.04	0.11	-0.18	-0.09	-0.12	0.35	-0.29	0.14	0.71	-0.25	-0.1	0.4	0.1	-0.11	0.28	0.18	-0.01	-0.21	0.32
Contig26371_RC	0.11	0.11	0.25	0.1	0.18	-0.34	0.05	0.05	-0.06	0.03	0.24	-0.28	0.16	0.08	-0.21	-0.19	0.22	-0.22	-0.53
Contig48830_RC	0.09	0.18	-0.12	-0.1	0.16	-0.13	-0.08	-0.23	-0.03	0.02	-0.07	-0.05	-0.04	-0.03	-0.46	0.35	-0.13	-0.13	-0.08
Contig3682_RC	-0.26	-0.4	-0.01	-0.09	-0.1	-0.01	0.01	-0.45	-0.48	0.41	-0.07	0.09	0	-0.29	-0.36	-0.05	-0.38	-0.11	0.04
NM_004877	-0.15	-0.22	0.24	-0.03	-0.06	-0.01	0.05	-0.14	-0.02	-0.06	-0.03	0.12	0.44	-0.25	-0.38	0.15	-0.25	0.16	-0.3
NM_004878	-0.32	0.11	0.5	0.2	-0.2	0.28	-0.06	-0.22	-0.21	-0.05	-0.14	-0.05	-0.03	-0.32	-0.54	-0.31	-0.09	-0.37	-0.17
Contig52947_RC	-0.11	-0.3	-0.09	0.26	-0.53	-0.46	-0.18	-0.59	-0.35	-0.33	-0.63	0.19	0.37	0.79	-0.23	-0.53	0.21	0.13	0.16
NM_004887	-0.13	-0.78	0.07	-0.22	0.51	-0.72	-0.1	-0.42	-0.55	-0.64	-0.92	-0.53	0.13	-0.75	-1.27	-0.49	-0.34	-0.78	-1.06
NM_004888	-0.01	0.16	0.02	-0.16	0.06	-0.43	0.36	0.06	-0.2	0.36	0.22	-0.01	-0.18	0.11	-0.3	-0.05	0.01	0.09	0.06
NM_004891	-0.16	-0.03	-0.12	-0.4	-0.2	-0.01	0.06	-0.32	0.12	0.12	0.03	-0.3	-0.07	-0.09	-0.14	-0.31	-0.04	-0.09	-0.08
NM_004894	-0.25	-0.32	-0.13	-0.4	-0.03	-0.16	0.03	-0.06	0	0.06	-0.22	-0.43	-0.33	0.14	-0.4	-0.31	-0.1	0	-0.29
Contig1982_RC	0.03	0.37	0	-0.39	-0.27	0.05	-0.03	-0.06	-0.08	-0.31	0	-0.41	-0.06	-0.2	0.02	0.18	-0.05	-0.18	0.02
Contig57562_RC	0.22	0.38	0.33	0.27	0.22	0.24	0.41	0.22	0.08	0.31	0.25	0.41	0.31	0.35	0.55	0.38	0.27	0.24	0.52
Contig3057_RC	0.05	-0.39	0.12	0.07	0.14	0.01	0.14	-0.51	-0.81	-0.27	0.1	0.07	0.12	0.13	0.06	-0.34	-0.13	0.01	-0.06
AL160131	-0.51	0.26	-0.4	-0.42	0.13	-0.03	-0.21	0.3	0.67	0.02	-0.14	0.13	-0.06	-0.3	0.21	0.26	-0.24	-0.13	0.22
Contig11178_RC	-0.16	-0.11	0.43	0.21	-0.28	-0.47	0.1	-0.21	-0.32	-0.23	-0.29	-0.24	0	0.63	0	-0.5	0.3	0.02	-0.17
Contig48806_RC	-0.31	-0.28	-0.16	-0.28	-0.41	-0.05	-0.51	-0.15	0.17	-0.17	-0.29	-0.09	-0.23	-0.21	0.18	-0.28	-0.1	-0.47	-0.28
AL353944	0.21	0.14	0.19	0.24	0.11	0.42	-0.25	0.25	-0.56	0.26	0.22	-0.12	0.28	0	-0.16	-0.44	0.21	-0.25	-0.6
AF118224	-0.02	-0.21	-0.15	0	0.08	0.01	-0.13	-0.06	0.45	-0.04	0.02	0.29	0.35	0.08	0.24	0.36	0.22	-0.09	-0.35
Contig48572_RC	0.14	-0.06	0.3	0.05	0.4	-0.11	0.11	0.23	-0.02	0.07	-0.07	0.24	0.36	-0.19	-0.17	0.08	-0.22	0.05	-0.18
J04162	-0.03	-0.3	0.01	0.15	0	-0.09	-0.63	0.16	-0.23	-0.54	0.31	0.12	-0.34	-0.18	-0.39	-0.29	0.19	0.12	-0.28
AL353957	-0.32	-0.06	-0.21	-0.25	-0.31	-0.23	-0.24	-0.07	0.17	-0.22	-0.15	-0.33	-0.19	-0.29	-0.28	-0.36	-0.33	-0.27	-0.32
Contig27820_RC	0.04	-0.14	0.07	-0.04	-0.09	-0.03	0.16	-0.25	-0.14	-0.21	-0.27	0.32	-0.15	0.23	0.43	-0.12	-0.1	0.14	0.24
Contig50396_RC	0.05	-0.33	0.16	0.12	0.31	0.11	0.34	-0.24	-0.23	-0.12	0.03	0.12	0.13	0.29	0.58	0.07	-0.07	0	-0.12
Contig57546_RC	-0.33	-0.18	-0.37	-0.34	-0.12	-0.18	-0.12	0.22	-0.25	-0.11	-0.23	-0.37	-0.09	-0.47	-0.2	0.41	-0.02	-0.12	-0.01
X07979	-0.13	-0.29	0	0.07	0.02	-0.11	-0.09	-0.23	-0.83	-0.13	0.27	-0.19	-0.06	-0.07	0.16	-0.61	0.1	-0.07	-0.3
J04178	0.12	0.08	0.12	-0.08	-0.02	0.19	-0.1	0.09	-0.02	-0.03	0.17	-0.18	-0.05	-0.13	0.12	-0.05	-0.17	-0.41	-0.27
AF125535	-0.03	-0.34	0.09	0.07	0.06	-0.25	0.13	-0.05	-0.57	0.25	0.05	0.28	-0.11	0.05	0.35	-0.61	0.02	0.18	-0.33
Contig54290_RC	0.14	-0.03	-0.17	-0.1	0.04	-0.14	0.09	-0.1	0.05	0.2	0.1	-0.12	-0.19	0.13	0.09	0.08	-0.01	0.15	0.02
Contig56583_RC	0.42	-0.49	0.17	-0.03	0.12	-0.12	0	-0.18	-0.34	0.04	-0.45	-0.12	-0.26	-0.2	0.06	0.15	0.03	-0.22	0.16
M96577	-0.05	0.13	-0.26	-0.22	-0.13	0.14	-0.26	0.24	0.62	-0.12	-0.2	0.16	0.02	-0.15	0.31	0.01	0.07	0.21	0.21
Contig50388_RC	0.12	-0.28	-0.01	0.07	0.23	0.14	0.13	-0.37	-0.52	-0.13	0.02	-0.11	0.05	0.15	0.05	-0.18	-0.04	0.06	-0.05
AB029000	0.15	-0.29	-0.26	0.25	0.1	-0.2	-0.35	0.01	-0.48	-0.4	0.18	-0.33	-0.41	-0.28	-0.31	-0.52	0.2	-0.26	-0.52
Contig37890_RC	-0.16	-0.35	-0.49	-0.36	-0.13	0.08	-0.17	-0.33	0.24	0.04	-0.57	-0.62	0.12	-0.51	0.06	-0.16	-0.38	0.06	-0.6
AA555029_RC	0.15	-0.09	0.03	-0.04	0.06	0.3	0.16	-0.06	0.09	0.04	-0.17	0.28	-0.01	0.06	0	0.03	0.06	-0.09	0.45
AB029013	-0.19	0.09	-0.08	-0.02	0	-0.05	-0.02	0.16	0.32	0.03	0.07	0.07	0.06	-0.01	-0.11	-0.01	0.06	-0.11	0.06
AB029018	0.23	0.02	0.22	0.21	0.08	-0.34	0.28	-0.07	-0.19	0.19	0.14	-0.06	0.12	-0.01	0.39	-0.25	0.09	-0.2	-0.52
Contig37281_RC	-0.1	-0.07	0.04	0.09	-0.02	0.44	-0.09	-0.01	0.11	-0.27	-0.22	0.74	0.22	-0.02	0.32	0	0.13	0.01	-0.1
AF118274	-0.11	0.02	-0.07	0.01	0.12	-0.23	0.07	-0.02	0.08	-0.1	0.04	-0.12	0.03	-0.11	-0.2	-0.1	-0.02	-0.2	0.22
AB029025	0.21	-0.13	0.28	0.22	-0.11	-0.15	0.16	-0.3	-0.5	0.2	-0.17	0.09	-0.11	0.24	-0.11	0.08	0.04	-0.08	-0.58
Contig55838_RC	0.05	-0.3	0.1	-0.36	-0.37	-0.31	0.08	-0.64	0.09	-0.29	-0.41	0.15	0	-0.17	-0.33	0.54	-0.49	-0.3	0.44
AB029041	-0.08	0.04	-0.1	-0.07	-0.19	-0.21	-0.13	0.21	0.37	-0.21	0.04	0.24	0.29	-0.14	0.26	-0.23	-0.01	-0.14	0.54
Contig37874_RC	-0.01	-0.15	0	0	-0.02	-0.26	-0.19	-0.12	-0.51	0.18	0.23	-0.32	-0.01	0.12	-0.27	-0.42	0.17	-0.33	-0.34
Contig31221_RC	-0.32	-0.22	-0.12	-0.21	-0.18	-0.09	-0.01	-0.11	-0.06	-0.04	-0.02	-0.18	0.04	0.16	-0.16	0.1	0.23	0.28	0.57
Contig39100_RC	-0.07	-0.45	-0.28	-0.22	-0.43	-0.57	-0.38	0.54	-0.25	-0.34	-0.26	-0.58	-0.27	0.31	0.71	-0.25	-0.22	0.61	-0.19
Contig54867_RC	-0.25	-0.34	-0.2	-0.28	-0.16	0.37	0.01	-0.33	0.83	-0.08	-0.37	0.49	0.07	-0.12	0.23	-0.45	-0.05	-0.03	0.2
NM_007005	0.15	-0.07	0.15	-0.07	0.31	0.08	0.05	0.03	0.26	0.21	-0.17	0.44	0.36	-0.07	0.32	-0.14	-0.01	0.23	-0.36
Contig11648_RC	0.23	0.26	0.17	-0.07	-0.01	-0.45	0.16	-0.07	-0.48	0.13	-0.16	-0.67	-0.4	0.39	-0.52	-0.31	-0.17	0.31	0.32
NM_014302	-0.15	0.17	-0.15	-0.31	-0.05	-0.01	-0.17	0.21	0.01	0.25	-0.01	0.02	-0.12	-0.12	-0.07	0.12	-0.08	0.04	0.03
NM_007019	-0.33	0.04	-0.28	0.05	-0.1	0.29	-0.37	0.41	0.56	-0.1	-0.12	0.46	0.16	-0.22	0.17	0.02	-0.04	-0.01	0.25
Contig9714_RC	0	0.26	0.05	0.01	-0.49	-0.46	0.23	-0.5	-0.26	0.08	0.04	0.19	-0.05	-0.24	-0.29	-0.09	-0.27	0.07	-0.13
NM_014314	-0.15	-0.47	-0.14	0.01	0.07	0.35	-0.16	0.19	-0.02	-0.11	0.14	0.39	0.15	-0.13	-0.33	-0.17	0.19	0.57	-0.18
NM_014315	0.05	0.14	0.07	-0.15	0.15	-0.26	0.35	-0.06	-0.25	0.1	0.8	-0.28	-0.21	0.09	-0.15	0.52	-0.01	-0.11	0.13
NM_014316	0.07	0.05	0.15	0.16	0.14	0.46	-0.13	-0.04	0.26	0.06	0.08	0.13	0.11	-0.05	0.64	-0.02	0.1	0.15	-0.26
Contig12369_RC	0.16	0.09	0.03	-0.14	0.05	-0.09	0.31	0	0.16	-0.02	-0.01	-0.12	-0.02	-0.05	-0.16	-0.12	-0.03	-0.11	0.41
Contig51595_RC	-0.54	-0.17	-0.37	-0.32	-0.25	0.23	0.69	-0.18	-0.21	-0.38	0.45	-0.11	-0.19	-0.35	-0.72	-0.07	-0.18	0.02	-0.18
NM_014320	-0.01	-0.19	0.12	0.1	-0.06	0.59	-0.04	-0.16	-0.11	-0.03	-0.07	0.23	0.24	0.28	0.6	0.17	0.25	0.12	-0.03
NM_014321	-0.12	-0.08	-0.08	-0.28	-0.12	0.15	-0.24	0	0.26	-0.13	-0.21	0.27	-0.06	-0.22	0.35	0.28	0.01	0.2	0.25
NM_014325	-0.11	-0.13	-0.14	0.11	0.16	-0.03	-0.22	0.14	0.07	0.18	0.01	-0.05	0.04	0.01	0.5	0.07	0.1	0.38	-0.13
NM_007036	-0.06	-0.33	-0.03	0.1	0.22	0	-0.08	0	-0.34	0.06	0.25	0.16	-0.26	0.27	-0.04	0.29	0.14	0.16	0.03
NM_007038	0.04	-0.19	0.37	0.11	0.15	-0.17	0.18	-0.03	-0.3	0.21	0.32	-0.06	0.15	0.11	-0.31	-0.26	0.09	0.02	-0.42
NM_015057	0.2	-0.13	0.09	-0.07	-0.2	-0.06	0.04	0.02	-0.38	0.05	-0.11	0.1	0.18	0.33	0.11	0.02	-0.1	-0.12	0.17
NM_007042	0.05	0.05	-0.12	-0.08	-0.02	-0.19	0.07	-0.08	-0.06	0	0.01	-0.1	-0.11	0.01	-0.15	-0.04	-0.02	-0.07	0.12
NM_007043	-0.06	-0.21	-0.02	-0.04	0.14	-0.09	0.22	-0.3	-0.66	-0.17	0.23	-0.16	-0.05	0.12	-0.31	-0.12	-0.1	0.14	0.09
NM_006314	0.18	0.33	-0.11	0.05	0.08	0.23	0.23	-0.12	0.25	0.13	0.24	0.1	-0.18	0.18	-0.06	0.21	-0.09	0.21	0.2
NM_006317	-0.26	0.01	-0.09	0.01	-0.2	-0.3	-0.22	0.13	-0.36	0.14	-0.1	-0.29	0.05	-0.14	0.51	-0.38	-0.15	-0.22	-0.03
NM_007047	-0.09	-0.1	-0.21	-0.08	-0.05	0.14	-0.12	0.01	0.14	0.05	-0.16	0.18	0.26	-0.1	0	0.16	-0.2	0.08	-0.2
Contig41275_RC	0.07	-0.04	0.05	-0.05	0.19	-0.07	0.12	-0.14	0.04	0.03	-0.22	-0.03	-0.01	0.25	-0.1	0.29	-0.08	-0.48	0.05
Contig48425_RC	-0.12	-0.06	-0.13	-0.1	0.11	0.21	0.01	-0.23	-0.22	0.1	-0.04	0	-0.01	-0.15	0.23	-0.12	-0.19	0.13	-0.1
Contig57173_RC	0.3	-0.11	0.25	0.06	0.16	-0.05	0.41	-0.02	-0.44	0.01	-0.12	-0.1	-0.1	0.41	0.27	-0.11	0.06	-0.12	0.08
NM_006322	-0.01	-0.14	0.09	0.07	0.11	0.75	0.18	0.03	0.25	-0.11	0.08	0.56	0.2	0.12	0.52	0.21	0.09	-0.19	0.36
NM_007057	0.05	0.07	-0.25	-0.08	0.02	0.15	-0.2	0.04	0.2	-0.13	-0.12	0.3	0	-0.06	0.27	0.2	-0.14	0.14	0.37
NM_014349	-0.01	-0.26	0.04	0.12	-0.03	0.13	0.03	0.14	0.15	0.24	-0.33	0.06	0.14	-0.14	-0.51	0.39	-0.14	0.46	-0.27
D87453	0.03	0.06	-0.07	0.11	0.06	-0.21	-0.04	0.11	-0.04	0.03	0.01	-0.03	-0.05	-0.04	-0.31	-0.07	0.12	-0.01	0.26
NM_006330	0.17	-0.15	0.01	0.06	0.05	0.16	0.14	0.01	-0.45	-0.41	-0.03	0.14	-0.05	0.1	-0.29	0.17	0.24	-0.19	-0.14
NM_006332	-0.23	0.04	-0.17	0.13	-0.08	-0.09	-0.55	0.13	0.13	-0.08	0.07	0.03	-0.06	-0.29	-0.47	0.32	0.03	0.05	-0.23
NM_014352	0.19	-0.14	-0.05	-0.08	0.08	0.25	0.08	-0.2	0.23	-0.07	-0.36	0.24	-0.24	0.09	0.11	0.37	0.06	0.25	0.06
Contig36879_RC	-0.15	-0.28	-0.24	-0.26	-0.04	0.36	-0.14	-0.3	0.12	-0.09	-0.11	0.5	0.27	-0.28	0.2	0.23	-0.03	0.09	0.23
Contig56307	-0.02	-0.21	-0.23	0.17	0.31	-0.09	0.36	-0.1	-0.28	0.24	-0.47	-0.44	-0.24	0.36	-0.19	-0.17	-0.08	-0.25	-0.13
NM_006334	-0.17	-0.28	-0.07	-0.33	-0.54	-0.16	0.02	0.11	0.28	-0.26	-0.44	-0.05	-0.27	-0.35	-0.56	0.12	-0.22	-0.24	0.47
NM_014353	0.26	0.74	0.02	0.32	0.05	-0.31	-0.04	-0.14	0.12	-0.05	0.12	-0.35	-0.19	0.17	-0.24	0.37	-0.04	0.24	0.08
NM_007063	-0.07	0.08	-0.01	0.03	0.17	-0.13	0.38	0.11	-0.01	0.02	-0.16	-0.18	-0.09	0	0	0.05	0.03	0.17	0.12
Contig1585_RC	0.21	0	0.1	-0.16	0.07	-0.36	-0.03	0.14	-0.49	0.23	0.18	-0.26	0.12	-0.04	-0.14	-0.39	0.25	-0.14	-0.7
NM_005608	-0.15	-0.14	0.05	-0.05	-0.29	0.14	-0.16	-0.03	0.3	-0.15	-0.37	0.21	0.6	-0.28	-0.33	0.26	-0.43	0.31	-0.07
NM_006338	-0.08	0.35	0.1	0.03	0.09	-0.57	0.03	-0.12	0.41	-0.35	-0.54	-0.22	-0.44	0.25	0.31	-0.03	0.3	-0.53	0.38
NM_007067	-0.01	0.01	-0.09	-0.09	-0.1	-0.11	-0.07	0.85	0.08	-0.19	-0.08	-0.18	-0.11	-0.09	0.03	-0.15	0.02	-0.13	0.13
NM_007069	0.08	0.12	0.02	0.35	-0.12	-0.04	0.21	-0.33	-0.47	-0.04	-0.07	-0.61	-0.01	0.33	-0.26	0.3	0.04	0.72	-0.21
D87469	0.05	-0.04	-0.08	-0.02	-0.17	-0.2	-0.01	-0.15	-0.07	-0.14	-0.07	-0.14	-0.25	-0.13	0.04	0.39	-0.26	-0.22	0.39
Contig44289_RC	0.06	-0.06	-0.28	-0.18	0.18	0.53	-0.21	0.16	-0.17	-0.23	-0.05	0.54	0.18	-0.07	0.45	0.02	-0.09	0.06	0.26
NM_006341	-0.14	-0.02	0.02	0.14	0.11	0.08	-0.16	0.06	0.45	0.09	0.04	0.16	0.09	0.07	0.39	0.03	-0.19	0.06	0.26
NM_006344	0.02	-0.09	0.67	0.15	-0.15	0.06	0.1	-0.37	-0.17	0.22	-0.66	0.03	0.52	-0.39	-0.33	0.35	-0.71	0.05	-0.22
NM_014364	-0.07	0.16	-0.2	0.18	-0.06	0.21	-0.4	0.07	0.39	0.06	0.17	0.21	0.08	-0.23	-0.2	-0.09	0.26	-0.08	0.11
NM_014365	-0.28	0.12	0.08	-0.32	-0.4	-0.51	-0.34	-0.5	-0.39	-0.01	-0.37	-0.42	-0.28	-0.21	-0.56	0.25	0.22	-0.01	0.52
NM_005618	-0.09	0.21	0.08	0.1	0.31	-0.21	0.61	0.2	-0.17	0.22	0.26	-0.02	0.05	0.27	0.45	-0.12	0.04	0.39	-0.25
NM_014367	-0.03	0	-0.08	0.17	0.23	0.04	-0.04	-0.11	-0.12	0.02	-0.01	-0.11	-0.21	0.01	-0.13	-0.24	-0.06	0.09	-0.14
NM_005620	-0.07	0	-0.14	-0.04	0.06	0.42	-0.39	0.14	-0.06	0.01	-0.1	0.37	0.07	0.08	0	0.03	0.15	0.23	-0.32
Contig65785_RC	-0.04	0.14	-0.05	-0.14	-0.07	-0.2	-0.07	-0.35	-0.26	-0.19	-0.14	-0.2	-0.2	-0.01	-0.36	-0.2	-0.22	-0.55	0.17
NM_006352	-0.1	-0.23	0.01	0.1	-0.2	-0.07	0.48	-0.2	0.23	-0.01	-0.21	0.13	0.02	0.37	-0.14	-0.25	0.56	-0.01	-0.1
NM_014373	0.15	-0.07	-0.15	-0.13	0.18	-0.4	0.36	-0.34	-0.82	0.12	-0.1	-0.55	-0.34	0.36	-0.65	0.11	-0.1	0.43	0
NM_005625	0.09	-0.08	0.03	0.19	0.08	-0.11	-0.1	0.12	-0.2	-0.16	-0.1	0.12	0.12	0.05	-0.44	-0.03	0.17	0.09	-0.25
NM_006357	-0.01	-0.3	0.06	-0.02	-0.33	0.11	0.28	-0.24	0.21	0.25	-0.22	0.21	0.14	-0.1	0.4	-0.1	-0.11	-0.21	-0.56
NM_007088	-0.24	-0.33	0.11	-0.27	-0.25	0.63	-0.5	-0.37	-0.32	-0.32	0.45	0.43	0.61	-0.28	-0.16	-0.95	0.07	-0.48	-0.54
AB002298	0.06	-0.23	0.21	-0.02	-0.08	0.35	0.09	-0.11	-0.01	0.22	-0.27	-0.11	0.21	0.23	-0.25	-0.44	0.02	0.36	-0.3
NM_004900	-0.31	-0.09	-0.29	-0.19	-0.22	0.5	-0.2	0.33	0.44	-0.15	-0.2	0.25	0.04	-0.44	-0.27	0.01	-0.34	0.2	-0.21
NM_005630	0	-0.04	-0.06	-0.19	-0.24	-0.16	0.11	-0.08	-0.05	-0.05	-0.36	-0.27	0.11	-0.22	-0.24	0.1	0.2	0.15	-0.24
NM_014380	-0.14	0.05	0.11	-0.07	0.03	-0.6	-0.03	-0.01	-0.1	0.14	-0.19	0.02	-0.19	-0.02	0.4	-0.74	0.1	-0.24	-0.63
NM_014384	-0.04	-0.03	0.09	-0.04	-0.03	-0.25	0.2	-0.11	0.12	0.06	-0.1	-0.08	0.03	0.3	-0.05	0	0.05	0.1	0.11
NM_006366	0.23	0.18	0.12	-0.06	0.07	-0.1	0.19	0.17	-0.19	0.13	0.12	-0.02	-0.11	0.43	0.08	0.18	0.06	-0.06	0.07
NM_004909	-0.15	-0.01	-0.08	-0.05	-0.06	-0.1	-0.05	0.7	-0.02	-0.11	-0.07	0.34	0.07	-0.14	-0.11	0.07	0.13	-0.02	0.94
NM_007098	-0.05	0.33	0.1	0.12	-0.03	-0.16	-0.23	0.05	-0.03	-0.01	-0.05	0.05	-0.16	-0.19	0.08	-0.32	0.08	-0.24	0.52
NM_014388	-0.17	-0.16	-0.13	-0.04	0.18	0.01	-0.03	-0.05	0.29	-0.06	0.05	0.09	0.09	0.14	0.24	-0.05	0.29	0.03	-0.11
NM_007099	0.08	0.02	-0.03	0.08	-0.06	-0.34	0.22	-0.24	0.01	0.1	0.09	0.19	0.16	0.11	0.21	-0.17	-0.04	-0.01	0.4
Contig41402_RC	0.35	0.01	0.12	0.2	0.17	0.04	0.1	0.04	-0.14	-0.33	-0.01	-0.2	-0.13	0.15	-0.17	0.07	-0.07	-0.02	0.21
Contig1111_RC	-0.01	-0.04	0.23	0.08	-0.08	-0.4	0.02	-0.24	0.21	0.09	-0.03	-0.21	-0.1	-0.1	0.5	-0.47	0.01	-0.03	-0.29
NM_004910	-0.08	0.01	0.18	0.11	-0.05	-0.01	-0.04	-0.12	0.02	0.29	0.14	0.13	0.02	-0.06	-0.01	-0.07	0.05	0.26	-0.03
NM_004911	0.25	0.05	0.25	0.12	0.13	0.05	0.33	-0.28	0.01	0.17	-0.05	0.07	0.15	0.08	0.04	0.03	-0.16	-0.02	0.02
NM_005642	0.16	-0.03	0.1	-0.1	0.06	-0.02	0.08	0.17	-0.31	0.21	0.09	-0.07	0.05	0.25	0.2	-0.13	0.2	0	0.24
NM_006372	-0.12	-0.24	-0.1	0.07	-0.06	0.3	-0.14	-0.13	-0.23	-0.16	-0.15	0.23	0.17	0.3	0.75	0.14	0.06	0.22	-0.22
NM_004917	-0.02	0.1	-0.01	0.21	0.03	-0.24	-0.13	0.05	-0.06	0.44	-0.08	-0.18	0.08	0.08	-0.16	-0.47	0.23	-0.17	-0.31
NM_014395	0.19	-0.38	0.02	0.11	0.07	0.42	0	-0.25	0.13	0.13	-0.08	0.56	0.39	0.02	-0.03	0.02	0.05	0.35	-0.18
NM_004918	0.06	0.05	0	-0.17	-0.12	-0.18	-0.22	0.02	-0.28	0.16	0.23	-0.4	-0.19	-0.23	-0.26	-0.33	-0.09	-0.1	-0.23
NM_006377	-0.03	-0.14	0.18	0.06	0.18	-0.05	0.2	0.03	-0.01	0	-0.1	-0.1	-0.19	0.01	-0.06	-0.1	0.02	-0.14	-0.01
NM_006379	-0.01	-0.63	-0.01	0.05	0.01	-0.39	0.02	-0.71	-0.77	-0.34	-0.27	-0.44	-0.37	0.02	-0.88	-0.83	-0.45	0.28	0.34
NM_014398	-0.15	-0.4	-0.11	-0.14	-0.36	0.22	-0.34	-0.25	0.44	-0.27	-0.58	0.54	0.61	-0.33	-0.26	0.2	-0.46	0.41	-0.23
NM_014399	0.07	-0.05	-0.11	-0.3	-0.12	-0.38	-0.11	-0.04	-0.8	0.13	-0.11	-0.62	-0.38	0.13	-0.32	-0.16	-0.18	-0.01	0.68
Contig51105_RC	0.13	-0.14	0.14	0.04	0.05	-0.12	0.23	-0.23	-0.56	-0.12	0.08	0.04	-0.31	0.23	0.23	-0.2	0.31	0.1	0.26
Contig28152_RC	-0.21	-0.27	-0.19	-0.19	-0.31	0.08	0.04	-0.19	0.51	-0.15	-0.41	0.63	-0.02	-0.22	0.11	0.38	-0.25	0.27	-0.02
NM_004920	-0.1	-0.09	-0.11	-0.07	-0.2	-0.47	-0.04	-0.27	0.22	-0.12	-0.28	-0.3	-0.28	-0.39	-0.41	-0.36	-0.34	-0.36	-0.2
NM_006380	0	0	-0.19	-0.11	-0.08	-0.17	-0.06	0.68	-0.43	-0.08	0.05	-0.24	-0.05	-0.06	-0.03	-0.26	0.03	-0.16	0.08
NM_004923	-0.27	-0.32	0.13	-0.08	-0.2	-0.32	0.32	-0.1	-0.36	-0.12	0.01	-0.57	-0.42	0.34	-0.04	0.04	-0.12	-0.35	-0.08
NM_006383	-0.13	-0.15	0.09	-0.05	-0.25	0.21	-0.14	-0.13	0.11	0.02	-0.24	0	0.13	-0.22	0.29	-0.3	0.03	0.27	0.39
AK000004	0.76	-0.41	0.13	0.55	-0.01	-0.57	0.14	0.05	-0.39	-0.3	-0.16	-0.36	-0.18	0.22	-0.61	0.04	-0.21	-0.34	-0.4
AK000005	-0.05	0	0.06	-0.19	-0.17	-0.1	0.2	-0.27	-0.14	0.07	-0.16	-0.29	-0.24	-0.23	-0.36	-0.11	-0.2	-0.34	0.18
NM_006386	-0.06	0.13	-0.14	-0.37	-0.15	0.01	0.1	0.21	0.12	0.06	0.21	-0.35	0.05	-0.18	0.05	-0.03	-0.34	-0.34	-0.36
NM_005658	-0.08	-0.11	0.03	0.09	-0.04	0.14	-0.13	-0.01	0.73	-0.12	-0.23	0.34	0.41	-0.18	-0.23	0.28	-0.25	0.17	-0.11
Contig2899_RC	0.13	-0.04	0.15	0.06	0.32	0.16	0.17	-0.07	-0.46	-0.08	0.39	-0.03	-0.05	0.23	-0.16	-0.17	0.16	0.08	0.36
Contig33750_RC	0.09	0.08	0.26	0.17	0.04	-0.21	-0.16	0.15	-0.33	0.39	0.13	-0.32	0.01	0	-0.37	-0.27	0.41	-0.38	-0.62
Contig48167_RC	0.07	-0.14	0.06	0.06	-0.22	0.21	0.19	0.26	-0.47	0.18	0.13	-0.06	-0.14	0.21	-0.65	-0.48	0.26	0.46	-0.72
Contig46709_RC	0	-0.34	0.02	-0.1	-0.04	-0.31	0.33	-0.14	-0.46	0.04	-0.11	-0.17	-0.13	0.02	-0.34	0.22	0.08	-0.03	0
NM_006393	-0.11	-0.33	-0.29	-0.36	0.31	-0.5	-0.06	-0.4	-0.74	-0.19	-0.26	-0.41	-0.25	-0.09	-0.36	-0.06	-0.15	-0.37	0.06
NM_020974	0.36	0.27	0.1	0.1	0.56	-0.94	0.2	-0.78	-0.68	-0.15	0.55	-1.07	-0.99	-0.02	-1.06	-1.09	-0.59	-1.07	-0.7
NM_005667	0.01	0.08	0.01	-0.01	0.01	-0.33	0.24	-0.18	-0.36	0.09	0.12	-0.23	-0.16	0.14	-0.11	-0.1	0.06	0.13	0.15
NM_004938	-0.02	0	0.12	0.13	0.04	0.44	-0.19	0.1	0.53	-0.15	-0.03	0.33	0.2	-0.14	0.32	0.03	0.04	0.31	-0.1
NM_006397	-0.11	0.15	-0.01	0.11	0.02	0.36	-0.12	0.09	0.4	-0.17	-0.09	0.3	-0.1	-0.09	0.41	0.32	-0.19	0.09	0.18
NM_006398	-0.86	-1.04	-0.5	-0.39	-0.8	0.3	-0.02	-0.53	0.68	-0.68	-1.19	0.84	0.04	-0.56	-0.74	-0.13	-0.33	0.38	-0.64
NM_006399	-0.05	-0.29	-0.11	-0.17	0.48	0.02	0.35	0.22	-0.12	0.4	-0.12	0	-0.11	-0.05	-0.84	0.24	-0.03	0.17	0.01
NM_020979	-0.01	0.03	0.05	-0.15	-0.18	0.08	-0.1	0.07	0.27	-0.12	-0.03	0.56	0.29	-0.06	0.6	0.51	-0.16	0.12	0.61
Contig40889_RC	-0.25	-0.28	-0.29	-0.19	-0.15	-0.15	-0.11	-0.37	-0.12	-0.28	-0.26	0.27	0.04	-0.19	0.6	0.03	-0.13	-0.24	-0.23
NM_005671	-0.17	0.26	-0.07	-0.06	0.07	-0.02	0.21	-0.21	-0.45	0.01	-0.1	-0.29	-0.03	0.04	-0.07	0.1	-0.04	0.37	-0.09
NM_005672	0.3	-0.46	0.59	0.87	-0.51	-0.45	-0.52	-0.42	-0.25	-0.34	-0.03	-0.55	-0.41	-0.54	-0.41	-0.65	0.22	0.33	-0.18
NM_005674	0.3	0.19	-0.02	-0.07	-0.18	0.04	0.1	-0.06	0.34	-0.19	0.12	0.26	-0.01	0.23	-0.1	-0.09	0.17	-0.1	0.19
NM_020987	0.14	-0.28	-0.12	-0.07	0.19	0.24	0.02	-0.77	-0.63	-0.41	-0.44	0.36	-0.06	0.45	0.08	-0.98	-0.41	0.02	-0.09
NM_005678	0.04	0.22	0.15	-0.12	-0.48	-0.56	0.14	-0.24	0.13	0.08	-0.01	-0.56	-0.05	-0.08	0.15	0.15	-0.14	0.09	0.11
Contig50134_RC	0.18	-0.28	-0.03	-0.15	0.04	-0.13	0.37	-0.35	-0.36	-0.22	0.01	-0.19	0.03	0.08	0.54	-0.18	-0.25	0.24	0.03
AF167706	0.01	-0.15	0.34	-0.16	-0.02	-0.04	0.35	-0.25	-0.48	0.22	0.05	-0.08	-0.13	-0.09	0.09	0	-0.1	-0.03	-0.44
NM_004950	0.13	-0.21	0.32	0.72	0.03	-0.13	-0.03	0.03	0.09	-0.05	-0.31	-0.21	0.03	-0.08	-0.15	-0.36	0.26	0.32	-0.16
NM_004951	0.03	-0.26	0.1	0.09	-0.11	0.02	-0.14	-0.11	-0.15	-0.13	-0.12	0.3	0.54	-0.28	0.06	0.04	-0.27	0.32	-0.16
Contig49093	-0.33	-0.08	0.1	0.31	-0.72	-0.58	-0.64	-0.55	-0.09	-0.57	-0.38	0.6	0.35	-0.79	0.32	-0.94	0.2	-0.75	-0.76
NM_020990	0	0.24	-0.37	-0.43	-0.17	0	-0.31	0.29	-0.24	0.16	-0.4	-0.09	-0.2	-0.28	-0.12	0.64	-0.15	-0.22	0.55
NM_020994	-0.54	-0.54	-0.6	-0.58	-0.63	-0.61	-0.46	-0.48	-0.41	-0.45	-0.32	-0.41	-0.45	-0.63	-0.12	-0.58	-0.4	-0.47	0.57
NM_005686	0.17	0.32	-0.07	0.13	0.04	-0.36	-0.09	0.07	0.05	0.01	-0.03	-0.03	0.15	0.24	0.3	-0.09	0.27	0.18	-0.07
AK000035	-0.14	-0.02	0.15	-0.1	-0.2	-0.22	-0.16	0.08	0.1	-0.11	-0.05	-0.18	-0.01	0.46	-0.15	0.24	0.5	0.18	-0.03
NM_005688	0.33	0.56	-0.09	0.09	-0.18	-0.2	-0.17	-0.22	0.03	-0.33	0.26	-0.13	-0.15	0.01	0.15	-0.54	0.18	-0.27	-0.03
NM_005689	-0.21	0.25	-0.22	-0.03	-0.14	-0.37	-0.29	0.27	0.33	0.21	0.15	0.15	-0.14	-0.06	-0.1	-0.03	-0.03	0.09	0.48
Contig51464_RC	-0.09	0.09	0.29	-0.1	-0.02	0.17	-0.2	-0.07	0.55	-0.01	-0.14	0.17	-0.01	-0.07	0.16	0.34	0.17	-0.11	0.31
Contig53757_RC	0.1	-0.09	0.16	-0.07	0.05	-0.3	0.36	0.24	-0.39	0.15	0.05	-0.01	0	0.2	-0.25	0.09	0.15	-0.05	-0.06
NM_004968	0.08	-0.19	-0.13	-0.08	-0.01	-0.01	0.18	-0.12	-0.29	-0.02	-0.18	-0.03	-0.18	0.29	-0.06	0.33	-0.15	0.05	0.07
Contig11275_RC	0.91	0.09	0.03	-0.27	-0.03	0.02	-0.61	0.19	-0.57	-0.15	-0.19	-0.39	-0.18	-0.02	-0.19	-0.44	-0.1	-0.61	-0.19
AK000049	-0.15	-0.2	-0.1	-0.25	-0.39	0.12	0.06	-0.34	0.17	-0.39	-0.26	0.22	-0.1	-0.24	-0.12	-0.25	-0.08	-0.24	-0.22
[truncated: 2,349 more rows]
