# Supplementary material for: Combining multiple hypothesis testing and affinity propagation clustering leads to accurate, robust and sample size independent classification on gene expression data
Source: BMC Bioinformatics. 2012 Oct 17;13:270. doi: 10.1186/1471-2105-13-270 (PMC3542193; doi:10.1186/1471-2105-13-270)
Supplement: Additional file 5 — Contains the microarray data used in this experiment. For each disease, we provide the ‘class_labels.csv’, ‘train.csv’ and ‘test.csv’ files, which represent the analogy of samples as described in table 1. The intensity values are unprocessed. [file 1471-2105-13-270-S5.zip › microarray_data/BREAST/train.csv]

Genes\Samples	NR1	NR2	NR3	NR4	NR5	NR6	NR7	NR8	NR9	NR10	NR11	NR12	NR13	NR14	NR15	NR16	NR17	NR18	NR19	NR20	NR21	NR22	NR23	NR24	NR25	NR26	NR27	NR28	NR29	NR30	NR31	NR32	NR33	NR34	NR35	NR36	NR37	NR38	NR39	NR40	NR41	NR42	NR43	NR44	R45	R46	R47	R48	R49
J00129	-0.45	-0.48	-0.57	-0.82	-0.11	-0.39	-0.62	-0.53	-0.81	-0.84	-0.42	-0.69	-0.3	-0.42	-0.9	-0.61	-0.72	-1.13	-1.03	-0.39	-0.8	-0.76	-0.77	-0.95	-1.17	-0.75	-0.47	-0.75	-0.52	-0.48	-0.76	-0.96	-0.63	0.89	-0.58	-1	-0.47	-0.8	-0.79	0.05	-0.47	-0.63	-0.23	-0.43	-0.57	-0.52	-0.58	-0.5	-0.47
Contig29982_RC	-0.3	-0.51	-0.41	-0.27	-0.67	-0.31	-0.12	-0.45	-0.54	2	-0.29	-0.33	-0.14	-0.63	-0.64	-0.34	-0.53	-0.17	-0.26	-0.35	-0.56	-0.38	0.03	-0.54	-0.89	-0.32	-0.12	0.7	0.13	-0.12	-0.43	-0.63	-0.54	-0.23	-0.53	0.04	-0.47	-0.39	-0.66	0.04	-0.39	-0.24	-0.4	-0.41	-0.6	-0.5	-0.59	-0.4	-0.53
Contig42854	-0.1	-0.03	-0.4	0.02	0.42	-0.06	-0.24	-0.25	-0.21	0.15	-0.09	-0.3	-0.21	-0.09	0.17	-0.05	-0.33	-0.17	-0.28	-0.4	-0.44	0.21	-0.13	-0.19	-0.06	-0.02	-0.08	-0.35	0.02	0.16	-0.2	0.04	-0.23	-0.45	-0.3	-0.02	0.68	0.2	-0.25	1.14	-0.13	0	-0.21	-0.36	-0.35	0.14	-0.35	0.18	-0.02
Contig27915_RC	-0.11	-0.1	-0.09	0.2	0.03	-0.17	0.25	0.65	0.29	-0.3	0.29	0.13	0.1	-0.13	-0.39	-0.05	-0.05	-0.02	-0.09	0.06	0.36	-0.33	-0.36	-0.11	-0.12	-0.17	-0.17	0.3	0.15	0.14	0.11	0.14	-0.17	-0.27	-0.13	0.19	-0.41	0.18	-0.24	0.13	-0.13	-0.05	-0.03	-0.04	0.04	-0.16	-0.35	-0.27	-0.39
Contig20156_RC	-0.11	-0.23	-0.17	-0.51	0.28	-0.03	-0.13	0.36	-0.08	-0.06	-0.17	0.65	-0.12	-0.2	-0.17	0.11	-0.19	-0.23	-0.2	0.22	-0.23	-0.22	0.16	0.56	-0.02	-0.27	-0.05	-0.03	0.19	0.53	-0.26	-0.2	-0.14	-0.13	-0.13	0.08	0.28	-0.13	-0.35	-0.1	-0.42	0.04	-0.11	0.19	-0.15	0.18	-0.26	0.85	-0.01
Contig50634_RC	-0.1	-0.23	0.04	0.53	0.31	-0.09	-0.13	0.07	-0.15	0.1	0.26	-0.07	-0.33	-0.31	-0.23	-0.27	-0.3	0.01	0.2	0.04	-0.41	0.25	-0.24	0.15	0.22	-0.04	-0.12	-0.07	0.02	0.17	0.53	0.19	0	-0.23	-0.21	0.18	-0.49	-0.11	-0.22	0.03	-0.17	-0.03	0.29	0.09	-0.08	-0.14	-0.09	0	-0.1
Contig42615_RC	-0.08	-0.09	0.4	0.35	0.06	0.04	-0.02	0.18	0.05	0.01	0.03	-0.1	0.12	-0.15	-0.29	0.26	-0.14	-0.07	-0.13	0.25	-0.26	-0.1	-0.16	0.01	0.23	0.15	0	-0.23	0.23	-0.17	-0.07	-0.19	-0.05	-0.22	0.14	0.11	-0.16	0.12	-0.28	0.14	-0.46	-0.01	-0.18	0.2	0.04	-0.07	0.24	0.27	-0.21
Contig56678_RC	-0.13	0.12	-0.19	-0.26	0.12	0.35	0.05	-1.14	-0.11	0.18	0.25	-1.2	-0.12	0.06	0.19	-0.32	0.31	-0.04	0	-0.84	-0.2	-0.13	0.2	-1.07	0.28	-0.15	0.33	-0.02	-0.03	0.31	-0.07	-0.09	0.34	-0.14	-0.12	-0.42	-0.31	0.23	-0.18	0.09	0.55	0.09	-0.35	-1.23	0.38	-0.34	-0.14	-1.2	0.32
Contig49388_RC	0.01	0.15	0.14	-0.26	0.04	0.25	0.27	-0.15	0.47	0.11	-0.35	-0.31	0.03	0.09	-0.1	-0.38	0.1	0.07	0.22	-0.35	0.22	0.11	0.06	-0.25	0.26	-0.06	0.26	0.13	0.04	0.14	0.17	0.06	0.44	-0.06	0.07	0.03	0.38	0.04	0.1	0.13	0.47	0.17	-0.23	-0.3	0.38	-0.21	0.19	-0.31	0.06
Contig1970_RC	0.11	0.04	-0.03	-0.07	0.07	0.23	0.25	-0.42	-0.1	-0.08	0.52	-0.33	-0.1	0.26	0.23	-0.07	0.06	-0.06	-0.01	-0.14	0.12	0.13	0.07	-0.49	-0.06	-0.23	0.22	-0.34	-0.3	-0.18	-0.05	0.01	0.15	-0.04	-0.05	-0.23	-0.39	-0.48	0.39	-0.23	0.6	0.15	0.11	-0.47	-0.16	-0.14	0.03	-0.39	0.27
Contig26343_RC	-0.24	0.09	0.04	-0.12	0.28	0.3	0.14	0.11	0.05	-0.07	-0.01	-0.21	0.07	0.03	-0.1	0.28	0.14	-0.09	-0.27	-0.08	-0.22	-0.16	0.2	-0.06	-0.01	0	0.11	0.04	-0.21	0.1	-0.4	-0.12	0.09	0.02	-0.1	-0.09	0.85	0.02	-0.06	0.12	0.04	0.01	-0.06	-0.18	-0.04	0.19	-0.12	0.23	-0.17
Contig53047_RC	-0.87	-1.04	-1.11	-1.02	-1.01	-1.06	-0.7	-1.15	-0.96	-1.32	-1.26	0.78	-0.76	-1.14	-0.92	-1.12	-0.93	-1.33	-1.02	-1.04	-0.75	-1.04	-0.75	-0.26	-1.11	-1.2	-1.04	-0.01	-0.92	-0.78	-1.06	-1.38	-1.23	-1.27	-0.69	-0.92	-0.67	-1.39	-1.04	-0.91	-1.23	-1.25	-1.03	0.63	-1.08	-0.99	-1.08	0.35	-1.12
Contig19551	-0.69	-0.21	-0.46	0.27	0.24	-0.88	0.21	0.17	-0.36	0.23	0.27	-1.07	-0.15	-0.14	0.16	-0.11	-0.99	0.34	-0.56	-0.02	0.03	0.17	-0.25	-1	0.16	-0.05	-0.71	-1.11	-0.7	-0.81	0.22	-0.81	-0.18	-0.32	0.02	0.2	0.16	-0.09	-0.28	0.14	-1.05	-0.89	0.21	-0.2	0.07	-0.07	-0.97	-0.57	-1
Contig10437_RC	0.13	-0.14	-0.19	0.16	0.28	-0.15	-0.3	-0.08	0.25	0.02	0.18	-0.44	-0.32	-0.19	-0.11	-0.04	-0.41	0.11	-0.35	0.04	-0.26	-0.02	-0.05	-0.1	0.23	-0.16	0.02	-0.22	0.24	0.15	-0.15	0.13	-0.14	0.01	-0.3	0.22	-0.05	-0.06	-0.38	-0.19	-0.39	-0.21	-0.07	-0.17	-0.19	0.03	-0.22	0.37	-0.14
Contig47230_RC	0.1	0.07	-0.17	-0.4	-0.6	0.38	-0.55	-0.64	0.86	0.52	-0.63	-1.11	-0.18	-0.39	-0.31	-0.57	0.32	-0.53	-0.86	-0.35	-0.28	-0.38	0.22	-0.93	-0.32	-0.66	-0.32	-0.97	-0.13	-0.2	-0.75	0.46	0.96	-0.48	-0.61	-0.51	-0.5	-0.55	0.1	-0.36	0.71	-0.88	-0.31	-0.54	-0.45	-0.43	-0.13	-0.37	0.42
Contig20749_RC	0.25	0.27	-0.29	-0.73	0.08	0.4	-0.01	-0.59	0.11	0.14	-0.11	-0.89	-0.24	-0.06	-0.54	-0.17	0.22	-0.03	-0.14	-0.21	-0.23	0.14	0.44	0.14	0.46	0.16	0.27	-1.09	0.05	0.39	-0.22	0.3	0.04	-0.61	0	0.07	0.86	-0.11	0.11	-0.5	0.46	0.36	-0.36	-0.05	0.09	0.17	-0.59	0.63	0.13
AL157502	0.14	-0.18	-0.38	-0.43	0.37	-0.01	-0.02	-0.82	-0.29	-0.17	-0.12	-0.52	-0.39	-0.22	0.4	-0.28	-0.05	0.25	0.23	-0.63	-0.24	0.21	0.22	-0.22	0.12	-0.06	0.2	0.33	0.02	0.55	0.14	-0.18	0.03	0.07	-0.13	0.5	0.05	0.36	-0.18	-0.36	-0.17	0.37	-0.19	-0.36	-0.12	-0.2	-0.23	-0.61	0.02
Contig36647_RC	-0.1	0.18	-0.49	0.85	-0.01	0.6	-0.98	0.08	-0.15	0.58	-0.64	-2	-0.39	0.01	-0.58	-0.57	0.32	-0.88	0.07	-0.9	-0.1	-0.54	-0.01	-1.15	0.33	-0.08	0.06	-1.81	0.08	0.42	-0.27	0.24	0.2	0.86	0.21	-0.15	-0.87	-0.14	-0.19	-0.41	0.64	-0.84	-0.97	-1.21	-0.25	-0.41	-0.57	-0.96	0.41
AL157505	0.37	0.18	-0.23	-0.31	0.37	0.2	-0.02	0.04	-0.12	0.38	-0.02	-0.26	-0.05	0.13	-0.49	-0.24	-0.07	0.01	0.26	-0.21	-0.19	0.07	-0.08	-0.69	0.24	-0.29	-0.05	-0.15	-0.38	-0.01	-0.08	-0.08	0.1	0.3	-0.01	-0.04	-0.39	0.06	0.07	0.26	0.21	-0.03	-0.36	-0.28	-0.43	-0.34	-0.21	-0.18	0.45
D31887	0.11	0.06	-0.21	-0.34	0.08	-0.03	0.08	-0.03	-0.28	0.14	-0.05	0.41	-0.1	0.05	-0.13	-0.09	0.01	0.25	-0.01	0.32	0.05	-0.01	-0.29	0.13	-0.01	0.14	0.05	-0.01	-0.18	-0.18	-0.02	0.07	0.2	-0.16	-0.04	-0.09	-0.46	-0.06	-0.1	-0.05	-0.1	0	-0.1	0.13	-0.07	-0.05	0.1	0.32	-0.12
AB033006	-0.21	-0.2	-0.33	-0.24	-0.12	-0.32	-0.25	-0.08	-0.02	-0.32	-0.16	0.22	-0.12	-0.35	-0.22	-0.3	-0.32	-0.19	-0.3	0.32	-0.13	-0.27	-0.36	0.93	0.19	0.01	-0.32	-0.12	-0.17	-0.29	-0.36	-0.3	-0.24	0	-0.21	-0.18	-0.27	0.2	0.05	0.03	-0.3	-0.34	0.01	0.09	0.27	-0.18	0.07	0.19	-0.27
M83822	0.1	0.15	-0.12	-0.09	0.08	0.3	0.02	-0.39	-0.17	0.03	0.15	-0.21	-0.05	0.1	0.08	0.03	0	-0.05	0.08	-0.35	-0.02	0.04	0.18	-0.2	0.16	0.17	0.2	-0.15	0.01	0.06	-0.04	0.02	0.19	-0.08	-0.27	-0.22	-0.13	0.04	0.3	0.11	0.07	0.13	0.18	-0.4	-0.14	-0.12	0.16	-0.35	0.32
Contig17345_RC	0.06	-0.03	-0.03	0.25	-0.06	-0.1	-0.25	0.41	0	0	-0.12	0.2	0.11	-0.11	-0.07	0.17	-0.09	-0.08	-0.07	0.06	-0.17	-0.18	-0.35	0.32	0.01	-0.12	-0.15	-0.25	0.04	-0.24	0.18	-0.01	-0.06	-0.23	0.08	-0.02	-0.33	0.08	-0.18	-0.06	-0.25	-0.32	0.48	0.04	-0.15	-0.14	-0.09	0.19	-0.07
AB033034	-0.14	-0.05	-0.19	0.15	0.18	-0.23	-0.03	-0.02	-0.31	-0.25	-0.01	-0.86	-0.26	-0.21	0.05	-0.22	-0.03	0.12	-0.06	0.17	-0.14	-0.12	-0.09	0.02	0	0.22	-0.1	0.12	-0.16	-0.19	0.12	0.06	0.13	-0.38	-0.06	0.07	-0.37	-0.08	0.12	-0.08	-0.18	-0.09	0.05	0.33	-0.11	0.12	-0.06	0.09	0.11
AB033035	-0.06	-0.16	0.06	-0.25	-0.05	-0.13	0.15	0.09	-0.29	-0.34	-0.07	0.36	-0.24	-0.14	0.02	-0.1	-0.03	0.01	-0.11	0.09	-0.07	-0.21	-0.23	0.45	-0.15	-0.32	-0.04	0.03	-0.27	-0.16	-0.02	-0.04	-0.19	-0.38	-0.05	-0.08	-0.41	0.02	0	-0.18	-0.35	-0.21	0.2	0.58	-0.08	0.02	-0.02	0.19	-0.08
AF227899	0	0.11	-0.4	0.18	0.41	-0.02	-0.25	-0.39	-0.47	0.04	0.05	-0.07	-0.46	-0.26	0.37	-0.1	-0.34	0.04	0.01	-0.25	-0.34	0.2	-0.08	-0.03	-0.03	0.08	-0.1	0.06	-0.22	0.05	0.15	0.07	-0.08	-0.21	-0.12	0.08	-0.08	0.3	0	0.05	-0.13	-0.02	-0.1	-0.04	-0.24	0.03	-0.27	0.36	0.15
AB033043	0.11	0.11	0.08	-0.22	0.11	0.2	0.36	-0.22	0.02	0.19	-0.01	-0.04	0.06	0.25	-0.09	0.04	0.19	0.11	0.13	0.22	0.18	-0.01	0.11	0.12	-0.22	0.17	0.09	0.16	0.03	-0.04	0.08	-0.08	0.02	-0.54	0.12	0.13	-0.15	-0.2	0.3	-0.13	0	0.19	0.07	0.1	-0.13	0.17	0.02	-0.09	0.07
AB033049	0.33	0.05	0.18	-0.31	0.3	0.05	-0.14	0.04	-0.15	0.07	-0.02	-0.06	-0.29	-0.2	0.03	-0.16	0.13	-0.12	-0.2	-0.23	0.08	-0.11	-0.06	-0.2	0.08	-0.04	0.1	-0.29	0.03	-0.13	0.06	0.14	-0.03	-0.23	-0.19	-0.16	-0.25	0.5	0.6	-0.02	-0.08	-0.16	-0.08	-0.32	-0.13	-0.16	-0.06	-0.19	0.18
Contig55834_RC	0.08	0.18	-0.38	0.02	0.26	0.04	-0.04	-0.38	-0.3	0.07	0.09	0.12	-0.49	-0.24	0.04	0.06	-0.2	-0.04	-0.12	-0.14	-0.22	0.16	0.01	0.02	0.06	0.06	0.11	0.28	-0.17	0.07	-0.11	0.13	-0.01	-0.15	-0.15	-0.04	-0.38	0	-0.01	-0.07	0.02	0.15	-0.15	-0.09	-0.39	-0.07	-0.26	0.14	0.31
Contig67229_RC	-0.1	-0.11	0.61	-0.11	0.14	0.07	0.06	0.36	0.02	0.03	0.3	0.06	0.23	0.42	0.31	-0.18	-0.14	0.56	0.33	-0.15	-0.15	0.37	0.03	0.14	-0.18	-0.44	0.15	-0.11	0.1	0.53	0.16	0.32	0.02	-0.03	0.05	-0.05	0.08	-0.08	-0.33	-0.08	-0.26	-0.12	-0.13	0.12	0.13	0.13	0.14	0.05	-0.12
Contig3396_RC	-0.1	-0.07	0.07	-0.11	-0.02	0.4	0.03	-0.04	0	-0.2	-0.18	-0.22	-0.16	0	-0.17	-0.03	-0.06	-0.04	0.03	-0.19	0.02	0.17	-0.07	-0.11	0.08	-0.03	-0.02	-0.13	-0.05	-0.11	0.05	-0.09	-0.17	-0.31	0.05	-0.27	-0.38	-0.1	0.93	-0.06	0.02	-0.05	0.07	-0.22	-0.02	-0.2	-0.16	0	-0.13
AB033055	0.21	0	-0.05	0.02	0.16	-0.07	-0.17	-0.28	-0.07	-0.1	0.05	-0.27	-0.27	-0.22	0.45	-0.25	-0.25	0.05	0.07	0.03	-0.08	-0.02	-0.29	0	-0.09	0.1	-0.05	0.07	0.03	0.09	0.11	0.08	-0.15	-0.44	-0.09	0.03	0.24	0.15	-0.2	-0.29	-0.2	-0.12	-0.09	0.52	-0.25	0	-0.15	0.07	0.06
AF009314	-0.02	0.03	-0.28	-0.23	0.09	0.03	0.12	-0.54	-0.11	0.04	0.18	0.07	-0.12	-0.18	-0.11	0.05	-0.06	-0.07	0.15	-0.13	-0.03	0.06	0.16	-0.23	-0.01	0	0.13	0.57	0.06	0	0.03	-0.14	0	-0.41	0.16	-0.07	-0.44	-0.01	0.2	-0.24	-0.21	0.12	-0.24	-0.11	-0.08	0.21	0	-0.16	0.03
Contig42349_RC	-0.02	0.13	0.13	-0.08	0.16	0.1	0.14	-0.13	-0.03	-0.17	-0.16	-2	0.04	0.03	0.07	0.27	0.21	-0.15	-0.21	-0.42	-0.1	-0.34	-0.03	0.12	0.09	-0.09	0.12	-0.43	-0.18	0.16	-0.23	0.08	0.15	0.06	0.01	0.07	0.67	0.09	-0.15	0	0	0.04	0.13	-0.18	0.07	0.16	-0.07	-0.06	0.3
Contig46243_RC	-0.08	0.02	-0.26	-0.21	0.37	0.29	-0.06	-0.02	-0.08	0.11	-0.15	-0.12	-0.04	-0.29	0.12	0.09	-0.26	-0.23	-0.36	0.15	-0.39	0.01	0.19	-0.05	0.02	0.08	-0.02	-0.36	0.03	0.37	-0.19	-0.11	-0.17	-0.03	-0.1	0.1	0.02	-0.05	0.01	-0.13	-0.11	0.08	0.11	-0.2	-0.4	0.45	-0.32	0.47	0.21
Contig26077_RC	0.27	0.2	-0.22	-0.04	-0.25	0.11	0.14	-0.4	0.26	0.22	0.32	-0.28	0.52	-0.1	-0.05	-0.12	0.32	0.18	0.03	-0.37	0.12	0.42	0.26	-0.52	0.17	-0.36	0.38	0.04	0.25	0.3	-0.04	-0.13	0.28	-0.43	-0.47	-0.09	-0.34	0.06	0.09	0.23	0.34	-0.1	-0.18	-0.43	0.01	-0.17	-0.07	-0.33	-0.19
U45975	0.74	0.27	-0.06	-0.23	-0.51	0.65	0.36	-0.43	0.25	-0.18	-0.03	-0.66	0.18	0.41	-0.14	0.08	-0.1	-0.15	-0.16	-0.51	0.23	0.23	0.4	-0.54	0.02	0.16	-0.01	0.01	-0.08	-0.11	0.09	-0.01	0.29	0.18	-0.01	-0.14	0.01	-0.6	0.03	-0.16	0.84	0.33	0.12	-0.69	-0.47	-0.24	0.11	-0.66	0.06
Contig43679_RC	0.12	0.1	-0.65	0.17	-0.13	-0.06	-0.21	-0.35	-0.12	0.12	0.16	-0.03	-0.31	-0.15	-0.61	0.02	-0.13	0.08	0.12	-0.28	-0.17	0.11	-0.1	-0.09	0.17	0.11	-0.01	-0.11	-0.13	-0.21	-0.15	0.08	0.36	-0.92	0.08	-0.36	-0.16	-0.2	0.13	0.13	0.34	-0.23	-0.09	-0.21	-0.02	-0.3	-0.09	0.14	0.48
AB033073	-0.15	0.02	-0.03	-0.17	0.31	0.16	0.26	-0.3	0.13	0.28	-0.31	-0.28	-0.25	0.17	0.02	-0.18	0.36	0.39	0.11	-0.4	0.17	0.05	-0.22	-0.26	0.11	0.06	0.06	-0.36	0.11	-0.22	0.47	0.02	-0.13	-0.07	-0.06	0.01	0.14	-0.42	0.34	-0.32	-0.29	0.01	0.05	0.13	-0.29	0.16	-0.06	-0.35	0.45
AF018081	-0.06	-0.21	-0.13	-0.35	0.13	-0.13	0.05	-0.39	-0.12	0.15	0.02	0.11	-0.02	-0.08	-0.15	-0.09	0.12	0.14	0.16	0.12	-0.1	-0.05	-0.12	0	-0.12	0.02	0.02	-0.16	0.08	-0.02	0.08	-0.24	-0.3	-0.39	0.15	0.1	-0.11	-0.09	0.04	0.04	-0.28	0.02	-0.12	0.06	0.12	0.18	0.19	-0.19	-0.08
X56210	-0.15	-0.06	-0.05	-0.13	0.19	-0.1	0.04	-0.17	-0.15	-0.1	0.15	0.08	-0.28	-0.19	0.02	-0.06	-0.13	0.23	0.1	-0.08	-0.12	-0.01	0.03	-0.15	-0.18	0	0.13	0.11	-0.08	0.17	0.26	-0.03	-0.23	-0.41	0.01	0.31	-0.36	0.1	-0.14	-0.18	-0.16	0.08	0	-0.01	-0.18	-0.09	-0.05	-0.14	-0.2
AB033086	0.22	-0.1	0.27	-2	-0.16	0.1	-0.02	-0.36	0.15	-0.06	-0.19	0.33	-0.14	-0.08	-0.14	-0.21	-0.09	0.14	0.02	-0.02	-0.21	0.49	-0.05	-0.42	-0.39	-0.06	0.2	0.76	0.04	-0.23	0.39	-0.16	0.04	-0.27	-0.14	-0.14	-0.34	-0.4	0.43	-0.18	-0.16	0.41	0.31	0	-0.09	0.06	-0.24	0.14	-0.23
AB033091	-0.18	0.02	-0.19	0.21	0.1	-0.2	0.07	-0.48	-0.39	-0.01	0.01	0.13	-0.27	-0.15	0.22	-0.02	-0.15	0.1	-0.15	-0.23	-0.11	0.11	-0.05	0.11	-0.08	0.04	-0.05	-0.13	-0.29	-0.05	-0.03	-0.04	-0.08	0.07	-0.17	-0.06	-0.42	0.32	0.04	-0.03	-0.07	-0.11	-0.14	0	-0.33	-0.01	-0.1	-0.03	0.16
AB033092	0.02	-0.06	-0.31	-0.08	0.14	-0.07	0.01	0.03	-0.33	-0.01	0.06	-0.34	0.15	0.28	-0.18	-0.07	-0.08	0.06	0.19	-0.27	-0.1	0.17	0.19	-0.28	-0.04	0.01	-0.01	-0.04	0.04	0.26	0.07	-0.17	0.15	0.19	-0.01	-0.21	-0.03	0.26	0.26	0.27	0.18	-0.08	-0.14	-0.32	-0.02	-0.3	-0.16	-0.24	0.34
NM_003004	-0.47	-0.58	-0.06	-0.1	0.13	-0.09	-0.07	0.85	-0.07	-0.05	-0.05	-0.15	-0.55	-0.21	-0.62	-0.2	-0.27	-0.23	0.23	0.01	-0.25	-0.1	-0.59	-0.19	0.28	-0.17	-0.19	-0.21	-0.19	-0.18	0.03	0.22	-0.05	-0.6	-0.54	-0.2	0.18	0.38	-0.71	0.54	-0.57	-0.01	0.55	0.17	0.55	-0.18	0	-0.13	-0.58
NM_003010	-0.21	-0.33	-0.36	-0.06	0.4	0.23	0.12	-0.11	-0.09	0.26	-0.03	-0.09	-0.14	0.1	0.11	-0.06	0.05	0.22	-0.03	-0.14	0.06	0.09	-0.17	0.02	0.09	-0.06	0.31	0.12	-0.03	0.02	0.22	0.05	0.19	-0.1	-0.06	-0.13	-0.24	0.09	0.32	-0.13	0	-0.1	0.02	0.09	-0.07	-0.2	-0.17	0.02	-0.03
NM_003012	0.24	-0.26	0.14	-0.31	-0.1	-0.11	-0.03	0.26	-0.1	-0.22	-0.21	0.33	-0.23	-0.12	-0.24	-0.2	0.05	-0.16	0.08	-0.25	0.05	0.04	0.57	0.5	-0.47	-0.33	0.07	0.94	0.08	0.17	-0.27	-0.52	-0.28	-0.24	-0.6	-0.19	-0.28	-0.29	-0.39	-0.37	-0.55	-0.15	-0.19	0.67	-0.09	-0.13	-0.25	0.4	-0.12
NM_003014	0.04	-0.04	0.11	-0.27	-0.05	-0.05	0.32	-0.54	0.03	-0.16	0.06	-0.52	-0.36	-0.02	-0.54	-0.3	0.29	0.36	0.14	-0.34	0.15	-0.22	0.07	-0.35	-0.3	0.66	0.63	0.34	-0.18	0.21	0.19	0.09	-0.2	-0.67	-0.05	0.62	-0.82	0.18	0.32	-0.42	-0.06	0.18	-0.28	-0.32	-0.23	0.16	-0.16	-0.74	-0.13
U12597	0.16	-0.01	0.12	0.13	-0.02	0.04	0.03	0.1	0.18	0.01	-0.1	-0.07	0.14	0.06	-0.06	-0.06	0.1	0.03	-0.01	0.3	0.06	-0.13	-0.19	-0.32	-0.02	-0.07	0.05	-0.09	0.08	0	0.09	-0.05	0.04	-0.06	-0.02	0	0.02	0.16	-0.25	0.06	-0.1	0.1	0.11	0.06	0.17	-0.12	0.11	0.1	0.24
Contig43806_RC	-0.73	-0.66	-0.63	-0.94	-0.94	-0.58	-0.49	-0.92	-0.62	-0.7	-0.66	-0.51	-0.47	-0.73	-0.67	-0.74	-0.65	-0.55	-0.76	-0.79	-0.78	-0.45	-0.68	-0.6	-0.74	-0.76	-0.44	-0.45	-0.58	-0.5	-0.9	-0.76	-0.71	-1.06	-0.98	-0.72	-0.7	-0.85	-0.8	-0.7	-0.86	-0.69	-0.9	-1.04	-0.92	-0.79	-0.87	-0.66	-0.57
NM_003020	-0.1	-0.26	-0.03	-0.55	-0.07	-0.24	0	-0.35	-0.36	-0.16	-0.21	0.12	-0.06	-0.21	0.1	-0.11	-0.11	-0.31	0.06	-0.15	-0.04	-0.15	-0.1	0.17	-0.28	-0.25	-0.21	0.16	-0.12	-0.3	-0.24	-0.05	-0.8	-0.92	0	-0.29	-0.67	-0.33	-0.01	-0.04	-0.54	-0.23	-0.24	-0.06	-0.18	-0.16	0.81	-0.26	-0.17
NM_003022	0.29	0.09	-0.05	0.32	-0.05	0.26	0	-0.28	-0.16	0.13	-0.1	-0.54	-0.03	-0.11	0.32	-0.19	0.27	0.16	0.01	-0.39	-0.11	-0.07	0.15	-0.22	-0.02	0.63	0.03	0.01	0.09	0.44	0.2	0.35	0.13	-0.44	0.31	0.24	-0.29	-0.44	-0.23	-0.15	-0.47	0.12	-0.05	-0.37	-0.39	0.16	-0.34	-0.38	-0.01
Contig54847_RC	0.18	-0.21	-0.18	-0.69	0.13	0.2	0.44	-0.84	-0.03	0.17	-0.1	0.06	-0.51	-0.29	-0.23	-0.16	0.14	0.14	0.31	-0.4	0.22	0.24	-0.05	-0.15	-0.48	0.24	0.46	0.04	0.25	0.45	-0.03	-0.24	-0.29	-0.47	-0.11	0.23	-0.68	-0.03	0.41	-0.57	-0.63	0.5	-0.19	-0.34	-0.37	0.09	-0.3	-0.77	-0.19
Contig33260_RC	0.06	0.3	-0.34	0.01	0.18	0.17	0.41	-0.09	-0.04	-0.01	-0.16	-0.11	0.32	0.57	-0.18	0.37	-0.23	0.3	-0.14	-0.75	-0.1	0.11	0.22	-0.26	-0.59	0.59	0.09	-0.62	0	0.28	-0.04	-0.04	-0.21	0.3	-0.76	-0.37	0.23	0	0.13	0.01	0.4	0.09	-0.26	-0.51	-0.14	-0.01	0.18	-0.13	-0.12
NM_002300	-0.43	-0.32	-0.53	0.03	-0.18	-0.02	-0.15	0.25	-0.13	-0.46	-0.31	0.1	-0.5	-0.4	-0.37	-0.06	-0.3	-0.22	-0.35	0.77	-0.38	-0.4	0.04	0.33	-0.15	-0.13	-0.27	0.35	-0.12	-0.16	-0.12	-0.39	-0.48	-0.13	-0.29	-0.07	-0.7	-0.4	0.17	-0.3	-0.51	-0.35	-0.4	0.63	-0.3	-0.34	-0.01	0.42	0.09
Contig14658_RC	0.04	0.09	-0.04	-0.12	0.21	0.06	0.33	-0.16	0.6	0.23	-0.15	-0.25	-0.15	0.2	-0.16	-0.02	0.19	0.32	0.47	-0.12	0.18	-0.22	-0.46	-0.35	-0.12	0.6	0.3	-0.23	0.17	-0.12	-0.13	-0.11	0.22	-0.45	0.13	0.16	-0.2	0.08	0.51	-0.2	-0.13	0.51	-0.09	-0.28	-0.2	0.12	0.05	-0.38	-0.03
NM_003033	0.24	0.03	0.34	0.02	-0.25	0.12	-0.31	-0.08	-0.12	-0.23	-0.08	0.17	-0.2	-0.2	-0.11	-0.21	0.06	-0.15	-0.04	0.11	-0.06	0.06	0.29	0.14	0.41	-0.11	-0.01	-0.35	-0.19	-0.22	-0.43	-0.04	0.14	0.23	0.04	0.01	-0.42	-0.09	-0.15	0.03	0.17	-0.11	0.41	-0.07	-0.05	-0.19	-0.2	-0.12	0.1
NM_003034	0.1	-0.09	-0.05	-0.01	-0.41	-0.24	-0.22	-0.08	-0.02	-0.59	-0.15	0.42	-0.24	-0.33	-0.32	-0.16	-0.27	-0.14	-0.07	0.34	-0.36	-0.34	-0.09	0.71	-0.23	0	-0.23	0.05	-0.19	-0.13	0.02	-0.18	-0.12	-0.29	-0.34	-0.11	-0.03	-0.38	-0.43	0.06	-0.17	-0.33	-0.04	0.21	-0.12	-0.16	-0.18	0.02	-0.24
NM_002305	-0.08	0.21	0.11	-0.12	-0.03	-0.05	0.18	-0.1	0.23	-0.05	-0.07	0.39	0.07	0.04	0.03	0.18	0.08	-0.06	0.03	0.06	0.19	-0.07	-0.21	0.19	-0.04	0.08	-0.02	-0.02	0	-0.26	0.04	0.06	-0.05	-0.22	0.27	0.12	-0.32	-0.27	0.17	0.09	-0.15	-0.06	-0.23	-0.06	-0.12	0.13	0.22	0.08	-0.02
NM_002306	-0.27	0.07	0.09	-0.19	-0.01	0.03	0.09	0.15	0.16	0.19	0.26	0.32	-0.09	0.04	-0.1	-0.02	0.08	0.24	-0.08	-0.19	-0.06	0.07	-0.04	-0.69	-0.38	0.05	0.15	0.28	0.04	0.22	-0.07	-0.08	0	-0.27	-0.08	0.16	-0.15	-0.11	0.1	0.17	-0.54	0.16	0.16	-0.07	0	-0.01	-0.2	-0.23	-0.25
NM_003035	-0.39	-0.08	0.05	-0.03	-0.07	-0.18	-0.53	0.58	-0.28	-0.25	0.02	0.14	0.17	-0.41	0.24	0.03	-0.21	-0.35	-0.27	0.43	-0.44	-0.34	-0.45	0.22	-0.16	-0.25	-0.09	-0.58	-0.27	-0.4	-0.43	-0.12	-0.08	-0.08	0.02	-0.25	-0.37	0.02	-0.09	0.05	-0.13	-0.58	0.25	0.46	-0.18	-0.2	0.04	0.36	0.22
NM_002308	-0.24	-0.27	0.2	0.31	0.09	-0.4	-0.08	0.43	-0.05	0.12	0.04	-0.07	-0.02	-0.19	-0.32	-0.01	-0.15	-0.04	0.17	0.09	-0.26	0.16	-0.38	0.34	0.05	-0.17	-0.18	0	-0.07	0	0.27	0.04	-0.24	-0.24	-0.11	0.27	-0.18	-0.06	-0.38	0.19	-0.33	-0.23	0.44	-0.04	0.35	-0.16	0.08	0.04	-0.32
NM_003038	0.13	0.28	0.07	0.04	-0.17	0.19	-0.05	0.09	0.38	0.02	0.34	-0.42	0.16	-0.05	0.19	0.17	-0.21	0.11	-0.26	0.13	0.13	-0.38	-0.01	-0.34	0.11	0.09	0.08	-0.49	-0.24	-0.08	-0.23	-0.13	0.29	-0.24	-0.25	-0.36	-0.08	0.21	0.25	0.02	0.47	0.12	0.29	-0.17	0.47	0	0.09	-0.1	0.01
NM_002313	-0.05	-0.04	0.11	0.52	-0.2	0.06	0.03	-0.11	-0.19	0.14	0.01	0	0.14	-0.03	0.03	-0.01	-0.07	0.26	0.12	0.03	-0.06	0.21	0.07	-0.22	-0.28	0.08	0.07	0.15	-0.02	0.15	0.09	-0.12	-0.13	0	-0.17	-0.09	-0.02	-0.19	-0.38	-0.27	-0.23	0.14	0.1	0.05	-0.06	-0.06	0.06	-0.13	-0.17
NM_002318	-0.39	0.19	-0.12	-0.75	0.04	-0.24	0.34	-0.29	0.15	-0.21	-0.13	0.15	-0.03	0.04	-0.09	0.17	0.04	0.02	0.09	-0.24	-0.01	-0.09	-0.42	0.17	-0.34	0.37	-0.12	-0.3	0.04	-0.57	-0.02	0.04	-0.09	-0.47	0.18	0.03	-0.53	-0.28	0.17	0.09	-0.24	0.02	-0.44	0.25	-0.21	0.59	0.17	-0.11	-0.26
NM_003051	0.3	-0.17	0.19	-0.02	-0.16	0.01	-0.38	-0.3	-0.36	0.06	0.41	0.74	-0.25	0.04	-0.16	0.09	-0.01	0.05	-0.26	0.48	-0.17	0.21	-0.26	0.36	-0.34	0.15	-0.19	-0.06	-0.1	-0.19	0.21	-0.04	-0.24	-0.25	-0.29	-0.05	-0.51	-0.21	-0.13	-0.06	-0.15	0.11	-0.22	0.2	-0.17	-0.05	-0.12	0.15	-0.27
NM_003056	0.12	-0.07	0.03	-0.04	-0.16	-0.05	0.11	0.17	0.04	-0.31	-0.14	-0.29	0.52	-0.17	-0.14	-0.04	-0.13	-0.17	-0.14	0.11	0.07	-0.29	0	-0.05	0.05	-0.01	0.07	-0.22	-0.08	-0.27	-0.01	-0.19	0.13	0.24	0.08	-0.1	0.01	-0.13	0.04	0.29	0.14	-0.07	0.13	0.35	0.04	-0.12	0.46	-0.23	-0.1
Contig66143_RC	-0.29	0.55	0.64	-0.09	-0.38	-0.42	-0.14	-0.08	-0.27	-0.86	-0.37	0.06	0.7	-0.4	0.45	-0.46	-0.46	0.12	-0.75	0.15	-0.2	-0.58	0.33	-0.04	-0.45	0.14	-0.27	-0.03	-0.13	-0.31	0.26	-0.73	0.19	-0.5	-0.02	-0.66	-0.38	-0.66	0.04	0.08	-0.56	-0.19	-0.03	0.45	-0.2	-0.38	0.21	0.28	0.56
Contig51809_RC	0.17	-0.09	0.13	-0.3	-0.05	-0.1	0.08	0.18	0.18	-0.3	-0.09	-0.16	0.16	0.28	-0.23	-0.24	-0.08	0.05	-0.23	0.31	0.07	-0.06	0.05	0.46	-0.21	-0.01	0.07	0.16	0.1	0.23	0.07	-0.1	-0.32	-0.55	0.1	-0.14	0.26	0.07	-0.34	0.01	0.01	0.44	0.12	0.09	-0.1	-0.12	-0.01	-0.15	0.1
NM_002332	0.03	-0.14	-0.11	-0.39	0.26	0.05	0.34	-0.35	0.22	0.22	-0.07	0	0.01	0.08	-0.26	-0.01	0.22	0.08	0.27	-0.14	0	0.03	0.03	-0.26	-0.26	0.11	0.26	0.14	0.44	0.15	0.14	-0.09	-0.25	-0.24	0.07	0.35	-0.02	0.01	0.15	-0.15	-0.25	0.22	-0.18	0.03	-0.1	0.36	0.09	-0.26	-0.15
NM_001605	-0.1	-0.14	-0.05	0.23	-0.15	-0.08	-0.08	-0.1	-0.11	-0.21	0.23	0.51	-0.02	-0.22	0.18	0.18	0	-0.17	0.01	-0.08	-0.05	-0.19	-0.07	0.35	-0.22	-0.08	-0.06	0.02	-0.16	-0.25	-0.12	-0.09	0.08	-0.23	0.02	-0.18	-0.41	-0.27	0.1	0.2	0.19	-0.1	0.05	-0.01	0.06	-0.12	-0.03	0.3	-0.18
NM_003064	-0.07	-0.11	-0.03	0.07	-0.02	0.01	-0.05	0.31	0.53	0	-0.08	-0.07	0.1	-0.02	0.1	0.1	-0.1	-0.08	0.03	-0.01	-0.13	-0.31	-0.15	-0.16	-0.06	-0.01	-0.09	0.07	0.22	0.01	-0.06	-0.11	-0.09	0.3	-0.19	-0.21	0.06	-0.03	-0.23	0.09	-0.07	-0.16	0	0.52	0.08	0.04	-0.06	0.2	-0.15
NM_002335	-0.03	-0.07	0.02	-0.23	0.13	-0.05	0	-0.09	-0.01	0.08	-0.14	0.32	0.04	0.16	-0.08	-0.18	-0.03	0.01	-0.05	-0.01	0.05	-0.16	-0.09	0.31	0.23	0.03	0.05	0.1	0.26	0.1	-0.1	-0.08	-0.12	-0.08	0.13	-0.03	0.03	0.13	-0.06	0.14	0.05	0.11	-0.02	0.08	0.23	0	0.28	0.07	0.08
NM_002336	-0.01	-0.16	-0.02	-0.02	-0.05	0.12	0.11	-0.04	-0.08	0.21	-0.16	0.28	0.03	-0.08	-0.12	-0.15	0.05	-0.11	-0.06	0.36	-0.17	0.03	0.13	0.06	-0.02	0.03	0.05	0.07	0.12	0.09	-0.11	-0.11	-0.04	-0.14	-0.21	0.13	0.05	-0.17	0.02	-0.07	-0.07	-0.1	0.08	0.63	-0.34	-0.09	-0.27	0.48	0.12
NM_003066	-0.13	-0.09	-0.03	0.03	-0.03	-0.02	-0.1	0.32	0.43	0	-0.08	0.04	0.05	-0.07	0.04	0.04	-0.17	-0.07	0.02	0	-0.14	-0.31	-0.2	-0.16	-0.05	-0.01	-0.08	0.02	0.19	0	-0.14	-0.15	-0.13	0.23	-0.16	-0.21	0.04	0	-0.22	0.06	-0.06	-0.16	-0.01	0.61	0.04	-0.01	-0.03	0.17	-0.15
NM_001609	0.08	-0.03	-0.13	0.08	-0.19	0.1	-0.21	-0.6	-0.11	-0.13	0.11	-0.75	-0.25	0.27	-0.14	-0.41	-0.2	0.23	0.02	-0.41	0.36	0	0.26	-0.47	-0.02	-0.04	-0.01	0.03	-0.38	0	0	0.33	0.02	0.99	-0.04	-0.15	-0.29	0.22	-0.2	-0.39	0.24	0.63	-0.32	-0.65	-0.04	-0.04	-0.03	-0.55	0.07
NM_001611	-0.71	-0.44	-0.53	-0.1	-0.28	0.32	-0.37	0.19	-0.03	-0.06	-0.27	-0.23	-0.36	-0.31	-0.41	-0.34	-0.58	-0.12	-0.31	0.03	-0.15	0.35	-0.43	-0.33	0.41	0.59	-0.13	0.31	-0.2	-0.26	-0.23	-0.07	-0.09	-0.05	0.27	0.27	-0.34	-0.21	-0.76	0.39	-1.02	-0.27	-0.17	-0.27	0.09	-0.24	-0.09	-0.44	-0.77
NM_003070	0.09	0.03	-0.04	-0.26	0.15	0.08	0.19	-0.18	-0.25	0.23	0.03	-0.12	-0.21	0.21	-0.01	-0.02	0.13	0.21	0.14	-0.1	0.08	0.12	0.31	-0.05	0.04	0.15	0.16	0.2	-0.04	0.12	0.14	0.05	0.03	0.01	-0.2	-0.05	-0.49	0.06	-0.1	-0.14	0.01	0.29	0.04	0.07	-0.13	-0.04	-0.17	0.02	-0.05
NM_002341	-0.27	-0.73	-0.18	0.37	-0.48	-0.46	-0.13	0.22	0.11	-0.51	0.25	-0.06	-0.59	-0.58	-0.33	0.18	-0.32	0.11	-0.09	0.57	-0.43	-0.41	-0.51	0.52	-0.31	-0.37	-0.38	-0.2	0.19	-0.32	0	0.08	-0.14	0.01	-0.36	0.13	-0.52	-0.51	-1	-0.07	-0.81	-0.47	0.06	-0.48	0.06	-0.37	-0.65	-0.07	-0.76
NM_001613	-0.14	0.05	-0.05	-0.49	0.07	-0.12	0.28	-0.33	-0.07	-0.15	-0.01	0.02	0.05	0.17	-0.15	0.03	0.16	0.01	-0.03	-0.2	0.26	-0.17	0.11	0.14	-0.38	0.19	0.01	0.55	0.16	-0.08	0.19	-0.02	-0.35	-0.77	0.35	0.2	-0.34	-0.24	0.27	-0.21	0.02	-0.11	-0.24	0.06	-0.04	0.31	0.29	-0.19	-0.14
NM_003071	-0.08	-0.13	0.1	-0.01	0	0.38	-0.36	0.13	0.18	-0.16	0.22	0.12	0.2	-0.38	-0.2	-0.02	-0.31	-0.17	0.05	-0.08	-0.27	-0.09	-0.09	-0.2	-0.13	-0.13	0	-0.2	0	-0.11	0.06	0.01	-0.02	0.34	0.49	-0.07	0.02	-0.15	-0.1	0.01	0.3	-0.12	-0.2	-0.19	-0.1	0.2	-0.26	0.51	-0.22
NM_002343	-0.58	-1.26	-0.26	-0.36	-0.55	-0.37	-0.03	0.72	-0.66	0.31	-0.99	-0.64	-0.31	0.05	-0.47	-0.63	-0.77	0.42	-0.92	-0.33	-0.9	-0.58	-0.39	0.37	-1.2	0.47	-1.13	-0.67	-0.18	-0.29	0.37	-1.46	-1.15	-1.34	-1.45	-0.76	-1.13	-1.63	-1.42	-0.76	-1.67	1.52	-0.44	-0.45	-0.71	-0.83	0.24	0.79	-1
NM_001615	-0.75	-0.23	-0.07	-1	-0.57	-0.93	-0.51	-0.7	-0.84	-0.53	-0.87	0.64	-0.35	-0.24	0.1	-0.5	0.03	-0.33	-0.56	-1	-0.34	-0.06	-0.06	-0.1	-1.01	-0.67	-0.12	0.72	-0.23	-0.61	-0.35	-0.77	-0.7	-0.7	-0.03	-0.35	-0.46	-0.75	-0.36	-0.78	-0.69	-0.75	-0.86	-0.05	0.05	-0.3	-0.32	0.22	-0.52
NM_002345	-0.18	0.05	-0.25	-0.12	0.26	-0.18	0.05	-0.55	-0.2	-0.13	0.09	-0.05	-0.47	-0.28	0.25	-0.17	-0.08	0.1	0.19	-0.27	-0.11	0.27	-0.09	-0.18	-0.19	0.31	0.04	0.12	0.02	0.09	0.35	0.13	-0.04	-0.65	0.12	0.46	-0.89	0	0.03	-0.3	-0.34	0.21	-0.16	-0.14	-0.31	0.1	-0.02	-0.39	-0.25
NM_002346	-0.34	-0.08	0.25	0.39	-0.1	-0.16	-0.13	0.07	0	0.06	-0.08	0.34	-0.42	-0.37	-0.02	-0.15	-0.22	-0.29	-0.14	-0.08	-0.13	0.08	-0.14	0.28	0.03	-0.37	-0.03	-0.09	-0.24	-0.02	-0.08	-0.06	-0.14	-0.54	0.02	-0.14	-0.19	0.09	0.14	0.28	-0.56	-0.27	0.57	0.21	0.06	-0.33	0.23	0.09	-0.12
NM_001618	-0.29	-0.24	-0.13	0.09	0.18	-0.18	-0.14	0.09	-0.33	0.02	0.01	-0.09	-0.14	0.04	0.09	0.14	-0.25	0.16	0.09	0.03	-0.18	-0.05	-0.22	0.03	-0.13	0.01	-0.28	-0.39	-0.23	-0.13	0.32	0.02	-0.23	-0.13	0.16	-0.17	-0.34	0.12	-0.14	0.27	-0.18	-0.16	0.05	0.17	-0.06	-0.11	-0.07	0.18	0.16
Contig52320	-0.01	0.31	-0.02	0.19	0.06	-0.1	0.12	-0.48	-0.31	-0.07	0	-0.07	-0.37	0.02	0.08	-0.28	0	0.1	-0.01	-0.23	0.06	0.17	-0.08	-0.05	0.06	0.1	0.2	0.15	-0.22	-0.07	0.1	0.02	0.12	-0.18	-0.07	-0.1	-0.47	0.03	0.14	0.01	0.14	-0.03	-0.37	-0.09	-0.08	-0.09	-0.04	-0.29	0.43
NM_001621	-0.04	0.2	-0.24	-0.11	0.09	0.16	0.21	0.17	-0.09	-0.28	-0.29	0.04	-0.37	-0.18	0.12	-0.31	0	0.09	-0.16	0.02	-0.1	0.32	-0.13	-0.15	-0.22	0.04	0.22	0.25	-0.05	0.2	0.13	-0.19	-0.09	0.1	0.04	0.17	-0.12	0.31	-0.15	-0.09	-0.04	0.03	0.3	0.12	-0.35	-0.13	-0.42	-0.27	-0.04
NM_002350	-0.22	-0.07	-0.07	0.03	0.19	-0.26	-0.1	0.32	-0.06	-0.06	0.13	0.38	-0.22	-0.17	-0.38	-0.12	-0.06	-0.04	0.05	0.44	-0.09	-0.27	-0.24	0.37	0.23	-0.12	-0.2	0.04	-0.15	-0.16	0.26	0.07	-0.11	-0.27	-0.12	0.19	-0.42	-0.09	-0.29	0.08	-0.24	-0.23	0.07	0.37	0	-0.16	0	0.21	-0.32
NM_002354	-0.06	-0.25	0.02	0.12	0	-0.16	-0.24	0.15	-0.49	-0.27	0.2	-0.05	0.02	-0.21	0.25	-0.18	-0.42	-0.17	-0.2	-0.44	-0.32	-0.17	-0.37	0.06	-0.1	-0.18	-0.15	-0.08	-0.4	-0.1	-0.15	-0.15	-0.19	0.04	-0.15	-0.48	-0.13	0.04	-0.03	0.23	-0.22	-0.17	0.21	0.5	-0.18	-0.21	0.62	0.1	0.26
NM_002356	-0.14	-0.24	-0.05	0.09	0.11	-0.15	0.09	0.2	0.04	-0.03	0	-0.05	0.35	-0.24	-0.26	-0.1	-0.01	-0.08	0.02	0.06	-0.17	-0.13	-0.29	0.11	-0.17	-0.11	-0.05	0.14	-0.04	-0.18	0.08	-0.15	-0.24	-0.04	0.19	0.26	-0.01	-0.14	-0.19	0	0.29	-0.11	0.28	0.17	0.27	-0.01	0.31	0.23	-0.15
NM_001627	0.1	0.39	-0.52	-0.23	0.22	0.13	0.19	-0.18	-0.14	-0.12	0.19	-0.87	-0.22	-0.09	-0.09	-0.02	-0.45	0.14	-0.08	-0.64	-0.1	-0.16	0.3	-0.76	-0.02	0.4	-0.04	-0.1	-0.25	-0.01	-0.04	0.53	0	-0.08	-0.56	-0.35	-0.69	0.27	-0.06	0.13	0.4	-0.05	-0.23	-0.42	-0.12	0.15	-0.54	-0.5	-0.4
NM_001628	-0.1	-0.04	-0.04	-0.09	0.23	-0.23	0.16	0.38	0.19	-0.14	-0.01	0.08	-0.07	-0.06	-0.35	0.01	0.12	-0.01	0.1	0.26	0.06	-0.17	-0.11	0.26	-0.27	0.1	-0.03	0.46	0.05	0.02	0.23	-0.06	-0.1	-0.17	0.07	0.34	-0.55	-0.17	0.19	0.13	-0.15	-0.07	-0.06	-0.13	-0.02	0	0.05	0.04	-0.27
NM_002358	-0.54	0.04	-0.1	-0.01	-0.35	-0.39	-0.47	0.03	-0.28	-0.35	0.08	0.22	0.31	-0.48	0.31	0.06	-0.34	-0.38	-0.68	0.46	-0.53	-0.28	-0.57	0.3	-0.26	-0.28	-0.23	-0.4	-0.53	-0.64	-0.46	-0.05	-0.13	0.23	0	-0.26	-0.42	0.06	-0.13	0.23	-0.11	-0.69	-0.1	0.06	-0.16	-0.3	0.05	0.3	0.1
Contig9452_RC	0.03	-0.18	0.07	-0.03	0.08	-0.17	0.02	-0.02	-0.01	-0.32	-0.09	-0.22	0.05	0.75	-0.23	0.1	-0.18	0.29	-0.48	-0.05	-0.28	-0.14	-0.02	-0.05	0.06	-0.13	-0.03	-0.32	-0.02	-0.05	0.03	1.06	-0.2	-0.38	-0.22	-0.16	-0.06	-0.22	-0.29	0.15	-0.27	0.46	0	-0.28	-0.43	0	-0.15	-0.05	-0.12
NM_003088	-0.04	-0.06	-0.02	-0.15	0.04	-0.12	0.06	-0.18	-0.02	0.01	0	0.41	0	0.01	-0.18	0.06	0.01	-0.06	-0.01	0.31	0	-0.16	-0.2	0.48	-0.1	-0.05	-0.11	-0.15	-0.06	-0.16	-0.05	-0.16	-0.19	-0.27	-0.03	-0.01	-0.24	-0.16	0.02	-0.03	-0.17	-0.05	-0.1	0.36	-0.04	0.02	0.07	0.52	-0.18
Contig13822_RC	-0.06	0.12	0.12	-0.15	0.03	0.22	0.2	-0.18	-0.08	-0.14	0.02	0.24	-0.15	-0.2	0.03	0.17	-0.04	-0.14	-0.32	-0.03	-0.2	-0.19	0.31	-0.05	0.33	0.28	-0.03	-0.31	-0.25	-0.06	-0.71	-0.32	-0.01	-0.21	-0.24	-0.11	0.24	-0.25	0	-0.03	0.05	0	0.26	-0.37	-0.36	0.17	-0.14	0.43	0.04
Contig50838_RC	-0.01	0.34	-0.04	-0.99	-0.61	-0.4	0.65	-0.23	0.34	-0.36	0.7	-1.05	-0.42	-0.02	0.11	0.62	0.27	0.2	0.32	-0.42	0.19	-0.54	0.02	-1.07	0.12	0.2	0.46	0.1	-0.21	-0.33	-0.41	-0.3	0.32	-0.91	-0.23	-0.06	-0.19	-0.92	-0.55	-0.13	-0.12	-0.26	0.16	-0.74	0.02	0.05	-0.81	-0.86	-0.35
D42043	-0.18	-0.04	-0.11	-0.21	0.06	-0.31	0.08	0.05	-0.19	-0.17	0.1	0.11	-0.11	0.16	-0.31	-0.05	0.01	0.09	-0.03	0.11	0.14	-0.3	-0.14	0.36	-0.21	0.08	-0.13	-0.14	-0.01	-0.02	0.23	-0.01	-0.24	-0.24	0.09	0.09	-0.22	-0.14	-0.15	-0.1	-0.28	0	0.25	-0.04	0.05	-0.03	0.11	-0.08	-0.21
NM_000900	-0.59	-0.28	0.02	-0.63	-0.62	0.21	-0.13	-0.13	0.14	-0.11	-0.66	-0.59	-0.18	-0.02	-0.68	-0.7	0.45	-0.15	-0.5	-1.32	0.23	-0.01	0.28	0.25	-0.8	-0.43	0.36	0.49	0.19	0.56	-0.39	0.29	-0.32	0.41	-0.1	-0.03	-0.65	-0.4	0.2	-0.75	-0.17	-0.29	-0.02	0.24	-0.24	-0.32	-0.56	-0.22	0.22
NM_001630	-0.1	-0.18	0.04	-0.52	-0.33	-0.24	-0.38	-0.19	-0.24	-0.33	-0.41	-0.1	-0.23	-0.37	-0.15	-0.31	0	-0.23	-0.17	0.87	-0.02	-0.18	-0.37	0.99	-0.55	-0.27	-0.49	0.21	-0.31	-0.2	-0.2	-0.38	-0.51	-0.53	-0.2	-0.57	-0.26	-0.56	-0.23	-0.2	-0.42	-0.55	-0.29	0.01	0.09	-0.15	-0.22	-0.01	-0.3
D42047	0.1	-0.14	0.01	-0.31	0.02	0.07	0.14	-0.19	-0.02	0.12	0.19	-0.75	0.01	0.23	0.02	0.02	0.12	0.13	0.11	-0.38	0.21	0.1	0.13	-0.43	0.34	0.29	0.09	0.1	0.06	0.15	0.12	0.12	0.02	-0.11	-0.1	-0.1	-0.15	0.39	-0.18	0.05	0.06	0.03	0.14	-0.08	0.37	-0.08	-0.3	-0.53	0.05
NM_000902	0.13	0.03	-0.19	-0.36	0.06	-0.23	-0.44	-0.1	-0.08	-0.11	-0.15	0.01	-0.19	-0.26	0	-0.07	-0.23	-0.1	-0.01	0.48	-0.39	0.04	0.07	-0.17	-0.07	0.1	0.2	0.81	0.29	0.11	-0.05	-0.16	-0.29	0.02	-0.15	0.14	0.05	0.03	-0.13	-0.19	-0.43	0.15	-0.2	0.11	-0.53	0.1	0.02	0.23	-0.03
NM_000903	0.22	-0.01	0.04	0.36	-0.27	0.09	-0.74	-0.34	-0.22	-0.09	0.6	-0.12	-0.49	-0.03	0.34	0.18	-0.2	0.09	0.27	-0.59	-0.15	0.01	-0.21	-0.12	-0.23	-0.03	0.32	-0.18	-0.55	-0.05	-0.41	-0.55	0.12	-0.07	0.04	-0.15	-0.54	-0.19	-0.02	-0.03	0.28	0.12	-0.01	-0.69	0.07	-0.17	-0.32	-0.27	0.15
NM_003090	-0.28	-0.16	-0.06	0.13	-0.15	-0.28	-0.17	0.04	-0.22	-0.38	0.48	-0.35	0.02	-0.27	0.18	0.04	-0.37	-0.2	-0.24	0.1	-0.25	-0.3	-0.49	0.02	-0.24	-0.14	-0.29	-0.28	-0.19	-0.26	-0.1	-0.05	-0.16	0.07	0.39	-0.17	-0.2	-0.1	-0.18	0.02	-0.06	-0.48	0.11	0.68	-0.16	-0.22	-0.11	0.2	0.1
NM_001634	-0.2	-0.06	-0.05	-0.12	-0.27	-0.47	-0.12	0.07	-0.49	-0.31	-0.13	0.47	0.03	-0.27	0.09	-0.17	-0.07	-0.26	-0.52	0.07	-0.16	0.28	-0.22	0.18	-0.22	-0.04	-0.14	-0.04	-0.48	-0.38	-0.34	-0.33	0.1	-0.3	-0.15	-0.26	-0.59	-0.21	0.28	-0.16	-0.42	-0.32	-0.04	0.42	-0.46	-0.35	-0.36	-0.04	0.49
NM_001635	-0.31	-0.15	0.02	-0.16	0.65	-0.21	0.17	-0.25	-0.09	1.05	-0.32	-0.62	-0.42	-0.2	-0.24	-0.13	-0.21	0.2	0.61	-0.48	0.34	-0.01	-0.42	-0.57	0.27	-0.01	0.16	-0.09	-0.19	-0.1	-0.26	-0.68	-0.41	-0.11	-0.07	-0.16	-0.73	-0.5	0.4	-0.18	-0.17	-0.15	0.37	-0.47	-0.25	-0.29	-0.19	-0.69	-0.18
NM_000906	0.03	-0.19	-0.13	-0.27	0.1	-0.09	0.11	-0.29	-0.06	-0.01	-0.25	0.19	0.06	0.02	-0.37	0.04	-0.06	0.03	0.09	-0.03	-0.13	-0.3	0.15	0.29	-0.05	0.01	0.22	0.15	0.53	0.2	-0.04	-0.17	-0.26	0.25	-0.04	0.3	-0.16	0.15	-0.19	-0.14	-0.3	0.13	-0.12	-0.13	0.09	0.11	0.17	-0.35	-0.2
NM_003094	-0.18	-0.06	-0.18	0.34	0.02	-0.24	-0.16	0.02	-0.2	0.03	-0.17	-0.12	-0.08	-0.18	0.3	0.09	-0.37	0	-0.08	-0.1	-0.23	0.06	-0.21	-0.07	-0.23	-0.02	-0.25	-0.05	-0.21	-0.05	0.02	-0.11	-0.18	0.69	-0.07	-0.09	-0.09	0.01	-0.31	0.13	-0.24	-0.29	-0.13	-0.17	-0.11	-0.03	-0.24	0.03	0.1
NM_000909	-0.58	-0.12	-0.63	-0.94	0.93	-0.57	-1.63	-1.25	-0.13	-0.19	-1.75	-0.55	-0.57	-0.36	-0.28	-0.25	0.2	-0.58	-1.87	-1.62	-0.26	-0.68	-1.3	-0.85	0.93	-1.73	-0.82	-1.59	-0.17	-1.23	-0.64	-1.09	0.92	-0.51	-0.95	-0.72	-1.7	1.23	0.16	-0.78	-1.15	-1.6	-1.67	-0.26	-0.64	-1.37	-1.43	-1.12	0.06
NM_003097	0.17	-0.06	-0.17	-0.03	-0.01	0.17	0.08	-0.28	0.19	0.08	0.07	-0.07	0.24	0.11	0.05	0.11	0.02	-0.09	0.12	-0.2	0.05	-0.03	0.13	-0.1	0.07	0.05	0.12	0.22	0.17	0.13	0	0.18	0.05	-0.07	0.01	-0.07	0.02	-0.2	0.16	0.21	0.15	-0.12	0.13	-0.17	0.14	0.07	0.11	0.12	-0.09
Contig58108_RC	-0.14	-0.07	-0.07	0.09	-0.05	-0.55	0.03	0.1	-0.09	-0.04	-0.17	-0.29	-0.11	-0.18	0.31	-0.16	-0.17	-0.13	-0.09	-0.34	-0.08	-0.17	-0.21	-0.03	-0.08	-0.2	0	-0.27	-0.1	-0.13	-0.02	-0.12	-0.2	0.08	0.22	0	0.15	-0.02	-0.21	0.34	-0.18	0.04	0.05	0.37	-0.03	0.05	0.09	-0.23	0.17
NM_002370	-0.18	-0.13	0.06	0.12	0.08	0.07	-0.11	0.5	0.03	-0.21	-0.12	-0.13	0.03	-0.28	0.1	-0.09	-0.09	-0.18	0.02	0.29	-0.23	-0.09	-0.08	-0.09	0.02	-0.08	-0.04	0	0.07	0.1	0.15	-0.02	0.03	-0.1	0.18	-0.07	-0.2	-0.12	-0.15	0.05	-0.28	-0.04	0.23	0.31	-0.11	-0.07	0.03	0.13	0.1
NM_002372	-0.14	-0.02	-0.09	0.03	0.25	0.09	0.13	-0.03	-0.26	0.13	0.06	-0.2	-0.04	-0.13	-0.05	-0.06	-0.07	-0.05	0.4	-0.12	-0.11	0.02	-0.04	-0.2	-0.06	0.28	0.04	-0.02	-0.14	-0.19	0.08	0.17	-0.02	-0.31	-0.14	0.03	-0.47	-0.05	-0.02	0.04	-0.31	0.17	0.01	-0.05	-0.1	-0.03	-0.18	-0.04	0.02
NM_001645	-0.16	-0.15	-0.25	0.4	0.21	-0.32	-0.62	0.65	0.46	-0.32	0.1	-0.4	0	-0.13	-0.26	-0.06	0.09	-0.2	-0.07	-0.01	-0.14	-0.39	-0.43	-0.38	-0.19	-0.11	-0.34	0.8	-0.34	-0.43	0.2	-0.11	-0.42	0.02	0.07	0.41	-0.36	-0.13	-0.32	0.3	-0.26	-0.4	0.32	-0.22	0.04	-0.02	0	-0.23	-0.15
NM_000917	-0.11	0.36	0	0.05	-0.09	-0.27	0	-0.2	-0.34	-0.16	-0.23	0.23	-0.23	-0.03	0.26	-0.05	-0.19	-0.02	-0.17	-0.14	-0.05	-0.16	-0.1	-0.14	-0.15	0.19	-0.09	-0.31	-0.32	-0.38	-0.03	-0.09	-0.21	0.08	-0.12	-0.17	-0.5	-0.26	-0.12	0.16	-0.12	0.19	-0.13	0.02	-0.39	0.07	-0.01	0.16	-0.17
NM_001647	-0.71	-1.02	-0.28	0.21	-0.67	-0.64	-0.07	-0.99	-0.4	-0.45	-0.45	-0.64	-0.33	-0.47	-0.26	-0.51	-0.54	-0.46	-0.26	-1.07	-0.31	-0.6	0.06	-0.83	-0.76	-0.68	0.61	0.47	-0.15	-0.04	-0.67	-0.95	-0.92	-0.74	-0.27	-0.25	-0.7	-0.3	-0.92	-0.53	-0.91	-0.2	-0.81	-0.68	-0.42	-0.22	-0.64	-0.56	-0.59
NM_000918	-0.08	-0.09	-0.04	-0.15	-0.12	-0.02	-0.08	0.25	-0.09	-0.05	0.09	0.01	0.07	-0.09	-0.32	0.3	-0.14	-0.06	-0.04	-0.23	-0.08	-0.12	0.04	-0.16	0.01	0.07	-0.04	-0.12	-0.24	-0.13	-0.15	0.18	-0.07	-0.07	-0.08	-0.21	-0.35	-0.13	-0.07	0.35	-0.05	-0.02	0.48	0.16	0.1	0.13	0.07	-0.04	0.05
NM_000919	-0.29	0.02	-0.12	-0.34	-0.02	-0.23	0.1	-0.19	-0.24	0.11	-0.15	0.33	-0.13	-0.19	-0.03	-0.11	0.15	0.04	0.1	-0.28	0.03	0	0.02	0.13	-0.04	0.04	0.07	0.02	-0.01	-0.07	-0.14	-0.19	-0.2	-0.62	0.03	0.02	-0.65	-0.06	0.02	-0.13	-0.38	0.09	-0.21	0.05	-0.29	0.09	-0.04	0.08	-0.37
Contig35896_RC	0.29	0.17	-0.22	-0.4	-0.23	-0.1	-0.13	-0.67	-0.28	-0.27	-0.12	-0.56	0.01	0.18	0.02	-0.2	0.15	-0.12	-0.3	-0.51	-0.13	-0.05	0.02	-0.35	0.04	-0.28	0.21	-0.16	-0.48	-0.23	-0.1	-0.38	0.27	-0.14	-0.14	-0.14	0.42	0.28	0.3	0.19	-0.17	0.18	-0.64	-0.39	0.78	-0.3	0.02	-0.62	0.63
NM_000926	-0.09	0	0.04	0.72	0.25	0.05	0.18	-0.4	0.1	0.52	-0.18	-0.43	-0.09	0.1	-0.1	-0.07	0.17	0.43	-0.56	-0.21	0.42	-0.29	-0.44	-0.93	0.52	-0.33	0.6	0.38	0.1	-0.13	0.36	-0.92	0.44	-0.48	-0.23	-0.4	-0.46	0.49	0.14	-0.08	-0.74	-0.35	-0.37	-0.5	-0.27	0.01	-0.4	-0.41	0.31
NM_001656	0.04	-0.01	-0.45	0.02	0.25	-0.03	-0.16	-0.18	-0.28	0	0.11	-0.22	-0.27	-0.35	0.28	-0.12	-0.14	-0.09	0.15	-0.24	-0.1	0.22	-0.06	-0.1	0.09	0.04	0.26	0.18	-0.14	0.15	0.06	0.15	0.19	-0.17	-0.07	0.11	-0.24	0.03	-0.06	0.01	0.14	0.05	-0.12	-0.14	-0.08	-0.02	-0.29	0.04	0.22
NM_001657	-0.83	-0.23	-0.06	0.05	0.2	-0.62	-0.18	-0.98	-0.31	-0.02	-0.76	-1.24	-0.35	-0.36	0.67	-0.63	-0.24	0.6	-0.75	-1.03	0.28	-0.41	-0.13	-1.32	-0.7	-0.92	0.13	0.07	-0.73	-1.02	0.67	-1.07	-1.41	-1.17	0.83	-0.66	-0.87	0.05	-0.83	-0.73	-0.74	-0.92	-0.76	-1.06	-0.88	-0.25	0.38	-1.27	0.53
AI355990_RC	-0.01	-0.01	-0.05	0.06	-0.06	0.02	0.05	0	0.04	0.15	0.26	0.13	0.4	0.13	0.09	0.03	0.07	-0.01	0.11	-0.07	0.05	0.01	0.14	0.09	0.14	-0.08	0.03	0.15	0.31	0.05	0.07	0.14	0.07	0.16	0.25	0.17	0.33	0.12	0.03	0.05	0.06	0.17	0.05	0.09	0.34	0.24	0.21	0.04	-0.02
D25304	0	0.4	0.26	-0.28	0.02	0.24	-0.2	-0.13	0.13	-0.24	-0.18	-0.12	-0.22	-0.16	-0.45	-0.16	0.27	0.06	-0.03	-0.18	0.24	0.05	0.52	-0.12	-0.13	0.13	0.52	0.03	-0.03	-0.08	0.1	0.11	0.42	-0.21	-0.2	-0.02	-0.37	-0.14	0.81	-0.25	0.14	-0.09	-0.13	-0.31	-0.2	-0.14	-0.17	0.04	0.49
NM_000930	-0.47	-0.36	-0.4	-0.86	0.21	-0.06	0.02	-0.74	-0.55	0.16	0.16	-0.5	-0.32	0.37	-0.32	-0.16	0.31	0.03	-0.32	-0.64	-0.05	-0.25	0.03	-0.23	0.27	-0.31	-0.29	0.2	-0.19	-0.24	-0.12	-0.45	-0.65	-1.09	-0.16	-0.1	-0.37	0.82	-0.19	0.81	-0.26	-0.02	-0.58	-0.17	0.54	-0.25	0.91	-0.75	-0.25
NM_000931	-0.46	-0.37	-0.36	-0.83	0.2	-0.06	0.03	-0.8	-0.56	0.14	0.15	-2	-0.29	0.4	-0.31	-0.2	0.29	0.03	-0.31	-0.63	-0.06	-0.27	-0.01	-0.24	0.19	-0.31	-0.28	0.18	-0.25	-0.26	-0.12	-0.45	-0.64	-1.1	-0.14	-0.12	-0.41	0.81	-0.18	0.82	-0.24	-0.04	-0.57	-0.16	0.52	-0.29	0.91	-0.79	-0.25
NM_002391	-0.26	-0.5	0.25	0.57	-0.22	-0.14	0.14	0.43	0.18	0.02	-0.44	-0.17	0.28	-0.18	-0.3	-0.18	0.13	-0.31	0.07	0.07	-0.15	0.43	-0.14	-0.19	0.25	-0.35	0.23	-0.21	0.13	0.25	-0.19	-0.4	0.23	-0.54	0.11	-0.06	0.07	0.24	0.17	0.11	0.01	-0.02	0.07	0.38	0.11	-0.17	-0.11	0.43	-0.15
NM_002392	0.02	-0.11	0.47	-0.09	0.01	0.2	-0.19	0.13	0.27	0	0.04	-0.32	0.15	-0.21	-0.18	-0.12	0.03	-0.11	-0.09	0.16	-0.14	-0.06	0.04	-0.39	0.1	-0.24	0.09	-0.1	0.1	-0.02	-0.01	-0.15	0.39	-0.01	0.53	-0.11	0.32	-0.05	0.1	0.02	0.05	0.01	-0.03	0.05	0.03	0.02	-0.03	0.08	-0.01
NM_001665	0.04	0.04	0.03	0.14	-0.09	0.28	0.19	0.49	0.76	0.16	0.01	0.07	0.41	0.04	-0.42	0.21	0.09	-0.13	-0.13	-0.04	0.01	-0.2	-0.1	-0.32	-0.16	-0.24	-0.12	0.03	0.47	0.06	0.09	-0.28	-0.03	-0.13	-0.13	0.17	0.33	-0.45	-0.28	0.16	-0.14	-0.06	-0.03	-0.41	0.49	0.21	-0.14	0.31	-0.24
NM_002395	-0.76	-0.27	0.14	0.23	-0.4	-0.32	-0.81	0.19	-0.48	0.51	0.17	-0.07	-0.51	-0.58	-0.71	-0.28	-0.51	-0.27	-0.51	0.28	-0.5	-0.77	-0.52	0.29	-0.42	-0.34	0.36	-0.39	-0.14	-0.42	-0.21	-0.14	-0.49	-0.34	0.43	-0.08	-0.59	-0.16	-0.37	0.17	-0.37	-0.64	-0.11	0.23	0.14	-0.45	-0.11	0.4	-0.05
NM_000939	0.03	0	-0.16	0.05	0.07	-0.26	-0.09	0.03	0.08	-0.02	-0.08	0.57	-0.2	-0.15	-0.05	-0.13	0.16	-0.09	-0.11	0.14	-0.13	-0.43	-0.25	-0.07	-0.19	-0.25	-0.18	-0.27	-0.01	-0.08	-0.13	-0.08	-0.05	0.03	-0.13	-0.15	-0.38	-0.04	-0.25	-0.1	-0.04	-0.44	-0.09	0.7	-0.16	-0.03	-0.13	0.16	-0.29
Contig48764_RC	0.2	0.28	0.25	0.05	-0.17	0.08	0.25	-0.09	-0.02	0.04	-0.39	-0.25	0.16	-0.17	0.31	0.09	0	-0.04	-0.07	-0.65	0.18	-0.27	-0.48	-0.19	-0.18	0.07	0.01	-0.46	-0.19	-0.15	0.25	-0.06	0.08	-0.01	-0.48	-0.17	0.1	0.08	0.3	0.08	0.1	-0.39	-0.08	0.12	-0.53	-0.04	0.01	-0.22	0.15
NM_001670	0.37	0.16	0.22	-0.34	-0.29	0.01	0.29	0.15	0.19	-0.3	0.01	-0.17	0.33	-0.02	0.14	-0.08	-0.08	0.12	-0.11	-0.42	0.26	0.12	0	-0.15	-0.01	0.12	0.13	0.13	-0.13	-0.06	0.33	0.13	-0.05	-0.41	-0.2	-0.03	0.37	-0.19	0	-0.25	-0.01	0.15	-0.08	0.16	-0.23	-0.12	0.12	-0.05	0.43
NM_000943	-0.18	0.1	0.1	-0.04	0.13	-0.2	0.26	-0.17	-0.17	0.03	0.07	-0.06	-0.11	0.03	-0.04	0.08	0.1	0.19	0.19	-0.07	0.09	0.06	0.06	-0.1	-0.19	0.22	0.11	-0.09	-0.14	0	0.19	0.15	-0.11	-0.5	0.17	0.14	-0.79	0.08	0	0.18	-0.21	0.2	-0.14	0.08	-0.15	0.1	0.06	-0.21	-0.17
NM_001673	-0.44	-0.11	0.1	-0.18	-0.22	-0.17	-0.16	0.15	-0.06	-0.38	0.05	0.13	0.09	-0.36	0.1	0	-0.1	-0.25	-0.03	0.1	-0.16	-0.15	-0.14	0.21	-0.35	-0.13	-0.22	-0.34	-0.3	-0.47	-0.05	-0.2	-0.1	-0.71	-0.41	-0.49	-0.43	-0.36	-0.13	0.19	0.09	-0.16	0.06	0.23	0	-0.17	0	0.19	-0.06
NM_000944	0.28	-0.24	-0.02	0.31	0.09	0.19	0.33	-0.43	-0.14	-0.03	0.06	0.14	-0.32	-0.16	-0.13	0.56	-0.1	0.14	-0.06	-0.07	-0.16	0.19	0.04	0	-0.23	0.49	0.19	0.15	0.17	-0.17	0.06	-0.14	-0.05	-0.15	-0.2	-0.14	-0.16	-0.29	0.1	0.16	-0.15	0.07	-0.34	-0.13	-0.29	-0.09	-0.13	-0.27	-0.21
NM_001674	0.16	0.17	-0.01	-0.09	-0.1	0.02	0.12	-0.1	0.14	-0.46	-0.32	-0.08	-0.23	-0.24	-0.01	-0.11	0.45	0.23	-0.25	-0.19	-0.05	-0.17	-0.33	-0.16	-0.26	0.07	0.09	-0.1	0.1	-0.31	-0.01	-0.14	0.26	-0.44	-0.07	-0.37	-0.54	0.34	-0.62	0.29	-0.39	0.48	-0.05	0.32	-0.42	0.27	-0.03	0.07	-0.39
NM_001675	0.14	-0.15	0.08	0.02	-0.22	-0.11	-0.12	-0.01	0.05	-0.17	0.27	0.33	-0.01	-0.14	0.16	0.02	0.07	0.01	-0.14	-0.08	0.04	-0.08	0.16	-0.04	-0.16	0.17	-0.11	0.06	-0.11	-0.14	-0.19	0.01	-0.02	0.03	0.03	-0.13	-0.3	-0.31	-0.07	0.1	0.13	-0.02	0.06	0.09	-0.06	-0.05	-0.19	0.16	-0.26
NM_001677	0.01	-0.02	0.02	-0.18	-0.71	-0.03	-0.01	0.11	0.06	-0.14	-0.31	0.21	-0.14	0.27	0.2	-0.31	-0.23	0.15	-0.47	0.01	-0.19	0.25	0.25	0	-0.56	0.25	-0.06	-0.06	0.14	0.15	0.19	0.21	-0.11	-0.28	-0.7	-0.31	0.35	-0.03	-0.17	0.34	0.16	0.18	0.25	-0.13	-0.29	-0.01	-0.39	-0.27	-0.28
NM_000949	0.44	0.11	0.12	0.23	0.08	0.15	0.29	-0.48	0	0.4	-0.01	-0.89	-0.05	0.06	-0.33	-0.19	-0.1	0.15	0.23	-0.42	-0.05	0.47	0.21	-0.21	-0.13	0.37	0.17	-0.23	-0.03	0.09	0.04	0.3	0.23	0.13	-0.42	-0.45	-0.28	-0.28	0.13	-0.26	0.01	0.28	0.21	-0.28	-0.44	0.13	-0.13	-0.25	0.25
NM_001679	-0.22	-0.06	-0.01	-0.28	-0.01	-0.27	0.06	0.33	0.02	-0.21	0	0.15	0	-0.24	-0.16	0.04	-0.05	-0.15	-0.16	0.2	-0.1	-0.27	-0.14	0.08	0.08	0.02	-0.14	-0.19	-0.15	-0.27	-0.15	-0.09	0.18	-0.14	-0.09	-0.02	-0.64	-0.04	-0.06	0.04	-0.13	-0.23	-0.05	0.33	-0.19	0.14	-0.09	0.05	-0.1
X04706	-0.01	-0.19	-0.3	-0.64	-0.28	-0.18	-0.56	0.57	-0.09	-0.56	-0.37	0.2	-0.49	-0.29	-0.31	-0.51	-0.56	0.51	-0.42	0.61	-0.29	-0.19	-0.46	-0.53	-0.56	-0.81	-0.23	-0.58	-0.2	-0.17	0.58	0.62	0.43	0.14	-0.31	-0.25	-0.13	-0.4	-0.23	0.14	-0.86	-0.43	-0.28	-0.3	-0.6	-0.26	-0.45	0.6	0.15
D25328	-0.77	-0.26	-0.59	-0.42	-0.23	-0.58	-0.16	0.37	-0.63	-0.34	-0.51	0.22	-0.85	-0.34	-0.34	0.13	-0.32	-0.19	-0.41	0.26	-0.31	-0.51	-0.71	0.39	-0.2	-0.12	-0.44	-0.27	-0.27	-0.42	-0.03	-0.34	-0.41	-0.84	-0.63	-0.42	-0.61	-0.2	-0.57	0.19	-0.79	-0.37	0.29	0.34	-0.28	-0.41	-0.36	0.02	-0.91
NM_001681	-0.05	0.03	0	-0.32	0.16	-0.17	0.12	-0.14	-0.32	-0.04	0.08	0.02	-0.14	-0.01	0.08	-0.03	0.07	0.04	0.07	-0.13	-0.06	0.02	-0.01	0.04	-0.03	0.03	0.14	0.14	-0.24	-0.09	-0.09	-0.17	-0.07	-0.24	-0.02	-0.11	-0.47	-0.06	0.31	-0.03	0	-0.01	-0.05	0.06	-0.16	-0.12	0.19	-0.29	-0.08
Contig50731_RC	-0.36	0.04	-0.31	-0.39	-0.11	-0.15	0.06	-0.33	0.28	-0.38	-0.18	-0.24	-0.26	-0.22	0.13	0.07	0.07	-0.26	-0.05	-0.27	0.2	0.27	0.24	-0.35	-0.05	0.14	0.2	0.13	0.08	0.12	0.03	-0.03	0.05	-0.13	-0.08	-0.26	-0.1	-0.06	0.33	-0.33	0.2	0.05	-0.12	-0.49	0.14	-0.11	0.56	-0.21	0
Contig46463_RC	-0.41	0.36	-0.43	-0.22	-0.47	-0.1	-0.34	-0.33	-0.4	-0.48	-0.26	0.17	-0.1	-0.32	0.1	-0.24	0.09	-0.35	-0.43	0.49	-0.14	-0.41	0.06	0.03	0.1	-0.16	-0.15	-0.11	-0.35	-0.28	-0.31	-0.48	0.12	-0.86	-0.09	-0.44	-0.7	0.76	0.19	-0.26	0.17	-0.05	-0.12	0.02	-0.37	-0.23	-0.09	0.03	0.12
Contig48756_RC	-0.12	-0.05	-0.08	-0.12	-0.17	0.24	0.04	-0.33	-0.15	-0.16	-0.6	-0.54	0.12	-0.08	-0.25	-0.25	-0.2	-0.04	-0.09	0.18	0	0.01	0.15	0.07	-0.12	-0.2	-0.06	-0.31	0.03	-0.13	-0.23	-0.47	-0.05	0.21	0.35	-0.22	-0.2	0.09	-0.34	-0.25	-0.14	0.07	0.1	-0.12	-0.22	-0.29	-0.34	-0.09	0.13
Contig56775_RC	0.24	-0.05	-0.13	-0.32	0.28	0.17	-0.11	-0.28	-0.05	-0.19	0.01	-0.13	-0.15	-0.3	0.08	-0.08	-0.15	-0.02	0.01	-0.04	-0.12	-0.1	0.33	-0.25	0.09	0.06	-0.02	0.18	0.1	0.11	-0.19	-0.11	-0.13	0.04	-0.21	0.05	-0.1	0.07	-0.01	-0.03	0	0.08	-0.17	-0.24	-0.31	-0.04	-0.31	-0.04	-0.04
NM_001692	-0.55	-0.44	0.71	0.23	-0.02	0.14	-0.54	0.23	0.45	-0.29	-0.7	-0.37	0.2	-0.92	0.25	-0.77	-0.42	-0.56	-0.88	-0.9	-0.28	-0.48	-0.7	-0.87	0.07	-0.92	0.14	-0.08	-0.46	-0.37	-1.02	-1.31	0.43	-0.41	-0.59	-0.8	-0.44	0.3	0.25	0.29	-0.23	-1.15	-0.54	-0.15	-0.3	-0.23	0.65	-0.37	0.7
NM_000964	-0.09	-0.28	-0.05	0.02	-0.02	0.19	0.02	0.05	0.28	-0.02	-0.07	-0.48	0.11	-0.11	0.03	-0.18	0.18	-0.22	0.11	-0.58	-0.2	0.55	-0.22	-0.45	0.15	-0.07	0.06	-0.29	0.05	-0.04	-0.09	0.25	0.29	0.43	0.1	-0.22	0.21	0.08	0.07	0.36	0.43	-0.13	-0.13	-0.3	0.54	-0.21	0.24	-0.46	0.3
NM_001695	0.05	0.21	-0.3	-0.15	-0.07	-0.12	-0.21	-0.19	-0.1	-0.34	-0.14	0.18	-0.1	-0.27	0.01	-0.22	-0.22	-0.19	-0.25	0.12	0	0.03	0.02	0	0.34	-0.01	-0.14	-0.2	-0.27	-0.29	-0.21	-0.12	0.06	0.27	0.02	-0.03	-0.4	0.19	0.13	0.02	0.17	-0.06	0.02	-0.05	-0.18	-0.1	0.03	-0.12	-0.03
NM_000969	0.25	0.15	0.02	-0.01	-0.01	0.11	0.28	-0.13	-0.01	-0.02	-0.03	0.04	0.13	0.17	-0.08	0.24	0.03	0.19	-0.07	0.04	0.09	0.09	0.21	-0.09	-0.08	0.1	0.04	0.38	0.01	0.17	-0.11	-0.02	-0.05	0	-0.12	-0.01	-0.42	-0.14	-0.02	-0.17	0.04	0.09	-0.37	-0.08	-0.34	-0.08	-0.26	-0.11	0.12
Contig50122_RC	-0.82	-0.13	-1.65	0.12	0.2	-0.58	-0.21	-0.08	-0.55	0.06	0.29	-0.16	-0.56	-0.17	0.16	-0.1	-1.23	0.52	-0.9	-0.1	0.11	0.14	-0.33	-1.22	0.02	-0.06	-0.62	-1.1	-1.14	-0.75	0.27	-1.04	-0.14	-0.27	0.01	0.17	-0.62	-0.12	-0.24	-0.06	-1.34	-1.56	0.18	-0.24	-0.04	-0.13	-0.79	-0.76	-0.81
NM_001699	0.12	0.1	0.08	-0.28	0.24	0.02	0.48	-0.19	0.04	0.2	-0.03	0.06	-0.08	0.07	-0.28	-0.05	0.18	-0.01	0.26	0.1	0.31	-0.14	-0.06	-0.11	-0.16	0.37	0	0.05	0.02	-0.13	0.3	0.07	-0.13	-0.61	0.08	0.29	-0.5	-0.23	0.33	0.05	-0.06	0.1	-0.12	-0.07	-0.09	0.27	0.3	-0.39	-0.11
D26070	0.32	-0.08	-0.36	-0.39	0.03	0.19	0.04	-0.51	-0.36	0.34	0.3	-0.32	-0.42	0.22	-0.24	-0.04	-0.02	0.11	-0.26	-0.14	-0.19	-0.04	0.47	-0.19	-0.15	0.37	0.03	0.14	-0.25	-0.02	-0.18	0.39	-0.01	-0.15	-0.16	-0.17	-0.47	0.01	-0.04	0.05	0.43	0.55	-0.08	-0.53	-0.24	-0.1	-0.43	-0.54	-0.04
NM_000971	0.12	0.26	-0.41	0.2	-0.09	0.13	0.07	-0.19	-0.01	-0.16	-0.33	0.2	0.3	-0.26	0.2	-0.01	-0.13	0.1	-0.41	-0.09	-0.13	0.05	0.12	-0.05	0.06	-0.12	-0.01	0.35	0.09	0.1	-0.18	-0.2	-0.05	0.14	-0.3	0.08	-0.01	0.2	-0.1	-0.03	-0.09	0.07	-0.25	-0.17	-0.46	-0.08	-0.34	-0.06	-0.14
NM_000975	0.1	0.15	0.09	0.19	0.04	0.14	0.1	-0.1	0.1	0.02	0	0.07	0.21	0.06	0.1	0.22	0.05	0.21	-0.1	-0.09	-0.03	0.1	0.13	-0.23	-0.11	0.03	0.08	0.36	0.07	0.17	0.04	0.01	-0.11	0.14	-0.19	0.09	0.34	-0.05	-0.23	-0.07	-0.02	0.11	-0.35	-0.27	-0.22	-0.02	-0.29	-0.09	0.06
NM_000978	-0.1	0.05	-0.29	0.09	-0.05	0.08	0.1	-0.19	0.07	-0.1	0.33	-0.18	0.55	-0.1	-0.25	-0.07	-0.1	0.03	-0.15	-0.06	-0.18	-0.07	-0.02	-0.39	-0.19	-0.23	-0.07	0.16	-0.14	0.03	-0.24	-0.2	-0.17	-0.14	-0.25	-0.02	-0.05	-0.27	-0.24	0.33	0.1	-0.03	-0.51	-0.29	-0.23	-0.28	-0.35	-0.11	0.04
Contig33121_RC	-0.4	-0.23	-0.21	-0.46	-0.32	-0.52	-0.5	-0.07	-0.29	-0.49	0.92	-0.34	-0.05	-0.36	-0.3	0.77	-0.57	-0.58	0.21	-0.25	-0.57	-0.81	-0.35	-0.71	-0.19	-0.32	-0.45	-0.29	-0.55	-0.36	-0.37	-0.57	-0.02	0.58	0.3	-0.48	-0.1	-0.5	0.35	0.11	0.25	-0.26	-0.04	0.13	0.02	-0.31	0.04	-0.51	0.11
NM_000979	0.18	0.21	0.13	0.24	-0.13	0.1	0.01	-0.05	0.04	0.16	-0.05	-0.04	0.25	0.24	-0.1	0.25	0.14	0.11	-0.17	-0.08	0.02	-0.04	0.38	-0.08	-0.23	0.08	-0.02	0.24	-0.07	0.09	-0.07	0.07	-0.13	0.47	-0.14	-0.11	-0.54	-0.14	-0.09	0.04	0.26	0.09	-0.07	-0.22	-0.09	-0.13	0.01	-0.26	0.1
Contig57496_RC	-0.13	0.01	-0.23	-0.06	-0.01	-0.18	-0.09	0	-0.22	0.03	0.12	-0.03	-0.17	-0.33	-0.02	0.11	-0.04	-0.09	-0.22	0.07	-0.18	-0.02	-0.24	0.07	0.1	-0.12	0.09	-0.07	-0.32	-0.2	-0.25	-0.09	0	-0.21	0.3	-0.08	-0.52	-0.17	0.06	-0.14	0.09	-0.16	0.04	0.18	-0.08	-0.15	-0.06	0.32	0.28
Contig6164_RC	0.05	-0.05	-0.21	-0.1	0.54	0.09	-0.02	-0.19	-0.09	-0.02	0.02	-0.27	-0.21	-0.17	-0.21	0.02	-0.12	-0.19	-0.16	-0.34	-0.45	-0.06	0.08	-0.33	-0.07	-0.16	-0.09	-0.43	0.08	0.29	-0.26	-0.24	-0.21	-0.28	-0.28	0.56	0.86	-0.02	-0.27	0.05	-0.12	-0.05	-0.12	-0.41	-0.3	0.04	-0.2	0.01	0.04
NM_000981	-0.2	-0.1	-0.3	-0.07	-0.24	-0.1	0.18	-0.16	-0.15	-0.25	0.1	-0.25	0.25	-0.34	-0.31	-0.19	-0.18	-0.13	-0.2	-0.19	-0.2	0.74	-0.11	-0.28	-0.15	-0.33	-0.16	0.07	-0.21	-0.1	-0.19	-0.03	-0.18	0.66	-0.23	-0.12	-0.13	-0.29	-0.24	0.18	-0.01	-0.09	-0.54	-0.17	-0.14	-0.24	-0.25	-0.22	-0.01
NM_000982	0.28	0.08	0.35	0.09	0.01	-0.19	0.22	0.03	0.11	-0.13	-0.19	-0.09	0.12	0.04	0.18	0.21	-0.04	0.11	0.03	0.07	-0.04	0.13	0.07	-0.2	-0.18	0.09	-0.03	0.31	-0.01	0.1	-0.11	0.02	-0.13	0.07	-0.15	0	-0.5	-0.01	-0.1	-0.13	0	-0.04	-0.29	-0.21	-0.02	-0.11	-0.11	-0.02	0.08
NM_000984	-0.13	-0.01	-0.01	-0.02	-0.21	-0.04	0.31	-0.05	-0.1	-0.11	-0.15	-0.14	0.14	0	-0.3	0.19	-0.13	0.03	-0.2	-0.34	-0.2	-0.01	-0.03	-0.12	-0.14	-0.24	-0.15	0.09	-0.2	-0.09	-0.14	-0.05	-0.19	0.29	-0.25	-0.1	-0.29	-0.21	-0.2	0.1	0.11	-0.03	0.52	-0.19	-0.01	-0.16	-0.25	-0.19	-0.03
NM_000989	-0.05	0.19	-0.17	0.04	-0.2	0.01	0.15	-0.06	0.02	-0.18	-0.03	0.06	-0.15	-0.06	-0.06	0.12	-0.07	-0.07	-0.25	0.04	-0.01	-0.1	0.07	-0.14	0.01	-0.15	-0.13	0.16	-0.22	-0.1	-0.25	-0.17	-0.14	0.31	-0.31	-0.02	-0.33	0.04	0	0.11	0.1	0.03	-0.19	-0.11	-0.23	-0.16	-0.19	-0.12	-0.15
NM_000991	0	0.02	0.34	0.13	-0.01	0.18	0.7	-0.04	0.1	0.33	0.2	-0.02	0.13	0.16	-0.32	0.2	0.12	0.14	-0.05	0.09	0.08	0	0.24	-0.28	-0.09	0.14	-0.08	0.08	-0.13	-0.04	-0.01	0	-0.17	0.05	-0.32	-0.25	-0.38	-0.22	0	0.24	0.39	-0.17	-0.25	-0.45	-0.08	-0.04	-0.15	-0.08	0.05
NM_000993	0.17	0.16	-0.1	0.23	-0.04	0.03	0.37	-0.09	0.07	-0.08	-0.13	-0.17	0.27	0.14	0.13	0.28	-0.07	0.07	-0.14	0	-0.1	0.02	0	-0.27	-0.15	-0.01	-0.11	0.37	0	0.14	0	-0.1	-0.14	0.37	-0.17	-0.01	0.02	0	-0.11	0	-0.02	0.05	-0.43	-0.24	-0.17	-0.13	-0.14	-0.1	0.03
NM_000996	0.07	0.07	0.17	0.23	0.03	0.02	0.37	0.09	0.06	-0.04	-0.2	-0.23	0.23	0.07	-0.06	0.07	0	0.1	-0.17	-0.12	-0.03	0.12	0.09	-0.18	-0.2	-0.05	-0.07	0.26	-0.08	0.06	-0.1	0.07	-0.13	0.14	-0.14	0.03	-0.26	-0.09	-0.13	-0.16	-0.04	-0.02	-0.34	-0.05	-0.07	-0.08	-0.12	0.16	0.08
Contig56759_RC	0.29	0.17	-0.09	0.14	0.23	0.29	0.08	-0.29	-0.39	0.03	-0.05	-0.06	0.01	-0.03	0	-0.15	0.01	0.15	0.13	-0.34	-0.04	-0.02	0.14	-0.11	0.13	0.2	0.1	0.18	-0.12	0.09	0.03	-0.09	-0.11	-0.34	-0.08	-0.01	-0.11	0.18	-0.03	0.17	-0.08	0.09	-0.11	-0.2	-0.16	-0.1	-0.07	-0.09	0.34
Contig50106_RC	0.12	-0.08	-0.22	0.24	0.05	-0.09	-0.42	-0.02	-0.39	-0.24	0.06	0.26	-0.32	-0.53	0.17	-0.17	-0.28	-0.1	-0.26	-0.29	-0.26	-0.18	-0.35	-0.32	-0.18	-0.02	-0.19	-0.29	-0.21	-0.25	0	-0.03	0.13	-0.29	0.09	-0.14	-0.18	0.04	-0.05	0.04	-0.17	-0.14	0.3	0.22	-0.35	-0.08	-0.29	0.03	0.3
AF050145	-0.08	0.07	0.06	0.04	0.19	0.24	0.3	0.13	0.25	0.1	-0.02	-0.13	0.09	0.03	0.09	0.06	0.32	0.12	-0.01	-0.02	0	0.06	0.11	0	-0.11	-0.09	0.03	-0.14	0.03	0.14	-0.22	-0.13	-0.06	-0.2	-0.1	0.14	0.63	-0.11	-0.1	-0.15	-0.04	-0.01	0.02	-0.25	0.07	0.05	0.12	0.04	0.01
U22028	0.07	-0.18	0.25	0.43	0.13	0	-0.36	-0.08	-0.31	-0.42	-0.22	-0.29	-0.08	-0.37	-0.33	-0.16	0.61	0.33	-0.32	-0.13	-0.44	0.37	-0.51	-0.36	-0.02	-0.88	-0.25	-0.46	-0.31	-0.38	-0.42	0.68	0.08	0.81	-0.13	-0.04	-0.09	-0.11	-0.31	0.03	-0.25	0.08	-0.1	-0.42	-0.07	-0.25	-0.14	-0.32	0.02
AI432517_RC	0.1	0.3	0.1	-0.1	0.13	-0.14	0.24	0.29	0.2	0.01	-0.02	-0.2	0.22	-0.07	-0.27	0.15	-0.11	0.06	-0.2	-0.25	0.17	0.05	0.22	-0.09	-0.03	0.18	0.05	-0.23	-0.07	-0.05	0.01	-0.23	-0.25	0.27	-0.05	0.21	0.43	-0.09	-0.1	0.17	0.11	0.01	-0.11	-0.31	-0.01	0.01	-0.16	-0.07	0.02
U22029	-0.8	-0.83	-0.67	-0.51	-0.88	-0.27	-1.01	-0.52	-1.03	-1.03	-1.03	-1.2	0.18	-1.08	-1.27	-0.99	0.86	-0.05	-1.24	-0.86	-1.32	-0.08	-0.94	-1.3	-0.64	-1.59	-0.44	-0.65	-0.52	-0.79	-1.04	0.71	0.35	-0.32	-0.94	-0.54	-0.56	-0.38	-1.21	-0.48	-0.87	-0.14	-0.84	-1.18	-0.48	-0.89	-0.74	-0.97	-0.75
Contig15750_RC	0.21	-0.31	-0.4	-0.61	-0.32	-0.34	-0.53	-0.47	-0.55	-0.18	-0.28	-0.21	-0.62	-0.23	-0.55	-0.39	-0.22	-0.28	-0.46	-0.16	0.15	0.89	0.93	-0.26	0.14	-0.98	-0.19	0.92	0.21	0.41	-0.53	-0.5	0.43	-0.21	-0.69	-0.23	-0.16	-0.3	-0.58	-0.37	0.21	0.06	-0.33	-0.23	-0.45	-0.36	-0.56	0.71	-0.06
Contig1434_RC	-0.03	-0.16	0.34	0.13	0	-0.2	-0.08	0.13	-0.19	0.08	0.29	-0.17	-0.19	-0.03	-0.17	0.16	-0.15	0.04	0.02	0.01	-0.08	0.31	-0.01	-0.08	0.19	0.01	-0.1	-0.27	-0.14	-0.07	0.32	0.39	0.03	-0.03	0.16	0.08	-0.46	-0.36	0.07	0.17	0.22	-0.08	0.15	-0.06	0	-0.16	0.1	-0.03	-0.3
AF041429	-0.04	0.1	0.03	0.22	-0.02	-0.39	0.08	0.15	-0.25	-0.07	0.06	-0.01	-0.02	0.05	0.15	-0.12	-0.07	0.1	-0.23	0.04	0.1	0.17	-0.21	-0.04	0.02	-0.05	-0.02	0.07	-0.26	-0.03	-0.01	0.03	-0.34	-0.02	0.28	0	-0.58	0.15	0.05	0.23	-0.18	-0.11	0.35	0.25	0.03	-0.02	0.01	-0.03	-0.12
Contig47912_RC	0.18	0.01	-0.4	-0.16	0.03	0.11	0.13	-0.15	-0.4	0.08	0.01	0.11	-0.47	-0.03	0.02	-0.29	0.03	-0.14	0.02	0.06	-0.13	0.09	0.1	-0.1	0.11	0.24	0.15	0.37	0	0.23	0.04	0.1	-0.08	-0.18	-0.16	0.11	-0.11	0.12	0.03	-0.04	0.36	0.09	-0.12	0.11	0.04	-0.13	-0.12	0.07	0.19
AF068298	0.27	0.11	-0.12	0.08	0.06	-0.06	-0.08	0	-0.1	-0.01	-0.06	-0.06	-0.48	-0.21	0.23	-0.33	-0.02	0.07	-0.11	-0.12	-0.02	0.01	-0.09	-0.16	0	0.01	0.1	0.2	0.08	0.2	0.1	0.13	-0.08	-0.02	0.08	0.08	-0.16	0.05	0.05	-0.11	-0.13	0	0	0.18	-0.27	0.03	-0.1	0.05	0
Contig3719_RC	-0.22	0.07	-0.05	-0.05	-0.08	0.01	-0.1	0.34	0.09	-0.09	-0.08	-0.16	0.28	0.08	0.12	-0.03	0.07	-0.09	0.03	0.01	-0.11	-0.17	0.24	-0.35	-0.13	-0.02	-0.04	-0.06	-0.13	-0.15	-0.2	-0.12	0.23	-0.07	-0.13	0.55	-0.28	-0.21	-0.08	0.21	-0.03	-0.39	0.03	0.1	-0.01	-0.21	0.12	0.1	0.23
X99142	-0.78	-0.47	0.04	-0.39	-0.73	-0.8	-0.86	0.1	-0.73	-0.72	-0.64	1.11	-0.31	-0.67	1.1	-0.7	-0.49	-0.37	-0.81	-0.48	-0.57	-0.51	-0.75	-0.62	-0.89	-0.17	-0.3	-0.22	-0.46	-0.59	-0.89	-0.61	-0.81	-0.9	-0.54	-0.84	-0.63	-0.85	0.6	-0.53	-0.77	-1.02	-0.03	-0.53	-0.76	-0.5	-0.64	-0.25	-0.58
AB033114	0.24	-0.14	-0.09	-0.36	0.06	0.16	0.01	-0.02	-0.38	0.12	0.02	0.54	-0.31	0.01	0.02	-0.03	-0.01	0.28	0.21	-0.08	-0.13	0.22	0.11	-0.15	-0.13	0.21	0.17	0.18	-0.12	0.18	0.1	0.25	0.2	0.27	-0.14	-0.08	-0.03	-0.04	0	0.05	-0.2	0.11	-0.2	-0.03	-0.17	-0.08	-0.16	-0.16	-0.11
Contig43167_RC	0	0.12	-0.08	-0.27	-0.07	-0.09	-0.04	-0.25	-0.23	-0.39	0.15	0.03	-0.43	-0.28	0.19	-0.27	-0.07	-0.18	-0.18	-0.12	-0.03	0.11	0.1	-0.38	0.18	-0.06	0.06	-0.04	-0.41	-0.12	-0.09	-0.05	0.12	0.38	-0.08	-0.1	-0.4	0.11	0.18	-0.04	0.3	-0.04	-0.07	-0.27	-0.37	-0.09	-0.17	-0.11	-0.06
Contig1418_RC	-0.03	0.1	-0.32	0.19	-0.11	0.03	0	-0.19	0.09	0.14	0.16	-0.22	0.12	0.09	-0.02	0.14	0.17	-0.08	-0.26	-0.07	-0.03	-0.1	-0.17	-0.19	0.15	-0.04	0.17	-0.27	-0.08	-0.16	-0.12	0.1	0.14	0.04	-0.22	-0.09	-0.07	0.19	-0.23	0.01	0.07	-0.31	-0.34	-0.15	-0.03	0.1	0.16	-0.36	0.35
X72308	-0.09	-0.15	0.02	-0.49	0.39	-0.13	-0.54	0.09	-0.23	-1.4	-0.03	0	-0.21	-0.64	-0.25	-0.06	-0.53	-0.92	-0.07	0.14	-0.49	-0.04	-2	0.48	0.91	-0.67	-0.27	-0.25	-0.39	-0.4	-0.07	0.31	-0.24	-0.31	-0.18	-0.04	-0.32	-0.95	-0.41	-0.03	-0.62	-0.47	0.04	0.66	-0.47	-0.19	0.04	-0.01	-0.16
Contig47045_RC	-0.26	0.11	0.06	-0.17	0.17	-0.3	0.33	-0.36	-0.19	0.23	0.07	-1.2	0.2	0.35	0.07	0.01	-0.05	0.02	0.21	-0.84	0.26	-0.25	0.18	-1	0.13	0.31	0.27	-0.18	-0.11	0.04	0.02	0.4	-0.16	0.26	-0.09	-0.56	0.32	0.29	0.18	-0.45	-0.15	0.28	0	-1.01	-0.36	0.16	-0.2	-0.9	-0.07
Contig48375_RC	0.23	-0.1	-0.05	0.12	-0.11	0.1	0.09	0.27	0.56	-0.02	-0.07	0.09	0.15	-0.03	-0.26	0.09	0.02	-0.13	-0.1	0.04	-0.06	0.02	-0.05	-0.01	-0.15	-0.29	-0.14	-0.1	0.44	0.09	0.05	-0.13	-0.1	0	-0.08	0.5	0.31	-0.34	-0.15	0.2	-0.15	-0.06	-0.07	-0.23	0.02	0.23	0.13	0.05	-0.21
Contig27623_RC	0.17	-0.09	0.29	-0.56	-0.28	-0.01	-0.11	-0.25	0.48	0.07	-0.38	-0.01	-0.19	0.33	-0.35	-0.25	0.41	0.04	0.48	-0.29	0.07	0.03	-0.35	-0.09	-0.29	0.17	-0.06	-0.22	0.11	0.16	0.22	0.09	0.18	0.15	0.01	0.88	-0.15	-0.08	-0.23	-0.25	0.18	0.49	-0.24	-0.09	0.12	0.14	-0.03	-0.2	-0.19
AA598803_RC	-0.07	0.13	-0.07	0.15	0.04	-0.04	-0.17	-0.09	-0.25	0.06	-0.08	-0.05	-0.33	-0.04	0.21	0.07	0.12	-0.21	-0.22	0.2	-0.07	-0.1	-0.07	0.26	-0.11	-0.13	0.1	0	-0.09	-0.17	-0.29	-0.07	0.1	-0.27	-0.14	-0.21	-0.41	-0.1	0.4	-0.12	-0.02	-0.12	-0.15	0.04	0.1	-0.19	-0.13	0.47	0.02
AI476318_RC	-0.16	-0.15	0.14	0.07	0.19	-0.05	-0.07	0.33	0.09	0.13	-0.19	-0.03	0.29	-0.2	0	0.18	-0.07	-0.07	-0.32	-0.06	-0.22	-0.09	0.02	-0.14	-0.07	-0.01	-0.01	-0.24	-0.08	0.07	-0.49	-0.12	-0.2	-0.07	-0.17	-0.11	0.85	-0.11	-0.02	0.22	-0.02	-0.05	-0.04	-0.03	-0.24	0.12	0.03	0.54	0
Z24724	-0.09	0.03	-0.3	-0.13	0.16	-0.23	-0.09	-0.04	-0.36	-0.11	0.05	-0.12	-0.38	-0.07	0.21	-0.13	-0.23	0.01	-0.17	0.01	-0.22	0.1	-0.19	0.18	0.07	0.07	-0.05	-0.04	-0.35	-0.06	-0.1	0.23	0	-0.01	-0.12	-0.08	-0.27	0.19	0.13	-0.23	0.03	-0.11	-0.13	0.08	-0.18	-0.09	-0.23	0.28	0.27
Contig44616_RC	-0.09	-0.1	-0.08	-0.28	0.12	-0.08	0.06	0.39	0.11	-0.17	-0.03	0	0.21	-0.06	-0.13	0.54	-0.03	-0.12	0.11	-0.3	0.01	-0.14	-0.26	-0.22	-0.09	0.16	-0.09	-0.24	-0.03	-0.19	-0.05	-0.02	-0.11	-0.25	0.05	-0.17	0.07	-0.18	-0.03	0.03	-0.22	-0.02	0.11	0.18	-0.05	0.07	-0.03	-0.09	-0.07
NM_003102	-0.27	-0.45	-0.24	-0.41	-0.04	-0.35	0.18	-0.22	-0.01	-0.31	-0.21	0.71	0.26	-0.17	-0.65	-0.14	-0.1	-0.04	-0.06	-0.13	-0.07	-0.44	0.1	0.13	-0.29	-0.08	0.23	0.33	0.45	0.38	-0.07	-0.28	-0.42	-0.11	-0.23	0.37	-0.45	-0.06	-0.41	-0.24	-0.53	0.24	-0.12	0.01	-0.08	-0.06	-0.19	0.25	-0.42
NM_003104	0.18	0.17	-0.24	0.7	-0.28	0.34	0.04	-0.47	0.06	-0.12	0.04	-0.48	0.51	-0.29	-0.29	0.17	-0.22	-0.14	-0.03	-0.46	0.01	-0.55	-0.12	-0.42	0.07	0.34	0.06	-0.6	-0.21	0.1	-0.12	-0.27	-0.01	0.29	0.44	-0.19	0.09	-0.24	0.08	0.32	-0.08	-0.18	-0.18	-0.33	0.23	0.03	-0.14	-0.33	0.06
NM_003105	0.37	0.03	0.22	-0.1	0.37	0.03	0.16	-0.18	-0.05	0	0.04	-0.34	-0.05	0.17	-0.11	0.01	0.32	0.09	0.33	-0.11	0.05	0.14	0.1	-0.35	-0.02	0.19	0.03	0.08	0.05	0.11	0.12	0.2	0.25	-0.51	0.02	0.04	-0.32	-0.16	-0.02	-0.11	-0.19	0.27	0.07	-0.24	-0.16	0.02	-0.01	-0.19	0.29
Contig29682_RC	0.25	0.11	-0.07	-0.28	0.19	0.14	-0.15	0.1	0.04	-0.06	-0.06	0.08	0.17	-0.02	0.08	0.18	0.19	-0.07	0.1	-0.11	-0.18	0.04	-0.1	-0.22	-0.12	-0.18	-0.03	0.2	-0.06	0.23	-0.23	-0.12	-0.02	-0.24	0.13	-0.1	-0.07	-0.01	0.31	-0.05	0.06	-0.1	-0.34	0	-0.21	0.07	0.05	0.1	0.06
Contig56386_RC	0.2	0.34	-0.3	-0.21	0.38	0.34	-0.37	-0.15	-0.04	-0.26	0.07	0.11	0.11	-0.26	0.04	-0.33	0.07	0.05	0.1	-0.22	-0.39	0.01	-0.43	-0.36	0.04	-0.52	-0.06	-0.24	-0.5	-0.06	-0.29	-0.31	0.28	-0.22	-0.33	-0.18	0.19	0.36	-0.14	-0.01	-0.14	-0.2	-0.27	-0.05	0	-0.12	-0.06	-0.03	0.16
Contig54928_RC	-0.06	-0.13	-0.09	0.16	0.19	-0.24	-0.23	-0.17	-0.33	0.09	0.14	-0.12	-0.3	-0.14	0.44	-0.05	-0.12	0.11	0.06	-0.17	-0.29	0.25	0.03	-0.03	-0.13	0.11	0.01	-0.05	-0.22	-0.09	0.11	0.06	0.08	-0.46	0.13	-0.08	0.02	0.14	0.09	0.01	-0.07	-0.02	-0.04	0.1	-0.17	-0.03	-0.16	0	0.2
NM_003108	-0.42	-0.25	0.22	-0.12	-0.38	-0.22	-0.35	0.67	-0.07	-0.37	-0.25	0.26	-0.3	-0.43	-0.38	-0.08	-0.49	-0.68	-0.22	-0.2	-0.49	-0.59	-0.7	0.02	-0.41	-0.88	-0.48	-0.48	-0.31	-0.54	-0.62	-0.62	-0.47	-0.58	-0.31	-0.43	-0.27	-0.76	-0.17	-0.19	-0.63	-0.6	0.8	0.37	-0.6	-0.17	-0.3	0.33	-0.32
Contig53965_RC	0.03	-0.18	0.23	0.01	0.15	-0.02	-0.11	0.09	-0.37	0.2	0.14	0.25	-0.45	0.36	-0.07	-0.03	-0.13	-0.13	-0.06	0.41	0.01	-0.17	-0.33	0.24	0.12	-0.36	-0.34	-0.1	-0.23	-0.24	0.02	-0.15	-0.34	-0.37	-0.17	0.03	-0.97	-0.29	-0.02	-0.08	-0.03	-0.14	0.03	-0.03	-0.42	-0.14	-0.17	-0.29	-0.24
NM_003118	-0.01	0.05	0.07	-0.39	0.15	0.13	0.35	-0.43	0.11	0.21	-0.08	-0.04	-0.06	0.16	-0.13	0	0.36	0.15	0.33	-0.17	0.1	0.22	0.19	-0.13	-0.24	0.3	0.15	-0.41	0.13	0.11	0.08	-0.06	0.01	-0.61	0.13	0.24	-0.71	-0.12	0.22	-0.1	-0.08	0.4	-0.19	-0.19	-0.14	0.28	0.14	-0.31	-0.28
Contig16340_RC	-0.13	-0.01	-0.05	-0.42	0.31	0.41	-0.03	0.18	-0.12	-0.02	-0.23	0.34	0.27	0.01	-0.23	0	0.34	-0.08	-0.16	-0.22	-0.29	-0.02	0.5	0.12	-0.13	-0.04	0.27	-0.36	-0.09	0.54	-0.16	-0.46	0.25	-0.27	-0.33	0.04	0.8	-0.32	0.13	0.01	-0.01	-0.15	-0.14	-0.42	-0.07	0.08	-0.32	0.21	0.06
NM_003121	-0.25	-0.11	-0.34	0.07	-0.25	-0.17	-0.24	-0.08	-0.26	-0.81	-0.02	0.11	-0.31	-0.19	-0.28	-0.02	-0.78	-0.17	-0.29	0.04	-0.39	-0.29	-0.52	1.19	-0.19	-0.45	-0.3	-0.61	-0.18	-0.17	-0.39	-0.22	-0.2	-0.06	-0.27	-0.29	-0.24	-0.36	-0.33	-0.16	-0.39	-0.42	-0.12	-0.34	-0.01	-0.16	-0.26	0.33	-0.19
NM_003129	-0.29	0.07	-0.01	-0.37	-0.14	0.01	-0.06	-0.17	-0.06	-0.41	0.31	0.49	0.47	-0.3	0.08	-0.23	-0.28	-0.4	-0.16	0.37	-0.2	-0.53	-0.13	-0.07	0.07	-0.25	-0.22	-0.42	-0.68	-0.39	-0.29	-0.44	-0.01	0	-0.16	-0.4	-0.21	0.14	0.49	-0.03	-0.18	-0.24	-0.08	-0.07	-0.17	-0.03	-0.01	-0.17	-0.21
Contig52018_RC	-1.08	-0.89	-0.8	-1.07	-1.16	-0.77	-0.6	-0.71	-0.62	-0.98	-0.85	-1	-0.84	-0.83	-0.96	-0.79	-1.06	-1.19	-1.06	-0.67	-1.37	-1.09	-0.84	-1.18	-1.19	-1.14	-0.85	-1.21	-0.81	-0.73	-0.93	-1.02	-0.93	-0.85	-0.93	-0.99	-0.76	-1.18	-1.05	-0.55	0.26	-1.19	-0.61	-0.99	-0.86	-0.82	-0.48	-0.89	-0.89
Contig43645_RC	-0.65	-0.47	0.21	0.24	0.05	-0.62	-0.15	0.19	-0.53	0.08	0.31	0	-0.56	-0.3	-0.47	0	-0.1	-0.31	-0.02	0.1	-0.27	0.15	-0.68	0.51	0.4	-0.25	-0.22	-0.35	-0.44	-0.44	0.39	0.22	-0.18	-0.33	0.27	0.29	-0.72	-0.32	-0.15	0.18	-0.09	-0.44	0.5	0.09	0.12	-0.27	0.12	-0.02	-0.34
Contig1061_RC	0.06	-0.02	-0.38	-0.08	0.2	0.17	0.27	-0.25	-0.25	0.1	0.75	-0.29	-0.39	-0.08	-0.22	0.62	-0.3	0.19	0	-0.29	-0.22	0.01	0.28	-0.39	-0.03	0.07	0.08	-0.01	-0.13	0.05	-0.07	-0.07	0	-0.02	-0.14	-0.18	-0.04	-0.08	0.19	-0.05	0.23	0.09	-0.21	-0.24	-0.04	0.2	-0.23	-0.2	0.01
NM_002402	-0.16	-0.17	0.06	0.16	-0.14	0.04	0.02	0.04	-0.28	-0.07	-0.29	-0.04	0.16	-0.14	0.24	-0.06	0.04	0.16	-0.06	-0.31	-0.14	0.18	0.38	-0.13	-0.26	-0.19	0.15	0.09	-0.08	-0.08	0.02	-0.34	-0.3	0.18	-0.29	-0.15	-0.38	-0.1	0.18	0.01	-0.34	0.28	0.01	-0.52	-0.3	-0.26	-0.21	0.45	0.12
NM_002407	-0.16	-0.12	0.31	0.19	0.4	-0.21	-0.56	-0.63	0.27	0.21	-0.43	-0.89	-0.28	-0.52	0.13	-0.58	-1.15	-0.03	-0.55	-0.41	-0.17	1.27	-0.64	-1	-0.61	-0.91	-0.22	-0.26	-0.35	0.44	-0.52	-0.73	-0.61	-0.01	-0.57	-0.76	-0.61	-0.46	-0.82	-0.37	0.8	-0.86	-0.21	-0.55	-0.06	-0.44	-0.43	-0.07	-0.35
NM_003137	-0.21	0.1	0.07	0.13	-0.08	-0.21	-0.16	-0.15	-0.17	-0.08	0.01	0.39	-0.04	-0.16	0.18	0.04	-0.06	0	-0.12	0.26	-0.04	0.05	-0.01	0.22	-0.09	-0.19	-0.09	-0.15	-0.26	-0.26	-0.08	-0.11	0.03	-0.01	-0.12	-0.19	-0.58	0.02	-0.05	0	-0.09	-0.12	0.07	0.6	-0.2	-0.13	-0.16	0.14	-0.06
Contig20600_RC	-0.51	-0.19	-0.21	-0.58	0.29	0.05	-0.09	-1.15	-0.16	-0.19	-0.16	-0.06	-0.13	-0.02	1.17	0.17	0.02	-0.54	-0.5	-0.68	-0.4	-0.58	-0.02	-0.35	0.04	-0.22	-0.15	-0.73	-0.32	0.22	-0.62	-0.21	-0.12	0.22	0.02	-0.35	0.09	-0.11	-0.23	-0.04	-0.18	-0.29	-0.91	-0.16	0.27	0.01	0.25	-0.35	-0.12
Contig24351_RC	0.09	0.2	-0.31	0.28	0.23	0.08	-0.13	-0.12	-0.26	-0.26	0.12	-0.05	-0.39	-0.37	0.1	-0.29	-0.26	-0.15	-0.05	-0.34	-0.19	0.01	-0.02	-0.2	0.35	0.14	0.16	0.05	-0.14	0.15	-0.05	0.17	0.08	0.26	-0.27	0.14	0.44	0.08	0.01	0	0.18	-0.02	-0.35	-0.38	-0.17	-0.06	-0.25	0.05	0.14
Contig21787_RC	0.03	0.1	0.2	-0.07	0.44	0.34	0.02	-0.14	0.02	0.43	-0.13	-0.15	0.23	-0.09	-0.04	0.14	0.54	-0.09	-0.11	-0.19	0.02	-0.27	0.2	-0.24	0.5	-0.19	0.24	-0.38	-0.01	0.31	-0.24	0.01	0.14	0.08	0.04	0.26	0.44	-0.34	-0.09	-0.2	-0.2	-0.28	-0.13	-0.53	0.13	0.08	-0.07	-0.16	0.24
NM_002411	0.27	-0.25	0.55	0.25	0.15	-0.11	-1.04	-1.45	0	0.73	0.02	-1.35	-0.73	-1.38	0.55	-1.31	-1.09	0.25	-0.77	-1.62	0.03	1.06	-0.48	-1.84	-1.43	-1.66	-0.11	-0.96	-1.01	0.92	-1.77	-1.34	-1.24	-0.23	-0.58	-1.51	-1.51	-1.89	-1.32	-1.18	0.26	-0.14	-0.51	-1.31	-1.08	-0.64	-1.76	-1.62	-1.3
NM_003142	0.08	0.1	-0.23	0.08	0.09	0.02	-0.17	-0.22	-0.04	-0.16	0.16	-0.14	-0.28	-0.42	0.13	-0.23	-0.28	0.05	-0.11	0.07	-0.13	0.2	-0.11	0.01	0.11	-0.11	-0.01	0.19	-0.01	0.06	0.07	0.1	0.01	0.04	-0.15	0.02	0.3	0.14	-0.1	0.05	-0.04	-0.15	-0.24	0.22	-0.3	-0.22	-0.13	0.02	0.2
Contig52994_RC	0.17	-0.05	-0.48	-0.37	-0.57	-0.26	0.01	-0.03	-0.49	-0.56	-0.11	0.1	-0.45	-0.3	-0.59	0.02	-0.19	-0.07	-0.48	0.21	-0.2	0.11	-0.06	-0.03	-0.22	0.08	-0.08	-0.05	-0.3	-0.1	0.01	-0.46	-0.18	-0.45	-0.09	-0.48	-0.53	-0.85	0.31	-0.25	-0.15	0	0.16	0.8	-0.51	0.02	-0.7	0.28	0.19
NM_003144	0.03	-0.01	-0.12	0.12	0.05	-0.15	0.02	0.15	-0.07	0.03	0.11	1.04	-0.05	-0.12	0.02	-0.12	-0.14	-0.06	0.01	0.06	-0.06	0	-0.1	-0.08	0.06	-0.02	-0.05	0	-0.08	-0.03	-0.01	0.13	0.02	0.01	0.02	-0.01	-0.24	-0.03	0.05	0.03	-0.05	-0.07	-0.15	0.31	-0.13	0.06	-0.24	0.35	-0.03
NM_002416	-0.63	-0.63	-0.76	0.72	-0.03	-0.89	-0.79	0.41	-0.47	-0.45	0.49	-0.11	-0.95	-0.79	0.01	-0.41	-0.56	-0.15	0.02	0.41	-0.92	-0.55	-0.98	-0.49	-0.83	-0.72	-0.66	-0.55	-0.31	-0.43	-0.16	0.34	-0.28	-0.03	-0.62	-0.13	-0.8	-0.65	-1.05	0.07	-0.73	-0.82	0.38	-0.46	-0.23	-0.61	-0.69	0.34	-0.92
Contig9541_RC	0.8	-0.01	-0.11	-0.17	0.07	0.86	-0.25	-0.56	0.3	-0.21	0.14	-1.38	-0.25	-0.14	-0.43	-0.44	0.26	0.1	-0.33	-0.38	-0.37	-0.26	0.58	-0.69	0.44	-0.46	0	-0.38	-0.31	-0.14	-0.04	0.16	0.63	-0.29	-0.08	-0.32	-0.34	-0.32	-0.26	-0.04	0.9	-0.11	-0.53	-0.55	0.32	-0.33	-0.22	-0.29	0.28
Contig56513_RC	-0.08	0.23	0.19	-0.7	0.26	-0.1	0.32	0.23	0.04	-0.03	-0.16	-1.08	-0.2	0.24	-0.02	-0.04	0.13	0.09	0.19	-0.24	0.17	0.04	-0.25	-0.07	-0.22	0.37	0.07	-0.07	0	-0.03	0.16	-0.04	0.01	-0.66	0.3	0.24	-0.72	-0.11	0.38	-0.32	-0.01	0.11	-0.19	0.03	-0.32	0.18	0.09	-0.48	-0.08
NM_002421	-0.81	-0.21	-0.05	-0.32	-0.85	-0.48	-0.47	0.49	-0.35	-0.84	-0.37	0.37	-0.61	-0.97	0.09	-0.33	-0.82	-0.24	-0.73	0.71	-0.67	-1.07	-1	0.12	-0.41	-0.79	-0.69	-1.39	-0.54	-0.92	0.58	-0.57	-0.36	-1.11	0.21	0	-0.51	-0.68	-0.7	0.18	-1.22	-1.26	-0.16	0.51	-0.32	-0.07	-0.17	-0.15	-0.51
NM_002422	-0.35	-0.27	-0.07	-0.15	0.1	-0.1	0.13	-0.31	-0.29	-0.22	-0.2	0.36	-0.47	-0.33	0.27	-0.41	0.2	0.1	0.11	0.28	0.51	-0.5	-0.19	0.05	-0.04	-0.18	0.08	-0.55	-0.36	0.24	0.36	-0.57	-0.4	-1.16	-0.12	0.4	-0.69	-0.31	0.02	0.19	-0.87	0.26	-0.12	-0.22	-0.24	0.03	-0.27	-0.34	-0.08
NM_003152	0.23	0.03	-0.03	0.14	0	0.15	0.29	0.2	-0.01	-0.11	-0.12	-0.29	-0.11	0.14	-0.37	-0.22	0.05	0.54	0	-0.05	0.06	0.44	0.31	-0.09	-0.03	0.13	0.19	0.26	0.05	-0.03	0.3	-0.17	0.16	-0.19	-0.15	0.11	-0.27	-0.1	-0.08	-0.14	0.21	0.27	-0.16	0.09	-0.02	-0.07	0.21	-0.26	-0.28
NM_002425	-0.47	0	-0.17	-0.4	-0.18	-0.36	-0.51	-0.42	-0.85	-0.98	-0.41	-1.35	-0.19	0.07	-0.14	-0.3	-0.37	0.14	-0.81	0.62	-0.21	0.18	-0.74	-0.24	-0.17	-0.17	-0.55	-0.69	-0.34	-0.55	0.27	-0.03	-0.3	-0.8	0.54	-0.58	-0.14	-0.55	-0.35	-0.05	-0.67	-0.75	-0.19	0.03	0.59	-0.09	-0.06	-0.49	-0.22
NM_002426	-0.29	-0.23	-0.13	-0.36	-0.49	-0.24	-0.41	-0.21	-0.53	-1.37	-0.33	0.5	-0.15	-0.64	-0.02	-0.38	-0.82	-0.55	-0.7	0.77	-0.47	0.04	-0.6	-0.13	-0.55	-0.61	-1.54	-0.86	-0.33	-0.36	-0.43	-0.34	-0.5	-0.36	-0.26	-0.56	-0.28	-0.6	-0.48	0.17	-1.06	-0.68	-0.25	0.21	-0.39	-0.15	0.13	0.14	-0.38
NM_003155	-0.53	-0.09	-0.68	-0.55	-0.74	0.51	-0.71	0.02	-0.59	0.18	-0.7	-0.24	-0.18	-0.55	-0.72	-0.61	0.6	-0.99	-0.46	-0.27	-0.98	0.03	-0.14	-0.51	0.5	-0.62	0.31	-1	-0.47	-0.17	-0.78	-0.38	0.97	-0.01	-0.8	-0.69	-0.95	0.21	-0.04	-0.12	-0.51	-0.89	-0.12	-0.4	0.45	-0.49	-0.54	-0.48	-0.8
NM_002427	-0.55	0.1	0.06	-0.65	-0.23	-0.54	-0.04	-0.35	0.16	-0.67	-0.01	0.16	-0.52	-0.14	0.14	-0.06	-0.32	-0.02	-0.08	-0.02	0.01	-0.32	-1.37	0.08	-0.39	-0.12	-0.55	-1.03	-0.1	-0.63	0.79	-0.37	0.06	-0.67	0.25	0.45	-0.1	-0.49	0.11	-0.37	-0.33	0.17	0.3	-0.22	-0.62	0.31	-0.3	-0.49	-0.2
NM_003158	-0.35	-0.09	0.05	-0.09	-0.09	-0.19	-0.44	0.23	-0.25	-0.05	0.05	0.36	0.16	-0.33	0.12	-0.03	-0.27	-0.4	-0.2	0.3	-0.4	-0.3	-0.43	0.03	-0.11	-0.23	-0.23	-0.47	-0.31	-0.35	-0.39	-0.12	-0.08	0.15	0.02	-0.12	-0.14	-0.03	-0.1	0.3	-0.14	-0.59	0.15	-0.2	-0.05	-0.27	0.02	0.2	0.03
Contig46802_RC	-0.09	-0.42	-0.3	0.13	-0.82	-0.49	0.15	0.08	-0.2	0.08	-0.57	-0.14	-0.42	0	-0.67	-0.13	-0.39	0.17	-0.63	-0.06	0.08	-0.19	-0.38	0.05	-0.29	-0.14	0.14	0	-0.14	-0.31	-0.46	-0.4	-0.46	-0.32	-0.11	-0.24	-1.11	-0.28	-0.53	-0.21	-0.23	0.51	0.28	0.5	-0.3	-0.32	-0.11	0.4	-0.31
Contig54069_RC	0.06	0.17	0.03	0.05	0.14	0.02	-0.11	-0.17	-0.31	-0.11	-0.29	-0.04	-0.32	-0.12	-0.03	-0.26	-0.03	0.16	-0.03	-0.1	0.04	0.11	-0.07	-0.17	0.19	0	0.11	0.05	-0.3	0.05	0.09	-0.18	0.17	-0.04	-0.11	-0.14	-0.57	0.31	0.04	-0.08	0.18	-0.03	-0.22	0.02	-0.27	-0.04	-0.13	-0.28	0.52
Contig53130	-0.02	-0.3	-0.05	0.07	-0.16	-0.14	-0.25	0.01	-0.25	-0.32	-0.01	0.14	0.02	0.05	0.21	-0.03	0.01	0.21	-0.17	0.4	-0.08	-0.08	-0.22	0.49	-0.12	-0.12	-0.13	-0.11	-0.24	-0.22	0.06	-0.15	-0.17	-0.47	-0.04	-0.08	-0.61	-0.24	-0.12	0	0.14	0.01	0.12	0.25	-0.26	-0.19	-0.02	0.24	-0.15
NM_003161	-0.08	0.01	-0.36	-0.17	0.13	-0.08	-0.28	0.02	-0.33	-0.14	0.75	-0.14	-0.28	-0.34	-0.13	0.25	-0.19	-0.09	-0.04	-0.05	-0.16	0.05	-0.02	-0.09	-0.01	-0.07	-0.05	-0.08	-0.31	-0.13	-0.05	0.08	-0.06	0.55	-0.1	0.02	0.09	0.06	-0.04	0.01	0.19	-0.1	-0.24	-0.02	-0.06	0.07	-0.19	0.21	0.05
NM_003165	0.03	-0.34	0.15	-0.22	0.12	-0.27	0.23	-0.47	-0.18	-0.03	-0.09	0.04	-0.13	0.12	0.1	-0.1	0.09	-0.01	0.23	0.26	-0.08	-0.17	0.02	-0.07	0.19	-0.05	0.01	0.01	-0.15	-0.11	-0.13	-0.23	-0.09	0.09	-0.15	-0.04	-0.27	0.28	-0.04	-0.1	0.05	0.1	0.03	-0.29	0.1	-0.17	0.42	-0.36	0.28
NM_003166	-0.04	0.08	0.24	-0.11	-0.1	-0.02	0.02	-0.07	0.19	-0.05	-0.26	0.07	0.02	-0.3	-0.03	-0.26	-0.16	-0.05	-0.16	-0.2	-0.22	-0.08	0	0.21	0.17	-0.25	-0.03	0.03	0.05	0.11	-0.05	-0.23	0.26	0.2	-0.03	-0.04	0.44	0.04	-0.32	0.68	0.06	-0.16	0.46	-0.18	0.15	-0.27	-0.22	0.11	0.04
NM_001709	0.26	-0.2	-0.22	-0.49	-0.43	-0.22	-0.13	-0.12	0.22	-0.36	-0.24	-0.23	-0.33	-0.22	-0.34	-0.22	1	-0.62	-0.18	0.09	-0.1	-0.25	0.27	-0.36	0.46	-0.41	-0.17	-0.88	0.06	-0.1	-0.23	-0.25	0.02	-0.24	-0.05	-0.11	-0.26	0.75	0.96	-0.22	0.18	-0.54	-0.12	-0.18	-0.37	-0.11	-0.22	-0.1	0.88
NM_002438	-0.15	-0.14	-0.1	-0.34	-0.34	-0.45	-0.26	0	-0.2	-0.38	-0.14	0.12	-0.56	-0.33	-0.39	-0.09	-0.06	-0.06	-0.29	0.25	-0.17	-0.47	-0.55	-0.25	-0.16	0.08	-0.2	-0.06	0.22	0.08	0.11	-0.01	-0.11	0.18	-0.05	0.35	-0.9	-0.11	-0.39	0.1	-0.34	-0.38	0.03	0.16	-0.17	-0.09	-0.22	-0.31	-0.29
D84294	0.22	0.01	-0.18	-0.03	0.32	0.02	0.07	-0.43	-0.25	0.17	-0.01	-0.13	-0.16	-0.12	0.28	-0.26	-0.14	0.1	0.09	-0.33	-0.04	0.13	0.16	-0.3	-0.08	0.2	0.09	0.07	-0.07	0.16	0.01	0.22	-0.07	-0.02	-0.29	-0.13	-0.27	-0.07	0.15	-0.12	0.04	0.27	-0.17	0.05	-0.37	0	-0.03	-0.07	0.07
Contig50084_RC	0.04	0.13	-0.22	0.18	0.07	0.04	0.18	-0.08	-0.17	-0.11	-0.08	0.08	0.22	0.19	-0.1	-0.14	0.09	0.07	-0.01	0.04	0.12	-0.14	0.06	-0.22	0.04	0.11	0.02	0.12	-0.12	0.1	0.02	0.16	-0.04	0.29	-0.24	-0.1	-0.63	0.03	0.19	0.1	0.01	-0.05	-0.19	-0.16	-0.07	-0.03	0.21	-0.07	-0.13
Contig36339_RC	0.01	0.02	0.34	0.17	0.32	0.34	0.1	0.05	0.19	0.4	0.31	-0.32	-0.15	0.36	-0.45	0.06	0.31	0.1	0.3	0.05	0.17	-0.43	0.17	-0.22	0.06	0.15	0.06	0.2	0.1	0.17	-0.06	-0.07	0.02	-0.3	-0.23	-0.12	-0.58	-0.16	-0.22	0.02	0.3	-0.29	0.06	-0.33	0.25	-0.15	-0.18	0.03	-0.23
Contig44358_RC	0.08	0.07	0.5	0.14	-0.3	0.05	-0.05	0.35	0.44	-0.16	0.11	-0.03	0.26	-0.07	0.09	0.1	-0.24	-0.08	-0.17	-0.23	-0.04	-0.16	0.04	-0.24	0.08	-0.02	-0.03	-0.15	-0.19	-0.27	-0.02	0.09	0.12	-0.02	-0.16	-0.1	-0.03	-0.07	-0.08	0.22	0.18	0	-0.21	-0.02	-0.12	-0.2	-0.01	-0.17	0.35
NM_001710	0.16	-0.24	-0.13	0.36	0.17	0.37	-0.45	-0.11	-0.03	-0.04	-0.17	-0.67	0.18	0.04	-0.56	-0.66	-0.08	0.2	0.02	-0.4	-0.5	0.12	-0.45	-0.76	-0.15	-0.15	0.32	-0.64	-0.13	0.22	0.29	0.39	0.32	-0.79	-0.38	0.2	-0.14	-0.4	-0.26	0.33	-0.67	0.15	-0.01	-0.16	0.28	-0.53	0.78	-0.33	-0.5
NM_003172	-0.09	0.14	0.02	0.17	-0.03	-0.03	0.1	0.04	-0.09	0.22	0.22	-0.17	0.19	0.09	-0.13	0.31	-0.02	-0.15	-0.09	-0.16	0.07	-0.05	-0.23	-0.36	0.24	-0.04	0.17	0.06	-0.05	0.06	-0.03	0.08	0.04	0.1	0.04	-0.2	-0.18	0.05	-0.17	0.21	0.04	0.07	-0.02	-0.35	0.25	-0.06	-0.12	-0.04	0.13
NM_002443	-0.74	-0.46	-0.39	-0.76	0.06	-0.46	-0.76	-0.78	-0.31	-0.79	-0.45	-1.34	0.68	-0.28	-0.43	-0.44	-0.93	-0.89	-1.26	-0.43	-0.01	-0.75	-1.26	-0.88	-0.02	-0.44	-0.54	-1.38	-0.5	-0.8	-0.9	-1.09	-0.49	-0.44	0.13	-0.71	-0.45	-0.46	-0.66	0.77	-0.74	-0.42	-0.41	-0.45	0.93	-0.46	-0.26	-0.62	-0.37
NM_002444	-0.23	-0.06	-0.01	-0.16	0.06	-0.17	0.13	0.25	-0.1	-0.07	0.18	0.29	-0.11	-0.14	-0.19	-0.02	0	0.08	-0.04	0.23	0.02	-0.18	-0.3	0.5	-0.01	0.02	-0.1	0.02	-0.11	-0.12	0.1	-0.1	-0.21	-0.41	0.02	0.11	-0.34	-0.21	-0.04	-0.1	-0.2	-0.04	-0.17	0.16	-0.02	-0.05	0.09	0.25	-0.16
NM_002447	-0.26	-0.12	0.02	-0.07	0.17	-0.26	-0.13	-0.21	-0.15	0.12	0.11	-0.09	-0.03	0.05	0.28	-0.16	-0.23	0.03	-0.02	0.02	-0.15	0.22	-0.2	0.02	-0.08	0.12	-0.2	-0.24	0.07	-0.05	0.09	0.16	-0.06	-0.17	0.01	-0.32	0.07	0.02	-0.37	0.29	-0.31	0.12	0.01	-0.16	0.04	-0.13	-0.11	0.06	-0.05
NM_002448	-0.04	-0.12	0.1	-0.43	0.04	0.07	0.22	-0.21	0.1	-0.05	-0.15	0.04	0.04	-0.07	0.23	-0.23	0.16	0.12	0.01	-0.25	-0.04	-0.07	-0.08	-0.02	-0.01	0.01	0.22	-0.16	0.11	0.03	0.06	-0.08	0.21	-0.24	0.07	0.18	-0.21	0.08	0.33	-0.12	-0.21	-0.03	-0.21	-0.25	-0.19	0.06	0	-0.24	0.22
NM_002449	0.14	0.2	0.7	0.49	-0.26	0.13	0.44	-0.5	0.01	-0.54	0.11	-0.61	0.22	-0.21	0.4	-0.13	0.12	-0.24	-0.08	-0.03	0.29	-0.11	0.15	-1.36	0.3	0.4	0.19	0.24	-0.01	0.36	-0.38	-0.18	0.07	-0.12	-0.11	-0.36	-0.63	-0.27	0.32	-0.01	0.69	-0.09	0.19	-0.5	0.06	0.07	-0.18	-0.51	-0.25
Contig30061_RC	-0.11	-0.06	0.1	-0.06	0.25	-0.07	0.04	0.41	0.01	-0.01	0.06	-0.2	-0.01	-0.1	-0.37	0.44	0.04	-0.14	0.11	0.01	-0.26	-0.12	0.12	-0.01	0.22	-0.18	-0.23	-0.4	-0.24	0.14	-0.26	-0.06	-0.2	-0.29	-0.15	0.2	0.74	-0.27	-0.33	0.08	-0.02	-0.07	-0.03	-0.22	0.13	0.09	-0.17	0.01	-0.15
Contig42666_RC	-0.35	-0.37	-0.34	-0.25	0.16	-0.03	-0.08	-0.21	-0.28	0.24	-0.27	0.21	-0.2	0.24	0.19	-0.25	0.04	0.28	0.18	-0.15	0.07	-0.05	-0.28	0.14	-0.21	-0.3	-0.24	-0.02	-0.41	-0.1	-0.24	-0.22	-0.07	0.16	0.3	-0.21	-0.31	0.12	-0.02	-0.01	0.05	-0.01	0.13	0.06	-0.2	-0.32	0.33	-0.37	0.15
NM_002450	0.08	0.01	0.29	-0.09	-0.02	-0.06	0.13	0.06	-0.12	-0.03	-0.13	0.38	0.15	-0.13	0.19	-0.03	-0.07	-0.16	-0.1	0.11	0.17	-0.06	0.28	-0.03	-0.1	-0.06	-0.06	0.47	-0.03	-0.07	-0.26	-0.21	-0.21	-0.28	-0.18	-0.09	-0.31	-0.31	-0.14	-0.07	-0.23	-0.19	0.01	0.12	-0.23	-0.05	-0.08	0.18	0.12
NM_001723	0.23	0.09	-0.02	-0.3	0.24	-0.17	-0.36	-0.48	-0.44	-0.25	-0.29	-0.2	-0.21	-0.46	0.28	-0.19	-0.16	-0.09	-0.26	0.34	-0.04	0.4	0.62	-0.26	-0.34	-0.26	-0.13	0.96	0.01	0.21	-0.04	-0.44	-0.46	-0.47	-0.43	-0.69	-0.27	-0.51	-0.33	-0.21	-0.95	-0.75	-0.25	-0.18	-0.12	0.12	-0.42	-0.11	0.12
Contig44409	0.04	0.12	0.1	-0.15	0.1	0.25	0.08	-0.04	0.24	0.15	-0.05	-0.02	0.03	0.28	-0.17	0.13	0.14	0.07	0.14	-0.09	-0.08	-0.1	-0.15	-0.14	0.07	-0.03	0.03	-0.19	0.09	0.21	-0.06	0.14	0.05	0.45	-0.15	-0.1	-0.02	0.05	0.03	0.13	0.44	0.04	0.02	0.21	0.12	-0.09	0.22	-0.23	0.04
NM_002456	0.03	-0.32	-0.09	-0.35	0.48	-0.12	-0.16	-0.12	-0.14	0.3	0.36	-0.42	-0.59	0.65	-0.25	-0.4	-0.24	0.28	0.14	-0.4	-0.19	0	-0.08	-0.91	-0.25	0.28	-0.35	-0.78	-0.17	0.13	0.28	0.11	-0.25	-0.78	0.01	-0.68	-0.26	0.33	-0.41	0.32	-0.5	0.17	0.39	-0.46	0.38	0.09	-0.24	-0.47	-0.22
NM_002457	-0.86	-0.47	-0.8	-0.71	-0.7	-0.56	-0.66	0.39	-0.24	-0.7	1.21	-1.19	-0.64	-0.48	-0.69	-0.55	-1.02	-1.02	-0.62	-0.53	-0.78	-0.23	-1.19	-0.78	-0.8	-0.86	-0.67	-1	-0.43	-0.67	-0.78	-0.87	-0.84	-0.74	-0.66	-0.83	-0.54	-1.12	-0.58	-0.5	-0.73	-0.96	-0.64	-0.8	1.44	-0.35	-0.64	-0.5	-0.53
NM_003186	-0.08	0	0.07	-0.35	-0.02	-0.23	0.18	-0.39	-0.03	-0.24	-0.02	0.06	-0.01	0.06	-0.13	-0.06	0.15	0	-0.01	-0.29	0.26	-0.13	0.17	0.16	-0.31	0.18	-0.07	0.38	0	-0.2	0.15	0.04	-0.27	-0.66	0.31	0.09	-0.46	-0.19	0.16	-0.17	-0.05	-0.13	-0.24	0.1	-0.04	0.23	0.27	0	-0.14
NM_019846	-0.08	-0.29	-0.14	-0.09	-0.08	-0.08	-0.02	0.31	-0.14	0.1	-0.21	0.07	-0.02	-0.13	-0.1	-0.06	-0.14	-0.19	0.12	-0.21	-0.04	-0.01	0.02	-0.06	-0.15	-0.16	-0.12	0.59	0.19	0.12	-0.06	-0.16	-0.12	-0.06	-0.06	-0.04	0.09	0.86	-0.32	0	-0.12	-0.1	-0.07	0.06	0.21	0.16	0.08	-0.11	-0.18
NM_019847	-0.07	-0.05	-0.35	-0.7	0.14	-0.24	-0.07	-0.54	-0.15	-0.06	-0.17	0.45	-0.36	-0.11	0.13	-0.17	0.04	0.13	-0.3	-0.03	0.22	-0.11	-0.01	0.31	0.14	0.18	0.08	0.4	-0.28	-0.09	0.16	-0.19	-0.29	-0.55	0.21	0	-0.68	-0.21	0.06	-0.39	-0.29	-0.13	-0.37	0.11	-0.19	0.1	-0.08	-0.28	0.23
Contig57226_RC	0.04	0.31	-0.13	-0.14	-0.09	-0.08	0.18	-0.52	-0.01	-0.09	0.05	0.02	0.32	0.04	-0.09	0.16	0.2	0	-0.24	0.15	0.07	-0.19	-0.22	0.02	-0.14	0.14	0.03	-0.22	-0.36	-0.22	0.01	-0.28	0.13	0.28	-0.13	-0.1	-0.25	-0.25	-0.19	-0.21	0.18	-0.12	-0.26	-0.23	0.09	-0.12	0.03	-0.01	0.04
Contig53098_RC	-0.07	-0.1	-0.18	-0.14	0.38	0.14	0.05	-0.17	-0.11	0.28	-0.12	-0.39	-0.05	-0.11	-0.2	0.26	0.18	-0.02	-0.29	-0.24	-0.25	-0.03	0.34	0.07	0.06	0.11	0.03	-0.37	-0.17	0.48	-0.49	0.03	-0.08	-0.29	-0.32	0.02	0.8	-0.1	0.04	-0.05	-0.23	-0.19	-0.07	-0.41	-0.2	0.3	-0.33	0.16	0.07
NM_001731	-0.02	0.05	0.3	0.02	-0.03	0.11	0.09	0.12	0.02	-0.21	0.1	0.06	-0.12	0.02	-0.16	-0.06	0.11	0.18	-0.27	0.56	-0.01	0.14	0.17	0.03	-0.23	0.08	-0.02	0.1	-0.22	-0.05	-0.04	-0.04	0.19	0.17	-0.24	-0.14	-0.35	-0.21	0.44	-0.07	0.04	-0.05	-0.03	0.19	0.02	-0.09	-0.09	-0.02	-0.06
Contig44415	0.16	0.07	-0.18	-0.09	-0.18	0.25	-0.08	-0.11	-0.03	-0.13	0.16	-0.39	-0.07	-0.07	-0.03	0.04	0.13	0.03	0.16	-0.31	0.17	0.24	0.07	-0.1	-0.43	-0.11	-0.04	-0.01	0.04	0	0.07	0.04	0	-0.22	-0.04	-0.11	0.03	-0.27	-0.17	0.05	0.26	-0.07	-0.07	-0.42	-0.34	-0.07	-0.31	-0.21	0.02
NM_001733	-0.1	-0.11	0.06	-0.2	0.05	-0.12	0.25	-0.05	0.04	-0.04	-0.04	0.2	-0.14	-0.01	-0.25	-0.03	0.15	0.04	0.09	0.62	0.08	-0.06	0.01	0.07	-0.32	0.12	0.16	0.19	0.13	0.1	0.19	-0.11	-0.22	-0.5	0.02	0.28	-0.43	-0.27	-0.01	-0.07	-0.32	0.05	-0.08	0.08	-0.12	0.2	0.02	0.15	-0.23
NM_002462	-0.79	-0.63	0.57	0.48	-0.15	-0.73	-0.51	0.3	-0.64	0.23	0.07	-0.03	-0.4	-0.66	-0.76	-0.08	-0.35	-0.62	0.16	-0.07	-0.42	0.37	-0.52	0.23	0.45	-0.57	-0.39	-0.32	-0.49	-0.3	0.3	0.26	-0.37	-0.32	0.37	0.06	-0.58	-0.55	-0.39	0.05	0.12	-0.63	0.42	-0.06	0.24	-0.46	0.18	-0.06	-0.54
NM_001734	-0.15	-0.23	-0.12	-0.23	0.07	-0.23	0.27	-0.33	-0.07	-0.09	0.05	0.14	-0.39	-0.13	-0.21	-0.21	0.17	0.14	0.18	0.62	0.06	0.08	0.05	-0.01	-0.43	0.07	0.18	0.26	0.1	0.18	0.12	-0.13	-0.19	-0.5	-0.05	0.36	-0.65	-0.17	0.07	-0.23	-0.34	0.15	-0.1	0.01	-0.14	0.15	-0.16	0.29	-0.31
NM_003197	0.06	0.02	0.01	0.24	-0.14	-0.13	0.13	-0.36	-0.16	0.14	0.31	-0.38	0.08	0.05	0.05	0	0.2	0.03	0.23	-0.26	0.06	0.14	0.14	-0.22	0.16	0.06	0.18	0.07	-0.3	-0.03	-0.07	0.18	0.23	0.17	-0.05	-0.1	-0.3	0.04	-0.05	0.13	0.3	0.04	-0.13	-0.3	-0.01	-0.15	-0.12	-0.47	0.36
NM_003199	0.03	-0.01	-0.12	-0.21	0.19	0.1	0.17	-0.18	0.24	0.22	0.08	-0.06	0	-0.23	-0.03	-0.11	0.1	0.15	0.2	-0.09	0.11	0.2	0.15	-0.16	-0.1	0.16	0.19	0.14	0.34	0.13	0.13	0.01	-0.06	-0.46	-0.03	0.29	0.07	-0.01	0.09	-0.19	-0.22	0.22	-0.18	-0.12	-0.26	0.29	-0.07	-0.13	-0.09
NM_019854	0.15	0.11	-0.17	0.01	-0.02	-0.01	-0.12	-0.1	0.02	0.21	-0.19	0.54	-0.07	0.29	0.28	-0.01	0.2	0.03	0.07	-0.02	-0.02	0	-0.04	0.17	0.15	-0.73	0.15	0.18	0.3	0.11	0.08	0.08	0.31	0.39	0.5	0.4	0.43	0.32	0.05	-0.05	0.08	0.52	-0.03	0.42	0.29	0.3	0.36	0.04	-0.1
NM_019857	-0.1	-0.1	0.07	0.67	-0.07	-0.02	-0.31	0.03	-0.28	0.27	-0.18	-0.22	0.02	-0.15	0.06	-0.22	-0.1	0.04	-0.1	-0.12	0.1	0.09	-0.21	0.04	-0.17	-0.11	-0.3	-0.27	-0.24	-0.15	-0.04	-0.12	-0.18	0.2	-0.02	-0.12	-0.13	0.37	-0.27	0.06	-0.15	-0.08	0.32	-0.06	-0.06	-0.16	-0.01	0.2	-0.04
Contig14390_RC	-0.05	-0.07	0.02	0.1	-0.09	0	0.27	0.78	0.19	-0.02	0.23	0.12	0.25	0	-0.13	0.09	-0.01	0.01	-0.03	-0.05	0.44	-0.15	0.01	-0.08	-0.13	-0.04	-0.07	0.35	0.09	0.11	-0.09	0.01	-0.14	-0.12	-0.16	0.08	-0.01	0.16	-0.14	0.15	0.09	0.04	-0.15	-0.14	0.23	-0.02	-0.12	-0.07	-0.17
Contig56263_RC	-0.15	-0.07	-0.43	0.02	0	-0.17	-0.11	0.21	-0.02	0.04	0.35	-0.37	-0.28	0.07	0.08	0.33	-0.06	-0.14	0.13	-0.21	-0.24	-0.26	-0.34	-0.29	-0.19	0.48	-0.22	-0.44	0.17	-0.11	0.44	-0.05	-0.22	-0.5	-0.12	-0.06	-0.42	-0.29	-0.17	-0.05	-0.19	-0.12	-0.16	-0.26	-0.05	0.05	-0.24	-0.2	-0.2
NM_001740	-0.64	-0.13	-0.42	0.86	-0.04	-0.48	-0.31	-0.34	-0.55	-0.64	0.09	0.69	-0.55	-0.34	0.14	-0.46	-0.14	-0.27	-0.4	0.19	-0.22	-0.94	-0.5	0.72	-0.56	-0.2	-0.16	-0.47	-0.06	-0.29	-0.42	-0.54	-0.54	-0.04	0.21	-0.13	-1.09	-0.13	0.27	-0.45	-0.68	-0.57	-0.27	0.88	-0.47	-0.2	0.2	0.21	-0.42
Contig52443	0.4	0.06	-0.51	0	-0.27	0.41	-0.08	-0.06	-0.28	-0.09	-0.36	-0.23	-0.4	-0.35	-0.33	-0.25	0.2	-0.39	0.16	0.28	-0.17	0.32	0.15	0.11	-0.05	0.16	0.34	0.29	-0.16	0.19	-0.18	-0.62	0.53	-0.62	-0.42	-0.38	-0.01	-0.51	0.18	0	0.21	-0.34	0.27	0.29	-0.45	-0.23	-0.48	0.07	-0.4
NM_001741	-0.55	-0.44	-0.57	-0.57	-0.43	-0.49	-0.7	-0.48	-0.49	-0.44	-0.55	-0.66	-0.5	-0.49	-0.45	-0.52	-0.7	-0.55	-0.55	-0.52	-0.54	-0.63	-0.66	-0.59	-0.43	-0.6	-0.62	-0.57	-0.41	-0.51	-0.59	-0.72	-0.62	-0.54	-0.52	-0.62	-0.51	-0.7	-0.56	-0.41	-0.42	-0.57	-0.51	-0.7	-0.51	-0.37	-0.46	-0.44	-0.46
NM_001747	-0.31	0.04	0.17	0.32	0.03	0.1	0.02	0.19	0.2	0.05	0.05	0.06	-0.14	-0.03	0.07	0.18	0	-0.07	0.11	0.13	-0.08	0.16	-0.02	0.25	-0.23	0.15	-0.01	0.29	0.03	-0.04	0.1	0.08	0.25	-0.41	0.05	0.17	-0.25	-0.23	-0.04	0.01	-0.26	-0.22	0.01	0.06	-0.1	-0.1	-0.11	0.12	-0.01
NM_001748	-0.42	-0.27	-0.08	-0.15	0.22	-0.17	0.03	0.04	-0.43	0.16	-0.22	0.09	-0.51	0.08	0.28	-0.27	-0.09	0.16	0.06	-0.18	-0.08	0.12	-0.4	0.09	-0.07	0.02	-0.11	-0.15	-0.19	0.09	0.08	-0.03	-0.3	0.14	0.17	-0.09	-0.74	0.26	-0.15	-0.07	-0.58	0.12	0.04	0.23	-0.22	-0.16	-0.06	-0.06	-0.31
Contig56864_RC	0.2	0.24	-0.14	-0.03	0.13	0.25	-0.13	-0.17	-0.08	0.13	-0.1	0.02	-0.2	-0.35	0.17	-0.2	-0.07	-0.16	-0.2	-0.38	-0.28	-0.11	-0.02	0.14	0.22	0.14	0.15	-0.23	-0.07	-0.06	-0.22	-0.04	0.24	-0.19	-0.39	-0.14	0.25	0.03	0.12	-0.4	0.2	-0.06	-0.38	0	-0.27	-0.08	-0.16	0.25	0.14
Contig28679_RC	0.04	-0.05	-0.18	0.16	0.03	0.15	0.16	-0.24	0.09	0.02	-0.21	0.06	0.07	-0.05	0.17	-0.17	0.06	0.12	0.09	0.05	0.03	0.1	-0.01	-0.26	-0.16	-0.03	0.14	0.16	-0.03	0.01	0.01	-0.2	-0.05	-0.16	-0.19	0.01	0.55	0.11	0.09	-0.1	-0.19	0.1	-0.39	-0.11	-0.42	-0.14	-0.12	0.12	0.15
NM_001753	-0.09	-0.02	-0.1	-0.48	0.14	-0.12	0.23	-0.29	-0.05	0.01	-0.2	0.2	-0.09	-0.03	-0.19	-0.09	0.1	0.15	0.03	-0.18	0.05	-0.07	0.21	-0.19	-0.08	0.14	0.21	0.39	0.22	0.11	0.05	-0.14	-0.17	0.14	-0.01	0.4	-0.57	0.08	0.01	-0.26	-0.32	0.22	-0.35	-0.17	-0.24	0.04	-0.03	-0.54	-0.34
NM_001754	-0.07	-0.18	0.17	-0.21	0.27	0.08	0.36	0.01	0.28	0.12	-0.06	0.08	0.11	-0.08	-0.13	-0.15	0.13	0.22	-0.07	-0.24	0.09	-0.03	-0.38	-0.1	0.29	0.21	0.2	-0.22	0.36	-0.07	0.08	-0.05	-0.01	-0.37	-0.13	-0.19	0.65	0.11	-0.06	0.07	-0.2	-0.15	-0.15	0.08	0.25	0.22	0.14	0.07	-0.1
NM_002483	-0.43	-0.28	-0.65	-0.45	0.43	-0.24	-0.38	-0.33	-0.55	-0.54	0.85	-0.38	-0.35	-0.17	0.01	-0.26	-0.7	0.44	-0.45	-0.13	-0.62	0.06	-0.6	-0.44	-0.49	-0.8	-0.43	-0.67	-0.53	-0.28	-0.39	-0.3	-0.49	-0.09	0	-0.56	-0.2	-0.01	-0.5	0.32	-0.04	-0.31	0.64	-0.11	1.11	-0.28	-0.37	-0.29	-0.32
NM_002485	-0.09	0.04	-0.26	-0.09	0.01	0.02	-0.27	-0.18	-0.17	-0.04	-0.01	-0.09	-0.32	-0.15	0.01	-0.16	-0.1	-0.09	-0.13	-0.09	-0.03	-0.14	0.11	-0.01	0.12	-0.16	-0.05	-0.04	-0.15	0.03	-0.12	-0.02	0.08	0.25	-0.08	-0.08	-0.31	0.24	0.06	0.08	-0.02	-0.03	0.05	0.12	-0.44	-0.11	-0.16	-0.05	0.32
NM_001756	-0.54	-0.37	-0.55	-0.52	-0.37	-0.63	-0.61	-0.62	-0.37	-0.65	-0.58	-0.65	-0.08	-0.47	-0.32	-0.62	-0.4	-0.36	-0.48	-0.61	-0.48	-0.33	-0.26	-0.42	0.81	-0.56	-0.33	-0.59	-0.32	-0.35	-0.21	-0.19	0.38	1.14	-0.61	-0.63	-0.5	0.17	-0.58	-0.56	-0.73	-0.63	-0.57	-0.73	0.64	0.01	-0.23	-0.18	-0.13
NM_001757	-0.16	-0.31	-0.05	-0.1	-0.19	-0.27	-0.01	0.13	0.23	-0.24	-0.09	0.18	-0.29	-0.01	-0.44	-0.34	-0.11	0.04	-0.29	0.23	-0.03	-0.09	-0.26	0.05	-0.29	-0.15	-0.13	0.19	-0.31	-0.09	0.06	-0.33	-0.02	0.35	0.27	-0.05	-0.13	-0.18	-0.05	0.23	-0.13	0.23	0.05	0.38	0.27	-0.1	0.23	0.05	-0.56
NM_002487	-0.02	0.01	0.09	-0.44	0.1	-0.05	0.31	-0.33	0.1	0.04	-0.02	0.01	0.02	0.15	-0.09	0.07	0.17	0.1	0.22	-0.11	0.14	0.01	0.05	0.1	-0.1	0.16	0.16	0.3	0.19	0.06	0.13	-0.1	-0.16	-0.39	0.16	0.28	-0.62	-0.08	0.17	-0.04	-0.14	0.17	-0.18	0.07	-0.11	0.17	0.14	0.26	-0.16
NM_001758	-0.44	-0.1	-0.05	-0.47	-0.03	0.23	-0.21	-0.78	0.29	-0.01	-0.19	0.38	0.43	-0.32	0.34	-0.34	0.1	-0.39	-0.49	-0.26	-0.23	0.15	-0.3	-0.04	0.43	-0.25	-0.18	-0.32	0.04	-0.16	-0.25	-0.23	0.05	0.02	-0.14	-0.05	0.45	0.26	0.35	0.46	0.19	-0.66	-0.24	-0.38	0.02	-0.2	0.38	-0.24	0.43
NM_001759	-0.05	-0.03	-0.17	-0.07	0.14	-0.14	0.38	-0.02	0.03	0.04	0.06	-0.08	0	0.09	-0.16	0.15	0.2	0.01	0.11	-0.04	0.09	0.04	-0.06	-0.08	-0.05	0.16	0.07	0.24	0.08	0.14	0.09	-0.06	-0.11	-0.37	0.18	0.18	-0.45	-0.12	0.11	-0.13	0.03	0.09	-0.14	-0.17	0.05	0.11	0.04	-0.19	-0.1
NM_001766	0.19	-0.18	-0.04	-0.04	0.28	-0.2	-0.15	0.01	-0.14	-0.33	0.02	0.19	-0.36	-0.1	-0.39	0.01	0.02	0.12	0.13	0.06	0.01	-0.21	-0.09	0.17	0.16	-0.11	0.04	0.22	0.01	-0.01	0.13	-0.01	-0.17	0	-0.06	0.13	-0.49	-0.02	-0.23	0.01	-0.39	-0.11	-0.01	-0.08	0.05	-0.15	-0.1	-0.31	-0.16
NM_001767	-0.02	-0.11	0.14	0.35	0.06	-0.18	-0.31	0.41	-0.03	-0.24	0.27	0.2	-0.28	-0.18	-0.23	0.11	-0.14	0.11	0.05	0.32	0.02	-0.3	-0.3	0.07	-0.27	-0.22	-0.24	-0.07	0	0.01	0.34	0.1	-0.12	0.08	-0.1	0.18	-0.38	-0.2	-0.52	0.12	-0.43	-0.28	0.27	-0.2	0.05	-0.13	-0.15	-0.11	-0.37
NM_002497	-0.4	-0.2	0.01	-0.15	-0.15	-0.21	-0.62	0.03	-0.27	-0.15	-0.14	0.33	0.03	-0.39	0.47	0.06	-0.59	-0.53	-0.53	0.03	-0.34	-0.2	-0.75	0.24	-0.4	-0.3	-0.4	-0.92	-0.33	-0.47	-0.4	-0.02	-0.16	-0.1	0.12	-0.16	0.02	0.19	-0.39	0.22	-0.13	-1.18	-0.04	0.35	-0.13	-0.21	-0.08	0.28	0.13
NM_001769	0.09	-0.06	-0.17	-0.23	-0.17	-0.05	0.17	-0.21	-0.12	-0.11	-0.12	-0.14	0.17	-0.01	-0.07	-0.06	0	-0.02	-0.21	0.57	0.09	-0.16	-0.14	-0.22	-0.12	0.03	0	-0.06	-0.12	0	-0.1	-0.18	0.22	-0.2	-0.08	-0.12	-0.46	-0.53	-0.06	0.52	-0.13	0.08	0.5	0.19	-0.41	-0.11	-0.1	-0.04	0.17
NM_001770	-0.25	-0.1	-0.02	0.29	-0.12	-0.13	-0.05	0.34	0.02	-0.26	0.41	0.07	-0.08	-0.12	-0.17	0.12	-0.32	0.21	-0.12	-0.03	0.11	-0.18	-0.25	-0.02	-0.08	-0.22	-0.17	0	0.02	0	-0.21	0.19	-0.11	-0.02	0.01	-0.05	-0.04	-0.02	-0.26	0.01	-0.2	-0.07	0.03	-0.28	0.05	-0.04	-0.21	-0.06	-0.21
NM_001773	-0.01	-0.36	-0.14	-0.55	0.06	-0.1	0.3	-0.29	-0.13	-0.24	-0.18	-0.04	0.06	-0.05	-0.4	-0.04	0.04	0.12	0.14	-0.36	-0.2	-0.24	0.16	0.02	-0.16	0.03	0.23	0.3	0.12	0.28	0.03	-0.13	0.42	-0.09	-0.15	0.16	-0.45	0	-0.16	-0.2	-0.27	0.03	-0.11	-0.1	0.04	-0.1	-0.04	-0.62	-0.24
NM_001777	-0.06	0.13	-0.33	-0.2	0.3	-0.07	0.01	-0.03	-0.03	-0.1	0.35	-0.14	0.14	0.05	-0.38	0.21	-0.13	0.01	0.02	0.29	-0.27	-0.55	-0.2	-0.49	0.2	0.09	0.01	-0.37	-0.44	-0.31	0.22	0.11	0.37	0.03	-0.25	-0.25	-0.49	0.55	-0.24	-0.01	0.05	-0.1	-0.44	-0.11	0.38	-0.3	0.01	-0.38	-0.07
NM_001778	0	-0.12	0.2	0.48	0.2	-0.15	0.03	0.32	0.02	-0.27	0.18	0.05	-0.28	-0.22	-0.33	0.17	-0.11	0.19	-0.06	0.14	-0.07	-0.24	-0.32	0.14	-0.15	-0.13	-0.23	0.15	-0.15	0	0.18	0.13	-0.15	0.02	-0.13	0.24	-0.09	-0.23	-0.46	0.02	-0.16	-0.16	0.15	-0.13	-0.01	-0.19	-0.18	-0.22	-0.32
Contig18502_RC	0.2	0.74	-0.04	-0.24	0.25	0.72	-0.45	0.46	-0.19	-0.02	-0.13	-0.92	-0.62	-0.27	-0.32	0.01	0.6	-0.99	-1.19	-0.63	0.25	-0.34	-0.44	-0.93	0.94	-0.79	0.49	-0.95	-0.07	-0.29	-1	0.02	0.77	-1.4	-0.91	-0.68	-1.31	0.47	-0.58	-0.44	0.21	-1.19	-0.75	-1.07	-0.48	-0.79	-0.74	-0.44	0.5
AF090900	0.09	0.1	-0.17	0.1	-0.13	-0.19	-0.1	-0.28	-0.33	-0.16	-0.11	-0.14	-0.25	-0.18	0.15	-0.14	-0.17	0	-0.18	0.22	-0.1	0.12	0.05	0.06	-0.03	0.09	0.01	0.19	-0.18	-0.02	-0.04	0.05	-0.09	-0.31	0	-0.09	-0.62	0.08	0.18	-0.06	0.14	-0.09	-0.08	0.17	-0.3	-0.15	-0.23	-0.05	0.43
Contig41078_RC	-0.1	-0.03	-0.25	0.03	0.03	-0.2	-0.39	-0.25	-0.56	-0.13	0.41	0.22	-0.44	-0.09	0.26	-0.15	-0.1	0.11	0.02	-0.08	-0.17	0.11	0.17	0.2	0.32	-0.1	-0.15	0.03	-0.45	-0.1	-0.19	-0.09	0.04	0.07	0.05	-0.16	0.01	-0.13	0.57	-0.06	-0.03	-0.11	-0.08	0.06	-0.12	-0.12	-0.25	-0.08	0.22
Contig37562_RC	-0.36	0.33	-0.26	-0.22	0.25	0.15	-0.59	-0.62	-0.5	0.15	-0.17	-0.6	-0.65	-0.13	-0.36	-0.63	0.33	-0.41	-0.37	-0.58	-0.37	-0.61	0.04	-0.39	0.5	-0.06	0.2	-0.37	-0.46	0	0.09	0.29	0.41	0.5	-0.19	0.26	-0.59	0.58	-0.67	-0.43	-0.38	-0.48	-0.53	-0.77	0.53	-0.64	-0.75	-1	0.39
NM_001781	0.08	0	0.15	0.39	0.14	-0.21	-0.23	-0.04	-0.29	-0.29	0.17	0.1	-0.38	-0.42	-0.13	0.06	-0.17	0.12	-0.01	0.33	-0.33	-0.16	-0.44	-0.04	0.04	-0.35	-0.22	-0.09	-0.16	-0.12	0.42	0.27	-0.15	-0.1	-0.31	0.09	-0.41	-0.2	-0.41	0.25	-0.41	-0.2	0.17	-0.11	-0.22	-0.22	-0.2	-0.21	-0.38
NM_001786	-0.29	0.05	0.16	0.07	-0.26	-0.18	-0.8	0.24	-0.3	-0.35	0.04	0.18	0.01	-0.75	0.48	0.22	-0.55	-0.97	-0.47	0.5	-0.52	0.04	-0.49	0.19	-0.09	-0.32	-0.4	-0.75	-0.81	-0.54	-0.61	0.04	-0.14	0.36	0.05	-0.33	-0.54	0.08	-0.47	0.12	-0.63	-1.4	0.06	0.12	-0.29	-0.33	-0.01	0.39	0.03
AF090913	0.04	-0.12	0.01	0.41	-0.03	-0.07	0	0.28	0.09	-0.12	-0.04	0.09	0.24	-0.19	0.04	0.05	-0.14	-0.09	-0.17	0	-0.06	-0.05	-0.12	0.06	-0.26	-0.01	-0.16	0	0.07	0.04	0.03	-0.04	-0.21	0.02	0.02	0.03	-0.06	-0.09	-0.05	0.06	-0.43	-0.17	0.16	0.03	-0.01	0.08	0.02	0.15	-0.1
AF148505	0.28	0.14	0.17	-0.16	0	0.16	0.12	-0.2	0.06	0.36	0.06	-0.21	-0.06	0.31	-0.09	-0.14	-0.02	0.23	0.02	-0.23	0.18	0.04	0.45	-0.22	0.18	0.31	0.13	0.07	0.08	0.14	0.14	0.25	0.06	0.17	-0.04	-0.05	0.01	0.06	0.15	0.04	0.01	0.12	0.2	-0.29	0.26	-0.04	-0.25	-0.19	-0.18
Contig38517_RC	-0.4	-0.3	-1.74	-0.49	-0.37	-0.2	-0.51	-0.27	-0.18	-0.7	-0.4	-0.32	-0.36	-0.5	-0.34	-0.25	-0.62	-0.07	-0.52	-0.05	-0.42	-0.31	-0.51	0.77	-0.39	-0.89	-0.32	-1.15	-0.9	-0.15	-0.31	-0.51	-0.45	0.59	-0.44	-0.41	-0.82	-0.6	0.15	-0.25	0.17	-1.03	-0.1	-0.01	-0.14	-0.19	0.29	-0.08	-0.28
NM_001792	-0.29	-0.23	-0.59	-0.33	-0.11	-0.16	-0.21	-0.17	-0.18	-0.62	0.71	-0.3	-0.23	-0.17	-0.15	1.08	-0.24	-0.31	-0.01	-0.07	-0.25	-0.04	-0.38	-0.23	-0.12	-0.15	-0.26	-0.5	0.23	-0.27	-0.22	-0.22	-0.29	-0.26	-0.05	-0.25	-0.16	-0.38	-0.05	0.37	-0.13	-0.71	-0.06	-0.05	-0.23	-0.12	-0.13	0.45	-0.15
NM_001793	-0.39	-0.39	-0.19	-0.4	-0.47	-0.77	-0.08	-0.17	-0.52	-0.48	-0.68	0.86	-0.28	-0.46	-0.37	-0.25	0.05	-0.04	-0.53	0.42	-0.1	-0.19	0.01	0.78	-0.86	-0.22	-0.26	0.37	-0.12	-0.26	-0.32	-0.42	-0.69	-1.02	-0.49	-0.5	-0.12	-0.99	-0.19	-0.34	-0.69	-1.03	0.04	0.27	-0.21	-0.18	-0.16	0.52	-0.12
NM_001795	0.03	-0.22	-0.15	-0.53	0.22	-0.04	0.27	-0.33	-0.15	0	-0.06	0.21	0.07	-0.03	-0.32	0.09	0.09	0.14	0.12	-0.29	-0.09	-0.2	0.21	0.02	-0.01	0.02	0.09	0.05	0.07	0.23	0.1	-0.1	-0.14	-0.01	-0.09	0.27	-0.27	0.07	-0.14	-0.18	-0.24	0.08	-0.05	-0.05	0.05	0	0.04	-0.4	-0.09
NM_001797	0.04	0.02	0.09	-0.48	0.21	0.03	0.48	-0.34	0.19	0.21	-0.07	0.12	0.04	0.15	-0.23	-0.06	0.3	0.13	0.2	-0.23	0.26	0.03	-0.12	-0.22	-0.17	0.26	0.09	-0.19	0.13	-0.19	0.17	-0.14	-0.19	-0.94	0.12	0.25	0.05	-0.17	0.33	-0.32	-0.09	0.15	-0.13	-0.03	0.08	0.32	0.02	-0.04	-0.08
AF228704	0.06	-0.42	-1	0.31	-0.15	-0.15	-0.02	0.35	-0.1	0.21	-0.49	-0.36	0.49	0.12	0.11	0.27	-0.3	0.16	0.11	-0.12	0	0	-0.33	-0.31	-0.1	-0.18	-0.18	-0.23	0.08	-0.03	0.09	0.07	-0.08	0.23	0.05	-0.15	0.4	-0.08	-0.08	0.19	-0.19	0.11	0.31	-0.05	0.14	-0.02	-0.16	-0.14	-0.14
Contig54547_RC	-0.05	0.17	-0.01	-0.92	0.31	0.04	0.48	-0.44	0.43	0.06	-0.38	-0.1	-0.4	0.36	-0.09	-0.03	0.11	0.18	0.18	-0.24	0.2	0.07	-0.49	-0.09	-0.28	0.36	-0.21	-0.61	0.07	-0.35	0.29	0.01	0.1	-0.9	0.23	0.2	-0.29	-0.24	0.35	-0.17	-0.02	0.37	-0.27	0.03	-0.32	0.42	0.27	-0.32	-0.11
U63542	0.11	0.04	-0.11	-0.22	-0.17	0.1	-0.04	-0.07	-0.06	-0.12	0.03	0.01	0.3	-0.15	-0.26	-0.14	-0.08	-0.02	-0.24	0.11	0.03	-0.2	0.02	-0.23	-0.02	0	-0.23	-0.1	-0.11	-0.24	-0.26	-0.32	-0.24	0.05	-0.37	-0.24	0.1	-0.11	-0.05	0.06	-0.06	-0.18	-0.02	0.03	-0.38	-0.17	-0.28	-0.18	-0.02
Contig61829_RC	0.46	0.25	0.81	-1.03	-0.43	-0.04	0.22	-0.41	0.02	-0.41	-0.36	-0.55	-0.39	-0.14	0.18	-0.27	-0.47	0.02	-0.45	-0.1	0.38	-0.59	0.82	-0.42	-0.72	-0.85	0.5	-0.07	-0.06	0.29	-0.1	-0.23	-0.25	0.48	-0.48	-0.23	-0.15	-0.22	-0.44	-0.23	0	-0.15	-0.07	-0.52	-0.05	-0.26	-0.3	-0.13	0.61
Contig34516_RC	-0.12	-0.18	-0.04	-0.41	0.48	0.03	-0.19	-0.12	-0.24	0.03	-0.23	0.12	-0.04	0.2	-0.17	0.32	-0.02	-0.25	-0.1	-0.23	-0.33	-0.08	0.03	0.04	-0.11	-0.04	-0.07	-0.6	-0.16	0.28	-0.1	-0.2	-0.16	-0.45	-0.01	-0.09	0.89	-0.1	-0.17	-0.05	-0.39	0.02	0.03	-0.32	-0.13	0.18	-0.25	0.2	0.05
Contig48722_RC	0.11	0.22	-0.2	-0.41	0.03	0.07	0.26	-0.33	-0.04	0.21	-0.14	-0.26	0.05	0.26	0.07	-0.14	0.26	0.05	0.26	-0.42	0.09	0.15	0.18	0.07	-0.01	0.19	0.38	0.18	-0.17	0.14	0.11	-0.11	-0.1	-0.43	-0.25	0.06	-0.08	-0.09	0.08	-0.29	-0.04	0.27	-0.26	-0.58	-0.25	-0.21	0.02	-0.46	0.08
Contig51884_RC	0.01	0.16	-0.14	0.18	-0.23	-0.13	-0.31	-0.45	0.01	-0.25	-0.18	-1.13	0.31	-0.05	0.29	0.09	-0.05	-0.23	-0.22	-0.16	0.03	0.15	0.18	-0.03	-0.07	0.11	0.03	0.25	0.1	0.12	-0.27	-0.33	0.06	0.09	0.02	-0.29	-0.17	0.07	0.08	0.09	0	0.02	-0.17	-0.12	-0.34	-0.12	0.11	-0.18	0.03
Contig24571_RC	0.43	-0.01	-0.26	-0.13	0.08	-0.12	-0.43	-0.22	-0.09	0.56	-0.2	-1.11	-0.04	-0.03	-0.29	0.35	-0.3	-0.27	-0.05	0.02	-0.07	-0.48	-0.15	-0.32	0.01	0.52	-0.22	-0.22	-0.16	-0.05	-0.14	-0.03	0.31	0.73	-0.25	-0.25	-0.07	-0.21	-0.19	-0.15	-0.1	-0.28	-0.1	-0.53	0.8	-0.12	0.15	-0.13	-0.12
Contig11086_RC	0.15	0.23	-0.28	-0.23	0.44	0.36	0.23	-0.06	0.06	0.12	-0.2	-0.05	-0.09	0.33	0.02	0.26	0.27	-0.12	-0.15	-0.15	0.13	-0.15	0.19	-0.01	0.21	0.06	-0.06	-0.47	-0.13	0.19	-0.29	-0.11	0.07	-0.22	0.04	-0.14	0.7	0.2	-0.19	0.12	0.14	0.04	-0.07	-0.26	0.03	0.09	0.15	-0.14	0.22
Contig47150_RC	0.05	-0.02	-0.15	-0.31	-0.21	-0.08	-0.03	0.03	-0.19	-0.46	-0.12	-0.18	-0.1	-0.1	-0.25	-0.06	-0.29	-0.18	-0.01	0.05	-0.11	0.51	0.1	-0.09	-0.17	0.25	-0.17	-0.25	-0.18	-0.13	-0.15	-0.19	0.05	0.6	0.44	-0.15	-0.12	-0.64	0.08	-0.07	-0.34	0.2	0.18	0.56	-0.41	0	-0.27	0.34	-0.01
AW025980_RC	0.07	-0.04	0.42	-0.28	0.23	0.13	0.34	-0.51	-0.23	0.19	-0.16	-1.19	-0.7	-0.02	-0.4	-0.2	0.08	-0.18	0.1	-0.14	-0.06	0.47	-0.57	-0.21	-0.37	0.34	0.2	-0.38	-0.01	0.07	-0.06	0.03	-0.06	-0.55	-0.12	0.41	-1.36	-0.12	0.24	-0.32	-0.53	0.45	-0.22	-0.06	-0.5	0.26	-0.23	-0.53	-0.16
Contig54898_RC	0.15	0.2	0.09	-0.24	-0.05	0.14	0.29	-0.12	0.21	0.07	0.15	-0.21	0.21	0.11	0.07	-0.01	0.08	0.07	0.1	-0.46	0.16	0.04	0.2	-0.48	0.05	0.04	0.1	0.09	-0.09	0.09	-0.08	-0.02	0.14	0.45	0.18	-0.06	-0.02	-0.17	0.07	-0.04	0.2	0.14	-0.04	-0.4	0.02	0.05	0.21	-0.55	-0.08
Contig3566_RC	0.03	0	-0.21	-0.02	0.23	0.13	-0.23	0.11	0.03	-0.36	-0.19	-0.22	0.01	-0.36	-0.62	0.02	0.04	-0.17	-0.04	-0.09	-0.14	-0.07	-0.14	-0.65	-0.12	-0.29	-0.19	0.26	-0.09	-0.18	-0.21	-0.16	-0.16	0.24	-0.6	-0.17	-0.68	0.09	-0.38	-0.02	-0.06	-0.52	0.42	-0.01	-0.32	-0.39	-0.61	0.17	0.28
Contig48480_RC	-0.1	-0.26	0.08	-0.2	0.08	-0.17	-0.14	-0.35	-0.26	0.1	-0.22	0.23	0.23	-0.24	0.49	-0.21	0.11	0	0	-0.31	-0.02	-0.06	-0.22	-0.04	0.09	-0.02	0.03	-0.03	-0.15	-0.06	-0.12	-0.31	-0.15	-0.5	-0.21	-0.07	-0.13	-0.07	-0.1	0.05	-0.6	-0.03	-0.05	-0.19	-0.23	-0.13	-0.15	0.04	-0.01
Contig55770_RC	0.06	-0.12	0	-0.11	-0.02	-0.03	-0.08	-0.06	-0.13	-0.01	0	-0.2	0.03	-0.09	0.19	-0.02	-0.28	0.09	-0.13	-0.2	-0.28	0.11	-0.07	-0.06	0.06	0	0.12	0.06	-0.3	-0.11	0.11	-0.1	0.25	-0.09	0	-0.22	-0.23	-0.29	0.38	-0.12	-0.07	-0.08	0	0.14	0.06	-0.07	0.04	-0.43	0.11
AL133030	-0.1	-0.11	0.01	-0.16	0.27	-0.09	-0.07	0.24	0.2	-0.06	0.39	0.12	0.19	-0.1	0.02	0.07	-0.1	-0.15	0.18	-0.13	0.09	-0.42	-0.06	-0.21	0.14	-0.02	-0.17	-0.26	-0.03	-0.16	-0.03	-0.07	-0.08	-0.26	0.15	0.15	-0.47	-0.3	0.08	0.27	0.01	0.02	-0.06	-0.21	-0.02	-0.13	0.39	-0.14	-0.06
AL133033	0.22	-0.07	-0.23	0.04	0.27	0.19	-0.11	-0.34	-0.33	-0.07	0.33	-0.16	-0.31	-0.03	0.01	-0.31	0.1	0.06	-0.21	-0.24	-0.13	0.33	-0.02	-0.23	0.14	0	0.06	-0.07	-0.16	-0.13	-0.1	0.16	0.22	-0.08	-0.07	-0.22	0.06	0.26	0.12	0.26	0.26	0	-0.21	-0.24	0.24	-0.22	-0.12	-0.14	0.14
AL133035	-0.21	0.15	0.03	0.2	-0.02	-0.23	-0.01	-0.15	-0.34	0.08	-0.18	0.34	-0.05	0.08	-0.1	0.27	0.1	0.04	-0.16	0.01	0.19	-0.01	-0.11	0.33	-0.33	0.36	0.05	0.07	0.13	0.09	0.13	-0.31	0.03	-0.46	0.11	-0.09	-0.26	0	0.15	-0.03	-0.43	-0.02	-0.02	0.16	0.06	0.11	0	-0.06	-0.29
AL133047	-0.04	-0.02	-0.12	-0.15	0.12	0.1	0.21	-0.34	-0.13	0.12	-0.06	-0.09	-0.12	-0.05	-0.14	-0.09	0.12	0.19	0.12	-0.15	0.07	0.29	0.21	0.05	-0.07	0.32	0.24	0.28	0.03	0.13	-0.05	-0.05	0	-0.36	-0.11	0.15	-0.22	-0.06	0.09	-0.11	-0.18	0.25	-0.06	-0.12	-0.04	0.1	-0.1	-0.23	-0.03
AF201951	-0.29	0.34	-0.12	-0.16	0.33	-0.02	0.46	0.05	0.41	0.09	0.13	-0.22	-0.19	-0.19	0.39	-0.17	0.19	-0.18	-0.19	-0.14	0.21	-0.15	0.26	-0.33	-0.1	0.69	-0.02	0.03	0.35	0.2	0.01	0.34	-0.01	-0.14	-0.12	0.31	-0.6	-0.07	0.46	-0.01	-0.26	0.13	-0.15	-0.16	-0.42	0.42	-0.18	-0.39	-0.3
AB041269	-0.24	0.19	0.11	-0.22	0.03	-0.05	0.11	0.04	0.18	-1.05	-0.01	0.05	-0.24	0.16	-0.02	-0.02	0.24	0.05	-0.02	-0.09	0.16	0.19	0.11	0	0.39	-0.02	0.12	-0.39	-0.22	0.24	-0.27	0.11	0.2	0.05	0.17	-0.23	-0.31	-0.03	0.24	0.27	0.4	-0.34	0.12	-0.01	0.33	-0.23	0	-0.15	0.22
AL133074	0.33	0.24	0.04	-0.03	-0.07	0.17	0.1	-0.26	-0.09	0.01	0.28	-0.38	-0.29	0.12	-0.04	-0.04	0.04	0.05	-0.14	-0.46	0.18	0.11	0.06	-0.51	0.31	0.07	0.13	-0.2	-0.14	-0.05	-0.08	-0.06	0.1	0.54	-0.16	-0.14	-0.12	0.23	0.14	-0.36	0.07	-0.03	0.18	-0.58	-0.23	0.1	0.05	-0.58	0.19
Contig50288_RC	-0.27	-0.15	-0.03	-0.72	0.83	-0.23	0.22	-0.3	-0.05	0.03	-0.03	0.78	-0.27	-0.07	-0.27	-0.27	0	-0.12	-0.35	-0.01	0.23	0.07	-0.36	-0.14	-0.52	-0.4	-0.28	0.14	0.01	-0.66	0.27	-0.16	-0.23	-1.03	0.18	0.12	-0.23	-0.64	-0.1	-0.33	-0.14	-0.2	-0.15	0.2	-0.26	0.2	-0.06	0.28	-0.43
Contig43599_RC	-0.01	0.1	0.08	0.1	-0.02	-0.07	-0.02	0.1	-0.13	0.11	0.02	-0.04	0.09	0.16	0.34	-0.12	0.18	0.08	0.02	0	0.16	0.17	0.1	0.26	0.05	-0.16	0.11	0.01	0.14	-0.02	0.07	0.15	0.33	0.36	0.4	0.35	0.39	0.31	0.03	0.13	0.1	0.45	0	0.44	0.26	0.3	0.27	0.13	0.08
Contig8165_RC	-0.31	-0.4	-0.08	1.02	-0.39	-0.23	-0.41	0.21	-0.23	-0.55	-0.24	0.41	-0.28	-0.25	-0.28	-0.31	-0.66	-0.61	-0.37	0.36	0.8	-0.48	-0.07	-0.13	-0.35	-0.19	-0.42	-0.68	-0.35	-0.28	-0.38	-0.43	-0.6	-0.29	-0.14	-0.14	-0.18	-0.51	-0.41	-0.16	-0.29	-0.6	-0.29	-0.12	-0.37	-0.16	-0.39	0.74	-0.32
AF058988	-0.15	-0.12	-0.08	0.37	0.07	-0.05	0.06	0.04	0.11	0.04	-0.11	-0.23	0.16	-0.07	0.11	-0.06	-0.18	-0.01	-0.15	-0.1	-0.11	-0.33	-0.14	-0.12	-0.21	-0.05	-0.23	-0.11	-0.03	-0.09	0.08	-0.26	-0.18	-0.13	0.19	-0.12	0.03	0.15	0.01	0.14	0.29	0.02	-0.05	-0.21	-0.27	0	-0.03	-0.03	-0.07
Contig52490_RC	-0.2	-0.03	0.08	-0.21	-0.21	-0.13	-0.55	-0.07	-0.32	-0.36	-0.08	0.12	0.03	-0.21	-0.36	0.3	-0.46	-0.35	-0.18	-0.08	-0.3	-0.13	-0.19	-0.12	0	-0.65	-0.25	-0.95	-0.43	-0.3	-0.23	-0.1	-0.09	0.41	0	-0.38	-0.22	-0.06	-0.38	0.38	0.01	-0.48	0.49	0.19	-0.02	-0.31	-0.27	-0.12	-0.15
AL133094	0.29	0.28	-0.17	-0.1	-0.04	-0.13	-0.27	-0.09	-0.29	-0.06	0.15	0.22	-0.44	0.01	0.06	-0.16	0.06	-0.07	-0.05	-0.2	-0.03	0.18	0.15	-0.12	0.03	-0.09	0.13	0.1	-0.22	0.12	-0.04	-0.38	0.05	0.33	-0.14	-0.13	-0.18	0.15	0.33	-0.11	0.12	-0.1	-0.13	0.09	-0.18	-0.04	-0.03	0.08	0.15
AL133096	-0.16	-0.14	-0.2	-0.45	-0.09	-0.01	-0.29	-0.2	0.09	-0.19	0.53	-0.19	-0.02	-0.15	0.51	-0.01	-0.26	-0.29	-0.17	-0.3	-0.06	0.12	0.15	-0.36	0.08	-0.08	-0.15	-0.37	-0.19	-0.22	-0.2	-0.06	-0.2	0.5	0.15	-0.61	-0.05	-0.13	-0.31	0.09	0.12	-0.26	0.06	-0.45	0.08	-0.1	0.34	-0.39	0.19
Contig47493_RC	-0.24	0.06	-0.14	-0.23	0.29	0.1	-0.05	-0.14	-0.15	0.23	-0.03	-0.2	-0.14	-0.18	-0.07	0.32	0.01	-0.06	-0.38	-0.16	-0.24	-0.13	0.31	-0.05	0.33	0.22	0.16	-0.34	-0.27	0.29	-0.48	-0.17	-0.09	-0.05	-0.22	0.06	0.42	-0.04	0.19	0.12	-0.25	0.22	0.12	-0.37	-0.22	0.14	-0.44	0.23	0.03
Contig33888_RC	0.41	0.03	-0.57	-0.22	0.28	-0.07	-0.23	-0.26	-0.34	-0.28	-0.05	-0.35	-0.45	-0.22	0.32	-0.27	-0.29	0.11	0.09	-0.17	-0.3	0.65	-0.36	-0.56	-0.06	-0.22	-0.13	-0.19	-0.24	-0.04	0.54	-0.19	-0.12	0.43	-0.22	-0.25	0.24	0.43	-0.41	-0.16	-0.28	-0.01	-0.23	-0.43	-0.27	-0.29	-0.07	-0.21	0.19
Contig19451_RC	0.44	-0.06	-0.43	-0.15	0.09	0.2	-0.16	-0.04	0.12	0.21	-0.03	0.33	-0.08	-0.12	-0.13	0.11	-0.15	-0.35	0.03	0	-0.25	0.08	0.07	-0.06	-0.05	-0.27	0.05	-0.74	0.34	0.08	-0.33	-0.35	-0.24	-0.03	-0.09	0.56	0.69	-0.16	0.01	0.03	-0.04	0.02	0.05	-0.29	-0.04	0	0.24	0.05	-0.12
Contig40712_RC	-0.17	0.36	0.06	-0.39	0.12	0.44	-0.16	-0.09	-0.5	0.76	-0.48	-0.06	-0.58	0.42	-0.35	-0.49	-0.28	0.11	-0.63	-0.23	-0.11	-0.01	-0.19	-0.4	-0.87	0.31	-0.13	0.21	-0.18	0.19	-0.04	0.4	-0.34	-1.05	-0.19	-0.21	0.09	-1.02	-0.88	-0.3	-0.69	-0.37	0.41	0.11	-0.69	-0.45	-0.89	-0.08	-0.5
Contig31587_RC	-0.16	-0.14	-0.21	-0.03	0.17	0.09	-0.37	-0.07	-0.4	0.35	0.18	0.02	-0.43	-0.19	-0.14	0.08	0	-0.3	-0.63	-0.17	-0.18	-0.03	-0.24	0.55	0.14	-0.05	0.03	-0.45	-0.24	-0.1	-0.85	-0.23	-0.28	0.51	-0.18	-0.02	-0.11	-0.22	-0.15	-0.07	0.19	-0.13	-0.02	0.03	-0.27	0.17	-0.35	0.31	-0.27
Contig21876_RC	-0.02	0.27	0.39	0.03	0.05	-0.24	0	0.03	-0.04	-0.08	0.01	-0.09	0.25	-0.1	0.1	0.02	-0.04	0.06	-0.09	0.1	0.14	-0.42	-0.3	-0.09	-0.03	-0.09	-0.2	-0.37	-0.16	-0.19	0.06	-0.16	-0.27	-0.13	0.07	-0.21	-0.03	0.3	0.01	0.15	-0.04	-0.23	0.15	0.31	0.07	-0.16	0.04	-0.09	0.22
NM_003202	-0.15	-0.32	0.17	0.17	-0.25	-0.29	0.04	0.09	-0.04	-0.27	0.06	0.12	-0.04	-0.24	-0.13	0.1	0.01	-0.02	0.06	0.12	0.2	-0.02	0.08	0.15	-0.19	-0.16	0.02	0.32	0.01	-0.04	0.13	0.01	-0.18	-0.07	-0.34	0.04	-0.24	-0.25	-0.24	-0.24	-0.67	-0.11	0	0	0.06	-0.17	-0.12	-0.05	-0.05
Contig57940_RC	0.19	0.14	0.1	-0.23	0.03	0.15	0.12	-0.19	-0.03	-0.07	0.24	-0.46	0.09	0.08	-0.03	-0.09	0.13	-0.03	-0.18	-0.35	-0.01	0.07	0.03	-0.33	0.28	0.01	0.18	0.03	-0.13	0.09	-0.01	0.07	0.2	0.25	-0.19	-0.08	-0.3	0.08	0.24	0.01	0.15	0	-0.04	-0.32	0.1	-0.2	-0.02	-0.46	0.02
Contig49169_RC	-0.22	-0.14	-0.04	0.12	-0.22	-0.26	-0.17	0.19	-0.27	-0.19	-0.16	0.08	-0.03	-0.2	0.08	-0.07	-0.34	-0.3	-0.34	0.55	-0.22	-0.24	-0.26	0.22	-0.22	-0.15	-0.3	-0.25	-0.24	-0.33	-0.2	-0.12	-0.17	-0.01	0.14	-0.22	-0.5	-0.17	-0.19	-0.05	-0.25	-0.34	0.3	0.39	-0.26	-0.29	-0.2	0.21	0.08
Contig44455_RC	-0.15	0.13	-0.14	0.27	0.2	0.16	0.02	0.11	0.33	0.05	-0.24	-0.2	0.05	-0.22	-0.02	0.02	-0.07	-0.24	-0.21	-0.28	-0.24	-0.03	0.27	-0.1	0.09	0.07	-0.01	-0.17	0.2	0.27	-0.21	0.03	-0.09	-0.01	-0.18	0.34	0.71	-0.1	-0.1	-0.04	-0.06	0.15	-0.18	-0.26	-0.24	0.34	-0.03	0.21	-0.14
X72475	0	-0.04	-0.03	-0.15	-0.06	0.09	0.12	0.27	0.51	0.1	0.63	0.26	0.24	0.01	-0.05	0.08	-0.12	-0.17	-0.04	-0.03	0.28	-0.14	-0.44	-0.07	-0.19	-0.12	-0.09	0.24	0.31	0.08	-0.09	-0.17	-0.05	0.02	0.08	0.09	0.21	-0.04	-0.09	0.15	0.03	0.13	-0.02	-0.08	0.1	0.05	-0.23	0.05	-0.14
NM_003213	-0.26	-0.07	0.1	0.07	-0.04	-0.02	0.18	-0.02	0.1	-0.19	0.01	0.08	0.19	0.05	-0.04	0.21	-0.02	0.13	-0.21	0.53	-0.03	0.07	-0.12	0.26	-0.07	0.13	-0.1	-0.19	0.06	-0.09	0.02	-0.05	0.05	-0.11	-0.14	-0.16	-0.03	-0.05	-0.19	0.11	0.02	-0.31	0.28	0.25	0	0.03	-0.05	0.38	0.04
NM_003217	0.06	0.16	-0.03	0.13	-0.02	0.17	0.07	-0.07	0.03	0.09	-0.12	-0.27	0.12	0.02	0.09	-0.23	0.06	0.1	0.06	-0.15	-0.03	0.04	0.28	-0.47	0.08	0.02	0.2	0.09	-0.11	0.1	-0.03	0	0.26	0.06	0.23	-0.17	-0.09	0.16	-0.01	0.28	0.09	0.11	0.05	-0.07	0.21	-0.05	0.15	-0.37	0.11
NM_003221	0.34	-0.08	0.43	-0.36	-0.38	0.02	0.38	-0.03	0.22	0.1	-0.38	0.08	-0.11	0.27	0.22	0.23	0	0.52	-0.05	-0.26	0.22	0.4	0.29	-0.23	-0.15	0.38	0.18	0.38	-0.02	0.23	0.28	0.2	-0.07	0.06	-0.02	-0.13	0.29	-0.25	-0.46	-0.13	-0.49	-0.04	0.37	-0.21	0.02	0.31	0.35	-0.29	-0.01
NM_003223	-0.11	0.04	0	0.08	-0.12	0.14	0.2	0.06	0.13	0.07	-0.05	-0.18	0.34	-0.1	0.09	0.02	-0.03	0.01	-0.21	-0.01	0.05	-0.13	-0.06	0.08	-0.01	-0.02	0.02	0.02	0.15	-0.1	0.17	-0.39	0.04	0.13	-0.03	0.06	0.47	-0.1	0.09	0.24	0.17	-0.01	-0.22	0.17	0.14	-0.01	0.01	0.06	0.22
NM_003225	-1.63	-1.4	0.15	-0.09	0.43	-0.51	-1.21	-0.01	-0.64	0.36	-0.65	-1.55	-0.44	-0.55	0.92	-0.46	-0.53	0.28	-0.73	-1.58	-0.95	-0.28	-1.06	-1.57	0.04	-1.49	-1.03	-0.39	-0.8	0.54	-0.82	-1.04	-1.58	0.32	-0.74	-0.83	-0.93	0.32	-1.43	0.17	-1.48	-1.52	-1.33	-1.78	0.48	-0.85	-1.09	-1.45	-0.97
NM_003226	-0.77	-1.04	-0.33	0.34	0.14	-0.24	-0.3	-0.57	0.21	0.19	0.48	-1.49	0.31	-0.26	0.43	0.13	-0.4	0.44	-0.45	-1.48	-0.33	0.42	-0.7	-1.54	0.34	-0.96	-0.59	-0.24	-0.17	0.48	-0.65	-0.33	-0.95	0.34	-0.77	-0.62	-0.77	0.31	0.29	0.6	0.04	-0.79	0.05	-1.63	0.77	-0.44	0.18	-1.46	-1.04
NM_002501	-0.06	-0.34	-0.21	-0.22	0.08	0.08	0.1	-0.1	0.07	0.55	-0.07	0.29	0.13	-0.15	-0.32	-0.19	-0.02	-0.24	0.18	-0.3	-0.03	-0.25	0.04	-0.23	-0.11	-0.1	0.03	0.09	0.35	0.15	-0.2	0.03	-0.2	0.03	0.11	0.12	-0.1	0.3	-0.16	-0.19	-0.23	0.34	-0.29	-0.07	0.13	0.05	-0.12	0.43	-0.12
NM_003234	-0.58	0.08	0.15	-0.56	-0.08	-0.31	0.07	-0.37	-0.32	-0.55	0.16	0.37	-0.18	-0.19	0.19	0.03	-0.05	0.01	-0.3	0.01	0.13	-0.15	-0.47	-0.24	-0.53	-0.03	-0.12	-0.29	-0.27	-0.29	-0.05	0.08	-0.4	-0.59	-0.55	-0.33	-1.08	0.04	-0.07	-0.24	-0.43	-0.46	0.08	0.17	-0.43	-0.11	-0.49	0.07	0.38
NM_003236	-0.33	-0.52	-0.34	-0.27	-0.08	-0.52	-0.24	-0.3	-0.32	-0.4	-0.21	0.27	-0.61	-0.36	-0.51	-0.37	-0.11	-0.28	-0.04	0.84	-0.25	-0.13	-0.4	0.24	0.1	-0.49	-0.32	0.44	-0.12	-0.01	-0.27	-0.48	0	-0.26	-0.52	-0.32	-1.04	-0.54	-0.07	-0.11	-0.53	-0.3	0.14	0.39	-0.08	-0.43	0.22	-0.25	-0.24
NM_002509	0.82	-0.35	-0.57	0.94	-0.56	-0.17	0.12	-0.19	-0.11	-0.78	-0.21	-0.9	-0.37	-0.44	-0.42	0.17	-1.1	-1.41	-0.53	-0.14	0.4	-0.31	-1.57	-0.49	-0.46	-0.51	-0.39	-1.43	-0.62	-0.29	-0.46	-0.44	-0.6	-0.52	-0.34	-0.47	-0.38	-1.55	-0.37	-0.15	-0.55	0.13	0.44	-0.75	-0.52	0.54	-0.25	-0.3	-0.2
NM_003238	0.12	-0.21	0.01	-0.58	-0.15	-0.28	-0.05	-0.08	0.23	0.16	-0.2	0.14	-0.49	0.08	-0.16	0.03	0.04	-0.03	0.17	-0.26	0.67	-0.3	-0.24	0.44	-0.25	0.27	-0.19	-0.33	0.09	-0.21	0.3	0.63	-0.16	-0.54	-0.27	0.08	-0.42	0.1	0	-0.18	-0.32	-0.54	-0.27	0.17	-0.42	0.33	-0.05	0.25	0.03
NM_003239	0.24	-0.03	0.12	-0.46	0.1	0.39	0.61	-0.46	0.37	0.25	0.05	-0.3	0.18	0.2	-0.19	0.17	0.34	0.15	0.28	-0.16	0.28	0.23	0.23	-0.44	-0.17	0.21	0.27	-0.07	0.19	0.34	-0.04	-0.27	-0.16	-0.57	-0.12	0.19	-0.38	-0.24	0.18	0.07	0.13	0.34	0.09	-0.56	-0.08	0.12	-0.03	-0.61	-0.24
M34671	-0.13	0.03	-0.01	-0.16	-0.1	-0.02	0.14	-0.06	-0.02	0.06	-0.2	-0.02	-0.01	0.22	-0.02	-0.12	0.01	0.31	-0.12	-0.09	0.16	0.26	0.23	0.33	-0.11	-0.16	-0.03	0.27	-0.01	0.05	0.08	-0.19	-0.17	-0.34	-0.03	-0.09	-0.51	-0.29	-0.14	-0.27	-0.14	0.14	-0.18	0.27	-0.22	-0.13	0.02	0.05	-0.03
NM_002510	-0.3	-0.03	-0.22	-0.14	-0.04	-0.44	-0.11	0.18	0.14	-0.03	-0.02	-0.09	-0.15	-0.12	-0.34	-0.07	0.05	-0.03	0.05	0.36	-0.03	-0.21	-0.12	-0.15	-0.31	0.23	-0.04	0.65	-0.04	-0.12	0.15	-0.04	-0.16	-0.13	0.01	0.45	-0.6	-0.29	-0.07	0.15	-0.3	-0.08	0.02	0.18	-0.17	0.05	0.01	0.1	-0.2
NM_002512	-0.31	-0.08	-0.23	-0.15	-0.25	-0.14	0.03	-0.11	-0.02	-0.22	0.43	-0.14	-0.12	-0.15	-0.39	0.52	-0.25	-0.19	-0.21	-0.03	-0.28	-0.28	-0.1	-0.26	-0.24	-0.3	-0.25	-0.05	-0.37	-0.19	-0.24	-0.2	-0.27	0.75	-0.13	-0.25	-0.41	-0.33	-0.18	0.04	-0.08	-0.16	-0.49	-0.13	-0.04	-0.16	-0.27	-0.08	-0.19
NM_003243	0.25	-0.5	0.33	-0.7	-0.11	-0.2	-0.15	0.12	-0.14	-0.47	-0.3	0.2	-0.36	0.2	-0.59	-0.19	-0.04	-0.19	-0.04	-0.03	-0.11	-0.05	0.22	-0.43	-0.34	-0.24	0.21	0.59	0.01	0.16	-0.32	-0.48	-0.45	-0.24	0.04	0.24	-0.44	0.45	-0.25	-0.28	-0.69	0.45	-0.24	-0.56	-0.32	-0.19	-0.15	-0.11	0.39
Contig37758_RC	-0.02	0.09	-0.21	-0.41	0.32	0.36	0.06	0.16	0.24	-0.1	0.12	-0.32	-0.38	0.11	-0.11	0.33	-0.09	0.18	0.12	-0.28	0.03	-0.05	0.14	-0.26	-0.3	0.01	0.12	0.11	0.31	0.18	-0.07	-0.09	-0.15	0.14	-0.28	0.24	0.79	0.03	-0.24	-0.38	0.01	0.28	-0.13	-0.2	-0.14	0.11	-0.2	-0.02	0.17
NM_002515	-0.22	-0.24	-0.49	-0.57	-0.63	0.69	-0.26	-0.74	-0.6	0.55	-0.58	-0.75	-0.19	-0.18	-0.84	-0.5	0.03	-0.67	-0.4	-0.62	-0.18	-0.49	0.67	-0.85	0.82	-0.37	0.56	0.04	-0.15	0.43	-0.52	0.47	-0.32	-0.82	-0.7	-0.31	-0.5	-0.14	0.95	-0.51	0.92	-0.08	-0.61	-0.96	-0.57	-0.44	-0.78	-0.86	-0.57
NM_003246	-0.25	0.05	-0.13	-0.19	0.15	-0.19	0.16	-0.25	-0.33	0.02	0.1	0.36	-0.05	0.06	-0.11	0	0.39	-0.12	0.15	-0.26	0.26	-0.23	-0.16	0.07	-0.03	0.05	-0.28	-0.35	-0.22	-0.26	0.03	0	0.06	-0.58	0.18	0.08	-0.9	-0.22	0.32	-0.17	0.06	-0.32	-0.01	0.21	-0.14	0.15	0.25	0.07	0.41
NM_003247	-0.11	0.03	-0.12	-0.6	0.26	-0.17	0.4	-0.6	0.01	0.09	0.01	-0.1	-0.16	0.15	-0.09	0.11	0.17	0.16	0.18	-0.15	0.13	0.11	-0.21	-0.18	-0.33	0.31	0.06	-0.57	-0.03	-0.34	0.1	-0.1	-0.12	-1.05	0.17	0.24	-1.02	-0.13	0.39	-0.13	-0.12	0.19	-0.31	-0.01	-0.34	0.43	0.17	-0.16	-0.03
NM_003248	-0.47	-0.69	-0.22	-1.3	0.01	-0.41	-0.25	-0.82	0.54	-0.24	-0.49	-0.38	-0.26	-0.1	-0.56	-0.45	0.22	0.33	0.49	-0.69	0.31	-0.27	0.3	-0.23	-0.25	0.22	0.16	-0.09	-0.2	0.23	0.23	0.04	-0.36	0.04	-0.11	0.51	-0.66	0.47	-0.16	-0.48	-0.36	0.48	-0.48	-0.52	-0.4	0.64	-0.2	-0.65	0.24
Contig48799_RC	0.13	0.05	-0.39	-0.12	0.34	0.04	-0.12	-0.07	-0.14	-0.16	0.18	0.02	-0.38	-0.31	-0.01	-0.15	-0.18	0.02	0.05	0.08	-0.17	0.13	-0.05	0.03	0.09	0.09	0.04	0.03	-0.04	-0.01	0.17	0.15	0.03	-0.14	-0.14	0.06	0.02	0.08	0.05	0.03	-0.01	0.06	-0.2	-0.03	-0.18	-0.01	-0.17	0.28	0
NM_019903	-0.12	-0.15	0.36	0.03	-0.04	-0.01	0.12	-0.12	-0.21	-0.13	-0.18	0.21	0.09	-0.02	-0.3	-0.21	0.06	0.04	0.13	-0.02	-0.06	0.16	0.15	0.14	0.06	0.31	0.45	0.27	-0.08	0.07	-0.1	-0.18	-0.32	-0.03	-0.19	0.2	-0.41	0.11	-0.01	-0.23	-0.11	0.1	-0.16	0.13	-0.17	-0.05	-0.01	-0.02	-0.1
Contig55022_RC	0.26	-0.08	0.4	0.21	0.08	-0.12	-0.21	0.11	-0.06	-0.08	-0.13	0.03	-0.26	-0.01	0	-0.03	-0.36	-0.36	-0.16	-0.06	0.15	1.02	-0.33	-0.12	-0.37	0.14	-0.23	-0.21	0.13	0.25	-0.33	-0.35	-0.25	-0.24	-0.12	-0.21	-0.2	-0.31	-0.27	-0.02	0.67	0.12	0.3	-0.12	-0.38	-0.1	-0.19	0.04	-0.06
NM_002524	-0.07	-0.03	0.09	0.05	0.08	-0.01	-0.21	-0.21	0.01	-0.16	-0.19	0.01	0.05	-0.03	0.07	-0.11	-0.01	-0.03	0.01	0.39	0.03	-0.15	-0.31	0.05	0	-0.02	-0.19	-0.19	0.07	-0.19	-0.04	0.03	-0.17	-0.05	0.05	0.26	-0.57	-0.08	0.15	-0.07	-0.15	-0.12	-0.05	0.03	-0.11	-0.17	-0.07	0.21	0
NM_003254	-0.43	-0.15	0.04	-0.33	0.14	-0.2	0	-0.15	-0.09	0.29	-0.18	0.41	-0.12	-0.19	-0.01	-0.04	0.02	0.21	-0.1	-0.12	0	0.01	0.06	0.29	0.35	-0.14	-0.13	0.04	-0.18	0	0.1	-0.04	-0.07	-0.27	0.22	0.03	-0.23	0.02	0.01	-0.01	-0.45	0.08	-0.2	0.01	0.11	0.03	0.15	-0.12	-0.15
NM_003256	-0.13	-0.76	-0.33	-1.25	0.28	0.59	-0.18	0.8	0.14	-0.33	-0.81	-0.57	-0.49	0.33	-0.3	-0.24	-0.19	-0.12	-0.02	-0.51	-0.14	-0.43	0.13	-0.73	-0.2	0.09	0.29	-0.03	0.71	0.25	0.19	0.12	-0.61	0.4	-0.05	0.47	-1.24	0.46	-0.34	-0.47	-1.25	0.02	-0.2	-0.28	-0.22	-0.1	0.58	-0.26	-0.09
NM_003258	-0.42	-0.12	-0.35	-0.42	-0.48	-0.39	-0.55	0.44	-0.14	-0.18	-0.34	0.32	0.16	-0.39	-0.18	0.46	-0.51	-0.59	-0.69	0.06	-0.32	-0.58	-0.36	0.34	-0.17	-0.16	-0.36	-0.68	-0.4	-0.63	-0.56	0.14	-0.05	0.53	0.51	-0.35	-0.12	-0.08	-0.37	0.34	-0.15	-0.57	-0.2	0.15	0.13	-0.24	-0.09	0.29	0.13
Contig57081_RC	0.2	0.34	-0.17	-0.1	0.03	0.31	-0.26	-0.02	-0.19	0.04	0.56	-0.28	-0.23	-0.26	0.03	-0.01	-0.16	-0.02	-0.05	-0.5	-0.18	0.06	0.03	-0.27	0.13	-0.3	0.27	-0.12	-0.32	0	-0.03	0.13	0.14	0.27	-0.17	-0.1	-0.28	-0.16	0.07	-0.13	0.18	-0.15	-0.5	-0.19	-0.24	-0.2	-0.08	-0.34	0.38
Contig43476_RC	-0.52	-0.6	-0.16	0.54	-0.28	-0.74	-0.72	0.78	-0.22	-0.51	0.39	-0.03	-0.68	-0.55	-0.29	-0.15	-0.38	-0.22	0.01	0.48	-0.45	-0.55	-0.9	-0.24	0.1	-0.62	-0.73	-0.3	-0.43	-0.29	0.22	0.21	-0.27	-0.24	-0.26	0.12	-0.7	-0.55	-0.76	0.33	-0.59	-0.84	0.5	-0.03	-0.18	-0.42	-0.35	0.23	-0.78
NM_001800	-0.39	-0.09	-0.19	-0.02	-0.14	0.02	-0.21	0.04	0.14	-0.09	-0.08	0.02	-0.14	0.07	0.15	-0.12	-0.14	-0.19	-0.29	-0.07	-0.31	0.77	-0.48	0.09	0.02	-0.22	-0.08	-0.29	-0.15	-0.35	-0.26	-0.01	-0.13	0.14	-0.18	-0.09	-0.17	0.12	-0.24	0	-0.14	-0.39	0.01	-0.24	-0.06	-0.23	-0.16	-0.05	0.03
Contig39960_RC	0.02	-0.16	-0.22	-0.2	0	-0.37	-0.14	0.13	-0.21	-0.15	-0.2	-0.14	-0.12	0.13	0.3	-0.47	-0.17	-0.02	-0.32	0.14	-0.25	-0.17	-0.27	0.32	0.01	-0.21	-0.21	0.19	-0.18	-0.22	0.02	0.23	-0.31	-0.62	-0.26	0.03	0.05	-0.08	-0.42	-0.21	-0.22	-0.07	-0.2	0.82	-0.2	-0.26	-0.33	0.94	-0.21
NM_001801	0.02	-0.03	-0.03	-0.5	0.27	-0.06	0.04	-0.2	-0.18	-0.15	-0.08	0.29	-0.29	0.06	-0.03	0.01	0.08	0.14	0.18	-0.14	0.02	-0.15	0.37	-0.06	-0.19	0.15	0.21	0.58	0.11	0.26	0.1	0.74	-0.23	0.23	0.06	0.24	-0.13	0.1	-0.04	-0.06	-0.11	0.23	-0.15	-0.15	-0.36	-0.02	-0.01	-0.22	-0.21
NM_003262	0.07	-0.06	-0.37	-0.06	0.32	-0.21	-0.24	-0.32	-0.34	-0.2	0.3	-0.2	-0.45	-0.07	0.87	-0.33	-0.42	-0.04	-0.01	-0.26	-0.27	0.14	0	-0.1	-0.09	0.05	-0.03	0.18	-0.13	0.19	0.01	0.32	-0.06	0.06	-0.08	0.12	-0.32	0.17	-0.02	-0.06	0.13	0	-0.21	0.05	-0.2	0.17	-0.11	0.17	0.11
NM_003264	-0.26	0.09	-0.03	-0.13	0.26	-0.36	-0.21	0.57	-0.16	-0.15	0.05	0.18	-0.51	0.02	0.12	-0.04	0.01	-0.07	0	0.26	-0.05	-0.34	-0.35	0.28	0.15	0	-0.05	0.04	-0.13	-0.24	0.3	0.09	-0.08	-0.58	-0.12	0.08	-0.78	-0.21	-0.32	0.13	-0.31	-0.39	0.12	0.21	-0.15	-0.05	-0.03	0.02	-0.39
NM_001806	-0.26	-0.09	-0.04	0.15	-0.02	-0.13	0.04	0.14	-0.03	-0.05	-0.09	0.11	0	0.15	0.19	-0.11	-0.11	-0.17	-0.17	0.13	-0.14	-0.23	-0.4	0.3	-0.16	0.01	-0.15	-0.09	-0.14	0	-0.02	0.04	-0.15	-0.27	-0.01	-0.05	-0.13	-0.11	-0.19	-0.06	-0.02	-0.12	0.11	0.19	-0.12	-0.12	-0.04	0.43	0.01
NM_001809	-0.57	-0.06	0.05	-0.15	-0.32	-0.25	-0.72	0.39	-0.26	-0.26	-0.08	0.25	0.33	-0.15	-0.1	0.07	-0.42	-0.67	-0.59	0.34	-0.59	-0.27	-0.72	0.21	-0.26	-0.28	-0.46	-0.71	-0.29	-0.62	-0.71	-0.21	-0.27	0.2	0.05	-0.3	-0.29	-0.21	-0.22	0.14	-0.38	-1.14	0.05	0.09	-0.2	-0.27	-0.26	0.55	0
NM_002539	0.1	-0.35	0.03	-0.33	-0.13	-0.18	0.11	0.62	-0.02	-0.28	-0.12	0.19	-0.03	-0.6	-0.14	-0.19	-0.02	-0.03	-0.06	0.23	0.05	-0.19	-0.2	0.16	-0.07	-0.14	-0.19	-0.02	-0.08	-0.06	-0.14	-0.14	-0.24	-0.16	-0.01	-0.08	-0.8	-0.26	-0.24	-0.11	-0.41	-0.08	-0.18	0.32	-0.33	-0.31	-0.34	0	0.13
NM_003272	-0.42	-0.2	0.02	-0.07	0.16	-0.29	-0.17	-0.18	-0.16	-0.01	-0.33	-0.22	0.03	-0.04	0.1	-0.12	-0.05	0.15	0.17	0.02	-0.07	-0.17	-0.16	-0.16	-0.16	0.09	-0.01	0.01	-0.32	-0.12	0.05	0.16	-0.34	-0.25	-0.05	0.17	-0.8	0.22	-0.02	-0.06	-0.03	-0.42	0.22	-0.13	0.14	-0.04	0.24	-0.18	0.1
NM_001814	-0.4	-0.47	-0.09	0.15	-0.07	-0.72	-0.2	0.4	-0.32	-0.48	-0.05	-0.04	-0.46	0.23	0.7	-0.1	-0.18	-0.06	-0.32	0.28	-0.15	0.04	-0.32	-0.09	-0.26	-0.1	-0.32	-0.05	-0.18	-0.14	0.01	-0.08	-0.39	0.13	-0.17	0.11	-0.87	-0.41	-0.49	0.15	-0.13	-0.31	0.16	0.34	0.01	-0.28	-0.2	-0.13	-0.29
NM_002546	0.08	0.26	0.21	-0.38	-0.46	-0.12	-0.15	0.34	0.36	-0.77	-0.19	0.18	-0.52	0.15	0.04	-0.16	-0.32	0.37	-0.44	-0.2	0.26	0.67	0.11	0.76	-0.14	-0.09	0.11	-0.53	0.05	0.11	0.18	-0.15	0.13	-0.45	-0.25	-0.51	-0.17	-0.35	-0.31	-0.35	-0.47	0.58	-0.1	0.37	-0.17	-0.08	-0.46	-0.42	0.16
NM_001819	-1.39	-1.12	0.07	-0.3	-1.49	-0.92	-1.05	-0.87	-1.2	-1.37	-0.96	-1.24	-1.15	0.02	-0.01	-0.84	-0.83	-1.41	-1.26	-0.88	-1.35	-1.17	-1.19	-1.26	-1.03	-1.15	-1.18	-1.53	-0.95	-1.17	-1.3	-1.1	-1.17	-1.19	-0.93	-1.08	-0.93	-1.3	-1.16	-0.66	-0.85	-1.52	-0.8	-1.24	-1.03	-0.98	-1.1	-0.92	-0.93
AF246221	-0.2	0.05	-0.22	-0.06	0.13	-0.25	0.14	-0.2	-0.11	0.03	0.02	-0.1	-0.25	-0.12	-0.09	-0.11	0.1	0.13	0.01	0.07	0.02	0.08	0.14	0.02	0.01	0.14	0.04	0.29	-0.11	0.12	0.14	0.13	0.09	-0.03	-0.13	0.16	-0.67	0.16	0.13	0	0.02	0.12	-0.05	-0.11	-0.13	-0.07	0.07	-0.29	-0.16
Contig40446_RC	0.04	-0.03	0.76	0.39	0.07	-0.1	-0.2	-0.07	-0.31	0.09	0.14	-0.4	-0.1	0.09	0.06	-0.28	0.08	-0.07	-0.11	-0.06	-0.21	0.01	0.04	-0.35	0.06	-0.02	0.12	0.03	-0.11	0.01	-0.19	-0.04	0.2	-0.19	0.5	-0.03	-0.27	0.23	0.15	-0.04	-0.01	-0.1	-0.1	-0.04	-0.18	-0.06	-0.22	-0.25	0.24
AB007855	0.13	0.02	-0.07	-0.47	0.16	-0.01	0.21	-0.3	-0.02	0.15	-0.2	-0.1	0.16	-0.04	0.01	-0.1	0.44	0.02	0.16	-0.13	0.13	0.21	0.43	-0.25	0.03	0.16	0.29	0.18	0.04	0.12	-0.14	-0.22	0.03	-0.08	0.02	0.09	0.04	-0.08	0.2	-0.07	0.03	0.3	-0.22	-0.18	-0.23	0.04	0.04	-0.21	0.27
AB007857	0.34	0.03	-0.18	-0.27	-0.06	0.38	0.41	-0.39	-0.05	0.06	0.17	-0.02	0.17	-0.01	-0.01	0.12	0.11	0.07	0	-0.36	0.2	0.02	0.17	-0.27	-0.11	0.09	0.31	0.24	0	0.22	-0.02	-0.19	0.31	0.05	-0.13	-0.15	0.32	-0.06	0.37	-0.13	-0.33	-0.01	-0.38	-0.08	-0.12	-0.12	-0.07	-0.39	-0.02
NM_001822	-0.19	0.04	0.29	0.36	-0.12	-0.23	-0.11	-0.02	-0.23	-0.2	0.34	0.08	0.27	0.02	-1.02	0.06	-0.07	-0.08	0.06	0.03	-0.23	-0.13	-0.17	0.01	-0.27	-0.18	-0.27	-0.01	-0.09	-0.17	-0.01	-0.24	-0.18	-0.11	0.14	-0.02	-0.73	-0.27	-0.08	-0.06	-0.16	-0.07	0.08	-0.11	-0.09	-0.13	0.26	0	-0.25
NM_001823	-0.21	-0.27	0.22	-0.16	-0.13	-0.35	-0.25	0.44	-0.15	0.02	-0.19	0.65	-0.45	0.08	-0.1	0.07	-0.49	-0.37	-0.3	-0.17	-0.1	-0.68	-0.36	0.11	-0.39	0.23	-0.37	-0.58	-0.18	-0.28	0.01	-0.07	-0.36	0.34	0.04	0	-0.07	-0.11	-0.69	-0.37	-0.25	-0.18	0.3	-0.27	-0.34	-0.15	0.3	-0.29	-0.04
NM_003283	-1.17	0.08	-0.59	-0.99	-0.65	0.43	0.25	-0.99	0.4	-1.42	-0.3	-0.23	-0.97	0.02	-0.12	-0.76	-1.26	-0.31	-1.64	-0.59	-0.8	0.54	-0.07	-0.06	0.09	-0.3	0.06	-1.62	-0.6	0.1	-1	0.16	0.41	0.59	-1.29	-1.05	0.12	0.06	0.5	-0.12	0.23	-1.8	0.01	-1.13	-0.93	-0.77	-0.09	-0.19	0.35
NM_001826	-0.42	-0.07	-0.21	0.12	-0.12	-0.3	-0.33	0.2	-0.24	-0.12	-0.21	0.14	0.11	0.02	-0.08	-0.11	-0.31	-0.15	-0.19	0.42	-0.27	-0.11	-0.33	0.12	-0.28	-0.17	-0.34	-0.2	-0.3	-0.3	-0.2	-0.19	-0.11	0.26	-0.06	-0.2	-0.18	0.24	-0.3	0.31	-0.29	-0.21	0.01	-0.08	-0.03	-0.21	-0.11	0.29	0.02
NM_002555	-0.23	-0.08	-0.09	-0.01	-0.1	-0.16	-0.04	-0.05	0.03	0.19	-0.09	-0.24	0.15	0.12	0.1	-0.06	0	0.07	0.02	-0.03	0.03	0.15	-0.04	-0.17	0.18	0.04	0.1	-0.24	-0.09	0.05	0.22	0.13	0.13	-0.12	-0.2	-0.19	0.12	0.18	0.13	-0.02	-0.04	-0.17	0.03	-0.33	0.22	-0.2	0.01	-0.27	-0.17
NM_001827	-0.13	0.34	-0.09	0.33	-0.27	0.17	-0.25	0.29	-0.22	0.19	0.11	-0.04	0.29	0	-0.09	0.3	-0.16	-0.39	-0.48	0.06	-0.15	-0.23	-0.23	0.03	-0.2	-0.15	-0.24	-0.42	-0.47	-0.29	-0.51	-0.14	-0.02	0.23	-0.12	-0.25	-0.08	-0.17	-0.35	0.12	-0.26	-0.6	0.08	-0.25	0.07	-0.22	-0.14	0.32	0.33
NM_002557	-0.26	0.14	0.27	0	-0.33	0.34	-0.01	-0.52	-0.12	-0.01	-0.1	-0.64	0.52	0.02	0.08	-0.22	-0.34	0.5	-0.03	-0.41	-0.06	0	0.28	-0.51	-0.12	0.07	-0.12	-0.46	-0.14	0.06	0.37	-0.57	0.42	0.5	-0.34	-0.38	0.2	-0.16	0	-0.21	0.43	-0.34	0.01	-0.1	0.09	-0.2	-0.08	-0.29	0.34
NM_003287	-0.16	-0.3	0.37	0.07	-0.9	0.06	-0.15	0.42	-0.45	-0.04	-0.76	-0.2	0.26	-0.24	-0.21	-0.61	-0.67	0.02	-0.29	-0.26	-0.39	0.18	-0.34	-0.1	-0.27	-0.24	0.36	-0.01	-0.43	0.35	-0.48	0.49	-0.65	0.57	0.25	0.19	-0.76	-0.45	-0.03	-0.63	-0.87	-0.44	0.14	0.6	-0.64	-0.7	-0.02	0.06	-0.39
NM_003289	-0.23	0.12	-0.03	-0.35	-0.01	-0.19	0.16	-0.35	0.04	-0.13	-0.04	0.07	0.05	0.05	-0.02	-0.09	0.08	-0.01	-0.09	-0.14	0.09	0.06	-0.06	0.11	-0.29	0.03	-0.11	0.36	0.09	-0.29	0.14	-0.1	-0.37	-0.72	0.27	0.06	-0.16	-0.31	0.09	-0.26	-0.09	-0.15	-0.39	0.14	-0.04	0.21	0.24	-0.09	-0.21
Contig50901_RC	0.04	-0.02	-0.01	0.32	0.36	-0.22	-0.12	-0.03	-0.07	-0.1	0.22	0.08	-0.3	-0.35	-0.17	-0.14	-0.2	0.03	-0.08	0.15	-0.17	-0.15	-0.34	0.09	0.2	-0.21	-0.15	0.26	-0.04	0.04	0.36	0.24	-0.17	-0.32	-0.19	0.32	0.04	-0.07	-0.36	0.02	-0.21	-0.13	0.08	-0.03	-0.31	-0.09	-0.2	0.18	-0.21
Contig51800	0.15	0.11	0.15	0.07	0.17	0.61	-0.26	-0.2	-0.03	0.04	-0.08	-0.2	0.01	0.08	0.02	-0.21	0.3	0.04	0.06	-0.23	0.07	0.41	0.19	-0.33	0.15	0.05	0.18	0.1	0.05	0.13	-0.09	0.08	0.22	0.02	0.04	-0.15	-0.15	0.08	0.1	-0.14	0.42	0.15	-0.16	-0.44	-0.14	0.02	-0.33	-0.3	0.06
NM_001830	-0.02	-0.15	-0.18	-0.22	-0.13	-0.07	-0.11	-0.11	0.05	0.01	-0.15	0.56	-0.06	-0.12	-0.23	-0.13	-0.09	-0.13	0.17	0.37	-0.11	-0.15	-0.1	0.21	-0.23	-0.21	0	0.16	0.12	0.09	-0.3	-0.23	-0.2	-0.21	-0.11	0	-0.05	-0.24	-0.14	-0.15	-0.27	0.02	-0.04	0.34	-0.19	-0.09	-0.07	0.5	-0.18
NM_001831	-0.17	-0.4	-0.15	-0.55	-0.38	0.1	0.17	0.25	-0.16	-0.26	0.12	-0.55	-0.17	0.21	0.06	-0.24	0	-0.13	-0.31	-0.4	-0.41	-0.44	0.23	0.26	-0.27	0.58	0.35	0.04	-0.05	0.07	-0.12	0.14	0.6	0.27	-0.42	-0.16	0.39	-0.29	-0.27	-0.25	0.5	0.3	-0.26	0.29	0.09	-0.3	0.29	0.46	-0.22
NM_002561	-0.28	-0.2	-0.22	0	-0.15	-0.28	-0.01	0.26	-0.2	-0.31	0.09	-0.19	-0.24	-0.3	-0.33	-0.08	-0.48	0.05	-0.21	0.12	-0.12	-0.27	-0.35	0	-0.27	-0.34	-0.42	-0.33	-0.17	-0.25	-0.22	-0.04	-0.45	0.48	-0.54	-0.16	-0.34	-0.07	-0.23	0.03	-0.36	-0.26	-0.08	-0.2	-0.08	-0.19	-0.31	-0.13	-0.21
NM_003292	0.06	-0.09	-0.35	0.04	0.3	0.03	-0.24	-0.2	-0.28	0.04	0.1	-0.01	-0.26	-0.2	0.32	-0.12	-0.34	-0.14	0.07	-0.13	-0.32	0.29	0.13	0.03	-0.07	0.15	-0.13	0.08	0.02	0.14	0.33	0.1	-0.09	-0.29	-0.36	0	0.11	0.18	-0.1	0.04	-0.53	0.08	-0.07	0.04	-0.09	-0.03	-0.18	0.13	0.09
NM_003293	-0.06	0.86	-0.15	-0.57	-0.35	-0.35	-0.34	-0.46	0.6	-0.21	-0.39	-0.58	-0.33	-0.35	-0.55	-0.28	0.98	-0.66	-0.25	-0.33	-0.26	-0.46	-0.35	-0.52	-0.43	-0.34	1.18	-0.43	-0.26	-0.38	-0.44	-0.4	-0.31	-0.02	-0.56	-0.56	-0.36	-0.56	-0.42	-0.24	-0.25	-0.37	-0.41	-0.66	-0.48	-0.31	-0.44	-0.45	-0.4
NM_003294	0.01	0.94	-0.19	-0.53	-0.64	-0.28	-0.22	-0.57	0.75	-0.08	-0.42	-0.5	-0.33	-0.41	-0.71	-0.31	0.93	-0.65	-0.13	-0.48	-0.02	-0.57	-0.32	-0.67	-0.37	-0.23	1.21	-0.39	-0.17	-0.33	-0.6	-0.61	-0.18	0.01	-0.72	-0.67	-0.62	-0.79	-0.47	-0.33	-0.25	-0.27	-0.59	-0.75	-0.49	-0.25	-0.62	-0.67	-0.54
NM_003295	-0.13	0.22	-0.24	0.21	0.03	-0.07	0.29	-0.12	0.13	0.04	-0.01	-0.12	0.02	0.23	0.1	0.28	0.07	0.28	-0.2	-0.29	0.11	0.24	0.31	-0.27	-0.16	0.14	0.12	0.31	0.04	0.28	0.02	0.02	-0.16	0.15	-0.19	0.02	-0.25	0.08	0.04	0.01	-0.08	0.21	-0.36	-0.14	-0.17	0	-0.11	-0.2	-0.18
NM_001838	-0.23	-0.45	0.24	0.39	-0.27	-0.38	-0.27	0.28	0.16	-0.46	0.26	0.2	-0.31	-0.33	-0.25	0.32	-0.23	-0.01	-0.13	0.61	-0.41	-0.33	-0.44	-0.02	0.19	-0.42	-0.44	-0.24	0.24	-0.19	0.1	0.06	-0.14	0.22	-0.32	0.07	-0.27	-0.31	-0.66	-0.01	-0.51	-0.31	0.26	-0.48	0.18	-0.17	-0.36	-0.24	-0.39
NM_001839	-0.26	0.19	0.29	-0.31	-0.04	-0.13	0.48	-0.03	-0.1	0.05	-0.03	0.47	-0.18	0.29	-0.05	-0.1	0.04	0.1	-0.11	0.14	0.17	0.01	0.01	-0.04	-0.3	0.27	-0.07	-0.01	-0.18	0.04	0.03	0.1	-0.17	-0.76	0.05	0.09	-0.19	-0.33	0.22	-0.35	0.14	0.06	0.01	0.18	-0.11	0.07	-0.05	-0.05	-0.22
NM_002568	-0.01	0.11	-0.28	-0.22	-0.23	-0.03	0.15	-0.18	-0.2	-0.21	0.01	0.04	0.14	-0.08	-0.12	-0.16	-0.13	0.02	-0.31	-0.03	-0.01	-0.17	0.06	-0.09	-0.01	0	-0.2	-0.03	-0.21	-0.16	-0.19	-0.28	-0.23	0.22	-0.36	-0.17	-0.13	-0.01	0.03	-0.01	-0.13	-0.07	-0.09	0.13	-0.44	-0.02	-0.23	-0.31	-0.06
NM_002569	0.24	-0.24	0.1	0.03	-0.03	0.27	0.11	-0.24	-0.11	-0.02	-0.19	0.16	-0.13	0.05	0.13	-0.41	-0.2	-0.06	-0.22	-0.03	0.16	-0.09	-0.13	-0.04	-0.1	-0.15	-0.2	-0.25	-0.19	-0.31	0.22	-0.37	-0.2	-0.22	0.3	-0.19	-0.72	-0.09	0.1	-0.23	0.27	-0.15	-0.25	0.13	0.21	0.01	0.53	-0.03	-0.16
Contig53314_RC	-0.03	0.02	0.06	-0.01	0.1	0.04	0.07	0.01	0.17	0.17	-0.17	-0.15	-0.05	0.09	-0.32	-0.08	-0.09	-0.03	0.21	-0.02	0.08	0.08	-0.03	-0.2	0.31	0.11	-0.1	-0.03	0.08	0.18	0.14	0.06	-0.04	0.13	-0.04	-0.11	0.13	0.02	-0.13	0.12	0.03	-0.12	0.22	-0.22	0.09	-0.1	-0.03	-0.24	-0.08
Contig52960_RC	0.35	0.31	-0.29	0.3	-0.02	0.2	0.23	-0.12	-0.08	-0.34	-0.29	-0.38	0.06	0.22	-0.53	0.18	0.36	-0.07	0.43	0	-0.11	0.26	-0.11	-0.46	-0.21	0.3	-0.05	-0.11	-0.16	-0.04	0.1	-0.16	0.23	-0.68	-0.03	-0.01	-0.36	-0.02	0.07	-0.38	-0.02	0.19	0.14	0.08	-0.03	-0.18	0.24	-0.13	-0.16
Contig45670_RC	-0.08	-0.2	-0.28	-0.19	0.37	0.15	0.04	-0.11	0.03	-0.08	-0.19	-0.19	-0.05	-0.21	-0.28	0.08	-0.05	-0.18	-0.21	-0.17	-0.38	-0.13	0.21	-0.19	-0.1	-0.06	-0.05	-0.37	0.27	0.36	-0.41	-0.3	-0.23	-0.32	-0.32	0.62	0.98	-0.15	-0.14	0	-0.06	0.02	-0.08	-0.41	-0.35	0.18	-0.19	0.12	-0.06
NM_002570	0.18	-0.26	-0.55	-0.72	0.36	0.43	0.31	-0.81	-0.13	0.31	0.98	-0.24	-0.51	0.48	-0.76	-0.39	0.05	0.42	0.5	-0.57	0.11	-0.51	0.23	-0.4	0.18	0.01	-0.18	-0.23	-0.18	0.08	0.34	0.54	-0.28	-0.92	0.1	-0.31	-0.54	0	0.18	-0.29	0.41	0.36	-0.36	-0.69	0.1	-0.39	0.62	-0.28	-0.43
NM_001844	-0.38	0.08	-0.35	-0.99	-0.46	-0.31	-0.72	-0.38	-0.64	-1.39	-0.26	1.43	-0.78	-0.38	-0.15	-0.37	-0.3	-1.05	-0.64	-0.22	-0.92	-1.29	-0.51	-0.59	-0.37	-1.15	-0.37	-0.94	-0.5	-0.67	-0.74	-0.47	0.33	0.19	-0.58	0.48	-0.36	-1.07	-0.31	-0.27	0.92	-0.92	-0.15	-0.6	-0.64	-0.25	-0.38	0.04	-0.11
L11645	-0.14	0.37	0.23	0.36	-0.28	0.6	0.72	-0.19	-0.08	0.28	-0.46	-0.48	-0.05	-0.14	-0.42	-0.29	-0.39	0.76	-0.35	-0.26	0.04	0.46	-0.52	-0.48	0.22	-0.44	-0.07	-0.43	-0.12	-0.08	-0.23	0.18	0.08	0.1	-0.41	-0.35	0.04	0.9	-0.52	-0.01	0.15	-0.48	-0.46	-0.53	0.4	-0.14	-0.02	-0.27	-0.09
NM_002576	-0.13	-0.1	0.19	0.08	0.05	0.34	-0.15	0.11	-0.11	-0.16	-0.17	-0.2	-0.14	-0.14	-0.13	-0.13	-0.08	-0.08	-0.09	-0.04	-0.1	0.2	-0.11	-0.07	0.23	0.16	-0.26	-0.22	-0.11	-0.17	-0.02	-0.01	-0.14	-0.06	-0.12	-0.2	-0.54	0.12	0.54	-0.04	-0.11	-0.23	-0.06	0	0.11	-0.26	-0.16	0.11	-0.22
X14356	-0.18	0.02	-0.01	0.27	0.27	-0.25	-0.08	0.39	0.22	-0.1	0.12	-0.04	-0.26	-0.13	-0.3	-0.07	0.07	-0.08	0.03	0.22	-0.07	-0.24	-0.47	0.06	0.01	-0.1	-0.36	0.01	-0.04	-0.15	0.48	0.21	-0.05	-0.29	-0.02	0.35	-0.1	-0.12	-0.26	0.07	-0.1	-0.35	0.15	0.08	-0.1	0.04	0.02	-0.03	-0.28
Contig32185_RC	-0.34	0.05	-0.16	0.05	-0.08	-0.26	-0.22	0	-0.38	-0.13	-0.21	-0.05	-0.29	-0.22	0.5	-0.14	-0.23	-0.24	-0.24	-0.04	-0.15	0.08	-0.4	0.21	-0.06	-0.12	-0.11	-0.08	-0.21	-0.17	-0.16	-0.14	-0.23	-0.05	-0.15	-0.16	-0.57	-0.07	0.07	-0.02	0.03	-0.14	0.05	0.15	-0.41	-0.09	-0.11	0.21	0.02
AB007883	0.13	0.14	-0.21	-0.09	0.14	-0.04	-0.06	-0.32	-0.31	0.16	0.08	-0.23	-0.51	0.05	0.1	-0.11	0.08	0.16	0.16	-0.24	0.08	0.1	0.11	-0.09	0.12	0.18	0.16	0.13	-0.15	0.19	0.06	0.21	0.07	0.35	0.02	-0.07	-0.33	0.14	0.09	0.04	0.26	0.08	-0.02	-0.28	-0.03	-0.05	-0.02	-0.25	0.24
AB007888	-0.05	-0.02	-0.34	-0.04	0.21	-0.08	-0.06	-0.16	-0.17	-0.03	0.17	0.07	-0.42	-0.24	-0.03	-0.14	-0.14	0.12	-0.05	0.06	-0.18	0.12	-0.07	-0.07	0	0.08	0.02	0.25	-0.01	0.16	0.09	0.26	-0.01	-0.02	0.04	0.16	-0.23	0.12	-0.06	-0.05	-0.1	0.07	-0.19	-0.09	-0.32	0.1	-0.28	0.16	-0.13
NM_001850	-0.08	0.08	0.06	-0.26	0.14	0.08	0.32	-0.31	0.1	0.3	0.1	0.09	0.02	0	-0.22	-0.17	0.1	0.19	0.19	-0.27	0.24	-0.03	-0.27	-0.21	-0.2	0.28	0.05	-0.31	-0.1	-0.13	0.1	0.14	-0.16	-0.57	0.16	0.35	-0.12	-0.1	0.26	-0.1	0.19	0.24	-0.12	0.22	-0.18	0.34	0.18	0.06	-0.08
NM_001853	-0.76	-0.12	-0.71	-0.83	-0.28	-0.68	-0.4	-0.59	-1.12	-0.7	-1.27	1.33	-0.71	-0.92	-0.17	-0.36	-0.5	-0.31	-0.71	-0.99	-0.32	0.08	-0.05	0.12	-1.1	-0.52	-0.5	-0.36	-0.74	-0.34	-0.41	-0.62	-0.43	-1.31	0	-0.78	-0.4	-0.34	-1.01	-0.66	-0.98	-0.5	-0.83	0.84	-0.71	-0.19	0.15	0.64	-0.82
Contig45266	0.29	-0.01	0.44	0.24	-0.15	0.07	-0.3	-0.46	-0.35	0.02	-0.11	0.05	0.02	-0.05	0.13	-0.12	-0.16	0.06	-0.18	0.38	-0.04	-0.07	-0.09	-0.28	-0.04	0.09	0.09	0.1	-0.13	-0.05	0.07	-0.15	-0.16	-0.17	0.03	-0.02	0.26	-0.25	-0.27	-0.13	0.19	-0.21	0	0.17	-0.19	-0.06	-0.21	-0.35	0.08
NM_001854	-0.08	0.13	0.03	-0.57	0.23	-0.19	0.3	-0.38	0.08	0.07	0	0.04	-0.41	-0.07	0.04	-0.05	0.08	0.21	0.15	-0.3	0.02	-0.13	-0.81	-0.49	-0.85	0.34	-0.61	-1.37	-0.02	-1.02	0.25	0.09	0.08	-1.39	0.25	0.13	-0.43	-0.39	0.59	-0.3	0.05	0.04	-0.19	0.19	-0.5	0.46	0.23	-0.07	-0.22
NM_001855	-0.11	-0.17	-0.38	-0.64	0.24	-0.26	0.09	-0.65	-0.15	-0.05	-0.14	0.19	-0.28	0.06	-0.48	0.13	0.06	0.17	0.12	-0.4	-0.08	-0.03	-0.17	0.12	0.01	0.15	0.02	0.03	-0.15	0.06	0.14	0.03	-0.33	-0.17	0	0.19	-0.48	0.06	-0.29	-0.27	-0.6	0.21	-0.16	-0.18	-0.06	0.02	0.09	-0.42	-0.05
NM_002585	0.1	-0.12	0.09	0.21	0.22	-0.07	-0.07	0.18	-0.07	0.11	-0.02	-0.08	0.47	0.09	-0.01	-0.31	-0.25	0	0.17	-0.34	-0.1	-0.02	-0.07	-0.19	-0.11	0.11	-0.13	-0.25	0.03	0.07	-0.03	0.04	-0.24	-0.45	-0.07	0.13	0.63	0.01	-0.1	0.17	-0.03	-0.14	0.06	-0.35	0.44	0.11	-0.05	-0.16	-0.08
L05096	-0.49	-0.02	-0.01	-0.04	0.02	0.04	-0.05	0.64	0.02	-0.14	-0.14	-0.12	-0.07	-0.2	-0.03	-0.04	-0.6	-0.15	-0.29	0.12	-0.18	-0.11	-0.44	0.05	-0.11	-0.18	-0.22	-0.32	-0.13	-0.11	-0.07	-0.04	0.14	-0.76	-0.15	-0.02	-0.09	-0.18	-0.7	0.16	0.05	-0.17	-0.11	0.1	-0.05	-0.15	-0.72	0.4	0.05
NM_002587	0.16	-0.11	0.08	0.07	-0.01	0.36	0.14	0.01	0.41	-0.1	0.14	-0.11	-0.05	0.01	-0.14	-0.13	0.17	-0.02	0.34	-0.4	0.04	-0.24	0.09	-0.26	0.3	0.18	0.15	-0.17	0.13	0.01	-0.21	0.01	0.27	-0.18	0.06	-0.04	-0.2	-0.3	-0.03	-0.21	0.29	0.2	0.28	0.02	0.28	0.09	-0.01	-0.16	0.11
X05610	-0.1	-0.2	-0.28	-0.56	0.12	-0.19	-0.18	-0.2	-0.14	0	0.11	0.39	-0.04	-0.16	-0.3	-0.02	-0.01	0.08	0.03	-0.07	-0.22	-0.22	-0.15	0.25	-0.07	-0.05	-0.17	-0.14	0.16	-0.31	0.02	-0.07	-0.3	-0.19	0.04	0.08	-0.41	-0.07	-0.1	-0.06	-0.21	-0.21	-0.03	0.26	0.04	0.05	0.17	0.15	-0.13
AB007892	0.19	0.14	-0.23	0.19	0.14	-0.17	-0.29	-0.31	-0.42	-0.08	0.05	0.17	-0.43	-0.22	0.33	-0.18	-0.32	0.12	0.06	0.06	-0.23	0.16	-0.2	0.13	0	-0.05	-0.13	0.01	-0.21	-0.18	-0.03	0.15	0.12	-0.31	-0.11	0.06	-0.27	0.16	-0.03	-0.13	0.15	-0.29	-0.17	0.22	-0.14	-0.16	-0.02	0.35	-0.06
Contig57057_RC	-0.16	-0.29	-0.09	0.27	-0.05	-0.3	-0.08	0.48	0.16	-0.25	0.11	0.22	-0.18	-0.2	-0.21	0.04	-0.06	0.01	0.03	0.11	-0.04	-0.26	-0.3	0.16	0.04	-0.25	-0.24	-0.16	0.22	-0.07	0.15	0.04	-0.18	0.18	0.05	0.15	-0.21	0.11	-0.39	0.05	-0.42	-0.18	0.09	0.36	0.18	0.01	0.08	0.14	-0.4
AB007896	0.01	0.01	-0.08	-0.2	0.23	-0.07	0.02	-0.31	-0.29	-0.11	0.09	-0.32	-0.31	-0.07	0.14	0.02	-0.13	0	0.2	-0.18	-0.02	0.19	0.07	-0.15	-0.09	0.02	0.05	0.08	-0.3	-0.04	0.03	0.08	0.12	-0.04	-0.09	-0.23	-0.45	0.01	0.04	-0.04	0.17	-0.03	-0.1	-0.09	-0.15	-0.08	-0.18	-0.16	0.34
Contig1620_RC	0.13	0.21	-0.17	-0.15	-0.27	0.11	0.13	0.1	0.22	-0.13	0.23	-0.01	-0.21	0.14	0.13	-0.22	-0.08	-0.07	-0.2	-0.03	0.16	-0.17	-0.09	0.04	0.26	-0.13	-0.04	-0.13	-0.03	0.01	0.08	-0.17	0.07	0.01	-0.15	-0.14	0.05	0.42	0.19	0.06	0.18	-0.13	-0.03	-0.07	-0.22	-0.08	0.09	-0.08	-0.06
AB007899	0.1	0.39	0.41	-0.06	-0.04	0.19	0.23	-0.24	-0.06	0.25	0.11	-0.12	-0.04	0.14	0.03	-0.05	-0.01	0.05	0.18	-0.21	0.02	-0.02	0.48	-0.09	0.02	0.13	0.26	0.28	-0.04	-0.03	-0.27	-0.08	0.27	-0.03	0.01	-0.04	0.1	-0.26	0.48	0.2	0.35	0.04	-0.37	-0.01	0.14	-0.05	0.02	-0.47	0.19
NM_001860	-0.15	-0.11	-0.04	-0.09	-0.04	-0.57	0.3	0.29	-0.08	-0.42	-0.1	-0.28	-0.19	-0.06	-0.29	-0.21	0.04	-0.11	-0.08	-0.02	0.27	-0.43	-0.12	-0.04	-0.14	0	0.04	0.01	-0.09	0.21	-0.07	-0.03	-0.27	-0.37	-0.12	-0.03	-0.61	-0.21	-0.03	0.08	-0.34	-0.02	0.01	0.17	-0.29	0.01	0.16	-0.53	0.05
NM_002590	-0.32	-0.37	-1.47	-1.28	-0.51	-0.19	-0.4	0.49	-0.34	-1.46	-0.34	0.31	-0.36	-0.47	-0.62	-0.26	-0.7	-0.44	-0.42	0.39	-0.51	-0.13	-0.75	1.07	-0.52	-0.59	-0.39	-0.82	-0.64	-0.36	-1.11	-0.84	-0.73	-0.78	-0.55	-0.42	-1.12	-0.87	-0.37	-0.22	-0.9	-0.69	-0.27	0.68	-0.44	-0.18	-0.3	0.53	-0.42
NM_002592	-0.3	0.07	-0.06	0.02	-0.14	-0.19	-0.13	0.23	0.01	-0.01	0.03	-0.09	0.15	-0.33	0.45	-0.03	-0.05	-0.21	-0.05	-0.06	-0.19	-0.15	-0.3	0.12	0.06	-0.22	-0.01	-0.18	-0.24	-0.35	-0.18	0.02	0.11	-0.04	0.13	-0.04	-0.18	0.05	-0.28	0.16	-0.16	-0.15	0.11	-0.09	0.07	-0.21	-0.01	0.05	0.17
NM_002593	0.03	0.08	0.18	-0.32	0.06	-0.05	0.32	-0.12	0.09	0.1	-0.04	0.1	0.01	0.11	-0.13	0.11	0.23	0.03	0.22	-0.04	0.15	0.08	0.09	0	-0.16	0.1	0.06	-0.03	0.09	-0.02	0.14	-0.2	-0.08	-0.36	0.16	0.1	-0.13	-0.21	0.13	-0.01	-0.06	0.26	-0.03	-0.05	-0.03	0.16	0.26	-0.27	-0.18
NM_001864	-0.17	0.21	0.01	-0.19	0.07	-0.01	0.14	-0.26	0.23	-0.11	-0.21	-0.1	0.09	0.69	-0.17	0.01	0.13	0.02	0.12	-0.3	0.21	-0.1	0.11	-0.25	-0.17	0.12	-0.04	0.3	0.21	0.07	0.13	-0.09	0.07	-0.14	0.21	0.24	-0.35	-0.07	-0.11	-0.1	-0.1	0.13	-0.2	0.37	-0.13	0.11	0.14	-0.31	-0.1
NM_002594	-0.52	-0.25	-0.77	-0.38	-0.6	-0.24	-0.32	-0.24	-0.12	0.08	0.43	-0.79	-0.26	-0.26	-0.28	-0.23	-1.07	-0.8	-0.46	-0.2	-0.61	-0.58	-0.87	-0.3	-1.05	-0.69	-0.38	-0.78	-0.06	-0.3	-0.52	-0.79	-0.34	-0.38	-0.28	-0.38	-0.13	-0.78	-0.46	-0.18	1.47	-0.46	-0.19	-0.51	-0.87	-0.15	-0.2	-0.14	0.34
Contig29015_RC	-0.08	-0.74	-0.04	0.26	-0.02	-0.32	-0.64	-0.52	-0.37	1.02	-0.09	-0.74	0.05	-0.47	0.48	0.04	-0.88	0.24	-0.01	-0.83	-0.36	0.1	-0.58	-0.05	-0.68	0.76	-0.62	-0.12	0.15	0.11	-0.74	-0.69	-1.05	-1.03	-0.52	-0.55	0.75	0.49	-0.16	-0.41	-0.31	-0.89	-0.32	0.15	-0.3	-0.4	0.05	-0.09	-0.09
Contig53072_RC	-0.19	0	-0.09	-0.44	0.19	-0.14	0.3	-0.32	0	0.04	0.01	0.08	-0.15	0.11	-0.09	0.45	0.29	0.02	0.11	-0.2	0.23	0	-0.2	0.06	0.14	0.18	0.13	0.06	0.06	-0.05	0.14	-0.15	0	-0.57	0.14	0.07	-0.58	-0.04	0.24	-0.04	-0.19	0.1	-0.21	0	-0.14	0.29	0.11	-0.31	-0.06
Contig37262	-0.34	0.01	-0.4	0.17	0.06	-0.38	-0.62	-0.09	-0.3	-0.16	-0.02	-0.1	-0.17	-0.32	0.4	-0.04	-0.41	-0.26	-0.45	-0.02	-0.36	0.07	-0.23	0.01	-0.2	-0.08	-0.14	-0.11	-0.39	-0.31	-0.21	0.18	-0.02	0.02	-0.23	-0.31	-0.26	0.38	0.07	0.16	0.33	-0.35	-0.11	0.08	-0.26	-0.27	0.03	0.02	0.19
Contig51843	0.08	-0.05	-0.14	-0.37	0.15	-0.14	-0.32	-0.07	-0.39	-0.29	-0.02	-0.17	-0.44	-0.31	-0.08	-0.11	-0.38	-0.1	-0.11	-0.03	-0.08	0.31	-0.18	0.32	-0.19	0.24	-0.15	-0.21	-0.25	-0.31	-0.4	0.35	-0.27	-0.22	0.5	-0.15	-0.32	0.03	0.07	-0.12	0.11	-0.26	-0.26	-0.24	-0.24	-0.06	-0.21	0.44	0.11
NM_001870	0.12	0.45	0.11	-0.15	-0.07	0.22	0.16	-0.51	0.24	0.35	0.14	-0.24	-0.19	0.02	-0.24	0.24	0.33	-0.33	0.18	-0.02	0.33	-0.31	0.26	-0.48	0.01	0.45	0.38	0.17	0.04	0.17	-0.24	-0.19	0.42	0.38	-0.4	-0.67	-0.83	-0.39	-0.07	0.05	0.24	0.18	-0.32	-0.38	-0.23	0.12	-0.38	-0.82	-0.3
NM_001871	-1.8	-1.63	-1.4	-1.69	-0.38	0.11	-1.62	-1.49	-0.21	-1.63	0.01	-1.65	0.57	-1.38	-1.64	-1.43	-1.47	-1.8	-1.65	-1.44	-1.69	-1.84	0.13	-1.67	-1.61	-1.56	-1.66	-1.67	-1.22	-1.58	-1.64	-1.72	-0.55	-1.58	-0.72	-1.59	-1.2	-1.22	-1.76	-1.41	0.7	-1.68	-1.61	-1.81	1.08	-1.01	0.97	-1.39	-1.57
NM_001873	-0.31	-0.03	-0.3	-0.1	-0.11	-0.06	0.11	-0.67	-0.07	-0.02	0.45	-0.19	-0.3	-0.23	0.23	-0.28	0.08	-0.04	0.07	-0.3	0.03	0.06	0.06	-0.47	-0.41	0.08	0.13	0.27	-0.1	0.11	-0.28	-0.11	-0.19	-0.56	-0.16	0.12	-0.15	-0.24	0.57	-0.14	0.26	0.08	0.4	-0.26	-0.28	0	-0.1	-0.58	-0.25
NM_001874	-0.27	-0.01	0.34	-0.27	0.18	-0.16	-0.22	0.06	0.14	-0.27	-0.19	0.17	-0.18	-0.14	-0.43	-0.23	0.03	-0.01	-0.02	0.12	-0.1	-0.51	-0.08	0.37	-0.09	0.04	0.21	0.47	0.15	-0.2	0.06	-0.27	0.04	0.38	0.04	0.28	0.24	-0.06	-0.15	-0.1	-0.2	-0.23	-0.01	0.26	-0.24	0.07	-0.17	0.25	-0.19
Contig44558	0.27	-0.2	0	-0.01	-0.18	0.09	0.11	0.22	0.62	-0.14	-0.2	0.03	0.13	0	-0.17	-0.02	0.02	-0.12	-0.09	-0.06	-0.06	-0.23	0.01	-0.17	-0.1	-0.23	-0.11	-0.36	0.51	0.06	-0.03	-0.17	-0.19	0.01	-0.13	0.44	0.21	-0.17	-0.07	0.18	-0.1	-0.12	-0.08	-0.17	-0.08	0.23	0.19	-0.02	-0.28
NM_001876	0.07	-0.05	0.06	-0.06	0.03	0.08	-0.18	0.18	0.17	-0.06	-0.05	0.24	0.37	0.02	-0.18	-0.17	-0.22	-0.36	0.1	0.09	-0.05	-0.29	-0.16	-0.22	0.08	-0.03	-0.13	-0.21	0.09	-0.22	-0.05	-0.22	-0.08	0.24	0.06	0.02	-0.08	0.01	-0.05	0.45	-0.32	-0.08	0.07	-0.38	0.15	0.01	0.34	-0.16	0.12
NM_001878	-0.01	-0.14	-0.14	0.02	-0.39	0.09	-0.46	0.19	-0.3	-0.43	-0.06	-0.61	0.01	-0.2	-0.24	-0.27	-0.09	-0.52	0.29	-0.09	-0.62	0.17	-0.18	-0.25	-0.36	-0.11	-0.09	-0.18	-0.25	-0.03	-0.38	-0.02	0.12	0.13	0.22	-0.05	0.36	0.1	-0.41	0.18	0.17	-0.28	0.37	-0.24	-0.2	-0.24	-0.1	-0.27	0.27
Contig58530_RC	0.07	-0.14	-0.11	-0.24	0.25	-0.04	-0.2	-0.29	-0.34	-0.14	-0.2	-0.25	-0.06	0.05	-0.1	-0.04	-0.02	0.49	0.12	-0.13	-0.03	0.07	0.14	-0.37	-0.16	0.34	0.3	0.06	0.35	0.09	-0.19	-0.06	-0.32	0.43	-0.12	0.54	-0.61	0.38	-0.12	-0.22	-0.09	0.25	-0.17	-0.28	-0.37	-0.17	0.18	-0.31	-0.11
NM_001885	-0.29	-0.41	-0.24	-0.77	-0.18	-0.36	-0.03	-0.28	-0.45	-0.46	-0.65	0.53	-0.23	-0.41	-0.49	-0.35	-0.24	-0.3	-0.23	-0.43	-0.19	-0.31	0.05	-0.1	-0.5	-0.1	-0.17	0.47	0.11	-0.12	-0.32	-0.49	-0.67	-0.02	-0.21	0.24	-0.67	-0.17	-0.36	-0.37	-0.63	-0.38	-0.41	0.5	-0.35	-0.07	-0.03	0.27	-0.55
NM_001888	-0.42	-0.26	-0.01	0.22	0.61	0.06	-0.3	0.41	-0.09	-0.72	-0.23	-0.79	-0.47	-0.28	0.36	-0.32	-0.56	-0.58	0.11	-0.32	-0.46	-0.41	-0.35	-0.6	-1.07	-0.36	-0.24	-0.28	-0.17	0.72	-0.54	-0.44	-0.39	-0.54	-0.45	-0.37	-0.42	-0.65	0.73	0.54	-0.45	-0.53	0.36	-0.46	-0.29	-0.31	-0.34	0.67	-0.43
NM_001889	-0.36	0.17	0.02	-0.15	-0.08	0.02	-0.06	-0.23	-0.23	-0.24	0.11	0.05	-0.22	-0.01	-0.36	0.05	-0.51	-0.05	0.05	0.11	0	0.15	0.02	-0.46	0.26	0	0.26	0.16	-0.14	0.05	0.18	0.2	0.06	0.06	-0.09	-0.08	-0.49	0.28	0.13	0.08	0.07	-0.14	-0.12	0.19	-0.18	-0.24	-0.05	-0.29	0.11
Contig51981_RC	-0.24	-0.18	0.77	-0.34	-0.33	-0.52	0.04	-0.09	-0.71	-0.19	-0.56	0.72	-0.01	-0.42	0.35	-0.58	-0.2	0.13	-0.17	-0.41	-0.12	0.23	0.29	-0.23	-0.92	-0.67	0.4	0.63	-0.16	-0.03	1.04	-1.02	-0.66	-0.78	-0.73	0.04	0.87	-0.65	-0.68	-0.54	-0.81	-0.9	-0.61	-0.06	-0.5	-0.45	-0.66	0.54	0.45
NM_001899	-0.14	-0.07	-0.07	0.22	0.18	0	-0.01	-0.15	0.21	0.27	-0.15	-0.03	0.23	0.04	-0.19	-0.17	0.19	-0.09	0.08	-0.21	0.01	0	0.14	-0.2	0.17	0.09	0.05	0.12	0.22	0.11	0.19	-0.16	0.43	0	0.04	0.19	-0.08	0.03	-0.07	0.24	0.19	0.22	-0.26	-0.34	0.74	0.12	0.2	-0.1	0.12
Contig55500_RC	-0.21	0.19	-0.24	0.03	-0.04	0.1	0.2	-0.08	-0.17	-0.19	0	0.06	-0.11	-0.01	-0.37	-0.19	0.02	-0.14	-0.09	0.13	0.06	-0.19	0.19	0.09	-0.28	0.29	0.06	0.09	-0.04	-0.14	0.07	-0.01	-0.31	-0.48	0.11	0.04	-0.77	-0.01	0.15	0.11	0.33	-0.24	0.27	0.2	-0.19	0.11	-0.13	0.02	-0.15
Contig34605_RC	-0.08	0.13	-0.11	-0.33	0.34	0.17	-0.02	-0.01	-0.08	0.02	-0.07	-0.07	-0.09	-0.08	-0.02	0.25	-0.06	-0.24	-0.32	-0.07	-0.24	-0.1	0.18	0.06	0.11	0.17	0.08	-0.43	-0.13	0.28	-0.47	-0.06	-0.03	-0.23	-0.24	0.01	0.5	-0.28	0.17	-0.1	-0.1	-0.01	0.13	-0.45	-0.16	0.25	-0.37	0.36	0.01
Contig54394_RC	0.11	-0.02	0.32	-0.2	-0.03	0.1	0.09	0.17	0.14	0.12	0.01	-0.4	-0.16	0.25	-0.09	0.03	-0.07	0.1	0.18	-0.3	0.16	0.18	-0.12	-0.21	0.02	0.08	0.07	-0.03	-0.06	0.1	0.19	0.32	0.13	0.19	0.28	-0.05	0.15	0.03	-0.11	0.06	0.27	0.03	-0.06	-0.22	0.11	-0.16	-0.28	-0.17	0.02
Contig28549	0.67	-0.41	-0.77	-0.08	-0.67	-0.52	-0.82	0	-0.8	-0.99	0.26	-0.91	-0.48	-0.85	-0.8	0.39	0.04	-1.02	0.34	0.49	-1.1	-0.26	-1.24	0.35	-0.88	-1.06	-0.69	-1.07	-0.9	-0.63	-1.18	-1.08	-1.37	-1.14	0.6	-0.44	-1	-1.39	0.94	0.15	-0.25	-1.41	0.23	-0.48	-1.11	-0.55	-0.66	0.1	-0.4
Contig27081_RC	0.21	-0.18	0.35	-0.35	-0.05	0.11	0.17	-0.17	-0.07	-0.42	-0.2	0.01	-0.28	-0.05	-0.25	0.16	-0.07	-0.01	-0.2	-0.21	-0.3	0.16	0.1	-0.19	0.09	-0.22	0.16	-0.45	0.12	0.32	-0.24	-0.41	-0.27	0.02	-0.14	-0.06	0.23	-0.11	-0.32	-0.21	-0.44	0.18	0.32	-0.13	-0.2	0.03	-0.32	0	0.21
AF077188	-0.27	0.09	-0.08	0.14	-0.02	-0.1	-0.01	-0.2	-0.17	-0.05	-0.08	-0.16	-0.17	0	0.23	-0.12	-0.08	0.06	-0.06	0.21	-0.01	0.17	-0.18	0.19	-0.22	0.09	0.06	-0.08	-0.24	-0.08	-0.02	0	-0.1	-0.06	-0.38	-0.31	-0.54	0.27	0.16	0.04	0.24	-0.05	-0.07	-0.2	-0.18	-0.07	0.06	-0.02	-0.04
Contig44909_RC	-0.42	-0.42	0.35	0.63	-0.2	-0.43	-0.44	0.68	-0.3	0	0.21	0.18	-0.31	-0.36	-0.36	-0.18	-0.49	-0.13	0.01	0.12	-0.45	0.48	-0.3	0.24	0.24	-0.61	-0.35	-0.09	-0.3	-0.3	0.06	0.17	-0.23	0.1	0.01	-0.12	-0.47	-0.45	-0.42	0.28	-0.24	-0.65	0.58	-0.05	0	-0.35	-0.19	0.51	-0.38
Contig47096_RC	-0.14	0.1	-0.1	-0.08	-0.1	0.1	-0.12	0.2	0.24	-0.24	-0.12	0.03	0.04	-0.11	-0.13	-0.09	-0.11	-0.2	-0.09	0.02	-0.02	-0.07	-0.11	-0.1	0.08	0.03	-0.06	-0.2	0.02	-0.08	-0.06	0.05	0.16	-0.24	-0.37	-0.24	-0.27	-0.11	0.13	0.12	0.11	-0.17	0.11	0.31	-0.18	-0.07	-0.07	-0.02	-0.04
AL133105	-0.08	-0.17	-0.09	-0.19	0.05	-0.32	0.13	0.7	0.02	-0.18	0.03	0.15	-0.05	-0.08	-0.2	-0.02	0.09	-0.02	-0.01	0.36	-0.1	-0.17	-0.14	0.26	-0.15	-0.14	0.01	0.19	0.21	-0.07	0.17	-0.19	-0.3	-0.29	-0.06	0.27	-0.47	-0.27	0.11	0.02	-0.47	-0.08	0.04	0.42	-0.25	0.12	-0.11	0.3	-0.2
Contig56205_RC	-0.09	-0.02	0.25	0.49	-0.24	-0.13	-0.13	-0.02	0.14	-0.21	-0.41	-0.47	0.07	0.06	0.04	-0.13	0.29	-0.02	-0.25	-0.29	0.09	-0.13	-0.21	-0.31	0.21	0.08	0.13	-0.1	-0.11	-0.11	-0.15	0.28	0.41	0.41	-0.13	-0.3	0.17	0.25	-0.07	-0.13	-0.11	-0.29	0.06	-0.16	0.39	-0.04	-0.04	-0.27	0.14
AL133116	-0.13	0.12	-0.05	-0.23	0.15	0.13	0.28	-0.29	0.24	-0.12	-0.4	0.08	-0.03	-0.09	-0.19	-0.17	0.05	-0.11	0.13	0.02	-0.03	0.01	0.06	-0.05	0.1	0.11	0.05	-0.2	0.2	0.01	-0.03	0.04	0.06	0.02	-0.02	-0.02	0.15	-0.12	0.28	0.05	-0.13	0.05	-0.23	0.39	-0.23	0.12	0.22	0.07	0.08
Contig35076_RC	0.05	0.12	0.26	0.13	0.13	0.64	0.13	0.17	0.35	0.08	-0.05	-0.1	0.06	0.06	-0.29	-0.09	0.2	0	0.05	-0.25	0.05	0.72	0.07	-0.48	-0.03	0.03	0.22	0.09	0.12	0.13	0.13	0.1	0.04	-0.03	0.08	-0.08	-0.39	-0.04	0.21	-0.12	0.08	0.05	-0.15	-0.13	-0.19	0.05	-0.33	-0.29	0.05
Contig50385_RC	0.09	-0.05	0.11	0.07	0.39	-0.12	-0.18	0.11	-0.32	0.11	-0.09	0.29	-0.37	-0.11	-0.14	-0.29	-0.06	-0.19	0.17	0.03	-0.05	0.02	0.03	-0.04	-0.27	0.2	0.06	0.04	0.03	0.23	-0.1	-0.16	-0.37	-0.42	0.3	0.04	-0.3	0.15	-0.17	0.04	-0.36	0.15	-0.04	0.16	0.08	-0.07	-0.18	0.21	0.26
Contig49282_RC	-0.08	-0.06	0.05	0.09	0.24	-0.17	-0.05	0.44	0.08	-0.19	0.18	0.12	-0.25	-0.13	-0.29	0.01	0.05	0.07	0.13	0.15	-0.04	-0.09	-0.07	0.23	-0.01	-0.09	-0.13	0.23	0.12	0.07	0.34	0.16	-0.11	0.01	-0.07	0.26	-0.5	-0.07	-0.28	-0.03	-0.25	0	0.11	-0.11	0.03	-0.05	-0.1	-0.17	-0.26
Contig55234_RC	-0.29	-0.1	-0.42	-0.04	0.25	-0.38	-0.22	-0.28	-0.48	-0.08	-0.03	-0.11	-0.59	0.03	0.32	0.12	-0.34	0.1	0.01	-0.14	-0.28	0.21	-0.18	0.19	-0.15	0.17	-0.21	-0.08	-0.23	-0.04	0.12	0.15	-0.17	-0.48	-0.14	-0.09	-0.3	0.23	-0.06	0.12	0.02	-0.2	-0.2	0.08	-0.02	-0.01	-0.24	0.03	0.05
Contig33376_RC	0.16	0.15	0.32	-0.54	0.26	0.36	0.33	-0.22	0.24	0.09	0.21	0.53	-0.16	-0.04	-0.03	0.38	0.31	0.08	-0.08	-0.31	-0.14	0.01	0.44	0.11	-0.09	-0.33	0.36	-0.39	-0.16	0.68	-0.31	-0.1	0.28	-0.12	-0.11	-0.08	0.5	-0.37	0.27	-0.27	0.15	-0.28	-0.06	-0.22	-0.08	0.21	-0.21	-0.16	-0.28
Contig28522_RC	0.69	0.1	-0.27	-0.22	0.32	-0.07	0.15	-0.11	-0.16	0.17	-0.07	-0.26	-0.47	0.25	-0.16	-0.03	0.18	0.13	0.05	0.01	0.01	0.06	-0.12	-0.21	-0.15	0.8	-0.03	0.07	-0.16	-0.03	0.15	-0.07	-0.16	-0.31	-0.19	0.16	-0.25	0.29	0.04	-0.02	0.17	0.08	-0.01	0.04	-0.25	-0.09	-0.18	-0.09	0.09
Contig43079_RC	-0.22	-0.37	0.09	-0.5	0.17	0.09	-0.12	0.07	0.12	-0.23	-0.18	0.16	-0.07	-0.16	-0.17	0.36	-0.02	-0.36	-0.28	-0.05	-0.37	-0.25	0.19	0.47	0.03	-0.02	-0.04	-0.78	-0.03	0.24	-0.33	-0.01	-0.24	-0.09	-0.05	0.03	0.3	-0.36	-0.22	-0.15	-0.48	0	0.06	0.05	-0.25	0.34	-0.22	0.24	0.05
Contig2811_RC	0.15	0.18	-0.13	-0.02	-0.01	0.1	-0.31	-0.25	0.12	-0.16	-0.22	-0.55	0.27	0.06	-0.12	-0.25	0.07	0	-0.01	-0.13	0.25	-0.08	-0.05	-0.13	-0.17	-0.01	0.25	0.05	-0.35	-0.09	-0.07	-0.07	0.2	-0.05	-0.4	-0.32	-0.09	0.12	0.69	0.15	0.48	-0.24	-0.1	-0.35	-0.17	-0.21	0.35	-0.29	0.36
Contig59120_RC	0.06	-0.22	-0.1	0.1	-0.14	-0.3	0.01	0.22	0.21	-0.18	0.13	0.15	-0.25	-0.27	-0.33	0.01	0.07	0.02	-0.07	0.13	-0.09	-0.22	-0.21	-0.03	0.15	-0.05	-0.02	0.57	0.31	0.11	0.01	-0.1	0.02	0	-0.19	0.18	-0.32	-0.13	-0.49	0.02	-0.6	-0.1	0.04	-0.18	0.1	-0.03	-0.35	-0.2	-0.43
Contig46244_RC	-0.11	-0.25	0.02	0.23	0.08	-0.34	-0.22	0.37	-0.05	-0.27	0.28	0.14	-0.44	-0.33	-0.32	0.01	-0.04	0.1	0.1	0.28	-0.08	-0.27	-0.36	0.18	0	-0.19	-0.28	0.11	-0.04	-0.09	0.32	0.16	-0.09	-0.06	-0.19	0.24	-0.65	-0.22	-0.56	0.09	-0.49	-0.28	0.16	-0.09	0.06	-0.18	-0.19	-0.14	-0.46
Contig14683_RC	0.05	-0.08	-0.24	-0.42	0.54	-0.04	-0.32	-0.07	-0.45	0.17	-0.24	-0.38	-0.73	-0.42	-0.06	0.15	-0.41	-0.17	-0.19	-0.06	-0.45	0.15	-0.25	0.07	0.03	0.25	-0.18	-0.38	-0.16	-0.07	-0.62	-0.09	-0.18	-0.33	-0.28	-0.04	0.18	0.11	-0.17	0.15	-0.1	0.09	0.13	-0.24	-0.48	0.25	-0.47	0.14	-0.11
Contig41530_RC	-0.01	-0.05	-0.26	0.42	-0.19	-0.13	-0.03	-0.48	-0.41	-0.22	-0.22	-0.41	-0.21	0.18	0.33	-0.07	0.18	-0.12	-0.27	-0.4	-0.04	0.54	0.04	-0.11	-0.2	0.27	-0.13	-0.01	-0.31	0.14	0.28	0.39	-0.12	0.02	-0.24	-0.19	-0.72	-0.25	-0.08	-0.2	0.42	-0.21	-0.18	-0.18	-0.25	0	-0.41	-0.18	0.56
Contig20635_RC	0.15	0.29	-0.02	0.26	0.02	0.31	0.12	-0.01	-0.01	0.17	-0.24	-0.27	-0.13	0.12	-0.15	-0.08	0.28	0.19	-0.06	-0.13	0.17	-0.16	0.3	-0.27	0.54	0.4	0.34	0.08	0.09	0.13	0.09	-0.15	0.5	-0.18	-0.23	-0.1	-0.05	-0.05	0.36	-0.17	-0.35	0.32	-0.05	-0.02	0.1	0.16	-0.18	-0.04	-0.01
Contig36533_RC	-0.03	-0.03	-0.19	-0.22	0.19	0.02	0.21	-0.15	-0.17	0.02	-0.1	-0.18	-0.22	0.12	-0.01	0.03	0.14	0.02	0.17	-0.21	0.08	0.25	0.08	-0.2	-0.04	0.25	0.19	0.19	-0.08	0.2	0.05	0.11	0.08	-0.07	0.22	0.16	-0.61	-0.07	0.15	0.12	0.13	0.15	-0.06	-0.04	-0.17	0.08	-0.07	-0.29	-0.07
Contig16367_RC	-0.07	-0.02	0.05	0.06	-0.03	-0.1	0.08	0.18	0.14	0.22	-0.09	-0.26	0.13	0.04	-0.16	-0.02	0.08	-0.02	-0.08	-0.32	-0.01	-0.25	-0.24	-0.01	0.09	-0.21	-0.07	-0.16	0.13	-0.04	-0.14	0.07	-0.01	-0.11	-0.05	-0.11	-0.16	-0.17	-0.25	0.14	0.01	-0.24	0.16	-0.01	0.31	-0.07	-0.14	-0.19	0.02
AL157851	0.52	0	0.17	-0.29	-0.04	-0.06	0.15	0.25	0.13	-0.45	-0.11	0.26	0.1	-0.06	0.1	0.05	-0.31	0.07	-0.08	0.33	0.16	-0.42	0.02	-0.2	-0.1	0.15	0.17	-0.34	-0.1	-0.05	-0.01	0.05	-0.13	0.05	0.01	-0.42	0.18	-0.19	-0.05	-0.12	0.21	-0.04	0.04	0.13	0.03	0.04	-0.38	0.08	-0.39
NM_020038	-0.4	-0.13	0.02	-0.55	0.11	-0.47	-0.23	-0.2	-0.04	-0.42	0	-0.13	-0.24	-0.29	0.06	1.04	-0.21	-0.12	-0.29	-0.35	-0.22	0.3	-0.22	-0.25	-0.15	-0.3	-0.22	-0.09	-0.28	-0.51	-0.11	-0.26	0.11	-0.47	0.17	-0.14	0.39	-0.19	-0.33	-0.05	-0.48	-0.65	-0.17	-0.12	-0.04	-0.33	-0.3	-0.31	-0.22
Contig44544_RC	-0.16	-0.13	-0.11	-0.5	0.28	0.21	0.22	-0.07	-0.09	-0.05	-0.11	0.03	-0.01	-0.1	-0.4	0.37	0.06	-0.12	-0.17	-0.08	-0.31	-0.24	0.11	0.25	-0.12	-0.1	-0.05	-0.7	-0.06	0.27	-0.23	-0.09	-0.34	-0.32	-0.17	-0.01	0.83	-0.3	-0.17	-0.04	-0.39	0.02	-0.09	0.01	-0.12	0.33	-0.28	0.03	0.12
NM_004003	0.33	0.05	-0.07	0.1	-0.42	-0.12	0.01	-0.16	-0.1	0.28	0.03	-0.38	-0.22	0.05	-0.06	0.62	-0.15	0.26	-0.15	-0.32	0.34	0.27	-0.02	-0.22	-0.03	0.33	-0.04	-0.4	0.31	0.05	0.3	0.25	-0.25	0.16	-0.2	-0.31	-0.02	-0.09	-0.37	0.75	-0.8	0.33	0.38	-0.66	-0.27	0.3	-0.53	-0.49	0
AJ272057	0.12	-0.35	0.07	0.07	-0.07	0.09	-0.03	-0.01	0.01	0.02	0.01	-0.36	0.05	-0.01	0.28	0.14	-0.12	0.18	-0.06	-0.04	-0.11	0.05	-0.18	-0.05	-0.06	0.12	-0.14	-0.21	-0.2	-0.12	-0.07	0.02	-0.14	-0.07	0.01	-0.11	0.06	0.01	0.13	0.05	0.2	-0.17	-0.03	-0.16	0.07	-0.06	0.04	-0.27	-0.13
Contig43206_RC	0.1	0.25	0.26	-0.16	0.33	0.41	-0.02	-0.01	0.02	-0.2	-0.27	0.1	0.08	0.16	-0.2	-0.53	0.25	-0.22	-0.19	0.38	-0.02	-0.12	0.08	-0.54	0.21	-0.06	0.01	-0.33	-0.16	-0.03	-0.26	0.22	0.15	0.25	-0.05	-0.18	-0.24	0.51	-0.24	-0.21	0.01	0.09	0.08	-0.4	-0.09	-0.18	0.3	-0.31	0.23
NM_004010	-0.03	-0.28	-0.37	-0.65	0.03	-0.21	-0.21	-0.23	-0.42	-0.36	-0.19	0.01	-0.41	-0.42	-0.34	-0.17	0	-0.13	-0.08	0.19	-0.09	-0.03	0.17	0.57	-0.33	0.1	0.03	0.66	-0.11	-0.05	-0.03	-0.11	-0.3	-0.3	-0.27	0.09	-1.45	-0.17	-0.24	-0.28	-0.21	-0.1	-0.13	0.53	-0.2	-0.11	-0.06	0.06	-0.2
NM_004024	0.15	0.25	-0.04	-0.07	-0.14	0.01	0.06	-0.08	0.23	-0.44	-0.25	-0.09	-0.15	-0.19	-0.03	-0.06	0.47	0.21	-0.26	-0.17	-0.08	-0.11	-0.25	-0.2	-0.2	0.12	0.06	-0.03	0.13	-0.25	-0.01	-0.15	0.29	-0.37	-0.07	-0.3	-0.46	0.36	-0.55	0.28	-0.4	0.5	-0.07	0.3	-0.3	0.31	-0.02	0.08	-0.31
NM_004029	0.03	-0.09	0.51	0.23	0	-0.27	0.05	0.09	0.02	0.12	0.12	0.01	-0.08	0.02	-0.1	0.17	-0.08	-0.12	0.12	-0.12	-0.06	0.11	-0.27	0.09	0.31	0.01	-0.26	-0.24	-0.07	-0.16	0.13	0.2	-0.11	-0.27	0.2	-0.04	-0.16	-0.07	-0.14	0.39	0.24	0	0.07	-0.29	0.17	-0.08	0.21	-0.09	-0.29
M28170	-0.2	-0.2	-0.13	0.31	-0.12	-0.15	-0.27	0.33	0.02	-0.25	0.34	0.17	-0.13	-0.11	-0.2	0.14	-0.34	0.2	-0.12	-0.02	0.03	-0.22	-0.21	0.02	-0.04	-0.12	-0.19	0.03	0.03	0	-0.25	0.26	-0.12	0.02	0.01	-0.03	-0.02	-0.05	-0.24	-0.01	-0.19	-0.14	0.03	-0.22	0.07	0	-0.17	-0.07	-0.17
NM_003303	0.04	-0.01	0.04	-0.45	-0.06	0.09	-0.05	0.05	0.06	0.1	-0.05	0.33	0	0.07	-0.12	-0.06	0.19	-0.07	0.41	-0.04	0.09	0.12	0.06	0.07	-0.07	-0.01	0.05	-0.07	-0.04	0.09	-0.01	-0.2	-0.12	-0.39	0.14	0.03	-0.17	-0.18	0.64	-0.1	-0.15	0.19	-0.1	0.22	-0.2	0.09	0.08	0.21	0.18
NM_003307	-0.32	0	0.3	0.15	0.02	-0.09	0.05	0.29	0.19	0.12	-0.11	-0.19	0.4	0.03	0.11	-0.33	-0.16	-0.38	0	0.24	-0.01	-0.08	-0.5	-0.05	-0.44	-0.42	-0.03	-0.01	0.02	-0.12	-0.05	-0.28	-0.04	0.01	-0.3	0.1	0.09	-0.54	-0.52	-0.07	0.09	0.13	-0.02	-0.38	-0.08	0.04	0.4	-0.04	-0.38
Contig55111_RC	-0.16	0.28	0.05	-0.54	-0.22	-0.31	-0.14	-0.32	-0.29	-0.4	0.29	0.73	0.02	-0.27	0	0	-0.11	-0.37	-0.23	-0.17	0.31	-0.3	-0.61	-0.18	-0.43	-0.18	-0.25	-0.41	-0.18	-0.27	-0.28	0.15	-0.41	-0.66	0.3	-0.03	-0.31	-0.49	0.18	-0.19	-0.14	-0.52	-0.22	-0.27	-0.02	0.17	0.44	-0.27	-0.05
NM_003311	-0.86	-0.4	0.09	-0.61	-0.38	-0.52	-0.26	0.16	-0.12	-0.32	-0.13	-0.05	-0.28	-0.49	0.71	-0.04	-0.36	-0.28	-0.65	0.17	-0.34	0.12	-0.91	0.49	-0.24	-0.39	-0.36	-0.4	-0.3	-0.65	-0.22	-0.16	-0.2	-0.53	0.29	-0.52	-0.2	-0.15	-0.4	0.09	-0.62	-0.58	0.22	0.03	-0.35	-0.43	0.23	-0.2	-0.62
NM_003316	0.19	0	-0.22	-0.06	0.31	0	0.05	-0.52	-0.28	0.22	-0.01	-0.18	-0.24	-0.16	0.27	-0.24	-0.12	0.1	0.12	-0.36	-0.08	0.16	0.16	-0.32	-0.08	0.2	0.1	0.15	-0.12	0.21	-0.03	0.2	-0.08	-0.08	-0.34	-0.14	-0.43	-0.09	0.17	-0.16	0.02	0.27	-0.2	0.03	-0.45	-0.03	-0.04	-0.1	0.04
NM_003318	-0.25	0.04	0.06	0.14	-0.26	-0.22	-0.24	0.36	-0.17	-0.18	-0.16	0.43	0.27	-0.41	0.37	-0.08	-0.33	-0.5	-0.49	0.45	-0.47	-0.2	-0.62	0.22	-0.31	-0.42	-0.19	-0.35	-0.26	-0.54	-0.28	-0.03	-0.32	0.08	0.08	-0.11	0.02	-0.06	-0.16	0.1	-0.05	-0.41	0.05	0.47	-0.24	-0.18	0.01	0.67	0.15
NM_004048	-0.39	-0.11	-0.31	0.52	0.07	-0.48	-0.19	0.26	-0.03	-0.18	0.12	-0.13	-0.45	-0.34	0	-0.01	-0.17	0.01	0.02	0.09	-0.21	0.11	-0.43	-0.17	-0.04	-0.11	-0.3	0.22	0.06	0.13	0.16	0.14	-0.19	-0.16	-0.03	0.24	-0.29	-0.23	-0.47	0.19	-0.34	-0.21	0.25	-0.15	-0.03	-0.14	-0.12	0.02	-0.54
NM_012067	0.12	0.07	0.11	0.27	-0.23	0.12	0.15	-0.82	0.32	-0.8	0.24	-0.57	0.19	-0.13	0.76	0	-0.19	0.08	-0.67	-0.97	0.28	0.21	0.29	-1.25	0.72	-0.24	-0.19	-0.71	-0.4	-0.45	-0.14	0.14	-0.11	-0.06	-0.85	-0.67	0.21	-0.52	-0.37	0.36	0.37	-0.36	-0.56	-1.17	0.28	-0.14	-0.41	-0.95	-0.21
NM_004049	-0.09	-0.03	0.08	0.38	-0.02	-0.13	-0.05	0.13	0.03	-0.21	0.1	0.28	-0.04	-0.27	0.1	-0.03	-0.29	-0.13	-0.33	0.2	-0.18	-0.24	-0.27	0.35	0.02	-0.18	-0.26	0.28	-0.15	-0.18	-0.04	-0.12	-0.24	-0.12	-0.02	0.04	-0.38	0.07	-0.3	0.02	-0.11	-0.28	0.29	0.04	-0.27	-0.1	0.19	0.06	0.08
Contig51209_RC	-0.1	-0.23	0.16	0.01	0.06	0.04	0.01	0.14	0.12	-0.03	-0.03	-0.02	0.23	-0.21	0.22	-0.09	-0.04	-0.02	0.18	-0.15	-0.13	-0.58	-0.27	-0.22	0.12	-0.2	-0.09	0.06	0.2	0.03	0.21	-0.3	0.02	-0.36	-0.03	-0.12	-0.05	-0.02	-0.03	0.27	0.14	-0.14	-0.29	-0.12	0.2	0.02	0.14	-0.29	-0.05
Contig50855_RC	0.07	-0.22	-0.1	-0.42	0.15	0.06	0.29	-0.6	-0.03	0.13	0.04	-0.07	-0.05	-0.08	-0.29	-0.13	0.28	0.19	0.18	-0.26	0.04	-0.02	0.32	-0.17	-0.02	0.11	0.3	0.3	0.32	0.34	0.1	-0.25	-0.28	-0.4	-0.12	0.17	-0.59	0.07	0.01	-0.34	-0.22	0.26	-0.25	-0.36	-0.06	0.03	-0.18	-0.32	-0.07
NM_004052	-0.13	0.07	0.17	-0.13	-0.33	-0.02	-0.15	0.35	-0.06	-0.31	-0.06	0.42	0.06	-0.14	-0.16	-0.07	-0.24	-0.11	-0.12	-0.13	-0.14	-0.38	-0.13	0.1	-0.09	0.08	-0.11	-0.25	-0.19	-0.09	-0.06	-0.03	-0.13	-0.66	-0.33	-0.26	-0.18	-0.12	-0.23	-0.16	-0.24	0	-0.09	0.12	-0.18	-0.12	0.02	0.35	-0.28
NM_003325	0.03	0.05	0.08	-0.05	-0.09	-0.12	0.25	-0.07	-0.39	-0.2	-0.01	0.11	0.09	0.07	0.09	-0.19	-0.01	0.06	-0.08	0	0.12	0	0.11	0	-0.04	0.15	0.01	0.12	-0.36	-0.09	-0.06	0.05	-0.04	-0.13	0	0.11	-0.15	-0.2	0.25	-0.13	0.04	0.04	-0.08	0.06	-0.22	-0.17	0.14	-0.09	-0.01
NM_004056	0.05	0.11	0.07	-0.15	-0.27	0.35	-0.4	-0.29	0.15	-0.21	-0.28	1.04	-0.17	0.05	-0.03	-0.16	0.18	0.04	-0.13	-0.26	-0.01	0.19	0.14	-0.39	0.37	-0.19	0.06	-0.04	0.01	0.07	-0.25	-0.45	-0.24	-0.12	-0.1	-0.05	0.05	-0.37	-0.36	-0.09	0.06	-0.02	0.23	-0.03	-0.27	-0.18	-0.26	0.07	-0.01
NM_004058	-0.26	-0.2	-0.02	-0.59	-0.41	0.07	-0.59	0.74	0.04	-0.53	-0.47	0.67	0.1	-0.32	0.44	-0.26	-0.14	-0.14	-0.31	-0.32	0.05	-0.41	0.15	0.18	-0.1	-0.58	-0.07	-0.55	-0.34	-0.49	0.32	-0.63	-0.42	-0.08	-0.18	-0.32	-0.02	-0.39	0.05	-0.12	-0.03	-0.83	0	0.13	-0.3	-0.32	0.4	0.17	0.43
AB007902	-0.08	-0.18	-0.1	-0.3	-0.18	-0.03	0.18	-0.08	-0.28	0.09	-0.31	0	0.05	0.06	-0.45	-0.24	0.05	-0.06	0.1	-0.16	-0.2	-0.11	-0.05	-0.23	-0.19	0.06	-0.1	0.15	0.16	0.42	-0.29	0.07	-0.12	0.14	0.2	0.04	-0.15	-0.1	-0.03	-0.13	-0.14	0.08	0.28	-0.03	0.82	-0.09	-0.21	0.02	0.16
Contig53268_RC	-0.12	-0.2	-0.05	0.11	-0.16	-0.07	0.22	0.11	0.26	-0.06	0.44	0.04	-0.02	0.04	-0.31	0.05	-0.15	-0.12	0.14	0.09	0.11	0.03	0.18	0	0.41	-0.03	-0.06	-0.11	0.15	0.08	0.16	0.09	0.3	-0.14	0.16	0	0.03	0.3	-0.02	0.07	0.31	0.19	0.06	-0.12	0.14	0.05	0.04	-0.15	-0.17
NM_002600	-0.01	-0.47	0.4	-0.11	-0.32	0.17	-0.34	0.35	-0.23	-0.29	-0.04	-0.15	-0.2	0.03	0.02	-0.4	-0.39	-0.05	-0.05	0.09	-0.29	0.27	-0.17	0.65	-0.48	-0.18	-0.54	-0.07	-0.28	-0.21	0.08	-0.19	-0.25	-0.63	-0.2	-0.27	-0.67	-0.55	-0.61	-0.12	-0.42	0.55	0.08	0.19	-0.52	-0.28	-0.17	0.18	-0.28
NM_003332	-0.11	0.03	-0.12	0.18	0.26	-0.26	-0.06	0.38	0.3	0.06	0.06	-0.03	-0.15	-0.12	-0.46	-0.05	0.09	-0.03	0.03	0.2	0.03	-0.24	-0.34	-0.02	0.21	0.06	-0.24	0.3	0.01	-0.09	0.23	0.11	-0.01	-0.08	0.06	0.28	-0.35	-0.18	-0.29	0.27	-0.2	-0.19	0.09	0	0.07	-0.02	0.01	-0.14	-0.29
NM_012081	-0.05	-0.23	0.04	-0.24	0.24	-0.27	-0.16	0.19	0	0.23	-0.07	-0.06	-0.18	-0.15	-0.04	-0.14	-0.34	0.19	0.04	0.06	-0.07	0.17	-0.27	-0.21	-0.17	0.12	-0.35	-0.07	-0.07	-0.35	-0.19	-0.19	-0.31	-0.11	-0.12	0.06	0.2	0.2	-0.23	0.19	0.2	-0.01	0.04	-0.07	-0.3	-0.14	-0.12	-0.18	-0.26
NM_004064	0.25	0.05	0.14	-0.21	-0.03	0.32	0.1	0.31	0.47	-0.01	-0.21	-0.16	0.16	-0.07	0	-0.33	0.16	-0.02	-0.11	-0.06	0.04	0.05	-0.03	-0.36	0.06	-0.34	-0.1	-0.06	0.26	-0.01	0.14	-0.15	-0.39	0.27	-0.2	-0.08	0.61	0.09	-0.29	0.09	0.02	-0.19	-0.16	0	-0.13	-0.06	0.28	0.05	0.16
NM_002608	-0.04	-0.07	-0.08	-0.31	-0.08	-0.11	0.08	-0.16	0.1	-0.21	0.2	0.38	0.22	0.01	0.2	-0.01	0.09	-0.15	-0.15	-0.16	0.03	-0.43	-0.16	0.17	0.1	-0.11	0.01	-0.18	0.08	-0.2	0.09	-0.09	0.15	-0.3	0.06	-0.07	0.01	-0.17	0.3	-0.03	-0.02	-0.23	0	0.07	0.31	0.15	0.06	-0.07	-0.22
NM_002609	0.02	-0.09	-0.05	-0.38	0.16	-0.12	0.18	-0.4	-0.08	0.1	0.06	0.19	0.07	0	-0.15	0.03	0.18	0.06	0.2	-0.19	0.11	-0.1	0.12	0.03	-0.04	0.09	0.08	-0.13	0.01	0.03	0.02	-0.02	-0.21	-0.35	0.18	0.17	-0.51	-0.07	0.14	-0.01	-0.29	0.13	-0.19	-0.11	0	0.15	0.24	-0.34	-0.11
NM_012089	-0.16	-0.21	-0.42	-0.06	0.27	-0.22	-0.23	-0.2	-0.34	-0.04	0.13	-0.15	-0.37	-0.09	0.28	-0.09	-0.3	0.2	-0.11	0.15	-0.29	0.15	-0.17	0.01	-0.13	-0.02	-0.15	-0.18	-0.22	-0.08	0.02	0.09	-0.11	-0.18	0.02	-0.12	-0.3	0.37	-0.09	0.12	-0.09	-0.15	-0.23	-0.02	-0.14	-0.13	-0.32	0.13	0
Contig53411_RC	-0.12	-0.66	0.26	-0.16	-0.73	-0.45	-0.01	-0.19	-0.13	-0.2	-0.17	-0.2	-0.39	-0.1	-0.25	-0.01	-0.36	0.36	-0.27	-0.34	-0.37	-0.4	-0.14	0.43	-0.47	0.41	-0.26	-0.11	0.1	-0.08	0.7	0.61	-0.07	0.03	0.24	0.17	0.12	-0.2	-0.62	-0.35	-0.56	0.06	-0.18	-0.23	-0.02	0.05	-0.29	-0.43	-0.34
AB007916	0.15	0.21	0.02	0.11	0.23	0.03	0.19	-0.29	-0.05	0.17	0.05	-0.13	0.26	0.2	-0.05	0.03	0.16	0.19	0.17	-0.28	0.09	-0.04	0.06	-0.2	0.04	0.2	0.17	0.09	0.02	0.21	0	0.04	0.01	-0.19	-0.18	-0.01	-0.27	0.29	0.34	-0.17	0.08	0.06	-0.21	-0.03	0.06	-0.04	0.34	-0.35	0.19
NM_004071	0.31	0.35	0	-0.31	-0.04	0.22	0.14	-0.06	0.05	-0.05	0.07	-0.06	-0.19	-0.01	0.05	0.11	0.02	0.13	-0.09	-0.07	0.17	-0.04	0.11	-0.1	0	0.09	-0.01	0.13	-0.27	-0.09	-0.24	0.08	0.02	-0.11	0.07	-0.02	-0.47	-0.24	0.16	0.05	0.07	0.13	-0.22	-0.05	-0.16	0.01	-0.2	-0.01	0.14
NM_012090	0.22	0.05	-0.17	-0.35	0.25	0.09	0.08	-0.1	-0.18	0.1	0.13	0.12	-0.14	0.04	0.02	-0.01	0.2	0.01	0.03	-0.06	-0.03	0.12	0	0.08	0.18	-0.04	0.1	-0.06	-0.16	-0.08	0.01	-0.05	0.07	-0.3	-0.07	-0.12	-0.39	0.05	0.07	-0.24	-0.17	0.07	-0.09	0.35	-0.09	-0.06	-0.09	-0.02	0.2
NM_002614	-1.09	-0.82	-0.03	0.37	-0.44	0.37	-1.15	0.84	-0.24	0.99	-0.85	-0.91	-0.68	-0.69	-0.7	-0.93	0.07	-0.32	-0.63	-0.97	-0.29	-0.84	0.3	-1.35	0.2	-1.41	0.14	-0.42	-0.52	0.69	-0.66	0.88	-0.31	0.21	-1.18	-1.22	-1.1	0.67	-0.56	-0.5	-1.5	-0.86	-0.98	-1.46	0.24	-0.94	-0.39	-1.15	-0.35
NM_002615	-0.08	-0.01	-0.05	-0.23	0.17	-0.29	0.21	-0.23	0.14	-0.01	-0.04	0.06	-0.14	0.13	-0.18	-0.01	0.13	0.24	0.08	0.01	0.13	-0.13	-0.09	-0.04	-0.26	0.27	0.08	0.14	0.11	-0.04	0.27	-0.09	-0.1	-0.36	0.1	0.25	-0.58	-0.13	0.19	-0.09	-0.03	0.18	-0.16	-0.05	-0.16	0.22	0.1	-0.29	-0.17
NM_002616	0.38	-0.05	-0.06	-0.25	-0.04	0.17	0.34	-0.37	-0.05	0.29	-0.16	-0.15	-0.19	0.26	-0.38	-0.27	0.31	-0.04	-0.16	0.35	-0.12	-0.24	-0.02	-0.22	-0.05	0	0.18	0.37	0.4	0.31	0.23	-0.33	-0.14	-0.37	-0.37	-0.12	0.61	0.09	0.07	-0.26	0.17	0.2	-0.04	-0.1	-0.04	-0.1	0.01	-0.2	-0.17
NM_004078	-0.1	-0.12	0.15	-0.14	-0.18	-0.29	0.22	-0.22	0.02	-0.04	-0.19	0.02	0.02	0.1	0.18	0.1	-0.01	0.14	-0.18	-0.06	0.14	-0.13	0.2	0.19	-0.26	0.18	0.01	0.41	-0.08	-0.11	0.14	-0.11	-0.07	-0.47	0.08	-0.19	-0.61	-0.19	0.03	-0.09	-0.13	-0.23	0.17	0	-0.07	0.15	0.05	0	-0.16
NM_004079	-0.22	-0.09	-0.14	0.21	-0.02	-0.43	-0.44	0.35	0.06	-0.16	0.08	0.12	-0.27	-0.08	-0.42	-0.1	-0.06	0.11	-0.05	0.32	-0.15	-0.22	-0.45	0.08	0.02	-0.02	-0.32	0.47	-0.15	-0.07	0.28	0.16	-0.05	-0.08	-0.07	0.31	-0.53	-0.03	-0.48	0.18	-0.34	-0.26	0.18	0.04	0.01	-0.14	-0.05	0.24	-0.38
AB007925	-0.27	-0.08	-0.27	-0.12	0.21	-0.3	0.17	-0.03	-0.01	-0.02	-0.01	0.21	0.01	-0.24	0.09	0.32	-0.15	-0.12	0.36	-0.2	-0.12	-0.06	-0.16	0.01	0.06	0.18	-0.18	-0.26	-0.05	-0.33	-0.13	-0.1	-0.02	0.03	-0.08	-0.14	-0.1	0.04	0.26	0.05	0.06	-0.34	-0.16	0.1	-0.02	0.1	-0.1	0	-0.02
NM_002628	-0.21	0.09	-0.02	-0.68	-0.33	0.12	0.16	0.43	0.09	-0.26	0.41	0.21	-0.33	-0.19	-0.56	0.2	0	-0.32	-0.14	-0.33	0.08	-0.09	0	0.1	-0.01	0.09	-0.02	-0.01	-0.14	-0.21	-0.2	-0.01	-0.05	0.23	0.18	-0.25	-0.59	-0.18	0.13	-0.08	0	-0.15	-0.06	0.27	-0.03	0.25	0.08	0.52	-0.15
NM_003358	-0.12	0.25	-0.18	-0.01	0.22	0.15	-0.07	-0.31	0.01	0.43	-0.01	-0.4	-0.24	0.07	-0.19	-0.19	0.41	-0.07	-0.03	-0.2	-0.35	0.12	0.03	-0.27	0.14	-0.17	0.14	-0.16	-0.32	-0.01	0.12	0.62	0.46	0.01	-0.41	-0.17	-0.15	0.45	-0.34	-0.13	0.01	-0.41	-0.32	-0.36	-0.07	-0.32	0.17	-0.29	0.41
NM_003359	0	0.19	0.3	-0.28	-0.33	-0.26	-0.02	-0.58	0.21	-0.26	0.09	-0.35	-0.39	-0.29	0.16	-0.08	0.16	0.58	-0.26	-0.57	0.13	0.05	-0.27	-0.3	0.32	0.25	0.34	-0.1	-0.55	-0.32	0.21	-0.37	-0.13	-0.36	-0.06	-0.12	-0.21	0.03	0.2	0.17	-0.24	0.15	-0.29	-0.51	-0.58	0.1	-0.18	-0.76	0.39
AB007932	-0.15	-0.22	-0.2	-0.34	0.07	-0.14	0.03	-0.3	0.13	0.25	0	0.17	0	-0.02	0.23	0.12	-0.02	-0.1	0.05	0.03	-0.21	-0.11	-0.3	-0.02	-0.04	-0.02	-0.11	-0.27	0.15	0.03	-0.1	0.01	-0.05	0.01	-0.12	0.07	0.23	-0.25	-0.14	-0.04	-0.33	0.17	0.04	0.34	-0.02	0.01	-0.06	-0.15	-0.17
Contig43549_RC	-0.2	-0.08	-0.64	-0.01	-0.29	-0.41	-0.22	0.43	0.1	0.03	0.35	0.2	0.16	-0.3	0.15	0.37	-0.32	-0.18	-0.37	-0.03	-0.07	-0.38	-0.59	0.19	-0.09	-0.14	-0.17	-0.29	-0.12	-0.37	-0.23	0	-0.36	0.46	0.11	-0.15	-0.39	-0.27	-0.41	0.52	-0.41	-0.45	-0.15	0.28	-0.05	-0.25	-0.13	0.31	-0.18
NM_001901	-0.06	-0.08	-0.14	-0.7	0.19	-0.22	0.09	-0.67	-0.05	-0.1	0.17	0.28	-0.24	-0.2	-0.15	-0.37	0.35	-0.16	-0.02	-0.21	-0.03	-0.21	-0.21	0.29	-0.24	-0.06	0.12	-0.37	-0.13	-0.1	0.25	0.05	-0.05	-0.82	-0.01	0.15	-1	0.39	-0.03	-0.28	-0.13	0.01	-0.15	0.16	-0.23	0.18	0.13	0.12	-0.37
NM_003360	0.01	-0.3	0.14	-0.21	-0.11	-0.13	-0.16	0.17	0.31	-0.21	-0.33	1.19	-0.2	-0.23	-0.35	-0.11	-0.73	-0.32	-0.3	-0.07	-0.32	-0.6	-0.38	0.24	-1.01	-0.59	-0.17	-0.07	0.06	-0.09	-0.35	-0.3	-0.4	-0.29	-0.07	-0.21	-0.19	-0.58	0.82	-0.12	-0.47	-0.24	-0.16	0.29	-0.04	-0.2	-0.07	0.56	-0.15
NM_002633	-0.36	-0.16	0.06	-0.11	0.01	0.06	0.09	0.24	-0.05	0.03	-0.21	0.44	-0.15	-0.1	-0.38	-0.1	-0.09	-0.15	-0.02	0.31	-0.12	-0.08	0.07	0.01	-0.28	0.01	-0.02	0.07	-0.08	0.08	-0.01	-0.03	-0.12	-0.25	0.04	-0.15	-0.61	-0.3	0.04	-0.08	-0.11	0.03	-0.07	0.43	-0.14	-0.22	-0.08	0.04	-0.16
NM_001905	-0.37	-0.01	0.03	-0.06	-0.13	-0.42	-0.03	0.4	-0.09	-0.13	-0.03	0.07	0.17	-0.29	0.29	0.02	-0.11	-0.35	-0.2	0.38	-0.2	-0.24	-0.32	0.15	-0.11	-0.13	-0.24	-0.38	-0.25	-0.38	-0.15	-0.18	-0.18	-0.2	-0.04	-0.36	-0.57	0.04	0.05	-0.12	-0.2	-0.21	0.07	0.51	-0.24	-0.2	0.08	0.06	0.15
NM_002634	-0.22	0.09	-0.17	-0.25	-0.33	0	0.02	-0.11	-0.04	-0.17	0.62	-0.12	-0.05	-0.15	-0.3	0.66	-0.16	-0.08	-0.06	-0.08	-0.01	-0.17	0.03	-0.22	0	-0.28	-0.02	0.02	-0.31	-0.12	-0.19	-0.09	0.02	0.57	-0.06	-0.17	-0.37	-0.19	-0.03	0.09	0.16	-0.1	-0.19	-0.09	0.1	-0.11	-0.03	-0.34	-0.09
NM_004095	0.02	0.11	0.04	0.25	-0.09	-0.08	-0.15	0.12	-0.03	-0.04	-0.19	0	0.47	-0.1	-0.15	0.06	-0.11	-0.18	-0.21	0.18	0.19	-0.31	-0.29	0.51	-0.18	-0.03	-0.18	-0.02	0.02	-0.1	-0.23	-0.05	-0.01	0.17	-0.05	-0.23	-0.16	-0.06	0.51	0.11	0.5	-0.12	0.14	0.1	-0.07	0	0.62	0.01	0.07
NM_001909	-0.19	-0.29	0.25	0.02	-0.19	-0.35	-0.24	0.09	-0.07	0.01	-0.01	-0.09	-0.09	-0.06	-0.29	-0.1	-0.02	-0.07	-0.03	0.02	-0.06	0.06	-0.32	-0.06	0.4	-0.1	-0.3	0.15	-0.15	0.06	-0.01	0.23	-0.26	-0.17	0.1	0.13	-0.02	-0.09	-0.28	0.27	-0.31	-0.24	0.07	-0.06	-0.02	-0.08	0.01	-0.19	-0.14
NM_002639	-0.61	-0.48	-0.11	-0.4	-0.74	-0.49	-0.36	0.01	0.21	-0.16	-0.3	0.85	-0.51	0.3	0.08	-0.33	-0.31	-0.2	-0.61	0.59	-0.38	-0.4	-0.28	0.2	-0.87	-0.81	-0.54	0.21	0.1	-0.56	-0.66	-0.43	-0.96	-1.23	-0.65	-1.13	-0.74	-1.01	0.05	-0.55	-1.1	-1.11	-0.65	0.25	-0.33	-0.39	0.57	0.33	-0.47
NM_003368	-0.15	0.05	-0.34	-0.14	0.11	-0.17	-0.18	0	-0.31	-0.16	0.13	0.19	-0.26	-0.25	0.13	-0.08	-0.19	-0.1	-0.21	0.23	-0.27	0.02	-0.19	-0.06	-0.09	-0.01	-0.05	-0.03	-0.19	-0.08	-0.12	0.06	-0.06	-0.26	-0.12	-0.06	-0.66	0.05	0.01	-0.13	-0.02	-0.11	-0.18	0.32	-0.25	-0.14	-0.43	0.45	0.18
Contig45321	-0.07	-0.24	-0.2	-0.38	-0.04	-0.01	0	0.12	-0.11	-0.29	-0.23	0	-0.14	-0.21	-0.03	-0.1	-0.05	-0.05	0.22	-0.19	-0.06	-0.06	-0.05	0.18	-0.33	-0.1	-0.07	0.22	0.03	0.14	-0.13	-0.33	-0.36	0.04	-0.18	-0.11	0.48	-0.2	-0.26	-0.13	-0.22	-0.21	-0.1	0.3	-0.26	-0.06	-0.29	0.33	-0.11
NM_003370	-0.06	0.02	-0.08	-0.22	0.22	-0.09	0.15	0.11	0.35	-0.06	-0.01	0.18	-0.09	0.02	0.06	0.06	0.01	0.02	-0.01	-0.1	0.07	-0.19	-0.2	0.15	-0.03	0.06	-0.03	-0.01	0.28	-0.15	0.08	0.08	-0.28	-0.22	-0.05	-0.03	0.26	-0.11	-0.01	0.05	-0.02	-0.21	0.18	0.29	0.16	0.1	0.1	0.09	-0.09
NM_001912	-0.33	-0.23	-0.21	-0.12	0.2	-0.26	-0.24	0.23	-0.05	-0.19	0.05	0.06	-0.38	-0.2	-0.27	-0.15	-0.03	-0.17	-0.05	0.09	-0.17	-0.09	-0.49	0.14	0.48	-0.13	-0.19	0.12	-0.14	-0.25	0.21	0.11	-0.09	-0.21	-0.02	0.21	-0.73	-0.24	-0.25	0.23	-0.3	-0.3	0.18	0.19	-0.07	-0.02	0.06	-0.26	-0.1
NM_001914	0.15	0.37	0.11	0.23	-0.26	0.03	-0.27	-0.01	-0.35	0.22	-0.45	-0.8	0.08	0	-0.05	-0.35	-0.41	0.17	0.03	-0.27	0.01	-0.13	-0.1	-0.53	-0.09	0.15	0.14	-0.23	-0.04	-0.08	0.18	0.44	-0.02	0.43	0.28	0.06	-0.21	0	-0.3	-0.07	-0.12	0.18	-0.17	-0.36	-0.36	-0.24	0.05	-0.56	0.18
NM_001916	0.1	-0.01	-0.07	0.16	-0.21	-0.01	0.08	0.09	0.07	-0.11	0.31	0.26	-0.15	-0.06	-0.18	-0.01	-0.06	-0.17	-0.12	0.15	0.11	-0.24	0.06	0.06	0.23	-0.06	-0.12	-0.1	-0.14	-0.18	-0.17	-0.06	0.05	0.37	-0.09	-0.09	-0.21	0.13	-0.12	0.09	0.16	-0.06	0.26	-0.23	-0.1	-0.04	0.04	-0.11	-0.09
NM_003376	-0.18	-0.03	-0.04	-0.18	-0.25	-0.05	0.07	0.14	0.19	-0.33	-0.33	0.8	0.1	-0.22	-0.18	-0.26	-0.23	-0.21	-0.39	0.17	-0.18	-0.44	-0.26	0.19	-0.24	-0.21	-0.33	-0.55	-0.01	-0.34	-0.26	-0.26	-0.11	-0.41	-0.38	-0.54	0.48	-0.35	-0.41	-0.17	-0.33	-0.11	0.04	0.18	0.19	0.21	-0.26	0.66	-0.52
NM_002648	-0.15	-0.25	-0.05	-0.16	-0.1	-0.12	0.12	0.02	0.13	-0.03	-0.02	0.42	-0.15	-0.06	-0.25	-0.14	0.2	0	0.11	0.35	0.08	-0.04	-0.28	0.28	-0.03	0	-0.06	-0.08	-0.04	-0.25	-0.07	-0.13	0.06	-0.25	-0.18	0.08	-0.4	0.06	-0.15	-0.01	-0.34	0.09	-0.09	0.27	-0.06	-0.07	-0.04	0.33	-0.34
NM_003378	-0.45	-0.22	-0.48	-0.5	-0.42	-0.3	-0.47	-0.31	-0.19	-0.54	-0.15	-0.02	-0.3	-0.47	0.13	-0.02	-0.73	-0.78	-0.56	-0.36	-0.56	-0.67	-0.54	-0.45	-0.34	-0.32	-0.46	-0.58	-0.33	-0.59	-0.55	-0.7	-0.35	0.73	-0.56	-0.45	-0.14	-0.62	-0.3	-0.2	-0.17	-0.69	-0.39	-0.16	-0.74	-0.28	0.24	-0.15	-0.36
NM_003379	-0.01	0.24	0.17	0.03	-0.4	0.07	0.11	0.34	-0.24	-0.2	0.12	-0.18	0.19	0.02	-0.05	-0.13	0.08	-0.07	-0.41	-0.33	-0.15	0.17	0.12	-0.31	-0.03	-0.05	-0.2	-0.04	0.19	0.04	-0.23	0	-0.22	0.27	0.4	-0.17	-0.24	-0.4	-0.1	-0.09	-0.04	0.06	0.33	0.28	0.17	0.07	-0.01	-0.26	-0.04
AB007950	-0.11	-0.2	-0.27	-0.27	-0.14	-0.19	-0.15	0.28	-0.07	-0.1	-0.15	0.38	-0.16	-0.2	-0.15	-0.16	-0.14	-0.18	-0.13	0.3	-0.13	-0.35	-0.07	0.08	-0.04	-0.17	-0.2	-0.16	-0.06	-0.09	-0.28	-0.18	-0.31	-0.06	0.07	-0.07	-0.17	-0.34	0.07	-0.13	-0.28	-0.27	-0.13	0.45	0.04	-0.01	0.17	0.2	-0.16
AB007954	-0.41	-0.11	0.13	-0.63	0.3	0.38	0.05	0.35	0.04	-0.15	-0.38	-0.92	-0.17	0.1	-0.32	0.44	-0.11	-0.16	-0.34	-0.15	-0.16	-0.17	0.11	-0.46	-0.05	0.22	0.09	-0.54	0.13	0.56	-0.52	0.1	-0.23	-0.36	-0.2	0	0.69	-0.49	-0.17	-0.08	-0.22	0.19	0.11	-0.18	-0.34	0.24	-0.58	-0.46	-0.03
NM_001920	-0.09	-0.01	-0.06	-0.38	0.17	0	0.4	-0.32	0.4	0.04	-0.08	-0.12	-0.05	0.18	-0.13	-0.11	0.31	0.11	0.24	0.09	0.16	0.16	0.1	-0.37	-0.39	0.18	0.28	0.39	0.37	0.23	0.16	-0.21	-0.06	-0.62	0.05	0.38	-0.58	-0.15	0.24	-0.34	-0.09	0.27	-0.22	-0.08	-0.28	0.18	-0.07	-0.56	-0.36
NM_003380	-0.23	0.05	-0.21	-0.35	0.04	-0.25	0.32	-0.06	0.03	-0.07	-0.15	0.44	-0.18	-0.03	-0.16	0.04	-0.04	0.01	0.02	-0.24	-0.07	-0.09	0.02	0.26	-0.09	0.2	-0.02	0.22	0	-0.01	-0.01	-0.07	-0.14	-0.45	0	0.31	-0.43	-0.19	0	-0.13	-0.17	0.04	-0.37	0.18	-0.18	0.06	0.13	-0.12	-0.3
NM_002652	0.23	-1.61	-0.11	0.02	-0.77	-0.21	-1.03	-1.13	-1.05	-0.44	-1	-2	-0.49	0.02	-0.63	-0.6	-1.05	-0.05	-1.49	-1.08	-0.75	0.49	-0.02	-1.48	-1.48	0.81	0.36	-0.85	-0.4	-0.38	-1.5	-0.86	-1.5	-1.41	-1.1	-1.49	-0.39	0.19	-1.68	-0.43	-1.83	0.79	-0.39	-1.49	-0.58	-0.83	-1.65	-1.12	-1.13
NM_001924	-0.08	0.16	0.04	-0.43	-0.28	-0.31	-0.32	-0.43	-0.01	-0.36	0.01	-0.36	-0.12	-0.22	-0.1	-0.2	0.05	0.1	-0.42	0.56	0.04	-0.11	-0.17	-0.11	-0.2	-0.15	-0.11	-0.19	-0.04	-0.19	0	0.02	0.11	-0.67	-0.23	-0.14	-0.43	0.64	0.02	-0.45	-0.39	0.04	-0.25	-0.24	-0.44	-0.08	0.19	-0.21	0.23
NM_001928	0.01	-0.51	0.36	-0.51	-0.12	-0.53	0.02	-0.38	-0.36	-0.4	-0.57	-0.14	-0.41	-0.29	-0.7	-0.42	-0.15	0.09	-0.2	-0.62	0.02	-0.71	-0.01	-0.71	-0.3	-0.18	0.41	0.34	0.4	-0.07	-0.34	-0.37	-0.28	0.11	-0.48	0.22	-0.53	0.11	-0.58	-0.34	-0.6	-0.04	-0.36	-0.6	-0.43	-0.2	0.52	-0.8	0.57
D83781	-0.13	-0.04	0.03	0.01	0.06	-0.12	0.13	-0.03	-0.27	-0.16	-0.01	0.02	-0.02	-0.03	0.01	0.14	0.03	0.01	-0.05	0.19	-0.05	-0.08	-0.16	0.24	-0.21	0.04	0	-0.1	-0.27	-0.16	0.01	-0.08	-0.17	-0.33	0.16	-0.05	-0.5	-0.07	0.09	0.03	-0.02	-0.15	0.04	0.24	-0.14	-0.16	-0.11	0.12	0.12
NM_002658	-0.31	0	-0.13	-0.35	0.2	-0.33	0.04	-0.08	0.01	-0.15	0.03	0.08	-0.32	-0.16	0.19	-0.07	0.06	0.15	-0.22	-0.02	0.2	-0.35	-0.47	-0.02	-0.29	-0.14	-0.36	-0.32	-0.34	-0.56	0.29	0.04	-0.03	-0.55	0.29	-0.04	-0.4	-0.12	0.15	-0.1	-0.14	-0.12	-0.09	0.19	-0.27	0.21	0.28	-0.15	-0.04
NM_002659	-0.26	0.07	0.03	-0.25	0.14	-0.26	0.06	0.19	0.12	0.12	0.03	0.44	-0.27	-0.11	-0.08	-0.02	-0.01	0.04	-0.15	0.16	0.02	-0.25	-0.34	0.23	0.02	0	-0.21	-0.03	-0.1	-0.36	0.18	0.1	-0.02	-0.5	0.03	0.03	-0.35	0.02	0	0.11	-0.26	0	-0.02	0.45	-0.27	0.09	0.25	0.1	-0.25
Contig21225_RC	-0.18	-0.17	-0.26	-0.47	-0.2	-0.3	-0.07	-0.31	-0.17	-0.42	-0.25	0.09	-0.26	-0.31	-0.46	-0.26	-0.44	-0.22	0.25	-0.28	-0.23	-0.81	-0.53	0.76	0.53	-0.38	-0.36	-0.27	-0.24	-0.26	-0.18	-0.4	-0.51	-0.48	-0.15	-0.25	-0.43	-0.49	-0.45	-0.22	-0.22	-0.28	-0.37	-0.33	-0.46	-0.24	-0.23	-0.33	-0.39
AB007961	-0.27	-0.33	-0.3	-0.08	0.46	-0.02	-0.11	0	-0.3	-0.03	-0.25	-0.17	-0.19	-0.16	-0.06	0.16	-0.11	-0.1	-0.19	-0.1	-0.39	-0.04	0.18	0.24	0.13	0.09	-0.11	-0.71	-0.45	0.21	-0.2	0.01	-0.35	0.21	-0.11	0.19	0.57	0.1	0.05	-0.15	-0.16	-0.02	0.09	-0.19	-0.09	0.25	-0.29	0	0.1
AB007962	-0.02	0.01	-0.28	-0.03	-0.04	-0.24	-0.11	-0.2	-0.26	-0.21	0.33	0.1	-0.21	-0.26	-0.03	-0.21	-0.16	-0.16	-0.32	0.1	-0.12	-0.02	-0.15	0.05	0.11	-0.11	-0.16	-0.2	-0.38	-0.33	-0.27	-0.23	-0.06	-0.02	-0.16	-0.13	-0.19	0.25	0.24	0.05	0.16	-0.27	0.14	-0.17	-0.25	-0.08	-0.18	0.07	0
AB007969	0.45	0.09	-0.08	-0.43	0.3	0.34	0.3	-0.27	-0.08	0.33	-0.24	0.41	0.09	0.43	-0.2	-0.21	0.01	0	-0.07	-0.56	-0.14	-0.05	0.26	0.01	-0.1	0.04	0.23	0.09	-0.14	0.35	-0.09	-0.11	-0.38	-0.26	-0.08	0.09	0.31	-0.1	0.08	-0.24	0.24	0.16	0.17	-0.43	-0.2	-0.22	-0.3	-0.36	0.14
R70506_RC	-0.2	-0.15	-0.06	-0.64	0.21	0.55	-0.18	-0.18	-0.09	-0.17	-0.01	-0.06	0.07	-0.31	-0.56	0.19	0.11	-0.37	-0.26	0.12	-0.43	-0.21	-0.05	0.12	-0.21	0.02	-0.19	-0.63	-0.13	0.09	-0.68	-0.16	-0.4	-0.24	-0.33	0.25	0.23	0.03	-0.43	-0.28	-0.15	-0.35	-0.13	-0.6	-0.42	0.35	-0.11	0.21	0.16
NM_003392	-0.1	-0.05	-0.21	-0.26	-0.03	-0.01	0.17	-0.35	-0.19	0	-0.11	0.02	-0.31	0.2	-0.2	-0.03	0.16	-0.05	0.1	0.18	0.32	0.55	-0.2	-0.01	-0.1	0.33	0.18	0.01	0.1	0.48	-0.1	0.35	-0.21	-0.62	0	-0.03	-0.35	-0.03	0.09	0.1	0.23	0.22	0.08	-0.28	-0.38	0.09	-0.14	0.08	-0.14
NM_001934	-0.37	-0.18	-0.18	-0.35	-0.23	-0.13	-0.09	-0.28	-0.1	-0.43	0.69	0.67	-0.35	-0.26	-0.26	0.06	-0.28	-0.42	0.18	0.59	-0.1	0.03	-0.25	-0.05	-0.13	-0.4	-0.16	-0.37	-0.36	-0.11	-0.32	-0.26	-0.31	0.88	-0.3	-0.28	0.02	-0.3	-0.04	-0.11	0.08	-0.55	-0.08	-0.02	-0.23	-0.27	0.29	0.19	0.01
NM_002664	-0.13	-0.08	-0.11	0.1	0.18	-0.37	-0.33	0.35	0.06	-0.37	0.16	0.15	-0.42	-0.32	-0.33	-0.09	-0.09	0.08	-0.02	0.18	-0.18	-0.25	-0.58	0.39	0.2	-0.05	-0.32	0.11	-0.15	-0.18	0.26	0.19	-0.15	-0.11	-0.21	0.28	-0.93	-0.05	-0.37	0.05	-0.43	-0.37	0.09	-0.14	0.07	-0.2	-0.06	-0.24	-0.41
NM_002666	0.01	-0.25	-0.34	-0.52	0.36	-0.11	-0.33	-0.27	-0.26	-0.31	-0.25	-0.29	-0.32	0.05	-0.37	-0.04	0.07	0.25	0.16	-0.23	-0.56	-0.34	0.39	-0.3	-0.14	0.15	0.38	-0.49	0.67	0.12	-0.08	-0.39	-0.22	0.72	-0.07	0.74	-0.32	0.64	-0.25	-0.12	-0.48	0.16	0.05	-0.77	-0.34	-0.01	0.33	-0.41	-0.31
Contig54491_RC	0.21	0.11	-0.09	-0.12	0.15	0.01	-0.07	-0.3	-0.18	-0.06	0.17	0.14	-0.22	0.12	0.08	-0.1	0.01	0.18	-0.02	-0.15	-0.03	0.1	0.01	-0.07	0.12	0.14	0.04	0.22	-0.11	0.06	0.09	-0.1	-0.03	-0.24	-0.15	-0.19	-0.3	0.06	-0.09	-0.25	-0.05	0.15	-0.19	0.01	-0.26	-0.26	-0.26	-0.12	0.34
Contig57138_RC	0.09	-0.44	-0.36	-0.92	-0.01	-0.24	-0.19	-0.68	0.48	0.3	-0.43	-0.28	-0.26	-0.14	-0.61	-0.36	0.34	-0.1	0.04	-0.56	-0.59	-0.3	0.09	-0.35	0.68	-0.32	0.39	-0.47	0.1	-0.02	0.26	-0.61	0.39	-0.75	0.14	-0.12	1.15	-0.03	0.38	-0.48	-0.43	0.32	-0.4	-0.67	-0.08	-0.25	-0.6	-0.4	0.96
Contig6181_RC	-0.27	-0.04	-0.4	0.3	0.11	0.58	-0.37	0.14	0.06	0.3	-0.23	-0.53	-0.22	0.06	-0.38	0	0.4	-0.89	-0.06	-0.14	-0.29	-1.17	-0.03	-0.5	0.41	-0.04	-0.01	-0.77	-0.15	0.49	-0.39	-0.02	0.05	0.26	-0.02	-0.14	-0.2	-0.27	-0.09	-0.11	0.25	-0.7	-0.15	-0.56	-0.32	-0.11	-0.28	-0.27	0.35
NM_001941	-0.16	-0.32	-0.28	-0.52	-0.33	-0.13	-0.18	-0.04	0.05	-0.66	-0.27	0.52	-0.09	-0.18	-0.38	-0.12	-0.45	-0.78	-0.36	0.64	-0.3	-0.53	-0.44	0.46	-0.79	-0.45	-0.29	-0.11	-0.14	-0.4	-0.3	-0.7	-0.36	-0.44	-0.28	-0.38	-0.03	-0.9	-0.38	-0.13	-0.31	-0.7	-0.17	0.2	-0.15	-0.06	-0.22	0.25	-0.21
NM_001942	-1.19	-0.7	-1.22	-0.79	-0.81	-0.56	-0.8	-0.55	-0.37	-1.39	-0.66	-1.58	-0.63	-0.77	-1.03	-0.53	-1.63	-1.41	-0.81	-0.47	-1.17	-1.13	-0.88	-1.24	-1.54	-0.82	-0.7	-1.35	-0.58	-1.1	-1.22	-1.32	-1.13	-0.93	-1.1	-1.04	-0.78	-2	-1.44	-0.47	-1.17	-1.63	-0.51	-1.02	-1.18	-0.73	-0.73	-0.59	-0.65
NM_001944	-0.39	-0.08	-0.22	-0.39	-0.25	-0.28	-0.35	-0.35	-0.2	-0.67	-0.32	1.17	-0.4	-0.28	-0.34	-0.29	-0.64	-0.93	-0.55	1.01	-0.3	-0.61	-0.71	0.51	-1.5	-0.44	-0.33	-0.58	-0.18	-0.41	-0.58	-0.7	-0.49	-0.45	-0.36	-0.48	-0.4	-0.96	-0.53	-0.26	-0.6	-0.82	-0.28	0.29	-0.32	-0.17	-0.37	0.35	-0.24
NM_001946	-0.31	0.04	0.17	-0.43	0.13	-0.34	0.03	-0.3	-0.15	-0.31	-0.23	0.02	-0.18	-0.22	0.74	0.03	0.15	0.09	-0.22	-0.25	-0.1	0.11	0.03	-0.13	-0.12	0.21	-0.12	0.33	-0.1	-0.26	-0.16	-0.32	0.06	-0.55	-0.32	-0.2	-0.06	-0.15	0.11	-0.11	0.17	-0.11	0.3	-0.05	-0.22	-0.16	-0.01	-0.58	-0.24
X15183	0.1	0.03	-0.24	-0.1	0.04	-0.21	-0.29	0.02	-0.31	-0.12	0.04	-0.15	-0.15	-0.35	0.31	0.06	-0.05	0.08	-0.38	-0.14	-0.1	0.21	-0.08	-0.16	0.31	-0.05	-0.1	0.07	-0.24	-0.16	-0.11	-0.2	-0.09	0.3	-0.34	-0.15	-0.35	0.05	-0.09	0.11	-0.3	-0.13	0.19	-0.05	-0.36	0.08	-0.32	-0.01	-0.13
Contig36761_RC	0.09	-0.38	-0.43	-1.23	-0.06	-0.33	-0.22	-0.64	0.19	0.2	-0.42	-0.3	-0.39	-0.06	-0.51	-0.24	0.29	-0.07	0.08	-0.39	-0.52	-0.23	0.05	-0.27	0.74	-0.29	0.32	-0.5	-0.27	-0.15	0.17	-0.5	0.46	-0.67	0.1	-0.13	0.08	0.01	0.49	-0.38	-0.36	0.19	-0.37	-0.55	-0.09	-0.4	-0.47	-0.46	1.01
NM_001951	0.01	0.2	-0.46	-0.06	-0.15	-0.17	-0.02	0.2	-0.16	-0.41	0.08	0.06	-0.55	-0.26	-0.1	-0.38	-0.13	-0.29	-0.28	-0.27	0.01	-0.24	-0.36	0.3	0.23	-0.21	-0.14	-0.43	-0.43	-0.36	-0.29	-0.28	-0.1	0.35	-0.31	-0.29	-0.47	0.09	0.23	-0.01	0.14	-0.21	0.26	0.31	-0.35	-0.37	-0.04	-0.22	0.31
NM_001953	0.12	-0.08	0.18	-0.05	-0.02	-0.06	-0.02	0.2	-0.02	-0.14	0.13	0.24	-0.04	0.13	-0.22	0.05	-0.13	-0.06	-0.01	0.36	-0.01	0.09	-0.35	0.55	0.07	-0.06	-0.22	-0.24	-0.22	-0.42	0.12	0.2	-0.12	-0.24	0.28	0.11	-0.42	-0.19	-0.3	0.25	-0.16	0	-0.04	0	0.34	-0.26	-0.09	-0.09	-0.38
NM_001954	0.14	-0.05	-0.1	-0.02	-0.08	0.21	0	-0.04	0.05	-0.06	0.14	0.03	0.02	0.04	-0.1	-0.19	-0.07	0.12	0.37	-0.06	-0.11	0.34	0.06	0	-0.09	-0.37	0.05	-0.04	-0.11	0.01	-0.01	-0.18	0.29	-0.16	0.18	-0.31	0.37	0.1	-0.07	0.23	0.22	-0.02	-0.04	0.09	0.19	-0.17	0.18	-0.25	-0.12
Contig51929	0.09	0.07	0.04	-0.08	0.17	-0.01	0	-0.1	-0.26	-0.15	-0.02	-0.25	-0.24	-0.2	0.15	-0.01	-0.12	0.11	-0.16	0.33	-0.2	0.05	-0.01	-0.14	-0.06	0.1	0.08	0.16	-0.21	0.03	-0.07	-0.06	-0.05	-0.29	-0.22	-0.05	-0.3	0.04	0.07	-0.23	0.05	-0.06	-0.25	0.17	-0.35	-0.14	-0.39	-0.08	0.3
NM_001956	0.17	-0.22	0.36	-0.66	-0.55	-0.01	0.08	-0.79	0.43	-0.45	-0.22	0.53	-0.5	-0.13	-0.2	-0.18	-0.05	0.07	-0.01	0.35	0.36	-0.28	-0.43	-0.04	-0.71	-0.03	-0.51	-0.76	0.25	0.07	-0.06	0.1	-0.23	-1	0.23	-0.63	0.13	-0.64	0.36	-0.57	0.02	-0.24	-0.21	0.22	-0.99	-0.16	-0.29	0.04	-0.12
NM_002686	-0.56	-0.13	-0.53	0.08	-0.75	-0.44	0.17	-0.78	-0.11	-0.58	-0.76	-0.96	-0.47	-0.31	-0.16	1.17	-0.24	-0.28	-0.42	-0.84	-0.32	0.47	-0.2	-0.71	-0.39	-0.7	-0.39	-0.39	-0.43	-0.45	-0.66	-0.67	-0.47	-0.54	-0.78	-0.83	-0.3	-0.8	-0.44	0.05	-0.22	-0.82	0.35	-0.82	-0.41	-0.31	-0.39	-0.4	-0.48
NM_001958	-0.17	0.13	0.14	-1.03	0.34	-0.07	0.06	-0.85	0.22	-0.28	0.17	-1	0.1	-0.52	0.26	-0.16	0.03	-0.5	0.09	-0.8	0.14	-0.02	0.01	-0.98	0.47	0.32	0.07	-0.21	-0.16	-0.71	0.18	0.04	0.1	-0.95	-0.98	-0.24	0.56	0.19	0.02	0.61	0.49	-0.56	-0.29	-0.91	0.24	-0.23	0.17	-0.43	-0.69
NM_002688	0.05	-0.18	-0.05	-0.17	-0.09	0.19	0.04	0.08	0.12	-0.22	-0.16	0.3	-0.1	0.09	-0.03	-0.04	-0.06	-0.11	-0.05	-0.11	-0.04	0.07	-0.11	0.08	0.02	0.04	0.03	-0.07	-0.19	-0.17	-0.12	-0.17	0.07	0.26	-0.32	0.04	-0.44	-0.09	0.04	-0.15	0.26	-0.02	-0.43	0.12	0.03	-0.09	0.12	0.18	-0.14
NM_002689	-0.24	0.02	0.19	0.05	0.05	-0.18	-0.07	0.22	0.07	-0.13	-0.04	0.15	0.52	-0.12	-0.07	0.03	-0.03	-0.08	-0.13	0.18	-0.12	-0.31	-0.31	0.08	-0.17	-0.08	-0.07	-0.22	-0.03	-0.22	-0.09	-0.08	-0.06	-0.02	0.1	-0.07	-0.17	-0.01	-0.4	0.01	-0.02	-0.26	0.16	0.01	0.03	-0.1	0.1	0.24	0.15
Contig36152_RC	-0.14	-0.03	-0.07	0	-0.15	-0.01	-0.09	-0.04	0.01	-0.31	0.17	0.31	-0.15	0.03	-0.29	0.04	-0.17	-0.11	-0.15	0.33	-0.04	-0.45	-0.16	0.19	-0.15	-0.19	-0.07	-0.1	-0.34	0	-0.17	-0.48	-0.17	-0.35	-0.15	-0.17	-0.37	-0.26	0.03	-0.02	0.15	-0.18	-0.15	0.2	-0.41	-0.13	-0.04	0.44	-0.19
Contig31295_RC	-0.19	-0.02	-0.44	0.47	-0.27	0.1	-0.21	0.17	-0.26	-0.3	0.1	-0.02	-0.3	-0.55	-0.33	0.16	-0.48	-0.54	-0.3	-0.44	-0.19	-0.33	0.04	-0.08	-0.31	0.22	0	0.31	-0.3	0.18	0.03	0.57	-0.71	-0.83	-0.16	-0.36	-0.83	-0.52	0.33	0.04	-0.31	-0.48	0.16	0.3	-0.37	0.17	-0.35	0.61	-0.14
NM_001961	0.15	0.02	0.11	-0.07	-0.06	-0.05	0.36	-0.12	0.17	0.28	0.03	-0.18	0.27	0.14	-0.22	0.24	0.19	0.25	-0.01	-0.34	0.16	-0.14	0.27	-0.02	-0.13	0.14	0.1	0.27	-0.01	0	-0.06	-0.06	-0.16	0.2	0	-0.06	-0.04	-0.17	0.02	-0.14	0.09	0.23	-0.34	-0.27	0.08	-0.01	0.14	-0.4	0.12
NM_002690	0.28	0.01	-0.32	0.17	0.11	0.29	0.1	0.08	0.09	0.08	0.09	0.24	-0.2	0.36	0.11	0.15	0.11	0	-0.21	0.01	0.18	0.02	0.04	-0.01	0.14	-0.06	-0.17	-0.1	-0.21	-0.1	-0.15	0	-0.09	-0.22	0.18	-0.38	-0.55	0.3	-0.17	0.2	0.1	0	-0.16	0.12	-0.05	-0.1	0.32	-0.14	0.21
NM_001964	0.32	0.04	0.18	-0.34	0.05	0.22	0.28	-0.47	0	-0.1	-0.07	-0.14	0	-0.36	-0.06	-0.24	0.34	-0.14	-0.12	-0.34	-0.16	-0.02	-0.41	-0.11	-0.21	-0.02	0.02	0.21	0.04	-0.29	-0.14	-0.15	-0.19	-0.6	-0.45	-0.29	-0.72	-0.02	0	0.3	-0.47	0	-0.25	-0.26	-0.16	-0.17	-0.32	-0.36	-0.13
NM_001967	-0.05	0.05	-0.05	-0.32	0.12	-0.22	0.23	-0.18	-0.28	0.04	0.04	-0.27	0.01	0.09	-0.14	0.09	0.13	0.08	-0.01	-0.12	-0.02	0.04	0.27	-0.05	-0.19	0.05	-0.05	0.26	-0.27	-0.06	-0.15	-0.05	-0.24	0.3	-0.13	0.02	-0.42	0.03	0.06	-0.17	0.44	0.18	-0.44	-0.18	-0.19	-0.08	0.12	-0.01	-0.01
NM_002697	-0.08	-0.21	-0.27	-0.01	0.33	0.16	-0.02	-0.1	0.11	0.03	-0.13	-0.12	-0.02	-0.21	-0.2	0.13	-0.04	-0.16	-0.22	-0.16	-0.41	-0.08	0.26	-0.18	-0.04	-0.11	-0.07	-0.21	0.36	0.41	-0.26	-0.22	-0.19	-0.24	-0.26	0.64	1.1	-0.07	-0.14	0.01	-0.1	0	-0.03	-0.36	-0.22	0.24	-0.16	0.2	-0.05
NM_001979	-0.17	-0.38	-0.32	-0.14	-0.16	0.46	0.22	-0.2	-0.12	0.1	-0.26	-0.57	0.16	0.43	-0.85	0.05	0.17	0.11	0.35	-0.4	-0.27	0.09	0.31	0.14	-0.1	0.42	0.04	0.19	0.06	0.38	0.21	0.49	0.34	0.49	-0.36	-0.37	-0.05	-0.09	-0.11	-0.37	-0.05	0.19	-0.11	-0.71	0.11	-0.27	-0.38	-0.69	-0.14
Contig52182_RC	0.11	-0.17	-0.33	0.38	-1.04	-0.89	-1.08	0.14	-0.22	-0.19	0.21	-0.45	-0.39	0.04	0.06	-0.34	-0.17	-0.06	-0.09	0.01	-0.08	0.41	-0.32	-0.03	-0.1	-0.12	0.14	-1.29	0	0.54	0.41	0.3	-0.18	0.04	0.09	-0.02	-0.53	0.15	-0.14	0.14	0.03	0.08	0.14	-0.17	-1.33	-0.09	-0.22	-0.56	-0.18
Contig51453_RC	0.13	0.01	-0.38	0	0.37	0.25	-0.4	-0.24	-0.27	0.12	0.05	-0.28	-0.53	-0.41	-0.09	-0.22	-0.34	-0.02	-0.12	0.07	-0.29	0.13	0.28	-0.17	0.21	0.03	-0.11	0.16	-0.15	0.17	-0.09	0.09	0.08	-0.05	-0.24	0.08	0.44	0.19	-0.17	-0.2	0.1	0.14	-0.06	-0.29	-0.33	-0.04	-0.19	0.15	0.28
Contig56768_RC	-0.04	0.07	-0.18	-0.3	0.11	-0.15	-0.01	-0.31	-0.42	-0.04	0.12	0.02	-0.43	-0.15	-0.05	0.13	0.11	-0.16	-0.05	-0.2	0.12	0.38	0.11	0.03	-0.32	0.17	0.05	-0.15	-0.27	-0.04	-0.2	0.14	0	-0.14	0.12	0.08	-0.74	-0.1	0.28	-0.06	0.09	0.09	-0.19	0.02	-0.42	0.35	-0.06	0.21	0.09
NM_001982	0.28	-0.03	0	0.18	0.18	0.2	0.07	-0.28	-0.09	-0.14	-0.15	-0.44	0.13	0.21	0.14	-0.09	0.18	0.09	0.32	-0.68	-0.01	0.1	0.16	-0.52	0.08	0.21	0.05	-0.13	-0.18	-0.01	-0.2	-0.2	0.32	-0.04	0.31	-0.09	0.58	0.06	-0.01	-0.08	0.11	-0.02	0.03	-0.03	0.31	-0.16	0.18	-0.51	0.35
NM_001985	-0.05	-0.11	0.11	0.21	-0.14	-0.09	0.19	-0.01	0.08	0.08	0.02	0.11	0.23	-0.02	0.04	0.1	-0.05	-0.15	-0.09	0.06	0	0.06	0.37	0.09	0.23	0.04	-0.01	0.1	-0.08	-0.14	-0.16	0.09	0.07	-0.42	-0.01	-0.17	-0.44	-0.08	-0.14	0.14	0.02	-0.07	0.28	-0.07	0.07	-0.09	-0.07	-0.03	-0.18
Contig51963	0.18	-0.24	0.29	-0.68	-0.12	0.28	0.07	-0.32	0.12	0.2	0.43	0.32	0.38	0.27	0.1	-0.12	0.28	0.15	0.49	-0.1	0.47	0.41	0.21	-0.42	-0.22	0.15	-0.04	0.07	0.09	0.21	0.17	-0.09	-0.08	-0.37	-0.09	0.24	-0.43	-0.39	0.27	-0.16	0.07	0.41	-0.11	-0.37	0.06	-0.06	0.14	-0.13	-0.06
NM_001993	0.58	-0.08	-0.06	-0.84	-0.42	0.21	0.5	-0.49	0.56	0.06	0.16	-0.15	-0.5	-0.09	-0.15	-0.28	-0.17	0.34	-0.22	0.23	0.14	0.21	0.42	0.01	-0.52	-0.03	-0.06	0.09	-0.13	-0.04	-0.37	-0.3	-0.46	-0.71	-0.42	-0.37	-0.56	-0.28	-0.27	-0.36	1.26	-0.22	0.18	0.28	-0.31	0.02	-0.4	-0.6	-0.18
NM_001995	0.05	-0.35	-0.14	-0.31	0.1	-0.39	0.04	0.18	-0.24	-0.2	0.13	0.17	-0.27	-0.32	-0.22	0.11	-0.03	-0.01	-0.03	0.06	-0.06	-0.47	-0.2	-0.08	-0.09	0.11	0.31	-0.1	0.13	-0.37	-0.18	-0.14	-0.25	-0.02	-0.07	0.17	-0.71	0.07	-0.03	-0.08	-0.26	0.09	0.55	-0.12	-0.37	-0.16	0.08	-0.26	-0.24
NM_001998	-0.03	-0.2	-0.01	-0.25	0.16	0.01	0.24	-0.47	0.01	0.39	0.07	0.57	-0.34	0.08	-0.04	-0.16	0.36	0.11	0.31	0.11	0.2	0.22	-0.06	-0.16	-0.44	-0.01	0.13	-0.16	0.28	0.14	-0.04	-0.28	-0.21	-0.48	-0.06	0.35	-0.18	-0.14	-0.05	-0.13	-0.2	0.22	-0.01	0.06	-0.13	0.2	0.02	0.08	-0.48
NM_001999	-0.03	-0.24	0.3	0.21	-0.34	-0.27	0.12	0.32	-0.01	-0.5	-0.14	1.12	0.16	-0.11	0.16	-0.01	0.22	0.29	0.27	-0.12	0.06	0.04	0.02	-0.81	-1.22	0.18	-0.16	-0.77	0.1	-0.46	0.55	-0.49	-0.47	-0.59	-0.33	-0.03	-0.39	-1.2	0.69	0.01	0.14	-0.74	-0.1	0.05	-0.29	-0.18	-0.32	0.47	0.48
Contig580_RC	-0.29	0.34	-0.18	-0.4	0.29	0.25	-0.23	-0.17	0.07	0.12	-0.13	-0.41	-0.17	0.04	0.11	-0.19	0.4	0.38	-0.11	-0.37	0.13	-0.27	0.03	-0.43	0.17	0.1	0.14	-0.06	-0.2	-0.03	0.06	0.07	0.66	-0.18	-0.01	-0.15	-0.06	0.1	0.33	-0.12	0.41	-0.21	-0.05	-0.28	0.16	-0.02	-0.17	-0.37	0.54
Contig57023_RC	-0.06	0.03	-0.24	-0.01	0.34	-0.2	-0.09	-0.19	-0.23	-0.24	0.06	0.23	-0.42	-0.43	0.14	-0.2	-0.25	-0.13	-0.12	-0.08	-0.21	0.19	0.01	0.09	-0.06	0.1	-0.01	0.5	-0.01	0.15	0.09	0.09	-0.17	-0.26	-0.18	0.22	-0.42	0.05	-0.03	-0.14	-0.18	-0.01	-0.25	0.03	-0.42	0.04	-0.22	0.28	-0.05
Contig55940_RC	0.26	0.25	-0.15	0	-0.13	0.2	0.17	-0.24	0.34	-0.2	0.57	-0.15	-0.14	0.03	-0.13	-0.12	0.02	-0.14	-0.12	-0.35	0.12	-0.09	0.26	-0.36	0.39	-0.04	0.13	-0.02	-0.11	-0.13	-0.13	-0.25	0.15	0.33	-0.21	-0.03	0.15	0.19	0.11	-0.04	0.1	0.03	-0.13	-0.42	-0.11	-0.31	-0.17	-0.29	0.12
Contig55188_RC	-0.39	-0.22	-0.16	-0.08	0.02	-0.28	-0.04	0.27	-0.23	-0.15	-0.08	0.14	-0.07	-0.32	-0.17	0.21	-0.17	-0.13	-0.15	0.14	-0.19	-0.23	-0.4	0.21	0.08	-0.06	-0.18	-0.22	-0.15	-0.27	0.09	-0.04	-0.09	0.31	-0.11	-0.22	-0.1	0.07	0.12	-0.07	-0.14	-0.19	-0.21	0.11	0.05	-0.07	0.23	0.13	-0.02
Contig45469_RC	0.14	0.06	-0.38	-0.45	0.65	-0.04	0.03	-0.38	-0.22	0.2	0.04	0.01	-0.41	-0.1	0	-0.22	-0.03	0.11	0.18	-0.01	-0.09	0.15	0.08	0.04	-0.26	0.22	0	0.16	-0.07	0.25	0.13	0.09	-0.15	-0.68	-0.05	0.23	-0.37	-0.07	0.15	-0.03	0.02	0.22	-0.2	0	-0.36	0.13	-0.11	-0.14	0
Contig14780_RC	-0.05	0.1	-0.11	-0.21	-0.19	-0.15	-0.29	-0.13	-0.25	-0.04	0.01	-0.3	-0.05	0.23	0.04	0.05	0.04	-0.13	0.05	-0.18	-0.14	0.38	0.21	-0.37	-0.06	-0.08	0.14	-0.08	-0.16	0.14	0.12	0.05	0	0.34	0.02	-0.07	0.14	0.26	0.27	0.31	0.22	-0.14	0.02	0.21	-0.2	-0.35	0.09	-0.23	0.21
Contig53022_RC	0.15	0.45	-0.93	0.01	0.08	0.01	0.01	-0.31	0.53	-1.41	-0.26	-2	-0.28	-0.25	-0.01	0.02	0.86	0.03	0.05	-0.26	0.28	0.33	0.33	-0.64	0.16	0.18	0.46	-0.43	0.35	0.04	0.07	-1.9	0.8	-0.21	-0.32	-0.25	-0.64	-0.55	0.73	-0.23	-0.15	-0.67	-0.04	-0.13	-0.57	-0.02	-0.17	-0.59	0.45
Contig51187_RC	0.14	0.2	-0.04	-0.06	0.11	-0.08	-0.43	0	0.03	-0.1	0.06	0.11	0	-0.13	0.08	0.08	-0.16	-0.15	-0.17	-0.13	-0.01	-0.06	-0.23	0.18	-0.04	0.19	-0.12	-0.25	-0.09	-0.16	0.03	0.25	-0.09	0.03	-0.15	-0.21	-0.27	-0.07	0	0.16	-0.11	-0.1	-0.12	0.12	-0.09	-0.26	-0.05	0.21	0.34
Contig44040_RC	0.13	0	0.09	-0.02	0.09	0.33	0.41	-0.18	0.24	-0.08	0.17	-0.19	-0.53	0.08	-0.12	-0.05	0.19	-0.12	0.21	-0.4	-0.16	0.11	0.19	-0.16	0.24	-0.14	0.3	0.26	0.07	0.02	-0.05	-0.09	0.28	0.06	-0.16	-0.28	-0.11	0.05	0.08	-0.09	-0.05	0.12	-0.37	-0.08	0.18	0.02	-0.19	0.05	-0.18
Contig26310_RC	-0.26	-0.12	-0.18	0.03	0.46	-0.22	-0.04	-0.01	-0.13	0.04	-0.1	-0.13	0.4	-0.15	0.22	0.08	-0.08	-0.1	-0.03	-0.32	-0.48	0.17	0.14	-0.41	0.5	-0.44	0.08	-0.61	-0.2	0.28	-0.37	-0.42	-0.25	0.21	-0.17	0.05	1.01	0.25	0.04	-0.12	-0.21	-0.24	0	-0.3	-0.05	0.31	-0.41	0.05	-0.12
Contig56036_RC	-0.23	0.08	-0.2	-0.16	0.03	0.01	0.1	0.01	-0.24	-0.1	0.05	0.01	-0.22	-0.15	-0.15	-0.01	-0.07	0.06	0.01	0.12	-0.15	0.05	-0.17	0.16	-0.02	-0.03	0.13	0.23	-0.27	-0.12	0.07	-0.02	0.34	-0.26	-0.14	0.01	-0.52	0.37	0	-0.21	0	-0.12	-0.34	0.04	-0.06	-0.15	-0.19	0.03	-0.22
Contig46934_RC	0.03	0.08	-0.77	0.38	0.47	-0.04	-0.21	-1.29	0.16	-0.17	0.01	-1.78	0.06	-0.11	0.67	-0.24	-0.06	-0.13	-0.6	-1.25	-0.28	0.13	0.06	-1.79	-0.19	-0.34	-0.01	-0.27	-0.44	0.19	-0.15	-0.04	0	0.68	0.4	-0.21	0.24	0.46	-0.29	0.19	0.16	0.1	0.49	-1.64	0.21	-0.12	-0.13	-1.52	0.39
Contig58329_RC	0.01	0.14	-0.26	0.34	0	0.01	0.21	0.11	0.07	-0.13	-0.11	0.05	0.21	-0.13	-0.14	-0.01	0.05	-0.01	-0.11	-0.01	0.13	-0.06	-0.15	-0.05	-0.23	-0.02	0.13	-0.04	-0.14	-0.18	0.03	-0.03	0.11	-0.1	-0.11	-0.15	-0.5	0.16	0.55	0.16	0.36	-0.23	-0.19	0.18	-0.07	0.04	0.37	-0.27	0.27
Contig36013_RC	0.32	0.12	-0.42	0.54	0.13	-0.02	-0.1	-0.27	-0.15	-0.26	0.11	0.7	-0.18	-0.27	0.42	-0.21	-0.51	-0.33	-0.43	-0.18	-0.26	0.39	-0.06	-0.33	-0.02	-0.04	0	0.17	-0.01	0.14	-0.09	0.29	0.05	-0.08	-0.19	-0.19	-0.2	0.23	-0.12	-0.05	-0.03	-0.11	0.03	-0.1	-0.38	-0.03	-0.16	0.03	0.11
AF035191	-0.05	-0.09	-0.12	0.28	-0.01	0	-0.12	0.54	0.1	-0.1	0.11	-0.04	0.21	-0.31	-0.05	0.06	-0.08	-0.2	-0.11	0.23	-0.14	-0.13	-0.13	0.05	-0.01	-0.12	-0.07	-0.01	0.06	-0.1	-0.01	-0.08	-0.03	-0.15	0.04	-0.02	0.36	-0.04	-0.18	0.07	-0.34	-0.12	0.08	0.3	0.02	-0.06	-0.16	0.37	0.09
Contig55674_RC	0.2	0.23	0.26	-0.18	-0.08	0.19	0.39	0.02	0.1	-0.04	-0.04	-0.31	0.14	0.2	0.05	-0.09	0.03	0.15	-0.26	0.05	-0.13	0.04	0.21	-0.47	-0.05	0.32	0.17	0	-0.12	-0.01	0.31	-0.16	0.14	0.08	-0.28	-0.13	-0.02	0.17	0.3	-0.08	-0.17	-0.11	-0.04	0.12	0.19	-0.01	-0.17	-0.18	0.11
Contig49948_RC	-0.06	-0.08	0.11	-0.15	0.29	0.15	-0.13	-0.02	-0.07	0.08	-0.21	-0.22	-0.54	0.11	-0.01	-0.25	-0.07	-0.1	-0.03	-0.31	-0.05	-0.18	-0.16	-0.46	0	0.1	-0.27	-0.08	-0.36	0	-0.1	0.3	0.04	0.66	-0.27	-0.09	-0.25	0.28	-0.12	-0.05	0.56	-0.17	0.01	-0.44	-0.13	-0.26	0.28	-0.24	-0.04
Contig1778_RC	-0.23	-0.15	-0.27	0.02	0.11	-0.21	-0.11	0.02	-0.22	0.08	-0.16	0.52	-0.14	-0.15	-0.14	-0.15	-0.12	0.04	-0.11	0.24	-0.16	-0.03	-0.17	0.33	-0.2	-0.06	-0.12	-0.02	-0.2	-0.09	0.02	-0.21	-0.24	-0.53	-0.27	-0.12	-0.04	0.01	-0.03	-0.08	-0.22	-0.18	-0.27	0.15	-0.27	-0.09	-0.1	0.41	-0.03
NM_020119	-0.11	-0.07	0.25	0.4	-0.14	0	-0.15	0.14	0.31	-0.19	0.08	-0.1	0.18	-0.02	-0.38	0.14	-0.15	-0.03	-0.09	0.06	0	0.02	-0.3	-0.09	-0.03	0.08	-0.09	-0.26	-0.09	-0.13	0.08	-0.08	-0.02	-0.26	0.03	-0.17	0.19	0.24	-0.37	0.31	-0.16	-0.18	0.05	-0.08	0.48	-0.06	0.04	-0.1	-0.25
Contig20708_RC	-0.05	-0.09	0.02	-0.11	0.04	-0.28	-0.2	-0.03	0.05	0.13	-0.17	0.03	-0.29	0.23	-0.04	0.11	-0.36	-0.05	0.15	-0.25	-0.14	0	-0.34	-0.39	-0.08	0.36	-0.28	-0.51	0.13	-0.1	0.11	0.42	-0.24	0.01	0.02	-0.01	-0.38	-0.09	-0.27	0.23	-0.13	-0.17	-0.21	0.3	-0.06	0.2	-0.13	-0.01	-0.24
NM_012101	-0.19	-0.27	0.11	-0.38	-0.32	-0.3	-0.11	0.14	-0.38	0	-0.31	0.54	-0.15	-0.23	-0.28	-0.27	-0.12	0.25	-0.27	0.59	0.06	-0.1	0.38	0.32	-0.55	-0.41	-0.18	0.6	-0.16	-0.13	-0.42	-0.84	-0.61	-0.47	-0.4	-0.62	-0.42	-0.91	-0.43	-0.28	-0.55	-0.56	-0.21	0.05	-0.17	-0.17	-0.44	0.06	-0.21
NM_012105	-0.09	-0.26	0.13	-0.09	-0.32	-0.08	0.01	-0.04	0.01	-0.21	-0.09	-0.03	-0.35	-0.17	0.22	-0.32	-0.09	0.09	-0.17	-0.26	-0.26	0.16	-0.08	0.23	0.25	-0.09	0.29	-0.12	-0.11	0.12	-0.17	-0.38	-0.46	-0.64	-0.09	-0.18	-0.58	0.18	0.13	-0.16	-0.25	0.12	0.18	0.67	-0.35	-0.12	0.26	0.04	0.24
Contig56395_RC	-0.34	-0.09	-0.41	0.36	0.15	-0.41	-0.25	-0.08	-0.24	-0.39	-0.11	-0.45	0.03	0.04	0.65	0.05	-0.09	0.1	-0.11	-0.27	-0.12	0.08	0	0.11	-0.09	-0.03	0	-0.14	-0.14	-0.2	0	-0.18	-0.1	-0.2	-0.47	-0.42	-0.18	0.42	0.55	0.05	0.09	-0.02	-0.02	-0.32	-0.04	0	0.1	-0.3	0.09
NM_020127	-0.01	-0.09	0.11	0.09	-0.03	0.02	-0.13	-0.12	0.37	-0.17	-0.12	-0.42	0.07	0.15	-0.02	-0.26	0.08	0.12	0.08	-0.11	-0.11	0.19	-0.09	-0.23	-0.08	0.01	-0.15	-0.4	0.11	-0.22	0.21	0.18	0.07	-0.07	-0.1	-0.38	-0.06	0.19	-0.06	0.05	-0.33	-0.06	0.13	-0.12	-0.08	0.03	0.11	-0.24	0.14
AB024704	-0.38	-0.07	-0.12	-0.3	-0.39	-0.19	-0.58	0.22	-0.07	-0.08	-0.04	0.62	0.19	-0.49	0.22	0.02	-0.35	-0.56	-0.47	0.33	-0.57	-0.62	-0.47	0.57	-0.21	-0.34	-0.25	-1.18	-0.2	-0.42	-0.59	-0.02	0.01	0.33	-0.05	-0.34	-0.27	-0.06	-0.34	0.21	-0.05	-1.75	0.21	0.34	-0.08	-0.25	-0.04	0.22	0.08
Contig27624_RC	-0.02	-0.05	-0.6	-0.4	0.16	-0.04	-0.46	-0.18	-0.08	-0.15	0.91	-0.21	-0.38	-0.33	-0.27	0.34	-0.27	-0.21	-0.04	-0.13	-0.25	0.04	0.03	-0.17	0.01	-0.11	-0.09	-0.16	-0.25	-0.17	-0.21	0.13	0.03	0.46	-0.23	-0.2	0.18	-0.09	0	-0.08	0.18	-0.07	-0.3	-0.09	0.08	0.1	-0.24	0.15	-0.14
NM_020130	0.85	0.2	-0.35	-0.49	-0.56	-0.11	-0.18	-0.29	0.35	-0.62	-0.23	-0.54	-0.29	-0.55	-0.05	-0.25	0.06	0.15	-0.33	0.16	0.03	0.94	-0.1	-0.24	-0.41	0	-0.1	0.1	0.04	-0.53	0.07	-0.41	0.58	-0.67	-0.17	-0.3	-0.13	-0.3	-0.54	0.05	0.55	0.24	-0.31	0	0.35	-0.28	-0.14	-0.18	-0.24
NM_012113	0.06	-0.03	-0.13	0.26	-0.24	0.01	-0.01	-0.04	-0.08	-0.21	-0.15	-0.28	-0.23	0.02	-0.08	-0.13	-0.4	-0.54	-0.15	-0.06	-0.17	-0.08	0.73	-0.16	-0.07	0.42	0.13	-0.12	-0.04	-0.13	0.24	0.53	0.36	0.59	-0.19	-0.21	-0.06	-0.1	0.27	-0.03	0.48	-0.27	-0.09	-0.39	-0.36	-0.15	-0.18	-0.12	0.54
NM_020133	-0.2	-0.17	-0.13	-0.14	0.06	-0.18	0.2	0.07	0.03	-0.03	-0.24	0.14	-0.04	-0.14	-0.16	-0.16	0.05	-0.06	0.1	-0.23	0.07	-0.18	-0.24	0.02	-0.21	0.14	-0.07	-0.03	0.12	-0.09	0.07	-0.3	-0.3	-0.55	0.05	0.03	-0.15	-0.13	0.04	-0.11	-0.4	-0.12	0.29	0.32	-0.26	0.16	0.03	0.11	-0.02
NM_012117	0.06	-0.1	-0.03	0.09	-0.02	0.14	0.01	0	0.26	0.04	-0.05	0.02	0.32	-0.17	0.05	-0.01	-0.02	-0.1	0	-0.22	-0.09	-0.09	-0.03	-0.28	0.02	-0.13	0	-0.09	0.24	0.06	-0.03	-0.18	0.08	-0.06	0.04	-0.12	0.75	-0.14	-0.14	0.26	-0.09	-0.14	0.11	0.06	0.09	0.04	-0.13	0.23	-0.02
X72631	0.21	-0.07	-0.2	-0.42	-0.05	-0.02	0.14	-0.1	-0.19	0.27	0.32	-0.02	0.08	0.24	-0.32	-0.29	0.15	-0.37	0.13	0.09	-0.19	0.15	-0.02	-0.08	0.09	0.11	-0.01	0.05	0.12	0.11	-0.08	-0.12	-0.17	0.07	-0.21	0.17	0	-0.03	-0.16	-0.06	0.34	-0.01	0.28	-0.21	0.2	-0.1	0.46	-0.19	-0.04
Contig298_RC	-0.1	-0.24	-0.34	-0.3	0.14	0.39	-0.19	-0.06	-0.31	-0.03	0.01	0.01	-0.28	-0.18	0.09	0.06	-0.14	0.12	0.09	0.17	-0.18	0.33	-0.07	0.02	-0.17	0.02	-0.12	0.31	-0.03	0.2	0.1	0.14	-0.1	-0.07	-0.28	0.12	-0.64	-0.07	0.14	-0.17	-0.21	0.03	-0.21	0.04	-0.32	-0.2	-0.08	-0.02	0.3
Contig33951_RC	-0.34	0.17	0.38	0.08	0.37	-0.01	-0.05	-0.06	-0.16	-0.16	-0.14	-0.37	-0.11	-0.15	0.02	0.07	0.05	-0.18	-0.24	0.17	-0.31	-0.19	0.03	-0.04	-0.1	-0.03	-0.01	-0.38	-0.34	0.01	-0.39	-0.13	0	-0.15	0.01	-0.1	0.47	-0.01	-0.06	0.15	-0.1	-0.23	-0.13	0.1	0.04	0.04	-0.19	0.27	0.07
Contig46075_RC	0.23	0.12	-0.47	-0.07	-0.09	-0.09	0.03	-0.31	-0.29	-0.1	-0.14	-0.4	-0.48	-0.21	-0.27	-0.16	-0.29	0.03	0.16	-0.2	-0.08	0.37	0.18	0.02	0.01	-0.05	0.17	0.12	-0.09	0.16	0.19	0.36	-0.04	-0.16	-0.19	-0.24	-0.44	0.22	0.21	-0.06	0.28	0.11	-0.03	-0.24	-0.21	-0.35	0.08	-0.36	0.45
NM_020142	-0.19	-0.2	-0.22	-0.44	-0.08	-0.32	0	-0.22	-0.05	-0.22	-0.29	0.45	0	-0.14	0.21	-0.15	-0.16	-0.18	-0.14	-0.04	-0.3	-0.36	-0.16	-0.16	-0.07	-0.28	-0.09	-0.11	-0.04	-0.03	-0.05	-0.34	-0.2	-0.15	-0.22	0.01	-0.07	-0.16	-0.38	-0.25	-0.22	-0.17	-0.14	0.02	-0.03	-0.12	-0.09	0.15	-0.29
NM_004104	0.16	0.18	-0.07	-0.08	-0.05	-0.09	0.23	-0.19	-0.05	-0.09	-0.22	-0.22	-0.09	-0.06	-0.19	0.18	0.19	0.34	-0.13	-0.18	0.08	0.14	0.35	-0.22	0.01	0.14	0.13	-0.32	0.01	-0.1	-0.06	-0.18	-0.09	-0.01	-0.19	-0.21	0.03	0.04	-0.05	0.29	0.13	0.06	0.31	-0.21	-0.07	0.01	-0.1	-0.06	0.05
NM_012124	-0.08	0.04	-0.17	0.13	0.18	-0.33	0	0.03	-0.47	-0.24	0.03	-0.05	-0.58	-0.28	0.11	-0.14	-0.21	0.01	-0.14	-0.02	-0.06	-0.05	0.01	0.03	-0.06	0	-0.14	0.08	-0.33	-0.18	-0.12	0.08	-0.06	-0.01	0.04	-0.02	-0.25	-0.05	-0.2	0.07	0.12	-0.07	0.06	0.26	-0.16	0.06	-0.31	0.22	0.01
Contig55801_RC	0.06	0.1	0.02	-0.3	0.19	-0.03	0.35	-0.24	0.17	0.04	-0.06	-0.13	-0.08	0.14	0.11	-0.1	0.25	0.17	0.22	-0.22	0.23	0.19	0.12	-0.12	-0.29	0.24	0.11	0.2	0.12	-0.03	0.15	-0.15	-0.1	-0.65	0.24	0.23	-0.4	-0.17	0.33	-0.09	-0.1	0.23	-0.13	-0.07	-0.19	0.17	0.14	-0.26	-0.18
Contig35635_RC	-0.18	-0.11	-0.21	0.1	0.23	-0.21	0.15	0.32	0.04	-0.11	0.17	0.18	-0.3	-0.07	-0.4	-0.03	-0.01	0.11	0.17	0.14	-0.04	-0.22	-0.28	0.12	0.06	-0.09	-0.21	0.06	-0.08	-0.1	0.25	0.03	-0.1	-0.23	-0.1	0.24	-0.63	-0.17	-0.19	0.15	-0.22	-0.12	0.11	0.04	0.02	-0.18	-0.11	-0.16	-0.26
NM_004110	-0.07	0.03	0.32	-0.29	-0.06	-0.08	-0.08	0.25	0.29	0.23	-0.1	-0.58	0	-0.17	-0.19	0.68	-0.03	-0.02	0.04	-0.02	0.07	-0.11	0.07	-0.46	0.27	-0.14	-0.02	-0.16	-0.09	-0.27	-0.06	0.05	0.24	0.27	0.08	-0.12	-0.12	0.04	0.05	-0.06	0.33	-0.14	-0.14	-0.27	0.28	-0.09	0.43	-0.22	-0.03
Contig30778_RC	0.11	0.06	0.04	-0.26	-0.18	-0.01	0.04	-0.19	-0.13	-0.1	-0.17	-0.47	-0.17	-0.04	-0.2	0.01	-0.09	0.04	-0.07	0.44	-0.11	-0.04	0.04	-0.36	-0.2	-0.21	-0.15	0.11	-0.07	-0.12	-0.25	-0.21	-0.27	0.17	-0.33	-0.22	-0.49	-0.39	-0.37	-0.18	-0.28	-0.01	-0.23	0.04	-0.39	-0.15	-0.32	-0.21	-0.21
X66087	-0.33	0.07	-0.18	-0.37	-0.1	0.01	-0.44	-0.18	-0.2	-0.41	0	0.8	-0.24	-0.54	0.07	-0.33	-0.11	-0.71	-0.48	-0.1	-0.43	-0.37	-0.6	0.53	0.75	-0.31	-0.17	-0.35	-0.68	-0.44	-0.78	-0.46	0.59	0.14	-0.29	-0.55	-0.52	0.3	-0.33	-0.09	0.23	-0.85	-0.2	-0.43	-0.22	-0.18	-0.25	-0.13	0.09
NM_004114	0.35	-0.18	-0.02	0.41	-0.27	0.11	0.22	0.13	0.01	-0.3	0.34	-0.15	0.15	-0.27	0.21	-0.1	0.1	-0.18	0.03	-0.88	-0.03	-0.68	-0.06	-0.56	-0.37	0.28	-0.19	-0.08	-0.09	0.03	-0.56	0.02	-0.51	-0.66	-0.24	-0.04	-0.95	-0.55	0.26	-0.01	-0.02	0.03	0.42	0.11	-0.01	-0.01	0.1	0.01	-0.27
NM_012135	0.09	0.12	-0.04	-0.14	0.03	0.17	0.08	0.08	0.01	0.05	0.12	0.01	0.21	0.15	-0.1	0.07	0.1	0.12	0.06	-0.29	0.08	-0.49	0.09	0.03	-0.09	0.1	-0.06	0.12	-0.09	0.01	0.11	0.03	0.23	0.21	0.15	-0.02	-0.22	-0.05	-0.19	0.22	0.27	-0.06	-0.05	-0.12	0.04	-0.04	0.01	0.28	0.02
NM_004117	0.16	0.39	0.19	0.35	-0.03	0.03	0.31	-0.06	0.06	0.06	0.03	-0.26	-0.17	-0.02	-0.06	0.08	-0.35	0.48	-0.13	0.07	0.15	-0.12	-0.12	0.11	0.06	0.21	0.33	-0.15	-0.1	-0.3	-0.09	-0.13	-0.04	-0.28	-0.19	-0.16	0.56	-0.4	0.42	-0.01	-0.18	-0.03	-0.11	-0.2	-0.16	0.24	-0.2	-0.04	-0.27
Contig58214_RC	-0.28	-0.18	-0.34	-0.24	-0.07	-0.15	-0.3	-0.33	-0.38	-0.19	0.58	-0.09	0.26	-0.27	-0.29	-0.38	-0.26	-0.26	-0.05	-0.04	-0.26	0.29	-0.23	-0.19	-0.09	-0.26	-0.16	-0.28	-0.39	-0.28	-0.26	-0.21	-0.16	-0.3	-0.16	-0.25	-0.27	-0.18	-0.1	0.73	-0.03	-0.26	-0.33	-0.11	-0.12	-0.33	-0.17	-0.06	0.01
Contig53357_RC	0.05	0.21	0.21	-0.66	0.15	0.2	0.71	-0.29	-0.07	0.08	-0.35	-0.3	0.14	0.23	-0.52	-0.32	0.17	0.27	-0.04	-0.25	0.32	0.18	0.08	-0.18	0.04	0.25	0.48	-0.01	0.27	0.11	-0.2	-0.37	0.09	-0.22	-0.43	0.27	0.07	-0.14	0.33	-0.32	-0.16	0.47	-0.23	-0.07	0.77	0.17	-0.22	-0.63	-0.36
NM_004120	-0.16	-0.3	0.42	0.39	-0.02	-0.21	-0.03	0.28	0.15	-0.13	0.26	-0.09	-0.15	-0.1	-0.09	0.07	-0.09	0.2	-0.05	0.18	-0.09	-0.08	0.11	-0.07	-0.06	-0.07	0.29	0.16	-0.05	0.14	0.18	0.05	-0.02	-0.46	-0.11	0.07	-0.33	-0.37	0.07	0.07	-0.54	-0.21	0.1	-0.15	-0.22	-0.08	-0.13	0.01	-0.33
NM_012142	-0.01	0.04	-0.12	-0.1	0.05	-0.02	0.19	-0.13	0.04	-0.07	-0.13	-0.13	-0.09	0.14	-0.05	0	0.01	0.17	0.16	-0.16	0.17	0.1	0.24	-0.08	0.07	0.42	-0.14	0.13	0	0.02	0.24	0.01	0.05	-0.07	0.18	-0.06	-0.5	0.07	0.27	-0.05	0.27	0.03	-0.17	-0.18	0.01	0	0.13	-0.48	-0.1
NM_020163	0	0.06	0.04	-0.86	0.25	-0.12	0.07	-0.6	-0.05	-0.08	-0.2	-0.11	-0.12	-0.12	-0.45	-0.31	-0.05	0.09	0.01	-0.55	-0.2	-0.21	0.22	-0.3	0.44	-0.17	0.35	0.36	0.26	0.32	0.05	-0.25	0.02	0.17	-0.37	0.36	0.02	0.57	0.12	-0.32	-0.05	0.1	-0.12	-0.47	0.27	-0.14	0.02	-0.58	0.12
NM_004126	0	-0.05	-0.14	-0.12	0.15	-0.04	0.27	-0.27	0.17	-0.01	-0.14	-0.05	0.08	0.17	-0.15	0.03	0.12	0.11	0.06	-0.35	-0.05	0.04	0.08	-0.09	-0.15	0.06	0.16	0.35	0.15	0.31	0.11	-0.07	-0.1	-0.12	0.01	0.29	-0.41	0.02	-0.1	-0.16	-0.26	0.2	-0.18	-0.16	-0.04	0.04	-0.01	-0.44	-0.26
NM_020166	-0.07	-0.23	-0.02	-0.32	-0.2	-0.11	-0.07	0.26	-0.32	-0.24	-0.1	0.01	0.04	-0.11	-0.44	0.01	-0.31	-0.13	-0.26	0.04	-0.02	-0.21	-0.1	0.1	-0.17	-0.05	0.17	-0.14	-0.17	-0.1	-0.07	-0.12	-0.23	0.03	-0.04	-0.25	-0.4	-0.03	-0.05	-0.02	-0.08	-0.2	-0.1	0.46	-0.06	0.48	-0.11	0.18	-0.12
NM_004131	-0.18	-0.36	0.19	0.61	-0.54	-0.35	0.01	0.65	-0.09	-0.62	0.17	0.31	-0.37	-0.22	-0.3	-0.05	-0.45	-0.48	-0.11	0.52	-0.38	-0.44	-0.26	0.18	0.12	-0.38	-0.34	-0.35	0.01	-0.11	-0.45	-0.12	-0.07	0.13	-0.39	-0.36	-0.28	-0.35	-0.51	0.14	-0.47	-0.41	0.33	-0.3	0.24	-0.52	-0.4	0.1	-0.37
NM_012153	-0.03	-0.28	0.16	0.32	0.03	-0.05	-0.19	0.3	-0.01	0.08	-0.22	0.09	0.03	0.12	-0.39	-0.14	-0.25	-0.05	-0.02	0.12	-0.2	0.43	-0.36	-0.01	-0.28	0.14	-0.09	0.24	-0.09	0.06	-0.22	0.03	-0.52	-0.24	-0.04	-0.23	0.39	0.13	-0.36	0.06	-0.09	0.27	0.21	0.7	-0.15	-0.1	-0.08	0.35	-0.22
NM_003406	-0.06	0.07	-0.35	-0.09	-0.23	-0.13	-0.26	-0.07	-0.06	-0.26	0.04	0.16	0.17	-0.22	-0.2	-0.17	-0.05	-0.17	-0.29	0.11	-0.07	-0.1	-0.07	-0.14	0.16	-0.13	-0.23	-0.34	-0.14	-0.28	-0.16	-0.15	0.07	0.12	-0.18	-0.17	-0.38	0.13	0.05	0.12	-0.11	-0.2	0.07	-0.04	-0.29	-0.14	-0.12	-0.11	-0.11
NM_012155	-0.1	-0.01	-0.27	-0.26	0.01	0.1	0.02	-0.37	0.11	0.26	-0.28	-0.16	-0.25	0.29	-0.15	-0.25	-0.15	-0.1	0.12	-0.11	-0.05	0.11	0.2	-0.31	0.21	-0.17	0.09	-0.09	-0.18	0.27	-0.13	0.25	0.2	0.04	0.19	-0.26	0.13	0.13	-0.09	0.11	0.44	0.19	-0.07	-0.32	0.27	-0.28	0.32	-0.57	0.01
NM_020178	-0.62	-0.63	-0.71	-1.35	-0.73	-0.27	-0.42	-0.4	-0.14	-0.43	-0.53	-1.25	-0.37	-0.52	-0.88	-0.53	-0.93	-1.02	-1.01	-0.38	-0.87	-0.93	-0.68	-0.8	-0.49	-1.2	-0.5	-0.76	-0.53	-0.53	-0.91	-2	-0.71	0.18	-0.72	-0.79	-0.5	-1.34	-0.88	-0.28	-1.06	-0.9	-0.38	-0.76	-0.3	-0.43	-0.46	-0.63	-0.6
NM_020179	-0.18	-0.27	-0.16	-0.07	-0.06	-0.2	-0.02	0.2	-0.05	-0.11	-0.06	0.04	-0.23	-0.09	-0.07	-0.22	0.03	-0.15	-0.09	-0.01	-0.04	-0.12	-0.06	-0.01	-0.23	0.11	-0.07	0.09	-0.07	-0.07	-0.03	-0.01	-0.23	-0.34	-0.07	0.05	-0.43	-0.22	-0.13	-0.06	-0.23	0.01	0.07	0.13	0	0.03	-0.09	0.14	-0.43
Contig41954_RC	0.22	0.03	-0.17	-0.05	0.1	0.04	-0.05	-0.38	-0.08	0.03	0.17	-0.05	-0.28	-0.01	-0.01	-0.33	0.1	-0.05	-0.07	-0.12	0.04	0.19	0.11	-0.19	0.24	0.1	0.18	0.35	-0.14	0.02	-0.15	-0.36	0.19	-0.29	-0.2	-0.09	-0.35	-0.1	0.01	0.03	0.13	0.08	0.01	-0.16	-0.2	-0.15	-0.33	-0.27	0.38
NM_003412	0.64	-0.31	-0.39	0.56	-0.53	-0.24	-0.24	0.62	0.33	-0.32	-0.33	1.12	-0.38	-0.32	-0.48	-0.4	0.3	-0.87	-0.26	-0.04	-0.29	-0.11	-0.92	0.67	-0.5	-0.73	-0.39	-0.51	-0.47	-0.48	-0.7	-0.66	-0.67	-0.61	0.31	-0.34	0.12	-0.99	0.23	-0.3	-0.65	-0.46	0.37	0.47	-0.35	0.27	-0.19	0.83	-0.3
NM_004143	-0.59	-0.19	-0.01	-0.21	-0.04	-0.37	-0.76	-0.71	-0.85	-0.4	-0.97	-1.1	-0.2	-0.4	-0.34	-0.5	0.87	-0.77	-0.32	-0.91	-0.74	-0.57	-0.38	-1.1	1.22	-0.55	0	0.44	-0.05	-0.03	-1.01	-0.74	0.56	-0.56	-0.96	-0.97	-0.84	0.86	-1.02	-0.78	-0.93	-0.84	-0.26	-1	0.06	-0.76	-0.14	-0.92	-0.35
NM_020182	-0.09	-0.14	0.16	-0.44	0.16	-0.13	0.27	-0.01	0.23	0.32	0.12	0.06	0.17	-0.02	0.05	0.16	0.21	0.07	0.16	-0.02	0.23	0.01	-0.27	-0.03	-0.31	0.24	-0.05	-0.41	0.32	-0.01	-0.05	-0.08	-0.22	-0.68	-0.01	0.07	0.14	-0.18	0.17	-0.1	-0.24	0.09	0.04	0.01	-0.23	0.31	-0.13	0.18	-0.18
NM_020184	0.06	-0.11	-0.11	-0.03	0.03	0.14	-0.01	-0.1	-0.04	0.04	-0.02	-0.19	0.04	0.22	-0.08	-0.2	-0.11	0.02	0.41	-0.2	-0.13	-0.11	0.32	0.11	0.17	0.08	-0.14	-0.1	-0.18	-0.02	-0.06	0.12	-0.15	0.18	-0.07	-0.18	-0.43	0.12	0	0.07	0.16	-0.03	-0.02	-0.21	-0.1	-0.06	0.27	-0.24	0.04
NM_020186	-0.25	0.2	-0.44	-0.05	-0.02	-0.03	0.1	-0.01	-0.25	-0.38	0.2	-0.09	-0.34	0.01	0.27	0.31	-0.12	0.05	-0.36	0.25	0	0.11	0.01	-0.04	-0.13	-0.08	0.15	0.16	-0.08	0.02	0.04	-0.39	-0.07	0.19	-0.36	-0.24	-0.7	-0.49	-0.17	-0.24	0.18	0.12	-0.04	0.14	-0.14	-0.25	-0.39	0.21	0.15
NM_012168	0.11	0.17	0.44	-0.06	-0.1	-0.01	-0.03	0.01	0.21	-0.03	0	0.25	-0.2	-0.16	-0.13	-0.17	0.23	-0.32	0.32	0.08	-0.08	0.12	0.26	0.43	0.18	-0.16	0.15	0.29	0.05	-0.06	-0.09	-0.03	0.15	-0.2	-0.12	0.17	-0.02	-0.08	0.2	-0.1	-0.29	-0.28	-0.22	-0.38	-0.12	-0.14	-0.24	-0.07	0.36
NM_020188	-0.18	-0.13	-0.19	0.31	-0.08	-0.28	-0.35	0.09	-0.13	-0.29	0.13	0.12	-0.07	-0.19	0.34	0.03	-0.17	-0.25	-0.16	0.15	-0.23	-0.15	-0.4	0.13	-0.2	-0.24	-0.22	-0.1	-0.25	-0.31	-0.27	-0.02	-0.14	0	0.08	-0.11	-0.38	-0.11	-0.17	0.09	-0.15	-0.29	-0.06	-0.07	-0.13	-0.22	-0.18	0.24	0.09
NM_020189	0.01	0.07	-0.28	0.33	-0.09	-0.13	-0.14	0.01	0	-0.18	-0.02	0.07	0.25	-0.32	0.16	-0.19	-0.24	-0.23	-0.27	0.02	-0.15	-0.08	-0.12	-0.12	0.13	-0.24	-0.17	-0.12	-0.19	-0.21	-0.19	-0.15	-0.11	0.08	-0.04	-0.01	0.12	0.14	-0.07	0.05	-0.1	-0.14	0.21	-0.02	-0.3	-0.11	-0.22	0.2	-0.01
NM_020190	0.09	-0.03	0.05	0.41	0.17	0.09	0.43	-0.1	0.16	0.18	-0.02	-0.3	-0.03	0.19	-0.25	0.09	0.2	-0.07	0.27	0.05	0.04	0.38	-0.14	-0.18	-0.37	0.09	0.27	0.11	0.23	0.27	0.08	-0.14	-0.21	-0.39	0.06	0.23	-0.4	-0.27	0.16	-0.02	-0.13	0.13	0.01	-0.03	-0.04	0.1	0.07	-0.04	-0.28
NM_003423	0.12	0.07	-0.38	0.35	0.35	0.07	-0.4	-0.13	-0.13	0.14	0.17	0.15	-0.26	-0.34	0.19	-0.15	-0.28	-0.13	-0.13	-0.14	-0.26	0.01	0.05	-0.28	0.06	-0.01	-0.07	0.12	-0.11	0.15	0.05	0.15	0.04	-0.16	-0.37	-0.05	0.19	0.3	-0.17	-0.15	-0.11	0.02	-0.06	-0.06	-0.06	-0.14	-0.16	0.1	0.22
Contig19956_RC	-0.09	-0.09	0.04	-0.72	0.24	0.36	-0.44	0.07	0.53	0.32	0.23	-0.26	0.22	0.21	0.34	0.44	0.11	-0.14	-0.32	-0.06	-0.37	-0.51	0.21	-0.29	-0.01	-0.13	-0.05	-0.13	-0.09	0.43	-0.38	-0.07	-0.14	-0.2	0.1	-0.04	0.29	-0.43	-0.05	0.01	0.35	-0.11	0.12	-0.11	0.4	0.24	-0.05	-0.2	-0.11
NM_004154	-0.23	-0.34	0.03	0.26	0.01	0.02	-0.06	0.25	-0.05	-0.08	0.3	0.19	-0.15	-0.21	-0.22	-0.06	-0.15	-0.04	-0.07	0.31	-0.07	-0.05	-0.18	0.3	0.01	-0.2	-0.21	-0.05	0.03	-0.13	0.18	0	-0.11	-0.12	-0.02	0.08	-0.15	-0.25	0.12	0.14	-0.25	-0.28	0.14	0.06	0.1	0.01	0.02	-0.06	-0.3
NM_012177	-0.2	0.02	-0.01	-0.03	-0.35	-0.13	-0.42	0.38	-0.18	-0.21	-0.04	0.13	0.12	-0.29	0.27	-0.09	-0.27	-0.3	-0.43	0.05	-0.23	-0.17	-0.26	-0.1	-0.38	-0.39	-0.14	-0.17	-0.01	-0.34	-0.31	-0.15	-0.24	0.18	0.16	-0.18	0.2	-0.1	-0.06	-0.03	-0.39	-0.5	0.07	0.19	-0.16	-0.12	-0.07	0.44	-0.03
NM_004159	-0.23	-0.34	0.04	0.51	0	-0.25	-0.05	0.37	-0.02	0.04	0.3	0.05	-0.23	-0.03	-0.26	0.19	-0.18	0.06	0.22	0.11	-0.09	0.19	-0.25	0.15	0.11	-0.13	-0.29	-0.02	-0.09	-0.01	0.15	0.21	-0.02	-0.22	-0.1	-0.02	-0.38	-0.16	-0.38	0.34	-0.11	-0.07	0.23	-0.14	0.03	-0.31	-0.06	-0.06	-0.43
NM_020197	-0.43	-0.19	-0.12	-0.04	0.26	-0.1	-0.09	0.25	-0.13	0.16	0.01	0.24	0.08	0	0.03	0.14	-0.11	-0.01	0.13	-0.11	-0.03	-0.04	-0.08	-0.09	-0.35	-0.14	-0.2	-0.05	-0.01	0.09	0	-0.31	-0.18	-0.18	-0.18	-0.21	-0.64	-0.08	0	-0.02	-0.26	-0.15	-0.04	0.45	-0.06	-0.02	-0.18	0.13	-0.11
NM_020198	-0.21	-0.19	-0.27	-0.26	0.06	-0.18	-0.03	-0.17	-0.37	-0.21	0.45	-0.12	-0.19	-0.14	-0.2	-0.1	-0.21	-0.13	-0.02	-0.28	-0.14	-0.05	-0.06	-0.17	0.07	-0.03	0.02	0.04	-0.44	-0.08	-0.15	0.11	-0.09	0.26	-0.18	-0.18	-0.39	0.1	-0.09	0.07	0.06	0.03	-0.33	0.14	-0.06	0.11	-0.16	-0.13	0.04
D50402	-0.21	0.03	-0.23	-0.25	0.47	-0.29	-0.1	0.28	0.07	-0.07	0.02	0.23	-0.26	-0.24	-0.21	-0.08	0.02	-0.1	-0.05	0.39	-0.05	-0.37	-0.42	0.05	0.15	0.01	-0.29	-0.02	0.01	-0.28	0.12	0.29	-0.37	-0.46	-0.02	0.01	-0.11	-0.4	-0.14	0.21	-0.16	-0.43	0.04	0.41	-0.07	0.3	0.31	-0.09	-0.31
NM_003430	0.38	0.31	-0.49	0.2	0.53	0.11	-0.26	-0.34	-0.33	0.43	0.44	-0.6	-0.38	-0.4	0	-0.4	-0.45	-0.28	-0.08	-0.44	-0.38	0.18	0.23	-0.51	0.39	-0.06	-0.12	0.44	0.01	0.39	0.06	0.31	0.13	0.29	-0.66	0.11	0.2	0.29	-0.14	-0.16	-0.32	-0.13	-0.19	-0.37	-0.1	-0.04	-0.42	0	0.2
NM_002703	-0.18	0.1	0.08	-0.07	0.09	0.17	-0.11	0.21	-0.39	0.07	-0.07	0.08	0.18	-0.43	-0.06	-0.08	-0.32	-0.03	-0.08	0.28	-0.07	-0.07	-0.54	-0.01	0.2	-0.07	0.25	-0.18	-0.14	-0.09	-0.01	-0.12	-0.21	0.36	-0.48	-0.16	-0.11	0.1	0.26	0.1	-0.01	-0.18	-0.09	-0.48	-0.51	-0.19	0.02	0.23	-0.12
NM_004163	0.14	0.32	-0.03	0.16	-0.18	0.08	0.09	-0.22	0.13	0.11	0.2	0.17	-0.14	0.03	0.55	0.09	-0.11	0.19	-0.04	-0.16	0.01	0.19	0.39	-0.65	-0.21	0.31	0.14	0.26	0.01	-0.06	-0.01	0.12	0.18	-0.09	0.03	0.01	0.1	-0.08	0.17	-0.01	0.11	0.18	0.19	-0.12	-0.28	0.14	-0.34	-0.41	0.08
NM_002705	-0.12	0.06	-0.07	-0.4	-0.14	-0.25	0.32	0.04	-0.28	-0.12	-0.28	-0.11	-0.27	-0.04	0.11	-0.2	-0.14	0.01	-0.03	0.11	0.22	-0.15	0.08	0.13	-0.32	-0.02	0.11	0.24	0.07	0.11	0.07	-0.25	-0.19	-0.47	-0.48	-0.28	-0.21	-0.11	-0.03	-0.39	-0.37	0.07	0.02	0.33	-0.25	-0.34	-0.04	-0.22	0.03
NM_004165	0	-0.16	-0.03	-0.16	0.01	-0.09	0.49	-0.02	0.13	-0.33	-0.3	-0.03	-0.25	-0.15	0.39	0.14	0.48	-0.17	0.03	-0.16	0.33	-0.37	0.13	0.66	-0.13	-0.09	0.06	0.02	0.93	0.25	-0.19	-0.19	0.31	-0.41	-0.19	0.4	-0.2	-0.03	-0.26	-0.15	-0.32	0.24	-0.13	-0.49	-0.2	-0.14	-0.18	-0.17	-0.39
NM_004168	-0.03	-0.08	-0.09	-0.16	-0.18	-0.04	-0.03	-0.08	-0.1	0.08	-0.04	0.11	-0.11	-0.1	-0.31	-0.02	-0.09	-0.1	0.05	-0.06	-0.09	-0.14	-0.17	-0.14	-0.09	-0.03	-0.06	-0.14	-0.14	-0.11	-0.13	-0.13	-0.08	-0.11	-0.04	-0.19	-0.54	-0.12	-0.07	-0.01	-0.33	-0.08	0.16	-0.01	-0.06	-0.06	-0.01	-0.2	-0.06
NM_012189	-0.37	0.17	0.29	-0.34	-0.24	0.03	0.03	0.06	0.32	0.23	0.04	0.37	0.1	0.35	-0.16	0.15	-0.23	-0.05	-0.05	0.08	-0.29	0.05	0	0.45	-0.05	-0.01	-0.03	-0.28	0.08	-0.13	0.21	0.14	-0.04	-0.25	-0.12	0.06	-0.02	-0.2	-0.21	-0.01	0.53	-0.02	-0.14	-0.19	0.12	-0.07	-0.03	0.18	-0.22
NM_004170	0.09	-0.42	-0.08	-0.4	0.26	-0.16	-0.54	-0.19	-0.12	0.08	-0.45	-0.68	-0.26	0.61	-0.51	-0.31	0.06	0.63	-0.45	-0.28	0.03	0.12	-0.46	-0.58	-0.29	0.52	-0.31	-0.81	0.58	-0.26	0.44	0.32	-0.44	-0.65	-0.01	-0.27	0.44	0.45	-0.58	-0.05	-0.52	-0.28	-0.18	-0.51	0.22	-0.15	0.18	-0.2	-0.16
NM_004171	-0.31	0.28	0.83	-0.11	-0.33	0.51	-0.48	0.03	-0.01	-0.21	0.11	-0.94	0.22	-0.09	-0.14	-0.34	-0.04	0.14	-0.25	-0.27	-0.65	0.01	0.08	0.15	-0.15	-0.91	0.21	-0.35	-0.56	-0.06	0.11	-0.89	0.38	-0.47	0.16	-0.14	0.29	-0.66	-0.36	-0.21	0.15	-0.45	0.06	0.31	-0.12	-0.31	-0.16	-0.02	0.13
NM_004172	-0.23	0.06	-0.32	-0.12	0.34	-0.35	-0.33	0.25	0.07	-0.15	0.12	-0.03	-0.5	-0.12	-0.41	-0.09	0.06	-0.13	-0.06	0.24	0.01	-0.39	-0.43	-0.18	-0.05	0.11	-0.29	0.33	-0.07	-0.21	0.29	0.1	-0.26	-0.05	0.11	0.51	-0.69	-0.06	-0.08	-0.12	-0.14	-0.23	0.02	-0.06	-0.1	-0.05	-0.07	-0.21	-0.32
NM_012193	-0.03	-0.36	-0.06	-0.26	0.08	-0.22	0.15	-0.17	-0.14	-0.13	-0.28	-0.06	-0.19	-0.11	-0.3	0.03	0	-0.01	-0.03	-0.56	-0.01	-0.39	-0.03	-0.24	-0.19	0.02	0.21	0.03	0.21	0.3	-0.11	-0.31	-0.3	-0.01	-0.08	0.2	-0.45	0	-0.14	-0.37	0.01	0.12	0.18	-0.29	-0.13	-0.03	-0.06	-0.46	-0.27
NM_004176	0.28	0.14	-0.1	-0.33	-0.5	-0.07	0.22	-0.41	-0.1	-0.23	-0.32	-0.61	0.01	0.3	-0.16	-0.28	-0.26	0.24	-0.46	-0.62	0.11	-0.17	-0.05	-0.34	0.01	0.1	0.06	-0.46	-0.41	-0.09	0.31	0.04	-0.07	-0.24	-0.26	-0.47	0.27	0.3	-0.23	0.21	0.51	-0.22	0.19	-0.55	0.1	-0.25	-0.31	-0.39	-0.31
NM_004181	-0.27	-0.23	-0.06	-0.84	-0.05	-0.21	-0.12	-0.16	-0.09	-0.42	0.39	0.22	-0.33	-0.25	-0.37	-0.09	-0.25	-0.43	-0.24	-0.07	-0.23	-0.43	-0.41	0.61	-0.22	-0.31	-0.32	-0.45	-0.01	-0.34	-0.16	-0.24	-0.29	-0.39	0.31	0.02	-0.33	-0.34	-0.2	-0.18	-0.22	-0.15	-0.31	0.38	-0.3	-0.11	-0.09	0.05	-0.23
NM_002725	-0.19	-0.18	-0.24	-0.3	-0.17	-0.09	0.01	-0.24	-0.05	-0.06	-0.03	0.59	0.16	-0.14	-0.37	-0.16	-0.06	-0.23	-0.22	-0.25	0.04	-0.4	0.07	0.23	-0.52	-0.14	-0.19	-0.18	0.05	0.08	-0.2	-0.27	-0.27	-0.19	-0.19	0.11	-0.14	-0.31	-0.06	-0.16	0.28	-0.07	-0.26	-0.24	0.62	-0.08	0.79	0.02	-0.37
NM_004184	-0.21	-0.17	0.15	0.21	-0.07	-0.16	-0.13	0.71	-0.08	-0.17	0.22	0.21	-0.17	-0.18	-0.24	-0.02	-0.21	-0.19	-0.11	0.28	-0.13	-0.34	-0.18	0.18	0.01	-0.24	-0.19	-0.09	-0.1	-0.28	0	0.05	-0.18	-0.12	-0.14	-0.08	-0.5	-0.23	-0.19	0.23	-0.3	-0.27	0.46	0.09	-0.02	-0.15	-0.16	0.06	-0.26
NM_004185	0.27	-0.12	-0.09	0.06	-0.22	0.18	0.17	0.34	0.75	-0.06	-0.29	0.01	0.3	-0.03	-0.42	0.09	0.09	-0.16	-0.14	-0.13	-0.18	-0.2	-0.14	-0.46	-0.28	-0.47	-0.22	-0.17	0.59	0.18	0.03	-0.34	-0.18	-0.04	-0.14	0.62	0.38	-0.45	-0.18	0.25	-0.18	-0.11	-0.2	-0.32	0.28	0.39	0.21	0.09	-0.42
NM_002727	-0.36	-0.12	-0.21	0.28	0.18	-0.49	-0.18	0.32	-0.18	-0.29	0.09	0.02	-0.41	-0.45	-0.3	-0.05	-0.21	-0.1	-0.14	0.46	-0.32	-0.31	-0.5	0.41	0.49	-0.11	-0.19	0.17	-0.2	-0.11	0.12	0.18	-0.13	-0.13	-0.14	0.17	-0.47	-0.16	-0.6	0.23	-0.47	-0.24	0.05	0.1	-0.16	-0.19	-0.2	-0.06	-0.52
NM_002729	-0.2	-0.13	-0.31	-0.34	0.54	-0.18	-0.05	-0.08	-0.24	0.59	0.02	-0.17	-0.4	-0.04	0.16	-0.1	0.18	0.21	0.14	-0.07	-0.13	-0.15	-0.25	-0.12	0.46	-0.11	-0.12	0	-0.08	-0.04	-0.07	0.14	0.03	0.28	-0.02	0.19	-0.49	0.38	-0.26	-0.1	-0.24	-0.13	-0.25	-0.21	0.46	-0.34	0.36	-0.29	-0.25
Contig784_RC	0.02	0.1	-0.31	-0.36	0.19	0	-0.04	-0.42	-0.23	-0.06	0.34	-0.2	-0.21	-0.13	-0.05	-0.09	-0.15	0.06	0.08	-0.24	-0.19	0.31	0.03	-0.27	-0.13	0.06	0.18	0.09	-0.23	0.15	0.04	0.14	-0.03	0.02	-0.22	0.15	-0.37	0.07	0.15	-0.09	0.12	0.14	-0.48	-0.12	-0.35	-0.02	-0.3	-0.24	0.33
NM_002731	-0.37	-0.31	-0.4	-0.27	-0.12	-0.22	-0.27	-0.29	-0.21	-0.43	0.7	-0.25	0.29	-0.4	-0.25	-0.29	-0.4	-0.4	0.5	-0.27	-0.38	-0.21	-0.4	-0.48	-0.25	-0.47	-0.23	-0.15	-0.29	-0.25	-0.29	-0.22	-0.52	0.1	0.23	-0.21	-0.52	-0.46	-0.24	-0.06	-0.41	-0.25	-0.27	-0.27	-0.12	-0.18	-0.44	-0.35	-0.36
NM_003462	0.3	-0.2	0.13	-0.08	0.05	0.05	0.16	0.23	0.13	0.21	-0.28	-1.08	-0.58	0.19	0.43	-0.31	0.01	0.2	0.16	-1.05	0.29	0.2	0.09	-0.45	0.29	0.04	-0.04	-0.07	0.08	0.1	0.31	0.19	0.08	0.26	-0.12	-0.11	0.15	-1.01	-0.16	0.04	0.16	0.16	-0.01	-0.85	-0.02	-0.29	0.02	-1.2	0.03
NM_002734	-0.18	-0.13	-0.32	-0.22	0.09	-0.2	-0.02	-0.11	-0.24	-0.06	0.44	-0.09	-0.36	-0.01	-0.04	0.1	-0.1	0.04	0.02	-0.25	-0.09	0.01	0.11	-0.17	-0.03	0.04	-0.03	0.02	-0.25	-0.09	0.01	0.04	0.05	0.46	-0.06	-0.09	-0.37	0.01	0.11	0.04	0.25	-0.08	-0.28	-0.11	0.07	0.16	-0.01	-0.12	0
NM_003463	-0.04	-0.04	-0.09	0.08	0.06	-0.1	-0.04	0.15	0.02	-0.04	-0.03	0.33	0.01	-0.13	0.07	-0.28	-0.07	-0.03	-0.08	0.27	-0.09	-0.05	-0.2	-0.05	0.05	-0.32	-0.1	-0.17	-0.22	-0.21	-0.02	0.04	0.05	-0.04	0.22	-0.05	-0.22	-0.14	0.09	0.1	0.14	-0.24	0.19	0.04	-0.07	-0.1	-0.02	0.12	0.05
NM_002736	-0.01	0.01	-0.04	-0.1	-0.07	-0.06	-0.13	-0.23	-0.11	-0.07	-0.26	0.26	-0.08	0.29	0.12	-0.03	-0.03	0.01	-0.12	-0.2	-0.21	0.22	0.42	0.07	-0.06	0.27	0.16	-0.13	0.07	0.02	0.02	0.13	-0.01	0.31	-0.13	0.07	-0.07	0.02	-0.03	-0.13	0.23	-0.08	-0.02	-0.06	-0.29	0.02	-0.01	-0.11	0.33
NM_003467	-0.12	0.06	0.07	-0.17	-0.04	-0.22	-0.15	0.34	-0.1	-0.37	0.1	0.19	-0.09	-0.18	-0.07	-0.03	0.01	0.01	0.09	0.35	-0.17	-0.25	0.08	0.49	0.04	0.26	-0.48	-0.01	-0.14	-0.12	0.27	0.14	-0.11	-0.23	-0.4	-0.05	-0.04	-0.21	-0.22	0.09	-0.08	-0.14	0.02	0.14	-0.17	0.02	-0.01	-0.01	-0.3
NM_003469	-0.33	-0.4	-0.59	-0.69	-0.65	-0.19	-0.54	-0.26	-0.08	-0.73	-0.36	-0.38	-0.28	-0.42	-0.55	-0.29	-0.76	-0.62	-0.73	-0.3	-0.36	-0.45	-0.83	-0.48	-0.51	-0.55	-0.28	-0.52	-0.49	-0.23	-0.44	-0.62	-0.7	-0.65	-0.4	-0.51	-0.56	-0.64	-0.51	-0.21	-0.59	-0.6	-0.15	-0.52	-0.54	-0.25	-0.42	-0.48	-0.36
Contig53242_RC	-0.02	-0.08	-0.09	0.06	0.02	-0.22	0.09	-0.1	-0.26	-0.38	0.02	-0.06	-0.19	0.08	0.16	-0.13	0.08	0.12	-0.21	0.3	0.03	0.08	-0.19	0.31	-0.26	0.06	0.01	-0.04	-0.16	-0.04	0.02	-0.14	-0.15	-0.51	-0.01	-0.01	-0.76	-0.15	0.03	-0.19	-0.1	0.08	0.17	0.24	-0.39	0.01	-0.15	-0.14	0.01
NM_003472	-0.21	-0.04	-0.6	0.26	0.13	-0.3	-0.35	-0.1	-0.47	-0.24	0.13	0.24	-0.36	-0.47	0.33	-0.2	-0.37	-0.39	-0.19	0.13	-0.41	0.15	-0.17	-0.03	-0.19	-0.14	-0.15	0.12	-0.18	0.02	-0.09	0.1	-0.07	-0.09	-0.14	0.07	-0.42	0.02	-0.21	-0.2	-0.2	-0.19	-0.29	0.39	-0.38	-0.08	-0.41	0.72	-0.06
NM_003474	-0.04	-0.16	-0.08	-0.64	0.23	-0.05	0.47	-0.51	0.01	0.1	-0.12	0.1	-0.24	0.16	-0.03	0.03	0.2	0.11	0.27	-0.08	0.03	0.11	-0.26	0.03	-0.18	0.36	0.11	-0.83	0.12	-0.31	0.1	-0.05	-0.14	-0.63	0.09	0.17	-0.63	-0.16	0.32	-0.1	-0.24	0.3	-0.2	-0.05	-0.28	0.36	0.13	-0.45	-0.22
Contig46553_RC	-0.13	-0.25	-0.23	-0.41	0.09	0.23	-0.51	-0.47	-0.38	0.23	0.68	-0.51	-0.36	-0.15	0.31	0.25	-0.02	-0.48	-0.14	-0.32	-0.4	-0.73	-0.19	-0.59	0.09	0.08	-0.38	-0.38	-0.13	0.23	-0.09	-0.41	0.48	0.43	-0.49	-0.33	-0.07	0.02	-0.37	-0.06	0.43	-0.51	0.1	-0.4	-0.26	0.11	-0.35	-0.19	-0.38
NM_003488	-0.11	0.24	-0.21	-0.18	-0.03	-0.01	-0.04	0	-0.19	-0.14	0.24	0.05	-0.01	-0.06	-0.32	0.19	-0.21	0.08	-0.26	-0.13	-0.18	-0.15	0.03	0.05	0.07	-0.24	0.07	-0.01	-0.3	-0.18	-0.29	-0.21	-0.17	0.65	-0.2	-0.25	-0.45	0.1	-0.17	-0.1	0.02	-0.08	-0.31	0.02	0.02	0.08	-0.12	-0.02	0.03
NM_003489	-0.15	0.08	-0.24	-0.46	0.15	-0.21	-0.13	-0.27	-0.19	-0.05	-0.01	-0.31	-0.14	-0.42	0.24	0.02	0.27	0.1	-0.18	-0.24	0.08	-0.02	-0.12	-0.24	0.29	0.19	0.32	-0.12	-0.21	-0.16	0.15	-0.06	0.2	-0.08	-0.31	-0.17	-0.41	0.45	0.38	-0.56	-0.11	-0.16	-0.18	0.02	-0.14	-0.01	-0.15	-0.52	0.39
Contig37571_RC	-0.21	0.2	-0.14	0	0.04	0.28	0.01	-0.75	-0.03	0.18	0.11	-0.61	0.09	0.05	0.14	-0.16	0.24	-0.09	-0.05	-0.45	-0.12	-0.11	0.27	-0.94	0.22	-0.1	0.25	-0.05	-0.13	0.14	-0.08	-0.06	0.34	-0.09	-0.09	-0.09	-0.03	0.15	-0.19	0.07	0.48	0.06	-0.2	-0.86	0.39	-0.24	-0.07	-0.8	0.22
AF279865	0.53	-0.3	-0.4	-0.03	0.06	0.46	-0.06	0.02	-0.12	0.03	-0.3	-0.57	-0.24	0.55	-0.08	-0.16	0.21	0.1	0.33	-0.44	0	0.28	0.03	-0.27	0.01	0.1	0.19	-0.1	-0.01	0.22	-0.16	-0.03	0.31	-0.01	0.22	-0.24	-0.29	-0.11	-0.23	-0.21	0.28	0.16	0.2	-0.39	-0.08	-0.28	-0.23	-0.68	0
NM_002765	0.25	0.06	-0.18	-0.04	-0.1	-0.13	0.1	-0.12	-0.15	0.19	-0.04	-0.14	-0.14	0.04	-0.09	-0.17	-0.09	0.46	-0.21	0.14	-0.11	0.16	-0.07	0.06	-0.16	-0.07	-0.01	-0.03	-0.34	-0.3	-0.15	-0.32	0.03	-0.19	0.03	-0.07	-0.12	-0.16	-0.06	0.05	-0.02	0.05	-0.22	0.31	-0.1	-0.26	-0.34	0.14	0.06
NM_002766	-0.14	-0.1	-0.21	-0.34	0	-0.13	0	0.18	-0.04	-0.12	0.12	0.04	-0.01	-0.01	-0.24	0.32	-0.05	-0.1	0.01	-0.19	-0.07	-0.16	0.02	0.11	0.13	-0.07	-0.05	-0.06	-0.22	-0.08	-0.04	0	0.07	0.53	-0.04	-0.24	-0.37	0.07	-0.01	0.07	0.07	-0.08	-0.41	0.25	0.22	-0.08	0.03	-0.06	-0.02
NM_003498	0.18	-0.11	0.12	0.36	-0.09	-0.1	-0.08	0.37	0.12	-0.05	0	0.15	0.08	-0.17	-0.15	-0.11	-0.1	-0.14	-0.08	0.28	0.04	-0.22	-0.36	0.25	-0.01	-0.28	-0.2	0.03	0.01	-0.19	-0.04	-0.05	-0.06	-0.05	-0.07	0.14	-0.26	-0.13	-0.38	0.08	-0.23	-0.35	0.21	0.35	0	-0.12	0.12	0.34	-0.08
Contig6254_RC	-0.06	-0.04	0.01	-0.43	0.56	0.26	0.06	0.14	-0.08	0.14	-0.12	-0.52	-0.25	0.05	-0.05	0.34	0.01	-0.17	-0.31	-0.26	-0.27	-0.23	0.05	-0.08	0.04	0	0.09	-0.42	0.07	0.34	-0.44	0.09	-0.15	0.05	-0.15	-0.05	0	-0.28	-0.02	-0.04	-0.16	0.12	0.22	-0.47	-0.06	0.3	-0.33	-0.14	0.12
NM_002773	0.24	0.14	0.12	0.05	-0.04	0.04	-0.24	-0.07	-0.12	0.13	-0.32	-0.14	-0.06	0.32	-0.14	-0.28	-0.17	0.18	0.12	0.01	0.09	-0.11	0.15	-0.05	-0.02	0.07	-0.17	-0.16	-0.14	-0.02	0.22	-0.04	0.04	0.19	0.03	-0.08	0.11	0.22	-0.29	0.14	0.12	0.22	0.5	0.21	0.11	-0.17	0.23	-0.31	0.06
NM_002774	-0.47	-0.43	-0.13	-0.41	-0.44	-0.33	-0.41	0.43	-0.63	-0.51	-0.22	0.44	-0.3	-0.38	-0.05	-0.43	-0.3	-0.44	-0.4	-0.27	-0.16	0	-0.16	-0.38	-0.7	-0.48	-0.32	0.23	-0.39	-0.37	-0.54	-0.77	-0.96	-0.79	-0.48	-0.7	-0.74	-1.36	-0.82	-0.37	-0.69	-0.9	-0.38	0.88	-0.16	-0.31	-0.59	0.48	-0.36
NM_002775	0.08	-0.02	-0.01	-0.44	0.14	-0.01	0.34	-0.5	0.2	0.2	-0.11	-0.2	0.06	0.06	-0.09	0.01	0.32	0.09	0.37	-0.25	0.18	0.25	0.16	-0.21	-0.29	0.26	0.22	-0.12	0.29	0.13	0.04	-0.12	-0.16	-0.61	0.18	0.23	-0.59	-0.21	0.26	-0.08	-0.26	0.3	-0.25	-0.29	-0.15	0.33	0.17	-0.58	-0.12
Contig53226_RC	-1.01	-0.99	-1.25	-0.92	-0.92	-0.87	-0.81	-0.83	-0.88	-1.02	-0.83	-0.53	-0.78	-0.77	-1.08	-0.78	-0.87	-0.96	-0.91	-0.51	-0.77	-0.87	-0.86	-0.83	-0.31	-0.84	-0.74	-0.6	-0.89	-0.83	-1.03	-1.24	-1.02	-0.74	-1.12	-0.87	-1.05	-0.98	-0.51	-0.79	-1.21	-0.92	-0.99	-0.39	-1.01	-0.84	-0.6	-0.88	-0.68
Contig14375_RC	0.01	-0.09	-0.46	-0.18	0.38	0.37	-0.35	-0.23	-0.15	0.04	-0.08	-0.01	-0.25	-0.27	0.09	-0.07	-0.39	-0.17	-0.42	-0.17	-0.4	0.27	0.2	-0.05	0.21	0.23	0.06	-0.06	0	0.37	-0.35	0.32	0.07	-0.36	-0.1	0.14	0.28	-0.12	-0.01	-0.22	-0.07	0.21	-0.06	-0.06	-0.21	0.33	-0.37	0.5	0.04
Contig1540_RC	-0.03	-0.08	-0.05	0	0.15	0.16	-0.05	-0.23	-0.12	0.36	0.12	-0.35	-0.09	0.04	0.14	0.09	-0.13	0.05	-0.09	-0.2	-0.07	0.12	-0.22	-0.27	0.2	0.21	0	-0.09	-0.02	0.26	0.08	0.19	-0.09	-0.07	-0.05	-0.14	-0.1	-0.07	-0.02	0.22	-0.2	0.24	0.35	-0.42	0.1	0.06	-0.25	-0.32	-0.09
Contig1998_RC	0.19	0.1	-0.03	-0.26	0.21	0.23	-0.04	-0.25	-0.32	0.11	-0.04	-0.23	-0.17	-0.09	0.33	-0.08	0.02	0.14	-0.06	-0.27	-0.22	0.05	0.23	-0.36	-0.08	0.18	0.19	-0.13	-0.13	0.15	0.29	0.06	0.04	0.03	-0.31	-0.25	0.09	0.21	0.14	-0.11	0.18	0.03	-0.13	-0.03	0.14	-0.04	0.01	-0.21	0.22
Contig1389_RC	0.08	-0.07	-0.1	0	0.15	-0.07	-0.03	-0.28	-0.02	0.17	0.18	-0.45	0	0.02	0.1	0.1	0.05	0.01	0.05	-0.14	0.01	0.33	-0.15	-0.31	0.21	0.04	0.03	0	-0.03	-0.1	-0.03	0.11	0.12	-0.35	-0.23	-0.14	-0.07	0.2	-0.31	0.14	-0.07	-0.01	-0.04	-0.26	0	-0.03	-0.12	-0.42	0.19
NM_002795	-0.28	-0.13	-0.16	0.01	-0.29	-0.26	-0.14	0.08	-0.18	-0.28	0.33	-0.15	0.56	-0.22	-0.34	-0.22	-0.23	-0.21	0	0.05	-0.1	-0.23	-0.2	-0.09	0	-0.33	-0.25	-0.21	-0.3	-0.25	-0.12	-0.02	-0.1	-0.36	0.09	-0.17	-0.36	-0.27	-0.24	0.46	-0.01	-0.21	-0.28	0.03	-0.04	-0.35	-0.15	-0.17	-0.13
Contig16202_RC	-0.31	0.46	-0.35	-0.38	-0.33	0.41	-0.27	-0.31	-0.23	-0.53	-0.3	-0.97	-0.06	-0.32	-0.38	-0.21	-0.69	-0.22	-0.74	-0.24	-0.43	0.75	1.1	-0.51	-0.43	-0.76	0.05	-0.29	-0.17	-0.24	-0.62	-0.58	1.29	-0.34	-0.41	-0.53	0.3	-0.71	0.09	-0.19	-0.15	-0.73	-0.3	-0.62	-0.46	-0.44	-0.67	-0.44	-0.48
AF076612	0.27	0.01	0.02	-0.18	0.45	0.21	0.22	-0.18	-0.04	0.15	0.35	-0.29	-0.08	0	0.02	-0.14	0.1	0.12	0.14	-0.32	0.03	0.44	-0.11	-0.24	-0.21	-0.11	-0.09	-0.13	-0.03	-0.18	0.11	-0.06	0.05	-0.24	-0.21	0.02	0.18	-0.29	0.14	-0.19	0.28	0.02	-0.03	-0.3	0.19	0.08	0.12	-0.16	-0.16
Contig22386_RC	-0.08	0.09	-0.31	-0.07	0.4	0.16	-0.06	-0.33	-0.23	-0.03	0.02	-0.39	-0.5	-0.37	0.03	-0.05	-0.26	-0.19	-0.39	-0.26	-0.49	-0.01	0.17	-0.11	0.11	0.14	0.04	-0.18	-0.02	0.35	-0.33	0.15	0.03	-0.18	-0.19	0.08	0.6	0.16	0.13	-0.15	0.13	0.07	-0.01	-0.23	-0.27	0.24	-0.3	0.32	0.21
Contig10007_RC	-0.07	-0.06	0.18	0.55	0.01	-0.19	-0.06	0.17	0.11	-0.23	-0.04	0.1	-0.07	-0.1	-0.06	-0.08	0.11	0.15	0.62	-0.05	-0.07	-0.21	-0.22	-0.18	-0.15	-0.03	0.2	0.1	0.39	0.08	0.1	-0.12	-0.08	-0.1	0.21	0.04	-0.09	-0.15	-0.22	0.03	0.1	0.21	0	-0.24	-0.09	0.18	-0.19	0.17	-0.22
Contig36818_RC	0	-0.16	-0.13	-0.09	0	-0.02	-0.13	-0.17	-0.07	-0.07	-0.02	0.14	-0.27	-0.16	-0.09	-0.17	0.03	0.01	0.22	0.09	0.04	-0.41	-0.27	-0.41	-0.21	-0.01	-0.1	-0.27	0.01	-0.15	0.18	-0.17	-0.04	-0.62	0.32	0	-0.09	-0.38	-0.2	-0.25	-0.15	-0.15	0.58	0.08	-0.34	-0.19	-0.01	0.07	0.11
Contig53585_RC	0.06	0.14	-0.04	-0.08	0.3	-0.01	0.04	-0.16	-0.18	0.06	-0.17	-0.2	-0.1	-0.05	-0.01	0.13	-0.06	-0.02	-0.26	-0.13	-0.1	0.03	0.28	-0.16	0.11	0.16	0.17	-0.18	-0.3	0.29	-0.36	-0.02	-0.06	0.03	-0.37	0.07	0.65	0.1	0	-0.08	0.25	0.01	-0.08	-0.35	-0.07	0.06	-0.24	0.09	-0.09
Contig67182_RC	-0.18	-0.06	0.03	0.09	-0.13	-0.23	0.01	-0.06	0.04	-0.11	0.04	0.4	-0.07	-0.15	0.05	0.13	-0.07	-0.01	-0.08	0.31	0	0.15	-0.21	0.18	-0.22	-0.05	0.09	0.23	0	0.02	-0.39	-0.16	0.15	-0.14	-0.21	-0.5	-0.24	-0.64	-0.27	-0.13	-0.44	-0.38	-0.04	0.08	-0.29	-0.17	-0.37	0.01	0.04
Contig44829_RC	-0.13	0.03	-0.08	-0.14	0.09	0.42	-0.15	0	0	0.06	-0.09	-0.05	-0.04	0	0.05	-0.08	-0.32	0.11	0.12	-0.12	0.15	0.13	0.11	-0.09	0.02	0.08	0	-0.03	-0.03	-0.01	0.21	0.05	0.13	0.18	0.35	-0.06	0.33	-0.02	0.25	0.16	0.41	-0.15	-0.04	-0.32	-0.22	-0.01	-0.09	-0.04	-0.06
Contig41573_RC	0.04	-0.05	0.29	0.6	-0.1	-0.1	-0.11	0.29	0.08	-0.21	-0.2	-0.23	0.11	-0.17	0.31	-0.07	-0.25	-0.13	-0.09	-0.02	-0.09	0	-0.2	-0.05	-0.14	-0.04	-0.08	-0.13	0.1	-0.11	-0.16	-0.13	-0.22	-0.13	0.26	-0.11	-0.25	0.02	0.08	-0.1	-0.36	-0.21	0.42	0.11	-0.3	0.04	-0.06	-0.15	0.36
Contig56742_RC	0.18	0.06	0.02	-0.06	0.21	0.22	0.02	0.22	0.28	0.19	0.11	-0.4	0.07	0.3	-0.07	0.12	0.13	-0.03	-0.07	-0.29	0.04	-0.27	-0.35	0.08	-0.07	-0.01	0.03	0	0.17	0.26	-0.02	0.03	0.12	-0.17	-0.06	-0.05	0.23	0.12	0.11	0.41	-0.26	0.09	0.24	-0.16	0.33	0.07	-0.2	-0.17	-0.19
Contig44595_RC	0.15	-0.21	0.19	-0.07	-0.27	0.06	0.01	-0.11	0.03	-0.07	-0.3	-0.21	0.18	0.39	0.07	0.03	-0.15	0.03	-0.31	-0.5	0	-0.13	0.24	-0.31	-0.3	-0.08	0.08	0.04	0.22	0.43	0.34	0.19	-0.23	-0.15	-0.05	0	0.26	0.15	-0.36	0.76	-0.31	-0.1	0	-0.32	-0.02	0.03	-0.32	-0.23	-0.3
Contig53111_RC	0.27	-0.13	0.07	-0.29	-0.18	0.13	0.33	-0.13	-0.17	-0.25	0.22	0.1	0.07	0.06	0.04	0.04	-0.2	0.27	-0.24	-0.04	-0.02	0.01	0.13	0.14	-0.06	0.16	0.16	0.15	-0.23	0	0.15	-0.06	-0.16	-0.21	-0.22	-0.08	-0.02	-0.47	0.1	-0.44	0.26	0.15	0.08	0.18	-0.36	-0.05	0.06	-0.13	0.31
Contig2237_RC	0.15	0.06	-0.15	-0.57	0.11	-0.05	0.2	-0.39	0.08	0.15	-0.16	-0.23	0.11	0.08	-0.23	-0.24	0.19	0.26	0.13	-0.77	0.22	0.14	0.22	-0.55	-0.2	0.28	0.05	0.16	-0.08	0.27	0.21	-0.17	-0.13	-0.52	-0.06	0.28	0.06	-0.24	0.08	-0.27	-0.02	0.32	0.02	-0.27	-0.27	0.11	0.15	-0.04	0
Contig1508_RC	-0.39	0.3	-0.26	-0.17	-0.01	0.03	0.14	-0.38	-0.39	0.04	-0.12	0.73	-0.2	-0.09	-0.4	-0.19	0.08	0.05	-0.14	-0.43	-0.1	-0.19	-0.27	-0.05	0.01	0.15	-0.24	-0.03	-0.3	-0.43	0.05	0.29	-0.23	-0.57	0.04	-0.05	-1.34	-0.11	0.53	-0.21	-0.27	-0.1	-0.26	0.01	-0.27	-0.12	0.03	-0.11	0.31
Contig29887_RC	0.07	-0.06	-0.03	0.22	0.01	-0.12	-0.12	-0.11	-0.43	-0.05	-0.03	0.12	-0.18	0.01	0.12	0.03	-0.1	-0.08	0.22	-0.1	-0.07	0	-0.43	0.12	-0.47	0.16	-0.08	-0.11	-0.14	-0.18	-0.26	-0.09	-0.28	-0.52	-0.01	-0.08	-1.27	-0.11	0.29	-0.08	-0.62	-0.39	-0.01	0.11	-0.01	-0.12	0.01	0.51	-0.1
Contig39132_RC	-0.42	0.02	-0.02	-0.26	-0.15	0.03	-0.44	0.02	-0.44	0.04	0.08	-0.41	-0.32	0.22	0.53	-0.02	-0.29	0.13	-0.22	-0.06	-0.27	-0.06	-0.12	-0.32	0.79	-0.26	0.1	-0.07	-0.09	-0.03	-0.18	0.22	-0.06	0.29	0.15	-0.12	-0.13	0.33	-0.05	-0.15	-0.15	0.11	0.21	0.06	-0.02	-0.28	-0.22	-0.5	-0.18
Contig48715_RC	0.12	-0.42	0.37	-0.19	-0.35	-0.23	0.2	-0.19	0.49	-0.3	-0.17	-0.34	-0.11	-0.53	-0.19	0.4	0.1	0.12	-0.23	0.06	0.99	0.16	0.09	0.11	-0.47	-0.31	0.14	0.1	-0.05	-0.24	-0.12	-0.52	0.12	-0.62	-0.23	-0.19	-0.92	-0.61	0.25	-0.17	-0.65	-0.83	0.12	0.24	-0.27	-0.09	-0.33	-0.15	0.32
Contig55771_RC	-0.33	-0.46	0.38	-0.41	-0.17	-0.35	-0.55	0.3	-0.01	-0.56	-0.31	0.7	0.21	-0.45	0.06	-0.33	-0.46	-0.54	-0.02	0.05	-0.43	-0.73	-0.43	0.44	-0.49	-0.11	-0.24	-0.08	-0.32	-0.27	-0.29	-0.51	-0.31	0.21	-0.45	-0.16	0.07	-0.31	-0.6	-0.04	0.26	-0.71	-0.07	0.36	0.12	-0.2	0.35	0.18	-0.01
Contig51403_RC	-0.02	0.03	0.16	-0.05	0.23	-0.03	0.05	-0.24	-0.4	-0.12	0.29	-0.25	-0.24	0.04	0.12	0.04	0.05	0.03	-0.07	-0.07	-0.08	-0.03	-0.08	0.02	0.06	0.15	0	-0.03	-0.37	-0.09	-0.04	0.09	0.11	0	-0.07	0.06	-0.52	-0.02	0.32	-0.04	0.22	-0.19	0.14	-0.12	0.25	-0.12	0.02	-0.31	0.03
Contig39116_RC	0.01	-0.08	-0.12	-0.14	0.24	-0.29	0.01	-0.08	0.03	-0.26	-0.02	-0.08	-0.5	-0.27	-0.35	-0.19	0.04	0.11	0	-0.17	-0.03	-0.21	-0.04	-0.26	-0.36	0.03	-0.05	0.59	0.1	0.47	0.23	0	0.04	0.01	-0.13	0.36	-0.65	0.01	-0.22	-0.21	-0.17	0.05	-0.13	-0.35	-0.16	-0.05	-0.29	-0.05	-0.24
Contig50297_RC	0.13	0.23	0.22	0.05	0.11	-0.02	-0.05	-0.34	-0.33	0.06	-0.15	-0.49	-0.3	0.09	0.21	-0.16	-0.31	0.15	0.1	-0.2	-0.13	0.2	-0.18	-0.48	0.03	0.19	0.06	-0.08	-0.28	-0.17	-0.14	0.19	-0.09	0.6	-0.07	-0.14	-0.33	0.13	-0.11	0.24	-0.24	0.11	-0.13	-0.17	0.39	-0.08	-0.19	-0.5	0.23
AF067972	0.02	-0.06	-0.07	0.36	-0.12	-0.17	-0.16	0.2	-0.11	-0.01	-0.16	0.04	0.21	-0.12	-0.15	0.09	-0.18	-0.04	-0.03	0.17	-0.05	-0.15	-0.13	0.04	-0.08	-0.05	-0.17	-0.2	-0.08	-0.18	0.01	-0.12	-0.21	0	0.07	-0.05	-0.49	-0.01	-0.02	0.11	-0.24	-0.33	0.2	0.1	-0.11	-0.08	-0.05	0.31	-0.08
AL079276	0.13	0.07	-0.07	0.15	0.1	0.19	0.09	-0.14	0	0.13	-0.14	-0.2	0.24	0.3	0.09	0.03	0.07	0.12	0.11	-0.46	0	0.09	0.15	-0.24	-0.01	0.12	0.09	-0.01	-0.03	0.06	-0.05	0.04	0.1	0.16	-0.03	-0.31	-0.17	-0.05	0.04	0.15	0.04	0.11	-0.02	-0.08	0.43	-0.09	-0.08	-0.21	0.15
M37033	-0.29	-0.1	-0.17	0.17	0.19	-0.49	-0.03	0.31	-0.02	-0.25	0.15	0.02	-0.49	-0.2	-0.43	0	-0.05	0.03	-0.05	0.26	-0.05	-0.29	-0.61	0.07	0.11	0	-0.23	0.1	-0.12	-0.14	0.25	0.17	-0.12	-0.11	-0.09	0.3	-0.62	-0.16	-0.32	0.17	-0.27	-0.29	0.15	-0.02	0.03	-0.14	-0.08	-0.31	-0.42
AL079279	0.03	0.05	-0.02	-0.24	0.04	-0.1	0.15	-0.26	-0.24	-0.06	-0.09	0.25	-0.03	-0.04	-0.21	-0.01	0.24	0.09	0.28	-0.22	0.33	-0.18	0.43	-0.23	-0.27	0.16	0.19	0.39	0.07	0.16	0.09	-0.12	-0.29	0.01	0.11	0.18	-0.27	0.06	0.1	-0.14	-0.19	0.12	-0.13	-0.09	-0.13	0.1	-0.05	-0.24	-0.05
Contig42421_RC	0.22	-0.16	-0.01	-0.07	0	0.43	-0.09	0.29	-0.07	0.06	-0.06	-0.13	0.02	0.18	-0.1	-0.05	0.13	0.05	0.33	-0.41	-0.06	0.21	-0.13	-0.12	-0.23	0.05	0.25	-0.16	0	0.07	0.36	0.39	0.41	0.52	0.21	-0.34	0.1	0.02	-0.22	0.07	0.07	-0.01	0.19	0.1	0.02	-0.24	-0.18	-0.27	0.05
Contig46172_RC	-0.05	-0.15	-0.13	0.14	0.3	-0.19	0.04	0.15	0.13	-0.09	0.14	0.13	-0.22	-0.01	-0.26	0.06	0.09	0.08	0.14	0.13	0	-0.15	-0.19	-0.02	0.01	-0.05	-0.18	0.18	0.08	0.01	0.17	0.09	-0.15	-0.03	-0.12	0.35	-0.15	-0.06	-0.1	-0.05	-0.17	-0.05	0.09	-0.23	0.02	-0.05	0.07	-0.21	-0.2
Contig45443_RC	0	-0.07	-0.17	-0.38	0.29	0.11	0.02	-0.42	-0.31	-0.04	-0.03	-0.1	-0.02	0.08	-0.29	-0.13	0.12	0.09	0.09	-0.36	-0.13	0	0.15	0.18	0.08	0.05	-0.04	0.04	-0.11	0.02	0.01	-0.17	0	-0.05	-0.29	-0.04	-0.13	0.25	-0.02	-0.24	0.1	0.16	-0.24	0.06	0.03	-0.03	0.17	-0.35	0.12
AF035284	-0.39	-0.18	-0.14	-0.47	-0.25	-0.37	-0.13	0.12	-0.16	-0.34	-0.07	0.67	-0.25	-0.25	0.07	-0.47	-0.23	-0.27	-0.36	0.17	-0.34	-0.23	-0.33	0.15	0.26	-0.37	-0.23	-0.25	-0.03	-0.33	0.02	-0.19	-0.36	-0.47	0.03	-0.11	0.4	-0.23	0.2	0.21	-0.54	-0.26	-0.33	0.16	0.34	-0.4	-0.27	0.42	-0.63
Contig30875_RC	-0.21	-0.01	-0.06	-0.45	-0.2	0.03	-0.03	-0.24	-0.23	0.41	-0.16	0.11	-0.34	-0.12	0.25	-0.3	-0.22	0.32	-0.33	-0.16	-0.02	0.01	-0.34	0.07	-0.21	0.03	-0.19	-0.08	-0.03	-0.17	0.23	0	-0.45	-0.03	0.05	-0.06	-0.3	-0.17	-0.17	-0.12	-0.46	-0.3	-0.25	-0.32	-0.19	-0.02	-0.07	-0.13	-0.07
Contig40120_RC	0.1	-0.11	0.34	0.03	-0.16	-0.12	-0.15	0.09	-0.22	-0.12	0.29	-0.01	0.07	-0.01	0.18	0.16	-0.1	-0.11	-0.14	-0.12	-0.17	-0.21	-0.07	0.03	0.03	0	-0.32	-0.26	-0.28	-0.16	-0.19	0	-0.38	0.24	0.29	-0.13	-0.29	-0.18	-0.04	0.2	-0.1	-0.26	0.13	0.13	-0.38	-0.03	0.02	-0.09	0
AL079298	0.4	0.07	-0.06	0.25	0.13	0.42	-0.1	-0.32	0.06	0.01	-0.04	-0.44	0.08	-0.13	-0.2	-0.18	0.14	0.22	0.01	-0.22	0.17	0.11	-0.19	-0.4	-0.18	0.18	-0.06	-0.37	-0.13	-0.16	-0.17	0.02	0.27	-0.19	0.24	-0.23	-0.04	-0.17	-0.61	0.24	0.15	-0.05	0.13	-0.42	0.25	-0.07	-0.3	-0.38	0.02
S53354	-0.08	-0.04	-0.09	0	0.23	-0.34	-0.09	0.17	0.25	-0.15	0.11	0.16	-0.15	-0.17	-0.31	0	0.09	0.14	0.14	0.06	-0.08	-0.07	-0.5	-0.01	-0.1	-0.04	-0.24	0.16	-0.08	-0.34	0.24	0.1	0.21	-0.12	-0.12	0.23	-0.58	0.18	-0.11	0.21	-0.16	-0.14	-0.03	0.01	-0.01	-0.08	0.01	0.34	-0.26
NM_020201	-0.05	0.29	0.03	-0.21	-0.17	0.27	0.1	-0.21	0.11	0	-0.23	-0.15	0.06	0.07	-0.12	-0.31	0.04	0.05	-0.19	-0.36	-0.04	-0.19	-0.11	0.07	0.01	-0.28	0.19	-0.06	-0.23	0.03	0.06	-0.32	0.31	0.27	-0.18	-0.18	0.29	0.38	0.05	-0.12	0.78	-0.24	-0.15	-0.16	-0.01	-0.37	-0.12	-0.03	0.25
X98834	0.11	0.01	-0.16	-0.03	0.08	0.32	-0.17	-0.25	-0.48	0.08	-0.17	-0.52	-0.16	0.11	0	-0.02	0.24	-0.32	-0.03	-0.14	0.08	0.13	0.22	-0.49	0.21	0.17	0.15	0.14	-0.14	0.07	0.06	0.1	0.16	0.41	0.16	0.03	-0.12	-0.01	0.37	-0.14	0.37	-0.01	0.04	-0.34	0.05	-0.15	0.09	-0.02	0.11
Contig8166_RC	0.13	-0.08	0.13	0.21	-0.17	-0.08	-0.24	0.06	0.03	-0.08	0.19	0.33	0.31	-0.12	0.13	-0.03	-0.07	-0.2	-0.16	0.28	-0.01	0	-0.08	0.11	-0.14	-0.33	-0.09	-0.14	0.01	-0.32	-0.01	0.13	0.11	0.25	0.22	0.11	0.29	-0.07	-0.43	0.06	0.28	-0.08	0.09	0.1	0.38	0.09	0.09	0.12	-0.26
Contig31596_RC	-0.17	0.15	-0.48	-0.24	0.25	0.18	-0.6	-0.51	-0.27	-0.29	-0.23	-0.55	-0.67	-0.55	0.11	-0.24	-0.19	-0.4	-0.51	-0.69	-0.34	-0.29	-0.03	-0.57	0.61	-0.04	0.12	-0.49	-0.09	0.11	-0.61	-0.3	0.21	-0.12	-0.44	0.19	0.62	0.37	0.11	-0.15	0.46	0.07	0.05	-0.68	-0.53	-0.05	-0.35	-0.31	0.48
NM_020215	0.3	0.19	0.03	-0.12	0.02	0.14	0.13	-0.17	0.57	0.1	-0.01	-0.36	-0.17	0.03	0.03	0.12	0.27	0.05	0.18	-0.24	0.48	0.45	0.15	-0.42	0.04	0.17	0.13	0.09	0.09	0.25	-0.39	-0.26	0.22	-0.27	-0.17	0.17	0.19	-0.49	0.22	-0.28	-0.3	-0.09	-0.28	-0.38	-0.26	0.04	-0.05	-0.18	0.04
Contig56010_RC	-0.06	-0.14	0.06	0.01	0.11	-0.14	-0.09	-0.04	-0.29	0.03	0.06	-0.19	0.06	-0.09	0.17	0.23	-0.04	0.01	-0.34	-0.06	-0.12	-0.09	0.1	-0.29	-0.02	0.22	0.13	-0.33	-0.2	-0.16	-0.23	-0.06	0.1	0.07	-0.18	-0.39	-0.72	0.15	-0.05	0.17	0.15	-0.13	-0.03	-0.13	-0.06	-0.17	0.03	0.03	0
Contig63300_RC	-0.04	-0.15	0.28	-0.13	0.02	-0.14	-0.12	-0.03	-0.13	0.05	0.01	0.13	-0.01	-0.07	0.3	0.15	-0.09	0.23	-0.12	0.13	-0.04	0	0.08	-0.02	-0.14	-0.06	-0.06	-0.26	0.01	-0.01	0.04	-0.2	-0.22	-0.12	-0.06	-0.22	-0.5	-0.1	-0.01	-0.07	-0.15	-0.06	-0.12	0.22	-0.3	0.02	-0.1	0.22	0.02
Contig51153_RC	-0.26	0.14	-0.54	-0.15	-0.14	-0.12	-0.27	-0.16	-0.34	-0.2	0.21	0.11	-0.26	-0.46	0.35	-0.23	-0.44	-0.34	-0.45	0.05	-0.49	-0.21	-0.27	0.11	0.29	-0.04	-0.1	-0.3	-0.31	-0.44	-0.31	-0.1	0.27	0.09	-0.15	-0.22	0.2	0.28	0.32	0.01	0.1	-0.32	0.07	0.04	-0.19	0.03	-0.13	0.21	0.07
NM_012214	-0.05	-0.25	0.12	-0.21	0.1	-0.48	-0.31	-0.02	0	-0.3	-0.09	-0.35	-0.27	-0.22	-0.09	-0.27	-0.22	-0.01	-0.19	-0.15	-0.12	-0.03	-0.09	-0.33	0	-0.22	-0.23	-0.16	-0.25	-0.3	0.15	-0.12	-0.27	-0.05	-0.14	0.06	-0.27	-0.23	-0.33	-0.09	0.08	-0.23	0.27	-0.3	-0.32	-0.19	0.02	-0.34	-0.15
NM_012219	-0.18	-0.21	0	-0.22	0.03	-0.18	0.04	0.44	0.11	-0.08	-0.1	0.57	-0.04	0.08	0.08	-0.13	-0.02	-0.1	0.06	0.05	0.05	-0.24	0.04	0.43	-0.18	-0.02	-0.03	0.21	0.15	-0.03	-0.03	-0.1	-0.31	-0.15	-0.08	0.19	-0.23	-0.04	0.05	-0.05	-0.2	-0.06	-0.07	0.31	-0.02	0.06	0.04	0.4	-0.27
NM_004203	-0.35	0.11	0.11	-0.1	-0.38	-0.32	-0.52	0.15	-0.03	-0.07	-0.02	0.03	0.36	0.02	0.04	0.07	-0.3	-0.61	-0.68	0.02	-0.23	-0.57	-0.77	0.2	-0.03	-0.36	-0.18	-0.68	-0.19	-0.58	-0.45	-0.2	0.04	0.37	0.05	-0.14	0.26	-0.09	-0.2	0.31	0.02	-1.03	0.3	0.08	0.18	-0.24	-0.03	0.05	0.29
NM_020242	-0.16	-0.03	-0.24	-0.1	0.07	-0.04	-0.04	0.05	0.01	0.01	0	0.04	-0.07	0.16	-0.06	-0.03	-0.3	-0.27	-0.22	0.09	-0.36	-0.1	-0.17	-0.05	-0.18	-0.27	-0.1	-0.32	0.04	-0.04	-0.43	0.09	-0.12	0.02	-0.12	0.1	0.6	0.1	-0.12	0.11	-0.17	-0.33	0.05	0.15	-0.24	-0.1	-0.19	0.36	0.02
NM_020244	0.2	0.61	-0.15	0.08	-0.1	0.28	0.54	-0.01	0.03	0.15	-0.37	-0.36	-0.29	0.02	0.11	0.02	0.39	-0.03	-0.35	-0.35	0.08	0.02	0.31	-0.48	0.6	0.35	0.71	0.09	-0.22	-0.01	-0.23	-0.25	0.73	0.11	-0.37	-0.42	-0.54	-0.09	0.39	-0.5	-0.22	0.28	-0.33	0	0.19	-0.04	-0.48	-0.09	-0.13
NM_004207	-0.55	0.04	-0.29	-0.4	-0.18	-0.62	-0.25	0.52	-0.19	-0.31	-0.23	0.35	-0.4	0.02	0.03	-0.21	-0.24	-0.33	-0.17	0.16	-0.24	-0.16	-0.76	0.18	-0.03	-0.07	-0.36	-0.34	-0.13	-0.64	-0.01	-0.02	-0.08	-0.29	0.07	-0.09	-0.28	-0.11	-0.26	0.12	-0.39	-0.47	-0.13	0.44	-0.16	0.06	0.28	0.09	0.26
NM_004209	-0.77	0.12	-0.29	-0.1	-0.08	-0.16	-0.07	-0.23	-0.31	-0.16	-0.27	-0.28	-0.38	-0.05	-0.06	-0.31	-0.41	-0.08	-0.23	-0.12	-0.09	-0.58	-0.71	0.03	-0.14	0.03	-0.26	-0.55	-0.43	-0.45	0.46	-0.28	-0.39	-0.11	-0.38	-0.35	0.15	0.3	0.03	0.03	-0.13	-0.48	-0.13	-0.06	-0.52	-0.21	0.68	-0.36	-0.14
NM_020248	0.01	-0.01	0.23	0.06	-0.15	-0.04	0.16	-0.05	0.18	0.02	-0.03	0	0.38	-0.02	0.05	0.21	0.02	-0.14	-0.11	-0.28	0.07	-0.18	-0.15	-0.05	-0.01	0.03	0.19	0.06	0.05	0.07	-0.13	-0.09	0.15	-0.53	0.07	-0.17	-0.3	0.07	0.35	-0.23	-0.15	0.15	-0.14	-0.03	0	-0.03	0.12	-0.33	0.2
AB018268	-0.02	0.15	-0.11	-0.02	-0.01	0.02	0.02	-0.31	0.2	-0.14	-0.15	0.22	-0.05	-0.05	-0.15	-0.18	0.05	-0.07	-0.02	-0.07	0.07	-0.11	-0.04	0	-0.37	-0.06	0.02	-0.05	-0.09	-0.07	-0.03	-0.12	0.06	-0.28	-0.26	-0.16	-0.2	0.16	0.58	-0.03	0.68	-0.08	-0.33	-0.3	-0.31	-0.12	0.35	-0.17	0.28
NM_004217	-0.41	-0.21	0.05	-0.01	-0.37	-0.19	-0.43	0.4	-0.23	-0.17	-0.1	0.32	0.11	0.07	0.09	0.2	-0.34	-0.48	-0.45	0.28	-0.29	-0.49	-0.54	0.34	-0.23	-0.53	-0.27	-0.36	-0.08	-0.46	-0.38	-0.26	0.05	0.44	0.08	-0.15	0.02	-0.02	-0.09	0.21	-0.23	-0.45	0.14	0.36	-0.08	-0.11	0.06	0.3	0.03
Contig54159_RC	-0.03	0.12	-0.33	-0.12	0.15	-0.08	0.02	-0.4	-0.36	-0.06	0.15	-0.05	-0.34	-0.1	-0.51	-0.05	0	0.18	-0.02	0.05	-0.02	0.13	-0.1	-0.15	0.04	0.12	0.06	0.04	-0.21	-0.02	0.01	0	0.02	-0.1	0.02	0.02	-0.36	0.14	0.1	-0.03	0.02	0.05	-0.1	-0.15	-0.21	-0.05	-0.11	-0.15	0.15
NM_004221	-0.1	0.04	-0.02	0.2	0.04	-0.14	-0.11	0.7	0.26	0.03	0.02	0.06	-0.09	0.04	-0.21	-0.02	-0.09	0.11	0.03	0.34	0.09	-0.18	-0.18	0.3	-0.1	-0.08	-0.02	-0.13	0.23	-0.15	0.24	-0.14	-0.02	-0.25	-0.13	0.11	0.28	-0.13	-0.26	0.07	-0.26	0.08	-0.02	-0.03	0.11	0.05	0.02	0.36	-0.22
NM_004223	-0.13	-0.26	0.25	0.47	-0.06	-0.21	-0.07	0.36	-0.02	0.03	0.09	-0.23	-0.21	-0.15	-0.36	-0.01	-0.18	-0.12	0.09	0.14	-0.03	0.05	-0.2	-0.01	0.08	-0.08	-0.16	-0.13	-0.11	-0.02	0.19	0.16	-0.07	0.1	0.15	0.05	-0.43	-0.38	-0.18	0.1	0.07	-0.16	0.34	-0.1	-0.01	-0.28	-0.08	0.06	-0.3
NM_012242	-0.48	-0.36	-0.39	-0.32	-0.62	-0.28	-0.16	-0.2	-0.71	-0.95	-0.36	0.32	-0.56	-0.49	-0.16	-0.48	-0.72	-0.11	-0.79	-0.31	-0.05	-0.8	-0.49	-0.03	-0.54	-0.48	-0.23	-0.65	-0.74	-0.29	-0.08	-0.89	-0.75	-0.83	0.01	-0.66	-0.36	-0.75	-0.58	-0.2	-0.33	-0.56	-0.16	0.99	-0.41	-0.3	-0.48	-0.02	-0.06
NM_012247	-0.14	-0.09	0.03	0.15	-0.36	-0.11	0.01	0.07	-0.05	0	-0.18	0.06	0.08	0.12	0.16	-0.15	-0.01	-0.02	-0.04	0.21	0.02	-0.05	0.02	0.29	0.01	-0.06	-0.04	0.07	0.18	0.03	-0.14	-0.15	0.17	0.25	0.34	0.28	0.34	0.17	-0.15	-0.03	-0.07	0.3	0.25	0.35	0.09	0.08	0.08	0.07	-0.01
AB040881	-0.15	-0.09	0.02	-0.11	0.02	-0.17	-0.1	-0.06	-0.35	0.07	-0.06	0.38	-0.27	-0.2	0.06	-0.02	-0.13	0.04	-0.11	-0.07	-0.07	-0.02	-0.08	0.36	-0.11	0.14	-0.1	0.1	-0.11	-0.16	-0.25	-0.08	-0.29	-0.43	-0.01	-0.02	-0.44	0.01	0.08	-0.23	-0.31	-0.12	0.03	0.23	-0.32	0	-0.14	0.35	-0.01
AB040884	-0.06	0.14	-0.46	0.05	0.32	-0.21	-0.08	-0.24	-0.34	-0.1	0.05	-0.15	-0.49	-0.33	0.33	-0.33	-0.03	0.06	-0.16	0.13	-0.12	0.3	0.03	-0.19	0.11	-0.02	0.21	0.18	-0.08	-0.02	0.22	0.23	0.07	-0.16	-0.19	0.05	-0.38	0.09	0.25	-0.19	-0.22	0.05	-0.2	0.12	-0.39	0.01	-0.24	-0.16	0.16
AB040886	0.35	-0.26	0.38	-0.89	0.06	-0.1	-0.07	0.07	-0.02	0.07	0.31	0.15	-0.01	0.03	-0.47	0.32	-0.59	-0.02	-0.3	-0.05	-0.19	-0.11	0.35	-0.52	0.01	-0.93	-0.16	-0.44	0.11	-0.27	-0.07	-0.2	0.01	-0.04	-0.49	-0.08	-0.8	0.22	-0.53	-0.38	0.36	0.33	-0.43	0.16	0.09	0.03	0.29	-0.44	-0.01
AB018289	-0.26	-0.38	-0.31	-0.04	-0.01	-0.18	-0.15	0.62	-0.21	-0.05	0.12	0.46	-0.41	-0.23	-0.45	-0.02	-0.18	0.35	-0.15	0.06	0.09	-0.17	-0.18	0.32	-0.21	-0.37	-0.22	0.17	-0.15	0.02	0.07	-0.11	-0.16	-0.38	-0.37	-0.11	-0.95	-0.11	-0.33	-0.09	-0.1	-0.22	-0.06	0.39	0.24	-0.26	0	0.06	-0.35
NM_003500	-1	-0.74	0.22	-1.04	0.05	-0.47	-0.89	-0.5	-0.85	0.35	-1.19	-1.03	-1.12	-0.75	0.38	-0.79	-0.74	-0.03	-0.64	-1.14	-0.47	-0.47	-0.66	-1.21	-0.24	-0.03	-0.89	-0.76	-0.72	-0.49	-0.52	-0.05	-0.44	0.71	-0.6	-0.48	-0.64	-0.07	-0.46	-0.8	-0.05	-1.15	0.31	-1.23	-1.09	-1.05	-0.8	-1.23	-0.74
NM_012250	-0.19	-0.04	-0.04	-0.05	-0.37	-0.04	0.02	0.16	-0.23	-0.15	-0.03	0.12	-0.03	0	-0.58	0.13	0.08	0	-0.05	0.26	0.1	0.07	0.01	0.25	-0.02	0.23	-0.08	0.01	0.17	-0.07	-0.19	-0.24	-0.34	-0.48	-0.19	-0.34	0.25	-0.22	-0.12	-0.02	-0.23	-0.15	0.09	0.55	-0.25	-0.03	-0.34	0.13	-0.18
NM_003504	-0.44	-0.1	0.11	-0.12	-0.29	-0.32	-0.41	0.34	-0.04	-0.3	-0.11	0.46	0.29	-0.39	0.25	0.12	-0.44	-0.58	-0.43	0.15	-0.41	-0.31	-0.55	0.24	-0.07	-0.34	-0.25	-0.45	-0.23	-0.44	-0.45	0.03	-0.11	0.27	0.18	-0.15	-0.11	-0.27	-0.09	0.07	-0.21	-0.7	0.04	0.18	-0.16	-0.14	-0.01	0.23	0.02
NM_003505	-0.01	0.04	-0.02	-0.43	0.05	-0.12	0.42	-0.22	-0.08	-0.03	-0.16	-0.09	0.07	0.23	0.37	-0.22	0.25	0.15	0.07	-0.21	0.2	0.15	-0.11	-0.09	-0.28	0.29	0.17	0.26	-0.04	-0.16	0.03	-0.2	-0.18	-0.46	0.07	0.06	-0.59	-0.16	0.26	-0.21	-0.04	0.21	-0.15	0.34	-0.24	0.14	-0.18	0.13	-0.11
NM_003506	-0.47	0.37	-0.41	-0.29	-0.52	-0.08	-0.21	-0.29	-0.48	-0.54	-0.25	0.12	-0.12	-0.33	0.08	-0.26	0.08	-0.35	-0.47	0.46	-0.17	-0.44	0.01	0.05	0.13	-0.18	-0.19	-0.11	-0.57	-0.32	-0.45	-0.57	0.15	-1.01	-0.13	-0.53	-0.88	0.73	0.17	-0.26	0.15	-0.14	-0.11	0.02	-0.4	-0.3	-0.12	-0.02	0.13
NM_003507	-0.15	-0.05	-0.01	-0.7	-0.13	-0.05	0.2	-0.31	-0.28	0.01	-0.15	0.21	-0.21	-0.18	-0.1	-0.23	0.13	-0.11	-0.02	-0.27	0.09	-0.04	0.02	0.78	-0.6	-0.03	0.12	0.41	-0.15	-0.05	-0.14	-0.4	-0.02	-0.7	-0.12	-0.19	-0.64	-0.26	0.1	-0.3	-0.33	-0.12	-0.24	0.46	-0.26	-0.01	0.51	0.28	0.06
NM_003508	-0.35	-0.16	-0.39	-0.41	-0.33	-0.21	-0.26	-0.01	-0.41	-0.18	-0.28	0.84	-0.23	-0.26	-0.19	-0.24	-0.51	-0.56	-0.23	-0.06	-0.25	-0.49	-0.64	0.69	-0.26	-0.55	-0.19	-0.12	0.14	-0.28	-0.08	-0.39	-0.14	-0.09	-0.08	-0.06	-0.01	0.21	-0.45	-0.16	0.08	-0.25	-0.16	0.15	-0.21	0.02	-0.16	0.39	-0.27
NM_004239	0.28	-0.06	-0.27	0.01	0.47	0.01	-0.13	-0.29	-0.22	0.05	0.16	-0.09	-0.19	-0.26	0.18	-0.31	-0.4	0	-0.07	-0.18	-0.26	0.09	-0.1	-0.15	0.17	0.14	-0.05	0.13	0.13	0.29	0.23	0.25	-0.12	-0.1	-0.28	0.03	-0.01	0.21	-0.24	0.05	-0.26	0.09	0.07	-0.1	-0.12	-0.05	-0.24	-0.1	0.08
NM_012258	0.02	-0.13	0.06	-0.43	0.03	-0.2	0.22	-0.45	-0.31	0.08	-0.17	0.04	0.23	0	0.15	-0.15	0.09	0.02	0.01	-0.05	0.05	-0.04	-0.04	-0.06	0	-0.08	-0.22	0.21	-0.17	-0.03	-0.04	-0.36	0.12	-0.2	0.03	-0.1	-0.69	-0.24	-0.3	-0.09	-0.16	-0.19	0.15	-0.08	-0.04	-0.06	0.13	-0.25	-0.19
Contig62922_RC	0.05	-0.06	-0.08	-0.08	0	0.02	0.05	0.11	0.11	0.14	-0.07	-0.24	-0.08	0.11	-0.17	0.09	-0.04	-0.1	0.05	-0.35	0	-0.05	-0.05	-0.2	0.16	-0.03	0.07	0.01	-0.02	0.07	0.02	0.1	0.03	0.18	0.07	-0.05	0.06	0.09	-0.33	0.1	0.22	0.12	0.17	-0.15	0.26	-0.24	-0.18	-0.06	-0.02
W61000_RC	-0.21	-0.31	-0.05	0.04	0.1	-0.28	-0.11	0.19	-0.11	0.08	0.06	-0.13	-0.13	-0.16	-0.05	-0.09	-0.08	0.12	-0.06	0.15	-0.08	-0.3	-0.21	0.21	-0.07	-0.1	-0.27	-0.02	-0.03	0.04	0.07	0.07	-0.21	-0.09	-0.13	-0.04	-0.39	0.2	0.01	-0.05	-0.42	0.17	-0.01	0.03	0.12	-0.14	-0.09	-0.19	-0.4
NM_003510	-0.11	0.02	-0.18	-0.03	-0.16	-0.02	-0.28	-0.08	-0.04	-0.08	0.22	-0.27	0.03	-0.19	-0.01	0.13	-0.02	-0.39	-0.23	-0.19	-0.08	-0.33	-0.03	-0.11	0.06	-0.1	-0.15	-0.34	-0.25	-0.2	-0.29	0.09	0.65	0.89	-0.19	-0.08	-0.09	-0.03	-0.21	0.25	0.22	-0.22	-0.14	-0.31	0.09	-0.22	-0.04	-0.14	0.27
NM_003512	0.05	-0.11	-0.01	0.42	0.13	0.48	-0.1	-0.8	-0.05	0.2	0.32	-0.33	-0.2	0.06	0.2	0.39	0.12	-0.09	0.36	-0.65	-0.2	-0.92	0.13	-0.67	-0.1	0.05	-0.29	-0.18	-0.2	0.47	0.07	-0.2	0.41	0.35	-0.58	-0.29	-0.37	-0.31	-0.44	-0.26	0.15	-0.3	0.02	-0.12	-0.3	0.17	-0.06	-0.34	-0.55
NM_003513	-0.09	-0.02	-0.12	0	-0.21	-0.03	-0.12	0.01	-0.01	-0.05	0.14	-0.18	0.09	-0.14	0.04	0.12	0.03	-0.3	-0.14	-0.07	-0.02	-0.26	0.04	-0.04	0.11	-0.16	-0.11	-0.22	-0.05	-0.15	-0.08	0.06	0.6	0.84	-0.05	0.02	0.02	0.02	-0.19	0.1	0.23	-0.09	-0.06	-0.13	0.17	0.08	0.1	-0.01	0.18
NM_004244	-0.49	-0.21	-0.09	-0.04	0.21	-0.51	-0.22	0.26	-0.18	-0.22	-0.15	0.21	-0.62	-0.5	-0.45	-0.15	-0.25	-0.2	-0.3	0.49	-0.28	-0.53	-0.57	0.16	0.56	-0.03	-0.34	0.16	-0.11	-0.18	0.29	0.14	-0.15	-0.06	0.04	0.4	-0.91	-0.15	-0.42	0.07	-0.39	-0.36	0.08	0.18	-0.14	-0.07	-0.04	-0.23	-0.46
NM_003516	-0.12	0.06	-0.38	0.18	0.13	0.24	-0.66	-0.7	-0.45	0.1	0.43	-0.34	-0.64	-0.37	0.07	0.28	-0.18	-0.52	0.03	-0.85	-0.34	-1.09	-0.49	-0.22	-0.11	0.23	-0.55	-0.81	-0.36	-0.02	-0.09	-0.39	0.01	0.75	-0.71	-0.23	0.3	-0.13	-1.07	0	-0.09	-0.56	-0.07	-0.33	-0.45	0.03	-0.52	-0.18	-0.07
NM_004245	-0.17	-0.21	-0.81	0.03	-0.51	-0.09	0.74	-0.06	-0.43	-0.61	-0.89	-0.56	-0.41	-0.87	-0.81	-0.13	-0.83	-0.04	-0.57	0.13	0.65	-0.9	-0.1	-0.35	-1.06	0.98	-0.5	0.04	-0.23	-0.08	-0.52	-0.94	-0.44	-0.74	-0.79	-1.26	-0.87	-1.28	1.33	-0.27	-0.4	-1.18	-0.36	0.57	-0.4	0.25	-0.03	-0.28	-0.63
NM_003518	-0.04	-0.09	-0.02	0.52	0.13	0.19	-0.2	-0.12	-0.11	-0.05	0.27	-0.14	0.06	-0.27	0.06	0.37	-0.18	-0.45	0.15	-0.16	-0.23	-0.81	-0.16	-0.19	0.07	0.11	-0.39	-0.39	-0.2	-0.05	-0.09	-0.18	0.12	0.51	-0.34	-0.18	-0.06	-0.28	-0.38	0.18	-0.06	-0.49	0.13	-0.11	-0.04	0.01	-0.11	0.06	-0.17
Contig46202	-0.38	-0.2	0.31	-0.1	0.09	-0.15	-0.28	-0.06	-0.29	0.2	-0.13	-0.02	-0.22	-0.09	-0.11	-0.34	0.08	0.03	-0.21	0.53	-0.28	0.25	-0.36	-0.07	0.25	-0.32	-0.25	-0.5	-0.12	-0.08	-0.24	0	0.12	-0.56	-0.29	-0.26	-0.01	0.05	-0.38	-0.04	-0.51	-0.2	-0.09	-0.02	-0.18	-0.32	-0.1	-0.11	0.25
NM_003523	0.1	0.01	-0.06	0.43	0.12	0.26	-0.32	-0.12	-0.08	0.01	0.27	-0.07	0.04	-0.12	0.03	0.29	-0.08	-0.3	0.13	-0.19	-0.18	-0.59	-0.06	-0.13	0.1	0.06	-0.38	-0.26	0.05	-0.04	-0.01	-0.13	0.3	0.54	-0.29	-0.07	0.06	-0.22	-0.35	0.15	-0.04	-0.26	0.15	-0.09	-0.02	0.09	-0.01	0.05	-0.16
NM_004252	-0.18	-0.16	-0.03	-0.24	-0.19	0.08	-0.17	0.27	0.07	-0.28	-0.06	-0.59	0.31	-0.33	-0.44	0.55	0.07	-0.27	-0.08	-0.81	-0.19	-0.44	0.23	-0.75	0.36	-0.06	0.01	-0.17	-0.15	-0.01	-0.11	0.07	0.21	0.34	0.03	-0.41	-0.14	-0.1	-0.38	0.45	0.16	-0.26	-0.01	-0.34	0.42	-0.04	0.01	-0.55	0.18
NM_003524	0	-0.03	0.01	0.55	0.08	0.21	-0.51	-0.03	-0.06	0.11	0.22	-0.01	0.05	-0.17	0.09	0.3	-0.2	-0.44	0.06	-0.1	-0.24	-0.63	-0.11	-0.09	0.05	0.06	-0.4	-0.51	-0.09	-0.07	0.16	-0.2	0.22	0.54	-0.29	-0.19	-0.01	-0.31	-0.4	0.15	-0.02	-0.41	0.2	-0.1	0.03	0.06	-0.02	0.14	-0.15
NM_003525	0.13	-0.04	-0.07	0.47	0.09	0.32	-0.35	-0.16	-0.05	0.04	0.29	-0.11	-0.03	-0.14	0.05	0.29	-0.06	-0.32	0.15	-0.26	-0.23	-0.63	-0.07	-0.16	0.14	0.09	-0.4	-0.28	-0.17	-0.05	0.01	-0.07	0.31	0.58	-0.29	-0.07	0.07	-0.18	-0.4	0.19	-0.02	-0.28	0.13	-0.11	0.01	0.08	0	0.08	-0.19
NM_003526	0.14	-0.03	0.01	0.35	0.16	0.35	-0.18	-0.09	-0.07	0.02	0.3	-0.1	-0.01	-0.1	0.01	0.32	-0.04	-0.32	0.17	-0.12	-0.19	-0.5	-0.08	-0.15	0.13	0.14	-0.28	-0.32	-0.04	0.03	-0.1	-0.1	0.34	0.47	-0.25	-0.14	0.01	-0.15	-0.3	0.15	-0.05	-0.31	-0.02	-0.2	-0.03	0.01	-0.17	0.06	-0.19
NM_003528	0.23	0.2	-0.31	-0.08	0.03	0.28	-0.32	-0.55	-0.41	0.19	0.63	-0.4	-0.39	-0.21	0.26	0.32	0.18	-0.56	0.21	-0.48	-0.24	-0.69	-0.15	-0.28	0.19	0.12	-0.27	-0.4	-0.27	-0.11	-0.25	-0.18	0.41	0.94	-0.64	-0.41	-0.11	-0.27	-0.42	0	-0.07	-0.59	0.1	-0.76	-0.33	-0.04	-0.3	-0.2	-0.06
Contig49063_RC	0.04	0.02	0.12	-0.05	0.14	0.13	0.43	-0.02	0.31	0.1	-0.31	-0.17	0.28	0.06	-0.08	-0.25	0.12	-0.05	0.01	-0.07	-0.09	0.08	0.26	-0.16	0.01	-0.04	0.01	-0.11	0.1	0.11	-0.24	0.22	-0.03	0.36	0	-0.08	0.02	0.09	0.02	0.12	0.2	0.09	-0.28	-0.21	0.01	-0.02	0.09	-0.02	0.09
NM_002800	-0.34	-0.4	0.02	0.48	0.06	-0.56	-0.13	0.58	-0.16	-0.07	0.31	0.01	-0.49	-0.1	-0.37	0	-0.19	-0.11	0.24	0.37	-0.21	0.05	-0.45	0.34	0.03	-0.31	-0.38	-0.2	-0.18	-0.16	0.23	0.18	-0.22	-0.18	-0.07	0.03	-0.94	-0.53	-0.59	0.51	-0.3	-0.2	0.31	-0.2	-0.01	-0.32	-0.14	0.32	-0.59
Contig53506	-0.05	-0.41	0.33	-2	-0.33	-0.28	-0.27	-0.02	-0.3	0.14	-0.45	-0.33	-0.23	0.06	-0.35	-0.29	-0.18	-0.23	0.31	-0.19	-0.08	-0.15	-0.19	-0.33	-0.33	-0.18	-0.25	0.36	-0.3	-0.04	-0.81	-0.43	-0.24	-0.58	-0.09	-0.56	-0.88	-0.03	0	-0.24	0.4	0.37	0.29	0.11	-0.06	-0.15	0.46	-0.19	-0.31
NM_004265	-0.69	-0.46	0.16	-0.32	-0.78	-0.84	-0.48	0.27	-0.49	-0.65	0.06	0.73	-0.42	-0.52	0.25	-0.71	-0.58	-0.72	-0.29	0.02	-0.27	-0.7	-0.75	0.19	0.22	-0.13	-0.21	-0.8	-0.32	-0.65	-0.26	-0.09	-0.62	-0.81	0.27	-0.53	0.3	-0.09	0.56	0.23	-0.91	-0.13	0.2	0.19	0.56	-0.6	-0.46	0.19	-0.84
NM_004267	-0.34	-0.26	-0.24	-0.32	-0.18	-0.38	-0.24	0.14	-0.24	-0.28	-0.07	0.58	-0.13	-0.22	-0.37	-0.06	-0.14	-0.08	-0.04	0.95	-0.11	-0.31	-0.23	0.89	-0.17	-0.33	-0.23	0.19	-0.24	-0.3	-0.18	-0.17	-0.28	-0.26	-0.22	-0.08	-0.89	-0.21	-0.37	-0.14	-0.3	-0.26	-0.17	0.15	0	-0.17	-0.19	0.5	-0.36
NM_002809	-0.51	-0.41	-0.48	-0.28	-0.39	-0.34	-0.34	-0.14	-0.19	-0.45	0.64	-0.36	0.38	-0.44	-0.58	0.57	-0.38	-0.49	-0.36	-0.09	-0.41	0.41	-0.52	-0.26	-0.21	-0.56	-0.31	-0.48	-0.37	-0.39	-0.4	-0.31	-0.2	-0.16	-0.02	-0.39	-0.23	-0.37	-0.33	0.7	-0.12	-0.5	0.62	-0.18	0.02	-0.49	-0.36	-0.27	-0.22
Contig54661_RC	0.17	0.13	-0.7	-0.09	0.13	0.16	-0.08	-0.27	-0.38	-0.12	0.16	-0.53	-0.24	-0.4	0.17	-0.23	-0.2	-0.15	-0.07	-0.09	-0.26	0.12	-0.09	-0.07	0.08	0.05	0.08	0.03	-0.18	0.06	-0.08	0.21	0.16	-0.06	-0.16	-0.44	-0.29	0.2	0.07	-0.18	0.01	-0.02	-0.32	0.1	-0.3	-0.21	-0.49	-0.09	0.53
Contig48935_RC	0.08	-0.06	-0.28	0.05	0.28	0.21	-0.13	-0.33	-0.17	-0.07	0.04	0.05	-0.31	-0.46	0.31	-0.17	-0.01	-0.31	0.02	-0.21	-0.11	0.08	0.01	0.07	-0.11	0.11	0.01	-0.16	-0.41	-0.08	-0.3	-0.1	-0.01	0.5	-0.15	-0.11	-0.3	-0.32	0.3	0.01	0.66	-0.08	-0.03	0.13	-0.62	-0.11	0.03	-0.2	0.32
NM_012291	-0.31	-0.06	0.04	-0.15	-0.06	-0.25	-0.48	0.15	-0.28	-0.08	-0.07	-0.1	0.15	-0.37	0.18	0	-0.33	-0.42	-0.45	0.02	-0.44	-0.43	-0.65	0.06	-0.28	-0.25	-0.29	-0.68	-0.17	-0.42	-0.48	-0.24	-0.04	0.44	0.32	-0.26	0.04	0.02	-0.2	0.35	-0.29	-0.68	0.26	0.15	0.14	-0.2	0.14	0.01	0.24
NM_004272	-0.14	0.07	0.12	0.19	-0.12	-0.23	-0.19	0.06	-0.08	-0.54	-0.25	0.11	-0.29	-0.49	0.38	-0.36	0.01	-0.01	0.05	0.08	-0.08	-0.17	0.13	-0.06	0.07	-0.16	0.17	0	-0.13	-0.38	0.01	-0.52	0.14	0.07	0.3	-0.26	0.47	0.24	-0.21	0.05	0.25	-0.28	0.17	0.16	-0.41	-0.22	-0.3	0.06	0.33
NM_003544	-0.07	0.14	0.14	0.31	-0.22	-0.14	-0.03	0.16	-0.24	-0.15	-0.08	0.19	0.42	-0.18	0.11	0.19	-0.05	-0.19	-0.17	0.11	-0.1	-0.18	-0.24	0.17	-0.2	-0.19	-0.09	-0.07	-0.22	-0.31	-0.21	-0.14	-0.01	-0.04	0.16	-0.12	-0.22	-0.2	0	0.23	-0.21	-0.3	0	0.31	-0.05	-0.18	-0.05	0.34	0.23
NM_002816	-0.21	0.11	-0.15	-0.07	0	-0.12	-0.09	-0.08	-0.25	-0.24	0.68	0.04	-0.23	-0.34	-0.02	0.14	-0.11	-0.11	-0.02	-0.16	-0.11	-0.12	0	0	0.01	0	0.09	0.06	-0.47	-0.14	-0.26	-0.03	0.12	0.21	0.04	-0.15	-0.39	-0.07	0.13	-0.03	0.18	-0.12	-0.25	0.29	-0.21	0	-0.23	-0.17	0.32
NM_002818	-0.04	-0.06	0.11	0.26	-0.05	-0.21	-0.07	0.27	-0.19	0.16	0.19	-0.04	0.02	-0.11	-0.25	0.11	-0.17	-0.16	-0.11	0.17	0	0.04	-0.22	0.05	0.27	0.03	-0.16	-0.07	-0.15	-0.02	0.14	0.25	-0.03	0.3	0.12	0	-0.37	-0.13	-0.27	0.33	0	-0.06	0.23	-0.17	0.09	-0.2	-0.03	0.04	-0.3
NM_012296	-0.08	-0.1	0.25	-0.12	0	-0.09	-0.21	-0.1	-0.26	-0.1	-0.23	-0.09	-0.32	-0.25	-0.17	-0.27	0.18	-0.12	0	-0.24	-0.07	-0.09	-0.28	-0.04	0.62	0.06	0.16	-0.04	0	0.01	0.07	-0.4	0	-0.11	-0.31	0.01	-0.03	0.15	1.19	-0.34	-0.3	-0.16	-0.31	-0.21	-0.19	-0.16	0.04	-0.16	-0.01
Contig46232	0.07	-0.06	-0.22	-0.23	0.29	0.03	0.12	-0.29	-0.37	0.09	0.75	-0.39	-0.51	-0.16	-0.41	0.67	-0.47	0.11	-0.03	-0.2	-0.33	-0.01	-0.07	-0.33	-0.1	-0.13	-0.1	-0.24	-0.27	-0.06	-0.17	-0.02	-0.13	-0.16	-0.21	-0.29	-0.24	-0.38	0.16	-0.07	0.35	-0.06	-0.23	-0.5	-0.18	0.07	-0.32	-0.17	-0.07
Contig55991_RC	0.09	0.01	-0.15	0.01	0.23	0.08	0.08	-0.53	-0.25	0.19	0	-0.16	-0.29	-0.05	-0.03	-0.23	-0.02	0.02	0.04	-0.26	-0.04	0.08	0.18	-0.15	0.2	0.1	0.16	0.18	-0.2	0.13	-0.13	-0.31	0.04	-0.32	-0.2	0.05	0.11	-0.02	0	0.01	0.17	0.13	-0.03	-0.27	-0.22	0.01	-0.32	-0.11	0.3
NM_002820	1.24	-0.4	-0.02	0.31	-0.53	-0.17	-0.37	-0.22	-0.11	-0.1	-0.23	-1.92	-0.39	0.2	0.49	-0.17	0.27	-0.66	-0.14	0.16	-0.54	0.79	-0.05	-0.45	-0.32	-0.78	0.03	0.68	-0.41	-0.48	0.84	-0.85	-0.5	-0.11	-0.27	-0.43	-0.84	0.12	-0.74	-0.18	-1.53	0.44	-0.09	0.21	-0.3	-0.2	-0.28	-0.13	-0.29
NM_002821	0.11	-0.08	0.06	0.02	0.02	0.02	0.29	-0.11	0.03	0.06	-0.1	0.27	0.24	0.13	-0.08	0.04	0.18	-0.15	0.26	0.12	0.17	0.13	0.16	0.03	-0.18	0.07	0.01	-0.09	0.22	-0.17	-0.11	-0.03	-0.12	-0.81	0.09	0	-0.05	-0.22	0.23	0.02	-0.27	0.04	-0.12	0.34	-0.33	0.24	0.08	0.15	-0.2
NM_002827	-0.17	-0.05	0	-0.13	0.09	0.06	-0.05	-0.04	-0.12	0.22	0.03	-0.09	-0.17	-0.15	-0.1	-0.24	0.27	-0.14	0	0.12	-0.18	-0.21	0	-0.16	0.61	-0.13	0.11	-0.18	-0.2	-0.16	-0.05	0.11	0.33	0.09	-0.14	0.21	-0.21	-0.08	-0.1	-0.01	-0.19	-0.25	0.02	-0.24	-0.01	-0.22	-0.27	-0.38	0.13
NM_003558	0.26	0.32	-0.55	0.1	0.18	-0.02	0.09	0.3	0.05	0.09	0.08	-0.48	-0.32	0.42	-0.16	0.31	-0.4	-0.31	0.02	0.16	-0.07	-0.09	-0.56	0.06	0.05	-0.21	-0.17	0.37	-0.12	0.24	0.09	0.11	0.28	0.12	0.05	-0.4	0.21	-0.43	-0.39	0.07	-0.49	0.14	-0.2	0.21	-0.1	-0.05	-0.36	-0.13	0.05
NM_004289	-0.38	-0.06	0.02	-0.06	-0.07	-0.23	-0.33	0.45	-0.25	-0.28	-0.03	0.17	-0.19	-0.3	-0.14	-0.22	-0.09	-0.14	-0.24	0.47	-0.29	-0.68	-0.31	0.79	-0.39	-0.06	0.08	-0.26	-0.35	-0.17	0.11	0.42	0.2	-0.43	-0.26	0	0.28	0.17	-0.22	-0.18	-0.27	0.17	0.15	0.57	-0.1	-0.21	-0.12	0.12	-0.28
Contig38615_RC	-0.15	0.02	0.12	0.02	0.07	0.03	0.01	-0.06	-0.08	0.25	0.17	0.15	0.26	0.02	0.01	-0.01	-0.06	0.19	-0.06	-0.23	-0.06	-0.01	-0.07	-0.21	-0.18	-0.27	0.02	-0.21	0	-0.06	-0.04	-0.4	0.04	-0.26	-0.28	-0.36	0.35	0.02	0.25	0.01	-0.29	0.18	0.05	0.05	0.16	-0.13	-0.05	0.24	0.03
Contig58029_RC	-0.11	0.09	-0.28	-0.13	0.31	-0.12	0.03	-0.18	-0.11	-0.09	0.06	-0.22	-0.18	-0.18	-0.03	-0.14	0	0.15	0.03	0.37	0.1	-0.04	-0.04	-0.09	0.03	-0.02	0.08	0.12	-0.11	-0.03	0.05	-0.08	-0.06	-0.29	0.16	0.14	-0.74	-0.1	0.05	-0.09	0	0.14	-0.16	-0.2	-0.22	0.01	-0.1	0.15	0.08
Contig33758_RC	-0.12	0.08	-0.22	-0.23	-0.12	0	-0.23	0.31	-0.35	-0.2	0.03	-0.12	0.06	-0.15	-0.14	0.37	0.11	-0.2	0.1	-0.05	-0.08	-0.07	-0.25	-0.04	-0.09	-0.19	0.06	-0.33	-0.24	-0.3	-0.09	-0.09	0.05	0.46	0.07	-0.26	-0.33	-0.18	0.32	0.03	0	-0.4	0.46	0.33	-0.15	-0.13	-0.1	-0.03	0.07
NM_003561	-0.72	0.42	-0.6	0.39	0.8	-0.26	-0.17	-0.62	0.49	0.89	-0.66	-0.8	-0.46	-0.09	0.37	-0.18	0.43	0.61	-0.04	-0.46	0.64	-0.12	-0.58	-0.7	0.04	-0.91	-0.26	-0.9	0.27	0.21	0.11	-0.92	-0.48	-0.87	-0.28	-0.14	-0.3	-0.44	-0.18	0.02	-0.43	-1.29	-0.16	-0.69	0.97	-0.61	-0.44	-0.52	-0.01
Contig44799_RC	-0.2	-0.25	0.04	-0.4	0.07	0.07	-0.22	-0.1	-0.25	-0.17	-0.38	0.29	-0.22	-0.25	-0.14	0.19	-0.15	-0.4	-0.13	-0.05	-0.3	-0.67	-0.31	0.41	-0.4	0.09	0.02	-0.47	-0.1	0.14	-0.75	-0.71	-0.39	-0.44	-0.25	-0.44	-0.45	-0.13	-0.24	-0.23	-0.3	0.1	0.26	0.24	-0.07	0.14	-0.04	0.28	-0.05
NM_004291	-0.09	-1.05	-1.43	0.22	-1.29	-0.9	-1.17	-0.9	-1.3	-1.55	-0.95	-1.27	-0.96	-1.07	-1.21	-0.86	-1.75	0.15	-1.32	-0.9	-1.58	-1.68	-1.49	-1.52	-1.63	-1.25	-1.2	-1.34	-0.97	-1.44	-1.56	-1.76	-1.2	-1.2	-1.3	-1.4	-1.08	-1.62	-1.28	-0.76	-1.14	-1.82	-0.89	-1.33	-0.85	-1.01	-1.04	-0.86	-1.13
NM_004292	-0.2	-0.03	0.25	-0.31	0.02	0.14	0.18	0.05	0.28	0.14	-0.08	0.1	-0.06	0.09	-0.15	0.06	-0.01	0.16	0.1	0.54	0.17	0.06	0.03	0.15	0.12	-0.01	0.09	0.21	0.23	0.05	0.18	-0.05	0.06	0.16	-0.03	0.08	0.16	0.17	0.01	0.02	-0.2	0.12	-0.27	0.15	0.14	0.16	0.44	-0.12	-0.13
NM_003563	-0.04	-0.1	-0.01	-0.26	0.06	0.07	-0.1	-0.16	-0.09	-0.07	0.53	-0.08	-0.24	0	-0.18	0.33	-0.05	0.01	0.09	-0.06	0.01	0.06	0.26	-0.15	0.13	-0.15	-0.03	0.02	-0.19	-0.02	-0.04	-0.01	0.04	0.26	0.07	0.03	-0.22	-0.02	-0.05	-0.02	0.15	0.02	-0.15	-0.18	0.03	-0.06	-0.09	-0.04	0.07
NM_004295	-0.1	-0.23	0.14	-0.1	-0.32	-0.1	-0.21	0	0	-0.29	-0.25	-0.08	0.01	-0.18	-0.31	0.42	-0.21	-0.33	-0.04	-0.2	-0.28	-0.19	-0.27	0.64	-0.24	-0.44	-0.22	-0.28	-0.21	-0.3	-0.22	-0.2	-0.1	-0.14	0.04	-0.34	-0.16	-0.17	-0.29	0.09	0.06	-0.3	0.91	0.06	0	-0.2	-0.08	-0.2	-0.19
NM_003567	0.11	0.17	0.4	-0.33	0.07	0.24	0.36	-0.26	0.23	0.2	0.33	0.32	-0.33	0.21	0.05	-0.24	0.11	0.41	0.16	-0.31	0.14	0.23	0.14	-0.04	-0.35	-0.06	0.32	0.06	-0.24	0.22	-0.34	0.23	0.29	0.21	-0.02	-0.22	-0.6	-0.43	0.45	-0.38	0.25	-0.34	-0.2	-0.09	0.21	-0.11	-0.17	-0.47	-0.5
NM_002838	-0.14	-0.06	-0.26	0.27	0.23	-0.41	-0.26	0.1	-0.26	-0.16	0.28	0.09	-0.53	-0.32	-0.16	-0.01	-0.24	0.11	-0.05	0.27	-0.23	-0.14	-0.4	0.09	0.12	-0.05	-0.28	0.12	-0.1	-0.08	0.27	0.24	-0.1	0	-0.21	0.3	-0.46	-0.11	-0.39	-0.01	-0.29	-0.21	0.12	-0.13	-0.18	-0.11	-0.29	0.03	-0.3
NM_003568	0.12	0.06	0.28	0.06	0.01	0	0.04	-0.12	-0.04	0.15	-0.3	-0.44	-0.11	-0.07	-0.12	-0.14	0.16	0.07	0.3	-0.18	0.11	-0.08	0.24	-0.38	0.12	0.14	0.12	-0.1	-0.04	-0.01	-0.02	0.25	0.14	-0.11	0.06	-0.13	0.07	-0.15	-0.07	0.01	0.31	-0.25	-0.13	-0.55	0.33	-0.17	0.15	-0.16	0.51
NM_002840	0.32	-0.04	-0.01	0.22	-0.01	0.17	0.05	-0.01	-0.2	-0.06	0.03	-0.02	0.13	0.04	0.01	-0.1	-0.05	0.15	0.14	0.28	-0.01	-0.05	0.33	0.02	-0.18	0.23	0	-0.05	-0.1	0.02	0.12	-0.1	-0.1	-0.41	-0.09	-0.27	-0.24	-0.32	0.13	-0.17	-0.01	0.19	0.15	0.19	-0.17	-0.06	0.1	0.05	0.08
NM_002844	0.35	0.06	0.06	-0.17	-0.11	-0.17	-0.05	0.03	-0.76	-0.01	-0.13	0.1	-0.25	0.25	-0.02	-0.02	0.2	0.21	-0.24	-0.27	0	0.17	0.2	0.27	-0.6	0.08	0.06	-0.02	-0.16	0.01	0.1	-0.29	-0.47	-0.5	0.1	-0.08	-0.8	-0.02	-0.32	-0.1	-0.53	0.24	0.35	0.32	-0.1	-0.04	-0.11	0.12	0.34
NM_002848	-0.11	0.1	-0.14	-0.22	0.04	-0.1	0.18	0.15	0.08	-0.08	0.01	-0.11	0.05	0.03	-0.19	0.17	-0.07	0.05	-0.21	-0.08	0.11	-0.04	0.01	-0.13	-0.04	0.05	0.08	-0.19	-0.12	-0.12	-0.21	-0.33	-0.29	0.08	-0.15	0	0.5	-0.39	0.2	0.18	0.32	-0.06	0.06	-0.24	0.04	0.01	-0.2	-0.02	-0.03
NM_003579	-0.33	0.02	0.09	0	-0.16	-0.13	-0.45	0.63	-0.11	-0.15	-0.2	0.12	0.25	-0.36	0.14	-0.04	-0.2	-0.64	-0.38	0.48	-0.31	-0.51	-0.48	0.24	-0.09	-0.4	-0.23	-0.83	-0.04	-0.58	-0.42	-0.13	0	-0.17	-0.02	-0.2	-0.15	-0.06	0	-0.06	-0.18	-0.72	0.17	0.36	-0.04	-0.08	0.01	0.17	0.15
Contig48919_RC	-0.15	-0.25	-0.24	-0.07	-0.12	-0.27	-0.18	0.52	-0.02	-0.24	0.72	0.07	-0.15	-0.07	-0.27	0.27	-0.17	-0.32	0.03	0.04	-0.09	-0.19	-0.1	0.32	0	-0.22	-0.15	-0.12	-0.09	-0.13	-0.23	0.2	-0.04	0.24	-0.01	-0.18	-0.42	-0.04	-0.05	0.06	-0.12	-0.11	0.01	0.1	0.05	0.12	-0.1	0.19	-0.07
NM_002852	-0.36	-0.67	-0.83	-0.69	-0.5	-0.29	-0.19	-0.07	-0.45	-0.54	-0.5	0.52	-0.62	-0.39	-0.92	-0.24	-0.63	-0.49	-0.61	-0.04	-0.41	-0.36	-0.46	-0.05	0.15	-0.54	-0.27	-0.17	-0.15	-0.28	-0.63	-0.92	-0.2	-0.69	-0.59	-0.49	-0.6	-0.4	-0.64	-0.31	-1.12	-0.69	-0.34	0	-0.42	-0.26	-0.38	1.24	-0.41
NM_002854	-0.06	-0.27	-0.36	-0.1	-0.46	0.69	0.6	0.12	0.44	-0.55	0.54	-0.85	-0.37	-0.03	0.02	-0.18	-0.82	-0.73	-0.54	-0.27	-0.67	-0.02	-0.02	-0.62	-0.42	-0.97	-0.83	-0.67	0.05	-0.41	-0.37	-0.57	0.19	-0.38	-0.47	-0.37	-0.2	-0.81	0.62	0.51	1.21	-0.76	-0.16	-0.48	-0.56	-0.01	0.6	-0.41	-0.38
NM_002857	-0.14	-0.06	-0.13	-0.03	0.16	-0.14	-0.08	-0.1	-0.19	0.11	-0.01	-0.24	-0.12	0.24	-0.03	-0.1	-0.03	-0.04	0.19	-0.11	-0.15	0.01	0.02	-0.16	0.01	-0.09	0.01	-0.14	-0.09	0	0.05	0.08	-0.03	0.29	0	0.16	-0.32	0.25	-0.01	0.12	0.29	-0.1	-0.05	-0.29	0.01	-0.18	-0.02	-0.31	0.08
NM_002858	-0.13	0.25	-0.09	-0.16	-0.21	0.22	0.3	-0.51	-0.05	0.03	-0.03	-0.23	-0.18	-0.13	-0.1	-0.22	-0.12	-0.15	-0.1	-0.24	-0.1	-0.02	0.26	-0.28	0.1	0.12	0.23	-0.03	-0.16	0.12	-0.25	0.25	0.05	0.51	-0.17	-0.27	-1	0.04	-0.03	-0.15	0	-0.12	0.97	-0.15	-0.25	-0.16	-0.41	-0.38	0.13
U66042	0.12	0.31	0.31	0.2	-0.13	0.06	0.11	0.05	-0.01	-0.3	0.08	-0.44	0.15	0.06	0.11	-0.14	0.29	0.05	-0.17	0.04	0.03	-0.17	0.29	-0.07	0	-0.01	0.25	-0.29	-0.29	-0.07	-0.14	-0.12	0.33	0.03	0.15	-0.15	-0.44	-0.12	-0.09	0.08	0.01	-0.09	0.18	-0.18	0.07	-0.22	-0.06	-0.27	0.11
Contig53307_RC	-0.4	0.2	0.04	-0.63	-0.08	0.44	0.44	-0.7	0.05	0.08	-0.48	-0.56	-0.21	0.32	-0.2	0.18	0.09	0.32	0.19	-0.24	0.44	0.24	0.27	-0.68	0.2	0.36	0.25	0.31	0.31	0.5	0.24	0.13	0.11	-0.29	-0.53	-0.27	0.33	-0.7	0.18	-0.56	0.3	0.19	-0.14	-0.79	-0.59	-0.3	-0.51	-0.88	-0.33
Contig37644_RC	-0.12	0	-0.17	-0.34	-0.03	-0.09	-0.02	-0.16	0.03	-0.1	-0.22	0.75	-0.03	0.1	-0.3	-0.19	-0.11	0.1	0.01	-0.11	-0.16	-0.03	-0.23	0.3	-0.31	-0.26	0.07	-0.38	0.14	0	0.07	-0.3	-0.31	-0.2	-0.15	0.03	-0.23	0.37	0.18	-0.11	-0.15	0.53	-0.1	0.25	-0.09	-0.1	-0.23	0.33	-0.14
NM_002862	0	-0.2	-0.1	0.1	-0.03	-0.05	-0.06	0.15	0.03	0.23	-0.04	0.45	0.05	0.07	0.04	-0.13	0.01	-0.13	0.05	-0.34	-0.03	-0.09	-0.15	0.35	-0.01	-0.12	-0.02	0.23	0.09	-0.05	-0.07	-0.06	0	-0.08	0.06	0.11	-0.02	0.04	-0.31	0.34	-0.17	0.21	0.12	0.51	0.26	-0.04	0.1	0.11	-0.09
NM_002863	-0.33	0.3	0.04	-0.14	0.14	0.18	-0.27	-0.24	-0.33	-0.09	-0.41	0.32	-0.38	-0.01	-0.27	-0.27	-0.06	0.26	-0.3	-0.26	-0.19	0.28	-0.27	-0.23	0.27	0.12	-0.22	-0.15	0.09	-0.28	0.03	0.03	0.09	0.34	0.1	-0.01	0.05	-0.26	-0.19	-0.24	-0.04	0.26	0.32	0.01	0.13	-0.2	0.13	-0.3	-0.04
NM_003596	-0.05	-0.12	0.07	-0.37	0.13	-0.04	0.13	-0.13	-0.06	-0.04	-0.14	0.14	-0.04	0.09	-0.07	-0.17	0.24	-0.05	0.12	0.29	0.18	0.11	-0.14	0.28	-0.21	-0.08	0.19	0.04	0.07	-0.1	-0.1	-0.08	-0.18	-0.37	0.11	0.09	-0.75	-0.18	0.14	-0.18	-0.13	0.01	-0.01	0.14	-0.19	0.04	0	0.06	-0.11
U58033	-0.18	0.01	-0.16	-0.05	-0.04	-0.23	0.18	-0.02	-0.1	-0.08	-0.26	0.21	-0.12	0.1	-0.12	0.01	0.03	0.07	0	0.09	0.07	-0.15	-0.06	0.19	-0.19	0.16	-0.03	0	-0.1	-0.12	0.05	-0.01	-0.11	-0.5	0.12	-0.04	-0.66	-0.16	0.1	-0.06	0.09	-0.17	-0.2	0.14	-0.16	0.07	0.05	0.21	0.02
Contig31449_RC	0.36	-0.02	-0.07	-0.06	0.06	0.44	0.01	-0.32	-0.15	0.02	-0.05	-0.37	-0.31	-0.05	0.21	-0.12	0.12	-0.01	0.18	-0.33	-0.23	0.27	0.05	-0.11	0.14	0.06	0.34	0.28	0.08	0.26	0.2	0.24	0.51	-0.15	-0.19	-0.12	0.03	0.09	0.1	-0.14	-0.1	-0.17	-0.3	-0.24	-0.18	-0.02	-0.15	-0.29	0.15
Contig48076_RC	0.06	-0.22	-0.1	-0.44	-0.17	-0.13	0.13	-0.25	-0.19	-0.29	-0.22	-0.13	-0.47	-0.25	-0.4	-0.21	0.05	-0.41	-0.18	0.24	-0.23	-0.02	0.36	0.85	-0.61	0.09	0.03	0.76	0.14	0.07	-0.2	-0.4	-0.45	-0.23	-0.35	-0.27	-0.76	-0.3	-0.11	-0.16	-0.45	-0.37	0.18	0.27	-0.2	-0.16	-0.23	-0.06	-0.08
Contig52945_RC	0.15	-0.14	-0.06	0.14	-0.05	-0.2	-0.08	-0.28	-0.42	-0.5	-0.1	0.04	-0.53	-0.34	-0.06	0.11	-0.24	-0.2	-0.21	-0.14	-0.07	-0.16	0.29	0.05	0.12	-0.05	0.06	0.36	-0.23	0.06	-0.21	-0.28	0.21	-0.41	-0.27	-0.11	-0.52	0.14	0.01	-0.24	-0.01	0.26	-0.19	0.45	-0.29	-0.15	0.09	0.02	-0.24
Contig53674_RC	-0.02	0.04	-0.03	0.03	0.56	0.03	-0.01	-0.18	-0.11	0.05	0.1	0.04	-0.18	-0.07	0.21	0.14	0.12	-0.13	-0.04	-0.15	-0.19	0.04	0.1	-0.06	0.01	-0.04	-0.05	-0.2	-0.08	0.16	-0.29	-0.06	-0.12	-0.33	-0.23	0.15	0.51	0.02	-0.15	-0.09	-0.39	-0.02	-0.05	-0.23	-0.26	0.03	-0.33	0.21	-0.03
NM_002888	-0.39	-0.43	-0.11	-0.42	-0.25	-0.3	-0.18	0.65	-0.15	-0.34	-0.3	0.03	-0.43	-0.48	-0.26	-0.29	-0.51	-0.2	-0.38	-0.06	-0.49	0.26	-0.15	-0.14	-0.36	-0.32	-0.26	-0.03	-0.23	-0.05	-0.2	-0.32	-0.53	-0.47	-0.4	-0.09	-0.04	-0.55	-0.32	-0.3	-0.68	-0.51	-0.02	0.87	-0.34	-0.18	-0.45	0.2	-0.34
NM_002889	-0.08	0.11	-0.01	0.02	-0.02	-0.18	0.11	0.12	0.41	-0.02	-0.2	-0.01	-0.05	0.03	-0.03	0.04	-0.01	-0.07	0.07	0.14	-0.04	-0.2	-0.02	-0.07	-0.31	0.1	-0.01	0.33	0.43	0.01	0.23	0.02	0	-0.36	0.3	0.33	-0.03	-0.09	0.1	-0.05	-0.21	0.19	-0.13	0.25	-0.13	0.43	0.19	0.07	-0.19
Contig34380_RC	-0.09	0.11	-0.03	-0.02	0.22	0.13	-0.11	0.15	0.12	0.2	-0.06	0.08	0.15	0.12	-0.07	0.11	0.21	-0.06	0	-0.02	-0.14	-0.16	0.35	-0.16	-0.03	-0.07	-0.13	-0.28	0.03	0.23	-0.2	-0.1	-0.13	0	-0.03	0.17	0.7	-0.04	-0.1	-0.08	0.09	-0.03	0.1	-0.12	0.06	0.04	-0.05	0.02	0.04
Contig47339_RC	-0.03	0.04	-0.24	-0.12	0.01	-0.12	0.26	-0.07	0	-0.08	-0.23	0.05	0.15	0.18	-0.18	-0.26	-0.02	-0.03	0	0.16	0.04	0.19	0.02	0.37	-0.12	0.22	-0.08	0.08	-0.12	-0.04	0.03	-0.36	-0.2	-0.39	-0.2	-0.14	0.17	-0.16	0.17	-0.09	-0.07	-0.04	-0.02	-0.01	-0.33	-0.2	-0.11	-0.34	0.04
Contig38966_RC	-0.08	-0.07	0.13	-0.01	0.07	-0.03	0.06	0.21	0.24	-0.07	0.03	-0.03	0.23	-0.11	-0.18	0.2	-0.04	-0.13	-0.08	-0.05	0.07	-0.13	0.24	-0.26	-0.08	-0.02	-0.11	-0.2	0.09	-0.14	-0.2	-0.2	-0.14	0.38	-0.06	0.12	0.44	-0.16	-0.08	0.27	-0.26	0.01	0.02	-0.24	0.18	0.14	-0.13	0.06	-0.09
NM_002890	0.26	0.04	-0.23	0.19	0.17	-0.09	-0.01	-0.29	-0.28	0.07	0.23	0.14	0	0.14	0.04	0	-0.06	0.07	0.38	-0.15	0.02	0.08	0.04	0.1	0.07	0.32	-0.1	0.04	-0.11	-0.07	0.06	0.24	0.1	-0.09	0.19	0.04	-0.35	0.14	0.01	0.07	0.06	-0.08	-0.16	-0.17	0.02	-0.02	-0.11	-0.22	0.17
NM_002894	-0.22	0.26	-0.17	-0.03	-0.07	-0.15	-0.4	-0.13	-0.08	0.44	-0.31	0.09	-0.24	-0.49	0.27	-0.26	-0.22	0	-0.36	-0.01	-0.22	0.15	-0.21	-0.35	0.1	-0.39	0.16	0.33	-0.18	-0.25	-0.21	0.3	0.24	0.13	-0.36	-0.31	-0.23	0.63	-0.24	-0.05	-0.26	-0.3	-0.49	0	-0.3	-0.34	0	-0.04	0.45
NM_002899	-0.24	0.08	0.15	-0.25	-0.58	0.49	-0.19	0.47	0.26	-0.05	-0.55	0.13	0.03	-0.2	0.27	0.4	-0.46	-0.28	0.34	-0.14	-0.09	-0.2	0.05	0.25	-0.3	-0.5	-0.27	0.14	-0.23	-0.36	-0.49	-0.15	-0.01	-0.7	-0.22	-0.31	-0.74	-0.73	-0.49	-0.34	0.01	-0.58	-0.36	0.44	-0.42	0.24	0.55	0.15	-0.5
Contig15169_RC	-0.11	0.28	-0.14	-0.62	0.08	0.92	-0.07	-0.31	-0.12	0.07	-0.28	-0.13	-0.45	-0.18	0.04	0.15	0.08	-0.24	-0.09	-0.23	-0.45	0.11	0.37	-0.07	-0.22	0.19	0.24	-0.36	0.15	0.2	-0.32	0.02	0.29	-0.47	-0.27	-0.06	0.53	-0.24	0.31	-0.34	-0.32	0.41	0.07	-0.41	-0.51	0.31	-0.37	0.02	0.04
AF159092	0.01	-0.11	-0.14	-0.06	-0.1	0.09	-0.07	-0.04	-0.17	-0.01	-0.19	0.35	0.02	-0.03	-0.2	-0.14	-0.06	-0.17	0.02	-0.14	0.04	-0.02	0.18	0.26	-0.02	-0.11	0.02	0.5	0.12	0.15	-0.12	-0.17	-0.03	0.08	-0.07	0	-0.16	-0.04	-0.07	-0.11	-0.13	0.23	-0.03	0.32	0.05	-0.08	-0.01	0.32	-0.13
Contig46376_RC	0.07	0.12	-0.42	-0.16	-0.29	0.17	-0.3	-0.49	-0.59	-0.5	-0.13	0.4	0	-0.6	0.12	-0.39	-0.18	-0.3	-0.56	-0.41	-0.32	-0.1	0.05	-0.08	0.25	-0.15	0.06	-0.04	-0.45	-0.34	-0.46	-0.33	0.29	0.23	-0.38	-0.47	-0.03	-0.04	0.29	-0.14	0.36	-0.18	-0.07	-0.06	-0.29	-0.27	-0.2	-0.12	-0.12
Contig35936_RC	-0.22	-0.3	-0.16	-0.14	0.08	-0.27	-0.16	-0.15	-0.14	-0.15	-0.15	-0.15	-0.34	-0.14	0.49	0.11	-0.43	0	-0.1	-0.21	-0.3	0.43	-0.27	-0.38	-0.1	-0.43	-0.27	-0.19	-0.07	-0.02	0.09	0.19	-0.22	-0.08	-0.25	-0.04	0.38	0.28	-0.5	-0.08	-0.19	-0.14	-0.11	-0.07	-0.03	-0.14	-0.27	0.12	-0.14
Contig51974_RC	-0.1	-0.15	-0.49	-0.07	0.16	-0.1	-0.1	-0.29	-0.29	-0.06	0.04	0.02	-0.3	-0.14	0.42	-0.12	-0.25	-0.13	0.1	-0.22	-0.24	0.14	-0.1	-0.31	-0.03	-0.05	-0.19	0.01	-0.14	-0.07	0.08	-0.11	-0.15	-0.28	-0.21	-0.17	-0.39	0.15	0.05	-0.02	-0.04	0.07	-0.23	0.33	-0.25	-0.09	-0.31	-0.01	0.28
Contig52094_RC	-0.23	0.28	0.21	-0.06	-0.11	0.41	0.04	-0.39	0.21	0.16	-0.37	-0.54	-0.32	0.18	0.03	-0.25	0.5	0.03	0.02	-0.3	0.14	0.04	0.46	-0.35	0.09	0.29	0.34	-0.07	-0.06	0.1	-0.05	0.58	0.23	-0.49	-0.36	-0.04	-0.42	-0.92	-0.69	-0.26	0.23	-0.06	-0.19	-0.17	-0.06	0.11	0.31	-0.24	-0.02
Contig44870	-0.23	0.28	-0.06	-0.21	0.34	0.1	-0.48	-0.58	-0.54	0.14	-0.06	-0.55	-0.52	-0.17	-0.32	-0.43	0.26	-0.36	-0.22	-0.44	-0.29	-0.66	0.3	-0.26	0.65	0.05	0.03	-0.38	-0.38	0.05	-0.02	0.33	0.42	0.51	-0.24	0.3	-0.41	0.65	-0.5	-0.25	-0.21	-0.37	-0.41	-0.68	0.47	-0.51	-0.53	-0.78	0.33
Contig37598	0.12	0.11	-0.01	-0.19	-0.07	0.23	0.08	-0.39	-0.2	0.14	0.05	-0.16	-0.17	0.34	-0.11	-0.15	-0.11	0.2	0	-0.4	0.09	0.03	0.25	-0.16	0.2	0.28	0.18	0.07	-0.09	0.25	0.13	0.09	-0.04	0.16	-0.08	-0.01	-0.11	0.08	0.25	-0.05	0.04	0.15	0.26	-0.27	0.18	-0.07	-0.32	-0.33	-0.15
AF035307	-0.08	0.03	-0.32	-0.1	0.31	-0.15	0.13	-0.07	-0.08	0.14	0.13	-0.1	-0.17	-0.06	-0.04	-0.05	0.05	0.09	0.19	-0.04	-0.01	0.01	-0.06	-0.11	-0.22	0.19	0	0.01	0	-0.02	0.28	0.04	-0.15	-0.4	0.09	0.33	-0.67	-0.1	0.19	-0.03	-0.16	-0.16	-0.15	-0.13	-0.13	0.18	-0.04	-0.28	-0.02
AF035318	-0.16	-0.11	-0.14	-0.46	0.33	-0.16	0.09	0.17	-0.2	-0.08	0.14	-0.09	-0.41	-0.26	-0.37	0.45	0.03	-0.14	-0.16	0.28	-0.34	-0.34	-0.01	0.32	-0.04	-0.09	0.06	-0.39	0.04	0.34	-0.09	-0.02	-0.3	-0.08	-0.29	0.2	0.13	-0.21	-0.32	-0.25	-0.58	-0.05	0.27	-0.24	-0.17	0.13	-0.36	-0.04	-0.24
Contig45397_RC	-0.06	0.24	-0.65	0.28	0.45	-0.15	-0.41	-0.79	0.06	-0.46	-0.21	0.33	-0.54	-0.98	0.6	-0.59	-0.22	-0.53	-0.6	-0.63	-0.42	0.01	-0.3	-0.68	0.06	-0.32	0.11	0.09	-0.34	0.04	-0.29	-0.2	-0.02	-0.4	-0.43	-0.4	-0.71	0.23	-0.22	-0.4	0.07	-0.19	-0.49	-0.31	0.33	-0.41	0.34	-0.04	0.29
Contig52687_RC	0.04	0.25	-0.08	-0.33	0.01	-0.12	-0.02	0.02	-0.26	-0.05	0.15	-0.16	-0.22	-0.06	0.38	0.24	-0.12	0.11	0	0	-0.28	0.04	0.03	-0.07	-0.27	0.19	0.11	0.07	-0.12	-0.09	0.12	0.02	0.02	-0.19	-0.23	-0.16	-0.05	-0.19	0.33	-0.19	-0.23	0.12	-0.27	0.04	-0.46	0.12	-0.25	-0.08	-0.07
AF220492	-0.11	0.21	-0.08	0.17	0.03	-0.19	-0.12	-0.08	-0.09	-0.14	0.07	0.13	-0.19	-0.22	0.2	-0.09	-0.38	0	-0.24	0.26	-0.16	-0.03	-0.06	0.13	0.03	0.07	-0.07	0.07	-0.06	0.01	0.1	0.17	-0.02	-0.02	-0.09	0.07	-0.09	-0.02	-0.07	0.06	-0.1	0.03	-0.02	0.33	-0.41	-0.02	-0.18	0.15	0.06
Contig52830_RC	-0.11	-0.09	0.07	-0.58	0.07	-0.05	0.32	0.03	0.06	0.09	-0.05	0.1	0	0.2	-0.32	-0.02	0.13	0.22	0.17	0.12	0.25	-0.05	-0.21	0.01	-0.19	0.17	0	-0.21	0.06	0.03	0.01	-0.11	-0.21	-0.09	0.05	0.11	-0.5	-0.17	0.18	-0.1	-0.05	0.07	-0.18	0.27	-0.09	0.19	0.1	0.24	-0.31
AF052094	0.04	-0.03	0.07	-0.36	0.11	-0.14	0.19	-0.38	-0.24	-0.15	-0.16	0.1	-0.24	0.04	-0.17	-0.2	-0.04	0.09	0.06	-0.2	-0.07	0.2	0.04	0.03	-0.13	0	0.11	0.14	0.04	0.27	-0.09	-0.29	-0.23	0.02	-0.06	0.27	-0.43	0.09	-0.17	-0.37	0.03	0.16	-0.01	0.06	-0.15	-0.15	-0.11	-0.37	0.2
Contig55852_RC	0.06	-0.06	-0.04	0.19	-0.14	-0.07	0.17	-0.17	0.03	-0.03	0.04	-0.12	0.25	0.11	0.13	-0.13	0.03	0.02	0.49	-0.12	-0.02	-0.03	0.03	-0.22	-0.04	-0.15	0.15	0.02	-0.06	0.01	0.03	-0.18	0.14	-0.11	0	-0.06	-0.32	-0.09	0.34	-0.04	0.12	-0.11	0.21	-0.14	0.16	-0.25	-0.17	-0.14	0.08
Contig34957_RC	-0.01	-0.1	-0.07	0.2	0.17	0.35	0.25	-0.26	-0.1	-0.08	-0.07	-0.09	-0.25	-0.29	-0.19	0.86	-0.18	-0.04	-0.32	-0.24	-0.33	-0.04	0.32	-0.01	0	0.58	0.32	-0.34	0.02	0.14	-0.44	-0.14	-0.11	-0.12	-0.3	-0.08	0.25	-0.42	-0.04	-0.11	-0.31	0.24	-0.17	-0.24	-0.46	0.14	-0.35	-0.01	-0.13
S62138	-0.22	-0.12	0.14	0.08	-0.06	0.03	-0.08	0.02	0.14	-0.29	-0.13	0.06	-0.03	-0.24	0.13	-0.17	0	-0.25	-0.05	-0.12	-0.24	0.12	-0.01	-0.12	-0.12	-0.18	-0.1	0.08	0.03	0.1	-0.08	-0.13	0.13	-0.11	0.06	0.14	0.09	-0.09	-0.03	0.27	-0.1	-0.17	0.22	-0.01	-0.19	-0.06	-0.09	0.09	-0.02
Contig718_RC	-0.06	0.15	0.02	0.17	-0.28	-0.12	-0.02	-0.41	-0.26	-0.09	0.08	-0.3	-0.1	0.07	0.17	-0.17	0	0.08	-0.13	0.33	-0.01	0.22	0.16	-0.19	0.15	0.16	0.18	0.1	-0.37	-0.03	-0.03	0.29	0.14	-0.19	-0.2	-0.15	-0.54	0.31	-0.03	0.02	0.19	0.12	0.06	-0.06	-0.24	-0.27	-0.35	-0.21	0.2
Contig43096_RC	-0.06	0.05	0.27	-0.03	0	0.14	-0.13	-0.21	0.17	-0.19	-0.24	-0.74	-0.21	-0.1	-0.39	-0.13	0.14	0.4	-0.23	-0.21	0.06	-0.03	0.17	-0.22	-0.11	-0.07	0.17	-0.25	-0.28	-0.27	0.23	-0.47	0.22	-0.08	-0.08	-0.31	0.17	0.33	0.14	0.18	0.07	0.09	-0.37	-0.52	0.05	-0.39	0.01	0.07	0.42
Contig45389_RC	-0.38	-0.13	0.25	-0.82	0.26	0.33	-0.09	0.35	0.27	-0.06	-0.29	-0.4	-0.08	0.2	-0.35	0.42	-0.02	-0.14	-0.26	-0.16	-0.05	-0.26	0.04	-0.51	-0.05	0.19	0.07	-0.64	0.22	0.51	-0.6	0.05	-0.25	-0.33	-0.2	0	0.73	-0.57	-0.13	-0.14	-0.24	0.13	0.11	-0.23	-0.11	0.26	-0.4	-0.25	-0.05
Contig49892_RC	0.04	-0.05	0.26	-0.02	0	-0.31	0.21	-0.16	0.06	-0.15	-0.17	-0.1	-0.2	0.47	-0.35	-0.14	-0.11	-0.21	-0.08	-0.08	-0.04	-0.24	0.52	-0.03	0.49	0.65	-0.29	0.1	0.27	0.27	0.05	0.11	-0.16	-0.32	0.21	0.25	-0.24	-0.26	-0.22	-0.07	0.25	0.31	0.36	-0.09	0.35	0.09	-0.15	-0.14	-0.2
Contig37513_RC	-0.25	-0.22	-0.32	-0.44	-0.01	-0.23	0.06	-0.14	-0.41	-0.18	0.42	-0.07	0.7	-0.12	0.35	0.07	0.06	-0.3	-0.01	-0.13	-0.12	-0.17	0.02	-0.03	0	-0.08	-0.07	0.24	0.12	-0.07	-0.22	-0.4	-0.09	0.03	0.2	-0.02	-0.1	-0.02	-0.02	0.02	-0.3	-0.05	-0.03	0.22	0.24	0.13	-0.04	-0.26	-0.09
Contig49509_RC	-0.01	0	0.09	-0.09	0.12	0.31	-0.02	-0.09	0.14	0.23	0.1	-0.25	-0.17	-0.23	-0.04	-0.22	-0.08	-0.1	0.14	-0.04	-0.16	0.05	-0.01	-0.46	0.29	0.01	0.22	-0.08	0.04	0.03	-0.25	0.34	0.37	0.13	-0.15	-0.07	0.27	-0.01	-0.07	-0.21	0.4	0.11	0.15	-0.23	0.02	-0.07	-0.08	-0.27	-0.1
Contig52814_RC	-0.21	0.06	0.03	-0.18	0.27	-0.08	0.09	-0.1	-0.12	-0.06	-0.22	-0.02	0.04	0.11	-0.34	0.3	0.07	-0.14	-0.21	-0.07	-0.13	-0.28	0.33	0.2	0.13	0.12	0.02	-0.39	-0.27	0.2	-0.39	-0.08	-0.16	-0.07	-0.15	-0.04	0.19	-0.01	-0.04	0.1	0.2	0.09	0.1	-0.27	-0.11	0.19	0.07	0.24	0.15
Contig50979_RC	-0.36	-0.11	-0.51	-0.36	-0.32	-0.35	-0.25	-0.51	-0.39	0.12	-0.33	0.34	-0.57	0.55	-0.29	-0.28	-0.3	0.8	-0.41	-0.18	-0.31	-0.79	-0.73	-0.8	-0.59	-0.44	-0.39	-0.37	-0.13	-0.15	-0.32	-0.62	-0.68	-0.32	-0.51	-0.22	0.62	0.53	0.68	-0.26	-0.41	-0.32	-0.32	-0.38	-0.38	-0.39	-0.17	0.39	-0.44
Contig3398_RC	0.03	0.09	0.06	0.07	-0.19	-0.2	-0.3	0.08	-0.18	-0.08	0.01	-0.17	-0.04	-0.14	0.3	-0.15	-0.18	-0.13	-0.31	0.27	-0.23	-0.24	-0.34	-0.08	-0.09	-0.2	-0.05	-0.25	-0.24	-0.28	-0.1	-0.06	-0.01	0.11	0.5	-0.18	-0.32	0.22	-0.28	-0.01	-0.03	-0.22	-0.05	0.06	-0.13	-0.08	0.22	-0.16	0.13
NM_021004	0.21	-0.06	0.06	0	-0.13	0.13	0.34	-0.09	0.07	0.14	-0.03	-0.14	0.35	-0.05	-0.15	-0.05	0.03	-0.1	-0.29	-0.32	0.05	0.04	0.1	-0.15	0.33	-0.11	0.21	0.13	0.02	0.14	0.06	-0.15	0.2	0.21	-0.02	-0.08	-0.03	-0.13	0.06	0.08	0.04	-0.08	0.03	-0.27	0.04	-0.11	-0.05	-0.19	-0.14
AL133427	-0.13	-0.09	-0.02	-0.43	0.14	0.08	0.17	-0.18	-0.12	-0.2	-0.08	0.02	-0.09	-0.16	-0.1	0.35	0.08	-0.21	-0.27	-0.02	-0.29	-0.3	0.09	0.23	0.01	0.02	0.04	-0.51	0.1	0.22	-0.28	-0.05	-0.09	-0.32	-0.14	-0.05	0.3	-0.16	0.23	-0.12	-0.22	0.05	0.05	0.18	-0.2	0.37	-0.15	0.18	-0.05
Contig45891_RC	0.18	0.06	0.34	-0.03	0.07	0.03	0.01	-0.23	-0.08	-0.28	0.16	-0.42	-0.07	-0.04	0.35	0.01	-0.01	0.02	-0.23	-0.27	0.13	0.01	-0.05	-0.01	0.08	-0.04	-0.16	-0.19	-0.26	-0.24	-0.06	-0.09	0.22	-0.22	0.12	-0.01	0.29	0.42	-0.39	-0.09	0.16	-0.15	-0.16	-0.36	0.22	-0.29	0.02	-0.2	0.21
AB040900	0.51	0.34	0.17	-0.28	-0.29	0.07	-0.08	-0.42	-0.31	-0.24	-0.26	-0.72	0.18	0.43	-0.36	-0.27	0.08	-0.12	-0.08	-0.26	-0.06	-0.34	0.16	-0.52	0.33	0.1	0.15	-0.14	-0.37	-0.22	-0.22	0.06	0.89	0.26	-0.46	-0.18	-0.41	-0.12	-0.28	-0.28	0.6	0.38	0.22	-0.44	0.66	-0.09	-0.29	-0.48	-0.17
AB040901	0.03	0.36	-0.02	0.39	0	0.01	-0.13	-0.29	-0.18	0	-0.2	-0.41	-0.23	-0.1	0.16	-0.14	-0.09	0	-0.03	0.04	-0.19	0.2	-0.14	-0.1	-0.03	0.14	0.07	-0.07	-0.18	-0.17	-0.11	0.02	-0.01	-0.07	-0.11	-0.16	-0.16	0.11	0.1	0.05	0.14	-0.16	-0.12	-0.08	-0.01	-0.18	-0.11	-0.38	0.4
AB018305	0.15	0.06	0.19	-0.69	0.01	0.09	0.52	-0.37	0.21	0.18	-0.11	0.13	-0.25	0.25	-0.08	-0.1	0.33	0.1	0.29	-0.14	0.24	0.27	-0.11	-0.3	-0.24	0.33	0.22	0	0.08	0.02	0.1	-0.21	-0.11	-0.65	0.01	0.33	-0.23	-0.16	0.42	-0.2	-0.2	0.48	-0.14	-0.2	-0.31	0.29	-0.04	-0.44	-0.14
Contig44553_RC	-0.15	-0.02	-0.13	0.02	-0.02	0.15	0.21	0.03	-0.01	0.31	-0.31	-0.2	-0.16	0.1	-0.51	-0.34	0.36	-0.07	0.15	-0.29	0.01	0.07	0.07	-0.23	0.17	0.01	0.16	0.08	-0.24	-0.09	-0.1	-0.09	0.42	-0.47	-0.34	-0.03	0.01	-0.02	0.42	0.12	0.32	-0.09	0	-0.06	0.2	-0.28	0.02	-0.09	0.22
NM_021020	-0.17	-0.14	-0.07	-0.46	0.19	-0.3	0.27	0.01	-0.24	-0.01	0.04	0.09	0.04	0.08	-0.18	-0.12	0.09	0.02	-0.01	0.08	-0.05	-0.23	-0.06	0.17	-0.1	0	0.01	0.3	-0.04	-0.1	0.1	-0.12	-0.13	-0.46	0.21	-0.01	-0.19	-0.02	0.01	-0.18	-0.27	-0.2	-0.26	0.1	0.01	0.1	0.11	-0.03	0
Contig1240_RC	0	0.1	-0.14	-0.2	0.18	-0.07	-0.12	-0.14	-0.24	-0.03	0.04	-0.02	-0.18	0.08	0.08	-0.16	0.08	0.25	0.03	-0.04	-0.06	-0.05	-0.03	0.02	0.12	-0.03	-0.01	0.15	-0.15	0.05	0.04	-0.21	-0.05	-0.28	-0.2	-0.09	-0.49	0.2	0.1	-0.16	0.11	-0.07	-0.16	-0.04	-0.16	-0.14	0	-0.01	0.23
AL117406	-0.43	-0.72	-0.04	-0.48	-0.37	-1.03	-0.64	-1.22	-0.49	-0.94	0.32	-1.65	-0.55	-1.04	0.64	0.27	-1.42	-0.43	0.13	-1.04	-0.5	-0.58	-0.37	-1.71	-0.6	-0.24	0.48	-1.56	-0.98	-0.59	-0.58	-0.29	-1.14	-0.25	0.64	-1.27	0.16	-1.33	-1.73	-0.33	0.65	-0.79	-0.01	-1.63	-1.2	0	-1.37	-1.06	-1.17
Contig39556_RC	-0.08	0.02	-0.25	0.03	0.48	0.45	-0.19	0.03	-0.15	0.34	0.04	-0.63	-0.35	-0.33	-0.01	-0.18	-0.42	-0.1	0.32	-0.35	-0.39	0.13	0.21	-0.37	0.28	0.06	0.18	-0.08	-0.13	0.5	-0.13	0	0.45	-0.48	-0.02	0.06	0.93	0.06	-0.14	-0.23	-0.06	0.21	-0.22	-0.31	-0.44	0.06	-0.44	-0.12	0.13
AB018311	0.08	-0.95	-0.51	-0.05	-0.3	-0.26	-0.2	0.18	-0.25	-0.28	-0.39	-0.63	-0.55	-0.66	-0.85	-0.17	-0.3	-0.42	-0.41	-0.02	-0.24	-0.06	0.29	-0.78	-0.88	-0.53	0.16	0.64	-0.03	-0.24	-0.11	-1.62	-0.64	-0.6	-0.72	-0.03	-0.87	-0.68	-0.47	-0.35	-0.67	-0.45	-0.28	-0.62	-0.64	-0.33	-0.45	-0.23	-0.49
AB018314	0.13	-0.07	0.37	-0.09	-0.06	0.09	0.08	-0.08	-0.01	0.16	-0.16	0.18	0.15	0.12	-0.07	-0.16	0	0.15	-0.09	-0.12	0.06	-0.01	-0.05	0	0.13	0.06	0.06	-0.02	-0.09	0.06	0.01	-0.25	0.07	-0.12	-0.13	-0.23	0.09	-0.01	0.33	0.04	-0.43	0.04	0.24	-0.1	0.07	-0.09	-0.06	-0.26	-0.04
AB040914	0.16	0.26	0.04	-0.26	0.05	0.41	0.02	-0.28	-0.15	0.18	0.02	-0.03	-0.1	0.27	0.09	-0.04	-0.07	0.31	0.02	-0.56	0.02	0.04	0.05	-0.24	-0.05	0.19	0.14	0.04	-0.1	-0.02	-0.22	-0.06	0.03	-0.45	0.43	-0.37	-0.78	0.29	0.11	0.14	0.04	0.32	-0.24	-0.44	0.22	-0.11	0.1	-0.28	0.21
AL117418	0.26	0.1	-0.62	0.05	0.61	0.06	-0.15	-0.36	-0.04	0.16	0.2	-0.33	-0.37	-0.27	0.63	-0.25	-0.55	0.02	-0.02	-0.28	-0.29	0.38	0.07	-0.25	-0.08	0.03	-0.18	0.19	0.01	0.39	0.05	0.07	-0.17	-0.15	-0.08	-0.11	0.11	0.13	-0.24	-0.05	-0.13	0.06	-0.21	-0.17	-0.08	0.14	-0.24	0.18	0.25
NM_021038	-0.07	-0.01	-0.35	-0.07	0.22	-0.11	-0.06	-0.2	-0.22	-0.1	0.14	0.04	-0.44	-0.28	-0.07	-0.18	-0.15	0.09	-0.08	0.03	-0.18	0.09	-0.12	-0.08	-0.04	0.08	0.03	0.23	-0.09	0.15	0.09	0.24	-0.06	-0.05	0.04	0.15	-0.3	0.04	-0.06	-0.14	-0.14	0.03	-0.23	-0.06	-0.32	0.04	-0.3	0.14	-0.15
Contig31211_RC	0.01	0.12	-0.09	-0.2	0.14	0.22	0.08	-0.19	0.01	-0.06	0.04	-0.22	0.4	-0.09	-0.1	0.3	0.01	-0.41	-0.22	-0.09	0.01	-0.26	0.21	-0.16	0.09	-0.24	-0.09	-0.28	-0.05	-0.11	-0.28	-0.26	0.02	0.07	-0.2	-0.03	0.83	0.09	0.05	-0.01	0.04	-0.07	-0.07	-0.36	-0.15	0.23	0.02	0	-0.04
AB040921	0.01	-0.01	-0.18	-0.22	-0.06	-0.07	-0.02	0.05	-0.33	-0.16	0.15	0.14	-0.25	-0.29	-0.1	0	-0.22	0.01	-0.01	0.11	-0.17	0.07	-0.13	0.05	-0.04	0.02	0.05	0.01	-0.23	0.05	0.11	0.23	0.06	0.02	0.25	0.02	-0.46	0.07	0.09	-0.09	0.06	-0.19	-0.19	0.18	-0.09	0.09	-0.09	0.39	-0.11
AB018324	0.33	-0.19	-0.02	-0.15	0.17	0.04	0.28	-0.03	0.08	0.05	-0.03	-0.05	-0.11	0.1	-0.15	-0.06	0.15	0.15	0.19	-0.12	0.08	-0.05	0.12	-0.15	-0.26	0.18	0.29	0.19	0.29	0.13	-0.16	-0.38	-0.11	0.02	0.01	0.13	-0.15	-0.06	0.09	-0.31	-0.18	0.08	0.02	-0.03	-0.23	0.06	-0.03	-0.06	0.11
AB040926	0.44	0.38	0.1	-0.38	0.15	0.34	-0.24	-0.36	-0.15	0.41	-0.41	-0.01	-0.42	-0.09	-0.18	-0.38	0.23	0.3	-0.06	-0.33	-0.01	0.08	-0.23	-0.87	0.13	-0.29	0.37	-0.31	0	0	0.28	0.47	0.43	-0.36	-0.52	-0.03	-0.48	-0.56	-0.14	-0.25	0.23	-0.24	-0.34	-0.53	-0.22	-0.27	-0.2	-0.55	0.14
AB040927	0.24	0.01	-0.07	-0.35	-0.03	0.1	0.21	-0.34	-0.04	-0.11	0.04	0.45	-0.01	0.3	0.08	0	0.14	0.14	0.23	-0.11	0.1	0.06	-0.04	-0.06	-0.12	0.18	0.08	-0.2	-0.03	-0.06	0	0.09	-0.03	-0.27	-0.25	-0.2	-0.5	-0.04	0.35	0.05	0.29	0.27	0.22	0.01	0.05	-0.21	0.1	-0.25	-0.09
AL117421	-0.11	-0.23	0.18	-0.07	0.1	-0.15	0.24	0.17	0.03	0.15	-0.3	-0.07	-0.09	0.18	-0.2	-0.25	-0.26	0.18	0.25	-0.05	0.08	0.08	0.01	0.25	-0.23	-0.14	0.05	-0.14	-0.18	-0.12	-0.03	-0.05	-0.09	-0.23	-0.11	-0.25	-0.06	0.21	0.03	0.21	-0.31	-0.14	-0.07	-0.06	-0.25	-0.11	-0.25	0.29	0.23
Contig60583_RC	-0.13	-0.02	0.01	-0.22	0.16	0.62	0.43	-0.13	0.33	0.02	-0.12	-0.07	0.09	0.37	-0.36	0.23	0.29	0	0.03	-0.25	0.03	-0.42	-0.17	-0.08	-0.14	0.09	-0.09	-0.01	-0.27	0.05	-0.1	-0.33	-0.35	-0.36	-0.01	0.09	0.17	-0.18	-0.04	0.13	-0.1	-0.21	-0.2	-0.03	-0.28	0.15	0.05	0.07	-0.09
NM_005000	-0.05	0.24	-0.36	0	0.16	-0.07	-0.16	-0.37	-0.3	-0.25	0.08	-0.37	-0.39	-0.4	0.45	-0.15	-0.36	-0.08	-0.16	-0.12	-0.22	0.15	-0.01	-0.13	-0.03	0.05	0.12	0.2	-0.15	0.2	0.16	0.16	0.02	0.1	-0.14	0.05	0.01	0.14	-0.05	-0.05	0.05	0.06	-0.31	-0.13	-0.26	-0.11	-0.19	-0.17	0.25
NM_005001	-0.07	0.13	0.07	0.06	-0.05	-0.26	-0.03	-0.05	-0.05	0.09	-0.05	-0.2	0.19	0.05	0.03	-0.1	0.01	-0.05	0.05	-0.25	-0.08	-0.18	-0.03	-0.06	0.03	-0.09	0.05	-0.12	-0.04	-0.02	-0.09	0.01	0.11	0.63	-0.13	-0.14	0.1	0.03	-0.03	0.21	0.27	-0.14	-0.16	-0.45	-0.02	-0.07	-0.13	-0.13	0.2
NM_005002	-0.09	-0.09	0.06	0.19	-0.27	-0.24	0	-0.01	-0.27	-0.15	0.03	0.01	0.13	0.01	-0.06	0.14	-0.05	-0.09	-0.14	0.53	0.01	-0.15	-0.1	0.11	-0.05	0.06	-0.13	-0.17	-0.25	-0.12	-0.09	-0.01	0.04	0.04	-0.01	-0.16	-0.64	-0.28	-0.09	0.27	-0.04	-0.16	0.38	0.23	-0.13	-0.16	-0.03	0.07	0.05
NM_005005	-0.03	0.15	-0.07	-0.02	-0.29	-0.12	0.05	0.05	0.16	-0.21	0.22	0.24	0.54	-0.09	-0.26	0.08	-0.17	-0.26	-0.26	0.18	0.05	-0.25	-0.02	0.01	0.12	-0.26	-0.17	-0.21	-0.2	-0.26	-0.32	-0.27	-0.1	0.22	-0.12	-0.28	0.04	-0.05	0.01	0.14	0.01	-0.11	0.1	-0.17	-0.06	0.05	-0.1	0.12	-0.17
AB040930	-0.19	-0.13	-0.22	-0.04	-0.47	0.63	0.23	0.04	0.01	-0.15	-0.35	-0.59	-0.44	0.71	-0.41	0.05	0.12	-0.57	0.39	-0.07	0.12	0.32	0.32	0.32	-0.95	0.13	0.26	0.23	0.24	0.35	-0.67	0.72	-0.5	-0.59	-0.5	-0.76	-1.07	-0.92	0.56	-0.08	-0.18	0.35	0.04	0.33	-0.21	-0.04	0.13	0.26	-0.39
AB018333	0.33	-0.14	-0.04	-0.21	-0.01	-0.11	-0.15	-0.05	-0.36	0.23	-0.4	-0.05	-0.22	0.01	-0.25	-0.22	-0.03	0.07	-0.05	-0.08	0.13	-0.35	0.06	-0.23	-0.53	-0.01	-0.12	0.03	0.18	0.08	-0.07	0.02	-0.51	-0.14	-0.07	0.05	-0.56	-0.42	0.05	-0.32	0.05	0.05	0.31	-0.07	-0.45	0.07	-0.19	0.01	-0.1
AB040937	0.07	0.36	-0.16	-0.07	0.08	-0.23	-0.09	-0.3	-0.28	-0.17	0.06	-0.31	-0.23	-0.15	0.33	-0.02	-0.16	0.01	-0.32	-0.19	-0.02	-0.01	-0.16	0	-0.04	-0.08	0.09	-0.2	-0.38	-0.19	0.08	0.16	0.2	0.2	0.02	-0.02	-0.24	0.33	-0.16	0.13	0.29	-0.06	0.17	-0.19	0	-0.08	-0.26	-0.05	0.1
AL117435	-0.16	-0.26	-0.13	0.01	-0.08	0.15	0.02	-0.24	-0.45	-0.06	-0.34	-0.09	-0.22	0	0.19	-0.22	-0.07	-0.35	0.21	0.01	-0.28	0.14	-0.16	0.3	0.05	0.19	-0.15	0.12	-0.2	-0.26	-0.22	-0.43	-0.06	-0.59	-0.25	-0.37	-0.65	0.11	0.39	0.11	-0.09	-0.11	-0.43	-0.59	-0.34	-0.34	0.3	0.29	-0.08
NM_005013	0.02	-0.12	0.14	0.09	-0.1	-0.08	-0.08	-0.08	0.08	-0.12	0.01	-0.41	-0.05	0	-0.08	-0.34	-0.36	-0.16	-0.26	-0.33	-0.31	0.04	0.01	-0.2	0.26	-0.13	0.13	0.05	-0.09	0.03	-0.1	0.12	0.26	-0.13	0.02	-0.09	0.17	-0.01	-0.11	-0.05	-0.21	0.21	-0.11	0.11	0.26	-0.08	-0.11	-0.09	-0.11
NM_012307	0.27	-0.1	-0.07	0.06	0.01	0.2	-0.11	-0.03	-0.25	-0.21	-0.06	0.28	0.14	0.05	-0.44	-0.13	-0.09	-0.14	-0.13	-0.06	-0.16	-0.06	-0.09	-0.2	-0.12	-0.04	-0.01	-0.1	-0.19	-0.2	0.02	-0.15	0.16	0.41	-0.16	0.12	-0.95	0.32	-0.08	-0.01	0.15	-0.05	-0.02	-0.09	-0.01	-0.17	0.19	-0.13	-0.07
AB018345	0.16	0.31	0.28	-0.47	-0.23	0.61	0.27	0.41	0.14	0.12	0.53	-0.38	-0.3	0.73	0.04	-0.3	0.05	-0.09	0.19	-0.15	0.2	-0.2	0.45	-0.25	-0.15	-0.03	-0.04	-0.42	-0.21	-0.08	0.08	0.09	0.31	-0.7	-0.06	-0.21	-0.68	-0.2	0.12	-0.36	-0.11	-0.13	-0.35	-0.35	0.06	-0.08	-0.25	-0.28	0.29
AL117441	-0.11	-0.11	-0.46	-0.12	0.48	-0.09	-0.13	-0.46	-0.54	0	0.01	-0.34	-0.62	-0.05	0.26	-0.19	-0.35	0.09	-0.11	-0.34	-0.3	0.26	-0.21	-0.16	-0.23	0.1	-0.14	-0.2	-0.39	-0.07	-0.11	0.01	-0.26	0.41	-0.21	-0.15	-0.61	0.11	-0.05	-0.08	0.09	0.11	-0.08	-0.18	-0.14	-0.03	-0.31	-0.24	0.05
AL117442	-0.03	-0.15	-0.09	0.09	0.02	-0.06	-0.25	0.2	0.01	0.12	-0.05	-0.24	0.03	-0.05	-0.15	-0.08	-0.03	-0.16	0.12	-0.14	-0.1	-0.29	-0.25	-0.16	0.14	-0.11	-0.13	-0.07	-0.03	-0.18	0.02	0.14	0.22	0.27	0.06	0.16	-0.09	-0.03	-0.42	0.28	0.02	0.2	-0.05	0.3	0.61	-0.07	0.13	-0.14	-0.11
NM_021063	0.16	-0.01	-0.05	0.39	0.18	0.39	-0.3	-0.31	-0.09	-0.02	0.36	-0.13	-0.06	-0.18	-0.05	0.21	-0.03	-0.3	0.22	-0.34	-0.22	-0.68	-0.05	-0.25	0.19	0.12	-0.45	-0.29	-0.15	-0.04	0.02	-0.06	0.35	0.53	-0.36	-0.07	0.08	-0.2	-0.41	0.2	-0.05	-0.31	0.01	-0.22	-0.07	0.04	-0.15	-0.07	-0.3
NM_005025	0.2	-0.12	-0.32	-0.17	-0.09	0.23	-0.44	0.87	-0.15	-0.44	-0.29	-0.23	-0.48	-0.29	-0.46	-0.38	-0.8	-0.6	-0.48	-0.55	-0.21	-0.54	0.25	-0.77	-0.47	-0.28	-0.35	-0.01	-0.39	-0.22	-0.19	0.16	0	0.13	0.08	-0.34	-0.67	-0.03	-0.49	-0.29	0.86	-0.34	-0.06	-0.6	-0.36	-0.06	-0.17	-0.45	-0.14
NM_021065	-0.14	0.07	-0.19	0.2	-0.05	-0.01	-0.32	-0.04	-0.09	-0.05	0.18	-0.27	-0.03	-0.22	-0.05	0.21	-0.06	-0.45	-0.09	-0.19	-0.12	-0.44	-0.03	-0.14	0.05	-0.02	-0.25	-0.46	-0.19	-0.13	-0.24	-0.03	0.61	0.86	-0.25	-0.14	-0.06	-0.01	-0.24	0.22	0.2	-0.3	-0.1	-0.28	0.05	0.02	-0.08	-0.02	0.13
NM_012317	-0.03	0.08	-0.07	-0.14	-0.16	0.01	0.3	0.21	0.05	-0.08	0.22	-0.14	-0.05	-0.08	0.01	0.16	0.26	-0.1	0.12	-0.14	0	-0.25	0.2	0.36	-0.01	-0.02	0.07	-0.06	-0.11	0.05	-0.03	-0.26	0.01	-0.13	-0.05	0.15	-0.02	-0.12	0.18	0.11	0.12	-0.54	0.24	0.08	0.07	-0.01	-0.09	0.02	-0.06
NM_012319	0.33	0.09	-0.45	-0.78	-0.14	-0.08	-0.58	-0.94	-0.46	-0.33	-0.47	-0.93	-0.38	0.06	-0.28	-0.69	-0.07	-0.16	-0.44	-0.9	-0.42	-0.15	-0.15	-0.7	0.06	-0.4	0.02	-0.26	-0.47	-0.24	-0.05	-0.54	0.03	0.04	0.1	-0.11	0.14	0.47	-0.17	0.56	-0.2	0.2	-0.85	-0.63	0.71	-0.51	0	-0.72	0.73
NM_021069	0.02	-0.39	-0.45	-0.75	0.18	-0.01	-0.09	0.12	-0.25	0.1	0.09	0.85	-0.02	0.25	-0.93	0.16	-0.46	0.33	-0.05	-1.05	-0.25	-0.46	-0.01	0.34	-0.05	0.18	0.06	0.11	-0.04	0.28	-0.23	-0.04	-0.75	-0.83	-0.44	-0.23	0.2	0.53	-0.22	-0.34	-0.71	0.29	-0.02	-0.05	-0.31	-0.21	0.02	0.13	-0.2
AB018353	-0.19	0.04	-0.32	-0.11	0.22	-0.11	0.04	-0.17	-0.24	-0.1	-0.18	0.17	-0.03	-0.03	0.37	-0.13	0	-0.32	-0.04	-0.08	-0.11	-0.09	-0.05	0.06	-0.1	-0.05	-0.03	-0.03	-0.22	-0.2	-0.07	-0.18	-0.13	-0.29	-0.14	-0.2	-0.49	0.36	0.07	0.01	-0.37	0	-0.28	0	-0.2	-0.1	0.07	0	0.07
Contig40552_RC	-0.29	-0.05	-0.15	-0.55	-0.01	-0.46	0.02	-0.27	-0.33	-0.39	0	0.01	-0.14	0.02	0.14	-0.07	-0.31	-0.38	-0.32	0.1	-0.19	-0.3	-0.92	0.25	0.04	-0.03	-0.34	-0.46	-0.08	-0.38	0.1	-0.06	-0.64	-0.6	0.27	-0.17	-0.01	0.09	0.19	0.15	-0.48	-0.22	-0.22	0.28	0.44	0.28	0.37	-0.29	-0.21
AL117452	-0.19	-0.12	-0.29	0.09	0.24	-0.21	0.21	0.11	-0.15	-0.38	0.13	0.46	-0.2	-0.21	-0.28	-0.11	0.19	-0.25	-0.06	0.03	0.16	-0.24	-0.44	0.27	-0.13	-0.2	-0.01	-0.36	-0.17	-0.08	0.07	-0.09	-0.11	-0.67	0.01	0.19	-1.04	-0.29	0.24	-0.1	-0.04	-0.24	0.24	0.39	-0.36	0	-0.01	0.06	-0.38
Contig55004	-0.07	0.09	-0.13	-0.28	-0.01	-0.31	-0.05	-0.27	-0.28	-0.39	-0.13	0.09	-0.14	-0.12	0.19	-0.2	0.02	-0.25	-0.17	0.28	-0.07	-0.07	-0.19	0.23	0.16	-0.15	-0.03	-0.12	-0.46	-0.21	-0.33	-0.1	-0.01	0.12	-0.07	-0.09	-0.44	0.16	0.23	-0.14	0.06	-0.13	0.07	0.04	-0.29	-0.23	0.03	-0.15	0.01
NM_005032	-0.33	0.03	-0.29	-0.47	0.06	-0.3	0.16	0.05	-0.11	-0.24	-0.15	0.11	-0.37	-0.05	-0.11	0.06	-0.01	0.04	-0.03	0.17	0.08	-0.17	-0.21	0.3	-0.34	0.22	0	0.06	-0.1	-0.04	0.13	0.16	-0.34	-0.67	0.09	0.18	-0.48	-0.26	0.16	-0.28	-0.06	-0.12	-0.35	0.3	-0.32	0.19	0.04	0.28	-0.12
NM_012322	-0.03	0.04	-0.31	0.28	0.16	-0.08	-0.05	0.07	0.01	-0.15	-0.23	-0.34	-0.03	-0.32	0.11	-0.17	-0.34	-0.07	-0.25	0.22	-0.26	-0.07	-0.24	-0.19	-0.3	-0.17	-0.09	0.09	-0.09	-0.01	0	0	-0.14	0.01	-0.08	-0.06	0.08	0.25	-0.18	0.12	-0.21	-0.1	0.07	-0.03	-0.25	-0.16	-0.37	0.18	0.13
NM_004305	0	-0.14	0.01	-0.05	0.06	-0.14	-0.24	0.22	0.01	0.07	0	0.19	-0.17	0.02	-0.28	-0.05	0.1	-0.04	0.13	0.34	-0.1	-0.05	-0.08	0.38	-0.07	-0.14	-0.08	0.16	0.18	0.07	0.05	-0.07	-0.1	-0.14	-0.07	0.16	-0.25	-0.09	-0.33	0.01	-0.35	0	-0.11	-0.11	-0.05	-0.08	-0.02	0.22	-0.2
NM_005034	-0.17	0.23	-0.32	0.15	-0.18	-0.25	-0.25	-0.16	-0.16	-0.35	-0.01	-0.01	0.04	-0.36	0.21	-0.27	-0.25	-0.28	-0.33	0.19	-0.16	-0.07	-0.1	-0.2	0.13	-0.3	-0.16	-0.17	-0.53	-0.26	-0.3	-0.04	-0.04	0.27	0.02	-0.11	-0.41	0.04	-0.03	-0.07	0.03	-0.26	0.09	-0.05	-0.29	-0.24	-0.1	-0.16	0.06
NM_005037	-0.12	0.18	-0.12	-0.41	0.23	0.09	-0.15	-0.13	0.12	0.06	-0.12	-0.18	-0.26	0.24	-0.46	-0.08	-0.11	-0.06	0.02	-0.22	-0.1	-0.28	0.28	-0.37	0.03	0.28	0.26	0.33	0.29	0.1	0.04	0.15	-0.23	0.28	-0.12	0.39	-0.65	0.42	-0.14	-0.12	-0.45	0.02	-0.02	0.09	-0.27	-0.08	0.01	-0.15	-0.24
NM_021076	-0.1	-0.44	-0.07	0.34	-0.29	-0.04	0	-0.39	-0.06	0.08	-0.34	-0.56	-0.22	-0.08	-0.59	-0.34	0.08	-0.36	0.5	-0.28	-0.07	-0.01	-0.16	0.54	-0.36	-0.11	0.33	-0.06	-0.3	0.19	-0.35	-0.57	-0.25	-0.44	-0.24	0.01	-1.13	-0.18	-0.34	-0.16	-0.2	0.52	-0.33	-0.58	-0.29	-0.15	-0.3	0.04	-0.33
NM_020347	-0.15	0.21	-0.09	-0.35	0.14	0.12	-0.04	-0.37	-0.16	-0.1	0.08	-0.3	-0.48	0.09	0.38	-0.23	-0.01	0.16	0.01	-0.19	0.03	0.14	-0.1	-0.28	0.07	0.02	0.19	0.22	-0.18	0.05	0.1	0.37	0.21	-0.19	-0.08	-0.12	-0.15	0.19	0.19	-0.1	0.33	-0.01	-0.33	0.09	-0.43	-0.09	-0.25	-0.31	0.12
NM_021077	-0.3	-0.1	-0.14	-0.13	-0.08	-0.28	-0.05	0	-0.05	-0.24	-0.13	0.5	-0.17	-0.09	0.03	0.07	-0.16	-0.22	-0.07	0.36	-0.17	-0.43	-0.17	0.17	-0.03	-0.04	-0.09	0.04	0.12	-0.07	-0.15	-0.11	-0.1	-0.02	-0.16	0.03	-0.58	0.22	0.16	-0.08	-0.29	-0.14	-0.29	0.17	-0.3	0	0.18	0.33	-0.17
NM_012329	-0.01	-0.18	-0.06	-0.24	0.1	-0.2	-0.05	0.2	-0.19	-0.09	-0.1	-0.25	-0.09	-0.08	0.01	-0.13	0.23	0	-0.04	0.2	0.02	0.02	-0.31	0.1	-0.41	0.03	0.18	-0.18	0.02	-0.35	0.03	-0.27	-0.19	0.21	0.27	0.47	-0.6	0.09	-0.05	-0.07	0	-0.19	-0.06	-0.21	-0.41	-0.04	-0.01	-0.07	0.39
AB040967	0.02	-0.13	0.23	0	-0.07	0.09	0.07	-0.21	0.08	0.14	-0.08	0.13	0.2	0.08	-0.03	0.07	0.05	0.2	0.01	-0.29	0.18	-0.01	-0.08	-0.11	-0.28	-0.01	0.02	-0.02	0.03	0.1	0.2	-0.17	-0.15	-0.31	-0.03	-0.06	0.27	-0.05	0.13	0.02	-0.07	0.01	-0.04	-0.11	-0.05	0	0.3	-0.28	-0.12
X56807	-0.11	-0.18	-0.24	0.19	-0.16	-0.15	-0.28	0.07	-0.53	-0.25	-0.33	0.66	-0.27	-0.3	-0.07	-0.01	-0.41	-0.02	-0.01	0.54	-0.12	-0.31	-0.37	0.77	-0.44	-0.17	-0.22	0	-0.29	-0.23	-0.23	-0.34	-0.09	-0.67	-0.24	-0.42	-0.38	-0.52	-0.13	-0.06	-0.28	-0.29	-0.04	0.64	-0.31	-0.23	-0.26	0.68	-0.16
NM_004310	0.25	-0.25	0.33	0.22	-0.16	0.07	-0.2	-0.02	-0.1	-0.19	0.13	0.1	0.49	0.3	-0.09	-0.11	0.44	-0.15	-0.27	-0.03	0.12	-0.57	0.72	-0.26	-0.01	-0.07	-0.13	0.3	0.04	-0.08	-0.07	-0.1	-0.16	-0.17	-0.21	-0.17	-0.18	0.13	-0.3	0.33	-0.07	0.33	0.05	-0.42	-0.16	-0.09	-0.14	-0.28	0.08
NM_005040	-0.1	-0.15	-0.07	-0.04	0.1	-0.11	-0.02	-0.11	-0.09	-0.05	-0.12	-0.05	-0.15	0.2	-0.35	-0.1	0.05	0.04	0.11	-0.16	-0.06	0.1	0.12	-0.21	-0.12	-0.03	-0.04	0.01	-0.07	0.13	0.04	0.18	-0.08	0.33	-0.05	0.08	-0.5	-0.11	-0.21	-0.1	-0.11	0.07	0	-0.12	-0.09	-0.16	-0.12	-0.11	-0.18
NM_004311	-0.18	0.43	0.51	0.12	-0.05	0.13	0.22	-0.12	0.28	0.03	-0.2	-0.24	0.28	-0.1	0.29	0.02	0.22	0.01	0.16	-0.22	0.14	0	0.07	-0.2	0.15	-0.04	0.34	0.07	-0.33	0.05	-0.1	0.1	0.34	-0.57	-0.06	-0.06	-0.05	-0.07	0.45	-0.13	0.31	-0.09	-0.36	-0.24	0.01	-0.07	0.13	-0.33	0.08
NM_012332	-0.34	-0.09	-0.03	-0.18	-0.01	-0.29	0.15	0.17	-0.05	-0.22	0.03	-0.03	-0.37	0.05	-0.05	0.08	-0.02	0.15	-0.11	0.1	0.01	-0.23	-0.3	0.3	-0.16	0.08	-0.17	-0.12	-0.11	-0.06	0.14	0.07	-0.22	-0.55	0.15	-0.02	-0.4	-0.14	-0.04	-0.03	-0.16	-0.06	0.16	0.22	-0.14	0.01	0.11	0.29	-0.18
NM_005044	-0.02	0.11	-0.11	0.12	0.09	0.05	-0.09	-0.06	-0.21	0	-0.01	0.5	-0.21	-0.17	-0.23	-0.07	-0.12	0.06	0.1	0.11	-0.15	-0.07	-0.06	0.23	-0.07	-0.02	-0.09	0.16	-0.11	-0.16	0	-0.21	0.04	-0.25	-0.25	-0.03	-0.31	-0.3	0.14	-0.04	-0.3	-0.24	0.02	0.12	-0.12	0.02	-0.04	0.29	-0.03
NM_020353	-0.08	0.03	0.08	-0.51	0.14	-0.07	0.17	-0.32	-0.2	0.17	0.05	-0.02	-0.27	0.16	-0.14	-0.12	0.18	0.21	0.06	-0.24	0.12	0.19	0.11	-0.11	-0.15	0.22	0.09	0.29	-0.07	0.07	0.12	0.05	-0.15	-0.41	0.05	0.17	-0.75	0.11	0.14	-0.2	-0.04	0.2	-0.21	-0.08	-0.05	0.01	-0.07	-0.08	-0.08
NM_004315	0.43	-0.59	-0.19	0.01	0.09	-0.02	-0.06	-0.19	-0.3	0.22	-0.16	-0.5	-0.31	0.14	-0.05	0.03	0.22	-0.07	0.06	-0.36	-0.1	0.26	-0.02	-0.36	-0.57	0.1	0.12	0.15	0.01	-0.04	0.37	0.11	0.26	0.65	-0.53	0.2	-0.3	0.4	-0.35	0.16	-0.21	-0.11	-0.03	-0.68	-0.01	-0.34	-0.16	-0.49	-0.04
Contig56299_RC	-0.07	-0.02	0.02	-0.46	0.1	-0.06	0.28	-0.29	-0.25	0.12	-0.02	0.46	-0.13	-0.08	-0.08	-0.12	0.2	0.14	0.28	-0.2	0.11	0.29	0.19	-0.09	-0.28	0.14	0.31	0.36	-0.03	0.07	-0.24	-0.28	-0.35	-0.35	-0.14	0.11	-0.78	-0.09	0.31	-0.18	-0.49	0.2	-0.23	-0.2	-0.13	-0.05	-0.06	0.14	-0.11
AL117468	-0.05	-0.09	-0.01	-0.35	-0.02	-0.01	0.18	-0.05	0.14	0.02	-0.12	0.04	0.13	0	-0.24	-0.01	0.16	-0.08	0.2	0.22	0.08	-0.06	0.19	0.33	-0.05	0.07	0.11	0.16	0.25	0.1	0.14	-0.09	-0.16	-0.34	0.07	0.2	-0.02	-0.18	0.21	-0.13	0.07	0.08	-0.19	-0.05	0.03	0.25	0.53	-0.09	-0.01
NM_012336	-0.07	-0.04	-0.24	0.01	-0.15	-0.19	-0.06	0.42	0.05	-0.26	-0.13	0.07	-0.03	-0.11	-0.18	0.29	-0.11	-0.13	-0.12	-0.08	-0.07	-0.21	-0.16	0.05	-0.13	-0.26	-0.13	-0.22	-0.05	-0.16	-0.1	-0.14	-0.17	0.37	-0.01	-0.17	-0.16	-0.12	0	0	0.02	-0.21	0.55	0.37	-0.08	-0.07	-0.12	0.07	-0.08
NM_005046	-0.57	-0.4	-0.26	-0.85	-0.46	-0.66	-0.25	0.15	-0.71	-0.51	-0.35	-0.12	-0.33	-0.61	-0.4	-0.68	-0.62	-0.35	-0.54	-0.62	-0.01	-0.15	-0.32	-0.75	-0.86	-0.61	-0.27	0.32	-0.39	-0.47	-0.71	-1.08	-0.78	-0.79	-0.47	-0.78	-0.73	-1	-0.79	-0.59	-0.74	-0.23	-0.76	1.09	0.1	-0.38	-0.71	0.19	-0.46
NM_012337	0.14	-0.02	-0.07	0.01	0.14	-0.15	-0.21	-0.18	-0.24	-0.5	-0.16	-0.63	-0.29	0.06	0.37	-0.31	-0.2	-0.13	0.28	-0.2	0.08	-0.54	-0.48	-0.37	-0.24	0.04	-0.14	-1.01	0.15	-0.12	0.28	-0.02	0.11	-0.02	0.16	0.04	0.38	0.3	-0.13	-0.05	-0.01	-0.09	0.26	-0.29	-0.74	-0.23	-0.56	-0.43	-0.07
NM_012339	-0.04	-0.27	-0.08	0.37	-0.11	0.06	0.09	0	0.35	0.22	0.18	-0.54	0.12	0.17	0.2	0.24	-0.31	0.04	0.08	-0.13	0.15	0.11	-0.07	-0.49	0.03	0.06	-0.26	-0.06	0.41	0.2	0.1	0.11	-0.26	-0.28	0.05	-0.12	0.53	0.18	-0.58	0.09	-0.19	-0.02	0.1	-0.62	0.05	0.15	0.1	-0.2	-0.01
AB032959	-0.06	-0.1	0.05	-0.43	0.11	0	0.12	-0.04	-0.09	0.05	0.02	0.04	0.1	-0.1	0.11	-0.06	0.16	-0.21	-0.17	0.12	-0.14	-0.04	0.14	-0.11	-0.01	-0.13	0.12	0.02	-0.25	-0.03	-0.13	-0.26	-0.02	0.19	0.05	-0.29	-0.26	-0.11	0.41	0.11	0.25	0.08	-0.05	0.07	0.33	-0.15	0.18	-0.22	0.27
NM_012341	-0.26	0.01	0.03	0.06	-0.08	-0.18	-0.02	-0.02	-0.29	-0.24	-0.07	0.06	-0.1	-0.22	0.02	-0.14	-0.29	-0.19	-0.15	0.44	-0.12	-0.05	-0.27	0.28	-0.1	-0.07	-0.17	-0.17	-0.28	-0.26	-0.14	-0.17	-0.18	0.03	-0.1	-0.19	-0.43	-0.08	-0.22	-0.04	-0.11	-0.27	0.33	0.21	-0.22	-0.23	-0.07	0.07	0
NM_012342	-0.06	0.18	0.39	0.39	-1.12	0.18	0.23	-0.79	-0.34	-0.48	0.07	0.62	-0.18	0.03	-0.17	-0.41	-0.27	-0.29	0.49	-0.91	-0.31	-0.28	0.27	0.05	-0.32	0.02	-0.17	-0.25	-0.42	0.37	-0.41	-0.13	0.34	0.51	-0.49	0.27	-0.83	-0.95	-0.89	-0.23	-0.21	-0.63	0.81	-0.35	-1.19	0.41	-0.52	-0.16	-0.37
NM_004323	0.11	0.18	-0.01	-0.13	-0.15	0.18	0.06	-0.24	-0.01	0.01	-0.29	-0.23	0.01	0.2	-0.09	0.12	0.22	0.29	-0.13	-0.32	0.08	-0.02	0.34	-0.43	-0.06	-0.1	-0.04	0.17	-0.03	0.03	0.22	-0.12	0.18	0.21	-0.21	-0.14	0.21	-0.05	-0.29	0.08	-0.02	-0.06	-0.16	-0.4	0.16	-0.26	0.05	-0.25	0.08
Contig45859_RC	-0.11	-0.1	-0.37	-0.3	0.06	-0.31	-0.03	-0.23	-0.13	-0.13	-0.17	0.04	-0.36	-0.19	-0.07	-0.27	0.08	0.11	-0.08	0.17	0.06	-0.07	0.08	-0.06	-0.16	0.06	0.09	0.39	0.21	0.12	0.02	-0.11	-0.19	-0.02	-0.05	0.33	-0.15	0.11	-0.04	-0.34	-0.3	0.12	-0.33	0.4	-0.19	0.13	-0.17	-0.22	-0.09
AL117478	0.12	-0.23	0.04	0.24	0.11	0.24	0.05	0.1	0.14	0.11	-0.07	0.15	0.19	-0.06	-0.18	-0.13	0.11	-0.1	0.22	-0.06	0.02	0.06	-0.23	0.17	-0.04	-0.05	-0.08	-0.01	0	-0.11	0.03	-0.13	-0.06	-0.19	-0.26	0	-0.29	0.31	0.23	0.01	-0.36	-0.07	-0.23	-0.01	0.08	-0.07	0.31	-0.1	-0.07
AB032961	0.01	0.26	-0.2	-0.44	-0.09	-0.03	-0.05	-0.1	-0.24	-0.13	0.11	-0.22	-0.22	-0.21	-0.04	-0.22	-0.04	-0.08	0.01	0.05	-0.09	0.24	-0.15	0.34	-0.1	0.3	0.07	-0.04	-0.45	-0.13	-0.08	-0.11	0.18	-0.01	-0.14	-0.15	-0.26	-0.21	-0.14	-0.07	0.04	-0.13	-0.14	0.16	-0.22	-0.22	-0.19	-0.24	0.3
M27749	-0.26	-0.45	-0.37	-0.06	-0.19	-0.25	0.32	0.7	-0.19	-0.5	0.4	0.15	0.09	-0.25	-0.54	-0.04	-0.29	-0.17	-0.15	-0.16	0.55	-0.73	-0.4	-0.1	-0.49	-0.26	-0.38	0.53	-0.32	0.16	-0.24	0.14	-0.44	-0.81	-0.34	0.23	-0.6	0.3	-0.39	-0.04	-0.02	-0.13	-0.3	-0.29	0.32	-0.2	-0.68	-0.3	-0.46
AB032969	-0.09	0.17	-0.28	-0.2	0.18	0.09	0.04	-0.3	0	-0.01	0.17	-0.3	-0.24	-0.09	0.09	-0.02	0.05	0.15	0.01	-0.13	-0.01	0.14	0.03	-0.16	-0.01	0.02	0.14	0.15	-0.13	0.13	-0.11	0.18	0.05	0.01	-0.16	0.01	0.17	0.17	0.05	-0.02	0.12	0.05	-0.13	0.02	-0.34	-0.04	-0.31	-0.07	-0.02
NM_003600	-0.49	-0.14	0.04	-0.06	-0.12	-0.25	-0.5	0.28	-0.25	-0.01	0.06	0.37	0.14	-0.38	0.1	0	-0.24	-0.41	-0.29	0.36	-0.43	-0.42	-0.48	0.05	-0.1	-0.26	-0.31	-0.49	-0.34	-0.44	-0.45	-0.14	-0.08	0.18	0.01	-0.11	-0.22	-0.04	-0.12	0.33	-0.16	-0.76	0.17	-0.19	-0.04	-0.3	0.04	0.21	-0.01
NM_003601	-0.01	0.03	-0.25	0.03	0.11	-0.12	-0.12	0	-0.19	-0.03	0.09	0.04	-0.32	-0.24	0.04	-0.03	-0.2	-0.01	-0.02	0.03	-0.08	0.07	-0.14	0.04	-0.05	0.09	-0.02	0.03	-0.14	0.01	0.09	0.06	-0.12	-0.27	-0.14	-0.06	-0.58	-0.03	0.01	0.11	-0.13	-0.16	0.19	-0.14	-0.23	-0.08	-0.07	0.35	-0.05
NM_004330	-0.17	0.04	-0.33	-0.12	0.26	-0.29	-0.03	-0.11	-0.25	-0.13	0.11	0.24	-0.42	-0.29	0.15	0.01	-0.09	0.01	-0.02	0.27	-0.15	0.04	0.13	0.12	-0.06	0.09	-0.23	0.07	-0.12	-0.11	0.04	-0.03	-0.02	-0.28	0.01	0	-0.82	-0.02	0.16	-0.13	-0.32	-0.1	0.09	0.04	-0.21	-0.09	-0.06	0.06	0.06
NM_003603	0	-0.13	-0.15	-0.33	0.13	0.01	-0.06	0.07	-0.12	0.13	0.05	0.81	0.02	0.17	-0.3	0.15	-0.34	0.31	-0.02	-0.25	-0.12	-0.43	0.15	0.31	0.02	0.12	0.03	0.06	0.02	0.19	-0.14	-0.02	-0.39	-0.3	-0.2	-0.11	0.13	0.49	-0.17	-0.11	-0.37	0.3	0.05	-0.05	-0.17	-0.04	0.02	0.13	-0.1
NM_020372	0	-0.19	-0.17	-0.21	-0.04	-0.06	0.49	-0.13	0.06	-0.05	-0.4	-0.13	-0.14	-0.2	-0.34	-0.03	-0.01	-0.45	0.08	-0.57	0.01	-0.11	0.17	-0.34	0.64	-0.01	0.09	0.14	0.05	0.04	-0.34	-0.46	0.14	-0.05	-0.14	-0.1	-0.32	-0.35	0.54	0.26	0.44	-0.14	0.07	-0.11	-0.1	-0.02	0.22	-0.06	-0.45
NM_005063	-0.4	-0.17	0.12	-0.02	-0.59	-0.57	-0.64	-0.18	0.35	-0.48	-0.26	0.01	-0.11	-0.26	-0.31	-0.53	-0.37	0.01	-0.45	-0.03	-0.26	-0.75	-0.3	-0.51	0.23	0.91	-0.24	0.03	-0.28	-0.88	-0.28	-0.12	-0.46	-0.15	-0.04	-0.34	-0.27	0.12	-0.51	0.3	-0.26	-0.65	0.25	-0.21	0.01	0.38	-0.29	-0.3	-0.48
NM_020373	-0.12	0.05	0.25	0.34	-0.2	0.18	-0.06	-0.36	0.19	-0.3	-0.12	-0.07	0.51	-0.18	-0.24	-0.22	0.71	-0.26	-0.11	0.17	0.28	-0.25	0.91	-0.42	-0.21	0.21	0.46	-0.07	0.08	0.29	-0.09	-0.16	0.24	-0.38	-0.35	-0.41	-0.38	-1.13	0.6	-0.08	-0.09	-0.67	0.26	-0.54	-0.68	-0.15	-0.26	0.1	0.51
NM_004335	0.12	-0.31	0.45	0.71	-0.08	0.08	-0.36	0.01	0.03	0.3	0.05	-0.31	-0.13	-0.53	-0.02	-0.07	-0.09	0	0.01	-0.17	0.07	0.8	-0.32	-0.38	0.28	-0.02	-0.08	-0.18	0.06	0.12	0.29	0.18	-0.01	-0.66	-0.02	-0.11	-0.05	-0.41	-0.88	0.18	0.24	-0.01	0.32	-0.58	0.01	-0.42	-0.13	0.04	-0.32
NM_004336	-0.66	-0.18	0.01	-0.19	-0.29	-0.37	-0.82	0.28	-0.36	-0.21	0.03	0.37	0.18	-0.58	0.11	0.01	-0.47	-0.6	-0.5	0.46	-0.55	-0.43	-0.91	0.32	-0.28	-0.28	-0.49	-0.58	-0.69	-1.1	-0.59	-0.13	-0.25	0.11	-0.02	-0.31	-0.26	-0.16	-0.33	0.14	-0.24	-1.34	-0.03	0.21	-0.11	-0.29	0.03	0.23	0.2
NM_003607	-0.17	0.03	-0.61	-0.09	-0.1	-0.09	-0.21	-0.25	-0.36	-0.29	0.08	0	-0.59	-0.15	-0.43	-0.01	-0.38	0.15	-0.14	-0.23	-0.23	0.19	0.12	-0.01	-0.11	0.21	-0.03	-0.06	-0.21	-0.04	0.16	-0.23	-0.3	-0.37	-0.34	-0.11	0.56	-0.01	0.04	-0.11	-0.01	0.11	-0.13	-0.01	-0.35	0.25	-0.09	0.4	0.14
NM_005067	-0.17	0.08	-0.01	-0.26	0.12	0.02	-0.1	-0.05	0.12	-0.01	-0.07	0	0.04	0.03	-0.27	-0.36	-0.12	-0.06	-0.4	-0.11	-0.03	-0.29	-0.37	-0.3	0.53	-0.15	-0.3	-0.52	-0.01	-0.17	0.22	0.33	0.19	0.18	0.53	-0.04	0.03	0.4	-0.31	0.22	-0.11	-0.27	-0.38	-0.36	0.32	0.01	-0.1	0.05	0.04
NM_004338	0.04	0.34	-0.22	-0.24	0.04	0.02	-0.23	-0.56	-0.42	0.33	0.12	-0.34	0	-0.08	-0.11	-0.18	0.16	0.2	0.12	-0.28	0.16	-0.2	0.11	-0.36	-0.18	0.31	-0.02	-0.18	-0.31	-0.23	0.24	-0.13	-0.22	-0.67	-0.08	-0.04	-0.78	-0.21	0.56	-0.03	0.46	-0.19	-0.29	-0.36	0.08	-0.07	0.58	-0.22	0.43
NM_005069	-0.57	-0.5	-0.42	0.78	-0.06	-0.17	0.14	0.51	0.42	-0.3	-0.47	0.26	-0.38	-0.09	-0.69	-0.33	-0.52	-0.17	0.04	0.02	-0.43	0.47	-0.78	0.34	-0.85	-0.54	-0.31	-1.5	0.02	-0.47	-0.77	-1.37	0.9	-0.57	-0.67	-0.02	-0.19	-0.62	-0.42	-0.08	-0.01	0.09	-0.11	0.44	-0.46	-0.32	-0.47	0.08	-0.44
NM_020379	0.05	-0.25	0.08	-0.09	-0.01	-0.19	0.03	-0.21	-0.09	0.33	-0.17	-0.16	0.06	0.32	0.08	-0.14	0.33	0.04	0.17	-0.14	-0.06	0.09	0.08	-0.32	0.36	0.16	0.08	-0.05	0.21	0.14	0.11	-0.04	-0.16	-0.1	-0.18	0.18	-0.14	-0.1	-0.08	-0.04	-0.09	0.01	0.25	-0.21	0.09	-0.04	0.08	-0.22	0.04
Contig3876_RC	0.16	0.14	-0.22	-0.13	0.13	0.11	-0.03	0.2	0.08	-0.07	0.05	-0.22	0.22	-0.14	-0.24	0.32	-0.09	-0.14	-0.09	-0.23	-0.07	-0.11	0.33	-0.29	0.02	-0.17	-0.05	-0.25	-0.03	0.08	-0.16	-0.16	0.11	0.26	-0.02	0.27	0.58	-0.05	0.17	0.28	0.28	-0.02	0.02	-0.01	0.44	0.11	0.04	-0.1	-0.02
AB032973	0.02	-0.09	-0.3	-0.5	0.26	0.02	-0.08	-0.37	-0.31	-0.04	-0.13	-0.05	-0.3	0.11	0.01	-0.29	-0.03	0.17	0.11	-0.16	-0.14	0.21	-0.06	0.14	-0.09	0.02	-0.12	-0.01	-0.29	0.14	-0.11	-0.09	-0.17	-0.08	-0.2	-0.08	-0.36	-0.05	-0.07	-0.03	-0.03	0.16	-0.13	-0.02	-0.32	-0.23	0.03	0.13	0.16
Contig56434_RC	0.48	0.26	-0.15	0.21	0.11	0.24	0.33	-0.58	-0.2	0.29	0.09	-0.88	-0.34	-0.15	-0.22	-0.24	-0.16	0.15	0.21	-0.67	-0.2	0.5	0.33	-0.23	-0.07	0.38	0.27	-0.06	-0.05	0.17	0.19	0.31	0.2	-0.04	-0.65	-0.47	-0.49	-0.22	0.21	-0.41	0.12	0.35	0.03	-0.42	-0.67	0.13	-0.23	-0.42	0.35
AB032977	-0.06	-0.1	-0.23	-0.2	0.15	-0.36	0.19	-0.28	0.01	-0.02	0.12	0.08	0.1	-0.1	0.15	0.12	-0.04	-0.01	-0.07	-0.27	-0.14	0.16	-0.19	0.04	-0.03	0.07	0.05	-0.23	-0.05	-0.21	0.04	-0.28	-0.12	0.12	-0.09	-0.07	-0.02	0.08	0.24	0.01	0.24	-0.05	-0.09	-0.2	0.19	0.08	0.16	-0.39	0.09
Contig48790_RC	0.04	-0.13	0.12	-1.03	0.17	0.18	0.32	-0.44	-0.02	0.24	0.02	0.01	0.11	0.01	-0.22	0.08	0.12	0.1	0.38	-0.16	0.09	0.1	0.09	-0.21	-0.31	0.2	0.3	-0.11	0.05	0.2	0.17	-0.24	-0.19	-0.43	0.11	0.23	0.32	-0.15	0.28	-0.16	-0.06	0.39	-0.19	-0.13	-0.21	0.23	0.18	0.03	-0.08
NM_003613	0.12	-0.38	0.11	-0.63	-0.18	0.22	0.21	-0.76	-0.09	0.43	-0.28	-0.18	0	0.53	-0.31	-0.17	0.35	0.35	0.58	-0.19	0.26	0.25	0.12	-0.1	-0.52	0.51	0.35	-0.63	0.12	-0.09	-0.09	-0.03	-0.25	-0.2	-0.03	0.45	-0.69	-0.14	0.22	-0.18	-0.79	0.57	-0.37	-0.77	-0.23	0.47	-0.11	-0.73	-0.4
NM_004342	-0.17	-0.03	-0.13	-0.27	0.23	-0.25	0.09	-0.47	-0.33	-0.08	0.17	0.11	-0.31	-0.16	0.08	-0.09	-0.01	0.07	-0.02	-0.04	0.08	0.02	0.06	0.31	-0.27	0.26	-0.02	0.12	0.01	-0.02	0.14	0.03	-0.25	-0.52	0.12	0.13	-0.66	-0.07	0.27	-0.15	-0.07	-0.01	-0.17	0.12	-0.15	0.15	0.02	0.11	-0.1
NM_003615	-0.11	-0.11	-0.02	-0.18	0.15	0.38	-0.15	-0.08	0.09	0.2	-0.29	0.1	-0.06	-0.03	-0.32	-0.26	-0.04	0.05	-0.07	-0.3	-0.08	-0.15	-0.33	-0.18	0.21	-0.19	-0.27	-0.04	-0.06	0.12	0.07	0.19	-0.32	0.43	-0.03	-0.12	0.47	0.53	-0.31	-0.15	-0.21	-0.01	-0.22	0.04	-0.12	-0.08	-0.36	0.23	0.37
NM_004345	-0.47	-0.81	-0.27	0.26	-0.21	-0.28	-0.5	1.01	-0.06	-0.23	-0.63	-0.6	-0.41	-0.57	0.49	-0.63	-0.69	-0.34	-0.75	-0.68	-0.56	0.28	-0.72	-0.72	-0.48	-0.76	-0.27	-0.62	-0.63	-0.24	-0.53	-0.67	-0.12	0.37	-0.85	-0.72	-0.37	-0.51	-0.08	-0.26	-0.66	-0.93	0.03	-0.5	-0.49	-0.84	0.33	-0.55	-0.45
NM_003617	-0.12	-0.16	-0.19	-0.3	0.34	-0.2	-0.13	-0.48	-0.23	-0.24	-0.16	-0.23	-0.11	-0.05	0.4	-0.18	0.09	0.23	0.12	-0.39	-0.01	0.58	0.01	-0.14	0.07	-0.14	0.01	-0.02	-0.11	0.16	0.31	-0.17	-0.01	-0.04	-0.04	0.25	-0.33	0.19	-0.23	-0.26	-0.22	0.07	-0.11	-0.2	0.02	-0.13	-0.14	-0.37	-0.04
NM_005077	-0.09	-0.13	0.02	0.16	0.33	-0.22	-0.09	0.32	-0.31	-0.05	-0.25	0.09	-0.05	-0.22	0.23	-0.11	-0.1	-0.14	-0.07	-0.16	-0.21	-0.31	-0.26	-0.07	-0.18	0.01	-0.12	0.02	-0.04	0.02	-0.13	0.1	-0.11	-0.08	-0.12	-0.12	-0.15	0.08	-0.26	-0.14	-0.29	-0.13	0.32	-0.01	-0.11	-0.01	-0.17	0.1	-0.11
NM_005079	0.4	0.37	-0.14	0.01	-0.33	0.04	0.01	-0.43	-0.09	-0.52	0.17	0.06	0.19	-0.3	0.02	-0.13	-0.32	-0.19	-0.75	-0.31	-0.07	-0.14	0.12	-0.34	0.28	0.1	0.01	-0.27	-0.61	-0.21	-0.47	-0.33	0.44	-0.07	-0.23	-0.2	-0.12	-0.21	0.1	-0.02	0.23	0.11	-0.04	0.01	-0.23	-0.19	-0.32	-0.34	-0.27
Contig37140_RC	-0.36	-0.12	-0.44	-0.03	0.1	-0.02	-0.18	-0.62	-0.19	-0.36	0.16	-0.82	-0.43	-0.2	0.12	-0.31	-0.22	-0.11	-0.23	0.17	-0.14	0.06	-0.02	-0.48	0.23	-0.09	0.12	0.01	-0.06	0.13	-0.59	0.01	0.08	0.11	-0.07	-0.01	0.15	0.37	-0.09	-0.37	0.16	0.1	0.11	-0.01	-0.34	-0.06	-0.32	-0.22	0.14
AB032983	0.05	0.09	0.22	-0.08	-0.03	0.1	-0.3	0.15	-0.18	0.04	0.2	-0.42	0.11	0.2	-0.59	-0.19	-0.16	-0.22	0.18	-0.18	-0.1	-0.45	-0.04	-0.09	0.2	0.2	-0.04	-0.12	-0.07	-0.09	0.03	0.36	0.21	0.11	0.4	-0.06	-0.4	0.17	0.29	-0.1	-0.1	0.21	-0.02	0	0.14	-0.05	-0.3	-0.23	-0.02
AB032986	0.01	-0.17	0.11	0.01	0.08	-0.04	0.09	0.15	0.12	-0.1	0.02	0.01	0.14	0.04	-0.01	-0.1	0.06	0.05	-0.01	-0.04	0.06	-0.05	-0.03	0.05	-0.06	0.04	0.03	-0.01	0.06	0.11	-0.07	-0.03	-0.03	-0.44	0.02	-0.02	-0.1	-0.18	0.1	-0.01	-0.03	-0.09	0.04	0.07	-0.04	0.11	0.16	-0.22	-0.17
NM_004350	-0.16	-0.15	-0.1	-0.04	0.01	-0.28	-0.11	0.12	-0.01	-0.02	0.13	0.23	-0.28	-0.18	-0.36	-0.03	-0.13	-0.03	-0.02	0.29	-0.12	-0.21	-0.3	0.36	-0.12	-0.14	-0.27	0.11	0.04	-0.16	0.12	0.04	-0.15	-0.16	-0.22	0.04	-0.58	-0.27	-0.51	-0.01	-0.44	-0.31	0.03	-0.15	0.04	-0.11	-0.15	0.16	-0.3
NM_005080	0.04	0.21	0.11	-0.15	-0.04	0.19	0.19	-0.03	0.13	-0.15	0.21	-0.69	0.1	0.23	0.11	0.07	0.12	0.18	-0.5	-0.94	0.14	0.2	0.35	-0.77	0.2	0.11	0.24	-0.02	-0.21	0.08	-0.07	0.03	0.09	0.26	0.18	-0.26	-0.27	-0.08	0.18	0.13	0.4	0.15	-0.26	-0.7	0.07	-0.03	0.22	-0.89	-0.07
NM_004353	-0.02	0	0.15	-0.15	0.07	0.01	0.21	-0.15	0.05	-0.01	-0.06	0.26	-0.09	0.06	-0.06	-0.02	0.14	0.02	0.15	-0.01	0.15	0.03	0.12	0.04	0	0.07	-0.04	-0.22	0.08	-0.14	0	-0.16	-0.23	-0.42	0.07	0.1	-0.44	-0.17	0.38	-0.04	-0.18	0.19	0.06	-0.09	-0.13	0.17	0.21	0.03	-0.25
NM_004354	0.03	0.1	-0.28	-0.19	-0.05	0.21	0.04	-0.63	-0.1	-0.16	0.11	-0.11	-0.18	0.32	-0.17	-0.16	0.03	0.32	-0.01	-0.44	0.1	0.23	0.03	-0.12	-0.12	0.22	0.21	0.17	-0.19	0.07	-0.11	0.17	0.05	-0.36	0.38	-0.21	-0.61	0.16	0.06	0.18	-0.14	0.09	-0.43	-0.46	0	-0.2	-0.19	-0.38	0.38
NM_005084	-0.49	-0.37	-0.29	0.04	0.05	-0.52	-0.69	0.35	0.02	-0.23	-0.17	0.17	-0.34	-0.37	-0.47	0.09	-0.22	-0.26	-0.33	0.26	-0.34	-0.44	-0.49	0.15	0.08	-0.09	-0.3	0.39	-0.34	-0.81	0.01	-0.15	-0.11	0.24	0.06	0.67	-0.97	-0.52	-0.68	0.47	-0.49	-0.47	0.15	0.17	-0.12	-0.17	0.13	-0.05	-0.61
NM_004355	-0.11	-0.11	-0.23	0.3	0.16	-0.42	0.09	0.32	0.06	-0.07	0.05	-0.03	-0.37	-0.13	-0.66	0.08	0.02	0.08	0.06	0.25	-0.07	-0.2	-0.25	0.12	-0.21	0.03	-0.22	0.19	0.17	0.13	0.17	0.1	0.01	-0.17	-0.07	0.12	-0.15	-0.21	-0.25	0.12	-0.18	-0.01	0.22	-0.19	0.08	-0.05	-0.06	0.1	-0.39
NM_003627	0.42	-0.05	0.2	0.35	0.32	0.07	0.46	-0.2	0.29	0.38	-0.08	-0.14	-0.17	0.37	0.3	-0.09	0.02	0.44	0.04	-0.28	0.37	-0.34	-0.11	-0.12	-0.26	0.01	0.22	-0.11	0.11	-0.12	0.31	-0.35	-0.25	0.01	-0.24	0.08	0.06	-0.33	-0.13	-0.24	0.26	0.58	-0.09	-0.14	0.11	0.11	0.2	-0.36	-0.41
NM_004358	-0.42	-0.3	0.09	-0.12	-0.4	-0.25	-0.3	0.38	-0.24	-0.13	-0.07	0.24	0.23	-0.49	0.36	-0.13	-0.17	-0.02	-0.27	-0.02	-0.48	-0.32	-0.37	0.16	-0.07	-0.45	-0.31	-0.41	-0.35	-0.4	-0.17	-0.48	-0.1	-0.15	-0.25	-0.17	-0.28	-0.29	-0.54	0.4	-0.2	-0.5	0.38	-0.39	0.07	-0.39	0.15	-0.01	-0.01
Contig51111_RC	-0.2	-0.05	0.16	-1.2	0.03	-0.14	-0.34	-0.27	0.25	-0.16	-0.06	-0.47	0.03	-0.12	-0.16	-0.15	0.14	-0.19	0.18	0.1	-0.03	-0.35	-0.18	-0.4	-0.02	-0.14	0.08	-0.02	-0.26	-0.01	0.11	-0.19	0.12	0.15	-0.09	-0.3	-0.16	-0.29	0.11	0.32	0.16	-0.03	0.15	-0.23	0.07	-0.36	0.4	-0.24	0.22
NM_002901	-0.01	-0.21	0.02	0.06	-0.05	0.03	0.08	0.04	0	-0.1	0.04	0.05	-0.04	-0.1	-0.34	-0.03	-0.04	0.01	-0.02	0.07	-0.05	0.08	-0.1	0.25	-0.02	0.01	0.1	0.09	-0.09	0.07	-0.07	-0.25	-0.05	-0.74	-0.18	-0.07	-0.56	-0.26	0.2	0.07	-0.42	0.01	0.05	0.59	-0.4	-0.06	-0.04	0	-0.07
NM_004360	0.15	0.02	0.01	0.31	-0.03	-0.01	-0.18	-0.27	-0.37	-0.24	0.23	0.09	-0.09	-0.07	0.1	-0.01	0.23	-0.15	0.19	-0.23	-0.19	-0.29	-0.08	0.01	0	-0.24	0.2	0.11	-0.27	-0.32	-0.28	0	0.28	-0.23	0.07	-0.29	-0.26	0.11	0.25	0.05	0.04	-0.97	0.19	-0.13	0.29	-0.17	-0.06	-0.15	0.17
NM_004361	-0.12	-0.13	-0.51	-0.79	0.28	-0.1	-0.05	-0.14	-0.21	0.01	0.33	-0.76	0.19	-0.11	0.29	0.15	-0.77	-0.78	0.65	-0.28	-0.25	-0.79	-0.54	-0.33	-0.24	-0.11	-0.26	-0.42	-0.2	-0.16	-0.39	0.53	-0.25	-0.03	-0.21	-0.37	-0.43	-0.57	-0.14	-0.04	0.07	-0.44	0.27	-0.33	0.07	-0.16	0.44	-0.11	-0.33
NM_003633	0.06	-0.21	0.02	-0.34	0.06	-0.1	-0.16	-0.05	-0.2	0.01	0.17	0.02	0.29	0.09	0.09	-0.03	0.17	-0.05	0.32	-0.05	0.15	0.03	0.04	0.08	-0.4	-0.04	-0.03	-0.15	0.12	0.08	-0.01	0.1	-0.33	-0.23	-0.02	-0.05	-0.51	-0.07	0.05	0.04	-0.17	0.3	0.32	0.14	-0.05	0.07	0.07	0.01	-0.12
NM_004362	0.29	-0.02	-0.56	-0.56	0.44	-0.19	0.01	-0.26	-0.04	-0.48	-0.02	-1.01	-0.11	0.08	0.2	-0.41	-0.71	-0.38	0.07	-0.48	-0.09	-0.91	-0.32	-0.9	0.12	0.03	-0.32	-1.18	-0.1	-0.02	-0.15	0.71	-0.57	0.18	0.28	-0.07	-0.26	-0.28	-0.39	0.25	0.13	-0.29	0.15	-0.69	-0.2	0.21	-0.11	-0.26	-0.49
NM_003634	-0.06	0.1	0.1	0.02	-0.34	0.13	-0.05	0	0.12	-0.44	0.05	-0.02	0.08	-0.16	-0.07	0.07	-0.19	-0.09	-0.19	-0.1	0.1	-0.07	-0.06	-0.07	0.08	0	0.02	-0.15	-0.29	-0.25	-0.06	0.09	0.01	0.12	0.01	-0.22	0.06	-0.32	0.25	0.05	0.12	-0.11	0.06	0.21	-0.15	-0.08	0.08	-0.06	-0.07
NM_002906	0	-0.18	0.12	0.02	-0.06	-0.01	0.04	0.23	0.26	-0.23	-0.2	0.09	-0.28	-0.33	-0.33	-0.18	-0.1	-0.14	-0.13	0.06	-0.16	-0.11	-0.05	-0.12	-0.24	-0.1	0.07	0.25	0.25	0.11	0.11	-0.08	-0.03	-0.02	-0.09	0.15	0.62	-0.22	-0.23	-0.02	-0.34	-0.06	0.16	0.06	-0.27	0.14	-0.4	0.37	0.06
NM_004364	-0.02	-0.06	-0.1	0.05	0.27	-0.03	-0.17	0.34	-0.01	-0.03	0.19	-0.1	-0.03	0.12	-0.19	-0.13	0.04	0.08	0.2	0.22	0.07	-0.23	-0.18	-0.43	-0.2	-0.01	0.05	0.19	0.18	-0.02	0.06	0.08	-0.05	0.15	0.04	0.4	-0.58	0.07	0.01	0.03	0.06	-0.04	0.21	-0.47	-0.04	-0.1	0.11	-0.06	-0.2
Contig3259_RC	-0.11	0.04	-0.25	-0.31	0.23	-0.16	0.06	-0.49	-0.36	-0.03	0.09	0.09	-0.38	-0.23	0.01	-0.16	-0.02	0.05	-0.02	-0.08	0.06	0.13	0.11	0.14	-0.21	0.2	0.02	0.17	0.02	0.08	0.18	-0.02	-0.21	-0.58	0.13	0.14	-0.8	-0.03	0.17	-0.2	-0.14	0.07	-0.22	0.13	-0.24	0.16	0.04	0.06	-0.13
NM_012385	0.05	0.13	0.01	0.13	-0.23	0.02	-0.02	-0.24	0.3	-0.25	-0.32	-0.05	0.01	-0.19	0.15	-0.16	-0.09	-0.14	-0.23	-0.37	0.1	-0.2	0.03	-0.25	-0.16	-0.07	0.02	0.21	0.22	0.13	-0.17	-0.14	0.22	-0.26	0.22	0.07	0.43	-0.36	-0.03	-0.12	0	-0.16	0.11	-0.06	0.07	0.18	-0.13	0.05	-0.15
NM_004367	0.29	-0.19	-0.27	0.19	-0.44	-0.29	-0.27	-0.25	-0.23	-0.27	-0.1	-0.23	-0.35	0.23	-0.27	-0.22	-0.19	0.96	-0.19	0.2	-0.15	1.17	-0.43	-0.08	-0.18	-0.46	-0.23	0.08	-0.31	-0.13	0.02	-0.19	-0.38	-0.33	-0.46	-0.2	-0.53	-0.01	-0.48	-0.18	-0.42	0.24	-0.12	-0.53	-0.05	-0.16	-0.27	-0.06	-0.29
NM_004368	-0.08	0	-0.05	-0.03	0.03	-0.14	0.34	0.02	0.21	0.12	-0.12	0.15	0.1	0.23	-0.03	0.06	0.22	-0.03	0.17	0.07	0.34	-0.17	0	0.03	-0.13	0.2	0.03	0.13	0.17	0.01	0.16	0.07	-0.14	-0.56	0.05	0.1	-0.09	0.04	0.28	-0.04	-0.13	0.04	-0.05	0.2	-0.14	0.3	0.1	-0.23	-0.09
NM_004369	0.01	0.03	-0.16	-0.56	0.18	0.02	0.3	-0.56	-0.01	0.14	0.02	0.03	0.01	0.1	-0.14	0.01	0.31	0.13	0.29	-0.2	0.04	0.11	0.09	-0.15	-0.21	0.21	0.28	-0.34	0.16	-0.04	-0.02	-0.19	-0.19	-0.58	0.1	0.21	-0.45	-0.1	0.24	-0.04	-0.33	0.33	-0.27	-0.19	-0.23	0.3	0.08	-0.37	-0.1
NM_003641	-0.05	-0.26	0.19	0.12	-0.36	-0.46	-0.01	-0.05	-0.04	0.17	0.13	-0.03	-0.26	0	-0.32	0.03	0.13	-0.09	0.12	-0.23	-0.05	0.47	-0.16	0.07	0.24	0.5	-0.18	-0.16	-0.08	-0.12	0.43	0.18	-0.07	-0.37	0.29	-0.09	-0.06	-0.29	-0.21	0.41	0.44	-0.08	-0.03	-0.29	-0.12	-0.19	0.42	-0.23	-0.14
NM_012391	0.21	0	0.11	0.14	-0.01	0.18	0.04	0.06	0.22	0.08	0.24	-0.32	0.21	0.12	-0.01	0.21	0	0.09	0.09	-0.18	0.17	0.07	0.22	-0.36	0.08	0.02	-0.02	-0.05	0.18	0.08	-0.01	-0.02	0.07	0.09	0.09	-0.03	0.04	-0.11	0.22	0.26	0.35	0.1	0.22	-0.21	0.37	0.13	-0.06	-0.15	-0.12
NM_002916	-0.3	-0.08	0.03	-0.31	0.06	-0.21	-0.37	0.27	-0.14	-0.22	-0.03	0.02	0.04	-0.24	0.08	0	-0.26	-0.18	-0.14	0.13	-0.23	-0.09	-0.24	0.3	-0.21	-0.17	-0.22	-0.25	-0.46	-0.25	-0.18	0.1	-0.03	-0.26	0.06	-0.11	-0.65	-0.04	-0.14	0.04	-0.01	-0.46	-0.05	0.14	-0.1	-0.19	-0.14	0.37	0.06
NM_003645	-0.1	0.51	0.34	-0.69	-0.43	0.37	-0.74	-0.15	-0.38	0.27	0.26	-0.94	-0.09	-0.35	-0.99	-0.25	-0.14	0.22	-0.25	-0.53	0	-0.01	0.03	-1.01	0.65	-0.19	0.44	-1.11	-0.1	-0.87	0.52	-0.1	0.01	0.22	-0.48	-0.57	-0.14	-0.91	0.04	-0.28	0.97	-0.53	-0.52	-1.17	0.23	-0.81	0.3	-0.97	0.05
NM_004374	0.19	-0.04	-0.45	0	-0.35	0.03	-0.32	-0.27	0.1	-0.21	0.35	-0.62	-0.21	-0.32	-0.4	-0.69	-0.34	-0.01	-0.58	-0.46	-0.47	0.08	-0.39	-0.77	0.69	-0.69	-0.21	-0.37	-0.53	-0.57	-0.02	-0.43	0.46	-0.07	0.09	-0.39	-0.04	-0.13	-0.5	-0.4	-0.1	-0.22	-0.56	-0.72	0.39	-0.46	-0.26	-0.81	0.61
NM_012395	0.24	-0.12	0.3	-0.38	-0.17	0.14	-0.11	-0.33	0.42	-0.04	-0.18	0.1	-0.13	-0.26	0.47	0.18	-0.04	0.34	0.02	-0.21	0.34	-0.09	-0.17	0.28	-0.01	-0.07	0.04	-0.09	0.05	0.21	0.3	-0.06	-0.19	-0.04	-0.11	-0.01	-0.18	-0.16	-0.08	-0.13	-0.1	0.37	-0.25	-0.05	0.15	0.45	0.04	-0.19	-0.05
NM_012396	-0.27	-0.1	-0.17	-0.37	0.05	-0.09	0.21	-0.06	0.18	-0.01	-0.09	-0.14	-0.17	0	0.21	0.11	0.12	0.08	0.03	0.54	0.08	0.01	0.08	-0.05	-0.12	-0.04	0.07	0.1	0.31	0.05	-0.02	-0.34	-0.03	-0.08	0.11	0.06	0.17	0.01	0.07	-0.08	-0.09	-0.02	0.09	0.08	-0.06	0.21	0.19	-0.27	-0.46
NM_004378	-0.5	-0.46	1.05	-0.33	-0.55	-0.21	-0.49	0.47	-0.32	-0.36	-0.39	0.32	-0.34	-0.22	0.71	-0.29	-0.57	-0.53	-0.32	-0.16	-0.52	-0.35	-0.43	0.2	-0.47	-0.59	-0.35	0.09	-0.43	0	-0.49	0.4	-0.61	-0.39	-0.26	-0.43	-0.04	-0.73	0.46	-0.27	-0.55	-0.35	-0.29	-0.15	-0.46	-0.35	-0.37	0.53	-0.38
NM_003651	0.05	-0.1	0.02	0.16	-0.26	-0.13	0.32	-0.06	-0.04	-0.07	-0.14	0.03	-0.09	-0.02	-0.33	-0.09	0.06	0.13	-0.19	0.73	0.08	-0.03	0.17	0.11	-0.02	0.04	0.06	0.23	0.02	-0.11	-0.14	-0.16	-0.16	-0.61	-0.15	-0.1	0.07	-0.41	-0.09	-0.23	-0.08	-0.11	-0.01	0.48	-0.18	-0.01	-0.27	0.12	-0.01
NM_002923	-0.08	0.14	0.02	-0.27	-0.19	-0.31	0.11	0.44	-0.23	-0.46	-0.35	0.37	-0.32	-0.26	0.04	-0.06	-0.07	-0.24	-0.16	0.06	-0.09	-0.17	-0.18	-0.16	0.05	-0.12	-0.17	-0.06	-0.09	-0.17	-0.01	-0.16	-0.13	-0.48	-0.18	-0.25	-0.91	-0.43	-0.18	0.06	-0.33	0.03	-0.33	0.41	-0.41	0.02	0	0.41	-0.33
NM_003652	0.2	0.02	0.21	-0.25	-0.03	0.03	0.32	-0.09	-0.01	0.14	0.02	0.03	0.12	0.19	-0.47	0.05	0.52	-0.07	0.34	-0.09	0.23	0.07	0.26	-0.11	-0.2	0.01	0.35	0.1	0.23	0.33	0.03	-0.23	-0.11	-0.62	-0.11	0.27	-0.28	-0.11	0.26	0.08	-0.23	0.18	0.06	-0.08	0	0.24	0.02	-0.37	-0.19
NM_004382	0.18	0.06	0.12	-0.3	0.14	0.02	0.27	-0.34	0.15	0.27	0.03	0.03	0.01	0.16	-0.15	0.12	0.26	0.11	0.22	-0.02	0.22	0.12	-0.04	-0.06	-0.2	0.24	0.07	-0.33	0.12	-0.12	-0.06	-0.14	-0.12	-0.42	0.1	0.14	-0.04	-0.14	0.29	-0.04	-0.07	0.2	-0.1	-0.16	-0.08	0.27	0.09	-0.18	-0.17
NM_003654	-0.07	-0.16	0.77	0.16	-0.05	-0.16	-0.1	-0.17	-0.14	0.5	-0.21	-0.18	0.06	-0.06	-0.33	-0.16	-0.11	-0.1	-0.11	-0.15	-0.13	-0.23	-0.28	-0.23	0.16	-0.06	-0.01	-0.35	-0.15	-0.3	-0.14	0.08	-0.29	-0.27	-0.2	-0.13	-0.32	0.44	-0.24	-0.15	0.05	-0.36	-0.08	-0.2	0.03	-0.1	-0.03	-0.13	-0.25
NM_004385	0.03	0.04	-0.07	-0.43	0.44	0.07	0.34	-0.58	-0.18	0.16	-0.04	-0.02	-0.1	0	-0.02	-0.1	0.09	0.2	0.23	-0.21	-0.01	0.19	0.05	-0.14	-0.16	0.28	0.25	-0.35	0.05	-0.02	0.09	-0.07	-0.2	-0.8	0.11	0.2	-0.43	-0.04	0.29	-0.24	-0.31	0.35	-0.06	0	-0.39	0.38	0.05	-0.09	-0.11
NM_002928	-0.36	-0.05	-0.3	-0.36	-0.05	-0.48	0.13	-0.34	-0.13	-0.43	-0.07	0.13	-0.09	-0.26	-0.1	0.16	-0.02	0.01	-0.26	-0.44	-0.11	-0.45	-0.47	-0.01	-0.34	-0.23	-0.2	-0.45	-0.21	-0.58	0.06	-0.03	0.1	0.99	-0.09	-0.18	-0.38	0.26	-0.06	0.04	-0.11	-0.19	-0.1	0.13	-0.32	-0.01	0.25	-0.12	-0.26
NM_003657	-0.06	-0.42	-1.07	0.18	0.2	0.36	0.13	-0.69	-0.08	0.13	0.71	-1.65	-0.11	0.48	-1.07	-0.01	-0.66	0.11	0.2	-0.89	-0.68	-0.6	0.19	-1.34	-0.67	-0.56	-0.4	-0.54	-0.53	0.12	-0.75	-0.03	0.49	-0.01	0.44	-0.7	0.06	-0.12	0	-0.34	0.82	-0.12	0.13	-0.33	0.41	0.1	-0.22	-0.89	-0.43
Contig44414_RC	-0.02	-0.08	0.14	-0.13	0.01	0.16	-0.14	-0.02	-0.07	0.13	-0.21	0.27	-0.05	0.11	0.06	-0.14	-0.11	0.25	0	0.03	-0.12	-0.15	-0.33	0.02	0.28	-0.09	-0.02	-0.23	-0.06	0	0.09	0.08	-0.03	0.15	0.02	0.01	-0.23	0.23	-0.22	-0.04	0.01	-0.11	-0.18	0.28	-0.06	-0.22	0.11	-0.03	-0.04
NM_004390	0.03	-0.15	0.14	0.04	0.01	0.02	-0.28	0.31	0.11	-0.08	0.03	-0.02	-0.09	-0.05	-0.23	-0.17	-0.05	-0.01	0.05	0.12	0.04	-0.21	-0.17	-0.37	0.17	0.04	-0.26	0.21	0.13	0.13	0.21	0.02	-0.15	-0.05	0.16	0.26	-0.41	0.03	-0.35	-0.01	-0.16	0.15	0.17	-0.28	0.08	-0.11	0.34	-0.08	-0.06
NM_002933	-0.45	-0.2	0.14	0.05	-0.13	-0.5	-0.08	0.26	-0.1	-0.12	-0.02	-0.02	-0.31	-0.38	-0.14	-0.03	-0.13	-0.18	-0.41	0.12	-0.1	-0.28	-0.28	-0.07	-0.35	0.04	-0.16	0.29	0.28	0.04	-0.05	0.16	-0.26	-0.06	-0.26	0.43	-0.43	-0.04	-0.41	0.32	-0.18	-0.24	-0.07	0.37	-0.03	0.3	0.08	0.14	-0.19
NM_003662	-0.27	-0.24	0	0.17	-0.38	-0.25	-0.49	0	-0.25	-0.05	0.25	-0.03	-0.03	-0.64	-0.27	0.15	-0.43	-0.38	-0.52	0.3	-0.51	-0.59	-0.25	0.45	-0.18	-0.2	-0.24	-0.31	-0.66	-0.18	-0.26	-0.11	-0.21	-0.3	0.34	-0.18	-0.17	-0.23	-0.28	0	0.11	-0.27	-0.17	0.08	0.15	-0.19	-0.2	0.51	0.06
NM_004392	0.13	-0.04	0.15	0.44	0.13	0.51	-0.06	-0.45	0.43	0.19	0.26	-0.44	0.22	0.05	0.16	0.11	-0.22	-0.15	0.25	-0.48	-0.26	-0.29	0.32	-1.06	-0.03	-0.08	0.13	-0.11	-0.14	0.11	-0.73	0.2	0.17	0.33	-0.09	-0.56	-0.49	-0.39	0.43	-0.13	0.67	-0.77	-0.12	-0.86	-0.14	-0.07	0.04	-0.57	-0.43
NM_002937	-0.26	-0.02	-0.32	-0.14	0.19	0.36	0.1	-0.61	-0.14	0.29	-0.13	-0.39	-0.16	0.21	0.11	-0.21	0.15	0.28	0.11	-0.57	-0.1	-0.09	0.37	-0.54	-0.14	0.17	0.22	0.38	-0.03	0.35	0.28	0.12	0.02	0.32	-0.16	0.06	-0.19	-0.24	0.03	0.02	0.2	0.11	0.03	-0.36	-0.02	0.01	0.22	-0.43	-0.13
NM_004395	0.11	-0.27	0.01	0.22	-0.08	-0.05	0.14	-0.03	0.02	-0.19	-0.18	0.01	0.25	-0.12	-0.23	0.1	0.01	-0.25	0.23	0.17	0.05	-0.1	-0.2	0.09	-0.12	0.07	-0.04	-0.16	0.09	-0.07	0.03	-0.07	-0.12	-0.06	-0.09	-0.04	-0.49	-0.16	-0.1	0.14	0.03	-0.09	0.21	0.09	-0.2	0.04	-0.11	-0.06	-0.1
NM_004399	-0.36	-0.01	0.07	-0.26	-0.44	0.11	-0.2	0.08	-0.03	-0.04	0.02	0.07	0.07	-0.13	-0.18	0.03	-0.52	-0.11	-0.06	-0.13	0.01	-0.36	-0.68	0.3	0.03	-0.32	-0.24	-0.1	0.07	-0.64	-0.22	-0.42	0.03	-0.3	-0.13	-0.21	0.07	-0.21	-0.18	0.13	-0.24	-0.34	0.08	-0.03	0.04	-0.09	0	0.11	0.01
NM_003670	0.1	0.19	-0.11	0.01	-0.06	0.27	0.12	-0.45	0.11	0.12	-0.03	-0.14	-0.24	0.21	-0.25	-0.15	0.28	-0.06	0.01	0.04	0.02	0.23	0.4	-0.02	-0.08	0.07	0.08	-0.1	-0.1	-0.07	-0.02	0.19	0.21	0.23	-0.15	-0.18	-0.37	0.14	0.1	0.04	0.62	0.14	-0.28	-0.32	0.07	0.01	0.1	-0.2	0.07
NM_003672	0.82	0.26	0.16	-0.43	0.01	0.23	-0.26	0.27	-0.16	-0.48	-0.31	-0.43	-0.24	-0.42	-0.25	-0.32	0.79	-0.38	-0.41	-0.04	0.08	-0.48	0.02	-0.31	0.55	0.09	0.9	0.09	-0.32	-0.38	-0.29	-0.2	0.12	-0.5	-0.49	-0.42	-0.62	-0.14	-0.11	-0.33	0.15	-0.72	-0.31	0.02	-0.18	-0.41	-0.16	-0.53	-0.15
AJ270996	-0.18	-0.07	-0.15	0.01	-0.16	-0.16	-0.03	0.77	0.24	0.01	0.3	0.53	-0.13	-0.11	-0.19	-0.03	-0.09	-0.04	-0.12	-0.1	-0.02	-0.04	-0.03	0.04	-0.15	-0.14	-0.09	0.05	0.04	-0.04	-0.09	0.35	-0.2	-0.14	-0.09	-0.16	-0.02	-0.13	-0.16	0.27	0.32	-0.15	-0.25	0.02	0.19	-0.08	-0.08	0	-0.12
NM_003675	-0.16	-0.06	-0.19	-0.05	0	-0.2	-0.18	0	-0.22	-0.27	-0.08	-0.04	-0.25	-0.17	0.05	-0.17	-0.31	-0.12	-0.12	0.31	-0.16	-0.01	-0.07	0.12	-0.15	0.08	-0.2	-0.01	-0.16	-0.1	-0.03	0	-0.16	-0.12	0.25	-0.12	-0.34	-0.03	-0.16	-0.06	-0.16	-0.04	0.15	0.08	-0.21	-0.08	-0.05	0.05	0
NM_003676	-0.1	-0.27	-0.04	-0.21	-0.04	-0.33	-0.26	-0.04	-0.37	-0.18	-0.17	-0.15	-0.21	0.14	0.07	0.07	-0.16	0	0.12	0.16	-0.15	0.03	-0.32	0.13	-0.3	0.08	-0.34	-0.2	-0.25	-0.21	-0.02	0.03	-0.36	-0.34	0.08	-0.12	-0.04	-0.11	-0.17	0.11	-0.37	0.03	0.23	0.2	-0.24	-0.09	-0.1	0.05	-0.18
NM_002949	-0.09	0.01	-0.03	-0.08	-0.22	-0.08	0.01	0.27	0.11	-0.17	-0.09	0.03	0.15	-0.16	-0.33	0.45	-0.14	-0.16	-0.09	-0.03	-0.03	-0.21	0.25	-0.06	0.02	-0.09	-0.17	-0.18	-0.1	-0.23	-0.17	-0.04	-0.11	0.32	0.06	-0.12	-0.25	-0.14	-0.14	0.17	0.09	-0.19	0.4	0.15	0.1	-0.05	-0.07	0.05	-0.14
Contig2889_RC	-0.11	-0.07	0.06	0.46	-0.01	0.05	0.34	0.07	0.28	0.12	-0.07	0	0.2	0.07	-0.1	0.09	0.01	-0.08	0.03	-0.07	-0.13	-0.09	0.07	0.07	0.02	-0.05	-0.04	-0.16	0.03	0.07	0	0.08	-0.12	0.07	-0.04	-0.07	-0.34	-0.07	-0.08	0.1	0.18	0.03	0.18	-0.31	0.06	0.01	0.09	-0.12	0.06
Contig52425_RC	0.24	0.07	-0.21	-0.02	0.1	0.2	0.04	-0.08	0.07	-0.01	-0.03	-0.33	-0.14	-0.13	0.11	-0.12	-0.1	0.06	-0.1	-0.14	-0.18	0.16	0.04	-0.26	0.19	0.09	0.11	0.16	0.21	0.18	-0.06	-0.02	0.13	-0.02	-0.2	-0.11	0.44	0.18	-0.16	-0.33	-0.06	0.1	-0.16	-0.31	-0.15	0.01	-0.14	-0.12	0.17
NM_002956	0.04	-0.07	-0.35	0	0.22	-0.14	0	-0.19	-0.27	-0.1	0.08	-0.05	-0.33	-0.26	0.15	-0.18	-0.16	0.1	-0.16	-0.13	-0.13	-0.02	0.16	-0.02	0.02	0.18	0.03	0.13	-0.14	-0.05	0.11	0.13	0.37	-0.23	0	0.02	-0.04	0.12	0.03	-0.02	0.02	0.11	-0.06	0.24	-0.08	0	-0.11	0	-0.05
NM_003686	-0.37	-0.21	-0.07	-0.1	-0.26	-0.25	-0.17	0.4	-0.21	-0.01	-0.06	0.19	0.11	-0.28	0.45	0.23	-0.34	-0.35	-0.33	0.31	-0.29	-0.21	-0.25	0.26	-0.19	-0.28	-0.27	-0.26	-0.08	-0.56	-0.2	0	-0.05	0.23	0.27	0.03	0.02	-0.01	-0.18	0.26	-0.16	-0.27	0.03	0.43	0.06	0.08	0.02	0.66	0.09
NM_003688	0.13	-0.1	0.29	-0.02	-0.23	-0.09	0.03	0	-0.18	-0.17	-0.13	-0.21	-0.02	0.04	0.75	-0.16	0.09	0.15	-0.21	0.04	-0.12	0.12	-0.14	0.01	-0.18	-0.1	0.07	-0.18	-0.25	-0.44	0.04	-0.25	0.02	-0.26	-0.32	-0.41	-0.34	-0.32	0.61	-0.05	0.39	-0.17	-0.01	0.06	-0.15	-0.12	0.04	-0.05	-0.07
NM_003689	0.1	0	0.24	0.34	-0.06	0.09	0.06	-0.12	0.13	0.01	0.02	-0.17	0.18	0.04	0.43	0	0.04	-0.01	0.02	-0.29	0.34	-0.08	0.14	-0.03	0.33	0.06	0.03	0.05	-0.1	0.04	0.04	0.09	0.09	-0.04	0.04	-0.13	-0.24	-0.04	-0.09	-0.08	0.06	0.01	-0.18	-0.35	0.15	-0.04	0.01	-0.23	0.06
NM_002961	-0.28	0.21	-0.17	-0.14	-0.02	-0.31	0.01	0.1	0.23	-0.19	-0.13	0.81	-0.3	-0.12	-0.24	-0.05	0	-0.04	-0.07	-0.02	-0.19	-0.33	-0.43	0.51	-0.1	0.05	-0.19	0.09	-0.01	-0.15	0.14	-0.02	0.07	-0.25	0.15	0.18	-0.33	-0.36	-0.19	-0.04	-0.28	-0.12	-0.24	-0.17	-0.2	-0.05	-0.04	-0.04	-0.44
NM_002963	-0.76	-0.92	0.41	0.37	-1.21	-0.65	-0.91	-0.5	-0.55	-0.82	-0.82	-0.44	-0.94	-1.25	-0.64	-0.83	-1.18	0.56	-0.95	0.68	-1.31	-0.01	-1.28	-1.32	-1.58	-1.04	-0.95	-1.45	-1.05	-0.87	0.67	-1.95	-1.26	-1.21	-0.83	-0.66	-0.83	-2	-1.72	-0.54	-1.25	-1.1	-0.88	-1.05	-0.82	-0.74	-0.06	-0.22	-0.81
NM_002964	-1.34	-1.15	0	0.33	-1.02	-1.17	-1.38	0.03	-1.03	-1.55	-1.38	-0.63	-0.86	-1.52	-0.94	-1.27	-1.43	-0.62	-1.24	1.37	-1.5	-0.67	-1.74	-1.21	-0.44	-1.45	-1.46	-1.29	-1.23	-1.41	0.14	-1.48	-1.13	-1.59	-1.21	-0.92	-1.27	-1.3	-1.87	-0.67	-1.63	-1.29	-0.43	-0.73	-1.18	-1.11	-0.07	-0.17	-1.4
NM_002965	-1.44	-0.9	0.23	0.51	-0.93	-1.03	-0.98	0.07	-0.85	-1.06	-1.11	-0.34	-0.88	-1.13	-0.79	-1.06	-1.17	-0.08	-1.11	1.05	-1.2	-0.51	-1.29	-0.79	-0.42	-0.88	-1.26	-0.77	-1.04	-0.98	0.61	-1.11	-1.03	-1.21	-0.95	-0.53	-0.94	-1.2	-1.48	-0.56	-1.33	-1.05	-0.06	-0.43	-1.04	-0.97	-0.74	-0.29	-1.12
AF052101	0.15	-0.04	-0.23	-0.18	0.09	0.14	0.13	-0.32	0.08	-0.01	-0.05	0.16	-0.1	0.09	-0.07	-0.05	0.1	0.04	0.19	-0.12	0.01	0.12	0.08	-0.11	0.07	-0.08	0.18	0.19	0.22	0.27	0.07	0.08	0.05	0.02	-0.19	0.04	0.01	0.01	0.05	-0.1	0.11	0.11	-0.3	0.01	-0.27	-0.07	-0.06	-0.2	0.02
NM_002966	-0.42	0.04	-0.04	-0.28	-0.14	-0.24	0.22	0.25	0.27	0.05	0.12	0.24	-0.07	-0.09	0.01	0.06	-0.14	0.03	-0.09	0.16	-0.05	-0.44	-0.19	0.11	-0.2	0.1	-0.12	-0.05	0.16	-0.1	0.02	0.05	-0.04	-0.41	0.01	0.01	0.25	-0.44	-0.01	-0.22	-0.36	-0.06	-0.02	0.07	-0.23	0.11	-0.25	0.17	-0.03
AF052107	0.36	0.01	-0.23	-0.32	0.46	-0.01	-0.18	0.04	-0.15	-0.17	0.01	-0.21	-0.27	-0.11	-0.09	-0.15	-0.45	-0.1	-0.12	-0.38	-0.17	0.01	0	-0.36	0.1	0.19	0.02	-0.33	-0.11	0.03	0.02	-0.09	-0.08	-0.12	0.19	0.1	-0.43	-0.06	0.23	0.17	0.21	0.01	-0.06	0.2	0.1	0.19	-0.37	-0.22	0.02
Contig52417_RC	0.12	-0.19	0.04	0.03	-0.04	-0.2	0.08	-0.12	-0.15	-0.05	-0.04	0.16	0.04	0.03	0.17	-0.1	0.01	0.18	-0.07	-0.09	0.08	-0.09	0.26	-0.19	-0.12	0.14	-0.01	0.02	-0.19	-0.01	-0.13	-0.15	-0.27	0.05	-0.1	-0.1	-0.44	-0.22	0.08	-0.13	0.03	0.04	0.37	0.42	-0.3	-0.2	0.1	-0.14	-0.02
U80736	-0.19	-0.73	0.05	0.47	0.45	-0.27	0.04	-0.07	-0.07	0.27	0.24	-0.06	-0.03	-0.06	0.41	0.18	0.14	0.45	0.1	-0.71	-0.46	-0.2	-0.19	-1.25	-0.71	0.12	-0.32	-0.15	-0.25	0.12	-0.58	0.26	-0.33	-0.05	0.23	-0.34	-0.37	0.15	0.03	0.09	-0.01	-0.69	0.23	0.12	0.62	-0.06	-0.06	-0.16	0.13
Contig37483_RC	0.07	0.29	0.23	0.65	-0.27	0.29	0.09	0.24	0.7	-0.08	0	-0.01	0.39	0	-0.37	0.32	-0.03	-0.23	0.01	-0.3	-0.32	-0.37	-0.16	0.06	-0.03	-0.31	-0.08	-0.22	0.18	-0.1	0.11	-0.26	-0.01	-0.05	-0.26	-0.11	0.35	-0.43	-0.01	0.28	0.1	-0.28	-0.23	-0.26	0.4	-0.16	-0.17	0.29	-0.32
NM_002970	-0.07	-0.13	-0.14	-0.1	-0.08	-0.16	-0.18	0.43	0.18	-0.39	-0.19	0.04	-0.18	-0.09	-0.1	-0.19	-0.1	0.17	-0.22	0.01	-0.02	0.34	-0.03	-0.19	-0.19	0.13	-0.22	-0.06	0.1	0.08	-0.02	-0.2	-0.14	-0.06	-0.07	0.01	-0.31	-0.27	-0.19	0.05	-0.21	-0.24	0.06	0.02	-0.24	-0.13	0.13	0.01	0.05
NM_002975	0.05	0.01	0.09	-0.34	0.02	0.04	0.34	-0.3	0.17	0.06	0.09	0.2	0.03	0.13	0.25	-0.07	0.28	0.05	0.28	-0.1	0.22	0.1	0.02	-0.12	-0.2	0.15	0.18	-0.12	0.28	0.06	0.03	-0.09	-0.08	-0.7	0.21	0.12	-0.16	-0.19	0.31	0.07	-0.11	0.11	-0.13	-0.12	-0.1	0.18	0.28	-0.27	-0.23
NM_002979	-0.07	0.05	-0.22	0.13	0.12	-0.16	0.08	-0.09	-0.26	-0.12	0.07	-0.29	-0.28	-0.26	0.16	-0.13	-0.38	0.03	-0.01	-0.03	-0.11	0.01	0	-0.18	-0.06	0.18	0.13	0.11	-0.08	0.2	0.11	0.23	-0.08	-0.24	0.06	0.02	-0.3	0.1	0.01	-0.13	-0.14	0.14	0.15	0.04	-0.2	0.01	-0.13	-0.22	0.07
Contig43435_RC	-0.07	0.41	-0.3	-0.26	0.07	-0.27	-0.24	-0.29	-0.49	0.01	-0.38	-0.23	-0.29	0.15	-0.21	-0.22	-0.17	-0.3	-0.46	-0.44	-0.11	-0.7	-0.05	-0.15	-0.03	0.01	-0.32	0	-0.63	-0.33	-0.06	-0.76	-0.3	-0.68	-0.21	-0.22	-0.06	0.11	-0.08	-0.12	-0.3	-0.23	-0.55	0.02	0.15	-0.28	-0.05	-0.61	-0.17
Contig31288_RC	-0.33	-0.12	-0.26	-0.28	-0.24	-0.23	-0.42	0.3	-0.28	-0.28	0.51	0.22	-0.05	-0.35	0.04	0.12	-0.48	-0.42	-0.3	0.34	-0.44	-0.42	-0.55	0.47	-0.27	-0.27	-0.27	-0.35	-0.18	-0.41	-0.51	-0.07	-0.18	0.17	-0.15	-0.16	-0.25	-0.18	-0.18	0.08	-0.09	-0.66	-0.09	0.35	-0.07	-0.06	-0.15	0.37	0.2
Contig38438_RC	-0.45	-0.78	-0.57	-0.12	0.32	0.16	-0.57	0.64	-0.3	0.45	0.44	-1.06	-0.76	0.56	0.18	-0.59	-0.29	-0.81	0.34	-0.56	-0.11	0.52	-0.34	-0.47	-0.97	0.21	-0.7	-0.62	-0.34	0.89	-0.54	1.12	-0.7	0.4	-0.44	0.18	-1.11	-0.63	-0.49	-0.31	-0.46	-0.16	-0.34	-0.89	-0.31	-0.12	-0.74	-0.93	-0.89
NM_002983	-0.22	0	-0.41	0.08	-0.09	-0.46	0.02	0.22	0.29	-0.35	0.19	0.06	-0.14	-0.2	-0.23	-0.11	-0.02	-0.12	-0.08	0.06	-0.29	-0.34	-0.83	0.14	0.07	-0.03	-0.34	0.31	-0.24	-0.54	0.29	0.11	0.08	-0.24	-0.14	0.36	-0.39	0.12	0.01	0.56	-0.61	-0.41	0.03	0.17	-0.16	-0.23	0.13	-0.17	-0.14
NM_002984	-0.24	0.06	-0.32	0.28	-0.05	-0.59	-0.28	0.51	0.09	-0.27	0.07	0.03	-0.51	-0.21	-0.3	-0.18	0.08	-0.13	-0.04	0.42	-0.26	-0.4	-0.82	0.07	-0.16	-0.25	-0.42	0.1	-0.11	-0.12	0.19	0.14	0.09	-0.37	-0.14	0.21	-0.6	0.41	-0.36	0.41	-0.52	-0.32	0.31	0.09	-0.03	-0.18	-0.11	0.07	-0.47
NM_002985	-0.12	-0.32	0.01	0.48	-0.12	-0.46	-0.54	0.46	0.02	-0.31	0.1	0.2	-0.4	-0.27	-0.54	-0.06	-0.21	0.01	0.01	0.73	-0.31	-0.41	-0.48	0.32	-0.37	-0.38	-0.44	0.1	-0.03	0.07	0.25	0.11	-0.21	-0.34	-0.35	0.08	-0.79	-0.14	-0.97	0.04	-0.73	-0.33	0.36	0.04	-0.09	-0.26	-0.24	-0.04	-0.54
NM_002986	-0.17	0.05	0.27	0.54	0.04	-0.23	0.09	0.33	0.05	-0.13	-0.08	0.24	-0.22	0.18	-0.44	-0.06	-0.08	0.05	-0.02	0.09	0.17	-0.25	-0.54	-0.52	0.28	0.18	-0.21	-0.39	-0.02	-0.64	0.32	0.12	0.61	-0.17	0.1	0.3	-0.65	-0.28	0.1	-0.17	-0.13	-0.01	-0.1	0.01	-0.36	-0.14	-0.27	-0.06	-0.22
NM_002988	-1.22	-0.61	-1.01	-0.29	-0.84	-0.84	-0.8	0.21	-0.05	-0.86	-0.31	0.74	-0.61	-0.42	-0.86	-0.25	-0.85	-0.37	-0.62	0.59	-0.69	-1.34	-0.9	-0.41	-0.44	-0.57	-0.52	1.19	-0.51	-1	-0.83	-0.28	-0.15	0.04	-0.38	-0.15	-1.27	-1.08	-1.47	-0.02	-1.15	-0.82	0.09	0.39	-0.37	-0.32	-0.82	-0.11	-1.03
NM_002989	-0.02	-0.49	-0.57	-0.47	-0.43	-0.23	0.25	-0.15	-0.15	-0.59	0.07	0.21	-0.27	-0.04	-0.47	0.49	-0.5	-0.06	-0.3	-0.55	-0.62	-0.01	-0.2	0.18	-0.39	-0.06	-0.03	0.57	0.3	0.21	-0.37	-0.55	-0.2	-0.2	0.09	0.04	-0.11	-0.41	-0.54	-0.02	-0.75	-0.49	-0.25	-0.83	0.06	-0.36	-0.19	-0.45	-0.02
Contig35182_RC	-0.03	-0.22	0.25	0.33	-0.12	-0.06	0.05	0.22	0.17	-0.24	0.26	0.02	0.2	-0.11	-0.17	0.19	-0.1	-0.17	-0.12	0.09	-0.1	-0.3	-0.32	0.16	0.04	-0.14	0.04	-0.11	0.06	-0.09	-0.18	0.04	-0.02	-0.41	0.4	-0.15	-0.07	-0.09	0.17	-0.07	-0.31	-0.21	0.15	0.08	-0.06	-0.11	0.08	-0.2	0.01
Contig47787_RC	-0.07	-0.2	-0.22	-0.62	-0.13	-0.25	-0.13	0.16	-0.15	-0.24	0.11	-0.01	-0.21	0.08	0.02	-0.16	-0.14	-0.15	-0.21	0.44	0.02	-0.01	0.12	-0.07	-0.33	-0.22	-0.05	0.17	-0.05	-0.07	-0.25	-0.59	-0.38	0.11	0.17	-0.26	-0.5	-0.16	-0.1	-0.15	-0.22	0.13	-0.02	0.28	-0.06	-0.04	-0.31	-0.18	0.17
AF052130	-0.11	0.02	0	0.21	0.14	0.1	0.04	-0.15	-0.16	-0.13	-0.02	-0.07	-0.39	0.22	0.05	-0.14	-0.03	0.03	0.19	0.05	-0.03	0.22	0.13	-0.13	-0.2	0.1	-0.04	0.01	-0.14	-0.01	-0.02	-0.03	-0.14	-0.09	-0.07	-0.08	-0.34	0.06	0.52	-0.19	-0.07	-0.05	0.01	-0.02	-0.24	-0.14	-0.18	-0.05	-0.11
Contig54010_RC	-0.07	0.03	-0.06	0.04	-0.13	-0.13	0.03	0.14	-0.05	0.08	-0.17	0.13	0.13	0.06	0.2	-0.01	0.08	0.02	0	0.02	-0.04	0.13	0.14	0.19	0.01	-0.24	0.1	0.16	0.19	0.09	-0.03	-0.11	0.08	0.18	0.19	0.24	0.4	0.12	-0.01	-0.05	-0.05	0.2	0.09	0.4	0.05	0.1	0.11	0.38	0.1
NM_002996	0.05	-0.32	0.02	0.06	-0.2	-0.37	0.02	0.31	-0.44	-0.11	-0.27	0.3	-0.34	-0.38	-0.08	-0.25	-0.16	-0.02	-0.1	-0.23	-0.04	-0.15	0.02	0.66	-0.48	-0.35	-0.19	0.64	-0.02	0.09	0.05	-0.5	-0.36	-0.62	-0.37	-0.1	0.33	-0.36	-0.35	-0.43	-0.5	-0.39	0.25	0.49	-0.23	-0.17	0.01	0.91	-0.24
NM_002997	-0.22	-0.22	-0.01	-0.23	0.14	-0.34	0.26	0.09	0.02	-0.1	-0.29	-0.07	0.06	0.09	-0.09	-0.18	-0.01	0.22	0.02	0.04	0.12	0.01	-0.41	-0.33	-0.69	-0.06	-0.33	-0.26	-0.17	-0.61	-0.04	-0.4	-0.32	-0.78	0.12	-0.01	0.01	-0.16	0.1	-0.09	-0.12	-0.08	0.38	-0.01	-0.47	0.02	0.03	-0.04	-0.15
NM_002999	0.15	-0.12	-0.04	-0.14	0.17	0.3	-0.08	-0.14	-0.12	0.14	-0.09	-0.09	-0.19	0.16	0.02	-0.26	0.14	0.05	0.17	-0.06	-0.18	-0.21	0.27	-0.2	0.13	0	0.04	-0.05	-0.31	0.01	-0.18	-0.01	0.38	-0.08	0.02	-0.01	-0.55	0.18	-0.05	-0.02	0.3	0.13	-0.22	-0.06	0.11	-0.16	0.23	-0.52	0.11
Contig49013_RC	0.17	-0.02	0.25	-0.58	0.14	0.03	0.09	-0.26	-0.13	0.03	0.2	0.04	0.19	0.23	0.04	0.03	0.22	-0.02	0	0	0.03	0.03	-0.16	0.08	-0.05	0.14	0.08	-0.09	-0.13	-0.05	-0.17	0.02	0.09	-0.23	0.03	0.03	-0.54	-0.08	0.23	-0.04	-0.08	0.12	0.16	0.2	0.03	0.08	-0.02	-0.08	-0.05
Contig60194_RC	0.11	0.07	-0.27	-0.39	0.3	-0.02	0.26	-0.35	0.11	-0.04	0.11	0.14	-0.14	0.15	-0.06	-0.1	0.1	0	0.01	0.03	0.19	0.1	-0.3	-0.18	-0.29	0.03	-0.08	0.09	0.01	-0.03	0.04	-0.18	-0.07	-0.47	0.19	0.29	-0.37	-0.08	0.2	-0.17	-0.03	0.22	-0.23	0.12	-0.21	0.15	0.11	-0.22	-0.19
Contig47930_RC	0.07	0.02	-0.05	0.01	0.11	0.1	-0.08	-0.33	-0.36	-0.03	0.2	0.03	-0.07	-0.03	0.02	-0.06	-0.17	-0.02	-0.06	-0.21	-0.01	-0.1	0.07	0.12	-0.04	0.17	0	-0.01	-0.21	-0.01	0.03	-0.06	-0.18	0.02	-0.26	-0.14	-0.44	0.12	0.43	-0.19	-0.18	-0.02	-0.25	0.25	0.03	-0.13	0.29	0.19	0.38
AF052142	-0.1	-0.21	0	-0.14	-0.16	-0.2	-0.05	0.07	0.03	0.28	-0.32	0.06	-0.12	-0.17	0.26	-0.25	-0.22	-0.04	-0.2	-0.11	-0.18	-0.11	-0.1	-0.08	-0.25	-0.29	-0.13	0.11	-0.13	-0.12	-0.13	-0.32	-0.1	-0.09	-0.16	-0.2	-0.25	0.15	-0.05	-0.2	0.29	-0.16	0.32	0.14	-0.16	-0.09	0.42	0.23	-0.17
Contig23404_RC	0.34	-0.11	-0.24	-0.11	0.24	0.21	-0.01	-0.35	-0.16	0.26	-0.06	-0.01	-0.05	-0.24	-0.22	-0.11	-0.16	-0.06	-0.07	-0.31	-0.15	0.25	0.33	-0.08	-0.07	0.13	0.17	0.14	0.05	0.34	0.06	-0.07	-0.11	-0.47	-0.11	0.13	0.18	-0.2	-0.11	-0.28	-0.11	0.29	-0.12	-0.11	-0.12	0.24	-0.27	0.34	-0.07
Contig49614_RC	0	0.13	-0.01	0.04	0.07	0.03	0.17	-0.08	-0.13	0.08	0.3	0.09	0.19	-0.05	0.01	0.15	-0.15	0.03	0.1	0.02	-0.11	0.03	-0.11	-0.25	0.07	-0.13	0.16	0.07	-0.14	0.15	-0.07	0.07	-0.08	0.15	-0.15	0.02	-0.06	0.03	0.17	0.15	0.25	0.18	-0.53	-0.27	-0.19	-0.13	-0.2	-0.09	0.06
Contig55798_RC	-0.03	-0.01	0.09	0.12	0.09	-0.16	-0.08	-0.33	-0.03	-0.1	0.08	0.13	-0.38	-0.07	0.1	-0.08	0.01	-0.09	-0.17	-0.18	-0.12	-0.09	-0.13	-0.14	0.04	0.04	0.02	-0.02	-0.14	0	-0.02	0.09	-0.05	0.05	0.26	-0.14	-0.26	0.16	0.39	0.06	0.13	-0.08	-0.1	-0.1	-0.08	0.01	0.12	-0.03	0.05
AF052159	-0.14	-0.25	0.01	-0.23	-0.09	-0.24	-0.05	-0.16	-0.3	-0.03	0.1	-0.03	-0.07	-0.22	0.03	-0.11	-0.1	0.05	-0.14	0.25	0.04	0	-0.18	0.06	-0.13	-0.06	-0.01	-0.05	-0.21	-0.11	-0.17	0.02	0	-0.15	-0.04	-0.06	-0.15	-0.48	0.3	-0.08	-0.27	-0.23	-0.14	0.23	-0.39	-0.1	-0.3	0.27	-0.05
U56725	0.16	0.6	-0.04	-0.49	0.05	0.44	0.31	-0.89	0.33	-0.1	-0.58	-0.4	-0.03	0.29	-0.05	0.23	0.21	0.05	-0.8	0.01	-0.12	0.2	-0.05	-0.02	0.37	0.4	0.05	-0.37	-0.1	-0.07	-0.04	-0.9	0.11	-0.66	0	0.03	-0.01	-0.21	-0.41	-0.22	-0.02	0.59	-0.01	-0.56	0.86	-0.45	0.08	-0.52	-0.05
AF052162	-0.22	-0.26	0.2	-0.05	-0.22	0.03	-0.37	-0.1	-0.18	-0.01	-0.21	0.05	-0.03	-0.24	-0.49	-0.34	-0.13	-0.05	0.02	-0.12	-0.16	-0.08	-0.19	-0.23	0.26	-0.32	-0.29	-0.39	-0.5	-0.08	-0.18	-0.2	-0.26	-0.87	-0.4	-0.27	-0.57	-0.24	-0.09	0.04	-0.27	-0.25	0.05	-0.02	-0.14	-0.32	0.07	-0.06	0.21
AF052169	-0.12	-0.08	-0.2	-0.26	0.24	-0.14	0.08	-0.07	-0.11	0.12	0.04	0.02	-0.26	-0.16	-0.28	0	-0.07	0.11	0.11	-0.01	-0.08	0.03	0.07	0.16	-0.04	0.03	-0.01	0.31	0.03	0.08	0.07	-0.03	-0.1	-0.35	-0.14	0.38	-0.4	-0.04	0.05	-0.15	-0.11	0.19	-0.14	-0.03	-0.12	-0.01	-0.16	-0.02	-0.07
AF052185	0.06	0.19	0.09	-0.13	-0.12	0.18	0.09	-0.11	-0.19	0.01	-0.1	-0.1	0	0.16	-0.37	0.01	-0.05	0.07	-0.05	-0.09	0.15	-0.2	0.04	0.04	0.17	-0.08	0.24	0.03	-0.12	0.07	0.12	-0.02	0.33	0.28	-0.02	-0.03	0.03	0.09	0.06	-0.06	0.53	0.03	0.06	-0.13	0.04	-0.11	-0.06	-0.26	-0.07
Contig47680_RC	0.18	0.06	0.1	0.02	-0.09	0.14	-0.22	-0.09	-0.04	-0.15	-0.25	0.08	0.03	-0.06	0.03	-0.13	0.04	-0.1	-0.03	-0.24	-0.01	-0.23	-0.12	-0.16	-0.26	-0.02	0.18	-0.32	-0.18	-0.13	-0.12	0.04	0.19	0.57	0.07	-0.28	-0.23	0.23	-0.06	0.23	0.38	-0.3	0.05	-0.07	0.23	0.09	0.31	-0.1	-0.07
Contig65027_RC	-0.09	-0.09	-0.04	-0.17	0.11	0.2	-0.36	0.04	0.33	0.18	0.19	0.01	0.17	0.06	0.24	0.36	-0.15	0.01	0.2	-0.07	-0.34	-0.2	-0.09	-0.34	-0.05	-0.05	-0.09	-0.13	-0.09	0.17	-0.24	0.03	-0.26	0.11	0.02	-0.12	0	-0.28	-0.13	0.08	0.15	-0.1	0.18	-0.12	0.25	0.15	-0.12	-0.07	-0.07
AI669022_RC	0	-0.02	-0.32	-0.23	0.18	-0.11	-0.17	0.04	-0.15	-0.3	0.03	-0.44	-0.27	-0.46	-0.07	-0.07	-0.28	-0.16	-0.2	-0.22	-0.13	0.44	0.02	-0.02	-0.18	-0.03	0.02	-0.13	-0.29	-0.09	-0.12	0.23	-0.08	-0.2	0.32	0.06	0.33	0.04	0.03	-0.27	0.07	-0.08	-0.31	-0.28	-0.23	0.15	-0.25	0.1	0.05
Contig51940_RC	-0.08	-0.12	-0.35	0.03	0.14	-0.24	-0.08	-0.32	-0.24	-0.09	0.06	-0.09	-0.39	-0.21	0.25	-0.15	-0.06	0.06	-0.06	-0.11	-0.03	0.16	-0.02	-0.07	-0.07	0.06	0.08	0.22	-0.25	0.03	-0.06	0.17	0	-0.21	-0.14	-0.01	-0.38	0.11	0.08	-0.07	0.04	0.05	-0.21	0	-0.24	-0.09	-0.12	0.05	0.17
Contig57609_RC	0.26	0.33	0.01	0.16	-0.07	0.24	0.03	-0.06	0.13	0.19	-0.19	-0.4	0.06	0.03	-0.09	-0.1	0.07	-0.11	0	-0.31	0.15	-0.12	-0.16	-0.23	0.07	-0.09	0.25	-0.18	-0.03	0.11	0.23	0	0.04	-0.07	-0.05	0.07	0.01	0.04	-0.06	0.08	0.21	-0.16	0.15	-0.09	0.06	-0.08	-0.15	-0.23	0.2
AF123659	-0.15	-0.14	-0.06	-0.51	0.18	-0.3	0.26	-0.04	-0.19	-0.04	0.04	0.1	0.04	0.05	-0.17	-0.15	0.09	0.01	-0.01	0.07	-0.01	-0.19	-0.06	0.18	-0.07	-0.03	-0.01	0.31	-0.11	-0.11	0.1	-0.11	-0.11	-0.47	0.21	-0.02	-0.26	-0.02	0.03	-0.22	-0.29	-0.19	-0.27	0.11	-0.03	0.09	0.1	-0.09	-0.02
Contig50360_RC	0.2	-0.37	0.12	-1.08	0	0.18	0.22	-0.61	-0.19	0.36	-0.24	-0.32	-0.35	0.29	-0.47	-0.33	0.46	0.21	0.45	-0.46	0.42	0.42	0.32	-0.31	-0.28	0.16	0.35	0.57	0.04	0.55	-0.2	-0.34	-0.25	-0.57	-0.3	0.32	-1.07	-0.1	0.2	-0.37	-0.67	0.75	-0.36	-0.8	-0.66	-0.08	-0.3	-0.93	-0.12
Contig53007_RC	-0.51	-0.38	-0.36	-0.15	-0.28	0.01	-0.36	0.23	-0.31	-0.86	-0.18	0.13	-0.3	0.08	-0.55	0.24	-0.39	-0.31	-0.31	-0.02	0.02	-0.37	0.35	-0.06	-0.07	-0.5	0.21	0.08	-0.58	-0.08	-0.13	-0.2	-0.34	-0.35	-0.47	-0.22	-0.92	-0.16	0.56	0.09	0.08	-0.16	-0.2	0.63	0.28	-0.34	-0.38	-0.24	0.06
NM_021103	0.05	-0.12	0.01	0.4	-0.09	-0.1	0.04	0.26	0.05	-0.12	-0.04	0.06	0.22	-0.16	0.04	-0.01	-0.1	-0.05	-0.13	-0.01	-0.05	-0.07	-0.16	0.05	-0.19	-0.05	-0.13	0	0.06	0.01	0.01	-0.05	-0.17	0.03	0.03	0.05	0.01	-0.1	-0.04	0.01	-0.43	-0.15	0.16	0.04	0.03	0.04	0.02	0.13	-0.1
Contig45964_RC	-0.1	-0.16	-0.37	-1.35	-0.09	-0.1	-0.2	-0.01	0.04	-0.17	-0.14	0.44	-0.08	-0.19	-0.33	-0.14	-0.21	-0.12	-0.31	0	-0.03	0.07	0.26	0.36	-0.32	-0.36	0.04	0.82	-0.02	-0.03	-0.2	-0.38	-0.12	-0.18	-0.23	0.02	0.08	-0.22	-0.55	-0.07	-0.25	-0.29	-0.13	-0.48	-0.35	-0.06	-0.27	-0.01	-0.15
Contig57359_RC	-0.1	-0.12	-0.42	-0.36	0.07	-0.38	-0.2	-0.51	-0.3	-0.05	0.21	-0.08	-0.78	-0.41	0.19	-0.35	-0.11	-0.06	-0.14	-0.25	-0.15	0.08	-0.39	0.01	-0.2	0.2	-0.16	-0.03	-0.24	-0.26	0.1	0.13	-0.22	-0.38	-0.13	0.18	-0.71	0.06	0.1	-0.48	-0.49	-0.2	-0.23	0.21	-0.53	0.23	-0.36	-0.13	-0.33
Contig46084_RC	0.31	-0.15	-0.19	0.05	-0.31	0.01	-0.14	-0.05	-0.05	0.44	0.02	0.42	0.01	0.02	-0.39	0.19	-0.31	0.44	-0.4	-0.2	0.1	0.09	0.04	-0.23	-0.64	0.35	-0.16	0.14	0.12	0.14	-0.64	-0.06	-0.38	-0.32	-0.18	-0.56	-0.48	-0.46	-0.34	0.02	-0.37	0.17	-0.26	0.46	-0.15	0.28	-0.28	-0.05	0.1
NM_021127	-0.31	-0.35	-0.34	0.3	-0.23	0.24	-0.46	-0.06	-0.08	0.12	-0.06	-0.07	-0.27	0.01	0.24	-0.38	0.02	-0.26	-0.57	0.44	-0.52	-0.18	-0.45	0.01	0.1	-0.11	-0.3	-0.42	-0.06	-0.39	-0.17	-0.15	0.4	-0.41	0.21	0.21	-0.28	0.25	-0.07	0.16	-0.17	-0.19	-0.41	0.05	-0.04	-0.13	0.1	-0.01	0.64
NM_021128	0	0	0.07	-0.02	-0.09	-0.06	0.11	0.04	0.39	0.23	0.21	-0.21	0.14	0.12	-0.05	0.14	0.09	0.03	0.09	-0.21	0.09	-0.04	0.06	-0.19	-0.08	0.14	0	0.01	0.28	0.25	0.06	0.24	-0.1	0.03	-0.08	0.02	0.17	-0.09	-0.13	0.07	0.14	0.05	0.12	-0.38	0.08	0.16	-0.16	-0.14	-0.09
Contig65979_RC	-0.21	0.19	0.07	-0.14	-0.17	0.31	0.24	-0.12	0.26	-0.18	-0.04	0.05	0.3	-0.02	-0.31	-0.09	0.19	-0.19	-0.06	-0.37	0.18	0.09	0.17	0	0.33	0.05	0.25	0.04	0.02	0.07	-0.11	0	0.22	-0.31	-0.25	-0.03	0.14	-0.03	0.14	-0.02	-0.13	0.02	0.08	-0.09	0.02	-0.25	0.13	-0.46	-0.1
AB026436	-0.23	-0.16	0.11	0.04	0.07	-0.03	0.22	0.29	0.02	-0.22	0.13	-0.05	0.05	0.06	0.34	0.14	-0.04	0.21	-0.12	0.03	-0.26	-0.04	-0.34	0.08	-0.25	0.28	-0.17	-0.14	-0.14	-0.36	0.28	-0.03	-0.21	-0.33	0.02	-0.03	0.36	0.12	-0.35	0.01	-0.26	0.26	0.2	0.06	-0.04	0.09	-0.08	-0.16	-0.18
NM_021136	-0.1	-0.4	0	-0.38	0.08	-0.47	-0.39	-0.35	-0.1	-0.12	-0.21	-0.23	-0.47	-0.12	-0.61	-0.4	0.05	-0.1	-0.22	-0.23	0.02	0.18	-0.64	-0.36	0.58	-0.26	-0.39	-0.27	-0.56	-0.23	0.59	0.19	-0.52	-0.65	0.11	0.06	-0.28	0.04	-0.57	-0.42	-0.39	-0.49	-0.37	-0.58	-0.05	-0.36	-0.41	-0.54	0.32
Contig16350_RC	0.12	-0.06	0.3	0.21	0.01	0.06	0.07	-0.07	-0.05	0.14	0.52	-0.08	0.07	0.18	0.12	-0.16	-0.26	0.16	0.16	-0.12	-0.3	0.38	0.02	-0.16	0	-0.03	0.13	0.17	-0.23	0.17	-0.27	0.3	-0.02	-0.01	0.1	-0.17	-0.71	-0.31	-0.08	-0.13	0	-0.18	-0.17	-0.11	-0.03	0.05	-0.24	-0.02	-0.2
AL117523	-0.24	-0.13	-0.03	-0.15	-0.13	-0.24	0.1	0.34	0.09	0.28	0.03	0.45	-0.16	-0.07	-0.37	-0.14	-0.17	0.06	-0.01	0.19	-0.04	-0.32	-0.32	0.33	0.11	0.15	-0.15	-0.01	0.01	-0.21	0.23	0.18	-0.14	-0.08	-0.02	0.14	-0.34	0.07	-0.26	0.06	-0.3	-0.17	0.07	0.21	0.03	0.13	0.04	0.12	-0.37
NM_005101	-0.61	-0.57	0.55	0.45	-0.22	-0.68	-0.51	0.32	-0.36	0.31	0.21	-0.07	-0.25	-0.55	-0.64	0.06	-0.28	-0.66	-0.09	-0.02	-0.27	0.15	-0.54	0.32	0.53	-0.6	-0.48	-0.62	-0.5	-0.61	0.18	0.22	-0.34	-0.25	0.34	0.11	-0.53	-0.51	-0.49	0.41	-0.21	-0.59	0.55	-0.04	0.52	-0.31	0	-0.06	-0.53
Contig2034_RC	-0.01	-0.04	0.12	-0.24	0.11	-0.02	0.4	0	0.22	-0.05	-0.11	0.09	0.08	0.09	-0.13	-0.03	0.19	0	0.21	0.06	0.09	0.03	-0.16	0.03	-0.12	0.13	0.05	-0.26	0.13	-0.08	0.02	-0.1	-0.18	-0.62	0.05	0.07	-0.31	-0.17	0.2	-0.07	-0.2	0.19	-0.13	0.12	-0.14	0.19	0.14	-0.07	-0.16
NM_020411	-0.5	-0.45	-0.35	-0.47	-0.53	-0.31	-0.38	-0.35	-0.15	-0.52	1.04	-0.58	-0.23	-0.26	-0.48	-0.37	-0.75	-0.4	-0.53	-0.25	-0.4	-0.59	-0.5	-0.56	-0.4	-0.48	-0.35	-0.42	-0.34	-0.3	-0.45	-0.37	-0.66	1.26	-0.42	-0.5	-0.19	-0.91	-0.63	-0.21	-0.56	-0.76	-0.42	-0.47	-0.43	-0.28	-0.29	-0.33	-0.49
AL117526	0.3	-0.17	0.03	-0.23	0.14	0.5	0.24	0.05	0.2	0.18	-0.2	0.19	0.24	0.19	-0.35	-0.06	-0.18	0.06	-0.08	-0.47	-0.25	-0.17	0.27	-0.21	0.08	-0.08	0.07	-0.09	0.19	0.38	-0.07	-0.07	-0.21	-0.1	0.01	0.12	1.01	-0.15	-0.13	0.01	0.09	0	0.45	-0.1	0.32	0.12	-0.33	-0.13	-0.18
AL133566	0.45	-0.05	-0.26	0.03	0.04	0.48	0.04	0.03	0.33	0.05	-0.04	0.35	-0.01	-0.37	-0.3	0.21	0.19	-0.27	0.16	0.08	-0.11	0.13	-0.02	-0.3	-0.33	-0.26	-0.26	-0.36	0.47	0.08	-0.46	-0.07	-0.06	0.06	-0.21	0.64	0.96	-0.28	0.14	0.3	0.03	-0.11	-0.14	-0.2	0.17	0.08	0.26	0.14	-0.24
Contig49098_RC	0.06	-0.15	0.04	0.11	-0.19	0.01	0.12	0.23	0.06	-0.25	-0.15	0.01	0.02	-0.06	-0.31	-0.14	0.02	-0.08	0	0.5	0.02	-0.22	-0.16	0.69	-0.16	-0.04	-0.01	0.12	0.12	0.04	-0.01	-0.22	0.02	-0.41	0.03	0.06	-0.38	-0.4	-0.03	-0.02	0.06	0.03	-0.13	0.17	-0.18	-0.02	0.32	0.22	-0.14
NM_021147	-0.51	-0.04	0.26	-0.33	0.42	-1.02	-0.82	-0.27	-0.18	0.13	-1.05	-1.28	-0.92	-0.52	0.23	-0.47	0.06	0.22	0.71	-0.51	0.4	-0.06	-0.75	-0.92	-1.25	0.16	-0.29	-0.63	0.21	-0.08	0.06	0.32	-1.28	-0.16	0.08	-0.41	-0.53	0.58	-1.3	0.23	0.45	-0.37	0.39	-1.08	-1.04	-0.04	0.05	-1.03	-0.75
NM_021151	0.08	0.01	0.08	-0.12	-0.15	0.15	0.22	-0.18	0.25	-0.13	-0.31	-0.53	0.1	-0.01	0.23	0.16	0.35	0.08	-0.04	-0.06	0.17	0.27	0.21	-0.37	-0.37	0.42	0.31	0.16	0.13	0.22	0.08	0.09	0.32	-0.73	-0.25	-0.1	-0.72	0.19	0.18	-0.18	-0.48	0.27	-0.46	-0.36	-0.24	0.15	-0.07	-0.39	0.21
AL133577	-0.14	0.06	-0.47	-0.1	-0.04	-0.01	-0.25	-0.27	-0.19	-0.37	0.35	-0.15	-0.55	-0.3	-0.21	-0.01	-0.14	-0.13	-0.12	-0.05	-0.14	-0.03	-0.32	-0.12	-0.16	-0.34	0.13	-0.05	-0.49	-0.17	-0.21	-0.24	-0.02	0.52	-0.26	-0.19	-0.74	0.04	0.07	-0.18	-0.2	-0.35	-0.19	0.03	-0.1	-0.23	-0.14	-0.12	0.07
Contig51065_RC	-0.34	-0.03	0.31	0.24	-0.05	0.02	-0.27	-0.06	-0.13	-0.06	-0.23	-0.25	0.15	0	0.19	-0.24	-0.18	-0.09	-0.29	0.1	-0.05	0.24	-0.22	-0.44	-0.26	-0.24	-0.11	-0.09	0.07	0.01	-0.07	-0.01	-0.3	0	0.19	-0.15	-0.05	-0.46	0.02	-0.2	-0.28	-0.2	-0.02	-0.21	0.74	-0.04	-0.08	-0.05	-0.15
Contig52629_RC	-0.12	-0.07	-0.05	-0.05	0.18	-0.06	-0.28	-0.3	-0.05	-0.06	-0.21	0.02	0.04	-0.16	-0.09	-0.2	0.28	-0.05	-0.14	0.29	-0.22	-0.26	-0.14	-0.15	0.54	-0.22	0	-0.28	-0.17	-0.21	0.6	0.11	0.69	0.37	-0.1	0.68	-0.07	0.52	-0.02	-0.16	-0.51	-0.47	-0.03	-0.24	0.05	-0.14	-0.03	-0.28	0.12
AL133580	0	0.21	-0.2	-0.09	0.05	-0.15	-0.22	-0.33	-0.23	-0.2	0.13	-0.14	-0.32	-0.19	0.23	-0.24	-0.35	-0.08	-0.22	-0.1	-0.13	0.16	0.04	-0.13	0.07	-0.01	0.04	0.11	-0.37	0.03	-0.12	0.31	-0.05	0.08	0.02	-0.01	-0.32	0.07	-0.03	-0.02	0.07	-0.06	0.22	-0.14	-0.38	-0.15	-0.12	0.04	0.1
NM_012410	-0.03	0.05	0.24	0.03	0.06	0.16	0.01	-0.24	0.14	-0.03	-0.34	-0.03	0	-0.04	0.07	-0.38	0.04	-0.23	0.19	0.08	-0.19	-0.06	0.27	0.24	0.13	0.16	0.12	-0.02	0.08	0	-0.16	0.09	0.28	0.37	-0.15	-0.22	0.03	0.1	0.27	-0.01	0.25	-0.33	0.16	0.08	0.09	0.04	0.39	0.03	0.16
AL133585	0.08	0.08	0.25	-0.14	0.02	-0.08	-0.05	-0.19	-0.07	-0.07	0.09	0.02	-0.06	0.07	0.11	0.02	0.16	-0.13	-0.08	-0.08	0.14	0.09	0.05	-0.05	0.13	0.03	0.03	0.04	-0.26	-0.14	-0.17	0.03	0.26	-0.31	-0.08	-0.21	-0.3	0.1	0.47	-0.13	0.17	-0.02	-0.41	0.33	0.04	0.01	0.18	-0.13	0.08
Contig28947_RC	-0.61	-0.14	0.02	-0.03	-0.27	-0.16	-0.36	0.5	0	-0.29	0.3	0.1	0.03	-0.4	0.25	-0.04	-0.38	-0.46	-0.6	0.5	-0.42	-0.21	-0.54	-0.14	-0.13	-0.39	-0.29	-0.79	-0.24	-0.44	-0.6	-0.17	-0.11	-0.02	-0.2	-0.42	-0.07	-0.22	0.07	0.04	-0.23	-1.32	0.28	0.55	-0.29	-0.29	-0.27	0.18	-0.01
NM_005127	-0.3	0.25	-0.49	0.35	0.24	-0.12	-0.34	-0.06	-0.01	-0.07	-0.01	-0.01	-0.29	-0.55	0.06	-0.11	-0.29	0.05	-0.13	0.07	-0.27	-0.09	-0.19	-0.2	-0.12	0.19	-0.13	0.17	0.04	0.1	0.11	0.13	0.13	-0.41	0.04	0.4	-0.36	-0.09	-0.31	-0.11	-0.37	-0.08	-0.1	-0.07	-0.3	0.05	-0.21	0.04	-0.25
NM_005128	0	-0.37	0.21	-0.03	0.02	-0.22	-0.05	-0.04	-0.23	-0.16	-0.11	-0.4	0.04	0.17	-0.14	-0.14	-0.24	0.05	0.19	-0.22	-0.09	0.07	-0.26	-0.27	-0.11	0.07	-0.1	-0.33	-0.17	-0.1	0.09	0	-0.23	-0.16	0.38	-0.15	-0.06	-0.13	-0.22	0.03	-0.57	0.21	0.25	0.16	-0.06	-0.21	0.15	-0.33	-0.07
Contig29067_RC	-0.1	0.03	-0.1	-0.3	0.28	0.02	0.17	0.05	0.12	-0.21	-0.1	-0.12	0.05	0.4	-0.05	0.4	0.23	-0.1	-0.19	-0.37	-0.16	0.25	0.23	0.04	-0.18	0.09	-0.01	-0.44	0.03	0.42	-0.34	0.05	-0.15	-0.08	-0.29	-0.24	0.73	-0.06	0.27	-0.08	0.05	0.28	-0.01	-0.52	-0.17	0.3	-0.05	-0.02	-0.04
Contig1063_RC	-0.39	-0.35	-0.17	-0.11	0.36	-0.45	-0.05	-0.31	-0.46	-0.03	0.49	-0.11	-0.61	-0.46	0.18	0.03	0.07	-0.27	-0.11	-0.24	-0.08	0.17	-0.37	-0.06	0.26	-0.3	-0.03	0.18	-0.29	-0.2	-0.1	-0.21	-0.36	-0.41	-0.32	0.05	-1.47	0.12	-0.32	-0.01	0.61	-0.3	0.08	-0.32	0.23	-0.12	0.03	-0.36	-0.29
NM_005130	-0.53	-0.28	-0.91	-0.78	-0.47	-0.3	-0.54	-0.27	-0.25	-0.57	-0.33	0.99	-0.39	-0.24	-0.43	-0.29	-1.13	-0.69	-0.52	-0.04	-0.76	-1.14	-0.87	1.22	-0.61	-0.59	-0.4	-0.48	-0.2	-0.29	-1.5	-1.5	-0.4	-0.45	-0.56	-0.59	-0.71	-1.1	-0.69	-0.18	-0.46	-0.97	-0.38	0.55	-0.68	-0.43	-0.61	-0.11	-0.55
NM_005132	-0.25	0.49	-0.31	-0.22	-0.18	-0.36	-0.26	-0.16	-0.28	-0.33	-0.2	-0.31	-0.39	-0.38	-0.49	-0.26	-0.5	-0.44	-0.39	-0.16	-0.49	-0.36	-0.49	-0.31	0.97	-0.51	-0.43	-0.3	-0.23	-0.32	-0.34	0.82	-0.42	-0.28	-0.43	-0.37	-0.42	-0.56	-0.56	-0.12	-0.52	-0.63	-0.2	-0.7	1.12	-0.33	0.92	-0.26	-0.45
NM_012423	0.08	0.17	0.17	0.26	-0.06	0	0.57	-0.16	0.04	0.13	-0.06	-0.14	0.18	0.16	-0.07	0.23	0.12	0.09	-0.23	-0.06	-0.06	0.01	0.37	-0.18	-0.29	0.01	-0.16	0.15	-0.21	0.07	-0.21	0.04	-0.21	0.34	-0.25	-0.16	-0.54	-0.18	-0.15	-0.08	0.18	0.04	-0.18	-0.23	-0.14	-0.2	-0.12	-0.11	0.02
NM_004405	0.95	-0.03	0.09	-0.05	-0.25	0.5	0.31	-0.09	0.64	-0.12	-0.07	-0.15	-0.17	0.57	-0.04	-0.19	-0.51	-0.01	-0.17	-0.2	0.86	0.31	0.32	0.05	-0.05	-0.24	-0.06	-0.22	0.24	0.02	-0.27	-0.14	0.17	0.08	-0.02	-0.16	0.07	-0.09	-0.15	-0.19	0.27	0.79	-0.11	-0.19	-0.24	0.1	0.02	-0.02	-0.11
NM_012425	-0.3	-0.1	0.05	0.09	-0.07	-0.28	0.07	-0.11	-0.19	-0.22	-0.01	0.17	-0.11	-0.16	0.02	-0.19	-0.09	-0.03	0.06	0.1	0.02	0.01	-0.31	0.33	-0.17	0.03	-0.04	-0.01	-0.21	-0.18	0.1	0.01	-0.18	-0.35	0.01	0.02	-0.49	-0.25	-0.02	-0.13	-0.23	-0.16	0.06	0.18	-0.2	0.01	0.01	-0.17	-0.06
NM_004406	-0.22	-0.16	0.33	-0.66	-0.17	-0.14	0.08	-0.11	-0.11	0.15	-0.29	-0.43	-0.09	-0.07	-0.19	0.03	-0.16	-0.3	0.16	-0.22	-0.17	0.73	-0.21	-0.47	-0.98	0.33	-0.1	0.27	0.15	0.04	-0.17	-0.2	-0.35	-0.28	-0.32	-0.34	-0.46	-0.48	-0.22	-0.02	-0.41	0.16	0.36	-0.47	-0.31	-0.09	-0.14	-0.17	-0.2
NM_020445	-0.09	-0.09	-0.04	-0.22	-0.03	0.01	-0.1	0.42	-0.08	-0.24	-0.15	0.33	-0.02	-0.1	0.18	-0.14	-0.1	-0.04	-0.04	-0.12	-0.06	-0.07	-0.18	0.32	-0.36	-0.07	0.04	0.16	-0.26	0.1	0.04	-0.15	-0.11	-0.09	-0.15	-0.15	-0.24	0.05	-0.04	-0.05	-0.1	0.01	-0.2	0.49	-0.16	-0.26	-0.16	0.49	0.02
NM_012428	-0.29	-0.09	-0.06	-0.14	-0.02	-0.15	-0.04	-0.41	-0.36	-0.22	0.28	-0.03	-0.18	-0.05	0.92	-0.05	-0.12	-0.04	-0.04	0.01	-0.06	0	-0.16	-0.12	0.03	0.07	-0.12	0.06	-0.13	-0.1	-0.07	-0.04	-0.06	0.04	0.2	-0.15	-0.77	0.01	-0.03	0.17	0.06	-0.11	0.14	-0.17	-0.01	-0.09	0.12	-0.12	0.04
NM_005139	-0.52	-0.12	-0.37	-0.34	-0.56	-0.48	0.47	-0.06	-0.33	-0.08	-0.2	0.26	-0.67	-0.06	0.49	0.33	0.03	0.31	-0.44	-0.02	0.09	0.19	0.24	-0.27	-0.61	0	0.06	0.58	0.1	-0.04	-0.09	-0.58	-0.29	-0.71	0.51	-0.29	-0.84	-0.36	-0.08	-0.45	-0.81	0.12	-0.11	0.32	-0.46	0.02	-0.15	-0.1	-0.45
NM_012429	-0.08	0.21	-0.13	0.1	-0.12	0.65	0.39	-0.64	0.54	0.13	-0.13	-0.43	0.09	0.1	0.36	0.23	0.55	0.02	-0.6	-0.39	0.13	0	0.19	-0.51	0.42	0.58	0.57	-0.01	0.08	0.14	-0.62	0.24	0.73	-0.61	-0.75	-0.55	-0.09	0.06	0.22	-0.49	-0.06	0.04	-0.75	-0.43	0.37	0.49	-0.54	-0.9	-0.63
Contig48270_RC	-0.15	-0.09	0.14	0.13	-0.05	-0.05	0.03	0.31	-0.03	-0.16	-0.14	0.14	0.16	0.03	0.05	0.02	0.04	-0.24	-0.03	0.14	-0.08	-0.29	-0.25	0.18	-0.11	-0.1	-0.12	-0.08	0.01	-0.11	-0.11	-0.09	-0.08	0.04	0.12	-0.1	-0.02	0	-0.01	-0.08	-0.13	-0.24	0.35	0.08	-0.08	0.02	-0.08	0.17	0.26
NM_004414	-0.24	-0.35	-0.1	-0.33	-0.02	-0.45	0.06	-0.14	-0.25	-0.35	-0.14	0.31	-0.21	0	0.16	-0.14	-0.18	-0.02	-0.11	-0.13	-0.14	0.07	0.17	0	-0.41	-0.11	-0.03	0.5	-0.18	0.09	-0.04	0.06	-0.29	-0.39	-0.16	-0.22	-0.86	-0.24	0	-0.26	-0.32	-0.2	-0.09	0.52	-0.45	-0.14	-0.33	0.34	-0.25
NM_021181	-0.22	-0.3	-0.1	0.29	0.04	-0.28	0.01	0.69	0.23	-0.27	0.3	0.18	0.1	-0.06	-0.09	-0.02	-0.08	-0.1	0.03	0.13	0.13	-0.37	-0.31	-0.22	-0.23	-0.27	-0.28	0.21	-0.01	0.06	0.23	-0.03	-0.15	-0.11	-0.28	0.06	-0.29	-0.06	-0.44	0.07	-0.34	-0.09	0.14	-0.3	0.11	-0.18	-0.33	0.02	-0.32
NM_004415	0.17	0.16	-0.09	-0.15	-0.04	0.01	-0.22	-0.24	-0.22	-0.06	-0.61	0.12	-0.19	-0.64	-0.15	-0.31	-0.09	0.34	0.18	0.32	0.12	0.29	-0.16	0.03	-0.4	-0.37	0.03	-0.12	-0.26	-0.16	-0.06	-0.41	0.02	0.08	-0.03	-0.34	-0.03	-0.34	0.15	-0.15	0.18	-0.16	-0.35	0.29	-0.96	-0.28	-0.38	-0.03	0.29
NM_004417	0.35	0.09	-0.15	-0.1	-0.22	0.33	0.34	-0.47	-0.11	-0.39	0.29	-0.18	-0.29	-0.11	-0.15	-0.39	0.09	0.19	0.21	0.08	-0.41	-0.18	-0.27	-0.18	0.03	-0.06	0.01	0.31	0.04	-0.45	0.03	0.2	-0.13	-0.14	-0.44	-0.34	-1.09	0.12	-0.33	0.36	-0.24	0.15	-0.07	-0.33	-0.19	-0.05	-0.14	-0.31	-0.41
NM_004418	-0.22	-0.16	0.3	0.09	-0.17	-0.21	0.01	0.35	-0.12	-0.04	-0.01	-0.04	0.06	0.26	-0.94	-0.18	-0.17	-0.14	-0.1	0.22	-0.36	-0.12	-0.52	0.19	-0.26	-0.28	-0.27	-0.13	-0.11	-0.16	-0.13	0.19	-0.09	0.02	-0.19	-0.08	-0.52	0.13	-0.04	0.3	-0.39	-0.22	0.03	-0.04	-0.07	-0.18	0.12	0.08	-0.12
NM_004419	0	0.45	0.42	-0.19	-0.62	0.57	0.18	-0.16	0.39	0	0.02	-0.27	0.18	0.15	-0.14	0.11	0.15	-0.14	-0.46	-0.13	0.32	-0.25	0.51	-0.26	0	0.12	0.1	-0.08	-0.21	-0.23	-0.26	-0.02	0.13	-0.13	0.03	-0.45	-0.69	-0.14	0.09	-0.34	0.19	0.23	0.01	-0.43	-0.11	0	0.41	-0.55	0.11
NM_005148	-0.22	-0.01	0.31	-0.01	-0.09	-0.02	-0.14	0.04	0.12	-0.09	-0.25	-0.11	-0.09	0.08	-0.06	0.21	-0.04	-0.14	0.06	-0.12	-0.13	-0.09	-0.18	-0.1	0.1	-0.3	0.06	-0.03	-0.12	0.01	-0.08	-0.08	0.19	-0.1	0.17	-0.05	-0.11	-0.02	0.02	0.1	0.09	-0.19	0.3	0.09	0.03	-0.3	0.02	0.02	0.16
NM_005151	-0.24	0.11	-0.25	-0.12	0.12	0.2	0.04	-0.02	-0.08	0.04	0.15	-0.09	-0.14	0.31	-0.07	-0.1	-0.22	-0.1	0.11	0.04	-0.11	-0.16	-0.42	-0.01	-0.15	-0.07	-0.16	-0.35	-0.19	-0.42	-0.21	0.11	-0.16	-0.09	0.5	-0.15	-0.53	-0.19	-0.04	-0.08	0.38	-0.41	-0.2	-0.03	0.24	-0.25	-0.09	0	0.26
NM_021190	-0.09	0.1	-0.2	0.25	0.23	0.39	-0.13	-0.22	0.11	-0.4	-0.04	0.07	-0.11	1.11	-0.05	-0.16	-0.14	-0.2	-0.35	0.41	-0.28	0.4	-0.24	-0.18	-0.3	-0.2	-0.19	-0.1	-0.05	-0.07	-0.32	-0.13	-0.12	-0.08	-0.17	-0.14	-0.77	-0.14	-0.3	0.09	-0.18	-0.52	-0.19	0.26	-0.11	-0.21	-0.11	0.09	-0.29
NM_004425	-0.16	-0.2	0.18	-0.72	0.32	-0.21	-0.17	-0.1	-0.04	-0.11	0.05	-0.17	-0.08	0.05	0.04	0.02	-0.12	0.09	-0.11	-0.14	-0.19	-0.19	-0.33	-0.28	-0.29	0.28	-0.2	-0.41	-0.05	-0.23	0.44	-0.28	-0.21	-0.25	0	-0.07	0.43	0.1	-0.2	0.51	-0.18	-0.18	0.13	-0.22	0.52	0	0.37	-0.12	0.1
NM_012445	-0.05	-0.11	0.02	-0.36	0	-0.15	0.15	0.26	0.24	0.02	-0.11	0.38	0.14	0.06	0.05	0.17	0.15	0.06	0.25	-0.32	0.01	-0.02	-0.12	-0.04	-0.17	0.24	0.19	-0.25	0.17	0.03	-0.13	-0.11	-0.08	-0.73	0.24	0.13	-0.61	-0.09	0.18	0.1	-0.23	0.25	-0.31	-0.14	-0.03	0.28	0.29	-0.08	-0.03
NM_012446	-0.15	-0.19	-0.19	0.03	0.05	-0.17	0.07	-0.45	-0.23	-0.02	0.08	-0.18	-0.01	0.13	-1.02	-0.2	0.15	-0.18	0.38	-0.48	-0.18	-0.26	-0.03	-0.29	-0.06	-0.04	0	0.15	-0.09	-0.02	-0.14	0.38	0.03	0.32	0	-0.34	-0.39	-0.19	-0.02	0.04	0.07	-0.08	0.49	-0.27	0.3	-0.03	-0.29	-0.42	0.17
NM_004428	0.07	-0.02	-0.07	-0.24	0.34	-0.06	0.08	0.21	0.07	-0.01	-0.35	0.09	0.08	0.08	-0.08	-0.28	0.14	0.08	0.23	-0.02	0.02	-0.14	0.02	-0.34	-0.12	0.09	-0.19	-0.06	0.09	0.09	0.15	-0.17	0.13	-0.05	0.07	-0.16	-0.15	0.01	-0.25	0.07	-0.19	0.32	-0.18	-0.07	0.14	0.04	-0.17	0.05	-0.13
NM_012449	0.41	0.16	-0.23	-0.37	-0.2	0.16	0.07	0.05	-0.25	-0.12	-0.26	-0.2	-0.01	-0.01	-0.1	-0.22	-0.33	0.13	-0.09	0.2	0.01	0	-0.09	-0.26	-0.18	0.14	0.22	-0.05	-0.04	-0.04	0.27	-0.24	-0.01	0.14	-0.04	-0.24	-0.63	0.01	-0.09	-0.09	0.04	0.7	-0.4	0.28	-0.5	0.2	-0.12	-0.06	-0.27
NM_021199	-0.01	-0.07	0.03	0	-0.02	0.09	-0.01	0.12	-0.03	-0.11	0.05	-0.16	-0.17	0.07	-0.05	-0.02	-0.1	0.1	0.26	-0.07	0	0.15	-0.02	-0.09	-0.09	0.22	-0.2	-0.07	-0.05	0.04	0.13	0.21	0.08	0.09	0.01	-0.08	-0.33	-0.24	-0.32	-0.01	-0.01	0.02	0.16	0.01	-0.24	-0.12	-0.18	-0.33	-0.14
Contig16326_RC	-0.35	-0.07	-0.04	0.11	0.25	0.2	0.08	-0.03	-0.06	-0.07	0.06	-0.16	-0.1	-0.01	-0.01	0.24	-0.1	-0.11	-0.07	0.08	-0.22	-0.19	0.09	0.05	0.02	0.12	0.07	-0.23	-0.12	0.21	-0.4	-0.03	-0.06	-0.2	-0.13	0.03	0.41	-0.24	0.07	-0.09	0.02	-0.05	0.1	-0.25	-0.25	0.2	-0.22	0.4	-0.03
Contig23991_RC	0.06	0.21	0.23	-0.04	-0.13	-0.3	-0.05	-0.26	-0.35	0	-0.1	-0.32	0.01	0.02	-0.02	-0.23	-0.14	-0.15	-0.24	-0.26	0.17	-0.33	-0.19	-0.1	0.09	0.05	0.25	-0.1	-0.21	-0.09	-0.09	-0.12	-0.17	0.15	-0.25	-0.24	-0.17	0.07	-0.07	0.06	0.04	-0.04	-0.01	0.28	-0.1	-0.13	0	-0.37	0.19
NM_004430	-0.04	-0.24	0.09	-0.24	0	0.31	-0.08	0.32	0.01	0.51	-0.42	-0.38	-0.49	-0.43	0.44	-0.47	0.31	0.51	-0.33	-0.38	-0.13	-0.15	-0.47	-0.19	-0.35	-0.5	0.25	0.15	-0.39	0.07	0.05	0.34	-0.05	0.14	-0.39	-0.3	-0.09	0.5	-0.08	-0.15	-0.61	0.16	-0.34	-0.52	-0.21	-0.39	0.28	-0.74	-0.05
NM_004431	-0.25	-0.09	-0.07	-0.57	-0.01	-0.4	0.25	0.02	-0.3	-0.11	-0.01	0.28	-0.31	-0.22	-0.13	-0.1	0.06	0.06	-0.13	0.19	0	-0.16	-0.19	0.58	-0.12	-0.17	0.06	0.07	0.01	-0.07	-0.17	-0.21	-0.13	-0.45	-0.03	0.14	-0.25	-0.1	-0.3	-0.18	-0.24	-0.08	0.14	0.26	-0.09	-0.12	-0.12	-0.11	-0.15
NM_004433	-0.03	-0.12	-0.17	-0.13	0.07	0	-0.01	0.1	-0.06	-0.05	-0.27	-0.09	0.09	0.19	-0.11	-0.15	-0.14	0.05	0.07	0.09	-0.2	-0.04	-0.1	-0.28	-0.19	0.02	-0.36	-0.28	-0.07	-0.01	-0.17	-0.04	-0.07	0.08	0.03	-0.18	-0.08	0.43	-0.58	0.06	0.04	0.01	0.13	0.1	0.33	0.14	-0.05	-0.11	-0.01
NM_003706	0.12	0.06	0.18	-0.07	-0.31	-0.28	-0.11	-0.19	0.12	0.26	0.07	0.04	-0.15	0.28	-0.06	0.27	0.16	0.03	0.19	-0.27	-0.03	-0.21	-0.17	0.51	-0.06	-0.18	0.28	-0.12	-0.1	0.09	0.23	0.24	0.14	-0.25	0.3	0.02	-0.38	-0.4	-0.05	-0.06	0.2	0.06	0.18	-0.1	-0.16	-0.11	0.26	-0.17	-0.1
NM_005165	-0.52	0.07	-0.53	-0.34	-0.63	-0.23	-0.24	-0.48	-0.18	-0.71	-0.62	0.64	-0.58	-0.59	-0.54	-0.34	-0.28	-0.47	-0.49	0.08	-0.48	-0.39	-0.11	0.16	0.3	-0.21	0.09	0.08	-0.09	-0.3	-0.33	-0.01	0.17	-0.27	-0.09	-0.32	-0.67	-0.52	-0.07	-0.19	0.05	-0.55	0	-0.17	-0.29	0	0.3	-0.16	-0.33
NM_004438	-0.1	-0.3	-0.12	-0.23	0.02	-0.16	0.04	0.08	-0.03	-0.15	-0.04	0.29	0.02	-0.14	0.08	-0.17	-0.06	-0.07	-0.13	0.21	-0.24	0.08	-0.15	-0.27	-0.33	-0.14	-0.24	-0.01	0.05	0.23	-0.06	-0.11	-0.35	-0.33	-0.22	0.08	-0.1	0.19	0.06	-0.02	-0.23	-0.12	0.12	0.42	-0.08	-0.14	-0.24	0.1	0
NM_005167	0.22	0.01	0.1	-0.06	-0.02	0.12	0.09	-0.04	0.24	0.11	-0.02	-0.11	0.33	0.09	-0.1	0.1	0.08	0.05	0.06	-0.16	0.14	-0.11	0.17	-0.15	0.08	0.15	-0.13	0.02	0.09	0.05	0.14	0.1	0.04	0	0.34	0.04	-0.19	-0.21	-0.15	0.14	0.13	0.08	-0.02	-0.08	0.02	0.05	-0.02	-0.31	0.02
NM_012459	0.06	0.22	0.13	0.37	-0.1	-0.1	0.1	0.31	0.33	0.03	-0.06	-0.11	0.11	0.03	-0.06	0.22	0.01	-0.06	0.03	0.06	0.07	-0.15	-0.18	-0.18	-0.12	-0.07	-0.01	0.11	0.13	0.09	-0.04	0.11	0.03	0.07	0.14	0	-0.03	-0.17	-0.31	-0.01	-0.17	-0.27	0.15	-0.22	0.06	0.04	-0.17	0.09	-0.06
NM_003712	0.07	-0.14	-0.12	-0.13	-0.08	-0.2	-0.15	0.41	-0.19	0.08	0.09	0.07	0.27	0.06	-0.07	0.15	-0.04	-0.06	0.1	-0.61	0.11	-0.28	-0.26	0.22	-0.33	-0.21	-0.05	-0.08	-0.42	-0.41	0.09	-0.27	0.08	0	0.29	-0.34	0.07	-0.14	-0.11	-0.06	0.07	0.13	0.17	0.13	-0.04	-0.17	0.03	-0.01	0.16
NM_003713	0.14	-0.1	0.17	-0.27	-0.02	-0.09	0.11	-0.11	-0.1	0.13	-0.01	0.11	-0.01	-0.03	-0.11	-0.14	0.13	0.08	0.08	0.34	0.18	0.03	0.15	-0.08	-0.1	-0.04	0.13	0.46	0.12	0.05	0.03	-0.23	-0.09	-0.34	-0.1	0.18	-0.32	-0.05	0.06	-0.34	-0.32	0.15	-0.02	-0.06	-0.02	0.02	-0.08	-0.08	-0.16
NM_003714	-0.4	0.16	-0.69	-0.97	-0.04	0.29	-0.04	-0.33	0.6	0.45	-0.31	-0.49	-0.31	-0.22	-0.52	-0.38	0.82	-0.46	-0.7	-0.24	0.13	-0.8	0.41	-0.63	0.44	-0.02	0.51	-0.13	0.31	0.32	-0.39	0.04	0.82	-0.33	-0.62	-0.29	-0.9	0.36	0.02	-0.23	0.84	-0.35	-0.33	-0.54	0.75	0	-0.38	-0.26	-0.3
NM_004443	0.47	-0.21	0.15	-0.2	0.16	0.08	0.08	0.29	0	0.21	-0.07	0.41	0.14	-0.09	0.12	-0.09	-0.01	0.06	0.07	-0.16	-0.01	-0.05	0.09	0.16	-0.07	-0.1	-0.1	0.25	0.16	-0.11	0.06	-0.24	-0.1	-0.13	-0.06	0.06	0.1	-0.25	0	-0.05	0.17	0.03	-0.11	0.32	0.21	0.22	0.13	0.32	-0.09
NM_005175	-0.27	0.05	-0.07	-0.14	-0.15	-0.1	0.01	0.04	-0.02	-0.05	0.53	-0.15	0.01	-0.04	-0.24	0.89	-0.17	-0.08	0.02	0.16	0	-0.04	-0.11	-0.12	-0.05	-0.25	-0.11	-0.02	-0.23	-0.07	-0.12	0.13	-0.03	0.06	-0.23	-0.08	-0.08	-0.05	-0.3	0.2	0.15	-0.12	-0.17	-0.24	0.15	-0.02	-0.09	0.06	-0.13
NM_004446	-0.18	-0.17	-0.11	0.03	0.14	-0.27	-0.18	-0.1	-0.37	0	-0.04	0.09	-0.31	-0.09	0.24	0.07	-0.21	0.11	0.06	-0.22	-0.19	0	-0.18	0.22	-0.21	0.03	-0.19	-0.22	-0.33	-0.15	0.09	0.03	-0.22	-0.27	0	-0.09	-0.6	0.04	-0.13	0.1	-0.09	-0.11	0.12	0.33	-0.18	-0.01	-0.14	0.01	0.06
AL117599	-0.02	0.07	-0.18	-0.23	0.05	0.06	-0.06	-0.34	-0.28	-0.2	0.39	-0.03	-0.31	-0.11	0.2	-0.04	-0.17	0.05	-0.01	-0.03	-0.14	0.11	-0.04	-0.06	0.07	0.04	0.17	0.05	-0.33	-0.08	-0.04	0.1	0.17	0.06	-0.21	-0.26	-0.42	-0.07	0.2	-0.01	0.19	-0.08	0.11	-0.05	-0.17	-0.3	-0.04	-0.25	0.07
NM_012467	0.66	1.19	-0.57	-0.78	-0.95	0.61	-0.56	-0.64	0.08	0.19	-0.94	-1.42	-0.68	-0.83	-0.22	-0.78	-0.18	-1.15	-0.86	-0.84	0.36	-1.05	0.14	-1.21	-0.48	-1	0.2	-1.46	-0.23	-0.5	-1.09	-1.07	0.55	-0.35	-0.88	-0.98	-0.88	-1.1	0.18	-0.44	-0.03	-0.55	-0.38	-1.18	-0.59	-0.84	-0.36	-0.75	0.16
NM_004448	-0.47	-0.58	-0.88	-0.69	-0.57	-0.46	-0.4	-0.78	-0.4	-0.72	0.28	-0.73	0.24	-0.36	-0.82	0.54	-0.59	-0.47	-0.4	-0.7	-0.58	0.61	-0.29	-0.78	-0.56	-0.85	-0.52	-0.57	-0.67	-0.48	-0.55	-0.55	-0.56	-0.65	-0.53	-0.84	-0.11	-0.81	-0.73	0.58	-0.3	-0.46	0.61	-0.72	-0.35	-0.74	-0.7	-0.8	-0.55
NM_005178	0.07	0.07	-0.08	0.08	-0.19	0.17	0.19	0.25	0.29	-0.04	0.1	0.01	0.08	0.17	-0.16	-0.01	0.12	-0.06	-0.19	0.11	-0.06	-0.07	-0.17	0.14	-0.09	-0.04	0.05	-0.33	-0.04	-0.05	-0.08	0.04	0.23	-0.17	0.02	-0.1	0.19	-0.06	-0.07	-0.11	0.28	0.24	0.29	0.04	0.21	0.03	-0.14	-0.07	-0.05
NM_003720	-0.21	-0.17	0.24	0.05	-0.23	-0.18	-0.12	0.11	-0.01	-0.12	0	0.05	0.07	-0.27	0.07	0.1	-0.11	0.02	-0.05	0.24	-0.09	-0.19	0.02	0.09	-0.02	-0.16	-0.17	-0.02	-0.24	-0.1	0.01	0	-0.16	0	0.07	-0.2	-0.51	-0.34	-0.06	0.02	-0.03	-0.04	-0.06	0.33	-0.33	-0.16	0.08	-0.12	-0.12
Contig49818_RC	0.47	0.04	-0.19	-0.11	-0.09	0.13	-0.14	-0.15	-0.08	-0.02	0.25	-0.22	-0.38	0	0.08	-0.02	0.28	-0.02	0.05	-0.06	-0.11	0.31	0.2	0	0.02	0.17	0.45	0.18	-0.11	0.05	-0.03	0.32	0.65	0.03	-0.01	-0.17	-0.19	0.03	0.11	-0.07	0.05	-0.11	-0.05	-0.02	-0.13	-0.07	-0.17	-0.27	0.12
NM_005180	-0.21	0.01	-0.04	0.01	0.31	-0.41	-0.17	-0.16	-0.29	-0.16	-0.21	-0.3	-0.44	0.16	0.38	-0.25	-0.26	-0.05	-0.06	-0.02	0.07	-0.05	-0.09	-0.2	-0.34	0.3	-0.2	-0.14	-0.27	-0.03	-0.12	0.17	-0.26	-0.16	-0.29	-0.1	-0.46	0.53	-0.16	0.44	0.04	0.05	0.12	-0.28	0.12	-0.06	-0.11	-0.21	-0.07
Contig54425	-0.09	-0.09	0.08	0.09	-0.15	-0.21	0.08	0.22	0.15	0.12	-0.27	0.56	0.38	-0.14	-0.47	0	0.12	-0.05	0.03	-0.16	-0.2	0.16	0.2	0.63	-0.31	-0.25	0.27	0.13	-0.05	0.07	-0.33	0.1	0.08	-0.77	-0.67	-0.51	-1.06	-0.32	0	-0.28	-0.11	-0.01	0.08	0.51	-0.14	0.06	-0.39	0.4	-0.51
NM_005181	0.41	-0.57	-0.36	-1.09	0.26	-0.09	0.06	-0.46	-0.02	-0.14	-0.43	-0.17	-0.23	0.46	-0.46	-0.39	-0.03	0.16	0.45	-0.37	-0.56	-0.3	0.28	-0.7	-0.21	0.11	0.84	-0.01	1.03	0.15	-0.79	-1.17	-0.13	0	-0.67	0.07	-0.49	0.52	-0.41	-0.22	-0.39	0.42	-0.35	0.38	-0.16	-0.14	0.14	0.61	-0.23
NM_012472	0.32	-0.1	0.19	-0.06	0.29	-0.1	-0.06	-0.08	0.04	0.52	-0.29	-0.33	-0.25	0.14	0.01	-0.28	0.04	0.25	-0.01	0.03	0.17	-0.15	-0.07	-0.16	0.64	-0.27	-0.06	-0.31	-0.41	-0.2	0.37	0.09	-0.22	-0.55	0.27	0.15	-0.01	0.75	-0.26	-0.08	-0.1	0.14	0.06	-0.09	-0.12	-0.08	-0.05	-0.13	0.1
NM_003725	-0.28	0.09	0	-0.42	0.2	-0.13	0.15	-0.34	0.09	-0.1	0.01	-0.24	-0.12	0.27	0.03	-0.12	0.15	0.06	0.07	-0.05	0.19	-0.04	-0.27	-0.01	-0.25	0.24	-0.3	-0.58	-0.1	-0.42	0.29	0.09	-0.18	-0.91	0.37	0.21	-0.73	-0.28	0.35	-0.08	0.12	-0.14	-0.17	0.12	0.04	0.27	0.25	-0.35	-0.19
NM_012474	-0.11	-0.2	-0.07	0.1	-0.02	0.05	-0.14	0.3	-0.03	-0.2	-0.13	0.12	-0.01	-0.1	-0.14	-0.06	-0.23	-0.09	-0.12	0.27	-0.16	-0.05	-0.18	0.39	-0.18	0.01	-0.29	-0.15	-0.16	-0.26	0	-0.13	-0.11	-0.22	-0.11	-0.16	-0.1	-0.08	-0.19	0.14	-0.09	-0.28	0.09	0.21	-0.12	-0.06	-0.15	-0.02	-0.17
NM_003726	0.08	-0.15	-0.28	0.04	-0.03	0.09	-0.26	-0.04	-0.08	0.19	0.12	-0.27	-0.22	0.18	-0.35	0.14	0.02	0.25	0.41	-0.01	-0.35	0.41	0.26	-0.15	-0.19	-0.05	-0.36	-0.01	-0.06	0.16	0.23	-0.03	0.2	-0.31	-0.03	0.15	0.3	0.15	-0.16	0.28	-0.02	0.21	-0.15	-0.62	0.41	-0.23	0.27	-0.13	-0.19
NM_004456	-0.22	-0.18	0.05	0.2	-0.21	-0.19	-0.38	0.29	0.01	-0.18	0.09	0.45	0.28	-0.34	0.34	0.15	-0.27	-0.32	-0.27	-0.11	-0.45	-0.19	-0.61	0.09	-0.28	-0.09	-0.23	-0.56	-0.3	-0.42	-0.16	-0.03	-0.16	0.02	-0.19	-0.37	-0.53	-0.07	-0.16	0.28	-0.44	-1.02	0.06	-0.06	-0.16	-0.14	-0.18	0.42	0.13
NM_005187	0.18	-0.25	0.12	0.34	0.35	-0.4	0.02	-0.23	-0.23	0.21	0.38	-0.21	0.28	0.07	0.34	0.12	-0.21	0.03	0.16	-0.24	0.11	-0.44	-0.08	-0.36	-0.19	-0.21	-0.12	-0.1	0.15	0.03	0.18	-0.26	-0.28	-0.3	-0.61	-0.26	-0.63	0.39	-0.17	0.44	0.08	-0.03	-0.21	-0.8	0.36	0.02	-0.64	-0.37	-0.22
NM_004459	0	-0.1	-0.31	-0.15	0.18	0.09	-0.16	-0.12	-0.16	0.04	0.4	-0.12	-0.29	-0.32	-0.19	0.04	-0.27	-0.06	0.03	-0.26	-0.3	-0.06	0.21	-0.19	0.03	0	-0.07	-0.06	-0.13	0.04	0.03	-0.06	-0.02	0.41	-0.14	0.05	0.16	0.04	0.05	-0.06	-0.04	0.04	-0.19	-0.03	-0.08	0.19	-0.06	0.13	0.12
Contig54581_RC	-0.18	0.01	-0.01	-0.38	0.12	-0.08	0.26	0.07	0	-0.1	0.06	0.35	-0.2	0.04	-0.07	0.17	-0.02	-0.01	0	-0.07	0.02	0.05	-0.37	0.23	-0.15	0.25	-0.45	-0.34	-0.12	-0.46	0.11	0	-0.07	-0.11	-0.03	0	-0.59	-0.33	0.23	-0.15	0.07	0.02	-0.22	0.17	-0.2	0.11	-0.06	0.4	-0.08
NM_004460	-0.1	0.02	-0.12	-0.48	0.23	-0.24	0.13	-0.53	0.01	-0.26	-0.06	-0.05	-0.24	-0.07	0.25	0.11	0.04	0.04	0.16	-0.29	0.05	0.07	-0.15	-0.03	-0.23	0.32	0.13	-0.27	0.08	0.07	0.2	-0.04	-0.16	-0.77	0.27	0.19	-0.56	-0.03	0.19	-0.16	-0.31	0.06	-0.32	0	-0.24	0.3	0.23	-0.51	-0.05
Contig43998_RC	0.52	0.16	-0.29	0.35	0.11	-0.17	-0.21	-0.49	-0.05	0.03	0.54	-0.07	-0.07	-0.18	0.32	0.95	-0.18	-0.61	0.11	-0.49	-0.08	-1.18	-0.04	-0.23	0.13	0.18	0.04	-0.44	-0.41	-0.01	-0.05	-0.31	-0.07	0.61	-0.6	-0.19	0.2	-0.58	-0.64	0.02	0.11	-0.84	-0.78	-0.18	-0.35	0.22	-0.35	0.14	-0.43
NM_004462	0.09	-0.13	-0.22	-0.02	-0.29	0.22	-0.07	0.13	-0.14	-0.03	-0.02	-0.15	0	0.07	0.04	0.01	0.14	-0.05	0.01	-0.07	-0.22	-0.04	-0.12	0.2	-0.04	0.08	0.38	-0.03	-0.09	0.02	-0.11	-0.06	0.35	0.27	0.06	-0.36	-0.26	0.02	0.01	0.17	-0.09	-0.16	-0.15	-0.01	0.27	-0.21	-0.17	-0.28	-0.12
NM_003734	-0.06	-0.35	-0.32	-0.87	0.2	-0.2	0.02	-0.5	-0.15	-0.12	-0.38	0.02	-0.16	0.05	-0.54	0.02	-0.01	0.18	0.11	-0.34	-0.08	-0.37	0.17	-0.24	-0.24	0.03	0.21	-0.04	0.36	0.21	0.1	-0.18	-0.45	0.28	-0.15	0.54	-0.44	0.26	-0.23	-0.23	-0.38	0.19	-0.19	0.01	-0.1	0.1	0.22	-0.51	-0.32
NM_012482	-0.17	-0.11	-0.14	0.06	0.29	0.03	-0.07	-0.21	-0.2	-0.07	-0.17	-0.07	-0.53	-0.1	0.37	-0.09	-0.18	-0.02	0.09	-0.24	-0.19	0.15	0.04	-0.08	-0.08	0.18	-0.03	-0.21	-0.22	-0.13	-0.03	0.1	-0.02	0	0.06	0.06	0.44	0.05	0.4	-0.2	0.17	-0.07	-0.19	0.1	0.08	0.02	0.02	-0.12	0.07
NM_005195	0.03	0.28	0.16	0.47	-0.14	0.67	0.29	-0.24	0.36	-0.05	-0.27	0.32	-0.01	-0.12	-0.44	-0.28	0.2	0.01	-0.13	0.29	0.12	0.03	-0.12	-0.23	0.25	0.01	0.09	0.15	0.01	0.04	-0.01	-0.39	0.2	-0.53	-0.35	-0.18	0.37	-0.07	0	-0.19	0.26	-0.11	-0.1	-0.26	0.02	-0.03	0.23	0.08	-0.47
NM_005196	-0.43	-0.15	-0.54	-0.05	0.13	-0.26	-0.69	-0.19	-0.38	-0.04	0.13	0.31	-0.19	-0.76	0.52	0	-0.81	-0.6	-0.53	-0.16	-0.78	-0.19	-0.59	0.25	-0.37	-0.24	-0.55	-0.47	-0.12	-0.37	-0.34	0	-0.37	-0.3	-0.53	-0.19	0.36	0.17	-0.53	0.23	-0.34	-1.11	-0.16	0.35	-0.29	-0.21	-0.27	0.51	0.27
NM_005197	-0.08	-0.01	-0.1	-0.08	0.17	-0.12	0.14	-0.13	0.06	-0.02	0.01	-0.11	0.06	-0.19	-0.25	-0.1	0.04	0	0.05	-0.03	-0.08	0.01	0.09	-0.09	-0.06	0.12	0.18	0.11	0.19	0.12	0.01	-0.14	-0.15	-0.32	-0.18	0.2	0.13	-0.13	0.1	-0.22	-0.14	0.02	-0.1	-0.14	-0.05	0.14	-0.18	-0.04	-0.15
NM_003739	-0.11	-0.43	0.01	0.29	-0.02	0.25	-0.02	0.03	0.08	0.29	-0.31	0.2	-0.03	-0.08	-0.39	-0.07	0.04	-0.04	-0.03	0.09	0.08	0.13	0.09	0.09	-0.39	-0.02	0.06	0.2	0.11	0.22	0.02	-0.23	0.4	0.25	-0.05	0.28	-0.46	0.29	-0.31	-0.03	-0.47	0.36	-0.17	0.3	-0.14	0.01	0.12	0.14	-0.35
Contig20953_RC	0.08	-0.27	0	-0.52	-0.3	0.05	0.19	-0.02	-0.12	-0.28	-0.26	0.24	-0.42	-0.18	0.12	0	0.1	-0.14	-0.17	-0.19	-0.37	0.13	0.02	0.35	0.33	-0.23	0.24	-0.41	-0.2	0.4	-0.55	-0.59	-0.51	-0.67	-0.16	-0.15	-0.24	0.13	0	-0.27	-0.38	0.32	0.08	0.38	-0.61	0.02	0.19	0.09	0.22
Contig59287_RC	-0.72	-0.66	-0.31	-0.24	-0.4	-0.03	-0.32	0.06	-0.33	0.07	-1.08	-0.21	-0.29	-0.43	-0.33	-0.81	-0.14	-0.46	-0.59	-0.02	-0.41	-0.62	-0.27	-1.01	-0.19	-0.41	-0.23	-0.03	-0.27	0.11	-0.4	-0.28	-0.29	-0.57	-0.83	-0.8	-0.57	-0.58	-0.07	-0.32	-0.68	-0.61	-0.5	-0.62	-0.7	-0.57	-0.41	-0.06	-0.35
NM_003740	-0.31	-0.48	-0.46	-0.54	-0.38	-0.4	-0.35	0.17	-0.46	-0.14	-0.48	1.02	-0.18	-0.46	-0.53	-0.44	-0.43	-0.38	-0.46	-0.01	-0.34	-0.51	-0.38	0.58	-0.62	-0.46	-0.35	-0.21	-0.25	-0.08	-0.39	-0.56	-0.49	-0.34	-0.66	-0.5	-0.52	-0.54	-0.45	-0.28	-0.58	-0.46	-0.28	0.66	-0.28	-0.37	-0.4	0.56	-0.41
NM_004472	-0.26	-0.15	0.2	-0.21	-0.41	-0.22	-0.3	0.64	-0.01	-0.34	-0.27	0.44	-0.38	-0.25	-0.29	-0.1	-0.26	-0.43	-0.29	-0.25	-0.32	-0.33	-0.38	0.34	-0.47	-0.42	-0.35	-0.33	-0.09	-0.23	-0.54	-0.45	-0.43	0.11	0.44	-0.2	-0.27	-0.43	0.1	-0.1	-0.19	-0.16	0.28	0.09	-0.32	-0.12	-0.27	0.62	-0.29
NM_003748	0.21	0.12	0.2	0.23	-0.32	0.16	0.05	-0.12	0.07	0.13	0.01	0.07	0.32	0.13	0.3	0.39	0.13	-0.05	0.21	-0.13	0.15	0.04	0.25	0.21	0.21	0.38	0.18	0.18	0.23	0.08	0.06	-0.07	0.22	0.23	0.18	0.14	0.17	0.03	-0.16	0.02	-0.02	0.23	0.36	0.02	0.1	0.13	-0.05	-0.21	0.03
Contig50822_RC	0.17	-0.29	0.19	0.18	0.13	0.21	0.03	-0.18	-0.03	0.41	0.4	-0.25	0.12	0.44	-0.04	-0.37	-0.2	0.18	0.24	-0.39	-0.48	0.34	-0.14	-0.15	0.1	0	0.14	0.16	-0.22	0.4	-0.23	0.43	-0.14	0.02	-0.06	-0.19	-0.73	-0.34	-0.23	-0.2	0.06	-0.16	-0.07	-0.05	0.27	-0.1	-0.26	-0.16	-0.42
Contig2512_RC	0.26	0.01	0.07	-0.49	-0.17	-0.11	0.14	-0.05	0.18	0.06	0.28	-0.28	0.01	0.04	-0.1	0.28	0.16	-0.01	0.37	-0.19	-0.03	-0.2	0.02	-0.23	0.25	-0.15	0.2	-0.08	0.13	0.08	0.06	0	0.23	0.16	0.21	-0.09	0.12	-0.06	-0.09	0.1	0.11	-0.09	-0.05	-0.12	0.04	-0.17	-0.16	-0.35	0.01
Contig25659_RC	0.05	0.17	-0.08	0.47	0.38	0.24	-0.06	-0.05	-0.19	0.03	0.07	-0.11	-0.37	-0.02	0.24	-0.15	-0.01	0.08	-0.2	-0.09	-0.09	0.11	-0.16	-0.15	0.04	0.1	0.12	0.05	-0.15	0	-0.18	-0.02	0.18	-0.15	-0.21	-0.24	-0.42	0.22	0.07	-0.07	-0.08	-0.06	-0.16	0.25	0.4	-0.2	-0.3	-0.25	0.25
NM_004480	0.11	0.13	-0.08	-0.29	0.1	0.23	0.09	0.01	0.05	0.3	0.15	-0.28	0.22	0.32	-0.01	-0.09	0.2	0.14	-0.06	-0.25	0.01	0.06	0.03	-0.35	0.25	0.11	0.09	-0.01	0.03	0.04	0.16	-0.1	0	0.11	0.14	-0.05	-0.07	0.27	0.11	0.19	-0.42	0.16	0.15	-0.28	0.73	0.07	-0.2	-0.36	0.01
NM_004482	-0.33	-0.12	0.2	0.24	-0.33	0.34	-0.16	0.21	-0.3	-0.76	0.21	0.23	0.14	0.14	-0.11	0.14	-0.17	-0.21	-0.69	0.31	-0.3	0.16	0.22	-0.06	-0.03	0.14	-0.04	0.2	0.08	0.07	-0.42	-0.01	-0.49	-0.51	-0.34	-0.41	0.24	0.1	-0.84	0.19	-0.55	0.23	-0.1	0.47	0.05	0.26	-0.02	0.37	-0.42
NM_004483	-0.09	0.01	-0.08	0.3	-0.08	0.03	-0.02	-0.15	0.05	-0.08	0.01	0.02	-0.06	-0.26	0.28	-0.09	-0.15	-0.19	-0.09	0.11	-0.18	-0.08	0.03	0.25	-0.09	-0.22	0.05	0.15	-0.14	0.03	-0.24	0.03	0.1	-0.11	-0.22	-0.12	0.18	-0.26	0.01	-0.16	-0.15	-0.07	-0.36	0.09	-0.29	-0.2	-0.22	0.34	0.06
NM_004484	-0.01	-0.47	0.28	0.76	-0.24	0.42	-0.07	-0.04	-0.29	-0.34	-0.62	-0.24	-0.2	-0.03	0.48	-0.42	-0.27	-0.15	-0.1	-0.54	-0.34	-0.35	0.38	-0.62	-0.32	0.03	0.14	0.3	0.54	-0.05	-0.42	-0.7	0.15	-0.11	-0.63	-0.07	-0.11	-0.22	-0.34	-0.48	0.72	0.4	0.29	-0.79	-0.22	-0.31	-0.54	-0.37	-0.33
NM_003756	0.05	0.15	-0.24	-0.15	-0.24	-0.07	0.02	-0.29	-0.15	-0.29	-0.02	-0.01	-0.47	-0.18	0.01	-0.15	-0.14	-0.08	-0.3	-0.14	-0.02	0.44	0.2	-0.24	-0.02	-0.09	-0.17	-0.07	-0.31	-0.19	-0.26	-0.17	-0.14	0.39	-0.22	-0.12	-0.21	-0.07	-0.02	-0.05	-0.03	0.09	0.07	-0.22	-0.43	-0.1	-0.27	-0.25	-0.03
NM_004485	-0.11	0.04	-0.11	-0.02	-0.03	-0.02	-0.14	0.08	-0.02	-0.07	-0.02	0.1	-0.01	-0.05	0.07	-0.04	-0.31	-0.26	-0.07	-0.02	-0.07	-0.14	-0.21	0.65	-0.06	-0.16	-0.04	-0.03	-0.09	-0.08	-0.11	-0.17	0.14	0.05	-0.05	-0.02	0.07	-0.24	-0.01	0.04	0	-0.18	0.15	0.23	-0.49	-0.02	-0.07	0.3	-0.03
NM_004487	0.4	0.1	-0.27	-0.07	0.25	0.17	-0.16	-0.27	-0.16	0.04	0.33	-0.15	-0.16	-0.15	0.1	-0.19	-0.34	0.02	-0.03	-0.15	-0.2	0.36	0.33	-0.14	0.04	0.07	-0.07	0.18	-0.02	0.31	0.34	0.23	0.03	-0.13	-0.1	-0.01	-0.24	-0.06	-0.13	-0.04	-0.11	0.23	-0.26	-0.01	-0.36	0.01	-0.08	0.11	0.07
Contig30047_RC	0.44	0.15	-0.04	0.05	-0.04	0.49	0.21	-0.08	0	0.17	-0.2	-0.13	0.14	0.01	-0.22	-0.31	0.02	0.17	-0.12	-0.23	0.14	0.08	0.19	-0.33	-0.16	0.16	0.38	0.02	0.13	0.26	0.28	0.19	-0.01	-0.09	0.12	-0.19	0.08	-0.15	0.04	-0.01	0.23	0.16	-0.21	-0.21	-0.1	-0.17	0.21	-0.48	0.05
NM_004490	-0.49	-0.62	0.43	1.17	0.46	-0.32	-0.43	-0.11	-0.23	-0.35	-0.46	0.01	-0.25	-0.61	-0.23	0.24	-1.05	-1.08	0.08	-0.19	-0.47	-0.58	-0.88	-0.68	-0.61	-0.87	-0.51	-1.38	-0.85	0.76	-0.77	0.99	-0.75	0.3	-0.71	-0.6	-0.93	0.93	-0.57	-0.29	-0.59	-1.13	-0.37	0.32	-0.6	-0.54	-0.6	0	-0.47
NM_004494	-0.12	0.1	-0.11	0.11	-0.07	-0.06	-0.03	-0.04	-0.12	-0.05	-0.08	0.15	0.07	-0.01	0.06	-0.11	-0.19	-0.05	-0.07	0.34	-0.11	0.03	-0.19	0.27	-0.19	0.08	-0.12	-0.17	-0.09	-0.03	0.07	0.05	-0.15	-0.31	-0.18	-0.08	0.04	-0.01	-0.08	-0.03	-0.2	-0.22	-0.12	0.03	-0.04	-0.06	-0.12	0.13	-0.07
NM_004496	-0.02	0.05	-0.15	-0.05	0.24	0.08	0.2	-0.55	-0.16	0.09	0.13	-1.79	0.08	0.31	0.24	0.18	0.1	0.01	0.15	-1.27	0.04	0.13	0.06	-1.55	0.08	0.13	0	-0.22	-0.12	-0.01	-0.03	0.26	0.04	0.2	0.03	-0.08	-0.28	0.06	0.2	0.11	0.24	-0.02	0.18	-1.02	0.39	-0.08	0.03	-1.21	0.09
Contig21065_RC	-0.11	-0.22	-0.26	-0.47	-0.13	-0.06	-0.07	-0.22	0.21	0.11	0.18	-0.32	0.16	0.23	-0.07	-0.01	-0.29	-0.05	0.05	-0.16	-0.24	-0.16	-0.16	0.43	-0.32	-0.19	-0.23	-0.31	0.05	0.21	-0.24	1.08	-0.05	0.39	-0.12	-0.2	-0.01	-0.55	-0.14	0.13	-0.12	-0.17	0.34	-0.41	-0.23	-0.21	-0.24	-0.1	-0.24
Contig50814_RC	-0.07	-0.47	-0.09	0.38	0.11	-0.28	-0.25	0.1	0.08	-0.28	0.15	0.06	-0.34	-0.49	-0.17	-0.05	-0.22	-0.03	-0.14	0.2	-0.35	-0.24	-0.02	-0.17	-0.03	-0.27	-0.05	0.39	0.24	0.4	0.28	0.05	-0.19	-0.01	-0.29	0.31	0.12	-0.05	-0.64	-0.19	-0.56	-0.11	0.12	-0.31	-0.1	-0.18	-0.44	-0.17	-0.5
Contig2504_RC	-0.27	-0.07	-0.15	-0.06	0.07	-0.19	-0.06	0.05	-0.07	-0.15	-0.01	0.07	-0.14	-0.2	0.07	-0.03	-0.22	0.12	-0.09	0.28	-0.11	0.11	-0.25	-0.24	-0.37	0.08	0.01	-0.21	-0.1	-0.07	-0.05	-0.03	-0.17	-0.22	-0.28	-0.16	-0.65	0.15	0.09	-0.15	-0.1	-0.11	-0.09	0.01	-0.38	-0.04	-0.06	0.35	0.21
Contig3834_RC	-0.07	0.25	-0.14	0.12	0.07	0.11	-0.24	-0.07	0.02	-0.12	-0.16	-0.18	-0.09	-0.47	0.21	-0.12	-0.37	0.01	-0.16	0.18	-0.24	0.11	0.03	-0.16	-0.03	0.04	0.1	0.27	-0.02	0.08	0.24	0.1	-0.17	-0.14	-0.13	0.11	0.3	-0.13	-0.23	-0.06	-0.01	-0.04	-0.32	0.24	-0.23	-0.03	-0.14	0.4	0.01
NM_003786	-0.54	-0.12	-0.01	-0.48	0.08	-0.47	-0.25	-0.26	0.02	-0.45	0	-0.11	-0.3	-0.35	0.02	1.09	-0.24	-0.17	-0.2	-0.34	-0.22	0.31	-0.18	-0.25	-0.14	-0.32	-0.23	-0.12	-0.32	-0.43	-0.11	-0.29	0.1	-0.47	0.14	-0.19	0.39	-0.21	-0.36	-0.09	-0.46	-0.64	-0.16	-0.14	-0.03	-0.29	-0.36	-0.33	-0.21
D10040	-0.04	-0.37	-0.1	-0.36	0.03	-0.44	0.02	0.12	-0.31	-0.31	0.1	0.09	-0.34	-0.34	-0.32	0.09	-0.1	-0.02	-0.1	0.05	-0.03	-0.47	-0.39	-0.06	-0.17	0.1	0.33	-0.15	0.07	-0.39	-0.24	-0.11	-0.31	-0.09	-0.13	0.14	-1.32	-0.01	0	-0.12	-0.26	0.01	0.57	-0.15	-0.36	-0.11	0.06	-0.35	-0.15
NM_003793	-0.11	-0.07	0.12	0.2	0.04	0.31	0.05	-0.3	0.27	0.14	-0.1	0.13	0.05	0.1	-0.37	-0.38	0.17	0.08	0.36	-0.34	0.11	0.18	0.4	-0.1	0.03	0.09	0.09	0.18	0.02	0.09	-0.1	-0.09	0.03	-0.44	-0.19	0.03	-0.31	-0.02	-0.07	-0.29	0.47	0.21	-0.26	-0.35	0.08	-0.08	0.13	-0.23	0.18
NM_003798	0.27	-0.01	-0.24	-0.08	-0.16	-0.16	0.08	0.13	-0.08	0.06	-0.05	0.21	0.07	-0.23	-0.13	0.11	0.04	0	-0.16	-0.03	0.04	0.31	0.21	0.19	0.05	0.2	0.04	0.26	0.15	-0.02	-0.09	-0.08	-0.18	-0.06	-0.1	0.09	-0.26	-0.13	0.01	-0.07	-0.36	0.16	0.08	0.11	-0.25	0.05	-0.38	0.52	0.19
Contig60509_RC	-0.15	0.05	-0.06	0.13	0.21	0.06	0.05	0.12	-0.07	0.15	-0.09	-0.03	-0.06	-0.07	-0.1	0.2	-0.14	0.02	-0.15	-0.1	-0.08	-0.08	0.19	-0.06	0.11	0.16	0	-0.31	-0.3	0.12	-0.52	-0.17	-0.14	-0.2	-0.15	-0.07	0.54	-0.21	0.13	-0.06	0.05	0.03	-0.13	-0.11	-0.09	0.12	0.29	0.35	0.08
Contig38285_RC	-0.36	-0.32	-0.5	0.1	-0.27	-0.39	-0.39	-0.11	-0.47	-0.21	-0.29	-0.06	-0.48	-0.33	-0.49	0.27	-0.31	0.08	-0.31	-0.24	-0.24	0.26	-0.29	-0.43	-0.08	0.36	-0.03	-0.3	-0.33	-0.33	0.28	-0.06	-0.15	-0.34	-0.11	-0.14	-0.13	-0.58	-0.47	0.18	-0.47	0.07	0.48	0.3	-0.15	0.04	-0.07	-0.13	-0.29
Contig62568_RC	-0.06	-0.03	-0.07	-0.03	0.03	-0.07	-0.02	-0.14	-0.02	0.08	-0.01	-0.12	0.04	0.13	-0.04	0.07	-0.23	0.24	0.06	-0.02	0	0.17	-0.03	-0.01	-0.08	0.03	-0.17	-0.13	-0.28	-0.09	0.17	0.08	-0.02	0.36	0.01	-0.1	0.14	0.09	-0.3	0.34	0.05	0	0	-0.36	0.18	-0.09	-0.27	-0.13	-0.12
Contig55421_RC	0.01	0.17	-0.25	0.03	0.04	-0.09	-0.08	-0.23	-0.1	-0.21	0	-0.2	-0.15	-0.19	0.13	-0.04	-0.04	0.18	-0.14	0.01	0.01	0.21	0.13	-0.04	-0.05	0.05	0.11	0.35	-0.17	0.06	0.21	0.01	-0.12	-0.04	-0.14	0.06	-0.15	0.04	-0.03	-0.06	-0.01	0.17	-0.15	0.03	-0.23	-0.05	-0.18	0.02	0.21
Contig51519_RC	-0.07	-0.01	-0.27	-0.28	0.04	-0.04	-0.1	-0.11	-0.13	-0.02	0.21	-0.11	-0.16	-0.15	-0.37	-0.12	-0.15	0.04	-0.01	0.34	-0.17	0.04	0.03	-0.24	0.03	-0.03	-0.07	-0.11	-0.17	-0.16	-0.04	0.02	0.05	-0.01	0.04	-0.08	-0.37	0.21	0.12	-0.01	0.07	-0.03	-0.21	-0.2	0.03	0.02	-0.03	-0.03	0.29
U81599	0.48	-0.15	-0.13	0.01	-0.1	-0.16	-0.12	0.06	0.01	-0.17	0.04	-0.11	-0.05	-0.15	-0.25	0.3	0.08	-0.25	0.21	0.34	-0.17	-0.07	-0.34	0.41	-0.14	-0.22	-0.18	-0.26	-0.05	-0.17	-0.14	-0.2	-0.26	-0.15	0.48	-0.04	-0.04	-0.34	0.49	0.06	-0.05	-0.28	0.13	-0.13	-0.28	-0.09	-0.16	0.23	-0.13
Contig27228_RC	-0.03	-0.16	-0.14	0.04	0.34	-0.22	-0.12	0.15	0.09	-0.01	0.17	0	-0.29	-0.13	-0.39	0.01	0.05	0.14	0.26	0.2	-0.1	-0.14	-0.22	0	0.02	0.03	-0.21	0.08	0.08	-0.12	0.32	0.13	-0.19	-0.14	-0.12	0.33	-0.33	-0.02	-0.18	0	-0.27	-0.26	0.06	-0.13	0	0.01	-0.01	0.02	-0.31
Contig40845_RC	0.67	-0.18	0.02	-0.25	-0.25	0.82	-0.19	-0.28	0.41	-0.12	0.17	-0.48	-0.25	0.09	-0.3	-0.34	0.23	0.03	0.01	-0.2	-0.05	-0.31	0.36	-0.5	0.41	-0.23	-0.17	-0.49	-0.16	-0.19	-0.11	0.23	0.79	-0.25	-0.06	-0.39	-0.37	-0.5	-0.06	-0.13	0.64	-0.19	-0.09	-0.24	0.33	-0.25	-0.08	-0.35	-0.02
Contig29287_RC	-0.16	-0.2	-0.22	-0.17	0.15	0.19	-0.02	0.12	-0.04	-0.14	-0.13	-0.32	-0.14	-0.34	-0.1	0.26	-0.16	-0.16	-0.34	-0.14	-0.31	-0.11	0.15	-0.18	0.04	0.09	0.08	-0.35	-0.13	0.15	-0.42	-0.02	-0.07	-0.14	-0.12	0.06	0.48	-0.08	0.02	-0.15	-0.16	0.02	0.17	-0.04	-0.17	0.24	-0.48	0.39	0.12
Contig3576_RC	-0.22	0.03	0.12	-0.06	-0.09	-0.1	0.17	0.18	0.01	-0.17	-0.41	-0.01	0.08	-0.18	-0.2	0.02	-0.2	-0.14	-0.09	0.06	-0.04	-0.05	-0.17	0.04	-0.05	0.06	-0.03	0.06	0.01	-0.12	-0.04	0.2	-0.26	0.49	-0.19	0.16	0.06	-0.19	-0.16	-0.02	-0.02	0.05	-0.05	-0.01	-0.15	-0.02	0.02	-0.13	-0.22
Contig12803_RC	-0.05	-0.03	-0.38	-0.05	0.17	-0.01	-0.08	-0.02	-0.21	-0.01	-0.1	-0.22	-0.25	-0.29	0.12	-0.01	-0.22	-0.08	-0.43	-0.16	-0.31	0.1	0.18	-0.02	-0.04	-0.06	0.13	-0.19	-0.24	0.22	-0.55	0.04	-0.24	-0.1	-0.1	0.14	0.58	-0.13	0.1	-0.23	-0.22	0.09	0.15	-0.04	-0.33	0.24	-0.43	0.41	0.27
AF124432	-0.09	0.09	-0.1	-0.23	0.17	-0.17	0.3	-0.04	0.29	-0.08	0	-0.02	-0.05	0.05	-0.18	0.02	0.13	0.08	0.18	-0.12	0.07	-0.18	-0.33	-0.06	-0.21	0.2	0.03	0.01	0.14	-0.01	0.19	0.02	-0.03	-0.31	0.15	0.31	-0.36	-0.11	0.1	-0.09	-0.08	-0.07	-0.14	0.09	-0.09	0.2	0.21	-0.35	-0.15
Contig36720_RC	-0.15	-0.07	-0.1	-0.18	0.18	0.1	-0.06	0.06	-0.08	-0.16	-0.11	-0.14	-0.16	-0.12	-0.08	0.32	-0.08	-0.24	-0.32	-0.07	-0.29	-0.08	0.17	0.15	0.07	0.05	0.05	-0.42	-0.12	0.15	-0.55	0.03	0.02	-0.04	-0.13	-0.1	0.42	-0.04	0.08	-0.09	-0.18	-0.03	0.09	-0.16	-0.15	0.2	-0.35	0.38	0.22
Contig53713_RC	0.3	-0.1	0.09	-0.18	-0.09	-0.23	0.13	-0.18	-0.27	-0.08	-0.01	-0.26	-0.15	0.14	0.57	-0.09	0.18	0.22	-0.19	-0.19	-0.17	0.16	-0.02	-0.08	-0.01	0.04	0.29	-0.1	-0.23	-0.25	0.02	-0.38	0.08	-0.22	-0.37	-0.29	-0.14	-0.24	0.39	-0.17	0.41	-0.01	0.05	0	-0.21	-0.04	-0.04	-0.3	-0.03
U72882	0	-0.25	0.35	0.23	0.08	-0.05	-0.17	0.27	-0.11	0.16	0.09	-0.05	-0.11	0.05	-0.3	-0.08	-0.02	-0.04	0.07	0.06	0.03	0.31	-0.1	0.12	0.47	-0.22	-0.05	-0.07	-0.1	-0.02	0.32	0.27	0.21	-0.07	0.27	0.14	-0.18	0	-0.23	0.27	0.26	0.06	0.16	-0.12	0.47	-0.1	0.1	-0.01	-0.13
Contig49445_RC	-0.17	-0.12	-0.02	-0.11	0.1	-0.15	0.05	0.32	0.07	-0.02	0.02	0.05	-0.07	-0.17	-0.36	0.05	-0.01	-0.07	0.16	0.3	-0.15	-0.09	0.72	0.24	0.03	-0.01	0	-0.16	-0.07	-0.08	0.14	0.04	-0.21	-0.27	-0.09	0.29	-0.28	-0.17	-0.13	0.36	-0.22	0.02	-0.02	0.42	-0.16	-0.09	0.05	0.03	-0.22
Contig56735_RC	0.07	-0.2	0.05	0.16	-0.11	0.16	0.19	-0.04	0.02	0.2	0.32	-0.1	-0.18	-0.03	-0.5	0	-0.04	0.48	0.1	-0.2	0.03	0.32	-0.07	0.07	-0.2	0.19	-0.04	0.05	-0.03	0.16	0.17	0.21	0.06	-0.75	-0.26	0.15	-0.51	-0.38	-0.34	-0.17	-0.17	0.07	0.43	0.03	-0.47	-0.16	-0.45	0	-0.04
Contig58193_RC	-0.07	-0.1	0.02	-0.36	0	-0.02	0.2	-0.22	-0.3	0.08	-0.05	0.25	-0.22	0.21	-0.33	0.01	0.08	0.15	0.21	-0.25	0.05	0.25	0.04	0.22	-0.32	0.25	0.05	0.28	0	0.08	-0.13	-0.17	-0.18	-0.12	-0.13	-0.02	-0.69	-0.07	0.07	-0.31	-0.21	0.16	-0.03	0	-0.42	0.08	-0.02	-0.07	-0.43
Contig5403_RC	0.16	-0.02	0.12	-0.2	0.09	0.2	-0.18	0.49	-0.19	-0.2	-0.32	-0.09	-0.13	-0.04	-0.07	0.16	0.15	-0.07	-0.46	-0.32	-0.24	-0.08	0.23	0.1	-0.46	-0.02	0.16	-0.5	0.19	0.28	-0.31	-0.28	-0.35	-0.47	0.07	0.11	0.5	-0.06	-0.43	-0.08	-0.42	0.29	0.41	0.2	-0.26	0.38	-0.48	0.63	0.23
Contig43859_RC	-0.02	0.06	-0.04	-0.22	0.44	0.05	0.35	-0.28	0.16	0.13	0.13	0.2	-0.26	0.19	-0.01	-0.05	0.11	0.14	0.25	-0.12	0.19	0.18	-0.05	-0.16	-0.13	0.24	0.05	-0.05	0.04	0.1	0.24	-0.06	0.03	-0.28	0.12	0.33	-0.32	-0.07	0.41	-0.18	0.03	0.34	-0.05	0.07	-0.26	0.27	0.04	-0.17	-0.23
Contig38170_RC	-0.16	-0.2	-0.28	-0.19	0.4	0.43	0.04	-0.44	-0.19	0.17	0.09	-0.55	-0.36	0.01	0.01	-0.02	0.06	0	-0.31	-0.37	-0.21	-0.22	0.2	-0.48	0.22	-0.1	0.12	-0.18	-0.04	0.61	-0.15	0.01	0.25	0.13	-0.12	0.28	0.58	0.21	0.14	-0.13	-0.16	0.03	-0.11	-0.38	0.06	-0.02	-0.37	-0.21	0.03
AF131748	-0.2	0.11	-0.18	0.1	-0.09	-0.06	0.01	-0.23	-0.22	-0.09	0.08	-0.13	-0.24	0.1	0.12	-0.19	-0.2	0.17	0.02	-0.13	0.04	0.18	0.14	-0.25	0.14	0.19	0.04	0.06	-0.21	0.1	0.1	0.15	0.06	0.03	-0.38	0.02	0.11	0.27	0.07	0.18	-0.03	0.1	-0.01	-0.14	0.05	-0.11	-0.36	-0.12	-0.1
AF131750	0.13	-0.12	-0.02	-0.02	-0.08	0.5	0.41	0.04	0.24	0.13	-0.12	0.09	0.19	0.02	-0.14	-0.02	0.03	-0.17	0.01	0	0.36	0.35	0	-0.16	-0.08	-0.11	-0.12	-0.07	0.33	-0.03	-0.03	-0.13	-0.09	-0.16	-0.12	0.08	0.72	0.42	-0.07	0	-0.05	0.06	-0.11	-0.1	0.03	0.24	-0.02	0.59	-0.24
AI418514_RC	-0.3	0.72	0.02	-0.11	-0.26	-0.23	-0.1	-0.32	0.01	-0.37	0.85	-0.41	-0.14	-0.37	-0.28	-0.11	-0.57	-0.33	-0.47	-0.34	-0.09	-0.29	-0.42	-0.42	-0.2	-0.46	-0.2	-0.39	-0.35	-0.31	-0.42	-0.45	-0.38	0.27	-0.43	-0.26	-0.23	0.38	-0.47	-0.32	-0.48	-0.56	0.02	-0.53	-0.32	-0.31	-0.32	-0.15	-0.19
AF131775	-0.01	0.29	-0.02	0.27	0.08	-0.02	0.02	-0.08	-0.02	-0.05	-0.03	-0.15	0.04	-0.14	0.2	0.07	-0.13	-0.01	-0.13	-0.14	0.01	0.24	-0.05	-0.18	0.05	0.04	-0.01	0.05	-0.02	0.1	-0.07	0.02	-0.03	0.13	-0.05	-0.05	-0.33	0.07	-0.15	-0.29	0.03	0.05	-0.24	-0.14	-0.41	-0.01	-0.18	0	0.05
AF042838	-0.02	0.39	0.3	0.09	-0.03	0.26	0.28	-0.13	0.43	0.2	-0.11	-0.38	-0.08	-0.06	0.08	-0.13	0.48	0.04	0.28	-0.42	-0.44	0.1	0.21	-0.31	-0.17	0.14	0.29	0.03	0.12	0.21	-0.14	0.08	0.14	-0.39	-0.28	-0.21	0.03	-0.33	-0.59	-0.09	0	0.25	0.16	-0.45	-0.24	0.16	-0.47	-0.01	0.09
Contig39492_RC	-0.18	-0.17	0.19	-0.55	-0.37	-0.02	0.15	-0.39	0.25	0.03	-0.35	0.4	-0.23	-0.48	0.02	-0.53	0.26	0.1	0.22	0.06	0.22	-0.35	-0.52	-0.16	-0.61	-0.49	0.61	-0.09	0.03	0.59	-0.18	0.07	0.43	-0.84	-0.5	0.13	0.24	-0.36	0.09	-0.61	-0.13	-0.8	-0.07	-0.09	-0.73	-0.25	0.15	0.18	0.35
AL133603	-0.11	0.01	-0.15	-0.19	-0.2	-0.2	0.03	-0.27	-0.32	-0.07	-0.12	0.03	-0.34	-0.07	0.08	-0.15	-0.06	0.18	-0.1	0.16	-0.04	0.15	-0.08	0.12	-0.01	0.07	-0.1	0.08	-0.21	0.07	-0.09	-0.05	-0.02	-0.1	-0.03	-0.06	-0.42	0.01	-0.12	-0.35	-0.17	-0.01	-0.04	0.12	-0.26	-0.1	0.01	0.01	0.07
AF131784	0.14	0.48	-0.36	0	-0.25	-0.07	0.02	-0.53	-0.13	0.05	0.29	-0.91	-0.46	0.01	0.67	0.23	-0.12	0.16	-0.1	-0.34	0.02	0.28	0.29	-0.61	-0.16	0.32	0.18	0.29	-0.12	-0.1	-0.09	0.18	0.2	-0.2	-0.08	-0.04	-0.45	-0.02	0.32	-0.09	0.16	0.15	-0.01	-0.29	-0.44	0.15	-0.57	-0.79	0.21
Contig55756_RC	-0.31	-0.04	-0.31	-0.32	-0.11	0.15	0.1	-0.17	-0.05	0.05	-0.08	-0.39	-0.26	-0.16	0.22	-0.02	0.01	0.04	0.48	-0.06	0.24	0.33	0	-0.47	0.25	-0.1	0.04	0.03	0.23	0	0.33	0.12	0.47	0.22	0.18	-0.02	0.49	-0.18	0.03	-0.17	-0.22	0.12	-0.29	-0.07	-0.12	-0.14	-0.44	-0.08	0.12
AL133611	0.02	0.13	-0.1	0.12	0.05	-0.11	-0.16	-0.12	-0.3	-0.12	0.1	-0.11	-0.29	-0.36	0.25	-0.16	-0.33	-0.01	-0.21	0.37	-0.1	0.07	-0.07	0.13	-0.05	-0.08	-0.07	0.02	-0.24	-0.05	-0.14	0.03	-0.19	-0.16	-0.11	-0.1	-0.14	-0.01	-0.14	-0.05	-0.21	0.06	0.2	0.12	-0.47	-0.09	-0.14	0.23	0.25
AL133619	-0.48	0.19	-0.14	-0.36	-0.21	0.58	0.2	-0.32	0.44	0.51	-0.81	-0.68	-0.16	0.25	0.08	-0.66	-0.33	0.4	-0.13	-0.2	-0.32	0.74	-0.15	-0.69	0	-0.12	-0.08	-0.27	0.4	0.17	0.52	0.36	0.13	-0.26	-0.31	-0.06	0.06	0.68	0.02	0	0.08	-0.41	-1.01	-0.51	-0.39	-0.68	-0.09	-0.41	0.1
AF131799	0.17	-0.13	0.04	0.18	0.05	-0.01	-0.11	0.04	0.39	0.12	-0.19	0.11	-0.05	-0.02	-0.18	0	0.16	-0.13	-0.02	0.46	-0.15	-0.31	-0.07	0.21	-0.07	0.04	0.07	-0.09	0.42	0.08	-0.15	-0.19	-0.18	-0.16	-0.19	-0.03	0.03	-0.26	0.15	0.07	-0.12	0.06	0	-0.08	-0.04	-0.06	-0.12	0.09	0.32
Contig40121_RC	0.16	-0.06	-0.11	-0.17	0.15	0.14	0.09	-0.32	-0.14	0.02	0.31	-0.23	-0.22	-0.06	-0.11	-0.15	0.11	0.06	0.26	-0.34	-0.05	0.09	-0.08	-0.29	0.09	0.15	0.19	-0.05	-0.2	0.02	-0.04	0.16	0.1	-0.05	-0.22	-0.03	-0.7	-0.16	0.02	-0.1	0.17	0.08	-0.2	-0.15	-0.12	-0.12	-0.25	-0.31	0.12
Contig48000_RC	0.03	0	-0.44	-0.27	0.1	0	-0.14	-0.11	-0.01	-0.22	0.43	-0.21	-0.34	-0.26	-0.43	-0.11	-0.06	0.07	0.04	-0.21	-0.06	-0.17	0.25	-0.3	0.11	0.04	0.23	0.32	-0.13	-0.07	-0.03	-0.12	0.17	-0.08	-0.18	-0.17	-0.33	-0.22	-0.05	-0.14	0.33	0.14	-0.38	-0.28	-0.15	-0.01	-0.29	-0.11	0.15
U06715	-0.29	0.08	0.21	-0.05	-0.69	-0.42	-0.45	-0.4	0.08	-0.4	-0.1	-0.11	0.07	-0.36	0.09	-0.73	-0.31	-0.1	-0.61	-0.32	-0.14	-0.67	0.03	-0.71	0.33	0.17	-0.04	-0.06	-0.27	-0.91	-0.09	-0.19	-0.15	-0.18	-0.11	-0.39	0.05	0.35	-0.24	0.39	0.11	-0.32	0.1	-0.32	-0.08	0.01	-0.41	-0.51	-0.33
AL133622	0.17	0.3	0.03	-0.09	0.22	0.75	0.08	-0.17	0.18	0.36	0.09	-0.11	0.06	0.09	-0.36	0.13	0.31	-0.13	-0.02	-0.26	0.14	-0.25	0.24	-0.4	0.18	0.11	0.18	-0.19	-0.27	0.06	-0.07	-0.04	0.3	-0.21	-0.29	-0.11	-0.25	0.34	0.22	0.13	0.32	0.12	-0.33	-0.41	0.12	-0.07	0.35	-0.39	0.14
AL133623	-0.07	-0.04	-0.4	-0.01	0.17	-0.16	-0.19	-0.24	-0.55	-0.13	0.17	0.09	-0.48	-0.23	0.12	-0.12	-0.24	-0.1	-0.05	0.11	-0.16	0.15	-0.04	0.15	-0.01	0.06	0	0.07	-0.27	0.02	-0.1	0.08	-0.01	-0.3	-0.36	0.06	-0.47	0.13	0.27	-0.18	-0.03	-0.04	-0.19	0.08	-0.19	0.12	-0.16	0.29	-0.03
AL133624	-0.11	-0.03	-0.39	-0.05	-0.03	-0.07	-0.01	-0.22	-0.08	-0.23	-0.15	1.05	-0.16	-0.12	-0.05	-0.14	-0.09	-0.21	-0.22	-0.05	0.13	-0.31	-0.33	0.15	-0.07	-0.49	-0.06	0.18	-0.16	-0.18	-0.12	0.02	-0.17	-0.1	-0.14	-0.27	-0.09	-0.25	-0.2	-0.06	-0.13	-0.08	-0.1	0.01	-0.01	-0.13	-0.13	0.31	-0.09
AL133632	0.28	-0.01	0.3	0.1	-0.04	0.16	0.02	0.08	0.32	0.16	-0.19	-0.19	0.33	0.18	-0.16	0.1	0.11	-0.03	-0.07	-0.12	0.12	-0.02	0	-0.31	0.04	-0.01	0.02	-0.07	0.15	0.1	0.06	0.05	0.05	-0.06	-0.05	-0.04	0.2	0.08	-0.18	0.24	0.09	0.11	-0.11	-0.36	0.11	0.05	0.13	-0.17	0.04
NM_021213	-0.22	-0.22	-0.1	-0.2	-0.14	0.01	-0.08	0.15	-0.04	-0.35	0	0.37	0.02	0.06	-0.32	0.09	-0.1	0.03	-0.08	-0.06	0.06	-0.05	0.02	-0.09	-0.06	-0.18	-0.09	-0.06	-0.2	0.01	0	-0.15	0	0.63	0.21	-0.15	-0.56	0.02	0.02	0.06	0.04	0.16	0.04	0	0.18	0	-0.07	0.01	0.04
AL117600	-0.03	-0.18	0.17	0.13	-0.05	0.11	0.03	0.19	0.14	0.02	-0.19	0.48	0.14	-0.06	-0.2	-0.16	-0.11	0.05	0.01	0.23	-0.06	-0.23	-0.13	0.12	-0.1	0.12	-0.18	-0.21	0.02	-0.07	0	0.01	-0.15	-0.06	0.02	-0.03	-0.5	-0.22	-0.3	0	-0.09	-0.06	0.18	-0.09	0	0	-0.15	0.32	-0.07
AL117604	0.25	0.23	-0.14	-0.53	0.13	-0.04	0.1	-0.39	-0.09	0	0.04	0.24	0.11	0.13	-0.24	-0.09	0.31	0.03	0.03	-0.32	0.1	-0.15	0.21	-0.04	-0.15	-0.01	0.18	0.02	0	0.02	0.33	-0.07	0.25	-0.22	-0.01	0.07	-0.67	0.29	0.15	-0.15	-0.24	0.05	-0.18	-0.08	-0.15	0.1	0.03	-0.32	0.1
AL133644	0.19	0.29	-0.08	-0.08	-0.18	0.21	-0.16	-0.4	0.12	-0.06	-0.95	-0.43	0.58	-0.62	0.12	-0.42	0.05	0.11	-0.5	-0.59	0.31	-0.47	-0.29	-0.07	0.31	-0.16	-0.04	-0.34	-0.2	-0.07	0.01	-0.18	0.44	0.39	0.14	-0.09	-0.07	-0.45	-0.24	-0.03	0.69	-0.31	-0.89	-0.32	0.2	-0.69	0	-0.64	-0.07
AL133645	-0.12	0.19	0.28	-0.05	-0.2	-0.11	0.09	0.05	0.22	-0.03	-0.08	-0.16	0.05	0.01	0.21	0.01	0.29	0.05	-0.15	-0.35	0.21	0.11	0.16	-0.38	0.01	-0.08	-0.06	-0.14	0.08	-0.02	-0.01	0	0.14	0.03	0.22	-0.27	0.6	-0.33	-0.04	0.33	-0.21	-0.2	0.31	0.05	0.08	0.1	-0.2	-0.21	0.13
AL117609	-0.2	0.07	-0.15	-0.11	-0.18	-0.14	-0.14	-0.12	-0.17	-0.35	-0.14	0.17	0	-0.4	0.12	-0.1	-0.28	-0.2	-0.28	0.22	-0.11	-0.05	0.02	0.04	0.06	-0.12	-0.23	-0.19	-0.32	-0.25	-0.18	-0.12	-0.12	0.1	-0.09	-0.17	-0.38	0.18	0.09	0.05	0.03	-0.2	0.18	0.13	-0.46	-0.18	-0.17	0.03	0.07
Contig56469_RC	0	-0.1	-0.16	-0.23	0.11	0.02	-0.31	-0.17	-0.27	-0.13	0.13	-0.26	-0.35	-0.24	0.22	-0.12	-0.34	-0.08	-0.09	-0.03	-0.16	0.12	-0.11	0.1	-0.08	0.04	-0.16	-0.09	-0.55	-0.06	-0.08	0.3	-0.02	0.19	0.28	-0.05	-0.35	-0.07	-0.02	-0.07	0.17	-0.36	-0.26	0.02	-0.15	0.02	0.04	0.2	0.24
AL117612	-0.06	0.23	0.11	0.06	-0.43	-0.04	-0.13	-0.22	0.12	-0.38	-0.09	-0.01	-0.62	-0.17	0.25	-0.16	-0.11	-0.24	-0.41	-0.08	-0.04	0.06	0.22	-0.31	0.37	0.14	0.05	-0.37	-0.29	-0.07	-0.42	-0.18	0.05	0.24	-0.46	-0.16	-0.26	0.07	0.06	-0.22	-0.16	-0.14	0.23	-0.13	-0.5	0.16	-0.58	-0.17	-0.16
AL117615	0.07	0.06	-0.06	0.02	0.01	-0.09	0.31	-0.61	-0.01	0.03	-0.14	0.28	-0.06	0	-0.13	-0.07	0.13	0	0.24	-0.37	0.1	0.22	-0.12	0.73	-0.48	0.07	0.18	0.14	0.07	0.17	0.18	-0.34	-0.24	-0.78	-0.15	0.12	-0.34	-0.22	0.32	-0.33	-0.3	0.03	-0.31	0.38	-0.42	0.08	0	-0.02	-0.21
NM_021238	-0.07	0.08	0.06	0.08	-0.29	-0.26	0.01	-0.07	-0.16	-0.19	-0.09	0.27	0.02	-0.12	0.07	0.07	0.07	0	-0.13	0.22	-0.05	-0.18	-0.06	0.33	-0.07	-0.03	-0.03	-0.03	-0.32	-0.3	-0.11	-0.68	0.05	-0.01	-0.24	-0.3	-0.41	0.04	0.03	-0.01	-0.23	-0.27	0.16	0.33	-0.21	-0.19	0.09	0.04	0.16
AL117621	0.08	0.07	-0.14	0.05	0.02	-0.19	-0.1	-0.29	-0.43	-0.06	0.15	-0.14	-0.27	-0.13	0.15	-0.06	-0.03	-0.03	0.31	-0.14	-0.17	0.01	-0.05	-0.25	0.05	0.19	0.08	0.02	-0.26	-0.06	-0.09	0.21	0.01	0.15	-0.12	-0.07	-0.19	-0.06	0.04	-0.08	0.04	-0.15	0.17	-0.29	-0.14	0.08	-0.1	-0.32	0.24
Contig53439_RC	-0.08	0.28	0.22	0.02	0.05	-0.06	0.1	-0.12	0.12	0.21	0	-0.38	0.14	-0.01	0	-0.06	-0.14	0.24	0.03	0.07	0.04	-0.02	0.09	-0.22	-0.06	-0.08	0.06	-0.02	-0.17	0.14	0.05	0.07	0.15	0.15	0.18	-0.07	-0.37	-0.03	-0.02	-0.19	0.33	0.27	-0.09	-0.39	0.04	-0.17	-0.22	-0.32	0.04
NM_021242	0.09	-0.33	0.1	0.03	-0.08	0.09	-0.12	-0.05	-0.02	-0.05	-0.02	-0.35	-0.01	-0.07	0.29	0.09	-0.14	0.24	-0.13	-0.07	-0.13	0.04	-0.18	-0.02	-0.07	0.09	-0.08	-0.19	-0.28	-0.05	-0.08	0.01	-0.12	-0.1	-0.02	-0.09	0.08	0	0.14	-0.01	0.21	-0.16	-0.04	-0.14	0.03	-0.09	0.04	-0.25	-0.11
Contig6610_RC	0.15	0.23	0.1	-0.06	-0.25	0.35	-0.18	-0.25	-0.2	-0.28	-0.19	0.65	-0.21	0.05	0.09	-0.04	0.22	0.19	-0.02	-0.19	0.03	0.27	0.17	-0.3	0.36	-0.13	0.3	0.02	-0.14	0.05	-0.13	-0.18	-0.1	-0.07	-0.09	0.14	0.14	-0.17	-0.26	-0.06	0.07	0.03	0.06	0.02	-0.09	-0.09	-0.11	-0.08	0.06
NM_013230	-0.01	0.24	-0.03	0.1	-0.51	-0.09	0.32	0.28	-0.62	-0.51	-0.34	-0.22	0.08	-0.21	-0.01	-0.2	0.13	-0.23	-0.28	-0.07	-0.07	0.06	0.41	-0.1	-0.89	-0.21	0.17	-0.14	-0.18	-0.19	-0.27	-0.51	-0.53	-0.35	-0.16	-0.32	-0.22	-1.82	0.37	-0.41	-0.19	-0.19	0.35	0.71	-0.73	-0.27	-0.05	0.08	0.02
NM_013231	0.09	-0.13	-0.08	-0.61	0.11	0.08	0.44	-0.53	0.24	0.13	-0.12	0.03	-0.3	0.08	-0.26	0	0.01	0.13	0.26	-0.23	-0.03	0.11	0.21	-0.08	-0.33	0.26	0.22	0.37	0.15	0.36	-0.09	-0.38	-0.14	-0.48	-0.1	0.35	-0.56	-0.17	0.17	-0.43	-0.27	0.42	-0.25	-0.24	-0.28	0.15	-0.24	-0.43	-0.12
Contig66916_RC	-0.35	-0.19	-0.05	-0.1	0.03	-0.08	0.05	-0.04	-0.04	0.02	0.02	0.02	-0.26	-0.19	-0.22	-0.26	-0.12	0.15	-0.17	-0.13	-0.1	0.04	-0.32	-0.12	-0.08	-0.12	0.08	-0.09	0.11	0.15	0.11	-0.09	0.16	-0.01	0	0.07	0.37	0.25	0.06	-0.11	-0.29	-0.12	-0.28	0.42	0.05	-0.06	-0.08	-0.05	-0.21
NM_005213	-0.51	-0.54	-0.72	-0.03	-0.3	-0.62	-0.69	-0.2	-0.35	-0.67	-0.48	-0.53	-0.38	-0.74	-0.45	-0.62	-0.59	-0.57	-0.53	1.02	-0.68	-0.58	-0.34	0.28	-0.51	-0.7	-0.54	0.3	-0.32	-0.32	-0.38	-0.43	-0.61	-0.37	0.58	-0.1	-0.89	-0.38	-0.84	0.13	-0.88	-0.51	-0.18	0.06	-0.64	-0.55	0.09	-0.23	-0.75
NM_013233	0.17	0.02	-0.1	0.03	0.09	0.25	0.19	0.32	-0.08	0.01	0.07	-0.3	-0.21	0.09	-0.03	0.11	-0.34	0.33	-0.01	-0.14	-0.01	0.28	-0.13	-0.28	0.06	-0.05	0.08	-0.15	-0.19	0.2	-0.08	0.2	-0.06	0	-0.19	-0.12	0.51	0.1	0.25	0.05	-0.06	-0.2	-0.06	-0.11	0	-0.09	0.09	-0.26	0.06
NM_005218	-0.67	-0.82	-0.48	-0.18	-0.54	-0.52	-0.61	0.85	-0.48	-0.5	-0.93	-0.79	-0.43	-0.92	-0.4	-0.79	-1.09	-0.25	-0.53	-0.56	-0.65	-0.43	-0.68	0.57	-0.32	-0.63	-0.5	0.09	-0.78	-0.25	-0.71	-1.09	-0.92	-1.19	-0.62	-0.9	-0.93	-1.39	-1.24	-0.82	-0.94	-1.11	-0.51	-0.51	-0.81	-0.63	-1.03	-0.04	-0.69
NM_013238	-0.03	0.12	-0.14	0.05	-0.22	-0.14	0.06	0.11	0.16	0.03	-0.22	-0.2	0.18	-0.08	0.3	0.12	-0.21	0.14	-0.39	0.17	-0.13	0.24	-0.06	0.1	-0.34	-0.15	0.01	0.06	0.09	0.01	-0.03	0.02	-0.04	-0.02	-0.02	-0.07	0.05	0.04	-0.1	0.09	-0.04	0.01	-0.08	-0.06	-0.07	0.07	-0.1	0.09	0
NM_013239	-0.12	0.05	-0.2	0.17	-0.09	0.12	0	0.06	0.08	-0.23	-0.06	0.38	0.26	-0.19	0.05	-0.06	-0.02	-0.1	0.01	-0.02	-0.15	-0.25	-0.18	0.3	-0.02	-0.27	-0.12	-0.14	-0.32	-0.22	-0.2	-0.23	0.11	0.12	0.22	-0.08	-0.05	0.08	0.04	-0.16	0.12	-0.26	0.23	-0.12	0.17	-0.18	-0.11	0.26	0.02
NM_021259	0.02	0.12	0.02	-0.06	-0.11	-0.09	-0.12	0.01	-0.12	0	-0.11	0.05	0.19	-0.03	0.34	0.05	-0.2	-0.07	0.03	-0.03	0.24	-0.12	-0.22	0.18	0.29	0.04	-0.19	-0.38	-0.21	-0.29	-0.01	0.01	-0.03	-0.07	0.12	-0.08	-0.46	0.15	0.11	0.1	-0.09	-0.24	0.3	0.25	-0.09	0.06	0.16	0.11	0.13
AL117645	-0.09	-0.23	-0.34	-0.05	0.29	-0.1	-0.09	-0.17	-0.25	0.11	0.08	-0.08	-0.4	-0.23	0.13	-0.04	-0.16	0.05	-0.02	0.04	-0.22	0.16	-0.09	-0.02	-0.1	0.07	-0.12	0.03	0.02	0.11	0.06	0.01	-0.2	0.19	-0.15	0.01	0.49	-0.03	-0.12	-0.16	-0.17	0.01	-0.21	-0.01	-0.1	-0.01	-0.34	0.05	0.08
NM_013243	-0.39	-0.51	-1.27	-1.51	-0.77	-0.42	-0.27	-0.32	-0.25	-0.68	-0.37	-1.37	-0.54	-0.64	-0.88	-0.42	-1.55	-1.1	-1.34	-0.31	-0.69	-1.11	-1.06	-0.94	-0.84	-0.86	-0.47	-1.21	-0.38	-0.46	-1.28	-0.95	-0.93	-0.86	-0.53	-1.1	-0.92	-1.22	-0.61	-0.29	-0.53	-1.64	-0.32	-0.74	-0.68	-0.64	-0.61	-0.34	-0.47
Contig29749_RC	0.14	0.39	0.06	-0.2	0.03	0	0	-0.14	0.07	-0.15	0.04	-0.04	0	-0.12	0.16	0.05	0.08	0.13	0.05	0.01	-0.09	0.05	-0.19	0.02	-0.24	-0.32	-0.27	0.2	-0.16	-0.2	-0.09	-0.17	-0.17	-0.15	-0.09	-0.2	0.09	0.01	-0.34	0	-0.12	-0.21	-0.15	-0.25	-0.1	-0.05	-0.09	0.04	-0.03
NM_005227	0.17	-0.05	0.16	0.24	0.08	0.01	-0.02	0.36	-0.12	-0.02	-0.52	0.13	0.3	0.21	0	-0.05	0.02	0.07	0.04	-0.03	0.03	-0.22	-0.32	-0.18	-0.15	0.17	-0.05	-0.09	0.14	0.09	0.23	-0.14	-0.13	-0.33	0	-0.28	0.06	0.1	-0.17	-0.04	-0.49	-0.01	0.15	0.09	-0.1	0.08	-0.2	0.12	-0.15
AL117653	-0.22	0.06	-0.33	-0.32	0.26	-0.25	-0.01	-0.11	-0.08	-0.05	0.04	-0.16	-0.24	-0.03	-0.05	-0.09	-0.06	0.19	0.01	-0.24	0.06	-0.05	-0.16	-0.22	-0.24	0.16	0.04	0.22	0.03	0.14	0.19	-0.02	-0.19	-0.39	0.15	0.24	-0.66	-0.14	0.2	-0.14	0	-0.03	0.06	-0.1	-0.11	0.16	0.13	-0.21	-0.13
NM_005231	-0.21	-0.22	-0.25	-0.16	-0.19	0.03	-0.13	-0.35	-0.27	-0.32	-0.14	0.49	0.6	-0.11	0.31	0.03	-0.17	-0.05	-0.08	-0.13	-0.12	0.28	-0.15	0.08	-0.36	-0.02	-0.1	-0.12	-0.11	-0.13	-0.16	-0.2	-0.18	-0.25	-0.05	0.42	-0.51	0.03	0.5	0.44	-0.05	-0.2	-0.1	-0.13	-0.23	-0.1	0.06	-0.38	-0.2
NM_004503	-0.03	0.09	0.04	-0.06	0.14	0.18	0.17	-0.38	0.13	0.07	-0.07	-0.15	0.22	0.14	0.02	-0.04	0.2	0	0.17	-0.14	0.1	0.12	0.04	-0.21	-0.02	0.08	0.12	0.09	0.24	0.29	-0.1	-0.15	-0.14	0.01	0.19	0.12	0.52	-0.33	0.15	0.01	-0.13	0.04	-0.08	-0.13	-0.13	0.15	0.04	-0.13	0.18
NM_004504	-0.17	-0.08	-0.1	-0.19	-0.04	-0.2	0.02	0.22	-0.18	-0.11	-0.12	0.11	-0.03	-0.05	-0.06	-0.11	-0.19	-0.07	-0.15	0.28	-0.02	-0.2	-0.23	0.1	-0.08	0.13	-0.14	-0.2	-0.27	-0.21	-0.14	-0.04	-0.23	-0.15	-0.16	-0.22	-0.49	-0.24	-0.02	0.01	-0.2	-0.22	0.07	0.2	-0.02	-0.15	0.53	-0.06	0
NM_013253	-0.25	0.12	-0.06	-0.51	0.02	-0.18	0.19	-0.4	0.1	-0.03	0.11	-0.3	-0.07	0.01	-0.11	-0.08	0.31	0.15	0.11	0.04	0.11	-0.04	0.13	-0.03	-0.26	0.13	-0.16	0.46	-0.16	-0.09	0.26	0.09	-0.07	-0.77	0.36	0.21	-0.76	-0.34	0.15	-0.32	0.05	0.11	-0.2	-0.05	0.03	0.23	0.22	-0.35	-0.2
NM_005235	0.75	-0.17	0.05	0.18	0.24	0.35	-0.02	-0.28	0.11	0.27	-0.41	-1.56	-0.07	-0.05	-0.22	0.05	-0.2	-0.15	0.03	-0.54	-0.2	-0.44	0.5	-1.08	-0.37	0.39	0.27	0.08	0.27	-0.02	0.51	0.47	0.16	0.27	-0.15	-0.2	0.5	-0.49	-0.67	-0.17	0.5	0.26	-0.39	-1.02	-0.46	-0.09	0.32	-0.75	-0.11
NM_004508	-0.23	0.01	0	0.1	-0.22	-0.31	-0.2	-0.17	-0.12	-0.3	0.28	-0.03	-0.23	-0.26	0.25	-0.15	-0.34	-0.15	-0.4	0.31	-0.28	0.02	-0.18	0.01	-0.14	-0.07	0.54	-0.16	-0.42	-0.29	-0.25	-0.02	-0.29	-0.31	-0.01	-0.21	-0.5	-0.03	-0.32	-0.05	-0.09	-0.15	0.3	0.08	-0.16	-0.15	-0.27	-0.08	-0.13
NM_013257	0.02	0.12	-0.16	-0.08	-0.23	0.13	-0.13	-0.23	-0.13	-0.22	-0.27	-0.01	-0.36	-0.08	-0.04	-0.4	0.19	0.13	-0.32	-0.15	0.11	-0.11	0.02	-0.2	0.7	-0.13	0.26	0.09	-0.13	0	-0.1	-0.21	0.48	-0.27	-0.39	-0.08	0.7	0.55	-0.24	-0.17	0.09	-0.04	-0.24	-0.4	-0.14	-0.2	-0.36	-0.2	0.09
NM_004509	0.13	-0.16	0.4	0.28	0.08	-0.06	-0.04	0.1	-0.09	0.11	0.19	-0.14	-0.13	0.03	-0.23	-0.09	-0.13	-0.01	0.2	-0.07	0.05	0.24	-0.1	-0.08	0.2	-0.06	-0.07	-0.11	-0.06	-0.04	0.32	0.3	-0.13	-0.28	0.09	0.06	-0.25	-0.29	-0.24	0.08	-0.13	-0.16	0.29	-0.09	0.05	-0.04	-0.1	-0.17	-0.23
NM_013258	-0.27	-0.35	0.3	0.44	0.17	-0.12	-0.2	0.29	0.06	0.6	-0.25	-0.28	-0.03	0.15	-0.1	-0.27	-0.16	0.1	0.23	0.31	-0.07	-0.13	-0.4	0.34	-0.05	-0.24	-0.4	-0.08	0.2	0.26	0.42	0.42	-0.05	-0.47	-0.42	0.13	0.15	0.31	-0.46	0.24	-0.59	0.04	0.08	0.24	0.25	-0.32	0.08	-0.15	-0.18
NM_020548	0.02	-0.05	-0.1	0.09	-0.15	-0.04	-0.21	-0.03	-0.03	0.13	0.08	-0.06	-0.08	-0.01	-0.07	-0.21	-0.37	-0.08	-0.15	0.09	-0.3	-0.23	0.01	-0.17	-0.27	-0.01	0.11	0.1	0.06	0.3	-0.11	0.12	-0.16	0.08	0.17	-0.03	-0.12	-0.04	-0.35	-0.15	-0.3	0.03	-0.04	-0.04	-0.29	-0.04	-0.33	-0.06	-0.43
AF176012	0.47	0.42	-0.02	-0.17	-0.07	0.14	0.06	-0.39	0.03	0.03	0.17	-0.45	0.02	0.26	0.42	-0.09	-0.17	0.39	-0.16	-0.44	-0.17	-0.35	0.15	-0.56	0.4	-0.38	-0.02	-0.16	-0.2	-0.34	0.29	0.21	0.35	0.26	-0.08	-0.16	-0.25	-0.28	-0.45	-0.17	-0.06	-0.3	-0.27	-0.64	0.51	-0.22	0.09	-0.37	-0.21
NM_004512	0	-0.16	0.08	-0.13	0.02	-0.09	0.01	-0.13	0.05	0.16	-0.18	0.11	-0.15	0.08	-0.25	-0.13	0.11	-0.06	0.42	-0.05	0.11	0.08	0.13	-0.19	-0.13	-0.02	0.08	0.46	0.18	0.14	-0.04	-0.17	-0.1	-0.21	-0.07	0.11	-0.75	0	-0.06	-0.05	-0.36	0.14	-0.12	-0.23	0.07	-0.02	-0.06	0.08	-0.23
NM_013262	0.18	-0.06	0.29	0.35	0.08	0.06	0.3	0.14	-0.06	-0.04	0.21	-0.15	0.36	0.26	0.09	-0.01	0.07	0.13	0.22	0	-0.07	-0.09	0.2	-0.37	-0.1	-0.05	-0.14	0.19	-0.15	0.07	0.38	0.12	-0.15	0.02	0.19	-0.02	0.23	-0.02	0.09	0.1	0.05	0.03	-0.05	-0.25	0.1	0.03	-0.01	-0.11	-0.14
AL117666	0.1	0.2	-0.23	-0.49	0.07	0.3	0.23	-0.19	0.06	-0.09	0.13	-0.59	-0.07	0.28	-0.2	-0.2	0	0.31	-0.03	-0.32	0.11	0.3	0.1	-0.25	0.1	0.1	0.2	0.01	-0.01	0.17	0.13	0.28	-0.09	-0.05	-0.38	-0.16	0.14	0.26	0.06	-0.21	-0.05	0.25	-0.25	-0.42	0.26	-0.07	-0.52	-0.37	0.1
NM_004515	-0.12	-0.13	-0.03	0.18	-0.11	-0.13	-0.08	0.31	-0.03	-0.01	-0.11	0.2	0.07	-0.02	-0.04	-0.05	-0.14	0.03	-0.03	0.16	-0.05	-0.07	-0.06	0.13	-0.14	0	-0.17	-0.15	-0.07	-0.04	0.08	-0.05	-0.25	-0.02	-0.05	-0.17	-0.39	0.01	-0.09	0.14	-0.21	-0.13	0.14	0.12	-0.02	-0.09	-0.11	0.25	-0.08
NM_005245	-0.02	-0.06	-0.4	-0.86	-0.19	-0.15	0.14	-0.02	-0.26	-0.19	-0.2	0.72	-0.02	0.15	-0.37	0.02	-0.01	0.13	-0.18	0.17	-0.05	-0.06	-0.04	0.42	-0.52	0.09	-0.11	-0.09	-0.23	-0.34	0.09	-0.03	-0.44	-0.67	-0.1	-0.27	-0.2	-0.35	0.1	-0.22	-0.25	0.07	0.36	0.18	-0.37	-0.03	-0.17	0.34	0.11
Contig20441_RC	0.41	-0.16	0.09	0.22	0.37	0.09	0.18	-0.57	-0.11	0.2	0.22	0.12	0.22	0.01	0.02	-0.17	-0.1	0.11	0.32	-0.1	0.02	-0.08	0.27	-0.12	-0.18	0.18	0.01	0.14	0.12	0.03	-0.11	0.05	-0.12	-0.37	-0.22	-0.22	0.38	-0.12	-0.09	-0.27	0	0.17	0	-0.61	-0.23	0.09	-0.04	0.13	-0.05
Contig47005_RC	0.06	0.2	-0.05	0.02	0.2	0.03	-0.18	-0.18	-0.01	-0.05	0.02	-0.28	-0.26	-0.16	0.14	-0.15	0.07	0.23	-0.09	-0.22	-0.08	0.25	0.16	-0.25	-0.08	0.08	0.13	0.14	0.03	0.09	0.08	-0.2	-0.14	-0.22	-0.29	0.01	0.39	0.03	0.09	-0.24	0.13	0.06	-0.19	-0.33	-0.14	-0.02	-0.24	0.08	0.61
Contig49673_RC	0	0.1	-0.05	0.08	0.02	0.01	0.05	-0.03	0.04	-0.13	-0.13	0.2	0.02	-0.06	0.01	-0.05	0.05	-0.11	0.06	0.3	0.04	0.02	-0.15	0.05	-0.18	-0.16	0.05	0.06	-0.24	0.02	-0.03	-0.13	0.01	-0.03	0.03	-0.05	-0.57	-0.03	0.07	0	-0.08	-0.22	-0.11	0.22	-0.16	-0.25	-0.15	0.12	-0.04
NM_004522	0.33	-0.1	-0.36	-0.58	0.02	0.03	-0.06	-0.04	0.04	0.58	-0.36	-0.61	-0.05	0.53	-0.47	-0.32	-0.23	0.07	-0.14	-0.52	0.04	-0.48	0.12	-0.48	-0.02	0.12	-0.18	0.19	-0.07	-0.02	-0.1	0.72	-0.11	-0.14	-0.24	0.09	-0.41	-0.48	-0.33	-0.19	0.24	0.24	-0.27	-0.59	-0.23	-0.03	-0.2	-0.36	0.1
NM_005252	0.37	0.03	-0.03	-0.48	-0.21	0.51	0.35	-0.64	-0.14	-0.29	-0.2	-0.12	-0.65	-0.12	0	-0.45	0.15	0.35	0.24	-0.09	-0.42	-0.25	-0.78	-0.47	0.33	0.24	0.18	0.59	-0.22	-0.6	-0.05	0.03	-0.16	-0.31	-0.68	-0.43	-0.82	-0.03	-0.11	0.48	-0.92	-0.03	-0.22	-0.4	-0.29	-0.47	-0.33	-0.52	-0.25
NM_004523	-0.19	-0.02	-0.07	0.04	-0.11	-0.12	-0.23	0.23	0.01	0.16	0.05	0.2	0.12	0.01	0.19	0.02	-0.06	-0.14	0.08	0.18	0.04	0.02	-0.07	0.31	0.07	-0.11	-0.03	0.06	0.31	0.06	-0.05	0.14	0.05	0.33	0.17	0.16	0.3	0.15	-0.23	0.01	-0.12	0.07	0.07	0.13	0.14	0.14	0.09	0.37	-0.04
NM_004524	-0.01	-0.11	-0.18	-0.09	0.11	-0.03	-0.11	0.12	0.06	-0.07	0.23	-0.24	0.03	-0.06	-0.05	0.55	-0.08	0.06	-0.01	-0.48	-0.11	-0.14	-0.2	-0.2	0.13	-0.12	-0.11	-0.31	-0.12	-0.09	-0.11	-0.12	0.05	-0.12	0.14	-0.33	0.13	0.1	0.1	0.24	0	-0.1	-0.04	0.18	0.43	-0.04	0.18	-0.25	0.11
NM_004525	0.44	-0.19	0.04	-0.29	-0.23	0.71	0.56	-0.39	0.37	0.36	-0.19	-0.44	0.2	0.68	-0.5	-0.34	0.09	-0.14	-0.27	-0.33	-0.13	-0.21	2	-0.66	0.18	-0.68	0.28	0.18	-0.17	0.44	-0.6	0.26	0.29	-0.14	-0.23	-0.65	-0.3	-0.44	0.11	-0.25	0.26	0.7	0.03	-0.49	0.49	-0.24	-0.32	0.02	-0.15
NM_004527	0.13	-0.38	-0.21	-0.26	-0.2	-0.05	0.13	-0.18	0.04	-0.1	-0.09	0.39	-0.18	0.05	-0.25	0	0.13	0.17	0.21	-0.11	-0.14	-0.02	0.33	0	-0.13	-0.23	0.46	0.56	0.32	0.43	-0.18	-0.14	0.14	0.26	-0.22	0.15	-0.09	0.22	-0.34	-0.19	-0.35	0.21	-0.14	-0.37	0.01	-0.03	-0.23	-0.39	-0.17
NM_005257	0.02	-0.2	0.32	-0.3	-0.2	0.06	0.16	0.02	0.01	-0.3	-0.18	0.72	-0.11	-0.11	-0.17	-0.12	-0.22	0.26	0.2	-0.11	0.07	-0.22	-0.1	0.48	-0.46	0.13	0.05	-0.08	-0.12	0.12	-0.11	-0.09	-0.34	-0.54	-0.1	-0.06	-0.47	-0.37	-0.19	-0.09	0.28	0.04	0.09	0.44	-0.36	-0.07	-0.19	-0.04	-0.32
NM_013277	-0.35	-0.01	-0.05	0.05	-0.11	-0.17	-0.39	0.19	-0.19	-0.09	-0.09	0.22	0.3	-0.36	0.23	0.05	-0.23	-0.36	-0.18	0.33	-0.37	-0.21	-0.31	0.04	-0.16	-0.2	-0.31	-0.42	-0.34	-0.4	-0.48	-0.08	0.1	0.19	0.26	-0.31	-0.55	-0.05	-0.17	0.26	-0.02	-0.56	0.2	0.12	0.02	-0.28	0.14	0.1	0.14
X16302	-0.06	-0.03	0.22	-0.14	-0.31	0.2	-0.34	0.02	0.13	-0.07	0.03	0.17	0.35	0.14	0.06	-0.03	-0.12	-0.37	0.1	-0.68	-0.11	0.06	-0.14	-0.7	0	-0.19	-0.28	0.14	-0.12	-0.2	-0.09	0.46	0.29	-0.3	-0.2	-0.12	-0.34	-0.08	0.3	-0.05	0.03	-0.27	0.25	0.35	0.32	-0.13	0.01	-0.11	0.18
Contig52603_RC	0.05	-0.02	0.22	-0.15	-0.11	0.28	0.21	-0.26	0.26	-0.01	-0.07	-0.3	0.18	0.04	0.13	0.09	0.2	0.13	0.25	-0.36	0.03	0.07	0.13	-0.47	-0.02	0.06	0.07	0.3	0.05	0.24	0	-0.02	0.13	-0.23	-0.23	-0.11	-0.16	0.01	-0.04	-0.08	0.26	0.14	-0.34	-0.42	0.01	-0.06	0.16	-0.38	-0.21
Contig31708_RC	-0.05	0.05	-0.23	0.11	-0.06	0.54	-0.04	-0.01	-0.17	-0.1	-0.28	0.33	-0.23	-0.17	-0.21	-0.21	0.07	-0.29	-0.24	0.3	-0.2	0.24	0.69	0.14	0.03	0.08	0.23	0.09	-0.07	-0.05	-0.39	-0.44	0.29	-0.23	-0.15	-0.18	-0.19	-0.43	0.52	-0.23	0.73	-0.14	-0.2	-0.2	-0.29	-0.1	-0.21	0.5	0.04
NM_005261	0.17	-0.1	0.15	-0.36	-0.04	-0.18	0.02	-0.32	-0.03	-0.07	0.1	0.05	-0.07	-0.01	-0.19	-0.07	0.35	-0.02	0.08	-0.03	0.01	0.17	0.16	-0.06	-0.15	0	0.31	0.2	0.11	0.26	-0.15	-0.01	-0.06	-0.47	-0.05	0.05	-0.5	0.23	0.12	-0.06	-0.5	0.23	-0.11	-0.03	-0.05	0.06	-0.09	-0.15	-0.17
NM_013281	0.13	-0.06	0.4	0.03	-0.13	-0.12	-0.14	-0.21	-0.32	-0.24	-0.05	-0.31	-0.1	0.23	0.42	0.77	-0.43	0.11	-0.04	-0.37	-0.52	0.33	0.29	-0.56	-0.17	0.44	-0.16	-0.04	-0.07	-0.13	-0.01	0.4	-0.4	-0.3	0.04	-0.26	0.3	-0.39	-0.18	-0.04	0.12	0.35	-0.18	-0.31	-0.41	-0.12	0.53	-0.17	-0.3
NM_003805	-0.06	0.17	0.35	0.16	-0.1	0.03	0.18	-0.11	0.02	-0.27	0.24	-0.18	0.11	-0.12	0.05	-0.05	0.05	-0.03	-0.21	0.21	-0.01	-0.05	0.06	-0.2	0.09	0.08	0.28	0.06	-0.16	-0.11	-0.04	0.04	0.33	-0.14	-0.05	-0.15	-0.75	-0.02	-0.12	0.08	0.24	0.04	0.01	-0.01	-0.08	0.02	-0.07	-0.33	0.11
NM_005264	-0.12	0.06	-0.21	0.76	0	0.36	-0.37	-0.01	-0.19	0.49	-0.26	-0.3	-0.22	0.01	-0.24	-0.1	0.4	-0.54	0.1	-0.18	-0.08	-0.3	-0.06	-0.45	0.28	0.05	0.05	-0.48	-0.08	0.27	-0.17	0.25	0.17	0.57	0.03	-0.13	-0.44	-0.21	-0.01	-0.16	0.55	-0.63	-0.27	-0.45	-0.13	-0.12	-0.25	-0.16	0.36
NM_003806	-0.17	-0.18	-0.06	0.09	-0.2	-0.07	-0.18	-0.12	-0.12	-0.18	0.16	0.43	-0.08	-0.16	-0.19	0.02	-0.39	-0.22	-0.08	-0.17	-0.11	-0.26	-0.33	-0.04	0.01	-0.13	-0.1	0.03	0.12	-0.04	-0.22	-0.2	-0.19	0.38	-0.14	-0.04	0.02	-0.43	-0.3	0	0.03	-0.37	0.36	0.37	-0.3	-0.04	0.25	0.38	-0.14
NM_004537	-0.09	-0.13	-0.13	-0.06	0	-0.07	-0.02	0.08	-0.12	-0.14	0.01	-0.16	-0.07	-0.24	0.27	0	-0.07	0.06	-0.16	0.23	-0.14	0.01	-0.09	-0.18	-0.2	-0.04	-0.04	0.06	-0.23	-0.07	-0.08	-0.15	0.09	-0.21	-0.04	-0.06	0.46	-0.15	-0.01	0.04	0.01	-0.18	-0.19	0.13	-0.32	-0.18	-0.18	0.14	0.44
Contig47220	-0.29	-0.32	-0.59	-0.89	-0.29	-0.28	-0.05	-0.07	-0.06	-0.52	-0.3	0.16	-0.52	-0.13	-0.36	-0.26	-0.4	-0.16	-0.67	-0.12	-0.25	-0.11	-0.21	-0.17	0.22	0.18	-0.37	-0.15	-0.35	-0.42	-0.38	-0.27	-0.39	-0.42	-0.32	-0.41	-0.22	-0.46	-0.11	-0.2	-0.09	-0.07	0.13	0.53	-0.42	-0.3	-0.09	0.16	-0.21
NM_003810	0.53	-0.42	-0.07	-0.32	-0.17	-0.24	-0.48	0.06	-0.18	-0.33	-0.16	-0.34	-0.34	0.26	-0.13	-0.51	-0.31	0.07	-0.24	-0.09	0	0.66	-0.1	0.3	-0.16	-0.33	-0.4	0.08	-0.21	-0.06	-0.02	0.03	-0.21	0.04	0.13	0.05	-0.74	0.04	-0.56	-0.21	0.02	0.53	-0.16	-0.14	0.04	-0.03	0.24	-0.02	-0.3
NM_005271	-0.07	0.31	0	0.28	-0.1	0.21	0.25	-0.31	-0.07	-0.06	-0.06	-0.19	-0.07	0.09	0.17	0.04	0.05	0.1	-0.1	-0.23	0.09	0.07	0.22	-0.15	-0.01	0.13	0.08	0.07	-0.29	0.03	-0.1	-0.12	0.13	0.2	0.01	-0.06	0.03	-0.11	0.04	-0.34	0.09	0.11	-0.14	-0.32	-0.05	-0.17	-0.11	-0.31	-0.12
NM_013290	0.03	0.02	0.05	-0.22	-0.11	0.04	-0.07	0.14	-0.04	-0.17	-0.12	0.16	0	-0.28	0.02	-0.18	-0.1	-0.3	-0.36	0.13	-0.22	-0.18	-0.19	0	0.09	-0.22	-0.02	-0.09	-0.17	-0.33	-0.36	-0.03	0.24	0.06	0.24	-0.13	-0.01	-0.14	0.14	0.15	0.26	-0.34	-0.12	0.22	0.13	-0.33	0.03	0.47	0.31
NM_003815	-0.22	-0.21	-0.16	0.07	0.08	-0.38	-0.14	0.4	-0.02	0.11	-0.3	-0.07	0.1	0.04	-0.05	-0.08	-0.3	0.22	-0.03	-0.1	-0.11	-0.18	-0.29	-0.06	-0.17	0.14	-0.22	-0.24	0.12	0.02	-0.08	-0.06	-0.27	0.04	-0.02	-0.19	0.46	0.23	-0.36	0.11	-0.33	0.11	0.35	0.02	0.07	0.17	-0.27	-0.06	-0.08
NM_003816	0	0.18	-0.44	-0.01	0	-0.19	0.29	-0.2	-0.33	-0.2	-0.1	0.27	-0.68	-0.4	0	-0.09	-0.15	-0.09	-0.35	-0.15	0.04	-0.07	-0.14	0.13	-0.2	0.28	0.01	0.03	-0.19	-0.22	-0.01	-0.04	-0.16	-0.3	-0.2	0.02	-0.03	0.13	0.57	0.08	-0.2	-0.11	-0.17	0.26	-0.42	0.17	0.09	-0.27	0.28
NM_004545	-0.01	0.07	0.01	0.22	0.04	-0.1	-0.03	0	0.19	0.21	0.1	-0.33	0.07	0.02	0.06	0.15	-0.03	-0.01	-0.18	-0.09	-0.08	0.04	-0.23	-0.38	0.12	-0.16	-0.06	0.08	-0.13	0.06	-0.2	0.1	-0.12	-0.01	-0.09	-0.07	0.17	-0.16	-0.26	0.12	-0.16	-0.09	0.17	-0.34	0.22	-0.16	-0.25	0	-0.16
NM_013296	-0.32	0.05	0.01	-0.51	0.04	-0.12	-0.44	-0.04	-0.12	-0.07	0.01	0.43	-0.03	-0.21	0.17	0.06	-0.18	-0.12	-0.28	0.29	-0.32	-0.19	-0.31	-0.13	-0.24	0.09	-0.17	-0.27	-0.17	-0.13	-0.29	0.04	-0.13	0.19	-0.14	-0.23	-0.04	-0.16	-0.17	-0.07	-0.11	-0.35	-0.04	0.04	-0.2	-0.13	-0.21	0.23	0.06
NM_004549	-0.04	0.05	-0.11	0.12	-0.14	0.34	0.05	0.14	0	-0.15	-0.17	-0.37	-0.2	-0.16	-0.18	-0.01	-0.23	-0.07	-0.22	-0.23	-0.06	0.13	-0.27	-0.42	0.23	0.03	0.01	-0.07	0.02	-0.01	-0.1	-0.09	-0.06	-0.17	-0.03	-0.28	-0.37	-0.16	0.67	-0.12	0.02	-0.22	0.08	-0.25	-0.17	-0.14	-0.3	-0.04	-0.18
NM_013299	-0.02	0.18	0.27	-0.03	0.02	0.1	-0.02	0.32	0.2	0.08	-0.02	0.18	0.41	-0.02	-0.07	0.05	-0.1	-0.13	-0.17	0.11	-0.01	0.03	-0.17	0.07	-0.04	-0.06	-0.04	-0.13	0.12	-0.1	-0.05	0.01	-0.06	0.21	-0.03	-0.04	-0.02	0.15	-0.26	0.03	-0.04	-0.06	-0.01	-0.16	0.06	-0.07	-0.15	0.19	0.09
Contig52970_RC	-0.09	0.01	-0.3	-0.77	-0.91	-0.12	-0.06	0.08	-0.16	-0.36	0	-0.3	-0.2	0.68	-1.13	-0.84	0.18	0.11	-0.51	-0.96	-0.12	0.63	0.39	-0.46	-1.08	0.02	0.41	0.21	0.18	0.88	-0.08	0.5	-0.51	-1.01	-0.34	-0.64	-0.25	-0.67	-0.64	-0.55	-0.29	0.32	-0.53	0.35	-1.02	-0.13	-1.2	0.11	0.19
NM_003821	-0.21	-0.12	-0.29	-0.15	-0.16	-0.34	-0.25	0.36	-0.1	-0.11	-0.04	0.02	-0.34	-0.2	-0.25	-0.09	-0.27	-0.09	-0.23	0.02	-0.16	-0.21	-0.13	0.19	0.02	-0.18	-0.4	-0.21	-0.34	-0.33	-0.06	-0.07	-0.1	0.28	-0.23	-0.08	-0.36	0.19	-0.13	0.12	-0.27	-0.17	0.07	0.4	-0.32	-0.2	-0.17	0.02	0.05
Contig61815	-0.03	-0.08	-0.09	0.2	-0.05	0	-0.18	0.36	0.54	0.07	-0.02	0.01	0.08	0.02	-0.17	0.02	0	-0.2	0.01	0.17	-0.18	-0.22	-0.34	-0.14	0.01	-0.01	-0.15	0.49	0.3	-0.02	0.07	0.01	-0.04	0.09	0.02	0.34	0.59	-0.24	-0.19	0.21	-0.08	-0.14	-0.03	0	-0.05	0.08	0.01	0.07	-0.27
NM_003824	-0.29	-0.2	-0.01	0.08	-0.14	-0.03	-0.09	-0.06	-0.06	-0.19	-0.18	0.3	0.73	-0.16	0.26	-0.09	-0.11	-0.12	-0.17	0.02	-0.12	0.09	-0.27	-0.08	0.17	-0.07	-0.16	-0.08	-0.09	-0.13	-0.1	-0.24	-0.15	-0.01	-0.06	0.43	-0.49	0.07	0.39	0.45	-0.18	-0.32	-0.18	-0.19	-0.1	-0.17	-0.1	-0.15	-0.06
NM_004556	-0.07	0.02	-0.07	0.05	-0.01	-0.2	-0.06	0.25	0.25	-0.13	0.01	0.28	0.01	-0.02	-0.05	-0.04	-0.05	0.16	0.01	0.42	0.06	-0.17	-0.33	0.33	-0.08	-0.09	-0.03	-0.05	0.05	-0.17	0.19	-0.07	0.06	-0.26	-0.07	0.11	-0.28	0.01	-0.07	0.01	-0.24	-0.08	-0.05	0.24	-0.02	-0.07	-0.04	0.08	-0.38
NM_004559	-0.16	0	-0.03	0.31	-0.12	-0.11	0.09	0.33	0.03	-0.12	-0.05	0.02	-0.07	-0.21	0.05	-0.01	-0.13	-0.02	-0.18	0.44	-0.08	-0.21	-0.04	0	-0.07	-0.11	-0.14	0.06	-0.12	-0.08	-0.05	-0.18	-0.26	-0.07	-0.1	0.04	-0.6	-0.27	0.03	-0.14	-0.21	-0.05	0	0.46	-0.34	-0.09	-0.02	0.12	-0.06
Contig43613_RC	0.18	0.03	-0.09	-0.4	0.33	0.13	0.3	-0.4	0.05	0.22	0.04	-0.09	0	-0.01	0.06	0	0.11	0.19	0.2	-0.08	0.04	0.12	-0.06	-0.24	-0.18	0.28	0.24	-0.11	0.16	0.04	0.09	-0.13	-0.12	-0.51	0.09	0.15	-0.3	-0.07	0.32	-0.15	-0.24	0.29	-0.21	-0.13	-0.26	0.32	-0.06	-0.21	0
Contig36323_RC	0.48	-0.14	0.04	-0.06	0	0.46	-0.04	0.21	0.31	0.49	0.26	-0.17	0.11	0.09	-0.2	-0.06	0.07	0.09	0.07	-0.2	0.05	-0.08	-0.23	-0.33	0.41	-0.32	0.09	-0.09	0.17	0.1	-0.01	0.43	0.12	-0.18	-0.24	-0.14	0.21	-0.19	-0.41	0.06	-0.17	-0.16	-0.17	-0.36	-0.01	-0.17	0.41	0.11	-0.06
NM_004560	-0.07	0	0.16	-0.01	0.21	0.06	0.16	-0.21	-0.04	0.17	-0.06	-0.08	-0.13	0.29	-0.25	0.11	0.08	-0.01	0.32	0.29	0.09	0.02	-0.15	0.1	-0.34	0.18	-0.01	-0.15	0.09	-0.05	0.01	-0.04	-0.05	-0.65	0	-0.06	-0.51	-0.36	0.15	-0.12	-0.11	-0.02	0.07	-0.1	-0.31	0.13	0	-0.3	0.31
Contig6344_RC	0.06	-0.18	0.01	-0.7	-0.29	0.04	0.18	-0.03	-0.12	-0.2	-0.22	0.22	-0.32	-0.14	0.11	-0.01	0.13	-0.14	-0.23	-0.16	-0.33	0.15	-0.01	0.34	0.34	-0.2	0.24	-0.43	-0.17	0.43	-0.39	-0.44	-0.42	-0.51	-0.1	-0.13	-0.2	0.14	-0.04	-0.23	-0.35	0.35	0.12	0.37	-0.36	0.05	0.19	0.06	0.22
NM_003832	-0.61	-0.65	0.19	-0.77	-0.54	0.18	0.14	-0.45	-0.56	0.12	-0.55	0.56	-0.52	0.44	0.74	-0.51	0.26	-0.79	-0.81	-0.49	0.52	-0.67	0.35	-0.91	-0.73	-0.74	-0.68	0.13	-0.7	-0.48	0.13	-0.58	-0.78	-0.87	0.32	-0.32	0.53	-0.77	0.46	-0.4	-0.58	-0.75	-0.25	-0.61	-0.69	-0.38	-0.54	-0.31	-0.46
Contig54536	-0.22	-0.38	0.04	-0.11	-0.4	-0.44	-0.5	-0.01	-0.35	-0.34	0.58	-0.08	0.11	-0.34	-0.11	-0.1	-0.2	0.09	-0.34	-0.11	-0.12	-0.47	-0.53	-0.01	-0.25	-0.24	-0.55	-0.54	-0.12	-0.25	-0.32	-0.21	-0.37	-0.26	0.3	-0.34	0.2	-0.33	-0.3	0.34	-0.35	-0.02	0.25	-0.07	-0.35	-0.32	-0.42	0.05	0.22
NM_004563	0.31	0.03	0.17	-0.02	-0.1	0.02	-0.04	-0.1	0.01	0.1	0.07	-0.07	0.13	-0.09	-0.04	0.23	-0.03	-0.22	-0.22	-0.35	0.02	-0.2	-0.12	-0.19	0.38	0.03	0.02	-0.16	-0.08	-0.05	-0.06	-0.07	0.09	0.43	0.2	0.02	-0.13	-0.13	-0.12	0.17	0.12	-0.03	0.18	-0.17	0.1	0.05	0.05	-0.25	-0.11
NM_004566	-0.48	-0.25	-0.19	-0.54	0.41	-0.44	-0.35	-0.4	-0.58	0.19	-0.6	-0.03	-0.41	-0.38	-0.06	-0.38	-0.08	-0.1	-0.01	0.39	0.07	-0.49	-0.45	0.12	-0.08	-0.29	-0.29	-0.23	0.05	-0.02	-0.26	-0.19	-0.43	-0.05	0.15	0.16	-0.91	0.1	-0.49	-0.04	-0.38	-0.44	0.28	-0.33	-0.62	-0.22	0.08	-0.3	0.25
NM_003839	0.01	0.06	-0.28	-0.29	0.06	0.02	-0.15	0.26	-0.08	0.02	-0.24	-0.08	-0.17	-0.01	-0.4	-0.05	-0.17	-0.09	-0.08	0.16	-0.3	-0.08	-0.17	0.11	0.36	0.15	-0.04	0.03	-0.08	-0.15	-0.02	-0.03	0.11	-0.24	-0.17	0.09	-0.11	-0.06	-0.36	-0.16	0.23	-0.39	0.06	0.43	0.11	-0.13	0.03	0.1	-0.08
Contig55984_RC	-0.07	-0.14	0	-0.19	0.01	-0.02	-0.08	0	-0.18	-0.08	-0.1	0.14	0.14	0.19	-0.16	-0.09	0.01	-0.01	0	-0.36	-0.22	-0.2	-0.1	-0.31	0.22	0.02	0.06	0.29	-0.13	-0.08	-0.1	0.03	0.18	-0.02	0.01	-0.09	-0.64	0.03	0.05	-0.15	0.02	0.06	-0.16	-0.29	0.67	-0.12	0.54	-0.29	-0.03
NM_004577	-0.39	-0.2	0.22	0.03	-0.42	0.2	0.08	0.2	-0.21	0.06	-0.25	0.14	0.08	0.13	0.62	0.07	-0.09	-0.28	-0.42	-0.11	0.21	-0.34	0.08	-0.47	-0.51	-0.16	-0.23	0.05	-0.22	-0.1	0.2	-0.15	-0.32	-0.4	0.2	-0.41	0.12	-0.03	0.31	-0.33	0	-0.16	-0.25	0.1	-0.67	-0.3	-0.35	0.02	-0.48
NM_004579	-0.21	-0.12	0.16	0.01	0.11	-0.18	-0.04	0.2	0.09	-0.04	-0.29	0.23	-0.05	-0.08	-0.26	-0.15	-0.09	-0.19	0.18	0.34	-0.02	0.25	-0.12	0.12	-0.08	-0.06	-0.19	-0.12	0.07	-0.12	0.03	0.01	-0.12	-0.32	0.09	-0.08	-0.09	0.19	-0.12	0.01	0.08	-0.23	-0.06	0.1	0.18	-0.24	0.03	0.19	0.08
Contig42041_RC	-0.19	-0.14	0.11	-0.21	0.06	0	-0.32	0.33	-0.05	-0.24	-0.06	0.15	-0.19	-0.05	-0.25	-0.06	-0.17	-0.11	-0.31	0.2	-0.02	-0.32	-0.35	0.37	0.08	0.07	-0.14	-0.1	-0.64	-0.35	-0.19	0.16	-0.11	-0.37	-0.05	-0.02	-0.8	-0.16	-0.19	0.04	-0.53	-0.21	-0.02	0.21	-0.06	-0.06	-0.03	0.4	-0.08
Contig55375_RC	0.02	-0.08	0.07	-0.33	0.06	0.14	0.25	-0.2	0.43	0.26	-0.09	0.07	0.23	0.14	-0.11	0.06	0.32	0.11	0.32	-0.1	0.19	0.14	-0.19	-0.15	-0.06	0.09	0.06	-0.38	0.35	-0.03	0.19	-0.24	0.15	-0.4	0.15	0.15	0	-0.16	0.09	0.06	-0.35	0.33	-0.16	-0.13	-0.14	0.23	0.11	-0.2	-0.21
Contig38983_RC	0.11	0.01	-0.07	0.35	0.07	0.45	-0.11	-0.48	0.12	0.13	0.4	-0.64	0.03	0.12	0.13	0.21	-0.18	-0.16	0.34	-0.53	-0.2	-0.17	0.38	-0.75	-0.11	-0.05	0.11	0.05	-0.06	0.01	-0.66	0.34	0.2	0.39	0.17	-0.56	-0.69	-0.14	0.44	-0.08	0.61	-0.48	-0.17	-0.67	-0.18	-0.22	-0.01	-0.63	-0.43
NM_004585	0.19	-0.51	0.33	0.33	-0.39	0.24	-0.03	0.16	-0.04	-0.01	0.08	-0.6	-0.19	-0.02	-0.5	-0.41	-0.06	-0.16	0.15	-0.32	0.18	0.65	-0.13	-0.54	-0.02	0.25	-0.18	-0.19	0.01	0.23	-0.18	0.59	0.29	-0.43	0.02	-0.22	-0.47	-0.4	-0.83	0.02	0.14	0.25	0.18	-0.66	-0.01	-0.09	-0.54	-0.12	-0.34
Contig36081_RC	0.1	-0.04	0.01	-0.14	-0.04	0.02	0.15	-0.31	0.11	0.23	0.16	0.04	0.19	0.24	-0.08	0.06	0.22	-0.07	-0.19	-0.2	-0.07	-0.1	-0.01	-0.35	0.28	0.19	0	0.02	-0.08	-0.06	0.02	0	0.16	0.02	0.08	-0.08	0.28	0.18	0.25	0.1	-0.15	0.07	0.32	-0.24	0.3	-0.08	-0.19	-0.1	0.03
NM_003862	0.49	-0.11	0.09	-0.03	0.06	0.22	0.77	-0.42	0.19	0.16	0.34	-0.44	-0.1	0.23	-0.57	-0.29	0.57	0.02	0.38	-0.4	0.56	0.21	0.21	-0.3	-0.21	0.24	0.46	-0.38	0.21	0.38	-0.2	-0.2	-0.07	-0.34	-0.12	0.47	-0.01	0.05	0.45	-0.3	0.36	0.15	0.04	-0.51	-0.24	0.1	-0.19	-0.3	-0.08
NM_003866	-0.16	-0.01	0.09	-0.04	-0.11	0.01	0.1	-0.25	0.12	0.17	0.06	-0.82	0.13	-0.1	0.26	0.09	0.1	-0.05	-0.1	-0.31	0.28	0.04	0.15	-0.81	0.24	0.13	0.22	-0.02	0.07	0.15	-0.26	0.18	0.21	-0.25	-0.25	-0.01	-0.34	-0.25	-0.03	0.04	-0.02	-0.23	0.05	-0.52	-0.24	0.02	-0.2	-0.71	-0.1
NM_004599	-0.04	0.01	0.1	-0.04	-0.2	-0.1	0.12	0.05	0.12	-0.27	0.07	0.38	0.24	0.15	0.1	-0.14	-0.1	0.09	-0.24	0.25	0.05	-0.18	-0.08	0.16	-0.2	0.07	-0.06	-0.01	-0.01	-0.18	0.05	0.05	-0.2	-0.03	-0.12	-0.22	0.57	-0.19	-0.26	-0.04	-0.17	0.12	-0.08	0.15	0.23	0.1	-0.21	0.09	-0.44
Contig53909_RC	0.11	0.05	-0.01	-0.24	0.05	-0.1	0.25	-0.27	0.14	-0.05	-0.23	-0.18	-0.01	0.05	-0.06	-0.12	0.33	0.04	0.18	-0.15	0.04	0.15	0.33	-0.19	-0.41	0.25	0.22	0.62	0.38	0.33	0	-0.15	-0.2	-0.36	0.13	0.12	-0.59	-0.06	0.16	-0.13	-0.4	0.12	-0.27	-0.17	-0.19	0.15	-0.07	-0.4	-0.14
Contig59870_RC	-0.01	-0.18	-0.1	-0.46	-0.25	-0.39	0.06	-0.4	-0.34	0.26	-0.47	0.65	-0.07	-0.29	-0.46	-0.4	-0.17	-0.08	-0.13	-0.17	0.11	0.01	0.2	-0.08	-0.65	-0.36	-0.19	0.75	-0.09	-0.09	-0.36	-0.6	-0.55	-0.77	-0.45	-0.54	-0.72	-0.82	-0.52	-0.36	-0.49	-0.63	-0.5	0.8	-0.11	-0.14	-0.37	0.62	-0.24
NM_003870	0	0.2	-0.1	-0.26	0.03	-0.08	0.04	-0.33	-0.2	-0.02	0.21	0	-0.26	-0.09	0.01	-0.06	0.01	0.06	0.03	-0.07	0.12	0.02	0.16	0.01	0.14	0.23	-0.06	0.02	-0.08	-0.03	0.05	-0.04	-0.04	-0.26	-0.06	-0.12	-0.39	0.01	0.16	-0.14	-0.32	0.13	0.02	0.23	-0.16	-0.08	0.2	-0.06	0.18
NM_003875	-0.18	-0.15	0.12	-0.08	-0.12	-0.28	-0.14	0.28	-0.19	-0.1	-0.08	0.22	-0.03	-0.07	-0.06	-0.01	-0.17	-0.04	-0.15	0.26	-0.08	-0.15	-0.24	0.24	-0.13	0.04	-0.2	-0.25	-0.29	-0.29	-0.12	0.02	-0.12	-0.02	0.02	-0.1	-0.49	-0.03	-0.15	0.04	-0.04	-0.29	0.02	0.15	-0.16	0.13	0.04	0.56	-0.13
NM_003878	-0.65	-0.01	-0.23	0.03	-0.46	0.11	-0.55	0.11	-0.34	-0.76	-0.81	0.38	0.28	-0.79	0.1	-0.15	-0.22	-0.45	-0.67	0.34	0.26	-0.32	-0.2	0.1	-0.06	-0.54	0.02	-0.43	-0.63	-0.6	-0.3	-0.75	-0.07	-0.93	-0.17	-0.47	-1.08	-0.4	-0.33	-0.25	-0.01	-0.17	-0.11	0.15	-0.47	-0.42	0.11	0.2	-0.26
Contig32322_RC	-0.27	-0.04	0.03	-0.11	0.2	-0.01	0.01	0.2	-0.18	0.12	-0.09	-0.01	-0.12	-0.27	-0.04	0.13	0.13	-0.13	-0.28	0.1	-0.26	-0.11	0.31	0.11	0.09	-0.07	0.09	-0.22	-0.23	0.16	-0.43	-0.06	-0.16	-0.23	-0.14	0.28	0.5	-0.3	0.01	-0.15	-0.36	0	0.36	-0.03	-0.3	0.3	-0.4	0.52	-0.1
AF061034	-0.28	-0.18	-0.3	0.11	-0.11	-0.33	-0.17	0.16	-0.13	-0.1	-0.23	-0.06	-0.35	-0.18	-0.39	-0.25	-0.13	-0.04	0.01	0.31	-0.16	-0.14	-0.24	0.19	-0.13	-0.07	-0.21	-0.07	-0.03	-0.12	0.08	-0.04	-0.18	-0.6	-0.02	0.08	-0.48	-0.16	-0.34	-0.21	-0.39	-0.08	0.13	0.04	-0.11	-0.07	-0.07	0.07	-0.17
Contig41905_RC	0.41	-0.55	-0.26	0.28	-0.11	0.2	-0.22	-0.41	0.11	-0.88	-0.09	-0.53	0.35	-0.73	0.02	-0.41	0.36	-0.68	-0.68	-0.53	-0.07	-0.1	0.04	-0.68	0.29	-0.74	0.7	0	-0.13	0.26	-0.67	-0.82	0.51	-0.82	-0.75	0.04	-0.8	0.05	0.31	0.11	0.52	-0.64	-0.14	-0.38	0.28	0.22	-0.08	-0.41	-0.6
NM_003881	-0.41	-0.11	-0.2	-0.62	-0.25	-0.14	0.23	-0.01	0.56	-0.24	-0.88	-0.12	-0.17	0.1	-0.98	-0.33	0.41	0.23	0.37	-0.9	-0.07	-0.16	-0.79	-0.55	0.31	0.48	0.3	-0.06	0.09	-0.31	0.18	-0.2	-0.28	-0.42	-0.08	0.54	-0.58	-0.36	-0.21	-0.87	-0.08	0.11	-0.76	-0.21	-0.24	0.33	-0.38	-0.56	-0.36
NM_003887	0.08	-0.16	-0.01	-0.08	0.15	0.25	-0.42	0.09	-0.16	0.07	-0.23	0.2	-0.58	-0.34	0.06	-0.04	-0.03	-0.27	0.06	-0.13	-0.17	0.2	-0.15	0.27	-0.2	-0.23	-0.15	-0.16	-0.11	-0.24	-0.09	-0.26	0.11	-0.3	0.12	-0.05	-0.11	-0.06	0.1	-0.16	-0.12	-0.54	-0.2	0.28	0.11	-0.39	-0.15	-0.14	0.34
Contig53066_RC	-0.05	-0.01	-0.27	0.08	0.17	-0.16	-0.18	-0.15	-0.29	-0.01	0.2	-0.14	-0.33	-0.2	0.08	-0.05	-0.11	0.04	-0.11	0.24	-0.06	0.16	-0.1	-0.03	0.06	-0.04	-0.02	0.1	-0.19	0.01	0.02	0.11	-0.06	-0.04	-0.16	0.14	-0.43	0.09	0.03	-0.09	-0.03	-0.02	-0.09	-0.07	-0.44	-0.06	-0.16	0.1	0.1
NM_003890	0.11	0.31	-0.46	-0.49	0.34	-0.16	0.3	-0.49	-0.05	0.29	-0.14	-0.37	-0.11	-0.23	-0.29	-0.39	0.15	0.41	0.1	0.25	0.11	0.15	-0.1	0.38	-0.69	0.25	-0.07	0.34	0.06	-0.08	-0.24	0.34	-0.25	-0.85	-0.33	-0.12	-0.53	-0.47	-0.36	-0.61	-0.18	-0.23	-0.62	-0.58	-0.3	0.11	-0.48	0.62	-0.36
NM_003894	0.23	0.01	0.06	-0.32	0.08	0.08	0.18	-0.32	-0.06	-0.16	0.11	-0.15	-0.05	0.39	-0.08	-0.01	0.09	-0.01	0.18	-0.35	0.07	0.17	0.12	-0.13	-0.05	0.21	0.09	0.25	-0.03	0.11	0.04	-0.04	0.07	0.01	-0.24	-0.14	-0.32	0.02	0.14	-0.12	0.28	0.24	-0.07	-0.04	-0.05	-0.16	0.02	-0.36	-0.07
NM_003897	0.68	0.06	0.18	-0.36	-0.4	-0.07	-0.23	-0.04	0.29	-0.48	0.25	0.22	0.12	0.17	-0.18	-0.31	0.16	0.02	-0.28	-0.43	-0.13	0.61	-0.03	-0.05	-0.02	-0.5	-0.06	-0.22	-0.11	-0.24	-0.02	-0.48	0.22	-0.42	0.29	-0.34	0.17	0.29	-0.07	0.24	0.13	0	0.04	-0.19	0.18	-0.27	-0.11	-0.37	0.19
Contig45856	-0.02	-0.05	-0.27	0.24	0.03	-0.41	-0.17	0.24	0.08	-0.03	0.44	0.17	-0.35	-0.28	-0.55	-0.14	-0.1	-0.08	0.26	0.29	-0.17	-0.29	-0.33	0.35	-0.23	-0.22	-0.06	0.13	-0.25	-0.13	0.2	0.22	-0.09	-0.24	-0.04	0.36	-0.53	-0.01	-0.38	-0.17	0.11	0.07	0.38	-0.01	-0.11	-0.04	-0.33	0	-0.41
Contig57561_RC	-0.19	-0.17	-0.06	-0.17	-0.15	0.04	-0.04	0.11	-0.05	-0.29	0.01	0.35	0.04	0.04	-0.31	0.08	-0.1	0.06	-0.05	-0.03	0.05	-0.06	-0.04	-0.09	-0.04	-0.18	-0.08	-0.04	-0.2	0.05	0.02	-0.14	0.03	0.59	0.21	-0.14	-0.38	0	0.01	0.04	0.04	0.14	0.07	0.01	0.2	-0.01	-0.05	0.02	0.06
Contig48204_RC	0.19	0.26	0.36	-0.33	-0.15	0.11	-0.28	-0.01	-0.25	-0.39	-0.28	0.03	-0.28	0.14	-0.25	-0.22	0.02	-0.44	-0.43	-0.03	0.13	-0.4	0.27	-0.12	-0.13	0.48	0.12	-0.13	-0.31	-0.19	-0.23	-0.27	0.25	-0.36	-0.17	-0.31	-0.61	0.25	0.06	-0.17	0.17	-0.15	-0.02	0.09	-0.14	-0.19	0.15	-0.05	0.24
Contig52095_RC	-0.1	-0.22	-0.23	-0.42	-0.03	-0.24	0.25	-0.17	-0.23	-0.04	-0.07	0.12	0.03	-0.01	-0.18	-0.11	0.04	-0.05	0.03	0.49	0	0.12	0.03	0.01	-0.15	-0.06	0.06	0.11	-0.07	0.07	-0.07	-0.24	-0.29	-0.35	-0.08	0.03	-0.12	-0.06	0.11	-0.17	-0.26	0.02	-0.16	0.02	0.02	-0.07	0.04	-0.18	-0.24
Contig21192	-0.28	-0.31	-0.42	0.03	0.19	0.09	-0.08	0.12	-0.29	0.18	-0.32	-0.1	-0.19	-0.25	-0.74	-0.22	-0.5	0.02	0.06	-0.12	-0.37	0.21	0.2	-0.5	-0.47	0.34	0.14	0.41	-0.49	0.13	0.12	-0.06	-0.01	-0.59	-0.41	-0.2	-1.12	-0.28	0.19	0.02	-0.03	-0.07	-0.29	0.09	-0.19	0.1	-0.24	-0.15	0.26
Contig20302_RC	0.07	0.2	0.08	-0.3	0.2	0.27	0.22	-0.05	0.27	-0.01	-0.21	-0.11	-0.11	0.22	-0.17	0.43	0.62	0.04	-0.18	-0.27	-0.11	0.07	0.21	-0.11	0.23	0.02	0.26	-0.52	-0.41	0.35	-0.46	-0.09	-0.17	-0.25	-0.21	-0.1	0.24	-0.17	0.14	-0.19	-0.23	-0.11	0	-0.41	-0.16	0.21	-0.2	0.02	0.14
Contig25617_RC	-0.14	-0.16	-0.2	-0.22	0.19	-0.07	-0.01	0.04	-0.19	-0.16	-0.03	0.47	-0.06	-0.12	-0.26	0.35	-0.01	-0.29	-0.27	-0.09	-0.25	-0.17	0.29	0.41	0.02	0.15	-0.04	-0.06	-0.03	0.34	-0.33	-0.07	-0.13	-0.15	-0.17	0.07	-0.02	-0.39	-0.09	-0.08	-0.27	-0.17	0.03	0.02	-0.38	0.19	-0.26	0.61	-0.03
Contig51967_RC	-0.4	-0.23	-0.35	-0.81	-0.36	-0.07	-0.3	-0.57	-0.14	-0.11	0.09	-0.78	-0.39	-0.2	-0.24	-0.03	-0.08	0.11	-0.14	-0.5	-0.6	0.56	-0.11	-0.52	-0.11	-0.66	0.04	-0.5	-0.44	-0.21	-0.15	0.22	0.23	0.39	0.11	0.08	0.24	0.79	-0.37	-0.23	0.58	0	-0.44	-0.07	0.15	0.06	0.09	-0.42	-0.21
Contig37873	0.04	-0.43	0.11	-0.44	0.05	0.08	0.26	-0.59	-0.1	0.17	-0.12	0.07	0.06	-0.02	-0.17	-0.13	0.31	-0.09	0.47	-0.32	0.21	0.39	0.17	-0.12	-0.25	-0.01	0.41	0.04	0.24	0.3	-0.13	-0.25	-0.16	-0.54	-0.36	0.16	-0.43	0.2	-0.02	0.03	-0.66	0.16	-0.19	-0.35	0.06	0.13	-0.18	-0.52	0.01
AF131817	0.11	-0.17	-0.03	-0.31	0.16	0.14	0.31	-0.47	-0.12	0.11	-0.16	-0.15	-0.07	-0.02	-0.17	-0.05	0.16	0.04	0.34	-0.34	0.12	0.26	0.27	-0.35	-0.3	0.21	0.34	0.49	0.13	0.34	-0.06	-0.28	-0.3	-0.44	-0.17	0.26	-0.46	-0.17	0.2	-0.27	-0.44	0.28	-0.02	-0.17	-0.18	0.12	-0.18	-0.34	-0.16
AF131821	0.16	-0.43	0.19	-0.43	0.01	-0.14	0.24	0.03	0.44	0.43	0.2	-0.16	0.03	0.07	0.16	0.19	0.05	0.34	-0.2	-0.46	-0.3	0.04	-0.06	-0.25	-0.28	-0.05	0.17	0.25	0.15	-0.07	-0.06	-0.41	0.09	-0.04	-0.39	0.17	-0.47	-0.01	0.03	-0.33	-0.22	-0.12	0.12	-0.24	0.39	-0.09	0.48	-0.6	-0.21
[truncated: 2,934 more rows]
[truncated: 29 more columns]
