# Supplementary material for: Combining multiple hypothesis testing and affinity propagation clustering leads to accurate, robust and sample size independent classification on gene expression data
Source: BMC Bioinformatics. 2012 Oct 17;13:270. doi: 10.1186/1471-2105-13-270 (PMC3542193; doi:10.1186/1471-2105-13-270)
Supplement: Additional file 5 — Contains the microarray data used in this experiment. For each disease, we provide the ‘class_labels.csv’, ‘train.csv’ and ‘test.csv’ files, which represent the analogy of samples as described in table 1. The intensity values are unprocessed. [file 1471-2105-13-270-S5.zip › microarray_data/COLON/test.csv]

Genes	n16	n17	n18	n19	n20	n21	n22	t16	t17	t18	t19	t20	t21	t22	t23	t24	t25	t26	t27	t28	t29	t30	t31	t32	t33	t34	t35	t36	t37	t38	t39	t40
Hsa.3004	6302.78	7121.17	6870.32	4177.28	5777.17	6730.63	7472.01	9767.03	13324.73	12977.71	8753.24	5012.02	6904.8	8347.98	5100.54	4554.58	5466.93	4201.51	9128.12	3799.09	14641.93	9443.88	14368.28	6951.35	6357.92	11605.97	7666.68	4527	4653.24	4972.17	9112.37	6234.62
Hsa.13491	4127.5	5346.65	4751.76	4984.1	3387.89	3472.13	3653.93	9785.78	9505.03	7565.62	8978.13	1383.49	2260.78	9852.3	3343.32	3139.31	10152.27	2425.63	5502.72	5665.78	3377.39	6671.78	3651.99	5565.78	3736.85	8278.92	6409.74	2912.31	6251.56	4173.92	6824.49	4005.3
Hsa.13491.1	3635.7	4254.12	4102.35	4585.9	2413.65	2559.46	2728.22	8605.04	7740.99	5735.2	7777.84	1269.65	1987	8178.97	2925.67	2958.4	7760.92	2228.82	4590.13	5157.07	3048.43	6260.62	3302.93	4480.79	2665.59	7316.1	6489.86	2124.99	4947.12	3668.53	5982.85	3093.68
Hsa.37254	2604.74	3399.71	3182	3165.16	2843.26	2624.69	3494.48	4941.24	7982.81	6911.68	6202.5	3168.71	3439.41	4467.5	2914.19	1658.31	7258.25	1503.61	3234.4	1359.79	5401.23	4905.71	5738.49	3667.65	2493.88	3602.35	2451.12	2609.05	3763.55	1567.56	3147.04	3183.09
Hsa.541	1796.43	4017.04	3193.66	3051.56	1467.04	1596.22	2404.67	3581.6	2544.93	3095.93	4271.41	1945.49	2878.92	3388.45	1481.22	3196.53	1469.69	3804.53	3978.55	1872.65	4734.3	3139.25	5115.91	4278.62	1306.25	8093.88	4176.21	2077.97	2737.16	1570.44	4847.31	1795.31
Hsa.20836	2736.16	7158.92	7264.99	3404.4	1928.78	4372.79	5791.61	7265.11	10163.29	8961.29	8248.88	2726.8	5887.21	5632.56	3697.95	2280.41	5695.65	3591.25	7676.71	2218.1	5167.38	10926.22	4890.79	7568.93	4092.72	6572.75	4654.64	2888.56	2792.53	3466.81	11222.68	3940.85
Hsa.1977	3648.1	5059.2	3777.5	2389.89	2793.61	3798.53	2876.42	6498.42	9611.04	6641.8	5514.24	3300.59	3652.94	3754.52	2080.28	2132.31	4662.86	4028.59	4644.39	1395.05	4434.33	7376.85	5008.33	6299.36	3163.86	4314.98	2321.52	2661.26	2005.71	2106.5	6333.47	2019.85
Hsa.44472	2414.64	2970.64	2669.43	3228.65	1844.96	1026.48	2150.96	3870.3	2346.16	2801.86	3681.19	1672.86	2524.5	4869.56	1638.05	3104.62	2949.18	2794.09	2518.7	1683.78	4553.25	3245.25	5643.78	5174.09	1077.62	5917.03	3520.32	1842.15	2201.18	1535.76	4299.5	1406.65
Hsa.3087	3182.26	5341.01	4191.89	2292.21	3297.4	3512.33	3767	6936.54	8642.84	9363.43	7043.59	4185.62	4209.11	5019.05	3763.14	2958.99	6223.86	2683.03	5460.94	2430.02	9515.12	6518.74	6013.95	4038.19	3865.81	7675.28	4477.45	995.79	2919.92	1887.62	4644.44	2927.79
Hsa.1447	3196.14	4779.29	4698.54	4501.67	3073.13	3243.17	2685.3	6769.04	8198.14	6413.16	12307.91	1025.33	1390.67	4843.68	3530.07	2121.4	4948.23	2892.45	4251.53	4679.45	3925.47	5336.1	3837.77	4831.83	1923.37	5028.73	7184.07	2460.33	4304.52	3519.6	5888.55	2177.32
Hsa.750	1735.08	2821.6	1019.01	3206.5	2266.21	995.05	3280.85	4984.22	3186.3	2683.17	8021.14	2801.9	3783.53	6404.32	2530.78	2446.04	2939.05	2983.8	2962.72	2369.64	4445.78	3932.21	5468.16	7351.67	1210.82	5096.51	2831.09	2475.54	3431.57	1398.47	6527.65	1985.23
Hsa.45293	1866.57	2583.59	2190.11	2421.48	1747.13	1272.51	1655.31	3014.07	2319.65	2520.99	2890.69	1604.95	2129.93	3721.81	1287.13	2522.79	2851.56	2302.55	1894.28	1440.55	3337.27	2551.85	4009.48	3543.98	989.28	4224.23	2849.59	1496.04	2122.36	1291.82	3105.43	1329.44
Hsa.2555	6146.02	4650.9	1816.5	1859.28	2105.74	3456.86	2565.43	3380.85	5880.63	4964.49	3754.67	3529.47	2038.07	3919.86	1569.99	1500.45	4113.71	1964.47	2140.47	1016.89	4777.87	7450.42	3601.69	6017.5	2881.6	2309.16	1539.02	2282.85	2822.4	886.02	2482.57	1347.26
Hsa.467	4707.59	5976.11	2953.3	5320.09	1895.81	2715.22	3764.36	3193.87	2399.06	2664.59	3593.97	2190.56	2917.37	3550.69	1593.46	2332.24	1333.77	2490.74	2582.01	1842.42	5455.75	4986.59	6879.56	5247.57	2263.24	7860.93	3242.04	3760.68	3008.32	937.24	3450.61	1270.17
Hsa.539	2050.56	2555.62	1865.3	3043.69	938.96	824.84	2919.9	4816.36	3481.25	4316.3	4053.89	2099.79	3900.64	4788.1	1925.35	3030.45	2712.97	3483.6	4021.48	1772.26	5455.89	3753.82	6581.26	6136.1	1327.66	7191	3491.62	2101.53	1941.99	1876.13	5076.66	1767.29
Hsa.2357	6173.1	6192.39	4524.53	5520.97	3531.58	4483.5	3681.35	5862.69	8076.12	7631.15	4819.01	2796.75	3104.81	4712.15	2389.99	2043.37	5104.26	2124.08	3437.2	1588.39	7722.43	10694.52	6469.81	8252.91	3513.73	4295.82	2595.54	2825.16	2817.8	1591.6	4989.69	2431.4
Hsa.474	2143.07	5407.17	3225.59	3162.45	2499.98	1973.86	3288.5	3756.56	3513.21	2461.08	3890.42	2170.44	2861.24	3533.09	2823.5	3639.83	1545.45	3914.91	3441.9	1474.13	4298.32	4003.86	6988.95	6756.02	1749.16	8875.92	3740.66	2603.86	2185.66	1435.05	6692.6	2593.85
Hsa.749	2272.51	3898.8	923.4	3021.4	1808.73	1391.83	2148.93	2328.3	1487.41	2015.66	3816.63	1518.92	1762.46	3442.74	2238.23	2764.99	1365.29	1939.46	1640.21	1144.1	4680.41	3372.57	4277.2	4069.59	960.13	2813.41	2738.02	1989.3	1898.29	848.97	3717.11	1163.01
Hsa.24464	2366.81	3718.71	2622.07	1425.25	1879.21	2468.22	2331.12	4156.9	7498.05	6516.7	4531.93	2073.38	2882.18	2509.01	1700.22	1795.63	2410.92	2569.26	3898.92	846.75	3653.16	5071.68	2821.6	3938.16	1644.8	2933.33	1440.54	1517.46	1456.71	1235.05	3561.98	1583.59
Hsa.2597	2444.83	3559.78	3851.51	1455.42	2005.34	2214.79	1993.01	5241.45	9255.16	7140.73	4865.51	2529.55	2803.18	2513.43	1564.83	1416.77	4948.56	2593.31	3779.07	1044.32	3950.31	5406.78	3470.41	4974.41	1823.79	3462.96	2716.06	1902.42	2051.38	1651.6	3591	1996.96
Hsa.3835	2238.89	4673.01	3926.77	1433.81	2140.16	2291.67	3532.64	4045.14	5071.75	4702.68	3191.25	2422.55	3209.88	2343.19	2825.64	1485.03	3262.91	1469.83	4078.85	1344.13	8706.22	6202.29	6012.3	3151.02	2738.62	6774.87	3054.16	1319.42	2400.59	2728.33	5292.14	2816.85
Hsa.6080	4139.66	3745.32	4547.21	4249.49	3340.21	3013.68	3658.96	4489.47	4162.45	5775.17	4477.07	4508.93	5590.98	5853.31	2619.15	5121.1	3577.66	4567.07	3986.65	3181.02	9993.69	4944.29	8254.45	9734.15	2311.44	10781.31	7008.14	3727.31	2481.89	1587.95	4991.01	3279.53
Hsa.3002	2323.99	4060.95	4155.95	1514.38	1673.51	2744.18	3263.83	5136.65	6341.94	7703.09	4033.65	2730.75	3249.6	2697.57	2374.9	1897.82	3712.26	2568.21	5709.85	1673.03	9131.43	5458.39	8120.47	5191.43	2837.32	6473.49	4304.87	1412.16	2075.61	2231.07	4514.94	2897.63
Hsa.1119	3918.99	1938.68	2961.53	4041.2	1900.08	3144.63	1036.37	6243.25	9146.95	2622.02	6940.84	1424.86	1454.04	5251.4	3848.03	1682.68	3298.35	2139.98	2694.95	3628.91	2194.06	5923.93	3694.63	5199.35	1547.65	4618.1	5379.28	1683.82	3912.44	2202.6	3117.74	1767.51
Hsa.44472.1	1657.35	2735.01	1889.26	2153.76	1338.61	903.14	1541.12	2547.06	1640.98	2183.93	2689.98	1478.68	1880.71	3390.91	1212.98	2135.31	2094.34	2052.12	1791.15	1219.4	3370.55	1994.75	4202.46	3514.98	601.55	4620.14	2958.42	1305.7	1843.09	1186.04	3144.94	929.75
Hsa.4689	2073.55	5584.45	5670.3	4263.9	3509.09	2003.53	3364.63	8041.3	5440.05	6794.7	6356.96	3309.41	5881.08	5626.59	3247.46	5217.5	4268.07	6775.8	6483.6	3229.72	6788.58	4830.35	11454.71	6789.4	1752.41	12061.6	6046.31	2187.05	3177.33	2564.93	9123.46	2580.56
Hsa.45293.1	956.67	1377.09	902.77	1380.11	1075.82	649.77	934.98	1772.59	997.35	1437.92	1818.46	973	1252.46	2319.15	804.65	1594.76	1548.45	1450.15	1189.78	868.82	2172.24	1223.92	2714.63	2365.9	621.6	2516.7	1717.27	901.61	1108.11	772.21	1915.19	699.09
Hsa.5710	2712.73	3509.82	1582.64	2961.52	3174.83	1983.45	3162.64	2913.73	2514.4	3173.87	3226.66	1924.86	3319.13	3504.19	1730.53	3139.62	1522.13	3892.94	2726.34	1574.1	4783.52	4043.17	6801.94	5809.54	1293.4	6943.25	2585.65	3017.2	3163.76	1205.95	4192.37	1884.12
Hsa.20836.1	1308.54	3843.13	2838.53	1499.61	984.38	2078.58	2912.83	4126.53	5734.56	5205.31	4336.71	1393.29	2976.26	2919.83	1801.96	1255.24	3055.84	2045.01	3652	980.92	2549.12	5983.46	2321.06	3799.44	1975.86	3135.03	2186.63	1450.43	1501.22	2035.71	6196.5	1575.75
Hsa.909	3633.08	2385.4	3715.77	3483.99	2280.18	2058.88	3381.22	2104.58	3182.18	1557.61	2600.6	1701.65	1894.71	3241.54	2032.96	2134.5	1267.5	1759.69	1490.74	1556.19	4988.23	2915.47	4907.09	4098.03	1274.58	6089.9	2565.07	2553.12	2256.89	824.31	1917.35	3717.34
Hsa.878	1190.32	2496.17	3990.59	1976.91	1155.86	1055.89	1975.7	4498.68	2857.98	4260.63	2775.85	1756.57	3464.52	2834.36	1745.72	3098.43	2660.84	4448.23	3520.17	1346.31	6446.7	2618.81	6563.62	8193.99	849.1	7018.53	2956.52	1626.74	1743.57	1470.97	5432.18	1995.55
Hsa.1648	2852.43	2133.68	1357.16	2675.09	1180.19	2595.44	1911.4	2059.73	3425.46	1866.77	3636.58	812.38	781.06	1346.93	1879.32	526.4	1573.75	720.53	1932.92	1485.52	1604.93	4026.88	1994.45	2092.25	1472.84	1814.34	2365.45	1533.62	1964.08	1325.21	1317.71	861.11
Hsa.1836	2861.68	4472.44	4387.99	3628.48	1575.68	2770.46	2886.58	6723.97	7713.3	3387.39	5392.21	843.63	1653.23	3727.82	2278	2143.36	2897.56	2138.59	3366.13	2753.63	3987.23	5379.88	3666.93	3630.66	1588.71	6491.29	4711.91	1818.07	4127.28	3051.53	5229.73	1652
Hsa.1273	2720.42	1925.51	2104.52	2835.37	1229.37	2260.74	1747.96	3895.17	4246.7	3372.75	3674.73	589.58	750.81	2916.38	1659	1058.36	2544.14	1027.29	1601.04	1464.52	1874.36	2946.43	1996.38	2888.33	1012.32	2700.75	1991.82	1307.76	2214.14	973.63	2086.79	1367.35
Hsa.19249	1464.2	1576.49	1265.76	569.32	889.71	514.64	786.16	2526.59	2514	2491.53	2028.66	1144.4	1127.33	2187.28	736.67	802.01	2418.12	979.45	1063.82	655.94	986.27	1116.63	1404.37	1582.86	827.72	1617.02	1281.02	461.22	1004.51	781.68	1820.92	731.34
Hsa.2948	1548.32	3106.46	2963.33	741.62	1435.22	2030.51	2404.92	2912.87	5319.19	4799.76	3518.41	1661.22	2359.97	1658.42	2132.25	1265.52	2009	1604.06	3790.59	995.7	5684.59	3917.55	4449.02	2216.54	2050.52	4989.66	2707.28	701.14	1243.39	1907.54	4538.26	1768.66
Hsa.7877	1220.06	2725.85	2857.98	2368.19	1635.48	1122.97	2080.17	3553.16	2139.62	2705.18	2580.68	1656.31	4568.8	2970.57	1271.85	2144.13	1230.35	3603.47	2435.16	1432.16	4361.18	2681.42	4555.53	5038.42	972.24	6190.58	2857.02	1752.68	1786.68	1263.22	2897.35	1332.6
Hsa.1400	1470.05	1773.92	1910.62	2018.57	720.69	1100.02	1164.65	4111.7	3503.86	2203.45	3232.3	596.08	982.26	2360.43	1394.87	868.53	2487.66	956.84	1590.3	803.03	1633.78	2475.93	1442.28	1624.57	621.03	2229.66	1508.51	672.52	1781.7	685.98	1677.32	881.66
HSAC07	4547.8	5819.45	1941.04	2997.4	1601.89	2873.67	2915.11	1959.45	3553.73	2599.32	4587.99	2019.24	1589.64	2088.49	2617.14	1290.42	895.68	1483.62	1755.12	1247.76	3680.63	6961.13	3773.5	3165.12	2522.65	3442.1	2158.54	2453.64	1827.85	850.05	2050.13	1214.95
HSAC07.1	4547.8	5819.45	1941.04	2997.4	1601.89	2873.67	2915.11	1959.45	3553.73	2599.32	4587.99	2019.24	1589.64	2088.49	2617.14	1290.42	895.68	1483.62	1755.12	1247.76	3680.63	6961.13	3773.5	3165.12	2522.65	3442.1	2158.54	2453.64	1827.85	850.05	2050.13	1214.95
HSAC07.2	4547.8	5819.45	1941.04	2997.4	1601.89	2873.67	2915.11	1959.45	3553.73	2599.32	4587.99	2019.24	1589.64	2088.49	2617.14	1290.42	895.68	1483.62	1755.12	1247.76	3680.63	6961.13	3773.5	3165.12	2522.65	3442.1	2158.54	2453.64	1827.85	850.05	2050.13	1214.95
HSAC07.3	4547.8	5819.45	1941.04	2997.4	1601.89	2873.67	2915.11	1959.45	3553.73	2599.32	4587.99	2019.24	1589.64	2088.49	2617.14	1290.42	895.68	1483.62	1755.12	1247.76	3680.63	6961.13	3773.5	3165.12	2522.65	3442.1	2158.54	2453.64	1827.85	850.05	2050.13	1214.95
Hsa.8068	933.13	2117.34	2072.79	1994.06	1360.96	844.93	1613.49	3385.69	2072.05	2982.97	2623.6	1553.87	2786.04	2652.54	1084.74	2960.75	1516.31	3913.61	3106.79	1289.01	4697.84	2285.46	5745.85	5114.18	860.7	6315.55	2967.49	1450.88	1314.36	1390.49	3111.08	1463.07
Hsa.1139	5437.21	2916.94	1728.51	5478.41	2504.18	3401.66	2026.89	5027.25	5837.46	3480.28	6280.04	1037.49	1323.76	3150.99	3137.31	1703.71	3432.02	1668.81	2331.21	2670.6	3154.81	5564.32	3335.7	3227.04	1144.62	3493.49	4468.52	1515.16	5019.88	1906.2	2502.77	1698.73
Hsa.27083	2166.26	1406.76	1872.62	1580.67	1747.54	1963.03	1513.62	1447.9	2478.96	2072.64	1925.28	907.88	1066.68	1383.59	721.88	717.26	1394.85	645.94	1426.19	672.3	1662.11	2831.3	2534.55	2163.55	2025.91	1725.22	1293.32	1457.28	1125.3	560.64	1088.44	1446
Hsa.3006	1461.07	2774.37	2057.25	730.01	1421.01	1382.74	1566.76	2909.79	3876.66	4759.17	2683.13	1671.95	2629.63	2280.88	1957.65	1246.02	2604.19	1074.1	3111.31	1171.78	3893.1	3017.74	1577.13	2005.95	1598.97	3873.97	1742.06	552.55	678.51	1116.69	2278.07	1140.99
Hsa.5398	804.08	2464.39	1140.37	2561.4	651.36	600.82	2399.34	4200.57	3353.1	3284.7	3684.28	1596.46	2553.05	3921.9	1418.52	3019.91	2167.46	4539.73	4464.61	1266.85	4927.28	2537.58	6201.25	5131.62	795.69	6325.59	2699.62	1843.47	793.05	1780.74	5060.04	1547.27
Hsa.2299	3021.2	1497.43	1023.58	1030.51	992.57	1942.05	1327.48	2004.41	4071.38	3394.27	2178.14	1406.75	1074.66	1762.91	1427.76	894.43	1560.13	1188.82	870.54	499.98	2152.44	4689.5	1839.17	1916.45	1132.9	1439.55	951.37	1201.83	658.9	449.13	1713.92	619.02
Hsa.1013	1995.49	2203.68	1831.83	2149.55	1006.48	2074.24	1596.55	1134.76	1829.2	1744.61	1964.1	374.77	485.92	1061.21	1233.07	521.68	1657.69	429.47	1015.45	1380.42	1828.74	2397.34	1350.39	1899.2	1172.23	1549.8	2492.78	1396.6	1828.97	778.33	1714.55	1381.79
UMGAP	1690.27	2596.6	2587.57	1729.13	1633.75	1488.15	1417.22	3060.96	3908.19	5128.27	6517.82	1245.92	1694.05	2736.74	1826.82	1936.35	1386.53	2740.87	2175.11	1514.94	3455.95	3384.01	3830.9	3713.18	1194.06	3193.06	2774.28	1192.96	1149.33	1071.37	3649.71	1509.07
UMGAP1	1690.27	2596.6	2587.57	1729.13	1633.75	1488.15	1417.22	3060.96	3908.19	5128.27	6517.82	1245.92	1694.05	2736.74	1826.82	1936.35	1386.53	2740.87	2175.11	1514.94	3455.95	3384.01	3830.9	3713.18	1194.06	3193.06	2774.28	1192.96	1149.33	1071.37	3649.71	1509.07
UMGAP2	1690.27	2596.6	2587.57	1729.13	1633.75	1488.15	1417.22	3060.96	3908.19	5128.27	6517.82	1245.92	1694.05	2736.74	1826.82	1936.35	1386.53	2740.87	2175.11	1514.94	3455.95	3384.01	3830.9	3713.18	1194.06	3193.06	2774.28	1192.96	1149.33	1071.37	3649.71	1509.07
UMGAP3	1690.27	2596.6	2587.57	1729.13	1633.75	1488.15	1417.22	3060.96	3908.19	5128.27	6517.82	1245.92	1694.05	2736.74	1826.82	1936.35	1386.53	2740.87	2175.11	1514.94	3455.95	3384.01	3830.9	3713.18	1194.06	3193.06	2774.28	1192.96	1149.33	1071.37	3649.71	1509.07
Hsa.2221	1197.73	1805.44	1374.86	958.27	1059.68	1350.04	1186.37	3057.29	4387.93	3447.34	2626.13	1082.02	1533.39	2015.85	1130.91	956.79	2602.47	1496.94	2080.28	673.11	2329.13	3403.02	2024.21	2816.54	1023.21	1554.41	1325.59	899.01	813.72	895.53	2807.01	999.24
Hsa.1238	2593.86	3397.02	2439.54	3316.65	1150.18	1970.67	2237.32	2575.51	3328.63	2672.45	6091.03	892.31	632.04	2167.07	1956.83	839.68	1243.74	964.52	1197.98	2182.22	1931.5	4648.51	1628.34	3076.91	1067.39	3048.62	4100.71	1192.55	1563.98	1747.3	3537.35	1463.9
Hsa.6039	2741.28	2441.09	1346.92	2798.23	1460	1361.16	2271.03	2056.54	1488.67	2709.22	2254.49	1504.69	2101.16	1830.88	1520.66	3016.15	473.4	1572.3	1752.59	1261.34	2658.5	3244.33	3990.19	2438.15	1150.22	4075.64	2018.98	1776.18	621.69	546.45	1863.23	1874.45
Hsa.98	2528.48	1652.14	2592.03	1704.79	1195.29	1243.83	1748.54	1410.27	2301.61	2719.56	3799.31	2474.58	2503.62	2546.44	1299.33	2497.04	1433.71	2049.03	1395.48	962.92	3774.75	2548.08	3782.95	3877.18	955.28	2852.7	1894.78	1535.07	1712.26	595.66	2855.62	1947.59
Hsa.2019	1799.69	2789.03	1764.98	1075.54	1693.8	1737.28	1889	2629.16	5477.08	3837.68	2659.84	1616.31	1688	2326.67	1077.93	970.74	2988.96	1146.54	2485.21	780.45	3241.72	4601.42	2131.19	3683.42	1682.53	2498.68	1288.45	1491.58	1357.39	1059	2120.93	1169.51
Hsa.1732	4271.03	2470.76	1268.63	3630.47	2249.19	2688.17	2502.8	2599.08	3697.24	630.87	2709.53	687.01	785.02	1664.55	1875.02	461	1931.38	349.56	1581.67	3043.04	823.24	4706.9	1147.15	2138.67	1821.59	2296.37	2613.04	2141.15	4304.09	1617.58	1416.57	974.2
Hsa.5363	1012.88	3599.7	1818.72	2160.96	1185.1	901.82	2080.22	3314.42	2286.61	2926.49	3208.44	1139.78	2187.32	3134.84	1464.52	2411.28	1456.74	2639.8	2183.83	925.09	4121.07	2585.83	3456.13	4107.25	816.49	5967.47	2918.17	1343.21	1253.24	622.62	2796.62	1329.86
Hsa.8093	1207.31	1329.9	1507.79	1469.96	924.57	621.57	1277.21	1223.78	978.44	1119.09	1622.29	928.23	806.59	1186.33	784.73	797.91	832.4	938.07	953.88	442.32	1827.59	1862.57	2434.03	1791.69	850.43	2885.45	1189.98	1126.87	996.56	358.53	1153.38	671.23
Hsa.5444	1144.1	2037.12	1705.47	1728.19	1251.46	759.31	1484.1	3195.27	1880.73	2553.52	2301.29	995.09	2052.01	2891.56	1012.13	3071.88	1768.16	3034.26	2196.71	1014.19	4975.68	1774.2	5596.96	4749.6	675.87	4933.53	1932.04	890.86	1007.62	852.47	3299.15	1651.65
Hsa.3094	1648.86	1811.7	1517.8	799.34	1467.87	1739.79	1894.34	1946.73	3136.96	2911.17	1985.4	1211.83	1867.92	1171.18	1275.52	879.52	1210.22	1054.25	2122.28	726.71	4366.37	3078.35	3483.24	2304.49	1343.34	3146.04	1526.03	801.6	903.73	1191.38	2988.85	1446.24
Hsa.1949	1784.26	1480.5	1131.14	711.48	1196.37	1240.61	730.76	1872.09	3503.3	2976	1625.28	1366.18	1055.04	1651.02	802.75	1196.31	1597.88	1798.24	1129.29	396.43	1682.45	2932.36	2128.07	2815.51	948.48	1455.25	586.18	630.03	641.21	402.84	1170.16	927.44
Hsa.361	2525.62	1474.27	2519	1101.55	1779.74	1916.02	2071.86	2921.27	4758.48	3290.31	2733.49	1882	1986.88	2149.31	2039.29	1090.21	2502.97	873.98	1325.45	1938.3	3860.25	3846.84	4023.3	2585.7	1572.1	4120.94	1439.76	1081.59	1244.56	736.75	1898.34	2290.68
Hsa.8125	2485.65	1750.02	855.78	2953.99	966.51	1744.86	2287.51	865.77	995.2	1075.92	1533.31	762.15	687.63	938.14	596.25	1004.1	571.42	716.16	970.67	479.55	1657.72	2585.45	1852.55	1264.38	1667.33	3246.39	1284.75	2716.54	1491.55	536.55	2181.83	702.75
Hsa.2361	1836.15	2544.91	1057.91	1311.45	816.8	2769.84	1649.93	1593.05	2970.41	1348.75	1524.72	1044.48	622.98	616.71	957.67	405.47	913.42	345.84	1606.7	419.4	1474.93	4074.43	1043.92	1704.41	1811.19	1213.17	404.98	1476.32	558.53	306.53	1125.8	402.32
Hsa.255	1666.78	1789.13	1093.18	713.74	493.5	1142.03	900.59	2057.98	3298.76	2346.87	1423.85	955.34	847.23	1227.02	460.79	775.12	1990.73	1204.48	1655.43	308.07	2690.97	2728.08	1513.63	2774.74	969.41	1289.09	673.05	710.76	803.26	480.41	2239.77	376.64
Hsa.2699	1539.96	1716.45	504.41	789.31	839.06	916.14	866.46	2397.14	3187.86	3110.13	2128.59	688.05	1080.27	1313.07	1028.63	627.82	1303.81	909.59	1017.08	385.11	1438.96	2785.42	2201.51	669.05	831.4	803.83	691.2	896.03	477.34	346.31	1243.76	761.01
Hsa.1013.1	1670.12	1075.63	1206.61	1828.84	524.51	1275.79	653.6	899.22	1337.36	1112.84	1469.11	274.59	378.78	682.2	1276.51	431.71	1152.39	333.74	576.14	743.64	594.01	2315.89	980.66	1100.78	695.28	882.76	1867.9	569.95	1168.1	347.2	1062.21	649.94
Hsa.2542	1793.23	1939.04	741.52	934.17	938.46	1496.09	752.59	1760	4368.57	1614.63	1972.73	918.13	643.15	1133.78	1225.1	753.16	922.83	714.91	1039.94	630.9	2191.75	3826.5	1714.31	2232.51	906.81	1170.85	656.53	645.01	509.56	366.53	1505.3	554.22
Hsa.678	580.29	861.54	269.37	853.14	805.57	643.41	940.11	1801.01	845.88	2370.1	3773.61	1192.21	1533.96	2107.85	1048.65	1849.16	460.8	2431.78	961.08	619.21	2359.77	1336.26	2355.98	3828.39	334.76	2130.87	855.78	852.67	815.58	418.32	1987.11	1148.52
Hsa.36957	1601.81	1656.2	723.19	665.16	612.56	833.48	1520.66	1835.64	3765.47	3867.55	2357.91	1502.61	1450.74	1294.99	736.55	551.87	3789.62	791.06	594.87	448.5	2097.09	2931.39	3623.85	2801.25	1048.35	1273.29	1876.75	595.27	1686.29	825.29	699.8	416.28
Hsa.44403	600.47	847.16	748.58	837.59	513.02	378.81	518.63	979.96	683.49	883.35	1041.93	629.49	796.56	1358.37	528.14	1053.61	957.61	758.18	690.54	525.78	1215.57	861.29	1503.13	1519.89	260.89	1976.79	1220.41	510.58	505.34	395.45	1052.07	259.15
Hsa.2800	524.56	1178.21	1477.61	524.67	758.95	460.1	899.22	2127.12	3321.25	3198.25	2214.81	1221.52	1577.92	1933.96	1637.25	1105.52	1939.23	1043.68	1828.97	549.65	2513.47	1859.81	2106.23	1361.43	652.2	1743.5	1293.24	442.03	539.3	630.72	1808.43	1146.92
Hsa.25867	1178.4	959.52	932.9	960.71	459.15	621.32	728.09	922.54	2256.29	1527.37	1690.73	537.68	624.02	877.03	671.29	471.36	1719.17	514.68	671.35	306.27	925.82	1742.03	970.87	952.18	612.89	967.94	703.66	458.97	608.78	299.82	923.99	440.79
Hsa.6977	1081.29	936.59	868.72	1287.56	1051.78	512.05	1162.63	881.19	649.08	800.54	974.66	611.41	680.11	1059.01	472.31	863	489.52	724.95	816.12	386.34	1416.67	1893.51	1980.88	1805.11	476.44	1986.68	820.1	921.33	1693.95	343.08	982.14	601.71
Hsa.24121	1613.65	1116.42	1485.32	1469.57	974.05	1301.66	1173.33	1080.73	1637.36	1573.08	1723.71	579.04	726.65	843.45	645.13	506.96	879.51	525.83	932.92	400.39	1165.91	2422.65	1913.44	1596.3	1203.43	1377.98	844.37	799.54	768.96	445.4	943.4	1042.65
Hsa.9304	616.43	658.66	590.42	744.29	480.79	276.61	300.81	969.71	732.89	775.86	853.78	714.33	753	1245.65	424.96	856.38	870.45	795.81	260.61	457.59	1119.54	662.65	1174.94	1123.37	321.34	1398.87	726.13	363.21	438.12	280.23	919.77	243.87
Hsa.2063	1425.71	1449.91	1074.89	1103.69	1093.42	1264.73	801.09	827.8	1436.1	1401.54	1556.17	591.4	553.24	856.23	555.08	458.11	1230.58	410.49	775.31	291.4	1526.23	2173.59	1380.65	1383.53	1188.41	1119.28	718.71	840.35	787.55	504.39	1269.3	414.1
Hsa.36957.1	1365.76	1319.52	602.58	611.13	622.97	695.57	1244.6	1727.92	3688.75	3661.13	2165.18	1483.17	1450.13	1254.54	799.03	535.79	3722.3	694.33	528.62	410.96	1940.33	2556.91	3094.63	2470.24	898.75	1067.44	1484.33	583.27	1430.25	686.33	560.7	367.69
Hsa.938	1128.26	1164.43	929.93	1007.19	763.84	615.02	950.55	740.77	774.22	655.48	1623.51	948.1	781.18	1270.51	614.82	742.07	795.09	923.11	606.3	459.87	1535.73	1154.23	1434.92	2129.82	517.43	1215.01	728.71	1017.54	951.75	290.39	665.86	576.41
Hsa.33965	1038.37	745.85	410.61	729.18	609.24	407.97	606.75	1409.02	2119.54	2056.87	1811.29	1331.7	1099.76	2047.8	967.47	937.15	1880.25	625.08	1023.3	587.48	2538.55	1152.43	1803.91	1386.37	440.05	1629.21	1223.07	476.6	260.75	456.7	811.35	921.43
Hsa.2219	1577.4	1100.34	1231.76	815.49	716.75	1183	960.65	1282.51	1694.9	2073.38	1646.89	895.52	820.84	1222.22	563.73	499.76	946.98	585.59	392.46	376.39	1322.15	2244.81	723.44	1136.33	831.83	1629.32	719.2	601.43	655.1	271.5	667.27	479.21
Hsa.2665	1554.89	925.33	1288.26	715.48	1407.63	1267.48	642.5	2063.16	3172.67	2948.24	1583.67	1190.74	1055.82	1748.56	789.56	783.26	1482.92	1322.67	1062.87	310.57	2149.58	2439.86	2638.8	2298.85	763.4	1336.33	865.28	844.44	510.56	443.58	1444.48	854.67
Hsa.954	1341.22	2596.87	2312.54	1725.71	1455.91	907.4	1570.25	4285.5	3470.44	2238.49	2655.81	1785.28	2443.99	3098.41	1491.77	2584.21	1657.84	2872.36	1869.63	1103.96	3998.12	1937.69	4266.44	3465.79	772.64	4658.41	2031.64	1182.62	1170.87	727.66	2213.11	1561.51
Hsa.1812	1074.94	1561.92	1923.71	1383.48	1098.03	1276.74	1124.11	1515	1702.6	1534.56	2387.7	346.39	348.18	1198.15	884.51	355.41	1364.03	418.29	1118.65	1298.35	1408.56	2451.78	1465.06	1629.61	880.59	1642.45	1477.2	770.29	1279.01	1169.53	1691.28	876.9
Hsa.27685	967.23	1213.36	1906.5	401.96	589.22	737.59	726.48	1921.83	4581.07	3454.78	1385.18	953.59	1401.05	1089.46	516.02	531.38	1676.76	1520.4	1879.94	490.47	1760.07	2467.86	1145.9	2268.67	565	1765.16	1016.38	546.83	656.53	723.17	1359.69	717.08
Hsa.20	1132.77	631.04	680.47	740.77	815.6	802.53	789.92	805.82	1853.9	1015.58	1175.41	619.57	689.77	889.73	508.14	508.72	1396.54	533.04	848.13	397.66	939.81	1412.31	1408.39	1231.06	800.25	1056.83	591.91	665.27	998.54	304.54	696.04	489.38
Hsa.2151	808.66	449.39	793.05	710.84	576.41	589.22	500.86	808.68	1354.46	1437.64	1522.31	484.03	493.47	805.63	383.28	347.55	1436.64	377.95	465.52	221.07	914.46	1169.87	958.98	994.74	512.95	804.76	449.92	410.78	766.42	274.92	749.79	393.14
Hsa.489	979.26	2177.28	1831.24	1629.61	1103.71	797.34	1649.49	2450.96	1556.34	2250.79	2295.5	1284.56	1734.2	1427.51	1045.87	1986.98	1082.59	2618.2	2685.94	484.2	3624.29	1654.13	5106.28	4030.04	551.65	4622	2062.87	1044.9	827.87	700.53	3013.66	1255.32
Hsa.12257	2012.01	586.25	988.27	1656.52	649.98	1541.15	823.38	1186.66	1508.51	1485.36	1363.9	279.24	443.34	1212.25	517.5	698.02	1381.54	420.59	666.57	793.29	1210.63	2179.49	1169.72	1694.16	793.65	1324.9	1432.62	987.63	1016.08	616.17	1409.89	754.07
Hsa.2026	1540.92	1236.26	282.88	328.92	673.01	1062.97	615.25	1215.2	2153.42	1407.19	1469.6	524.64	443.15	941.03	262.83	522.7	749.88	701.95	671.41	216.36	1248.35	2114.78	847.51	1398.92	895.2	770.83	301.96	736.59	541.59	269.49	546.64	260.68
Hsa.1500	1493.03	1502.4	1211.46	1663.95	845.36	1435.62	1212.13	2710.31	3080.35	1438.79	2279.18	523.24	554.8	1525.36	1231.37	670.1	1820.78	820.39	1398.22	779.92	1373.77	2025.51	1230.95	1302.02	591.42	1945.21	1622.97	924.79	1249.61	818	1743.68	659.77
Hsa.5292	496.73	482.23	812.51	578.76	1016.13	441.25	468.74	806.76	1032.74	1038.53	1253.77	565.63	1179.69	998.3	565.83	1044.62	830.33	1089.36	676.45	309.18	1638.37	626.65	1325.12	1351.67	333.15	2619.74	670.27	401.97	369.59	338.78	471.62	495.6
Hsa.18897	730.6	652.28	523.19	633.4	612.59	787.73	730.51	860.96	1453.12	805.07	1024.07	214.16	235.42	696.75	430.89	246.85	1638.25	322.1	522.18	374.31	583.21	867.62	488.96	802.74	432.04	660.83	616.99	463.79	890.61	293.01	473.34	383.34
Hsa.45222	554.68	847.06	589.47	874.23	463.11	295.16	420.62	774	483.98	571.46	704.66	461.87	492.58	1082.76	342.25	732.03	624.26	603.84	597.32	408.52	1060.51	673.96	1347.19	1237.39	242.62	1557.09	805.71	369.38	425.76	328.46	838.03	406.21
Hsa.32730	826.9	1279.95	999	1081.06	813.53	972.16	1304.66	1075.99	2005.14	1879.76	1635.25	854.61	891.68	1311.54	1218.49	596.77	945.25	524.87	1316.9	463.46	2124.85	1938.9	2114.22	1033.15	822.93	1999.38	898.49	943.71	420.12	640.84	1262.61	1030.76
Hsa.2419	2489.36	1457.74	770.71	946.95	553.45	1604.42	915.23	1151.06	2356.1	2096.25	1346.91	1134.78	611.89	810.51	675.9	861.03	1066.74	1125.64	979.4	227.04	2258.17	2786.55	1696.51	2240.48	1076.43	871.06	288.44	783.78	462.54	213.01	1328.11	400.5
Hsa.1985	847.57	1969.71	2577.43	648.02	1069.79	1201.2	1418.86	2975.24	5430.94	4013.5	2888.66	991.16	2725.82	2690.06	1183.78	987.14	2135.01	1173.28	3801.44	1221.5	2413.92	2904.79	1846.01	2758.25	1115.05	2141.09	1507.3	835.81	835.12	1330.71	2138.78	1256.49
Hsa.10363	2542.03	1871.86	3020.24	1798.3	989.5	1964.15	1582.02	2689.18	3125.68	2202.61	1933.13	461.14	747.27	1582.71	1548.6	1068.32	1525.64	1318.99	1110.13	2166.34	2079.69	3341.98	2788.9	3612.4	1835.74	3667.4	3863.04	1170.3	1692.02	1141.32	3710.68	1435.06
Hsa.3566	1018.67	1642.55	2092.3	599.18	1076.48	1077.08	1604.3	2790.72	3514.37	3770.6	1967.99	1399.67	2123.09	1351.62	1438.09	1194.75	2214.28	1484.82	2872.97	670.31	4099.03	2360.26	4899.35	2278.78	1138.67	3975.94	1826.24	568.49	756.34	1048.56	3070.03	1637.2
Hsa.689	1189.85	1422.54	821.76	1820.35	736.31	936.65	1206.81	1317.79	905.86	1588.98	1224.03	673.22	1374.68	1209.61	773.62	1206.38	805.89	1476.5	1003.74	462.32	2089.3	2056.7	3010.97	3386.2	683.18	2345.2	1263.75	1312.5	520.55	468.08	1566.42	777.91
Hsa.624	3025.32	2595.93	2130.93	2633.88	744.78	1743.52	2025.32	2653.66	2072.57	2706.3	1436.06	1601.08	2157.8	2892.93	1309.41	2463.97	1579.46	2848.43	1623.16	1332.76	4829.49	3758.87	3968.6	5005.06	1259.51	5360.15	2673.65	2275.16	1126.64	904.64	1723.6	837.7
Hsa.1978	968.49	1439.29	1244.63	549.55	831.37	1019.5	864.89	1824.74	3860.57	2487.62	1530.65	937.62	1003.29	1116.27	570.11	729.6	1378.76	1619.92	1856.2	415.22	2073.8	2554.6	2011.56	1976.72	812.3	1242.82	840.83	708.72	591.14	599.14	2823.34	708.07
Hsa.3409	207.84	1728.41	852.29	208.67	448.78	494	815.25	2325.14	2362.01	3380.6	1692.36	839.93	1192.31	1680.19	1301.92	677.62	1825.27	894.72	1448.2	421.29	1848.27	1634.03	1980.43	1038.51	652.92	2171.2	828.19	264.68	312.33	971.92	1544.65	216.72
Hsa.5346	469.77	1322.73	1345.91	898.7	773.16	229.49	1028.11	1413.68	1352.23	1633.85	2521.21	863.14	1395.71	1445.77	881.64	1194.4	614.39	1565.64	1293.79	515.04	1922.23	1471.75	2394.54	2226.61	344.16	2348.97	1851.49	633.16	657.19	573.42	1163.9	825.94
Hsa.38205	607.56	660.89	612.42	530.64	522.2	457.53	515.02	995.63	1350.33	1192.11	958.03	629.95	643.36	809.36	557.08	342.93	1270.14	277	557.03	218.09	1114.02	1173.55	1221.69	634.14	484.4	797.57	492.32	404.96	519.33	316.95	631.15	464.63
Hsa.2582	1147.1	1424.37	833.99	481.11	722.24	772.33	614.64	1587.27	2336.36	2009.52	1124.83	671.8	685.13	1066.66	323.68	651.72	941.05	977.19	889.32	300.95	1793.18	2069.56	1250.57	1601.18	596.12	1425.88	641.16	632.35	542.17	405.41	1473.17	505.58
Hsa.11712	785.44	503.21	435.11	780.36	840.27	739.4	634.67	577.98	1491.82	836.07	945.92	212.45	231.86	587.96	374.29	239.33	1891.35	321.99	461.32	244.97	550.99	873.44	523.71	828.9	376.56	406.76	367.56	352.77	903.73	223.96	332.04	434.26
Hsa.10755	3422.72	3629.75	992.83	4200.79	1476.17	2644.53	2672.28	1784.58	2775.95	1903.4	3812.56	714.9	475.36	2175.84	1198.26	712.74	1166.2	507.31	1303.64	1954.4	1505.31	4038.5	1456.61	1410.55	2715.49	1443.41	1500.16	2336.78	3015.03	746.52	1498.6	982.07
Hsa.2600	1317.94	730.26	1175.09	1078.04	719.32	878.9	787.55	1283.91	2114.95	1539.65	1644.38	549.53	679.38	886.04	673.82	495.96	1716.08	559.04	793.37	346.76	1211.16	2026.13	1606.2	1512.47	699.44	1314.97	784.71	550.74	655.75	314.11	614.45	578.98
Hsa.68	2370.95	1877.48	1192.7	1961.64	1725.07	1271.39	1776.33	2387.3	1483.96	1475.42	1760.89	1291.13	1822.05	3265.12	570.08	2615.56	1718.71	2455.76	1766.74	997.38	4428.59	2226.47	4461.22	4244.27	1012.12	3393.27	1408.77	2141.17	2219.03	1069.36	1549.44	1717.56
Hsa.4316	1384.18	1131.69	929.79	1265.58	878.03	657.85	1026.75	1655.88	672.18	1566.33	1490.9	685.64	1274.48	2043.02	842.96	1479.11	556.2	1429.36	933.97	578.42	3153.76	1987.53	3494.9	3094.4	388.33	4208.44	1110.67	936.41	637.03	307.86	1319.59	557.9
Hsa.2918	1833.27	363.62	798.06	218.79	312.09	2711.93	1038.24	934.28	1854.04	2079.25	548.8	1090.63	473.81	1009.13	1179.53	858.68	509.74	577.44	224.54	951.66	2568.99	1180.79	2503.85	1051.28	737.36	1759.68	559.09	467.65	193.36	370.67	275.3	1036.57
Hsa.914	1970.16	1848.14	534.39	1510.65	2453.05	1083.68	1444.84	522.49	1602.98	3293.16	2451.02	1007.43	1041.71	1132.15	593.9	1575.32	1073.66	625.79	615.14	766.02	1440.55	2937.9	7065.46	6650.55	589.07	1045.02	668.25	1520.37	2600.85	221.48	991.79	1935.2
Hsa.7280	1620.3	3324.79	926.8	1864.34	1730.09	1019.61	1723.26	1072.31	990.81	556.51	1879.68	1590.53	629.27	1566.67	458.69	477.86	683.19	555.05	1437.39	1250.49	1973.09	2359.57	2227.68	1927.94	880.22	2765.57	1309.11	1635.63	1685.39	368.98	1262.49	992.51
Hsa.8126	926.34	2114.13	1005.07	1239.36	1432.29	895.6	1567.6	800.98	1182.88	1782.43	2476.31	1295.99	453.97	1194.97	2344.5	1563.65	1008.13	1100.42	586.9	910.8	3046.25	1496.6	3260.93	1911.52	589.54	1924.73	1392.58	1324.16	1820.3	537.09	1180.21	1220.21
Hsa.1737	2733.28	4093.18	1090.46	3682.46	4831.64	2235.01	4333.82	864.4	2578.14	686.88	592.81	295.91	657.24	4290.61	1637.82	850.17	3853.28	190.69	2733.21	2615.83	337.2	6511.18	3729.5	4890.6	1608.29	2811.11	1540.34	2531.27	9754.07	2741.41	2350.4	3309.04
Hsa.1939	2448	2998.38	783.3	1151.93	2878.55	1271.83	2166.32	568.02	1784.72	2743.28	4013.21	1149.94	606.37	946.32	877.76	754.56	806.95	498.21	634.96	435.06	1439.63	2745.01	2161.75	1561.7	2001.49	747.26	544.43	1098.71	2441.62	247.04	680.04	2182.93
Hsa.2929	981.32	1269.68	919.54	502.55	678.43	1114.2	1310.56	829.18	1577.84	1624.35	1324.29	945.62	870.25	759.87	846.84	384.46	739.6	361.44	874.15	313.28	1983.32	2248.27	1585.85	975.7	990.67	1963.25	821.73	554.17	531.13	650.6	1712.81	852.55
Hsa.21232	724.86	618.76	994.05	1081.48	569.81	721.43	634	711.13	1199.78	818.55	1081.56	522.69	634.54	815.03	466.95	363.12	1113.03	358.56	704.16	320.36	694.41	1193.9	1369.92	836.99	692.16	1258.75	765.08	440.63	590.19	256.21	526.07	551.46
Hsa.1961	1302.79	773.97	1097.35	1461.47	847.01	1221.62	1019.43	624.78	1398.83	937	1197.83	440.76	631.84	752.68	404.26	389.05	1034.28	442.08	720.49	304.15	1287.12	2251.04	1632.41	1577.39	758.46	1145.57	586.33	644.08	580.81	288.16	753.2	531.72
Hsa.916	1467.74	1430.46	745.92	1938.33	1145.25	478.2	1821.36	580.7	1277.2	2896.13	2402.88	812.36	395.26	861.88	426.71	588.45	1271.03	539.34	759.32	467.8	1711.79	852.79	1474.22	5324.31	509.11	1170.91	981.6	668.33	2084.14	279.84	631.14	2226.92
Hsa.1732.1	2243.95	1324.33	631.05	1951.52	1290.94	1540.55	1485.94	1410.71	1963.45	362.63	1530.95	387	430.58	916.69	1016.28	252.06	1205	180.82	883.51	1588.1	479.3	2328.89	593.58	1209.46	1191.05	1255.93	1201.96	1171.89	2062.19	844.61	728.59	552.82
Hsa.13183	509.41	599.33	583.98	719.94	328.24	417.92	427.27	1157.12	1124.36	860.45	1125.14	179.77	295.25	1138.43	490.97	338.17	1140.3	322.16	533.67	659.42	429.79	834.34	469.81	616.1	293.2	948.11	850.92	340.05	736.3	351.28	728.97	397.31
Hsa.4252	480.83	1007.12	834.68	770.45	558.61	403.98	703.19	1453.77	700.3	1108.19	948.1	549.78	1244.82	1144.44	557.13	1288.23	741.8	1766.02	1663.45	395.93	1845.75	879.39	2067.06	2467.48	204.83	2080.27	1145.08	462.33	536.59	477.22	1598.17	683.06
Hsa.572	694.17	924.64	496.85	928.27	568.92	563.15	718.92	809.15	579.29	848.42	1028.85	674.46	621.33	988.06	548.61	952.69	389.38	919.2	572.97	326.12	1941.43	1113.21	1778.8	2048.48	313.81	2268.18	702.45	759.93	349.31	219.1	1150.46	543.47
Hsa.45260	715.61	891.96	234.1	1066.22	503.78	442.68	773.93	569.93	609.82	699.43	971.24	387.37	400.89	894.28	422.24	621.09	655.39	583.84	550.41	279.86	1096.58	824.58	1655.05	1484.39	465.25	1184.49	597.99	909.92	861.68	309.3	673.44	226.23
Hsa.73	514.28	1458.86	976.43	938.41	506.47	397.55	825.92	1152.7	617.68	1038.55	1098.6	565.16	858.54	999.31	411.13	771.72	418.48	911.53	756.36	395.98	1564.17	1451.33	1473.89	1537.94	454.21	2680	1047.95	644.39	388.7	372.97	1208.16	473.14
Hsa.3225	599.47	571.14	658.38	570.11	636.12	753.31	565.69	940.4	1624.1	1303.41	1230.87	773.7	660.62	794.37	592.41	354.88	1580.15	343.36	607.91	223	1168.54	1118.13	1075.46	717.14	665.86	737.74	379.21	689.58	415.46	303.32	593.43	548.57
Hsa.6977.1	1525.48	1362.25	170.16	1275.11	1449.29	665.78	1744	571.01	463.1	583.5	792.76	479.62	568.32	642.2	243.34	578.78	512.81	399.37	490.79	351.49	895.59	3040.19	1645.36	1463.48	424.3	1201.37	759.48	815.67	2490.13	275.15	684.79	317.67
Hsa.3129	1150.28	1074.49	928.06	755.44	767.98	1306.39	935.85	1375.77	1320.29	707.19	707.49	561.62	412.37	966.96	755.63	333.66	692.07	319.55	1173.02	602.32	1522.66	1706.63	1934.3	996.03	1132.97	1416.01	675.46	736.94	368.87	947.95	974.43	614.95
Hsa.34312	955.13	544.87	440.12	416.7	356.63	880.41	636.76	715.06	1017.81	913.26	672.34	659.35	549.44	495.86	521.06	312.76	698.39	288.68	636.58	338.92	2015.83	1482.4	1334.74	820.4	732.96	910.37	396.84	481.86	411.89	340.19	446.02	447.29
Hsa.41309	808.87	896.17	599.18	1177.63	387.88	345.19	629.52	756.42	431.74	632.89	556.22	473.72	640.95	977.81	378.97	634.79	642.31	625.77	538.08	299.42	1277.83	1115.33	1598.92	2251.5	166.83	1234.67	619.46	562.31	810.84	285.95	689.83	399.49
Hsa.537	936.3	1777.21	1237.74	1580.26	865.03	610.24	1135.52	2054.45	861.52	1458.39	1555.64	852.6	1384.09	1649.2	774.29	1330.39	959.33	1608.1	1511.56	524.46	2658.74	1567.88	3410.16	3342.63	479.59	3852.24	1498.46	813.38	754.08	549.67	1194.79	815.87
Hsa.36694	651.47	779.62	676.44	684.69	523.09	928.24	669.5	523.23	766.45	741.4	663.84	358.96	315.25	419.69	398.49	181.93	550.91	164.63	523.56	262.56	1035.66	1401.03	1033.59	735.96	761.72	710.47	379.33	532.21	396.89	351.92	532.81	449.84
Hsa.957	1047.53	1548.23	1882.69	973.87	1018.55	615.97	1385.9	2426.19	1928.91	1951.51	2201.09	1161.46	1870.57	2680.79	751.29	2983.29	1116.51	2983.8	1639.68	584.54	4199.82	1300.73	4052.49	4033.61	366.81	3597.64	1548.03	936.67	1326.18	770.1	1833.47	2124.48
Hsa.668	235.64	833.47	633.51	456.8	276.78	240.48	472.47	997.82	719.53	589.39	1056.97	335.47	556.59	884.5	342.41	684.57	622.99	935.87	588.65	344.68	1289.72	762.3	902.3	1566.48	171.63	1487.95	604.82	284.68	335.43	160.81	553.07	375.88
Hsa.10975	1668.9	1067.79	1126.76	1870.04	920.73	1626.23	1019.86	2259.44	2569.67	1250	1286.8	366.93	542.13	1525.16	1049.52	579.75	747.48	955.88	1517.89	1051.57	952.09	2252.57	1854.21	2050.08	694.13	1570.88	1718.03	950.59	759.16	1008.5	1196.24	844.7
Hsa.451	741.41	897.69	1381.76	828.88	933.63	621.12	779.04	1050.25	941	1264.3	2111.85	978.4	1166.88	1322.25	1004.3	1331.46	637.23	1159.89	671.44	535.97	2956.8	1882.53	3102.35	3436.65	360.71	4531.64	1481.96	875.89	1042.89	482.68	1257.33	438.81
Hsa.41357	1260.44	1399.4	225.48	1681.99	1372.49	438.77	1568.33	539.24	874.12	2860.03	2808.47	605.55	488.69	811.93	460.37	568.44	1116.12	523.86	826.48	465.69	1713.29	910.46	2076.05	5224.67	204.53	1063.9	844.77	700.31	2153.85	219.32	734.03	1538.66
Hsa.810	882.9	2391.12	416.13	1885.8	463.02	357.47	1191.72	520.77	228.5	477.49	4394.59	372.21	262.81	468.81	320.47	348.87	285.39	390.32	294	173.6	1171.82	4810.62	1130.31	1299.38	421.62	842.04	509.2	474.78	620.44	191.45	556.46	236.37
Hsa.2071	1139.4	674.58	567.28	474.53	887.45	831.44	541.29	1158.7	1568.01	2011.31	2287.69	495.89	738.55	977.18	537.11	540.81	755.39	857.89	288.15	335.95	1128.16	1812.22	1166.34	1490.44	619.29	661.28	477.33	612.82	346.67	261.51	1042.42	539.93
Hsa.2655	2825.41	1686.82	863.21	1207.63	1151.53	2503.43	1079.03	2071.73	3087.33	4041.36	1009.15	837.41	894.82	1606.91	591.6	905.19	1552.72	1434	1187.5	362.77	2539.55	4342.76	2227.42	3348.96	1393.27	1350.13	712.58	1323.52	320.21	442.04	1425.15	732.93
Hsa.91	542.53	566.68	1063.72	626.78	356.02	238.2	379.76	504.14	822.43	860.19	745.14	582.01	421.08	629.28	266.71	478.56	755.95	567.42	295.5	277.73	894.18	676.26	793.38	711.76	317.99	1249.3	688.44	314.58	546.36	153.84	465.14	272.17
Hsa.558	1123.75	698.29	387.12	650.83	1453.17	975.56	804.83	1176.08	1498.03	1398.29	929.32	565.6	538.47	1700.62	1549.39	1312.25	1754.43	1517.17	384.2	818.7	3450.17	1006.42	4171.08	4170.57	168.28	1947.63	1458.82	552.39	473.84	576.9	307.32	1235.81
Hsa.1222	1707.04	588.84	835.53	1199.09	152.76	521.16	320.44	2705.06	2776.46	1304.48	2713.8	276	556.64	1884.73	1097.7	668.51	1361.84	601.59	534.95	951.23	1289.99	2442.54	1114.72	1346.5	485.16	720.8	630.9	506.6	1043.99	738.49	283.87	279.09
Hsa.3017	956.04	572.65	1546.56	436.6	685.3	575.33	906.72	1330.47	1320.98	2035.54	1644.05	307.16	1200.14	991.53	824.18	488.92	973.97	574.12	1662.79	600.59	1242.9	1295.43	448	992.33	493.27	3326.86	745.56	511.19	355.29	654.56	600.94	498.49
Hsa.3409.1	250.98	704.86	477.62	203.36	270.84	300.76	507.01	1022.72	1187.78	1393.24	928.8	468.19	607.32	937.87	574.43	359.52	854.23	410.17	941.59	260.51	1083.71	1019.5	844.09	805.83	349.4	1130.59	750.18	152.43	260.45	541.2	1430.85	193.38
Hsa.652	394.7	823.82	326.24	1176.78	249.71	217.49	594.7	1353.53	777.8	1056.38	1353.46	703.87	818.87	1736.19	642.43	1108.55	1022.34	1039.91	875.4	560.26	764.25	905.99	2007.86	1681.02	150.16	1354.33	918.32	559.1	280.84	543.49	1202.8	400.39
Hsa.1829	1759.69	1036.37	382.02	1990.42	1200.94	926.37	685.24	1158	2175.81	2946.6	3114.79	302.72	230.55	1130.45	588.59	344.3	1626.55	254.65	686.36	836.53	968.62	1861.92	1342.94	2365.97	489.88	673.8	1202.59	480.47	2978.39	458.68	613.06	1791.45
Hsa.1367	804.21	639.41	690.24	564.75	894.67	962.42	894.91	1022.89	1249.94	1055.35	1552.53	155.36	399.46	1117.38	325.12	412.45	1138.49	214.4	1357.84	1337.01	803.58	1714.03	663.29	1504.92	1679.32	1963.7	476.07	472.83	536.73	515.97	1596.3	1052.64
Hsa.63	1755.01	1968.88	1146.65	2002.91	2037.55	752.42	1864.17	1597.77	1039.97	1608.53	2737.23	1485.57	1097.82	2440.84	857.88	1473.94	673.15	1112.75	1081.53	1010.17	2344.65	2918.09	3559.08	3119.23	661.77	3440.18	1167.81	1512.36	1835.9	532.13	2446.11	1798.72
Hsa.27491	4219.03	1271.78	757.55	1390.46	2290.29	2638.09	1218.14	914.62	1877.75	1588.95	1193.47	1258.1	2265.22	1818.33	396.92	787.19	2748.27	568.18	1154.65	712.94	2023.35	3976.79	2350.54	4251.28	1950.67	1107.65	1024.78	2358.95	1837.84	613.6	910.42	868.19
Hsa.1803	669.55	833.87	690.13	775.27	318.9	416.73	422.31	1013.39	808.2	850.95	905.25	144.79	220.54	817.74	335.82	248.34	671.16	217.72	661.4	594.37	441.48	1519.41	555.48	819.87	507	1111.55	543.83	286.94	520.04	382.77	964.82	560.69
Hsa.3197	998.94	673.17	407.11	302.96	651.24	686.16	573.53	1264.39	1614.32	2144.52	673.89	826.82	805	880.27	763.79	1039.59	1490.53	327.12	1205.65	531.94	2783.51	1573.4	2515.38	1439.46	795.24	1245.62	620.01	372.04	443.46	350.23	359.28	582.27
Hsa.22614	1422.83	585.56	784.94	884.18	633.04	749.91	630.93	1199.27	2362.68	1750.99	1427.32	652.2	751.69	1024.8	486.24	375.14	2448.87	419.15	565.72	221	959.02	1750.97	1239.05	1601.42	614.06	794.02	496.87	571.89	482.18	248.17	490.15	432.92
Hsa.45604	2874.29	967.38	1177.05	2611.75	976.46	1549.66	3083.6	1980.37	2710.6	1340.41	3065.17	2360.5	1209.4	2697	1579.06	2051.15	2348.16	1081.91	767.98	1525.38	3851.92	4012.97	4776.96	2248.12	471.52	5471.93	1918.93	2376.65	1648.94	942.36	3147.27	1431.64
Hsa.36957.2	756.78	1004.12	394.23	435.44	341.15	544.86	892.63	514.36	995.55	1171.88	630.83	466.31	403.93	363.63	230.62	156.12	833.07	271	366.55	268.81	685.05	1547.16	1891.77	1367.03	638.55	626.63	1064.07	341.68	632.9	650.9	448.84	188.23
Hsa.11096	893.31	509.04	634.91	1172.15	262.04	411.78	262.86	1084.26	1331.79	1297.2	2155.08	191.55	205.24	1257.49	588.09	309.99	1213.74	290.21	320.42	731.27	529.23	1920.71	858.3	767.86	228.4	335.86	420.64	517.48	832.93	498.93	191.33	230.86
Hsa.10306	708.48	762.1	728.54	889.6	573.37	605.09	567.74	1000.16	1404.62	1243.26	1669.79	196.26	245.87	1011.69	507.54	342.25	1453.73	331.21	813.94	830.62	653.85	1214.86	805.07	865.53	623.77	959.65	863.7	429.74	897	640.59	766.91	519.74
Hsa.43252	636.87	471.8	461.13	748.53	467.37	217.93	375.58	974.84	616.78	652.78	848.25	697.03	759.03	1382	423.95	1150.38	597.66	772.02	753.05	476.91	1309.25	567.46	1510.01	1399.02	214.05	1778.58	880.76	308.35	299.65	372.66	837.62	510.99
Hsa.5821	1239.13	3067.66	841.11	1741.16	1557.67	1347.38	2140.67	1188.8	1560.69	2050.68	3563.95	1620.17	665.2	1558.55	1872.1	1579.15	966.62	1200.87	753.96	910.43	4578.51	2605.93	3324.04	3062.9	653.13	3552.43	2262.03	1942.68	2698.65	568.77	2008.81	777.77
Hsa.733	1855.89	1138.07	986.98	1914.72	1328.99	1321.95	1777.9	3209.42	1981.18	1664.66	1347.76	1439.13	2039.34	3557.2	1510.57	2504.36	724.79	3200.1	1523.94	773.87	3337.35	3381.29	5124.69	5849.61	868.74	4146.85	1385.24	1700.08	740.42	737.33	2140.05	1285.2
Hsa.2357.1	1268.54	1157.42	734.08	911.13	672.75	787.45	711.46	1142.01	1479.38	1462.44	887.74	586.08	598.46	922.93	444.15	481.04	872.96	453.04	618.92	261.54	1640.3	2083.9	1343.61	1651.42	599.08	783.01	398.17	509.59	498.79	283.31	952.76	403.76
Hsa.31	1879.67	3193.56	712.76	1896.82	7483.12	2800.66	5734.3	994.87	2339.79	1177.69	418.01	721.19	2067.44	4787.46	2197.09	1380.61	2316.57	140.05	2904.04	1594.32	1684.42	4514.56	7026.61	3888.64	2237.55	4421.41	1643.64	2932.99	7575.99	1069.44	2525.29	3795.58
Hsa.24539	1437.12	617.49	731.59	441.94	617.72	890.32	440.19	667.38	1492.8	979.32	983.5	707.49	320.16	545.12	418.99	320.7	946.66	282.71	327.58	187.46	1257.37	1804.77	886.87	926.74	499.57	561.68	261.97	627.65	174.39	166.16	870.99	313.1
Hsa.22614.1	2208.14	1710.24	1438.08	1970.13	1135.96	1722.52	1488.24	1011.92	2010.43	1387.02	1799.55	694.44	685.11	876.17	567.65	399.91	1707.63	469.72	948.61	329.03	1579.35	3254.55	2204.81	2510.61	1481.44	1268.34	899.53	1246.45	962.51	410.9	856.69	763.58
Hsa.6146	815.33	469.45	393.8	767.88	393.32	509.67	681.61	912.24	728.7	1032.94	894.87	461.47	829.27	1167.3	413.66	909.21	409.39	839.76	646.56	446.68	1552.94	790.7	1279.38	1725.61	344.41	2848.8	507.25	755.58	575.89	247.28	501.44	311.13
Hsa.45604.1	1401.89	1980.39	1309.18	1673.44	1188.88	824.66	1761.1	1314.29	1232.83	794.69	2050.4	1273.65	758.78	1894.38	981.67	1359.6	1376.48	705.62	1105.84	873.24	2558.01	2378.14	3514.92	1721.98	803.27	3261.16	1246.63	1221.11	1143.77	527.65	1904.58	655.7
Hsa.19	1011.47	757.89	973.97	1010.46	730.7	955.95	631.93	861.63	986.49	920.13	950.63	416.47	384.58	640.63	379.66	309.51	564.23	424.15	661.16	265	799.14	1509.47	1236.13	1785.58	895.84	918.87	573.74	645.4	524.89	384.6	792.75	415.85
Hsa.644	639.14	868.83	550.37	899.99	297.27	455.75	632.51	554.18	419.5	674.2	760.52	445.03	497.66	565.65	467.35	684.85	309.23	804.1	510.39	241.04	1242.99	926.83	1523.98	1405.53	312.92	1502.29	370.72	551.58	330.28	147.36	894.62	348.65
Hsa.21418	1361.02	894.4	420.34	538.52	634.54	961.49	464.16	1004.96	1316.29	1053.69	756.5	472.29	440.58	1051.25	216.42	359.7	1239.23	510	565.41	170.51	1121.67	1302.8	910.6	1024.35	636.65	370.53	217.03	848.43	537.26	318.66	449.83	399.91
Hsa.18664	959.16	832.61	742.81	1136.78	132.61	425.2	262.63	1472.25	1760.12	1183.13	1613.88	272	401.77	1428.69	591.47	380.45	1519.32	409.43	225.25	757.4	920.15	1599.76	965.84	1237.34	692.59	878.01	1089.2	475.94	1352.21	608.57	638.57	209.95
Hsa.25451	742.12	490.24	542.24	437.69	313.44	598.6	443.03	517.41	1297	587.99	892.15	470.3	316.06	602.5	369.54	447.62	1013.05	310.22	374.4	184.43	903.36	872.05	777.62	672.37	453.15	603.15	295.07	255.05	345.52	147.29	456.46	366.86
Hsa.8831	439.13	1114.68	525.83	756.92	469.19	339.58	731.95	9368.14	566.61	517.47	1428.56	640.07	216.28	5760.29	2985.06	407.03	399.09	405.34	361.72	146.36	1056.22	899.74	924.24	914.94	363.14	765.49	573.25	538.36	844.48	177.13	487.36	360.47
Hsa.10510	2535.99	426.74	1396.37	1806.84	1012.47	1052.14	675.77	1279.18	2192.97	2305.16	1700.21	228.98	426.52	1913.09	1019.49	703.46	1133.19	482.39	579.02	2120.51	1274.3	2101.76	1715.13	2324.58	619.73	1828.63	1451.48	620.86	2002.59	539.05	543.19	1613.23
Hsa.514	235.42	319.95	398.98	571.5	312.27	128.02	456	501.73	623.17	515.51	528.91	308.64	291.63	523.31	235.51	420.46	409.47	375.42	397.29	142.35	473.12	870.51	609.96	898.66	188.62	1103.53	430.78	261.9	242.21	185.34	475.34	307.67
Hsa.2663	994.35	566.03	400.02	425.15	249.29	678.36	403.67	690.26	1314.67	1251.1	487.71	426.46	487.18	645	267.79	310.39	682.72	287.67	127.21	205.63	734.69	1502.2	592.58	1290.14	541.6	518.49	280.77	339.11	183.35	159.62	890.39	254.24
Hsa.120	2396.83	821.68	560.18	1752.04	506.41	1371.13	1063.81	969.6	1229.58	885.4	1200.47	188.62	254.14	987.65	506.02	365.69	1029.64	268.08	631.64	803.83	930.12	1996.8	759.18	1303.87	1112.06	1007.41	1068.87	1083.87	1192.75	550.86	812.54	607.05
Hsa.1137	1206.61	1161.43	1853.96	1742.9	1051.24	1381.07	986.22	2572.95	2554.84	2548.27	2739.69	349.94	579.42	1897.93	1113.35	722.71	1190.18	821.14	1111.41	1590.6	1677.61	1986.19	1689.08	2476.69	822.35	3461.93	2122.42	680.48	1569.61	1076.28	1397.66	1053.06
Hsa.2831	1723.45	2805.18	812.23	818.01	1219.81	1367.43	1462.98	1208.56	1484.36	1000.71	963.8	1244.9	1184.05	993.12	960.6	492.43	924.59	446.01	937.79	644.02	2893.43	3625.8	1052.04	1123.06	2304.58	1940.36	588.35	316.44	1415.55	473.25	609.26	488.79
Hsa.2015	1740.2	568.71	340.27	592.55	1440.29	1162.3	475.96	1558.28	2188.94	1925.33	733.38	702.44	825.91	1207.54	337.54	971.8	1494.6	757.79	486.95	292.33	1713.6	1766.71	1571.53	3246.01	649.07	561.67	435.25	750.61	624.83	407.95	795.08	586.19
Hsa.10305	843.41	1156.71	781.54	1287.58	548.11	850.49	989.63	1021.09	1235.12	993.69	1239.52	199.12	262.85	705.73	542.3	396.85	724.84	270.83	935.95	827.68	510.84	1316.57	865.51	977.49	844.08	1188.18	583.83	449.19	578.96	518.51	1019.57	516.24
Hsa.2244	1497.97	727.58	992.08	457.42	1015.65	1070.95	740.89	1149.48	1297.67	1539.81	832.94	520.71	592.27	1181.42	361.65	503.59	983.82	528.71	263.25	296.83	883.05	1746.66	755.21	1556.25	798.25	827.75	413.52	436.1	626.36	253.55	425.58	685.55
Hsa.832	719.56	1925.35	1126.37	1125.97	1528.05	624.86	1294.63	1602.33	799.21	1454.9	1419.83	1117.57	1668.17	1837.68	1131.55	1824.34	693.55	1887.99	1680.67	855.03	4201.04	1698.59	4053.18	3456.51	489.03	3532.05	882.4	946.06	1011.95	770.46	2752.05	1458.59
Hsa.1116	520.46	524.11	1037.62	894.08	403.89	507.07	519.8	1175.31	2012.06	1774.42	2505.14	351.95	402.26	1062.5	941.85	516.44	664.41	688.59	689.46	1002.52	708.8	1585.38	1002.37	1282.56	502.49	1292.52	1027.7	220.64	917.76	471.11	779.81	649.46
Hsa.422	712.06	577.91	463.86	705.75	498.06	453.69	530.09	452.1	264.76	398.83	653.39	329.03	403.3	538.02	315.86	466.18	260.27	399.16	420.88	224.43	1040.97	895.89	1483.2	1106.97	261.72	768.38	460.64	541.53	274.6	126.78	521.99	309.76
Hsa.2773	1341.61	980.94	948.27	656.1	1090.84	1024.69	575.63	1691.2	2671.17	2138.5	1101.69	1116.79	630.58	1441.28	738.65	944.87	1206.98	852.29	902.07	371.94	1577.62	1798.85	1637.53	1641.11	688.37	1382.56	658.74	624.2	439.79	344.26	1737.6	556.38
Hsa.39141	352.61	382.18	382.89	344.05	294.39	224.36	313.45	647.97	1031	885.61	722.68	614.07	484.66	764.43	436.75	402.05	720.09	258.54	560.22	295.45	1113.88	670.82	954.56	641.97	216.56	795.87	619.21	294.37	202.08	188.48	663.54	463.54
Hsa.1822	1448.52	732.33	1408.45	1231.42	652.99	706.72	836.84	1296.17	3304.85	1705.17	1196.29	351.67	450.42	646.15	1186.72	688.66	1041.87	643.77	450.08	1167.07	1126.46	2369.6	1126.1	904.66	486.31	945.02	1369.63	520.68	1644.13	513.12	1007.2	901.91
Hsa.6376	484.48	438.96	292.76	504.87	449.78	318.57	424.68	391.98	563.16	663.32	676.23	314.23	355.71	512.73	297.09	349.98	563.4	359	280.49	166.55	791.17	849.45	1005.3	934.68	228.11	977.9	406.07	408.14	540.82	121.92	421.88	256.05
Hsa.580	1267.99	1313.48	620.07	1344.18	891.76	657.23	990.19	849.11	649.15	708.4	1395.11	412.45	406.32	1009.1	581.41	734.29	488.44	798.38	483.42	315.95	1711.62	2175.86	1742.18	2447.01	456.29	1625.12	862.91	912.06	638.78	305.05	1114.9	350.26
Hsa.24948	1219.9	810.19	723.11	568.97	738.86	885.5	498.58	992.24	1661.78	1361.72	784.04	608.47	509.23	771.99	353.03	508.25	863.36	575.52	725.12	259.81	1318.38	1601.68	1299.86	1489.46	691.92	774.84	545.44	640.08	474.25	300.54	995.75	587.44
Hsa.24652	954.73	621.81	571.66	732.46	539.45	524.21	323.03	506.64	805.32	622.16	555.33	330.04	270.09	555.85	237.55	191.79	944.18	216.72	366.13	120.46	1138.55	1654.34	883.2	1324.33	417.37	513.18	235.62	326.55	232.37	146.75	412.18	213.38
Hsa.2463	397.1	294.75	383.53	265.94	334.2	254.6	192.07	432.72	889.07	681.87	456.38	361.03	292.6	506.67	229.63	142.17	1674.89	165.6	211.04	132.4	297.86	476.73	421	444.49	313.64	363.44	233.56	262.65	277.43	158.34	163.62	170.1
Hsa.3003	610.3	1013.47	1590.55	456.17	410.5	630.85	1073.17	1951.3	1909.61	2232.61	1247.62	720.3	1396.65	1213.28	866.32	738.16	750.13	858.56	2016.76	377.4	3439.82	1532.01	2472.87	1141.86	616.43	1530.44	1046.48	368.13	511.53	739.02	1346	1147.01
Hsa.812	626.71	897.23	1069.57	634.66	574.54	437.17	605.1	1024.22	588.88	1015.68	671.44	686.43	954.3	1065.87	484.4	1021.45	331.55	1094.28	726.28	470.66	2244.44	1048.2	2539.85	1988.68	372.39	2231.14	819.28	647.31	533.95	360.18	1398.9	773.24
Hsa.8305	459.61	767.05	510.99	637.45	502.09	426.95	549.55	679.23	394.7	740.37	739.34	274.49	636.34	929.91	334.58	646.2	554.25	829.83	667.34	297.31	1217.94	619.72	1599.52	1647.3	279.1	1164.14	550.82	490.34	411.12	330.32	1117.46	544.81
Hsa.1130	3332.93	3934	1066.16	4570.25	849.99	2877.34	2159.93	667.52	1763.24	1062.73	1513.53	385.24	541.9	1346.58	959.05	376.6	391.36	523.05	836.19	1584.62	650.45	3145.49	947.54	2020.31	2840.88	2358.44	2844.16	2425.79	1058.7	614.97	910.83	393.64
Hsa.2360	2330.59	995.87	715.55	839.21	877.06	1721.03	642.82	1582.27	2567.94	2939.2	737.1	793.9	910	891.94	520.77	624.58	1122.26	1096.78	865.24	290.4	2098.1	2741.41	1874.91	3328.11	998.27	1277.5	475.72	1110.42	303.58	295.33	1380.95	515.27
Hsa.570	982.23	377.55	349.13	643.2	307.9	569.42	706.58	445.18	435.52	533.5	883.45	568.82	516.99	678.78	488.85	578.55	309.48	680.4	472.48	368.18	1118.97	1064.01	1892.01	2029.02	397.87	1640.06	894.03	904.42	321.63	170.4	630.19	407.02
Hsa.15115	450.2	303.83	149.33	396.29	172.67	249.85	126.06	773.09	927.51	668.06	732.53	140.97	169.03	816.94	307.4	210.38	772.88	182.31	150.87	271.41	281.92	533.25	403.27	442.08	120.48	182.78	343.22	138.38	380.65	260.38	272.96	133.13
Hsa.36074	763.24	1097.28	743.12	602.6	1201.09	779.16	803.71	813.45	1358.65	1191.84	901.41	449.41	594.81	880.97	549.84	365.59	910.91	376.86	975.22	449	1702.28	1241.01	1757.8	1235.87	805.44	1454.32	682.32	610.08	736.12	905.19	898.17	869.98
Hsa.304	818.81	764.9	598.28	404.86	1967.25	974.48	838.82	449	850.25	2630.92	2501.4	1055.45	462.29	918.8	665.65	587.58	850.53	407.42	824.4	578.02	1134.49	1360.14	622.82	1222.61	826.31	1104.01	637.12	202.99	555.84	393.51	722.84	759.43
Hsa.7498	561.09	862	706.89	731.13	637.01	436.45	582.13	936.03	788.57	998.63	848.45	555.97	704.07	896.09	720.37	807.97	447.61	905.71	990.57	380.15	2058.21	1031.31	2621.69	2964.58	355.14	1826.17	790.71	612.71	380.63	309.9	682.19	475.48
Hsa.338	1542.34	978.94	1193.2	614.8	934.54	1171.93	1073.96	1229.5	1402.84	1757.95	770.25	1051.12	983.09	943.55	499.37	669.98	914.95	600.31	1448.55	649.29	3227.86	1866.41	2848.09	1064.57	1191	1903.63	922.17	660.2	639.56	644.61	1277.49	1039.83
Hsa.6671	350.54	1317.96	477.74	901.21	232.12	422.37	841.46	793.12	494.65	932.35	969.13	331.14	759.32	653.72	401.16	560.68	461.31	829.09	1007.78	273.84	1396.14	1257.76	1126.8	1673.07	344.25	1262.31	493.41	656.85	503.14	177.42	682.14	383.67
Hsa.2846	1521.16	1135.48	1119.68	504.48	1436.07	1388.11	1130.63	1471.25	1850.43	2156.27	2267.58	1446.87	764.01	1312.08	1728.74	839.97	782.75	942.15	1280.01	588.66	4605.06	2412.89	3105.97	2414.62	900.82	1940.59	1592.08	619.61	806.66	672.91	1291.17	1140.45
Hsa.9255	462.07	662.57	561.79	652.66	307.88	217.25	462.99	375.33	257.55	223.08	326.39	217.26	228.57	438.58	162.32	260.93	220.84	321.62	253.51	145.5	549.02	622.53	780.28	803.18	210.35	784.58	407.29	327.11	315.78	147.81	450.19	223.45
Hsa.915	603.14	952.39	517.54	625.47	951.36	461.73	435.55	386.58	505.48	472.35	439.13	419.75	295.62	578.01	271.05	404.66	447.88	279.03	267.18	200.55	702.6	1902.14	2795.34	1148.23	402.41	772.49	251.45	690.27	476.29	120.7	458.12	348.36
Hsa.9817	845.24	850.3	1322.74	840.78	496.4	114.75	782.41	814.68	598.1	1168.85	911.15	757.06	819.94	740.4	649.42	1255.98	521.46	775.92	765.16	315.2	1574.96	1712.03	1889.33	1490.83	439.15	1940.32	917.91	641.4	368.37	202.98	1012.31	879.45
Hsa.1181	1073.38	1086.61	1220.57	1177.45	275.66	852.04	1054.83	667.42	1133.83	788.36	1380.15	300.47	208.59	458.16	527.7	261.74	537.79	216.51	570.39	726.05	857.44	1985.97	615.97	1518.78	637.42	1140.79	1177.93	493.25	1233.15	564.53	780.02	595.2
Hsa.26128	847.52	413.99	709.25	607.83	591.89	545.92	445.69	848.48	1104.76	1149.21	966.44	482.45	1495.75	771.74	379.84	390.66	888.15	347.8	587.08	247.54	589.94	1048.93	1015.56	742.63	496.18	701.24	463.44	512.15	473.04	249.01	500.08	401.9
Hsa.546	532.69	322.5	412.01	631.31	365.21	261.47	541	500.24	552.34	526.79	619.98	323.13	370.41	561.24	282.23	513.34	564.04	440.56	474.65	186.89	1076.42	773.75	1250.02	1325.01	370.22	1160.38	517.29	492.31	533.41	174.94	514.34	326.62
Hsa.991	723.78	427.62	307.87	651.74	400.13	141.88	497.76	618.3	562.29	299.83	399.26	356.2	248.03	558.61	295.56	326.8	564.71	459.21	374.53	246.18	545.89	800.53	1136.89	1651.01	279.72	536.46	303.75	525.48	314.73	212.4	403.58	338.7
Hsa.31882	200.25	650.11	453.52	214.75	569.36	297.57	472.65	536.37	900.9	800.47	842.28	478.27	300.46	585.92	350.68	214.6	627.9	177.44	538.18	219.17	670.58	922.32	698.97	616.81	336.25	849.03	337.57	350.53	112.52	323.98	284.71	288.74
Hsa.3922	613.41	639.91	698.21	296.6	245.89	576.37	657.5	896.76	1231.19	1175.98	844.08	513.32	499.13	558.04	472.94	298.45	542.13	371.24	581.59	216.89	1514.99	1648.81	1335.27	879.1	546.67	1645.22	522.08	262.63	112.48	334.86	607.25	515.03
Hsa.41218	549.99	522	180.44	732.28	376.68	147.24	510.01	543.4	523.79	548.73	612.99	292.5	358.25	666.27	329.32	415.47	724.45	427.3	396.75	199.83	700.26	858.88	1090.85	1015.47	244.12	952.54	401.28	507.3	313.22	169.71	484.36	358.71
Hsa.2710	1332.73	951.56	877.34	1111.1	655.64	1008.56	854.03	577.47	1152.12	798.49	990.03	420.68	425.89	478.52	288.65	262.93	720.63	246.2	621.16	216.58	875.78	1930.95	1026.76	1085.66	991.39	938.7	561.27	578.27	582.03	163.68	414.2	514.68
Hsa.307	546.22	802.8	763.62	732.16	627.43	761.67	702.82	526.43	933.93	777.96	999.6	445.21	339.37	743.78	413.73	226.26	567.14	206.97	658.52	242.99	988.96	885.89	1128.24	675.39	677.45	883.55	548.59	756.9	535.39	342.93	625.4	521.95
Hsa.587	267.98	365.99	234.32	711.31	259.09	158.51	583.88	1185.37	769.05	870.05	1219.23	643.68	694.53	514.41	641.72	842.72	652.28	926.94	308.14	350.15	718.43	885.01	1030.03	1056.82	149.7	1450.7	598.91	554	111.54	252.25	654.22	235.62
Hsa.2095	1767.67	2035.22	279.2	613.33	1367.05	1277.33	1022.64	534.55	1430.35	1458.85	2876.95	1448.87	225.65	871.36	471.33	278.56	821.15	225.54	415	242.44	843.75	2790.83	964.22	566.74	967.2	354.12	416.17	1164.09	2103.82	209.49	622.63	438.19
Hsa.3547	339.46	568.79	279.73	292.3	347.27	532.9	515.2	771.36	858.19	1365.33	492.77	417.99	576.23	368.4	500.77	365.29	511.11	381.76	676.15	217.82	1175.71	1102.48	1357.18	662.62	536.58	755	462.97	165.89	167.13	156.91	502.14	392.35
Hsa.3295	1029.33	1154.81	1081.83	740.46	1184.17	1619.43	1300.86	1788.05	1711.16	2804.29	2138.53	872.82	948.8	1595.87	965.1	713.15	977.78	796.06	1417.82	576.17	3179.05	2000.88	2168.33	2073.58	1349.56	3308.65	1295.34	795.06	517.24	1220.61	535.81	1681.78
Hsa.778	353.86	642.3	488.82	578.98	273.69	235.11	323.89	632.02	452.99	501.1	610.4	486.73	529.92	921.3	317.74	639.38	443.29	607.44	488.4	421.77	906.98	499.36	989.16	887.42	200.87	1023.31	748.35	284.37	295.28	391.65	905.23	291.25
Hsa.2014	1375.32	1831.02	769.94	895.57	3111.51	1381.69	1176.88	1378.59	3040.24	2631.39	5519.82	2652.23	284.03	2614.39	1025.25	537.8	904.7	566.96	1227.95	465.77	1690.38	1696.64	1621.81	1083.05	1003.44	802.74	1005.75	1245.29	2745.69	497.52	1174.52	1091.49
Hsa.1190	1240.1	1150.82	1034.45	1723.62	319.41	1259.35	900.63	1027.2	1223.96	1386.87	890.18	235.73	461.48	823.68	693.36	394.2	566.19	371.94	1107.46	600.42	968.45	1871.02	992.81	1100.01	644.18	939.74	828.88	674.01	588.14	462.27	2088.9	778.6
Hsa.4954	752.83	876.08	1024.29	929.53	657.73	394.8	662.05	555.03	328.86	549.85	644.03	589.65	415.24	609.74	302.24	656.09	360.84	535.22	478.25	310.46	984.51	830.24	1446.31	1168.42	467.71	1816.73	683.16	658.85	450.13	256.33	794.63	424.01
Hsa.1939.1	1414.43	1815.58	488.36	892.5	1780.23	748.18	1269.54	309.83	1077.01	1647.62	2431.34	675.67	335.92	502.2	508.79	431.26	449.39	288.29	473.75	235	607.16	1356.2	1307.99	923.94	1120.5	411.74	355.3	681.57	1350.55	144.92	379.38	1345.71
Hsa.3150	562.63	650.09	1027.88	658.45	389.15	605.14	784.78	538.31	1221.55	1127.97	979.28	518.55	555.19	706.42	505.26	367.78	644.58	315.39	661.55	211.8	1414.31	1236.32	1298.02	597.26	595.99	1550.29	600.02	499.8	409.75	362.88	1077.2	525.03
Hsa.568	1416.96	108.73	182.72	912.73	403.24	423.94	841.64	813.93	789.33	992.24	1395.85	886.32	715.02	878.64	374.75	796.05	881.37	530.04	155.98	334.37	988.44	1228.53	1626.43	1789.3	323.54	1207.79	287.09	882.8	118.2	143.28	208.35	243.06
Hsa.4992	362.6	463.61	108.69	649.18	484.82	316.65	610.97	501.32	366.46	548.68	1140.43	425.66	338.99	808.4	284.44	404.5	184.04	418.2	391.41	330.55	563.78	871.7	1184.97	747.16	243.72	930.88	391.6	474.17	640.47	177.21	842.9	454.29
Hsa.1006	586.6	724.35	1266.46	1197.31	422.62	501.84	586.53	2411.51	2029.52	1951.86	1918.93	207.15	493.21	1691.81	703.79	640.25	1292.19	681.78	1423.12	401.37	1195.43	1396.45	1397.85	1745.44	660.55	1593.22	1211.98	339.68	617.5	583.77	1394.05	796.29
Hsa.9277	761.14	853.7	870.58	736.92	508.68	382.21	632.04	615.74	575.89	561.96	529.91	763.66	470.15	826.04	236.33	479.51	635.84	918.77	540.6	405.55	1226.07	982.77	1578.59	1889.16	459.44	1216.64	587.93	750.3	725.96	458.33	1253.18	494.36
Hsa.9817.1	935.87	1349.82	1816.41	1020.87	577.67	107.44	971.46	935.26	692.62	1431.85	1022.58	889.4	1069.77	894.5	819.33	1515.63	602.56	932.61	921.64	415.57	1815.29	2069.18	2336.56	1853.6	547.88	2389.17	1274.21	855.33	661.23	331.6	1481.16	1014.5
Hsa.21339	736.67	569.98	354.86	146.94	375.57	250.98	203.85	1029.22	1058.15	1028.51	630.71	494.19	421.57	1054.15	244.72	266.08	999.92	319.96	131.8	211.59	343.74	791.98	282.31	1109.52	308.09	412.22	356.19	178.56	174.37	267.62	697.73	229.88
Hsa.100	604.06	546.07	551.94	1215.44	421.68	611.73	294.95	1755.61	1085.8	1013.02	719.59	143.03	220.6	1047.27	452.22	430.41	673.83	509.2	447.62	485.71	511.2	1179.92	723.74	1407.45	427.87	1090.36	1149.29	453.33	414.57	420.69	683.87	488.29
Hsa.8656	279.86	960.06	322.16	334.63	246.49	240.08	440.03	287.61	366.7	499.74	725.76	294.66	309.33	312.11	197.91	418.39	350.75	380.41	252.76	209.94	599.79	578.76	718.5	862.72	262.3	613.7	313.89	437.21	492.1	116.28	452.53	181.19
Hsa.951	357.78	674.06	1112.09	551.66	616.94	229.91	533.06	1775.2	1176.89	1298.92	1203.94	542.64	961.39	1589.44	567.88	1263.51	632.91	1501.58	957.93	476.28	2405.74	719.53	1789.15	2374.31	286.75	2282.03	762.26	435.08	485.74	490.66	1825.6	593.34
Hsa.1847	539.41	324.31	327.78	459.12	328.58	384	308.04	508.46	739.68	402.7	562.3	120.99	155.75	498.62	221.67	141.51	775.94	160.34	341.87	302.7	321.82	655.75	346.04	655.76	268.24	502.85	355.27	236.1	579.65	233.39	317.87	227.47
Hsa.9623	746.67	276.77	751.78	387.61	190.13	310.67	385.62	403.76	497.19	737.18	890.91	664.38	451.86	452.84	294.45	616.74	430.77	452.43	192.87	114.63	1731.06	764.06	1235.12	772.01	295.82	799.15	258.54	429.17	328.9	105.23	497.7	321.72
Hsa.8606	832.72	962.27	715.41	880.11	418.99	493.39	677.78	991.55	649.93	757.03	952.92	672.1	556.59	960.61	499.59	861.71	483.03	841.32	515.99	253.76	2031.14	1005.66	1800.1	1743.53	347.67	1652.14	618.6	625.39	461.49	148.05	697.43	476.23
Hsa.692	558.25	2570.96	211.98	2307.58	105.08	697.11	1240.58	289.83	474	597.59	739.27	663.11	436.24	472.15	364.58	287.4	362.34	282.72	226.8	196.51	541.35	1811.19	453.29	656.87	1002.08	527.06	392.53	1746.38	442.29	134.12	376.51	191.34
Hsa.918	1104.07	2007.89	405.59	936.02	1791.61	459.35	1813.69	104.57	1137.58	2734.14	2316.42	658.87	488.62	623.05	439.01	639.82	823.98	149.27	273.43	398.31	1246.39	2502.6	2955.9	4323.69	266.29	747.68	410.63	603.27	1772.47	139.83	479.97	2249.08
Hsa.13102	749.87	535.43	585.7	814.3	376.79	668.67	510.74	853.61	1090.81	937.35	1392.14	205.95	240.05	769.62	620.76	294.19	706.55	182.3	442.32	564.05	278.53	1217.76	583.48	952.48	361.26	835.55	740.58	231.41	946.89	345.33	892.59	311.85
Hsa.8177	454.68	460.2	424.92	411.62	184.93	248.28	342.84	343.68	497.48	446.25	483.06	333.12	242.22	387.91	173.02	302.69	398.92	273.78	264.12	171.01	433.71	522.2	573.11	498.76	273.29	559.89	283.43	311.39	353.38	103.67	353.57	246.92
Hsa.8147	1931.14	4642.06	754.19	3134.94	221.18	1817.94	2699.19	329.87	448.47	413.33	471.48	812.82	287.17	779.64	505.99	219.72	250.28	228.03	500.43	335.69	846.98	2517.47	867.55	686.54	1627.27	1082.38	660.13	2787.04	657.41	175.23	966.09	272.93
Hsa.1532	1000.25	1777.33	288.8	1592.17	497.75	788.67	1024.01	731.71	886.29	492.59	2475.89	401.95	163.83	675.19	530.69	173.96	676.51	103.37	596.32	591.76	701.5	1778.61	407.75	699.48	565.98	702.44	1079.72	691.21	3152.26	646.08	780.11	432.89
Hsa.41315	1269.84	1170.03	1062.2	1519.42	2082.22	861.56	860.69	1041.39	584.58	1067.3	854.34	1188.11	1713.21	1354.42	480.79	1555.68	1478.56	1618.32	2074.51	1377.54	1179.57	995.94	2736.94	3601.75	719.98	1714.21	2158.62	2283.64	1428.7	1576.4	3021.96	909.1
Hsa.921	585.4	838.34	799.64	907.18	630.76	311.44	577.69	1312.31	743.74	1500.48	669.98	416.95	1118.26	1133.67	632.91	1458.38	744.22	1734.63	721.44	200.5	1765.71	903.74	2884.34	2619.42	342.81	1695.11	767.16	681.27	295.78	439.23	1733.26	654.39
Hsa.3045	506.31	705.09	609.57	556.76	719.09	578.95	571.89	506.97	752.44	741.24	733.53	396.15	260.21	597.23	412.69	291.47	405.77	174.45	526.55	230.07	1143.9	1218.06	1287.79	933.36	652.08	774.07	412.1	447.25	377.21	345.25	551.75	507.97
Hsa.628	773.73	1238.05	279.86	1087.92	882.13	451.82	1293.2	321.89	517.97	514.83	1748.33	759.16	304.71	526.42	297.73	438.89	350.37	293.78	553.56	307.25	545.38	1288.06	829.77	784.82	395.26	816.12	481.64	914.53	1122.32	133.04	440	663.2
Hsa.1070	776.71	1139.39	1200.09	1063.32	805.71	898.33	816.14	1620.77	2067.53	1394.85	1574.88	241.19	338.06	1055.73	899.03	495.35	1080.44	514.59	1053.23	1274.99	768.76	914.6	1171.62	960.89	646.98	1664.94	1026.49	528.21	869.57	799.22	1750.04	677.12
Hsa.2714	784.34	328.48	403.17	402.15	308.74	308.23	268.59	578.23	1184.61	731.79	737.83	348.26	388.04	591.79	234.49	217.83	1177.82	207.69	229.48	107.38	495.27	813.79	557.3	826.32	315.89	344.3	228.04	263.1	321.19	101.04	281.03	204.61
Hsa.2613	1121.61	529.03	379.01	431.03	403.93	566.21	417.9	404.88	761.38	778.54	869.17	339.55	200.86	407.35	177.32	264.48	480.74	184.03	331.16	117.07	708.95	1675.12	581.65	623.48	366.39	358.76	232.78	460.31	429.89	100.86	258.46	244.93
Hsa.823	173.92	389.35	383.58	306.1	290.43	135.68	312.49	561.22	396.4	396.37	401.59	394.99	385.17	403.96	187.13	405.39	215.74	641.77	422.78	252.87	514.41	476.25	572.94	1728.17	189.15	886.17	562.24	217.13	260.2	225.97	500.27	241.57
Hsa.231	408.44	464.99	743.76	314.91	345.22	463.43	330.01	439.23	752.48	575.35	659.98	233.1	254.23	410.96	205.75	169.35	652.21	252.56	100.79	137.69	578.91	632.02	396.5	324.06	429.46	537.54	336.6	120.22	343.8	157.18	305.97	258.67
I	363.07	509.1	400.7	217.27	314.91	355.92	268.43	1206.27	821.95	837.39	739.4	361.97	489.31	1020.79	333.03	375.25	1347.91	347.22	305.54	237.59	431.3	519.18	601.74	430.34	316.78	615.08	631.98	290.45	990.4	218	339.94	251.41
i1	363.07	509.1	400.7	217.27	314.91	355.92	268.43	1206.27	821.95	837.39	739.4	361.97	489.31	1020.79	333.03	375.25	1347.91	347.22	305.54	237.59	431.3	519.18	601.74	430.34	316.78	615.08	631.98	290.45	990.4	218	339.94	251.41
i2	363.07	509.1	400.7	217.27	314.91	355.92	268.43	1206.27	821.95	837.39	739.4	361.97	489.31	1020.79	333.03	375.25	1347.91	347.22	305.54	237.59	431.3	519.18	601.74	430.34	316.78	615.08	631.98	290.45	990.4	218	339.94	251.41
i3	363.07	509.1	400.7	217.27	314.91	355.92	268.43	1206.27	821.95	837.39	739.4	361.97	489.31	1020.79	333.03	375.25	1347.91	347.22	305.54	237.59	431.3	519.18	601.74	430.34	316.78	615.08	631.98	290.45	990.4	218	339.94	251.41
Hsa.996	618.37	715	1289.57	752.6	1030.93	342.14	622.08	808.19	592.87	1215.75	2009.22	926.37	676.08	863.08	524.89	1138.32	447.56	1222.65	474.07	256.6	1866.1	843.43	1954.85	3665.25	288.92	1292.61	761.58	547.86	786.48	388.82	3024.1	1190.57
Hsa.9372	1192.35	1210.58	1230.07	1682	697.35	700.23	676.83	1553.62	1123.26	1822.65	1332.73	875.99	1286.24	1143.93	790.43	1500.04	544.46	1081.28	573.11	653.51	3120.66	1816.68	2679	2193.72	586.42	1735.95	1229.09	805.45	669.83	204.92	1034.29	648
Hsa.33572	410.78	472.18	451.26	397.75	484.66	347.35	517.6	565.38	845.18	943.03	859.62	620.38	445.41	816.34	470.74	526.67	516.46	349.02	641.65	329.4	1052.38	810.28	1298.73	557.88	332.27	948.7	542.9	410.6	187.84	238.88	894.71	707.05
Hsa.692.1	644.66	2608.37	194.86	2310.26	99.58	659.08	1155.61	314.12	448.08	582.28	765.68	562.31	443.07	683.19	378.09	314.86	352.78	306.06	325.66	181.34	735.92	1779.68	605.98	586.17	1117.89	635.74	393.27	1888.57	480.74	127.38	443.16	220.75
Hsa.1825	1085.87	538.35	360.3	861.03	1581.81	946.55	894.44	582.13	1631.09	1325.66	1645.78	188.28	141.39	534.59	304.28	236.67	1336.75	194.46	394.9	562.37	548.38	837.06	561.53	1404.18	320.5	421.97	848.77	698.56	3157.99	317.89	492.36	1031.01
Hsa.2806	1687.36	444.27	324.64	385.43	858.77	1366.32	895.23	1065.72	600.92	199.06	859.8	443.76	1357.82	768.63	570.56	154.32	1715.21	613.9	1469.1	535.36	2913.67	2125.23	2429.1	1807.05	1346.07	1698.55	399.8	495.3	188.94	667.59	491.07	177.35
Hsa.38375	626.73	754.29	1045.71	596.07	653.31	700.29	669.85	913.49	1304.13	1777.29	860.95	529.92	594.71	765.48	554.83	352.02	984.27	244.26	724.69	166.17	1626.4	1268.08	1441.23	973.15	802.22	1895.99	494.3	562.87	645.6	456.46	500.24	659.71
Hsa.81	288.56	933.29	1040.63	1248.36	238.02	378.52	503.56	832.1	965.73	1183.4	1459.01	850.91	636.15	766.4	1043.91	1177.74	397.31	914.66	906.55	412.48	1408.67	1584.13	1904.03	556.01	303	3175.25	1081.43	583.38	488.42	184.41	1239.06	444.48
Hsa.5122	352.31	279.93	125.88	476.3	264.77	152.83	282.71	375.96	283.46	308.2	543.7	166.74	164.94	474.18	171.73	261.96	244.16	378.29	258.59	102.19	484.73	563.46	765.55	680.03	159.43	617.25	192.55	310.17	433.2	97.96	263.6	171.97
Hsa.2933	566.77	521.07	469.78	303.24	813.2	687.35	459.37	1218.01	1540.42	1634.75	1446.56	669.09	487.4	1064.49	937.49	505.91	443.44	656.36	751.4	363.65	2274.71	1098.62	2002.69	1144.26	590.71	1346.07	656.03	368.05	214.01	324.42	744.52	654.23
Hsa.3440	1144.76	282.91	607.86	322.14	724.53	962.81	760.69	839.32	1074.24	960.36	863.12	1032.77	526.99	627.33	596.93	467.55	495.63	346.68	663.15	342.17	1596.93	1486.49	1493.81	1187.37	564.71	1171.55	540.83	306.65	286.17	464.93	300.41	583.08
Hsa.539.1	322.88	391.24	429.3	548.5	134.1	217.61	446.8	669.47	455.75	593.69	463.73	175.84	403.58	625.28	219.62	459.8	278.91	504.87	874.05	220.18	1432.7	717.77	1209.29	1377.96	215.51	1344.48	538.45	289.91	310.64	255.07	874.83	392.87
Hsa.10358	1345.94	896.45	484.98	1874.42	1269.7	1022.28	1430.49	496.64	1380.84	833.98	2502.41	218.28	149.42	487.3	375.37	396.44	1130.27	180.82	469.47	1168.47	415.95	1644.11	934.27	1031.36	551.23	564.59	716.19	778.08	2317.61	400.25	549.26	1024.02
Hsa.8658	382.17	477.01	308.76	426.47	422.42	278.07	401.06	526.14	418.72	527.16	717.66	475.27	394.78	459.59	232.75	451.94	396.08	607.31	340.73	205.03	984.75	524.37	1264.91	1319.76	247.53	908.27	385.12	453.01	389.71	227.68	837.83	360.69
Hsa.3769	418.49	660.06	1279.16	385.55	305.85	626.01	453.89	458.88	699.89	1582.82	451.08	515.19	447.75	492.47	430.53	198.99	480.94	110.32	394.27	252.44	1117.39	854.54	669.5	504.25	608.04	1518.68	562.72	310.87	155.67	245.31	556.1	357.18
Hsa.41126	121.28	448.79	464.22	201.01	95.67	136.88	254.22	581.37	910.45	575.91	490.98	242.75	377.51	271.69	252.18	153.9	206.36	208.18	628.1	125.82	723.83	539.74	665.9	341.56	185.55	685.9	295.69	139.49	163.61	245.14	472.7	285.25
Hsa.854	348.23	375.4	499.5	373.47	369.95	166.3	332.16	375.09	362.79	418.55	469.4	274.37	237.33	463.24	289.47	360.9	379.11	397.64	294.26	141.5	653.08	441.99	806.26	616.49	171.91	730.77	257.09	268.89	417.44	154.97	448.13	208.79
Hsa.3001	399.18	817.79	881.71	254.06	379.1	406.06	598.98	1444.4	1852.47	1657	1029.32	552.33	712.18	827.04	582.1	518.87	606.45	583.37	1274.34	342.85	1910.37	1139.47	1549.18	841.64	466.14	1452.26	829.8	226.52	295.83	483.58	783.71	564.81
Hsa.3031	1040.5	584.47	622.85	421.32	415.45	1172.12	499.77	1185.56	1635.83	1859.27	702.69	1147.47	765.88	712.97	831.29	819.57	546.45	883.87	460.16	328.38	1977.01	1793.28	2376.48	1398.7	802.81	1096.52	450.35	497.64	202.72	587.75	660.24	1102.3
Hsa.80	446.31	798.65	688.84	594.38	633.77	381.39	593.23	728.73	389.41	965.88	710.45	455.29	999.5	709.9	523.4	975.14	171.12	653.34	742.32	332.23	1273.58	890.56	1582.91	1417.33	316.83	1018.79	784.38	594.24	478.33	238.31	824.09	784.15
Hsa.29228	516.02	273.06	390.82	440.35	593.8	813.88	636.01	1181.89	1614.02	1387.46	679.24	739.99	691.82	1374.36	959.81	589.64	382.18	635.5	759.54	212.36	1758.16	1695.99	1931.49	1613.26	626.29	835.83	365.71	320.54	94.18	257.54	396.85	638.32
Hsa.20034	604.48	448.69	744.38	248.94	341.8	234.08	315.86	2254.75	688.07	775.77	901.71	348.09	340.48	499.66	403.46	425.19	392.6	272.7	206	307.54	734.61	696.5	595.64	586.71	415.38	409.27	339.14	151.6	423.28	109.31	1494.88	315.75
Hsa.43279	4669.76	498.24	1270.66	3461.63	133.35	2407.23	2311.11	934.14	811.51	1414.26	700.19	1147.74	1409.87	1249.01	990.36	885.16	945.06	1830.44	501.01	737.09	2450.44	3387.94	1628.09	3649.85	534.77	3378.3	3377.86	3079.59	114.39	380.79	896.96	304.8
Hsa.1050	929.74	760.65	791.1	985.79	750.95	867.84	634.33	1338.04	1753.33	1459.34	2037.46	204.26	280.12	1126.36	782.48	456.39	1041.29	348.92	775.66	1320.3	905.72	1465.83	1052.8	1199.43	526.18	1142.84	1241.54	436.68	878.03	764.91	1023.13	634.52
Hsa.9407	403.69	551.85	311.03	501.5	503.88	191.45	579.32	768.05	586.15	360.24	1105.63	505.77	510.89	1002.08	381.99	383.98	434.23	400.75	429.89	284.54	775.28	717.15	904.99	1500.67	153.11	883.99	334.59	324.1	484.25	141.46	859.36	527.15
Hsa.39432	751.97	745.32	650.62	640.14	1032.9	927.53	664.59	687.77	1113	963.79	815.13	729.04	396.67	805.46	395.51	327.52	884.95	258.24	870.54	372.1	1362.47	1409.5	1510.38	1155.88	836.15	1330.19	595.6	644.57	339.04	587.1	963.65	685.43
Hsa.21660	980.6	870.87	792.95	756.46	840.71	951.92	1037.75	528.22	1082.79	936.47	1479.21	731.35	452.8	719.91	529.96	331.75	450.67	344.96	719.17	251.22	906.87	2309.66	1143.61	921.49	738.98	1014.45	513.39	660.5	645.53	259.39	928.22	627.4
Hsa.9720	526.26	475.27	654.3	512.53	392.91	209.25	451.54	531.09	375.24	429.58	450.42	472.38	394.31	545.59	267.99	460.19	159.08	465.48	433.94	162.78	786.86	694.97	937.76	804.03	283.8	1317.84	465.34	316.48	301.3	147.94	397.14	483.33
Hsa.3063	1378.64	844.98	892.66	504.36	761.68	1135.12	928.93	458.65	948.05	1454.72	841.83	802.98	710.33	523.09	436.34	491.73	422.29	389.74	777.66	714.88	2778.1	1573.43	2445.42	1034.06	1005.94	2122.38	582.44	636.7	378	596.18	850.13	1035.19
Hsa.2829	801.07	923.49	649.54	601.19	657.44	873.71	757.61	452.59	824.16	676.14	933.01	466.92	311.44	725.69	504.03	322.81	411.31	239.95	620.7	245.23	1159.57	1201.58	1408.99	544.18	828.12	881.99	531.2	649.72	403.26	449.76	540.64	513.4
Hsa.1719	694.99	1126.89	676.5	1056.46	669.62	988.61	794.98	1212.91	1151.23	976.55	1530.06	133.95	233.47	947.78	494.53	273.94	783.1	276.07	695.87	624.8	628.23	1426.8	833.92	871.65	733.2	1027.35	754	536.27	1009.49	490.02	709.14	490.67
Hsa.2795	456.41	665.52	558.5	147.8	705.62	333.22	381.57	1124.46	1160.12	1705.26	683.64	987.9	751.84	487.08	773.4	689.82	661.7	527.44	800.24	451.18	3072.34	944.46	466.1	658.03	500.64	1169.8	422.26	153.03	185.74	333.49	847.61	413.77
Hsa.994	502.57	316.62	339.7	676.23	90.64	132.27	408.88	852.78	655.78	595.21	679.43	718.89	679.58	704.61	431.43	729.8	465.88	982.95	364.23	177.93	1990.13	817.39	1275.39	1815.26	119.31	1074.43	324.2	419.17	295.45	229.65	308.06	327.24
Hsa.6165	415.1	406.78	393.7	462.04	253.03	192.1	354.14	318.97	412.76	452.31	426.05	275.11	255.36	383.1	167.09	301.76	347.1	266.83	279.36	121.64	541.55	688.47	742.79	647.55	242.14	792.5	312.44	282.97	299.21	90.36	302.04	246.15
Hsa.19784	727.4	307.2	275.61	264.54	252.13	289.03	249.77	659.14	1267.27	809.67	639.96	450.99	437.34	669.94	256.46	244.04	998.15	313.52	241.1	135	654.37	834.33	550.85	911.17	277.5	295.53	177.01	220.53	171.51	135.42	312.32	156.07
Hsa.5544	500.57	454.6	245.94	401.22	541.29	383.96	463.77	739.65	437.13	724.38	961.45	383.89	511.24	703.54	401.25	1048.03	496.06	724.88	457.49	323.68	1563.02	648.36	1571.68	1765.78	180.89	1272.44	484.89	393.61	396.1	196.65	927.05	500.02
Hsa.17256	563.29	657.48	585.62	620.15	303.21	493.13	387.13	868.85	546.4	611.11	724.47	89.95	179.32	685.04	244.71	205.74	196.95	149.68	563.59	535.71	416.8	1373.07	468.58	641.72	435.22	853.72	528.58	316.7	326.91	423.79	617.77	311.7
Hsa.1178	1552.48	1404.76	1291.25	1784.38	744.68	1330.12	1025.09	1138.58	1282.79	2341.93	1282.31	311.81	443.17	1078.14	1251.99	856.85	834.92	428.27	1094.65	1469.01	672.23	1975.46	1031.86	1681.33	1019.22	1443.33	1553.56	745.09	797.46	565.53	1446.03	1474.13
Hsa.26767	1545.38	378.63	862.15	648.72	821.02	883.73	469.68	1165.99	2455.47	1507.13	1325.81	588.67	896.81	1123	574.03	429.5	907.82	363.55	551.97	320.95	798.07	1685.17	1166.55	466	541.09	1066.86	443.57	426.45	119.64	275.51	744.31	276.47
Hsa.41259	559.84	617.57	331.55	701.62	509.74	246.31	498.48	441.71	259.4	394.75	488.58	335.87	407.49	418.55	230.28	440.15	310.94	392.71	381.04	237.86	543.95	782.98	1047.14	907.7	258.94	1060.15	350.34	605.41	568.23	196.04	599.94	155.03
Hsa.3180	960.27	427.87	540.12	288.98	600.81	698.43	662.72	1447.46	1534.67	1492.76	404.64	708.33	969.8	2351.21	517.43	727.99	1900.02	498.69	640.88	539	908.52	1592.43	701.98	1480.27	1097.01	1455.08	622.78	637.14	89.19	567.2	383.45	212.06
Hsa.2905	440.66	351.98	380.22	185.16	194.05	277.58	342.3	309.23	421.28	383.43	268.51	283.27	281	410.79	221.86	212.36	436.51	176.12	392.06	220.32	465.61	460.17	663.35	267.41	382.81	605.06	341.58	212.15	192.36	195.49	368.95	212.31
Hsa.1534	2066.02	1757.01	1936.82	1188.23	7388.17	1768.92	2727.2	973.7	4537.3	1035.64	799.65	220.48	189.51	9639.57	1869.17	1486.23	7263.73	123.87	4486.02	3420.84	373.02	3957.74	7328.66	9163.54	697	4457.58	2156.16	1019.25	19939.78	4558.14	2250.04	2995.95
Hsa.1166	1072.31	2375.39	3142.75	2003.4	913.44	1241.12	1941.58	2918.87	3773.99	2619.2	3203.3	605.13	828.01	1877.3	1415.45	692.86	2212.68	1231.92	2362.28	1483.56	1644.67	2698.68	1378.51	2103.27	884.55	2562.04	2238.13	823.15	1614.1	1150.86	1321.29	1204.01
Hsa.2779	1092.37	420.99	428.49	352.71	508.42	693.19	369.99	621.37	1295.48	1242.31	530.12	499.07	455.91	774.81	239.04	444.27	682.22	309.26	423.52	248.62	1077.47	1229.87	735.83	1421.46	491.81	561.63	352.96	430.4	357.56	171.98	668.5	470.63
Hsa.14229	548.92	601.55	512.04	588.95	291.26	381.65	391.31	790	1076.56	789.45	1155.65	138.75	192.79	607.02	324.73	231.06	1293.91	213.65	448.61	416.35	504.51	1001.9	531.64	468.65	378.09	619.46	483.26	251.23	702.67	334.89	595.84	416.48
Hsa.787	368.96	428.83	312.73	429.53	422.33	283.45	388.84	328.68	148.79	336.83	354.15	297.25	291.29	377.56	303.88	281.68	201.35	384.68	341.36	176.85	812.83	572.34	961.21	1081.04	205.44	752.84	262.96	434.32	623.51	141.2	344.54	212.76
Hsa.1478	473.18	710.73	293.73	567.39	306.6	489.35	354.67	795.37	877.5	622.63	612.54	87.75	154.35	394.15	384.86	126.43	898.4	164.65	203.84	223.66	283.59	1048.92	456.95	671.37	394.48	466.22	408.87	365.1	489.13	250.49	354.5	169.56
Hsa.1722	447.36	433.39	391.59	501.58	395.47	307.14	336.05	941.41	857.56	523.3	736.63	143.09	162.45	573.9	491.44	309.52	699.28	274.6	418.54	486.25	440.67	905.19	591.58	575.21	261.88	547.39	730.38	222.85	791.37	427.23	866.51	459.72
Hsa.26914	664.03	326.65	454.53	269.75	279.2	425.1	270.54	522.22	944.46	860.17	712.36	340.68	328.09	405.88	212.83	253.41	680.12	287.31	382.96	99.31	975.3	851.22	630.89	1142.6	336.64	431.06	213.41	260.56	287.65	122.96	504.01	302.53
Hsa.122	1270.46	1094.18	903.47	1655.2	656.32	1120.6	888.59	1414.45	1661.68	1043.15	2146.25	381.19	373.35	821.41	691.72	440.43	841.04	510.36	921.07	773.74	774.44	1741.44	983.05	927.87	597.69	1032.76	1055.66	657.72	1067.02	725.98	866.84	487.1
Hsa.2768	745.01	448.34	972.65	728.6	371.34	720.01	406.44	402.03	742.49	564.64	810.73	391.44	276.66	344.31	271.32	277.96	416.82	215.45	457.32	201.47	657.88	991.59	694.59	510.14	533.43	1255.41	686.44	424.53	336.64	143.37	455.53	323.87
Hsa.41279	491.23	764.21	491.38	666.02	546.42	203.2	488.66	916.74	701.99	717.65	877.97	320.61	525.95	893.85	432.37	676.2	361.05	711.22	590.03	321.51	1175.87	933.96	1621.79	1232.63	248.73	1848.05	672.46	426.94	417.4	204.39	670.22	339.98
Hsa.891	717.62	1212.25	1849.42	802.5	1274.04	528.67	555.62	692.11	562.65	2167.68	2460.83	894.38	2565.78	381.67	959.91	3510.22	322.19	3279.22	2101.41	606.89	6212.53	1723.3	6361.97	5935.94	455.32	4576.67	321.01	270.68	426.44	91.23	551.25	2138.56
Hsa.3272	770.59	1145.81	1355.77	806.59	1062.27	1161.08	1316.85	1121.04	1395.99	2065.27	1944.05	990.08	984.23	1206.95	1284.9	517.98	178.53	435.76	1110.68	644.5	1567.14	2026.62	1899.53	991.63	961.27	2512.55	648.57	607.18	631.97	479.83	2279.73	1113.08
Hsa.9285	482.76	523.63	798.71	529.01	319.98	233.39	381.88	429.82	381.15	475.07	530.43	392.03	394.03	536.53	269.85	323.02	371.21	293.27	261.23	165.19	814.79	670.38	645.32	909.82	232.01	1072.41	389.08	311.47	414.37	141.53	566.98	314.92
Hsa.1263	1008.9	836.65	403.98	1179.94	497.95	773.18	494.92	1247.8	1394.82	1106.64	1343.08	241.24	309.38	1209.7	426.96	311.38	1479.96	309.54	754.38	628.78	632.33	1591.28	692.48	1020.76	738.91	1059.92	599.46	319.06	987.13	540.9	787.11	597.01
Hsa.2902	627.9	615.53	645.77	390.63	911.72	762.33	605.25	897.05	1278.96	1389.46	592.03	771.52	605.81	1084.82	584.52	619.32	547.79	395.16	836.55	327.91	2037.26	1365.14	1776.63	918.16	764.13	1021.7	445.16	480.1	547.62	253.07	432.9	502.52
Hsa.1063	724.65	362.78	621.7	747.11	454.7	545.32	302.75	713.58	720.68	534.28	959.97	134.4	156.98	597.08	278.45	262.39	610.11	194.03	426.97	511.33	441.54	1084.24	514.29	579.16	303.45	624.35	687.16	251.08	1032.64	338.43	586.57	274.65
Hsa.3307	728.99	398.37	307.19	325.68	488.97	746.02	563.41	389.58	398.17	381.31	330.35	289.81	249.18	422.7	330.83	248.72	172.27	104.94	532.81	209.49	661.59	962.37	791.68	425.23	601.08	455.52	346.53	586.79	256.31	225.52	313.34	488.03
Hsa.25847	543.71	179.16	235.65	217.2	129.66	209.7	143.81	531.47	880.41	483.76	501.01	285.79	293.99	458.22	189.69	186.84	693.81	189.42	195.53	100.26	501.41	561.19	355.84	578.38	131.56	225.73	182.25	106.21	117.35	98.07	207.54	121.94
Hsa.19003	409.79	318.75	451.21	336.18	326.41	331.39	230.61	281.22	507.09	375	437.44	151.3	181.15	428.82	210.96	114.16	503.5	99.83	177.39	141.18	502.83	835.08	696.26	751.61	333.86	392.46	236.45	164.09	2328.64	133.48	268.63	240.77
Hsa.256	1934.24	565.08	1033.44	836.13	682.13	1137.5	663.23	1654.95	3146.48	1040.52	856.22	940.44	905.96	1282.99	381.94	817.73	2800.17	644	913.46	716.59	1827.08	1438.88	1580.09	2676.56	1047	1611.09	628.42	735.52	708.91	455.08	367.23	716.85
Hsa.41347	493.2	586.36	434.57	535.76	368.25	331.78	434.9	646.83	301.01	514.09	574.69	375.07	486.89	531.39	266.57	399.15	407.96	435.77	535.17	254.69	779.58	533.96	1057.9	1350.5	328.21	887.97	716.24	411.14	465.48	241.37	670.14	252.8
Hsa.3121	528.35	360.18	305.62	272.22	339.09	690.6	383.63	381.07	679.25	938.85	600.09	453.34	368.83	430.93	368.54	222.9	461.62	255.66	557.99	147.14	1318.99	1159.55	855.27	695.91	515.76	726.7	205.59	124.54	97.38	119.11	243.27	279.2
Hsa.1044	1106.09	561.31	892.98	1250.47	93.16	310.18	347.22	1583.64	1811.31	1361.92	1012.97	219.78	405.97	1414.49	709.25	591.98	1007.98	708.6	491.67	1006.97	808.61	1524.14	1377.14	1651.34	334.75	700.22	1040.78	442.63	788	665.24	642.32	464.15
Hsa.11352	708.43	650.08	520.91	941.78	443.24	744.48	756.56	1016.09	746.09	755.1	937.81	83.16	218.48	927.44	308.39	315.67	408.01	157.01	919.89	743.39	556.28	1321.85	578.05	810.37	697.92	1127.63	358.27	368.98	286.84	458.12	739.98	501.19
Hsa.2917	307.83	288.94	417.02	333.35	652.19	405.63	337.8	499.99	910.62	1202.91	527.42	349.92	524.61	551.13	480.73	333.98	663.63	305.06	498.44	167.43	1909.7	622.69	1372.24	967.6	356.1	1022.57	239.33	275.61	280.64	333.15	539.3	663.51
Hsa.13598	484.59	618.16	400.39	513.73	262.29	483.03	398.76	937.32	894.67	933.94	928.99	82.96	172.89	633.62	259.76	193.72	872.05	179.45	510.67	429.22	271.54	845.59	433.7	594.92	332.17	596.88	491.35	179.65	458.57	245.14	570.04	355.52
Hsa.1391	641.74	553.85	520.74	765.97	336.05	496.45	429.76	966.2	960.43	962.12	922.69	121.8	220.54	924.48	325.87	278.04	718.06	193.67	527.19	510.48	510.54	1182.33	639.79	771.22	544.2	783.93	528.68	312.43	605.77	348.23	617.92	471.5
Hsa.698	443.46	432.69	599	256.59	698.25	326.92	430.76	709.47	377.65	459.87	1339.18	630.13	536.09	836.34	417.4	446.45	192.62	1018.25	297.23	356.49	1536.62	1342.12	2014.88	2580.28	212.51	1402.07	329.07	474.46	159.95	370.42	489.46	617.97
Hsa.27324	613.15	409.66	410.51	304.76	431.55	448.75	351.89	427.35	814.28	526.6	579.89	307.19	274.4	441.58	232.14	251.52	548.2	213.04	287.21	134.29	515.39	838.38	546.17	783.18	362.54	400.77	267.44	286.05	253.64	141.38	375.1	232.83
Hsa.1738	1265.33	862.71	500.27	1450.56	444.31	921.86	689.77	1758.84	1754.42	906.48	1518.25	346.11	445.7	1202.6	778.93	535.63	657.13	498.11	825.44	668.22	645.99	1699.88	970.12	1011.37	508.3	951.96	914.84	588.76	1083.81	633.47	1322.03	550.06
Hsa.14360	394.56	467.46	343.54	353.67	278.37	298.55	290.06	412.87	623.59	425.29	508.29	107.99	124.01	360.55	143.82	125.72	576.81	111.11	408.3	297.26	207.02	617	263.19	421.67	335.02	464.02	341.88	245.99	407.68	208.03	397.44	347.01
Hsa.9738	350.77	482.81	423.72	708.69	142.52	127.6	362.6	300.19	415.59	292.03	307.73	308.45	159.14	312.15	143.22	224.86	249.29	219.93	247.45	81.45	605.79	576.51	681.78	745.9	388.5	593.64	272.33	401.73	331.93	132.85	257.51	274.14
Hsa.1804	1413	300.47	368.57	587.62	161.46	729.13	493.27	661.58	677.48	514.22	551.42	137.24	230.47	576.48	439.42	199.11	426.08	237.96	281.4	507.06	631.4	2029.53	580.21	531.22	674.73	512.09	355.7	537.85	114.15	407.57	439.24	394.23
Hsa.17649	858.51	306.06	695.31	678.2	262.41	532.7	423.74	584.17	1275	761.03	909.02	282.65	279.74	641.48	721.97	312.1	866.37	408.57	535.44	455.48	998.37	993.1	762.92	1118.35	201.56	570.02	677.17	298.54	816.11	371.72	703.66	397.05
Hsa.103	888.1	1104.61	997.19	1081.61	809.43	943.08	606.7	1374.79	1763.47	1365.14	1537.35	170.93	385.38	1313.46	683.9	468.37	984.93	603.34	1516.81	1590.99	1092.42	1228.17	1302.03	1339.4	921.33	1628.54	1055.02	503.66	822.63	1148.7	1397.19	1090.37
Hsa.79	285.48	303.48	150.73	514.93	217.2	227.09	301.52	396.71	245.9	444.51	361.68	266.74	280.83	366.92	183.44	334.84	483.28	309.25	307.67	144.9	798.32	541.77	1061.11	1387.93	235.44	744.09	265.33	395.83	265.55	220.35	641.76	102.62
Hsa.2950	266.37	434	634.2	189.34	537.69	218.37	318.84	1155.26	1530.78	1886.17	951.24	572.1	507.63	731.12	541.59	386.64	980.9	534.27	1354.42	205.44	1808.85	1018.91	928.15	687.67	398.57	718.99	227.45	80.15	129.47	260.2	245.55	341.2
Hsa.34874	937.19	1294.44	980.39	856.06	1328.27	1410.28	1417.23	1569.83	2019.54	2615.8	2359.1	1191.48	1249.2	1427.67	1454.64	615.22	737.93	581.65	1296.07	821.94	1901.9	2460.95	2122.13	1239.45	1121.03	3141.15	757.13	696.57	612.49	672.59	2632.53	1091.52
Hsa.2598	865.16	493.7	453.04	770.19	422.5	580.51	422.07	303.86	774.33	491.83	452.04	240	302.35	403.16	229.63	174.2	723.36	176.47	324.26	119.34	513.93	1489.36	727.51	1032.4	536.38	589.65	314.46	409.44	277.99	118.99	378.49	187.44
Hsa.3117	339.68	235.97	180.78	157.11	147.42	332.69	306.98	342.37	624.26	899.71	400.55	241.31	293.58	202.13	414.64	235.83	241.38	207.36	409.93	79.38	1180.07	858	847.75	506.14	251.55	217.48	206.63	161.55	93.71	83.2	210.7	267.57
Hsa.10176	737.03	642.65	559.59	881.13	464.38	533.98	543.16	1343.23	1363.61	1246.57	1434.82	206.61	294.66	1154.36	435.5	465.56	857.43	415.56	872.13	717.79	743.75	1132.96	992.07	1335.24	615.77	1201.31	1026.9	358.08	922.04	664.08	1127.94	640.48
Hsa.1276	871.15	1022.17	247.08	855.93	428.36	838.09	285.98	524.41	569	441.22	522.9	112.62	133.64	463.5	318.46	235.18	575.94	137.81	339.73	370.05	538.22	1321.36	428.14	565.82	287.84	491.13	350.45	315.34	625.13	297.38	352.19	210.53
Hsa.1450	437.32	463.58	268.56	322.53	284.28	586.16	274.42	861.52	720.87	632.38	734.62	104.19	128.3	675.57	409.1	195.16	423.61	159.43	289.01	351.93	101.69	740.55	192.95	234.73	364.4	393.28	283.23	227.8	409.39	272.19	598.55	323.4
Hsa.2126	1502.64	1332.78	593.78	1196.66	1261.33	1521.08	1214.71	513.71	1187.47	928.88	2150.2	939.53	383.04	602.44	252.97	164.88	777.59	523.46	236.65	344.61	538.55	1455.99	738.56	1286.79	707.65	601.69	621.72	923.29	1017.03	247.43	382.12	959.36
Hsa.2559	604.19	311.51	398.39	500.08	267.88	347.7	272.04	384.57	732.2	478.62	557.1	174.31	276.1	398.92	204.05	153.39	703.7	145.39	241.4	82.85	564.69	834.33	613.72	665.29	332.51	363.41	281.86	210.56	210.18	101.21	213.75	169.69
Hsa.1096	394	98.23	259.16	473.32	147.21	270.58	134.33	587.43	986.36	509.21	855.93	121.05	138.51	361.14	238.37	188.03	599.58	170.01	363.48	348.26	334.9	813.17	391.62	381.44	218.68	516.46	197.37	114.35	401.26	183.67	284.02	205.8
Hsa.11096.1	735.43	539.04	103.19	799.21	326.72	536.91	366.03	716.66	1094.05	675.85	1423.35	153.28	137.18	799.08	398.56	224.49	927.61	225.18	459.68	564.28	450.04	1181.02	579.56	669.92	564.69	445.11	510.88	438.27	750.22	475.73	325.7	170.05
Hsa.2809	983.78	832.4	118.06	595.18	699.55	359.32	1152.34	131.54	442.95	349.07	169.37	319.9	389.8	523.64	309.12	303.76	1102.04	77.95	626.14	197.6	222.64	2341.42	556.73	653.71	549.81	598.89	146.39	156.38	1573.49	218.41	152.67	1235.3
Hsa.1466	424.51	318.57	184.56	353.56	151.9	214.95	226.15	429.75	756.9	547.66	703.19	120.85	157.37	482.18	186.86	136.04	952.1	166.43	230.14	190.07	290.26	493.76	294.07	541.6	217.27	340.53	383.95	181.98	708.35	161.72	231.89	189.79
Hsa.35496	357.12	350.45	224.45	376.8	397.17	427.75	405.72	489.99	823.8	671.54	615.89	358.26	312.99	512.15	295.65	172.71	554.07	128.79	472.87	162.54	863.7	835.8	855.81	519.97	421.11	695.66	222.49	410.86	204.34	227.97	390.57	359.29
Hsa.31.1	2279.53	3529.2	367.56	2336.36	7922.9	2682.89	6493.3	739.93	1540.77	727.56	253.87	569.22	1720.31	5217.9	1750.69	1172.03	2089.58	77.54	3502.78	1422.66	1407.09	5259.14	7938.48	4776.07	2839.78	3652.94	1275.32	3373.42	7725.75	1320.78	1967.61	3587.1
Hsa.153	473.49	721.3	724.98	572.68	265.03	409.19	476.52	1516.9	1706.87	918.07	1170.16	181.12	286.65	835.78	460.58	317.47	691.7	383.88	963.24	429.94	765.14	943.27	708.38	813.5	364.87	911.63	521.3	245.41	346.62	381.3	947.76	512.79
Hsa.594	392.89	443.54	301.66	376.63	370.69	276.82	289.52	574.83	354.05	665.8	320.91	377.85	326.11	475.54	226.35	671.05	313.64	286.77	320.54	264.9	892.86	550.66	1360.84	1484.25	212.48	1485.45	414.69	254.54	348.65	165.59	627.53	315.24
Hsa.562	280.62	614.81	300.96	410.24	504.52	292.18	320.67	586.4	525.43	1001	611.49	357.78	576.06	622.23	572.96	349.95	319.55	568.14	309.63	373.8	1661.75	609.11	1382.7	4047.67	255.67	772.69	733.27	460.26	305.68	253.35	732.8	171.83
Hsa.3910	598.43	794.76	1018.52	339.03	420.54	648.99	577.28	711.87	690.68	1802.2	620.74	646.18	647.85	360.98	829.02	540.52	644.04	313.73	889.98	359.99	1555.89	1486	1685.33	628.24	607.41	1194.74	725.15	295.43	244.29	305.07	876.29	617.55
Hsa.41181	503.04	483.42	530.78	377.26	391.25	331	617.64	233.41	598.63	598.14	491.34	261.82	144.68	333.09	360.52	187.59	326.68	161.17	489.5	173.83	723.83	973.93	938.75	533.71	472.28	745.24	323.09	500.32	257.29	260.86	314.55	474.39
Hsa.194	769.14	461.17	396.02	248.6	255.81	502.78	426.47	447.67	1013.61	1248.27	621.26	336.86	399.52	366.32	224.45	229.45	804.59	433.78	332.28	142.73	518.02	1582.24	559.07	1177.87	387.33	283.49	164.05	310.49	273.42	217.24	562.3	241.89
Hsa.995	443.32	567	220.16	393.71	375.39	76.23	526.36	212.13	231.84	282.53	619.21	359.48	265.58	285.54	178.83	316.09	265.81	283.4	211.59	142.34	693.92	625.47	870.87	618.49	261.02	371.19	227.32	443.24	757.7	93	245.84	313.9
Hsa.821	296.6	445.05	1066.92	413.61	571.89	219.66	435.25	842.91	512.2	840.94	1487.62	584.26	769.29	795.73	819.68	799.5	503.34	794.5	579.15	219	1678.26	776.39	1811.37	747.7	197	1889.8	559.81	320.8	472.98	322.11	1447.37	755.98
Hsa.848	453.06	624.43	323.8	288.13	293.31	258.37	317.45	455.87	447.77	1251.22	634.08	329.52	417.59	659.47	292.79	626.36	1030.7	686.13	142.56	99.33	1054.86	526.01	692.35	1197.57	268.93	585.7	271.93	224.58	371.22	76.05	175.74	276.45
Hsa.33982	208.5	272.27	223.74	168.08	264.93	210.61	187.93	449.4	757.54	844.46	507.23	258.05	278.55	358.05	245.56	175.56	832.8	140.71	223.37	89.23	608.35	358.49	464.08	262.29	222.16	316.58	138.42	150.85	259.59	111.16	184.39	160.78
Hsa.9631	705.55	432.59	343.04	472.1	545.3	295.44	442.98	359.47	395.11	396.31	549.43	583.13	341.69	695.69	185.49	373.08	425.45	314.12	256.8	161.06	1017.61	554.44	900.84	1108.34	253.27	546.69	245.37	486.84	571.56	115.51	284.41	279.94
Hsa.2251	509.82	408.77	451.93	288.86	329.94	514.12	263.49	673.27	1074.67	886.8	394.45	303.78	398.9	406.73	285.25	195.53	813.2	343.99	372.8	145.13	587.26	816.64	630.93	1035.5	335.42	435.33	268.44	299.46	173.5	198.07	508.34	342.32
Hsa.2600.1	1051.83	704.4	1022.23	941.57	295.93	714.33	641.26	905.88	1398.87	1073.65	1223.18	343.58	497.59	624.72	509.81	344	1260.12	390.9	413.44	240.87	1071.77	1585.95	1265.81	1026.8	575.24	960.98	688.37	348.04	470.12	222.09	547.18	445.28
Hsa.1277	802.29	705.9	768.57	900.49	348.51	683.54	549.06	1404.47	1632.11	870.86	1013.41	275.1	291.15	761.09	727.85	378.24	881.13	588.6	757.25	780.69	392.59	1285.45	716.5	1355.72	255.96	1333.69	1164.31	190.33	608.65	536.21	624.98	740.62
Hsa.4347	343.78	203.71	98.65	399.05	234.18	99.68	269.6	401.58	270.43	274.92	390.9	178.3	248.57	319.81	208.74	279.49	197.38	303.31	291.66	114.93	718.48	449.74	708.29	1063.61	122.01	617.67	254.93	314.86	175.57	109.12	229.23	181.22
Hsa.13702	360.74	386.19	309.79	375.02	149.49	226.36	221.49	630.78	700.17	466.01	616.2	91.12	121.97	463.95	211.33	117.85	552.88	149.46	314.39	249	275.28	637.46	370.68	370.55	203.79	391.78	206.6	169.3	344.84	209	228.07	136.7
Hsa.13007	538.03	460.58	282.13	663.56	316.73	556.94	388.55	641.13	843.8	542.26	937.29	140.22	121.81	484.68	391.58	163.35	380.45	216.86	526.05	341.19	175.26	1214.89	663.37	633.41	222.86	633.2	564.52	187.36	279.34	239.95	522.86	266.8
Hsa.26747	845.7	470.55	521.98	657.83	333.92	514.04	371.81	444.08	852.56	559.98	630.76	333.12	312.05	488.14	211.75	214.17	748.83	215.95	354.29	157.55	658.48	1025.95	794.19	946.54	504.54	496.01	313.27	286.32	326.03	162.67	367.82	297.59
Hsa.3056	343.87	274.78	386.9	179.91	280.98	238.82	247.76	516.48	704.46	585.66	375.91	422.57	327.02	447.13	320.26	214.53	660.8	182.22	393.71	225.4	797.23	668.82	984.42	414.08	198.94	422.98	343.19	161.92	195.02	208.13	443.13	263.69
Hsa.36689	713.7	294.6	246.65	357.83	231.8	919.77	337.37	246.92	340.16	383.35	274.55	149.71	150.57	237.79	157	87.56	247	79.71	236.27	96.27	392.74	615.35	422.79	217.02	334.12	305.24	190.5	341.26	147.26	143.87	224.11	198.93
Hsa.2952	564.95	628.03	962.39	673.76	682.17	834.29	784.66	462.98	895.39	786.59	1005.24	291.66	407.43	637.48	443.78	265.39	150.75	203.08	961	159.07	1265.08	1133.99	1477.8	529.94	692.07	957.91	287.89	589.77	306.02	344.44	535.97	565.19
Hsa.807	344.79	404.6	379.69	383.27	281.34	180.05	286.16	246.75	207.75	318.13	360.73	187.87	215.89	338.81	139.35	312.95	239.75	247.08	201.73	153.12	410.02	492.5	693.52	597.52	145.11	784.23	323.05	300.58	432.6	106.28	394.11	195.17
Hsa.758	218.34	110.25	149.46	325.99	177.76	83.48	245.41	223.73	150.39	151.78	208.44	206.19	167.74	269.63	124.49	219.22	93.55	217.83	218.42	92.26	472.68	371.02	672.69	562.08	182.59	427.42	195.75	242.61	189.29	99.77	291.79	216.21
Hsa.7671	534.44	422.7	542.35	652.46	574.2	360.5	380.11	504.73	291.81	414.23	652.47	458.56	463.12	1048.54	234.59	637.31	438.31	544.92	394.59	298.77	1386.45	686.38	1543.77	1650.59	237.74	662.83	539.87	630.99	401.89	203.31	541.47	465.99
Hsa.2943	223.16	381.9	558.1	356.44	303.87	282.72	325.25	352.29	646.76	598.55	559.97	216.21	174.49	392.97	264.43	106.86	297.78	98.96	416.26	112.26	667.87	597.41	581.03	320.38	334.09	503.72	223.19	326.66	194.18	218.47	241.88	324.25
Hsa.41124	246.19	661.78	422.01	229.34	312.54	302.52	406.3	550.81	709.82	926.19	360.17	344.58	479.15	305.11	321.23	235.79	424.86	302.44	605.51	291.21	1034.17	803.79	644.24	449.95	345.61	1155.82	552.66	74.02	201.05	307.33	438.08	306.14
Hsa.538	628.97	126.22	130.52	718.26	303.54	213.65	620.35	3859.82	2881.11	3926.38	3770.84	670.63	2028.14	1498.15	2225.12	2083.82	1557.47	3604.62	371.55	430.59	2354.92	554.7	3741.64	2944.94	73.66	4419.06	408.87	461.85	117.48	225.29	1113.31	260.43
Hsa.2505	319.5	224.29	396.85	355.99	236.31	176.76	171.42	370.17	403.31	506.42	363.01	181.5	172.54	228.37	172.58	124.8	373.32	185.53	397.98	113.82	536.05	628.27	588.6	704.7	226.32	274.44	272.7	191.39	254.43	161.35	216.88	189.91
Hsa.2440	120.08	480.11	585.82	197.28	129.05	346.18	246.41	845.42	1187.57	1201.19	543.07	323.2	411.41	180.69	194.43	234.26	801.69	247.1	335.72	144.9	650.18	642.26	278.48	321.31	90.73	444.9	350.07	123.56	279.64	223.83	447.74	294.2
Hsa.20507	555.93	309.84	334.95	376.49	329.18	475	259.1	716.4	573.35	475.49	378.13	214.59	204.93	350.62	233.37	154.04	236.13	167.82	297.94	127.47	529.27	764.47	723.63	1039.95	392.96	435.16	243.36	307.65	221.57	102.19	285.53	200.03
Hsa.136	346.78	263.6	180.63	336.53	148.65	176.44	207	388.64	520.52	394.03	556.88	104.04	104.91	404.29	151.16	113.44	760.42	140.53	206.54	195.56	265.44	421.7	262.89	398.58	183.56	345.01	334.32	132.71	582.84	145.95	182.2	153.7
Hsa.6160	502.75	167.89	145.43	576.08	100.67	412.4	352.32	383.2	221.9	536.27	147.01	173.44	611.99	337.37	208.89	283.85	330.05	577.43	233.02	114.29	767.15	860.99	805.35	743.87	270.89	565.41	346.13	609.87	73.35	102.75	357.59	88.62
Hsa.1687	846.99	817.36	489.49	1010.66	604.85	794.69	773.25	497.54	1071.96	628.41	1678.67	271.18	210.84	511.91	393.8	301.6	914.64	182.74	403.7	650.6	358.62	1288.23	603.9	478.83	768.29	425.53	816.66	663.11	1710.52	649.9	492.03	335.65
Hsa.3152	433.51	252.91	544.51	217.17	320.77	514.56	481.5	799.01	1256.51	1655.07	1069.96	709.84	518.16	688.87	647.91	528.96	470.89	275.48	711.16	330.08	2864.91	1020.99	1927.63	1121.6	316.15	1505.64	374.64	239.75	135.13	447.01	1171.05	911.41
Hsa.5548	308.73	218.9	170.38	307.71	199.9	212.9	193.72	233.36	298.83	325.22	234.98	176	250.77	358.22	113.55	256.31	343.03	238.2	184	114.78	343.39	354.87	672.48	611.31	130.62	563.99	232.8	319.91	221.6	72.49	248.36	102.95
Hsa.27832	754.95	379.72	802.66	481.08	450.18	405.51	368.16	325.44	885.77	485.01	587.1	316.44	325.51	261.42	240	235.35	527.63	257.21	396.5	203.1	590.7	935.38	770.66	740.63	429.6	623.6	539.15	320.24	387	218.01	330.87	335.45
Hsa.1008	202.54	277.7	217.29	553.57	277.59	495.05	308.45	464.89	396.28	370.03	525.84	89.06	97.72	448.14	157.6	132.97	314.53	109.32	361.72	337.03	156.76	605.1	244.45	489.51	253.53	603.36	324.17	219.53	306.29	276.31	326.84	288.48
Hsa.1278	1249.48	732.97	702.61	1006.41	329.56	992.08	679.61	657.17	412.15	737.26	1494.63	252.58	183.8	459.98	369.03	165.8	166.18	188.13	420.03	591.8	628.19	1685.34	750.42	748.23	524.74	849.36	701.05	661.02	416.06	294.65	536.57	283
Hsa.45242	257.38	403.71	274.89	385.77	353.77	172.41	291.38	432.58	195.49	562.16	534.36	155.97	286.27	492.3	186.62	404	488.24	346.27	257.06	113.98	547.29	318.51	673.22	616.19	212.79	771.85	286.64	331.49	287.45	112.96	235.9	248.1
Hsa.1121	666.99	895.49	1036.97	1242.74	586.04	640.88	674.47	2076.12	1951.34	1003.38	1330.69	230.99	405.32	1355.52	972.77	739.95	1196.79	797.86	1979.43	1069.81	1214.61	1434.35	920.66	1944.74	378.32	1888.02	1429.82	384.17	616.97	1521.26	1816.64	645.86
Hsa.1670	472.12	394.71	297.83	555.06	130.25	243.89	175.44	564.83	496.79	737.37	558.13	76.05	153.82	366.98	200.23	248.57	240.82	150.36	265.7	227.51	215.24	550.72	342.69	344.33	249.31	288.81	495.37	139.64	252.74	71.83	292.42	437.33
Hsa.5971	182.03	149.14	150.62	288.87	164.1	112.46	211.42	306.62	320.29	402.41	445.09	167.88	221.15	390.89	174.01	456.91	297.46	478.21	289.12	154.37	914.7	327.98	812.26	986.18	100.93	781.51	285.52	186.72	156.32	139.98	328.62	204.63
Hsa.1558	568.62	482.99	497.63	691.27	191.37	379.02	362.82	474.81	693.86	489.8	1155.39	189.95	111.85	458.27	373.58	165.1	341.16	171.19	282.59	328.51	332.7	1092.28	438.16	274.08	272.24	635.01	350.06	274.67	502.49	184.73	412.18	212.36
Hsa.142	1028.05	449.08	642.21	572.66	720.03	1028.96	550.14	674.77	914.09	696.87	530.78	217.94	201.37	844.55	382.79	381.37	855.25	281.17	560	1191.42	498.42	1020.51	610.05	1333.67	581.94	905.73	717.38	831.14	1001.02	799.53	766.76	438.31
Hsa.28145	437.31	444.04	432.53	480.64	439.74	473.32	486.87	449.78	1002.56	757.88	840.74	452.67	357.23	686.79	441.93	224.85	508.54	173.11	501.9	155.36	1183.86	1010.27	1150.39	644.6	479.95	591.68	325.66	460.56	242.87	210.08	374.3	447.08
Hsa.1504	648.82	406.91	675.84	701.98	426.38	653.12	191.85	1221.4	1226.98	823.34	1134.85	217.19	364.48	703.34	573.85	403.08	971.64	432.6	296.06	620.97	743.68	920.28	609.8	1020.45	288.49	702.08	705.24	345.41	512.46	596.75	462.49	259.87
Hsa.16100	318.98	248.12	148.03	367.24	189.98	312.24	217.41	439.02	473.2	322.01	383.59	70.43	74.7	325.18	166.78	83.32	320.05	88.34	217.55	264.63	279.75	646.52	271.71	348.95	214.43	265.69	161.97	197.36	353.34	195.36	220.35	195.58
Hsa.454	373.67	186.27	149.78	335.83	243.47	125.98	339.15	254.29	347.69	427.52	671.63	220.55	313.79	411.73	265.97	420.75	356.45	222.26	182.9	126.51	364.13	691.3	494.36	573.69	131.41	585.5	249.27	424.5	325.9	77.33	217.5	198.02
Hsa.5537	271.03	327.34	228.26	549.92	135.51	152.25	441.48	530.45	345.97	431.22	586.54	279.19	394.35	562.68	375.63	320.92	252.14	452.1	352.8	193.36	851.48	774.11	1220.36	1138.44	149.29	1192.86	396.5	424.75	102.71	111.81	344.5	207.07
Hsa.9667	824.49	725.5	463.83	547.32	514.69	334.06	615.72	665.28	439.94	489.32	487.99	500.55	573.62	815.31	242.05	701.49	471.32	497.27	350.83	281.67	1124.2	901.46	1154.51	1202.42	341.47	862.44	386.18	595.6	802.88	258.01	678.07	451.29
Hsa.2995	718.01	261.92	427.07	264.35	187.9	340.68	271.13	467.44	588.88	398.2	224.85	241.3	302.14	364.47	236.17	128.18	476.88	193.58	491.88	192.81	785.54	800.44	825.13	705.68	301.42	272.21	345.97	258.74	151.28	224.28	308.21	274.37
Hsa.8097	387.67	358.63	188.91	392.59	225.43	172.39	289.32	345.97	330.09	411.5	374.62	215.22	277.61	359.05	168.3	244.37	390.94	236.72	205.43	82.31	611.28	616.36	633.61	601	168.56	567.71	261.81	297.35	266.22	85.23	229.81	174.11
Hsa.11780	1086.91	1029.55	774.58	1342.85	1029.7	912.35	568.75	1459.07	1843.89	1524.63	1837.47	239.61	417.97	1123.86	556.02	437.3	2081.92	431.52	1000.59	1158.68	497.03	2240.37	1192.44	1173.96	850.07	1389.51	625.74	384.11	1566.42	517.11	1431.23	1363.63
Hsa.41282	469.05	380.87	484.81	667.6	185.58	172.54	268.2	246.68	266.7	233.44	187.96	199.7	178.85	342.18	178.9	198.46	197.33	132.38	240.99	101.86	462.36	660.6	495	393.67	312.84	617.72	306.29	530.7	200.09	72.8	262.69	195.46
Hsa.41325	263.15	244.98	283.27	288.17	133.97	94.98	175.85	265.08	270.43	339.51	306.5	159.28	230.03	263.94	139.31	189.9	371.01	200.56	216.33	100.78	378.09	404.41	550.4	697.27	155.05	492.39	253.39	231.74	278.18	109.68	257	174.76
Hsa.19731	221.29	83.08	314.6	109.52	238.35	163.82	178.56	501.88	314.31	335.37	515.2	185.28	348.84	397.38	194.5	164.62	266.12	271.01	201.43	169.76	350.14	94.89	648.82	300.97	237.84	366.91	229.73	129.12	154.94	186.76	257.76	241.09
Hsa.244	667.93	831.71	489.7	324.74	156.17	473.89	252.91	347.76	910.76	787.84	573.01	301.38	277.49	213.59	273.58	82.02	594.81	129.22	71.2	134.62	634.97	874.56	208.53	231.7	200.68	466.84	198.76	289.57	215.74	124.33	139.11	171.73
Hsa.1221	2529.7	3819.86	507.98	3321.52	692.13	2163	2011.47	635.38	1090.84	562.28	4432.09	578.25	199.6	1341.51	826.71	163.22	424.21	157.57	916.37	999.62	393.18	3396.84	398	249	1756.99	651.09	829.39	1426.79	2305.21	525.18	575.51	398.93
Hsa.34351	231.37	328.01	133.76	255.76	292.37	259.83	218.93	345	519	535.27	468.07	237.81	200.45	351.92	219.46	141.14	501.44	118.63	212.64	106.88	470.29	476.69	510.37	296.09	280.56	418.24	163.38	102.11	128.92	156.81	116.31	147.13
Hsa.2086	1381.47	566.33	394.04	341.53	400.39	241.39	191.56	880.91	1256.06	1206.09	807.08	741.76	403.3	1014.2	400.01	272.2	737.82	256.45	68.66	148.64	973.56	1917.61	792.09	1795.69	234.65	320.27	196.37	233.42	242.96	178.04	319.83	157.11
Hsa.1033	1258.2	642.11	948.04	1370.39	694.39	1085.32	626.56	1137.8	722.82	1022.02	1100.09	308.37	222.16	992.49	551.65	420.96	468.21	326.47	511.9	737.55	538.46	1506.2	793.74	1009.76	396.27	1326.08	1052.04	633.35	1021.89	740.01	966.43	522.44
Hsa.24506	541.57	238.67	238.2	347.09	332.22	721.77	226.22	268.14	574.2	434.72	377.55	217.29	202.41	268.64	113.77	107.73	448.59	113.54	68.58	141.01	517.89	824.96	187.02	260.78	145.22	231.82	218.03	278	243.62	86.72	170.14	164.44
Hsa.2249	522.03	394.82	348	318.62	325.24	436.61	323.88	624.31	919	724.58	620.44	366.48	326.83	569.01	213.68	241.09	341.45	297.18	421	140.79	559.03	976.59	755.66	654.9	311.56	581.73	173.33	305.6	171.38	139.93	516.47	272.41
Hsa.30128	386.26	301.58	318.44	158.95	366.44	377.95	320.78	501.77	619.23	766.56	362.63	309.19	326.01	388.12	339.74	232.13	519.29	188.45	258.43	67.92	472.22	494.09	630.65	213.46	318.52	440.94	263.37	238.31	386.16	141.3	271.89	247.61
Hsa.25380	909.69	564.36	651.6	674.13	297.42	555.73	429.03	523.74	899.4	634	762.58	301.72	377.57	511.2	268.7	199.57	829.78	179.16	329.88	186.43	563.71	968.2	691.61	744.23	537.87	634.56	402.42	423.18	348.61	148.82	342.84	269.28
Hsa.16086	430.19	325.34	415.72	347.6	253.31	292.13	245.93	847.17	680.5	732.68	1001.1	111.78	180.21	406.14	206.79	160.61	159.4	125.93	282.54	226.24	282.85	816.45	435.98	454.42	247.89	394.11	372.08	184.21	546.39	230.63	325.66	138.66
Hsa.2489	1123.39	358.14	294.67	330.06	436.84	874.69	364.8	835.69	1269.24	997.1	542.3	429.36	353.05	802.75	284.13	271.97	346	444.85	415.07	138.61	1071.76	1335.83	572.6	1376.57	477.43	477.71	221.05	456.36	185.16	141.43	329.25	341.91
Hsa.5143	425.4	465.86	542.92	431.86	231.23	249.55	461.77	460.12	434.11	294.02	446.79	476.81	582.06	339.27	325.56	385.7	224.07	269.55	269.51	229.66	595.22	496.5	473.07	820.97	261.68	986.9	426.59	298.42	229.33	151.19	535.36	331.25
Hsa.8736	500.95	607.8	586.28	608.34	449.75	321.54	510.68	565.75	502.51	609.44	728.04	556.17	454.16	693.35	364.73	707.65	454.68	355.78	432.71	252.94	908.97	577.37	1302.07	1073.75	281.92	1010.13	379.23	526.57	344.59	174.47	399.72	381.15
Hsa.544	121.06	259.01	150.13	501.71	77.9	137.18	360.15	813.34	677.14	629.46	851.95	326.76	459.2	758.9	313.04	472.45	520.17	667.03	293.79	134.91	743.08	674.2	809.24	973.29	81.43	921.06	299.33	361.28	132.25	138.34	396.23	326.47
Hsa.3207	393.34	225.23	302.66	219.9	323.78	424.09	347.08	645.54	1132.18	988.45	385.07	486.14	598.18	520.3	487	321.54	494.01	296.75	600.02	142.36	1543.01	888.13	1462.64	813.59	303.17	518.48	283.01	260.72	118.32	85.68	323.87	416.28
Hsa.13110	618.71	625.7	354.58	1062.31	380.39	587.69	726.79	643.4	567.31	682.2	740	72.2	148.44	694.19	256.06	145.39	404.8	114.91	523.43	458.05	439.24	1236.86	541.58	769.54	654.3	743.27	411.04	331.85	726.96	276.04	491.39	863.49
Hsa.8596	417.03	474.83	406.07	474.84	276.74	276.57	441.95	423.06	286.88	461.39	485.27	296.51	409.26	433.16	223.09	550.19	223.02	467.42	316.52	203.68	1197.62	533.09	1179.94	1245.91	193.29	773.91	277.21	421.54	327.03	128.13	468.06	304.23
Hsa.714	495.07	730.46	575.88	660.93	570.28	301.83	511.21	440.44	415.92	555.45	707.54	485.41	395.9	801.9	259.65	374.98	344.74	453.41	568.44	236.05	1317.62	841.09	1142.21	1135.75	284.72	1310.49	601.48	483.46	402.91	197.2	857.45	438.16
Hsa.965	460.05	474.7	558.7	260.29	219.01	168.16	407.11	412.68	529.58	466.95	552.01	441.97	448.6	433.11	298.57	373.28	344.6	307.12	215.75	173.61	599.28	659.55	644.48	752.65	203.4	827.9	262.16	289.68	303.75	123.98	463.31	263.57
Hsa.1473	549.2	728.1	823.23	699.33	598.32	672.2	780.75	895.53	1358.12	573.89	1526.24	192.21	238.47	382.66	480.52	263.47	590.52	234.54	914.46	876.09	515.56	1159.51	935.07	1447.03	304.9	895.73	900.09	429.86	793.64	650.55	972.04	517.42
Hsa.1108	589.29	533.78	369.78	769.09	322.16	505.37	452.16	882.63	877.48	736.31	972.97	106.1	189.79	863.29	286.5	247.9	807.38	165.02	506.9	504.66	401.83	981.4	569.92	623.7	533	830.63	451.87	259.04	544.88	284.97	409.97	342.84
Hsa.19537	519.93	278.16	289.38	175.41	356.51	178.46	226.99	437.96	673.97	490.53	547.02	177.55	250.32	408.37	194.3	129.05	535.42	132.91	202.34	110.77	385.53	400.64	391.38	576.45	354.18	315.72	231.84	141.34	311.84	104.01	166.2	182.77
Hsa.2870	434.1	207.65	313.91	207.55	206.42	466.54	350.52	247.73	666.33	676.72	615.47	425.3	321.35	363.47	349.79	214.9	244.81	256.16	410.92	116.68	1137.58	850.25	1050.84	563.09	330.38	503.24	205.26	276.78	134.17	83.03	289.39	282.71
Hsa.879	648.09	1730.42	214.08	1126.22	606.53	750.09	953.06	321.3	365.19	482.57	2233.35	828.52	110.88	640.65	387.76	321.04	65.57	219.97	339.94	305.41	664.18	991.74	731.96	703.46	516.54	523.76	528.06	998.82	716.85	102.21	400.97	291.37
Hsa.28608	270.28	334.43	284.56	245.88	347.25	224.34	289.69	227.81	424.49	432.17	655.16	377.63	149.96	351.01	228.58	139.64	67.74	93.36	266.83	148.46	280.65	451.18	244	242.64	310.19	310.2	173.78	172.33	234.93	141.19	135.03	209.98
Hsa.1181.1	1041.54	1149.74	909.35	1201.1	296.37	932.16	1073.96	910.74	1362.65	926.32	1795.96	317.09	269.63	624.42	689.6	404.01	554.81	285.98	675.89	817.76	877.8	2095.32	661.36	1447.6	675.24	1302.3	1068.06	516.3	903.96	567.81	697.68	563.48
Hsa.929	448.57	506.12	484.48	445.96	336.01	196.44	426	896.51	574.35	656.86	489.38	518.94	596.89	733.46	484.64	659.28	335.67	696.39	640.43	198	1506.09	673.58	1316.86	1782.51	145.89	1383.92	428.22	271.66	187.19	131.08	826.46	475.34
Hsa.3174	289.26	358.87	218.87	292.32	297.27	287.02	234.84	392.54	639.04	498.47	412.64	310.11	263.17	555.83	303.51	186.18	522.06	148.8	438.61	272.89	754.04	513.32	664.08	429.45	304.6	581.73	480.28	191.56	84.63	262.79	197.31	277.94
Hsa.13624	834.27	569.97	415.78	678.01	612.7	811.98	737.62	964.02	1616.58	1211.49	1180.52	236.12	354.84	747.74	351.26	348.33	2238.64	342.92	615.2	418.06	703.65	2290.97	490.27	866.68	670.1	821.95	391.91	450.83	612.94	211.66	671.78	450.96
Hsa.2592	592.9	138.54	311.2	299.57	206.49	231.89	180.61	440.86	842.64	555.09	523.04	277.1	326.06	479.11	172.03	152.14	973.3	160.93	203.87	102.82	417.49	581.16	403.88	726.91	239.06	271.65	179.54	161.67	161.07	77.1	165.99	154.31
Hsa.702	329.97	1131.79	1152.68	627.62	698.39	634.25	793.98	606.62	844.23	1640.94	1736.38	794.5	904.61	1091.89	854.76	1372.03	551.17	1062.91	1084.85	330.29	1072.78	951.29	1496.74	1892.66	401.65	2031.27	1319.63	686.51	788.48	401.57	2311.31	920.09
Hsa.2232	1208.57	290.43	263.88	354.01	463.71	814.35	358.3	306.09	660.32	643.13	505.51	422.66	277.49	499.06	103.05	190.94	779.46	256.93	256.97	134.53	946.01	1217.34	589.21	1626.81	590.95	264.9	156.73	610.64	310.95	97.85	200.8	127.5
Hsa.41083	294.82	332.01	301.18	218.54	237.97	277.63	269.85	400.66	498.53	553.53	322.08	204.44	223.05	265.26	224.07	130.29	406.01	106.59	271.8	120.02	476.68	803.2	635.21	393.69	283.04	420.8	213.23	184.44	212.32	186.01	348.75	229.5
Hsa.3157	280.37	341.17	341.45	171.74	318.47	373.61	385.62	538.01	934.83	1061.34	460.09	383.74	318.79	295.1	417.15	248.1	410.8	283.16	587.46	186.24	1159.94	701.13	1025.11	726.1	326.09	549.48	303.63	195.69	100.18	223.53	329.65	408.52
Hsa.3299	1430.49	226.73	483.34	340.55	255.08	1165.75	429.65	347.35	611.84	546.52	294.02	174.84	172.99	629.62	371.49	264.52	478.37	298.43	280.54	190.17	1244.98	884.11	954.07	1102.89	352.68	519.02	206.43	295.24	145.25	178.86	239.35	393.24
Hsa.6633	790.62	598.45	297.5	647.25	333.23	375.52	417.88	445.6	295.43	509.63	539.04	363.86	327.78	668.26	197.64	490.88	208.72	497.31	304.11	178.52	981.7	614.65	759.78	1207.53	306.65	740.38	351.29	539.75	283.98	151.24	484.98	346.86
Hsa.4234	421.72	339.75	241.75	448.59	284.26	223.74	305.17	265.49	201.73	300.85	402.83	186.76	198.79	404.33	171.2	315.35	192.87	265.02	217.76	150.2	656.52	619.34	999.36	686.17	225.61	662.71	335.22	445.18	299.34	119.68	372.26	177.14
Hsa.2560	1295.8	993.54	376.89	466.18	513.65	825.18	554.81	349.26	625.51	770.52	620.36	700.45	173.81	508.84	195.34	198.19	207.72	229.63	297.67	157.8	1000.45	1377.06	443.07	466.6	711.34	375.53	178.78	610.54	371.19	113.27	492.42	186.66
Hsa.3328	367.14	365.08	331.99	354.17	332.38	354.61	391.73	379.84	706.74	557.82	714.44	301.71	300.39	371.97	320.51	164.48	464.78	142.25	348.79	100.55	749.21	854.55	742.84	428.71	389.58	439.42	231.62	386.06	159.33	219.35	327.58	304.49
Hsa.42186	291.23	599.03	321.12	349.5	167.26	217.13	344.33	111.11	111.82	114.45	164.63	99.67	77.49	191.25	83.02	139.57	125.37	118.38	222.49	93.98	364.32	316.74	281.5	534.92	123.33	674.23	243.96	189.05	472.49	74.03	286.56	113.04
Hsa.33699	243.08	232.16	296.09	130.43	213.35	231.93	226.8	413.95	863.19	834.33	437.69	373.33	322.08	352.88	334.13	223.8	1104.53	197.54	214.87	144.85	615.26	320.08	426.16	307.51	211.02	477.12	173.78	147	317	173.2	276.93	162.14
Hsa.551	462.86	444.85	210.96	484.62	281.53	286.3	432.62	461.72	200.79	372.3	475.45	390.91	355.38	481.23	276.8	497.17	145.27	451.54	337.94	246.47	648.28	551.81	856.14	963.7	206.19	808.11	330.48	362.04	226.5	112.33	416	481.91
Hsa.1821	790.28	581.91	314.03	785.77	101.25	504.32	414.05	450.63	743.41	416.36	194.93	123.51	114.94	299.1	170.81	162.86	1540.62	254.5	369.65	748.43	480.09	815.73	764.26	2236.03	412.51	413.25	527.24	360.67	222.55	581.69	303.93	355.02
Hsa.35528	316.14	217.77	236.67	236.77	295.87	252.19	286.64	534.5	1106.99	826.9	627.99	352	398.86	436.77	315.28	179.5	1193.06	164.59	224.67	91.3	664.71	603.39	596.07	486.51	276.75	389.37	191.83	282.83	182.47	152.34	228.37	267.04
Hsa.1239	1417.94	1208.25	1257.65	1476.57	670.38	1394.3	970.2	1159.93	1910.26	632.03	1095.37	241.49	255.58	663.56	640.64	299.55	1294.95	497.29	808.4	666.05	1084.31	2268.96	1147.91	1810.09	542.32	1012.02	1286.74	675.57	592.98	508.41	650.98	254.91
Hsa.3852	563.62	513.33	473.58	316.26	734.81	438.38	611.63	563.67	763.77	793.05	876.75	721.32	278.43	659.14	341.63	206.66	368.46	136.4	596.93	233.13	1192.89	905.32	888	513.6	457.37	688.91	406.47	423.51	485.79	248.87	517.87	491.73
Hsa.912	568.97	161.05	131.17	236.26	353.09	64.12	529.51	241.65	338.59	962.73	935.89	304.39	186.42	193.11	65.64	274.11	176.27	140.89	241.24	112.3	310.34	464.05	450.39	792.07	155.08	355.65	149.62	276.18	341.35	108.33	167.82	1107
Hsa.1990	1121.24	618.17	649.53	491.45	1073.19	1021.09	414.83	1294.9	1701.41	1501.57	664.68	523.94	589.17	1273.28	349.99	599.44	1224.88	585.79	634.47	289.46	906.96	1617.12	1126.42	1449.86	750.37	825.42	451.19	823.57	499.69	418.81	614.5	564.38
Hsa.24110	813.08	432.79	466.88	302.65	298.22	522.78	363.38	340.08	803.86	536.55	374.99	292.91	269.58	207.31	222.71	134.87	551.96	218.7	315.14	217.23	447.37	1011.64	406.96	688.09	425.34	399.4	281.09	314.26	311.42	165.74	255.98	296
Hsa.2033	563.28	202.42	311.54	318.63	221.51	336.73	266.63	335.63	555.04	497.26	459.51	181.91	231.3	299.25	160.18	158.31	538.02	153.27	176.06	101.37	332.15	1085.93	554.46	619.09	203.13	274.76	149.81	189.11	286.72	76.06	153.6	283.55
Hsa.8583	74.1	238.78	88.93	301.95	168.79	80.07	206.63	368.78	202.39	432.87	402.85	157.3	237.08	168.65	150.78	295.97	70.36	360.17	293.54	98.6	574.65	289.47	774.82	522.54	115.13	625.78	325.51	186.85	190.04	142.58	534.04	118.44
Hsa.1762	717.1	414.93	284.89	759.41	308.34	703.03	227.45	455.21	543.95	476.4	650.18	144.43	145.44	393.72	226.51	177.3	318.55	252.13	327.27	354.43	454.75	831.14	355.92	729.64	370.66	388.04	710.46	475.29	676.06	308.69	686.17	280.39
Hsa.41207	103.8	212.82	271.93	323.51	124.05	112.98	248.97	317.59	312.86	313.78	376.18	183.1	210.67	296.14	174.48	321.35	152.45	301.67	251.21	97.05	553.56	436.89	394.68	508.4	107.41	774.46	321.71	219.83	227.64	80.14	316.95	205.54
Hsa.2588	533.13	383.42	817.73	594.75	581.35	780.93	449.84	1969.86	2713.63	2508.16	1206.24	1093.76	1131.9	1178.8	720.41	1088.43	924.66	1826.5	966.1	410.07	1953.14	981.47	2190.35	1783.01	631.89	1074.77	1023.9	354.68	94.68	318.25	793.06	1244.33
Hsa.27721	238.4	237.15	212.76	189.54	125.43	192.55	194.9	365.55	585.93	581.13	366.68	155.01	201.73	329.16	140.37	125.33	370.55	193.83	279.88	64.31	298.65	539.08	295.57	500.47	136.6	270.61	224.17	113.09	77.26	98.17	523.87	178.16
Hsa.7736	256.93	309.11	176.05	471.91	200.17	143.98	240.46	295.77	119.13	208.28	234.91	138.63	155.67	187.56	137.44	207.21	115.75	240.24	135.14	96.1	488.39	430.46	484.46	638.25	229.1	332.21	225.74	296.73	249.55	87.95	136.75	104.08
Hsa.6581	235.56	381.05	253.84	428.46	209.16	150.36	260.43	394.47	270.35	344.67	335.18	247.75	230.51	434.44	171.91	290.3	312.93	282.33	195.65	143.26	454.96	458.66	715.55	596.55	152.62	623.66	245.97	262.56	228.78	103.49	316.12	135.39
Hsa.1896	664.49	463.81	454.98	632.93	319.33	525.83	419.39	671.86	893.32	749.08	1332.05	124.76	159.13	508.8	463.26	288.92	431.07	433.83	371.79	365.67	749.43	939.45	662.51	882.75	222.1	429.05	635.43	272.07	478.12	325.64	709.75	369.72
Hsa.22251	1028.86	519.42	523.53	558.41	892.25	642.38	486.13	437.52	1066.76	726.92	677.79	352.17	385.24	561.39	268.95	281.59	1100.21	283.29	352.29	208.32	529.82	995.34	779.67	1393.74	485.12	563.11	324.21	419.99	345.94	184.37	399.26	342.96
Hsa.591	611.34	520.88	463.18	630.28	529.39	409.11	594.03	384.33	280.02	443.99	504.63	280.9	294.29	558.71	259.44	364.46	255.4	488.49	282.23	173.54	736.55	1018.48	939.26	1204.27	271.53	1692.81	404.56	477.29	195.09	118.74	572.9	319.55
Hsa.10067	1302.09	432.06	829.07	1146.31	172.21	183.49	511.12	625.4	801.83	531.13	1599.7	264.08	200.65	505.07	250.42	279.37	757.79	153.03	402.64	347.7	803.78	1536.44	683.31	1393.81	580.55	658.12	637.89	516.35	417.72	197.45	497.06	410.58
Hsa.36291	271.82	328.12	290.3	241.24	347.65	296.67	366.57	460.15	795.25	947.69	763.31	356.97	283.74	506.96	382.4	216.1	382.48	241.02	552.58	169.2	857.04	720.1	590.08	404.51	293.52	666.67	395.55	203.05	61.83	193.65	332.95	329.92
Hsa.479	263.97	198.67	139.43	215.92	109.7	88.88	226.26	217.12	286.11	360.6	370.21	112.05	132.38	253.65	132.38	175.45	449.39	207.15	198.82	66.05	233.66	253.36	266.1	453.67	61.81	355.98	129.86	158.64	169.88	69.24	160.14	78.24
Hsa.2612	607.11	389.82	358.66	224.45	202.49	342.79	226.88	619.23	1079.25	980.67	620.06	383.11	289.93	491.67	244.17	318.39	359.19	481.59	397.7	82.45	900.95	799.12	625.17	1061.23	263.26	349.02	240.81	208.56	103.01	94.67	312.97	213.43
Hsa.1542	649.24	263.82	278.54	500.61	363.9	503.29	356.1	681.35	707.31	558.09	551.5	124.54	176.12	493.56	390	361.39	530.84	250.37	422.24	459.34	777.59	1015.11	529.06	879.4	251.28	592.47	534.3	290.13	561.24	321.84	289.83	353.34
Hsa.2163	646.03	167.49	247.96	189.61	219.11	298.17	153.26	510.66	743.7	498.17	358.98	188.41	275.28	452.34	166.4	160.1	796.66	172.98	212.19	61.6	408.24	542.22	331.82	553.21	236.41	192.98	132.79	182.18	217.25	85.7	137.63	121.05
Hsa.592	387.33	372.63	239.19	437.2	386.69	275.13	350.11	385.32	345.41	408.76	439.18	355.14	343.57	526.09	317.71	401.15	239.06	401.94	365.72	189.94	567.66	495.32	1193.7	932.01	222.85	1192.84	397.57	412.53	347.68	156.59	576.58	218.63
Hsa.40177	237.19	415.07	373.37	552.47	337.12	406.11	408.03	332.82	402.86	399.57	440.34	253.82	205.9	355.04	280.82	103.07	216.58	73.35	333.35	96.75	812.52	852.63	803.51	533.49	370.31	462.46	260.97	355.07	118.8	138.8	356.15	290.06
Hsa.59	568.3	530.13	403.49	593.27	350.43	393.09	518.99	808.47	491.16	719.85	659.91	429.06	708.86	613.63	405.37	815.63	327.34	770.67	425.06	249.55	1456.4	747.16	1917.79	2539.44	224.91	1251.41	367.72	488.06	270.09	204.4	705.27	394.68
Hsa.35652	300.83	405.39	355.41	433.71	307.16	318.69	425.83	316.41	674.67	424.03	531.62	283.71	320.33	472.22	293	160.17	325.24	100.92	332.28	124.96	662.98	848.34	746.47	587.84	276.84	471.9	270.31	412.13	207.85	128.45	378.26	367.15
Hsa.13670	571.88	611.24	518.66	732.21	359.32	566.33	409.16	732.99	654.44	451.86	673.1	95.74	150.28	644.42	211.53	135.05	552.02	119.72	469.41	441.81	509.08	1137.99	527.17	720.97	555.67	679.17	420.57	367.12	410.35	296.33	599.41	314.45
Hsa.2268	821.3	1238.8	785.08	1086.8	1552.27	2149.13	1513.46	1631.14	1464.99	2445	3358.5	1337.8	553.03	1127.47	652.48	590.09	193.74	702.59	550.41	478.88	3113.13	3138.78	2139.09	653.79	1156.58	1316.61	544.28	816.4	278.88	61.22	1107.48	903.45
Hsa.209	593.39	210.49	272.08	259.12	245.7	280.22	185.21	501.19	1097.06	666.75	551.44	400.55	314.81	506.79	185.09	183.3	1422.88	184.37	137.67	104.94	362.14	568.76	475.16	768.02	254.63	245.84	117.91	206.48	264.43	105.25	179.59	126.34
Hsa.719	321.53	384.96	247.46	535.1	326.71	231.53	266.52	280.63	203.06	269.84	283.48	284.33	230.52	431.89	141.08	261.45	288.35	225.79	181.53	124.23	463.91	428.43	567.21	559.57	198.85	597.59	263.51	299.55	237.02	111.25	300.7	172.38
Hsa.1678	1045.48	479.39	848.97	779.17	389.58	842.11	361.66	609.29	506.2	574.7	1915.53	182.58	138.62	551.17	368.4	332.87	359.41	164.39	503.81	1009.96	998.06	994.65	1388.94	809.13	302.27	996.41	702.05	238.94	462.08	234.16	1766.49	264.01
Hsa.3088	323.33	206.24	223.95	214.43	188.16	242.01	341.82	457.53	1279	1416.35	607.6	619.27	495.79	454.81	397.91	371.25	641.94	354.02	541.09	154.42	1309.49	759.24	1056.13	917.84	237.81	552.74	232.93	261.87	137.82	70.8	183.61	540.33
Hsa.41875	390.45	396.39	516.26	580.8	295.92	304.2	300.27	523.66	356.17	785.64	395.66	281.1	455.58	414.48	236.57	365.07	385.82	676.05	449.11	249.7	1185.38	550.51	1028.43	1917.52	244.18	1010.22	542.66	406.3	186.33	178.49	874.9	164.68
Hsa.7654	491.94	612.48	349.54	641.33	578.55	451.56	612.97	448.95	413.61	402.87	1236.51	642.43	551.42	783.63	456.7	553.69	368.84	687.2	601.04	406.95	915.93	718.51	1046.13	1017.74	388.44	881.74	640.89	718.82	443.94	201.85	433.75	353.46
Hsa.2311	255.79	154.39	447.35	121.05	245.23	323.85	163.66	383.1	742.09	595.5	595.78	278.07	277.72	416.04	196.14	143.51	645.04	183	60.61	135.36	616.2	530.72	322.11	324.47	263.46	296.89	237.44	131.87	127.8	146.24	93.85	328.36
Hsa.37937	481.01	1777.97	360.72	580.73	153.23	476.2	596.05	254.69	286	241.36	261.01	175.82	147.2	241.74	214.06	60.51	280.29	92.32	201.15	93.08	302.9	1051.74	443.06	170.09	625.9	356.83	216.85	371.54	248.54	114.88	238.76	103.1
Hsa.3069	415.78	535.56	428.98	443.76	410.39	424.18	389.31	469.23	783.16	621.09	652.03	291.92	286.24	509.01	304.72	172.92	591.56	148.83	434.03	153.25	773.07	974.68	731.39	525.45	432.92	497.32	263.8	364.27	225.96	222.9	393.37	274.59
Hsa.27686	383.96	416.09	540.67	200.68	556.63	459.21	245.26	1579.55	2431.39	1715.91	842.28	395.93	471.59	1016.38	323.5	578.48	615.9	926.15	783.16	202.86	1389.34	940.17	823.53	1355.32	286.7	800.34	351.76	264.01	206.48	232	961.74	358.89
Hsa.17101	456.37	331.54	328.47	504.27	418.31	411.67	330.86	640.55	886.61	520.62	545.92	106.22	152.84	374.65	433.65	209.85	536.45	310.18	422.19	337.69	364.33	826.53	578.52	698.89	248.04	602.39	582.33	254.31	391.09	409.33	542.19	285.02
Hsa.2119	948.46	673.16	451.27	573.59	103.33	482.67	343.25	773.45	1200.47	908.68	778.97	601.76	481.69	849.17	281.14	402.08	1002.66	470.08	599.31	280.93	908.87	1320.11	943.09	1056.87	381.9	758.04	495.26	332.85	205.42	237.61	790.95	280.73
Hsa.2529	529.33	229.46	161.8	187.54	340.45	193.39	181.36	415.34	1165.27	710.61	522.63	334.62	348.19	603.46	185.71	227.51	1404.08	161.33	146.29	65.49	417.74	489.02	345.16	438.06	196.27	206.32	142.24	196.73	236.81	89.38	69.06	101.49
Hsa.39	479.4	291.43	522.12	240.14	219.56	411.67	408.69	691.18	812.89	1163.36	466.32	521.53	575.11	322.18	554.03	231.83	419.73	204.42	476.13	179.62	2016.08	1039.13	1287.36	934.3	411.1	784.4	215.67	205.25	117.8	85.05	318.38	283.2
Hsa.5464	397.77	498.08	268.55	559.47	174.92	183.59	817.9	1147.52	522.94	492.11	723.58	355.85	673.44	1050.16	424.36	678.47	627.46	1112.53	1230.5	294.19	1888.14	676.64	1876.77	1597.55	241.77	783.57	500.66	521.56	326.36	617.29	2126.69	515.08
Hsa.561	700.2	189.48	231.93	440.61	228.29	358.2	302.62	597.63	633.19	628.96	353.11	261.51	512.8	1189.59	208.38	633.44	886.69	539.28	282.49	188.12	992.58	656.57	1024.77	1454.05	323.67	822.73	338.74	498.95	180.68	145.99	352.27	214.4
Hsa.8597	350.97	340.09	211.47	333.35	222.54	184.37	285.92	318.05	326.95	259.23	307.89	235.28	224.54	302.4	161.79	262.61	273.47	255.27	177.12	92	540.7	427.27	692.57	839.96	196.03	567.74	208.42	275.59	212.69	86.73	304.39	223.53
Hsa.35000	382.41	321.33	314.55	167.37	390.54	348.75	313.92	327.46	392.52	517.72	252.36	299.68	285.31	301.04	241.27	246.38	564.3	163.43	433.26	208.44	792.95	524.17	580.57	601.73	392.94	776.66	287.64	240.18	209.78	330.05	488.71	242.96
Hsa.1867	758.61	565.86	196.48	319.61	227	303.71	118.47	1089.45	854.58	1017.35	468.5	66.56	364.46	489.6	324.62	595.6	395.07	224.4	450.45	310.55	673.64	759.42	497.73	601.41	637.45	474.38	307.85	140.86	246.3	339.21	863.52	197.39
Hsa.3909	223.8	490.68	164.91	323.56	239.95	327.23	277.37	273.72	472.03	278.53	373.81	219.89	204.85	311.24	179.82	89.39	222.81	59.7	276.13	88.6	392.48	637.67	494.84	355.41	318.52	273.2	191.06	175.57	115.3	207.75	253.63	168.1
Hsa.39809	1032.3	1525.41	362.02	516.7	1720.81	1087.98	1714.1	169.91	1107	2841.65	1714.91	527.45	302.51	387.45	412.27	261.65	976.56	81.15	625.88	436.84	1430.84	2987.23	2647.01	2058.35	863.77	551.32	474.71	147.76	836.33	246.54	467.67	1614.03
Hsa.19232	520.38	310.47	558.93	426.22	372.94	405.52	368.05	587.55	847.59	829.18	562.31	382.27	371.4	587.31	333.34	358.23	430.96	468.5	466.37	149.05	614.9	1201.95	970.94	833.5	248.15	547.22	263.29	277.12	206.77	125.63	379.98	436.27
Hsa.33602	178.93	310.92	211.27	181.48	249.8	258.24	261.02	216.58	311.73	279.55	264.06	116.2	71	241.47	165.62	104.44	100.84	63.39	288.24	59.42	354.59	285.79	407.88	202.96	270.5	441.36	178.19	201.59	123.06	127.69	213.53	230.24
Hsa.3185	882.79	243.67	436.36	166.76	454.7	628.27	345.54	562.42	607.53	699.87	260.31	412.25	372.74	581.77	202.68	297.63	672.39	302.31	521.12	330.03	1112.04	607.44	1213.52	426.48	595	752.63	435.9	310.34	203.96	477.99	543.13	272.62
Hsa.50	258.75	382.14	332.99	430.48	158.15	126.18	245.76	284.79	212.1	245.6	290.41	176.68	132.3	291.69	122.03	225.7	151.84	191.82	220.49	71.87	411.57	414.22	384.64	287.31	130.13	525.54	272.93	148.88	161.27	73.45	187.78	167.06
Hsa.34416	983.98	1625.51	1103.44	1469.11	1304.81	1370.5	1237.49	1027.91	1194.31	904.56	1109.46	526.74	721.18	1238.42	1019.15	355.22	425.21	256.2	748.66	451.09	2219.8	2548.92	2225.28	1771.7	1541.35	1648.31	902.44	1126.04	640.5	918.72	1204.14	1253.91
Hsa.44787	304.35	235.07	219.82	301.79	155.88	104.29	213.34	166.6	173.78	221.02	240.86	113.78	136.44	232.18	102.06	202.52	167.93	170.46	176.81	68.13	336.91	358.65	523.09	455.64	107.98	568.15	158.66	180.67	196.8	60.22	223.27	95.57
Hsa.831	376.78	599.98	619.38	520.91	912.52	356.86	437.13	1630.57	674.1	1110.39	540.66	572.4	950.73	1752.82	716.31	1925.45	855.97	1519.55	1005.51	451.66	3323.55	845.22	3262.5	3765.4	301.23	1380.68	524.19	510.74	361.34	504.62	2363.19	979.52
Hsa.9285.1	388.67	306.44	497.91	476.34	287.55	187.21	340	374.93	177.25	334.84	379.4	394.12	411.77	547.94	274.62	289.91	146.75	227.36	224.37	151.49	914.42	639.61	489.31	1055.72	149.6	981.34	321.48	252.33	278.68	112.94	448.61	240.16
Hsa.6472	201.97	166.67	160.84	233.44	112.87	117.47	365.05	463.81	396.82	826.51	1100.73	334.9	560.19	688.12	529.42	463.45	182.43	632.97	287.68	288.36	733.83	401.64	853.68	742.83	99.48	832.21	289.64	220.11	128.79	106.72	807.66	255.15
Hsa.949	1661.04	59.06	63.22	760.15	501.27	454.73	752.12	953.89	1215.6	1395.03	1097.54	1029.93	392.03	871.63	922.03	468.81	501.86	576.81	328.31	709.31	2145.03	1407.6	3007.77	2269.48	273.79	556.5	606.24	1182.96	348.66	281.4	544.54	1595.94
Hsa.3454	1208.68	541.12	413.21	404.81	583.64	875.35	550.04	337.83	482.69	536.47	230.2	447.49	307.15	431.01	153.37	242.13	388.32	139.61	413.72	285.11	1414.66	1075.97	1013.93	513.53	942.88	784.04	371.13	548.41	590.31	309.92	468.99	330.64
Hsa.2379	809.24	133.39	556.27	347.87	316.99	607.74	263.58	617.1	1244.06	597.52	1629.26	311.57	401.62	667.16	348.58	325.42	553.05	313.35	276.12	287.64	933.61	844.01	904.96	804.63	466.78	581.45	335.68	321.26	72.44	146.98	154.59	208.66
Hsa.2951	550.48	407.82	155.6	223.02	308	606.4	400.47	204.5	411.93	612.34	345	351.03	238.43	323.19	323.03	215.14	172.02	115.6	243.01	170.21	1047.52	1019.45	1236.32	450.07	573.47	404.44	155.48	317.99	154.51	58.6	237.83	269.1
Hsa.3007	306.9	496.65	509.65	200.42	406.97	323.72	460.88	784.01	1638.57	1360.79	871.84	460.49	552.99	407.61	452.36	413.67	531.37	242.55	1149.13	277.48	1173.09	707.19	1517.71	747.43	334.5	1510.22	442.53	240.04	217.24	264.5	836.4	486.9
Hsa.16096	295.65	316.96	233.42	337.98	183.52	225.37	200.18	455.58	546.14	385.59	468.61	75.86	97.79	357.49	124.81	90.63	550.94	90.65	242.62	201.87	285.04	554.76	288.51	315.38	218.02	377.81	179.28	138.12	323.81	170.74	197.9	183.65
Hsa.16793	416.57	303.41	300.03	411.55	173.28	236.63	219.07	459.33	357.22	341.31	360.34	57.81	105.51	551.61	121.2	122.67	107.61	78.78	316.35	392.69	304.25	597.29	309.86	510.99	269.6	498.61	361.14	188.64	215.49	307.13	349.65	309.01
Hsa.934	304.78	188.39	495.96	226.33	143.46	163.02	213.74	275.74	178.33	174.55	141.73	137.5	103.67	268.92	106.57	130.89	171.84	114.07	142.02	91.63	251.86	320.41	198.01	287.63	218.63	470.93	211.63	177.86	188.02	57.72	131.36	212.59
Hsa.7247	400.65	274.29	214.9	410.44	306.63	229.63	326.06	318.35	308.35	540.95	600.1	432.28	297.47	375.55	242.24	443.91	201.63	207.63	246.51	123.73	1154.47	503.35	916.32	1159.39	208.88	805.35	262.71	358.21	197.1	57.6	359.29	234.41
Hsa.36657	396.19	226.6	209.31	98.06	345.46	294.53	256	873.6	810.93	767.52	556.1	423.22	432.77	442.39	387.82	268.05	868.06	215.43	287.55	139.63	786.29	542.18	860.21	618.98	270.59	446.38	185.16	137.19	274.05	250.13	414.22	248.44
a.1000	458.25	258.45	243.24	505.01	450.4	301.69	247.9	471.97	505.39	449.41	597.93	118.35	128.81	533.34	179.79	142.75	576.62	58.4	299.8	213.42	122.75	577.21	532.95	618.72	444.41	459.61	277.18	208.78	587.24	110.54	316.91	287.77
Hsa.36665	187.95	429.42	484.26	287.13	280.63	200.6	381.51	474.36	906.63	623.63	447.73	396.93	432.27	476.87	258.92	205.57	185.4	309.78	608.08	188.42	868.78	678.36	730.81	468.6	241.22	1047.11	571.73	247.85	175.31	257.26	531.93	519.04
Hsa.132	309.62	292.06	194.79	327.53	201.96	263.6	221.26	467.06	415.82	225.25	374.68	69.77	134.01	192.94	260.89	130.77	312.07	148.51	332.48	417.6	76.55	514.18	285.64	301.23	167.72	496.01	289.93	104.5	354.21	193.75	471.76	175.18
Hsa.286	287.36	311.77	363.3	131.99	179.45	210.24	281.47	587.19	899.09	1101.51	562.2	372.27	457.76	356.05	356.08	307.02	656.71	329.04	636.86	108.43	954.88	611.86	738.38	510.06	242.93	375.35	219.32	115.1	176.13	149.79	659.67	239.85
Hsa.215	294.3	168	173.13	163.85	259.96	325.02	192.66	289.44	790.37	399.2	468.55	242.72	298	410.77	112.92	161.98	869.98	107.92	194.34	62.41	308.03	346.42	299.96	530.25	274.19	291.79	116.01	212.48	182.76	57.19	139.23	121.56
Hsa.1448	330.61	319.82	204.89	341.94	164.97	271.45	267.08	472.32	421.94	391.09	436.33	56.76	90.89	385.1	157.44	144.09	329.69	117.48	223.13	233.92	228.26	560.3	236.17	362.34	196.64	415.11	263.13	177.75	199.4	185.86	219.28	194.46
Hsa.2589	1060.57	481.92	362.85	414.63	288.85	790.8	306.82	599.42	1152.96	1096.66	462.26	361.7	386.75	427.05	323.49	247.64	481.61	454.6	364.25	99.5	663.66	1619.24	925.38	1550.65	469.47	366.94	256.61	417.54	124.93	144.63	569.22	344.26
Hsa.2132	351.42	394.13	260.57	203.78	201.1	262.74	262.05	311.12	736.53	457.51	427.53	176.37	298.66	299.71	194.39	189.86	266.22	344.96	271.04	147.56	331.77	727.36	434.87	572.42	271.02	298.94	175.38	184.28	122.23	125.98	220.5	185.65
Hsa.24206	327.13	240.65	693.52	350.32	819.34	497.79	315.82	445.24	757.03	495.46	388.34	501.88	366.12	671.71	227.06	192.6	673.95	214.88	176.5	225.24	444.83	717.84	395.16	346.5	223.67	474.91	330.42	269.51	427.54	233.79	220.51	390.45
Hsa.5633	742.95	802.55	456.96	759.76	1019.32	630.7	741.91	576.66	634.63	642.62	826.01	638.34	772.56	1157.53	512.95	742.05	682.58	686.61	592.54	519.33	2939.61	949.01	2071.19	1230.34	396.59	1915.05	522.46	1072.21	1088.14	318.96	1012.36	581.14
Hsa.1830	805.79	372.56	476.22	555.79	291.05	422.48	364.15	878.62	1464.44	562.55	1037.28	116.68	200.18	507.85	592.83	184.36	531.28	237.92	270.64	644.33	225.88	1031.82	552.17	507.47	229.36	711.81	414.33	290.42	585.03	179.32	443.1	365.49
Hsa.1164	627.66	700.63	468.51	893.51	445.55	742.91	295.17	870.95	906.67	712.15	1086.61	125.28	240.75	676.75	135.39	262.4	860.43	184.82	738.1	585.51	530.19	1282.7	521.82	896.65	447.67	1004.94	637	258.84	632.25	289.77	1035.06	388.36
Hsa.4996	375.48	399.24	405.82	348.7	630.1	217.74	420.68	530.14	408.91	514.99	487.67	264.91	555.81	852.46	448.87	652.58	283.08	573.22	460.74	285.8	1019.77	559.4	1201.92	1325.08	215.52	1294.98	422.9	406.99	400.06	257.3	898.73	375.21
Hsa.12209	544.58	237	212.32	537	499.07	483.86	311.89	439.31	877.2	1136.97	577.47	93.04	87.21	528.88	383.37	355.52	684.59	171.11	216.95	482.38	692.61	573.84	756.57	1574.5	155.22	255.57	330.61	215.87	489.59	217.91	191.34	713.53
Hsa.17	680.24	821.88	397.51	781.74	303.12	778.65	495.66	638.76	739.88	530.22	308.65	105.29	211.28	380.91	554.8	171.87	324.08	374.39	783.32	286.73	509.47	1268.57	607.78	861.42	350.01	541.13	645.97	385.23	171.96	338.12	643.51	195.26
Hsa.21596	649.72	328.79	279.91	318.44	202.6	351.23	277.89	420.7	911.73	570.02	544.22	360.3	305.76	420.15	170.69	175.65	824.73	201.15	199.55	69.6	325.14	798.34	533.22	591.51	254.86	382.06	153.93	236.15	203.57	67.34	237.75	131.98
Hsa.1948	495.61	148.83	320.26	316.02	294.4	329.45	204.64	480.33	557.9	461.1	466.38	191.77	200.07	399.25	132.28	107.03	622.19	139.59	165.97	83.23	213.82	456.27	372.04	549.83	360.58	228.17	198.13	230.18	211	121.99	208.09	129.57
Hsa.561.1	705.16	145.69	202.83	443.54	101.07	244.89	321.48	654.91	637.67	593.74	360.7	292.6	506.46	1186.61	206.67	628.86	935.51	556.68	278.76	191.49	1026.01	660.69	1054.79	1430.39	322.3	811.13	316.02	506.03	215.01	140.54	330.23	199.71
Hsa.26083	518.57	268.9	211.26	155.26	163.42	334.67	228.79	484.1	820	514.92	383.03	344.83	156.9	285.9	139.35	195.14	441.62	149.69	278.94	111.13	585.45	735.74	559.79	1299.35	197.08	285.08	150.95	146.48	164.48	94.87	270.82	165.52
Hsa.2393	1003.05	382.72	245.04	265.63	233.22	519.63	294.99	270.95	778.98	894.75	337.65	256.97	212.68	338.93	169.53	274.02	505.68	275.49	199.6	55.83	413.61	1151.99	385.56	922.05	339.82	204.63	109.17	341.01	118.54	65.73	323.42	290.41
Hsa.21901	391.44	396.84	198.85	191.45	402.56	286.83	277.02	191.41	184.05	211.85	230.04	144.2	177.66	380.35	163.75	126.27	221.39	101.91	137.6	106.4	56.95	745.85	227.4	348.22	183.7	225.9	124.9	167.5	527.88	135.38	199.38	310.44
Hsa.3069.1	523.27	977.79	767.52	717.01	282.84	380.93	403.51	251.61	328.08	302.57	379.56	172.93	134.07	311.01	121.63	55.69	312.06	56.84	339.33	194.84	643.71	860.68	777.98	512.32	340.04	500.28	488.02	461.49	484.03	229.77	615.69	249.13
Hsa.2191	665.21	480.28	494.09	636.01	403.57	553.94	431.38	326.53	489.5	364.5	507.54	170.03	208.12	316.93	176.41	151.84	357.98	179.77	96.95	115.18	466.65	944.86	399.82	606.77	493.56	369.57	215.7	358.51	223.92	111.28	229.75	242.4
Hsa.1591	435.83	486.47	229.6	570.22	401.85	442.68	386.06	1191.67	1705.1	950.63	1084.69	159.45	256.86	761.38	705.43	320.48	804.51	255.08	960.47	745.07	532.35	832.44	727.89	924.74	265.86	912.8	961.72	280.39	542.8	512.3	1458.28	434.23
Hsa.726	371.85	451.96	323.74	395.77	656.7	277.6	315.69	597.12	286.26	534.75	376.22	383.97	493.67	619.71	199.48	748.15	260.62	457.81	398.63	297.34	1080.77	494.02	1069.07	1009.93	233.25	1220.29	583.87	483.7	370.08	263.35	720.12	415.41
Hsa.962	231.6	295.12	332.01	269.87	144.69	148.35	224.45	226.87	279.39	224.59	248.09	182.98	150.04	302.92	115.66	230.85	180.41	191.91	163.63	90.12	326.45	385.06	406.13	351.87	140.28	504.41	176.41	154.62	205.8	69.11	237.86	167.17
Hsa.1793	688.59	413.19	248.13	708.78	441.36	472.76	218.37	1258.18	1040.47	420.05	1189.68	234.46	93.64	486.73	707.37	232.85	613.69	268.52	434.54	513.2	286.25	796.09	420.55	384.75	216.36	424.82	442.57	240.32	742.26	344.87	734.99	408.4
Hsa.1312	258.42	256.02	241.16	320.74	182.61	219	266.25	470.95	641.64	350.39	521.84	71.64	123.97	316.51	214.79	106.97	799.69	154.63	194.46	191.5	220.54	354.57	227.44	236.93	133.61	221.51	319.89	161.75	461.12	201.57	176.25	113.01
Hsa.10909	202.95	441.86	211.34	317.31	147.59	338.31	233.11	326	353.95	284.57	301.12	55.48	71.39	235.59	183.6	70.05	253.13	102.52	243.89	200.57	89.47	568.31	243.25	336.87	200.01	358.23	184.72	157.37	168.46	161.33	241.86	112.22
Hsa.1098	2985.27	4812.97	2077.75	3872.91	2655.15	2819.83	3350.4	2226.65	3079.09	1305.9	4521.6	727.6	441.63	2049.03	1800.12	905.68	1996.77	784.36	1964.44	2586.72	2019.82	4316	1830.51	2451.94	1848.91	2737.69	2568.81	2197.53	3931.06	2639.7	2630.55	1607.35
Hsa.268	527.18	244.53	191.58	208.71	259.94	314.45	173.4	386.33	565.32	823.43	289.91	185.83	135.82	324.76	114.56	140.13	174.88	185.21	205.81	71.69	638.86	794.59	553.4	390.87	193.86	218.21	143.19	164.88	87.78	55.11	152.58	351.47
Hsa.37169	191.31	309.73	192.39	274.23	216.9	286.17	238.85	209.92	408.85	395.05	375.61	157.33	171.44	243.56	185.85	79.4	388.33	84.92	197.03	82.52	317.84	388.17	389.16	246.54	285.59	250.95	180.97	211.58	69.21	104.78	196.09	187.7
Hsa.22191	312.34	171.52	223.16	95.76	189.12	157.75	131.2	358.76	457.81	430.65	337.01	118.1	159.07	305.49	112.18	104.76	450.06	106.86	54.78	63.88	319.99	550.45	145.39	285.6	135.54	232.09	148.02	84.73	143.4	94.96	151.01	99.38
Hsa.8052	214.89	822.92	203.3	422.61	162.22	85.37	405.89	144.81	69.56	164.03	2476.76	140.48	108.36	206.56	70.9	167.32	162.93	121.78	120.6	82.22	448.01	2331.21	340.6	355.91	128.14	293.61	149.9	143.68	172.28	54.76	175.39	123.9
Hsa.1215	888.43	375.82	103.21	889.38	69.45	163.12	103.02	336.18	750.58	329.45	1268.16	186.48	153.18	425.46	372.71	128.21	415.14	85.2	244.42	402.54	296.31	1025.39	375.09	412.48	191.56	82.87	104.94	326.16	1314.48	216.14	54.69	61.81
Hsa.8219	1192.78	2308.1	377.16	943.91	475.69	728.31	1505.63	414.52	236.01	442.99	868.34	325.09	599.6	431.99	310.9	310.79	370.86	419.12	327.41	234.91	1150.13	1564.24	1147.23	1118.34	451.16	647.23	382.26	1018.29	717.93	152.79	327.21	315.67
Hsa.470	473.79	314.66	232.72	799.61	216.92	243.04	559.46	429.92	366.66	646.17	360.44	299.33	643.05	443.64	336.78	396.88	299.42	718.96	434.55	213.52	840.07	807.23	818.12	2025.76	286.46	1481.12	459.71	655.05	151.22	194.42	774.96	314.11
Hsa.41164	534.3	359.11	399.55	255.34	352.13	293.5	326.39	1225.99	2013.6	1864.98	1048.41	820.65	850.01	744.26	557.56	390.56	2227.28	394.41	389.29	150.34	1187.08	974.81	1020.78	686.42	426.79	676.62	228.81	237.21	360.39	259.05	395.56	299.19
Hsa.1165	234.32	456.48	232.86	384.51	164.69	344.43	191.7	371.43	302.08	253.9	295.48	57.63	56.72	261.34	143.69	54.46	389	74.61	155.84	133.48	106.11	558.05	217.62	314.77	194.03	253.53	140.42	125.92	127.33	112.04	273.3	122.33
Hsa.806	138.26	397.99	383.2	309.3	322.47	204.56	287.07	186.37	82.86	458.76	698.82	311.4	267.75	262.43	334.01	534.12	159.84	125.32	202.15	164.12	508.97	226.29	555.28	883.78	155.85	486.21	181.96	301.71	348.14	132.33	232.97	129.7
Hsa.2094	1694.67	381.78	428.06	266.02	191.72	369.59	258.26	472.78	853.04	693.07	759.65	459.76	696.98	355.14	293.31	191.03	726.84	238.99	73.47	188.1	814.95	1733.39	371.04	861.88	594.46	334.92	200.21	344.12	295.01	128.52	417.88	282.81
Hsa.2780	1026.15	1036.63	1077.23	502.61	313.47	568.68	498.04	1103.81	1347.97	1238.29	898.26	571.84	525.27	878.88	464.61	402.24	285.03	482.77	358.42	295.93	782.12	1648.39	1573.57	693.98	614.61	915.96	627.9	238.41	333.01	257.44	1029.54	756.11
Hsa.23285	1143.99	648.05	1114.84	907.81	462.81	1184.63	717.5	777.39	1423.07	742.93	1511.53	659.98	696.26	730.23	366.69	330.08	594.42	429.14	535.06	321.89	961.72	2124.64	1404.27	1279.72	877.05	1192.95	737.14	935.48	315.1	310.56	896.02	355.42
Hsa.6376.1	281.07	175.21	312.56	244.58	262.55	151.88	244.91	143.76	243.9	277.49	257.36	178.91	168.11	238.47	136.43	195.75	203.48	177.37	166.08	89.15	416.52	543.43	627.28	479.22	176.29	482.41	247.6	251.12	203.45	67.07	234.58	132.03
Hsa.3209	396.94	264.22	262.89	171.04	574.37	472.14	265.85	507.47	697.34	821.06	440.57	322.68	371.75	413.29	329.02	408.75	442.85	170.35	341	153.83	1591.5	598.4	1187.14	539.63	375.5	533.32	197.34	244.44	295.45	214.42	452.47	527.22
Hsa.853	199.44	497.15	685.7	254.95	164.35	162.16	241.82	656.95	395.33	661.18	469.43	307.55	500.91	473.14	227.58	487.38	371.34	322.24	562.94	212.16	1181.52	403.18	960.58	1153.25	123.54	1234.81	348.74	226.08	238.94	330.86	974.72	245.41
Hsa.8964	305.35	359.56	401.7	386.16	196.56	156.36	222.75	272.33	226	203.83	276.39	170.26	153.54	314.92	117.13	173.49	153.62	186.27	155.03	81.87	493.55	513.38	510.56	591.68	163.36	547.15	213.48	183.92	138.42	75.51	225.94	184.57
Hsa.1133	466.96	98.71	76.07	458.2	194.78	297.61	127.38	512.86	518.14	458.97	489.91	64.56	153.03	465.62	155.19	137.81	675.28	98.93	382.7	320.07	244.8	716.27	271.82	429.65	200.41	382.45	185.18	140.27	222.47	157.59	313.2	131.37
Hsa.2141	450.92	307.69	412.01	415.33	299.53	317.18	242.7	369.69	549.97	442.57	445.8	158.81	200.75	295.13	168	146.25	495.86	161.57	86.54	108.84	353.28	635.43	236.46	441	304.88	350.81	197.89	206.71	197.89	109.45	229.38	188.54
Hsa.9761	370.94	332.57	371.51	613.46	313.46	169.86	303.33	344.7	358.31	253.1	374.25	352.69	256.01	340.26	175.49	330.23	259.25	485.7	221.88	132.99	615.34	481.26	683.22	991.68	153.3	634.82	318.49	272	272.75	108.9	415.41	287.41
Hsa.2487	1184.48	770.34	140.66	396.47	597.39	1003.15	539.34	973.27	1988.17	1450.65	1007.67	702.98	472.78	953.9	370.91	653.66	1473.9	567.44	754.29	345.95	2374.09	1358	1552.81	1915.11	798.74	712.88	293.19	628.85	529.75	274.54	933.14	439.81
Hsa.8	601.35	740.7	496.28	504.85	433.94	288.53	562.71	494.33	448.03	588.1	1174.62	691.33	301.79	624.25	303.22	352.32	284.01	190.39	309.43	313.34	865.94	714.03	776.85	1115.8	317.31	718.94	398.13	518.73	911.59	124.04	621.95	479.23
Hsa.19828	365.77	515.69	370.7	159.36	259.13	473.84	137.39	368.85	764.4	889.98	530.68	402.34	165.17	358.37	284.31	158.81	343.97	238.44	297.06	81.41	204.68	816.7	440.36	720.66	334	452.61	218.41	290.63	111.93	80.26	465.2	143.23
Hsa.1244	484.46	91.92	498.53	520.4	186.47	231.96	78.84	778.15	738.05	1091.98	578.24	130.2	208.57	1009.65	387.96	193.31	916.17	325.43	268.4	502.98	203.04	706.84	417.97	1551.26	71.39	283.62	320.92	265.77	330.25	393.5	289.73	254.97
Hsa.41299	227.03	197.32	85.85	289.68	111.74	86.99	190.83	219.62	246.59	274.64	192.47	134.27	97.38	295.46	105.22	183.62	272.35	172.71	160.17	60.66	291.8	392.25	320.25	367.65	145.68	422.74	231.83	166.03	227.37	53.54	171.25	117.6
Hsa.1207	514.14	670.15	1084.45	647.68	1707.94	795.03	343.3	1234.05	1471.98	840.47	2428.34	490.37	372.34	913.86	1157.62	348.03	980.9	407.66	562.64	1040.44	1089.27	1103.4	2031	2259.26	458.97	1500.94	1624.34	346.39	1048.8	704.45	816.12	681.52
Hsa.40595	291.67	441.29	302.1	347.93	299.5	322.19	340.11	342.94	519.88	398.74	354.95	214.16	188.27	326.81	213.52	81.56	321.55	80.39	324.68	108.26	519.09	764.28	583.92	382.41	373.24	493.29	232.23	270.11	379.58	190.16	279.93	238.55
Hsa.41956	268.93	254.97	176.83	249.62	413.18	128.83	218.74	216.24	370.06	508.61	382.2	247.08	235.38	336.01	154.15	276.12	563.1	227.52	118.9	95.88	291.11	206.41	326.38	462.94	107.08	306.89	136.02	210.99	297.23	53.44	130.28	156.97
Hsa.834	253.09	372.46	619.06	333.48	250.79	169.39	241.07	340.39	330.51	767.39	350.98	197.91	260.84	389.82	193.88	342.66	349.85	260.45	223.51	80.96	628.5	471.82	690.5	736.35	161.92	1149.44	208.71	258.15	380.01	69.72	255.73	218.6
Hsa.1768	934.46	603.67	271.53	800.7	345.35	603.93	406.58	638.1	745.11	465.02	630.41	121.88	170.82	675.67	186.66	123.41	691.61	126.44	330.06	502.51	385.81	1039.91	474.34	680.15	750.77	567.44	346.86	390.91	956.47	300.99	377.91	363.28
Hsa.608	699.7	496.13	384.18	872.48	447.23	455.12	690.32	1142.65	542.15	841.59	421.18	211.41	495.32	956.92	611.16	952.14	327.7	1016.76	525.07	298.57	1917.04	1132.24	2059.02	2173.64	224.97	1802.46	494.03	536.77	105.04	127.49	683.2	339.03
Hsa.1640	194.69	164.88	103.33	181.37	71.57	101.58	124.67	220.24	444.35	250.76	315.89	58.14	73.02	198.62	117.96	58.18	521.05	82.13	116.06	94.27	52.85	332.41	146.02	152.4	76.54	152.4	145.2	60.44	439.44	72.9	139.34	69.87
Hsa.8182	295.06	347.08	415.4	346.26	216.57	117.12	265.36	277.07	148	219.3	261.99	198.13	142.48	287.03	113.6	181.65	184.84	188.08	196.48	116.71	388.84	490.48	519.55	480.93	227.38	564.63	299.18	249.35	325.94	114.07	277.92	201.5
Hsa.3150.1	520.5	380.87	1135.4	203.17	156.8	590.32	397.78	305.35	428.87	802.52	199.53	315.44	578.63	390.07	183.13	389.17	493.92	218.95	413.82	201.63	2065.9	932.41	1197.36	481.29	637.15	1210.04	460.97	305.11	313.13	304.66	823.16	92.69
Hsa.8010	261.23	166.89	115.03	276.02	160.05	52.5	158.24	1146.7	877.49	1061.3	1389.78	316.65	410.76	1157.34	551.23	711.8	734.24	845.74	281.95	98.16	1032.79	296.2	1180.65	1368.21	81.13	691.49	219.52	215.64	87.53	114.55	272.48	216.29
Hsa.36019	302.2	369.76	271.34	359.04	267.37	339.71	378.43	273.34	433.67	318.34	369.83	174.39	127.54	224.58	225.04	99.46	220.18	86.88	307.12	67.27	533	673.52	552.62	343	315.96	346.35	160.97	258.81	116.51	158.85	252.47	271.38
Hsa.2062	421.27	205.91	414.38	410.46	276.25	331.04	259.7	395.79	636.53	429.24	543.35	201.2	220.52	420.65	199.03	180.88	502.59	202.13	259.07	102.54	409.75	649.55	613.3	526.49	369.6	383.39	212.89	203.45	199.23	114.99	168.05	196.52
Hsa.31943	728.29	390.9	397.64	332.66	453.88	698.15	448.87	596.79	1209.91	827.45	750.37	589.17	687.73	1129.9	637.96	315.33	571.39	167.03	305.78	227.95	1456.92	1418.06	1126.68	832.52	604.99	589.88	287.65	418.73	61.22	292.28	432.63	407.62
Hsa.17822	480.33	257.1	239.77	508.97	206.84	314.78	270.74	518.37	1150.5	630.1	804.55	161.74	161.9	499.9	267.81	139	1295.99	214.11	247.98	233.6	449.63	730.82	439.58	447.36	225.23	377.38	362.35	179.57	788.1	209.17	229.87	187.12
Hsa.6422	524.89	288.24	176.88	534.7	254.75	364.81	463.11	592.39	363.54	438.29	521.25	245.89	486.62	867.93	143.52	645.26	459.37	767.72	491.08	217.78	1384.49	457.39	1466.05	1026.78	243.21	627.06	318.77	727.31	455.56	293.13	418.08	461.62
Hsa.950	367.04	624.65	325.69	365.86	273.16	51.91	423.62	427.61	439.5	517.42	1006.13	400	529.65	761.56	362.5	482	296.97	485.65	176.98	169.88	656.3	696.68	506.32	1062.05	180.13	640.26	339.47	299.45	467.72	227.13	606.3	314.06
Hsa.20028	672.95	522.44	491.28	484.74	339	444.26	401.6	693.24	1074.6	561.43	906.69	470.67	553.78	859.57	347.87	438.98	749.33	406.14	631.53	440.91	951.59	751.44	925.92	786.22	493.99	666.58	545.86	268.66	282.2	313.77	645.63	425.47
Hsa.32389	255.51	271.96	225.71	241.97	265.86	309.53	267.83	317.99	523.67	450.7	386.7	228.99	213.47	324.23	211.72	120.57	394.71	101.74	258.69	76.31	502.33	518.48	544.18	306.44	261.64	412.17	189.2	243.45	137.68	153.54	232.22	254.48
Hsa.1773	965.92	654.68	1465	769.88	407	808.65	461.86	1293.88	2113.25	1180.44	1147.99	207.84	585.34	983.03	990.04	525.06	1409.03	475.08	604.08	884.13	1173.11	1489.47	863.67	1211.37	435.25	1826.09	1039.43	366.12	51.75	734.51	763.51	668.44
Hsa.847	422.22	368.23	310.72	489.34	1278.29	254.36	563.55	534.64	447.79	736.42	1310.24	374.02	171.11	639.04	269.62	577.63	273.48	380.42	251.05	344.39	592.7	728.74	1627.93	1636.03	244.43	808.02	267.9	444.32	565.29	150.22	981.26	1078
Hsa.1132	805.38	326.45	545.97	898.28	146.95	267.04	124.4	1168.06	1465.14	832.21	1087.53	214.08	239.13	929.23	749.08	396.35	973.43	502.52	330.11	581.95	1199.85	1280.66	1311.32	1281.67	120.4	345.74	409.57	362.49	625.43	682.99	471.73	173.64
Hsa.1106	579.57	490.44	576.08	573.85	541.59	512.81	363.9	854.68	916.72	477.03	1064.85	201.07	208.15	653.54	292.89	256.86	1063.58	239.74	482.92	564.97	629.65	868.46	633.93	732.46	332.47	559.02	599.4	417.54	917.07	474.78	683.88	305.18
Hsa.2478	601.53	257.56	320.39	382.69	319.7	414.15	218.65	331.97	588.01	476.09	403.59	215.78	242.3	390.88	142.68	155.86	466.69	161.49	313.04	99.55	500.2	758.48	596.45	560.24	332.83	447.07	213.31	293.95	174.56	114.85	266.87	220.97
Hsa.1630	461.18	263.94	151.72	499.69	264.72	369.73	262.92	521.7	710.05	422.13	624.74	100.83	101.46	394.88	229.95	104.06	753.68	129.56	336.3	230.95	194.45	790.6	377.25	381.71	263.55	337.73	257.88	242.1	593.82	189.15	283.16	191.13
Hsa.1445	455.44	490.31	477.62	414.29	445.26	355.75	414	520.6	446.52	383.26	658.78	86.21	130.11	437.78	315.66	172.22	320.9	178.67	326.36	462.21	272.66	753.78	255.48	628.33	308.65	621.24	447.5	270.32	447.87	427.89	405.58	325.28
Hsa.4907	249.73	315.72	51.39	388.46	304.45	181.62	425.33	608.75	668.53	633.59	841.06	355.18	462.33	730.4	364.97	522.14	729.41	478.61	229.84	152.99	457.13	828.63	427.55	687.59	146.25	513.68	348.64	307.21	222.94	172.05	234.05	152.97
Hsa.6376.2	309.24	234.21	242.08	288.47	246.87	164.5	213.65	216.15	273.48	281.23	367.58	167.42	166.28	241.13	159.89	173.49	173.37	207.87	165.75	75.56	456.18	528.01	659.98	503.79	153.61	543.6	223.06	247.88	183.33	64	215.22	137.46
Hsa.2416	447.45	253.77	262.58	221.98	207.32	277.12	179.11	392.68	645.4	560.87	293.13	173.69	171.68	281.68	179.03	133.41	557.87	175.53	197.71	84.73	380.89	596.3	316.88	919.11	206.25	254.33	167.02	217.8	163.93	99.21	236.56	141.99
Hsa.24944	414.85	349.97	374.44	430.49	224.96	310.39	271.46	217.87	402.08	357.1	390.55	129.83	163.42	235.15	133.98	100.44	486.25	97.45	175.15	86.63	258.4	639.9	428.8	420.63	326.59	288.51	168.36	249.22	218.65	87.35	141.85	188.9
Hsa.41240	311.47	617.56	751.83	385.19	159.45	266.25	239.75	220.23	213.43	173.93	204.53	128.25	111.1	222.14	95.29	130.35	188.7	152.17	231.67	146.07	356.42	407.83	305.54	389.04	200.81	673.74	412.81	192.48	515.36	116.65	337.99	197.55
Hsa.897	282.96	267.7	332.09	307.76	168.11	135.53	211.85	170.77	227.29	219.08	196.38	162.3	109.02	240.86	93.11	174.66	185.49	159.45	167.54	59.03	382.12	233.92	386.82	342.64	161.42	412.74	255.63	208.14	193.21	63.91	208.06	219.01
Hsa.1739	651.16	500.94	484.03	703.24	361.25	469.1	480.17	638.53	965.98	499.19	899.24	176.69	177.39	492.6	418.73	209.83	769.13	259.7	406.99	428.25	551.3	985.59	529.39	513.7	291.99	600.01	652.48	378.04	723.39	424.9	515.39	259.21
Hsa.22167	635.18	213.23	490.79	458.67	371.73	546.5	393.4	332.31	634.76	506.87	458.89	180.57	301.93	308.37	188.21	242.76	416.96	208.02	362.16	155.88	410.34	917.35	652.89	614.45	407.32	472.1	360.01	281.02	270.98	157.32	415.05	285.4
Hsa.9251	405.16	550.87	572.35	360.93	326.13	339.63	508.69	371.59	357.73	613.23	486.48	363.84	803.83	441.22	392.84	798.2	154.27	429.49	611.58	197.23	1090	634.38	1343.87	1175.23	311.5	801.22	418.9	521.68	322.44	93.63	523.17	568
Hsa.39288	211.76	242.04	208.36	165.28	313.26	299.58	262	334.52	464.95	510.17	277.87	181.76	216.37	347.16	179.89	170.19	265.59	128.12	308.37	144.25	804.9	543.36	712.53	430.51	272.8	623.88	214.78	238.49	142.96	173.55	216.61	279.69
Hsa.3022	539.84	287.9	226.43	182.98	455.55	353.18	331.76	239.65	376.65	416.1	385.49	431.77	200.13	360.72	165.13	144.93	421.57	108.43	250.16	134.89	843.63	514.78	791.71	437.82	343.92	394.5	234.4	284.25	399.21	126.25	214.05	187.9
Hsa.42949	126.02	578.3	437.67	238.47	86.02	185.92	198.84	157.1	93.46	121.94	154.04	54.83	61.75	151.65	81.53	105.73	109.72	85.22	146.97	68.67	177.65	174.65	194.62	253.16	112.03	434.75	188.91	128.46	320.49	86.75	256.94	61.95
Hsa.2304	211.78	196.26	375.64	156.51	265.39	314.51	215.68	308.63	499.76	373.43	340.66	117.91	161.09	205.93	143.13	95.64	396.19	103.4	57.69	78.36	317.97	603.93	282.38	182.47	264.21	285.64	154.52	81.75	170.8	64.39	87.46	172.1
Hsa.6458	342.93	362.87	320.86	320.43	426.55	224.19	326.85	484.89	376.22	383.81	354.4	406.65	419.65	507.09	298.23	573.45	306.6	454.88	416.76	265.42	932.81	458.49	1271.43	919.94	155.67	1251.5	360.19	338.8	250.5	181.1	341.8	497.86
Hsa.2739	499.37	331.49	320.24	176.11	172.03	178.52	240.17	462.44	821.47	627.6	804.48	273.97	239.55	401.37	198.6	140.37	720.68	133.09	119.36	90.25	270.68	699.64	419.17	152.09	203	203.82	155.32	99.84	206.58	62.45	176.2	156.78
Hsa.305	211.01	237.17	305.65	120.48	214.49	240.37	216.56	359.1	527.75	614.53	380.21	409.5	218.74	210.64	424.39	187.79	293.52	190.39	281.99	135.44	743.3	509.39	709.08	288.85	206.23	494.31	209.58	115.16	116.74	140.11	319.63	252.03
Hsa.732	227.24	559.43	268.54	345.91	165.03	145.9	239.72	195.68	129.03	166.54	182.35	117.28	100.16	222.4	119.69	142.85	207.59	128.58	133.24	68.35	398.01	527.71	381.72	537.22	167.93	435.45	166.91	207.87	167.38	56.25	300.24	121.3
Hsa.34562	201.21	226.81	251.36	260.68	224.66	197.85	286.1	245.87	440.13	364.81	392.32	187.09	167.42	287.36	197.94	104.34	179.42	89.85	286.08	79.74	517.53	590.67	532.12	364.94	181.71	303.79	219.22	211.99	138.86	115.38	252.69	236.09
Hsa.5402	1078.83	1538.09	224.04	1484.59	594.06	946.18	1239.97	1178.58	788.35	1608.72	819.28	390.77	927.63	1256.23	1086.73	1120.82	507.6	1264.47	492	454.44	1513.64	2253.19	2350.19	2896.89	659.18	1582.87	1007.05	1163.07	415.7	367.72	1786.32	581.67
Hsa.3306	374.12	371.02	648.65	184	429.48	357.18	477.26	1364.69	1729.89	2497.87	948.41	622.76	1046.86	1199.34	532.79	705.19	310.31	702.39	1444.79	420.29	2374.16	665.5	1723.24	709.87	331.1	1800.21	734.23	311.92	269.44	312.98	1043.13	997.19
Hsa.7324	188.2	290.62	368.91	300.42	141.13	135.72	241.39	184.1	159.25	231.12	224.92	172.34	187.85	220.35	90.45	165.78	62.88	332.3	223.66	68.64	310.4	340.18	438.78	307.45	145.87	667.95	126.12	180.53	116.66	82.25	411.61	203.93
Hsa.28914	271.33	262.38	286.28	272.55	249.06	256.75	242.08	343.64	793.43	581.03	508.56	325.46	274.52	461.19	293.92	194.32	417.44	168.28	377.73	164.51	495.64	496.13	815.16	329.68	263.08	377.83	374.84	220.92	206.34	273.88	263.97	270.94
Hsa.36010	131.59	325.85	412.27	220.37	324.37	237.81	197.73	275.53	474.19	367.37	422.62	156.63	149.59	173.93	289.63	130.41	214.18	77.91	377.11	122.83	548.27	445.62	597.48	316.95	199.71	1094.39	249.14	249.04	243.94	96	515.19	240.06
Hsa.3194	356.48	517.96	406.84	116.12	747.38	457.86	433.28	861.09	1192.59	1480.03	592.23	882.76	968.03	945.07	491.08	537.85	1568.71	407.62	460.39	340.23	687.35	1289.29	1270.46	1124.4	409.14	955.42	274.47	230.56	176.99	622.59	429.2	251.57
Hsa.9691	415.2	588.72	440.3	665.22	141.4	48.98	121.28	795.49	515.14	579.58	648.99	306.65	436.44	879.84	297.12	409.09	807.58	535.82	134.39	102.9	898.15	776.56	934.93	1449.44	186.06	740.14	339.45	314.72	553.31	190.49	503.91	106.06
Hsa.33843	282.01	416.22	246.39	306.34	288.92	313.15	324.15	269.27	325.96	331.66	408.45	193.16	131.61	282.09	183.44	102.61	221.94	83.21	278.37	80.32	576.56	477.47	634.65	374.26	307.41	393.27	197.08	211.33	150.8	146.99	248.7	267.79
Hsa.3135	272.82	326.47	337.91	272.24	194.31	185.97	303.18	272.66	289.41	381.64	222.18	149.54	141.18	165.35	211.29	115.5	137.97	104.23	179.88	136.88	559.6	630.94	636.52	439.72	200.31	382.82	165.38	159.15	145.03	124.79	293.44	270.68
Hsa.45499	442.21	79.2	74.88	383.52	195.77	183.43	345.61	1299.77	725.54	685.62	1828.65	633.21	785.28	1034.39	463.43	561.78	558.66	470.96	213.38	236.31	785.95	472.7	1606.64	716.67	48.56	1166.88	179.01	354.54	360.79	109.61	722.1	309.06
Hsa.1920	146.9	350.71	446.48	306.56	161.3	257.09	113.41	105.11	239.6	128.2	218.65	76.98	72.32	108.05	59	55.55	195.66	93.18	144.73	62.78	163.14	245.72	185.99	215.63	258.45	336.46	213.25	131.84	298.32	91.4	306.07	113.35
Hsa.465	241.02	258.83	310.55	332.18	287.42	197.57	246.9	299.86	225.1	327.11	286.09	193.13	273.15	263.16	177.38	270.26	199.41	302.05	340.66	135.25	471.82	269.77	803.01	708.11	204.99	779.05	331.96	260.52	227.77	113.41	244.2	154.39
Hsa.1515	685.09	733.31	272.36	633.89	409.76	499.73	363.16	425.63	314.25	332.15	1458.04	158.11	65.22	470.74	147.94	118.72	258.71	64.99	298.73	412.05	286.36	691.55	221.49	285.35	425.35	354.67	366.91	355.73	1317.35	293.07	735.32	179.2
Hsa.36666	235.97	413.08	298.47	212.13	222.66	258.4	232.8	289.68	484.14	449.41	362.46	195.88	207.49	231.68	212.34	96.29	346.64	84.18	243.1	79.45	526.37	604.75	548.21	311.46	227.58	568.85	260.5	198.9	184.24	95.8	301.45	187.56
Hsa.2298	472.58	444.35	544.57	550.39	287.24	412.43	367.42	522.23	665.14	409.65	474.98	190.68	298.66	422.18	154.92	134.4	336.58	170.63	145.37	163.71	497.91	700.23	539.28	633.78	464.73	401.38	374.92	105.65	247.03	159.88	245.93	248.26
Hsa.22762	447.2	256.81	109.32	57.1	250.8	161.58	48.22	1049.68	1520.59	1500.4	718.05	462.13	226.96	495.95	439.32	402.62	723.47	530.86	66.08	54.6	943.98	1381.2	473.44	320.75	155.49	155.15	63.47	77.88	60.19	77.38	112.03	284.16
Hsa.318	346.11	285.81	176.92	195.65	257.93	434.71	270.58	459.22	608.7	593.03	295.89	265.06	197.69	268.08	238.47	149.5	435.09	126.96	435.43	235.92	1106.11	667.9	864.99	705.34	371.18	504.07	203.8	115.12	67.54	178.28	162.8	266.8
Hsa.8080	233.45	230.52	244.91	281	127.28	150.18	186.39	170.86	237.09	135.17	231.84	703.74	99.16	190.6	97.64	166.28	132.86	188.43	125.45	68.25	311.1	396.66	369.48	398.6	146.71	307.59	166.4	151.51	188.28	54.98	166.01	164.98
Hsa.3098	210.49	310.44	196.33	317.05	257.93	232.68	286.05	405.13	374.46	361.67	413.37	172.9	104.88	348.59	186.15	81.9	215.41	72.2	215.08	89.92	140.28	481.21	111.86	261.52	228.81	359.97	145.75	67.11	144.09	142.54	152.23	125.68
Hsa.5142	368.66	343.29	526.84	459.1	311.45	240.62	366.76	440.92	390.9	326.73	453.83	285.34	417.93	642.01	229.97	412.36	243.16	125.04	311.07	196.56	1147.3	532.78	677.42	1347.99	183.48	985.69	447.18	298.08	228.78	72.89	254.55	350.33
Hsa.2301	272.48	182.75	221.91	207.22	125.73	244.17	175.09	157.9	221.61	514	295.73	210.73	170.15	129.72	77.15	90.15	102.61	210.8	141.51	75.92	518.36	419.05	334.54	218.34	218.68	360.57	119.24	151.51	130.64	127.96	178.52	81.63
Hsa.27592	467.55	104.94	224.35	232.09	235.49	268.78	256.63	168.58	265.53	261.55	408.43	119.09	117.98	185.9	88.31	92.76	205.36	93.45	131.62	48.05	191.07	798.59	343.39	448.98	146.25	166.67	124.27	158.81	224.59	54.12	128.79	178.54
Hsa.26883	286.19	134.85	229.07	210.33	113.7	137.17	125.66	327.34	408.48	366.88	317.92	179.04	159.65	276.96	113.65	153.55	302.01	153.19	80.59	48.05	250.98	404.71	372.55	255.72	126.45	219.27	116.03	89.9	111.86	57.76	141.65	116.89
Hsa.2007	542.23	300.94	434.13	360.93	303.78	345.69	286.73	350.55	725.43	507.25	579.16	213.44	305.58	373.98	153.82	144.21	679.44	165.07	368.58	85.34	547.32	671.71	585.16	850.87	365.89	382.36	251.51	227.11	282.89	105.81	211.43	193.91
Hsa.168	474.79	169.89	163.98	447.01	258.11	297.96	174.91	1337.63	1205.95	550.13	699.94	163.95	163.39	707.07	502.16	257.64	498.75	276.69	443.05	371.45	337.67	565.91	621.85	537.29	113.68	370.4	338.2	160.52	375.51	256.01	382.55	325.1
Hsa.11765	317.91	467.8	285.38	460.98	251.19	247.99	360.4	455.11	484.6	393.4	1786.02	88.6	82.22	397.04	171.03	139.43	371.29	111.29	280.93	411.62	305.05	571.59	290.54	333.98	240.19	372.24	304.62	183.24	821.43	330.28	247.4	256.52
Hsa.977	198.84	217.19	246.04	186.54	118.89	115.25	120.71	212.91	203.46	196.54	204.02	161.56	97.85	250.05	76.04	152.72	208.06	158.75	132.38	71.44	253.32	273.01	271.11	225.1	89.69	377.66	161.86	102.65	143.24	47.73	171.99	141.35
Hsa.3228	201.02	506.06	279.57	121.18	524.23	159.31	339.86	520.42	683.45	745.19	548.45	278.72	285.21	424.91	296.77	227.44	516.6	164.61	335.9	231.47	397.99	1001.7	604.69	639.56	200.35	599.22	223.24	146.79	126.1	183.83	137.64	78.59
Hsa.7395	225.25	489.13	389.68	466.15	452.12	389.89	287.26	1028.81	632.71	730.04	564.99	193.84	656.95	1061.26	401.6	676.61	450.65	839.8	504.59	332.59	1152.6	657.48	1360.7	2308.94	306.67	1760.19	969.31	499.22	213.42	306.14	1273.89	220.4
Hsa.1485	943.9	1727.14	580.51	1231.29	598.37	1087.31	1091.1	1030.33	2763.58	543.05	3163.63	429.87	166.74	1044	1434.95	605.45	1309.25	318.54	1031.59	1763.98	533.68	1917.57	864.82	308.25	565.6	1358.47	1377.39	609.92	1202.02	976.29	1907.93	469.34
Hsa.400	255.2	156.57	120.76	98.09	217.27	227.53	224.49	161.26	138.32	373.76	221.63	163.21	85.16	173.23	146.6	89.66	179.45	93.35	193.16	97.8	416.96	329.93	379.03	219.8	180.42	187.48	147.91	47.49	63.31	88.84	140.72	145.28
Hsa.19653	387.38	183.39	210.09	218.98	263.29	233.65	149.01	353.03	539.89	412.69	334.4	238.03	170.23	322	127.56	124.2	387.39	169.03	174	79.08	362.21	491.64	416.55	463.32	192.66	231.87	130.83	183.68	153.2	70.98	241.7	100.76
Hsa.2858	394.69	465.88	262.98	379.88	261.04	490	383.85	253.59	323.23	463.22	272.29	123.16	138.56	279.81	158.74	124.12	47	166.19	380.29	220.79	468.05	646.22	704.3	426.88	575.02	590.87	318.81	331.09	50.91	312.56	354.72	426.84
Hsa.845	274.89	259.36	52.6	473.26	683.04	148.63	601.22	142.49	116.82	140.72	122.77	104.63	192.28	515.16	115.51	215.87	339.41	97.21	219.53	126.35	235.26	678.41	1162.75	1045.91	173.55	322.91	159.34	350.4	1736.19	122.78	250.05	232.95
Hsa.21160	396.82	257.58	114.09	180.66	180.98	252.43	165.3	321.52	480.54	614.42	412.53	194.53	169.21	312.41	105.91	140.92	458.6	213	164.65	56.81	401.72	636.66	339.89	661.55	216.36	180.27	59.69	148.12	143.11	46.91	272.54	111.55
Hsa.1668	432.36	363.72	351.61	456.05	392.77	395	293.9	414.61	538.59	407.23	355.82	62.1	110.37	500.7	297.56	179.88	296.49	129.59	262.68	382.66	464.89	740.94	370.53	682.94	254.96	522.43	372.99	209.41	309.64	204.4	637.13	329.25
Hsa.347	480.1	877.77	497.04	294.54	421.7	678	559.05	443.48	777.53	424.24	304.56	280.04	403.13	224.56	276.35	356.99	316.33	350.35	471.77	208.12	940.79	1330.52	1523.9	930.5	658.86	735.91	200.09	329.95	204.25	400.21	680.28	529.21
Hsa.285	432.44	440.3	231.91	262.84	425.28	1259.99	69.01	2699.6	5064.85	3921.31	2793.26	1592.57	2075.42	1732.02	1753.66	765.51	1686.31	1482.5	728.14	338.25	5290.96	2879.45	5127.44	2292.22	567.67	1719.3	71.95	46.66	148.67	658.09	348.07	127.85
Hsa.2646	2163.37	1399.64	85.32	459.03	715.89	1072.34	761.09	237.15	943.4	428.59	941.36	707.23	235.3	439.78	128.3	167.33	452.15	126.05	453.94	197.7	1359.74	2504.88	642.19	526.37	1186.11	105.98	73.25	626.07	660.65	55.66	119.42	229.83
Hsa.3076	394.57	163.4	180.01	113.39	173.67	243.66	214.06	177	342.17	426.18	369.09	267.05	143.28	159.38	208.83	138.37	259.32	101.09	139.91	82.78	466.12	499.85	329.18	331.24	183.79	301.56	140.38	123.82	115.38	83.59	97.54	115.4
Hsa.36938	700.36	350.86	235.37	416.31	604.5	568.37	389.66	520.27	743.25	748.45	599.18	441.78	324.86	630.87	300.07	207.1	693.79	156.61	521.08	249.48	905.99	1014.14	1512.37	792.45	538.11	694.32	300.85	178.55	122.1	455.49	407.23	384.07
Hsa.16742	193.39	253.11	151.66	431.23	123.96	252.55	169.39	373.55	396.2	304.59	340.99	60.55	61.82	266.04	102.48	60.96	364.51	49.76	211.02	120.89	142.01	543.62	261.17	253.81	114.35	276.47	156.35	123.46	194.99	110.27	223.53	126.16
Hsa.28193	186.48	137.98	92.2	134.39	145.9	138.79	132.17	151.61	357.08	282.73	286.85	168.89	88.68	174.56	142.76	111.41	170.35	103.9	153.67	63.01	322.51	350.13	299.96	283.25	143.84	216.14	101.26	95.72	135.53	129.21	177.07	173.34
Hsa.43684	186.34	147.78	204.33	266.64	133.6	87.91	159.49	140.1	210.12	165.69	164.57	108.03	85.31	216.45	91.56	134.8	150.95	115.97	141.32	51.68	283.67	301.31	337.28	336.74	112.32	408.69	140.73	139.81	177.29	46.31	154.99	99.18
Hsa.1175	652.39	305.62	362.45	734.55	381.12	558.11	505.08	651.7	610.97	532	618.25	91.49	133.81	717.41	219.11	178.12	326.97	134.93	538.69	434.8	427.44	984.91	559.29	711.67	552.73	823.06	456.53	385.93	241.28	301.59	367.25	385.98
Hsa.3517	366.61	232.69	198.24	130.95	250.42	279.73	239.9	482.66	579.06	420.99	340.93	339.1	232.01	350.46	276.81	203.34	667.77	131.01	391.85	191.18	948.74	607.32	901.05	521.54	246.46	311.84	230.3	183.33	162.67	143.42	252.89	192.68
Hsa.2156	953.03	523.57	390.06	234.82	354.23	644.01	301.97	573.94	1303.3	1510.94	409.65	550.78	395.91	602.49	411.23	303.12	622.37	521.53	118.52	173.16	656.29	1226.55	349.86	1406.22	526.57	332.71	243.61	456.19	106.75	138.03	637.44	332.66
Hsa.301	206.47	264.12	259.22	288.92	246.53	265.12	231.1	225.24	356.68	305.86	286.69	139.37	84.89	246.39	163.28	65.99	219.37	55.41	213.13	75.31	416.17	461.61	435.59	392.26	266.6	313.69	173.51	206.19	176.03	126.13	178.27	185.85
Hsa.3159	291.13	275.47	315.01	179.55	453.05	312.58	235.1	307.05	427.51	452.45	258.7	265.85	181.43	406.36	146.24	123.89	502.77	148.42	424.28	138.74	601.04	365.63	672.97	393.79	316.84	439.31	256.1	217.35	237.51	455.43	315.65	240.1
Hsa.1258	258.54	190.77	185.76	305.05	149.98	188.91	147.82	441.35	589.83	358.06	526.13	88.26	107.69	347.81	178.46	112.69	658.66	122.88	235.32	207.13	277.63	520.87	294.86	256.21	135.68	328.07	249.33	105.07	490.67	136.5	244.79	157.39
Hsa.3820	433.35	481.64	538.16	193.88	240.4	417.57	440.95	275.2	648.62	1301.57	377.39	363.48	606.17	236.68	280.58	263.47	248.59	279.43	601.89	114.85	1192.28	894.83	1329.38	911.9	500.95	694.21	442.4	168.47	150.51	91.47	363.84	440.37
Hsa.7265	175.52	222.07	130.33	188.09	169.83	94.6	151.51	159.96	159.24	163.68	256.29	164.82	126.8	198.09	111.25	143.52	151.87	138.89	110.67	57.69	217.09	297.78	439.01	333.12	84.19	324.72	140.95	152.46	228.86	68.55	129.41	108.36
Hsa.1486	421.66	263.06	191.19	420.25	203.05	382.47	252.54	556.71	687.91	470.64	687.11	80.34	109.52	425.49	262.47	155.87	377.75	138.08	320.67	252.1	259.32	759.87	387.67	322.95	210.3	408.72	347.24	221.61	359.44	167.83	307.98	198.57
Hsa.37058	237.43	354.95	275.39	173.67	205.26	207.1	224.58	340.4	566.68	575.14	333.8	206.25	283.6	256.71	221.28	134.45	509.79	105.71	190.08	92.65	538.64	492.15	374.48	282.85	239.02	443.2	203.8	177.49	130.48	153.81	407.11	185.68
Hsa.2830	675.55	1231.54	135.75	350.32	663.79	992.76	629.65	408.25	1085.01	472.24	1323.34	776.7	370.36	589.32	357.67	198.25	299.31	222.87	608.06	405.73	1524.08	2283.28	582.44	602.03	1135.12	597.6	216.54	199.95	289.38	138.12	70.13	134.53
Hsa.2966	467.52	673.37	593.33	202.51	365.36	688.38	596.31	748.05	860.02	1065.1	497.22	527.69	462.92	655.15	513.48	319.99	210.62	341	851.86	270.51	1561.62	1318.18	1545.31	1210.25	569.14	1242.48	651.06	300.41	251.93	374.35	853.94	878.76
Hsa.10068	325.58	410.69	263.48	492.94	141.93	408.18	292.79	353.05	407.44	351.35	489.63	67.41	129.64	355.87	163.42	140.31	354.38	83.12	313.31	166.06	353.85	663.02	305.66	623.58	394.61	549.79	286.4	169.08	251.73	104.52	408.67	280.09
Hsa.16164	172.36	241.87	230.14	221.55	159.67	213.55	203.27	234.59	200.2	210.5	247.47	45.3	52.27	192.89	103.34	86.56	84.01	71.29	274.24	171.95	131.97	302.75	148.61	96.43	164.12	367.38	182.92	126.93	144.54	112.19	373.08	208.05
Hsa.10047	375.83	385.85	529.3	571.27	50.87	45.03	107.44	634.96	617.36	576.1	590.74	124.76	181.14	511.68	343.3	210.8	467.3	236.74	111.05	208.84	108.2	643.05	633.2	998.61	189.37	345.03	629.87	254.39	315.18	234.94	369.7	119.68
Hsa.6051	146.47	94.89	56.06	188.87	79.57	103.18	205.33	178.64	137.1	198.49	157.86	108.14	133.58	160.25	109.37	264.02	153.36	146.74	138.32	66.22	326.08	262.98	446.03	390.62	71.3	272.68	157.41	227.48	176.26	44.94	201.95	106.93
Hsa.1036	328.84	801.69	211.27	1253.82	198.69	1679.07	547.71	337.32	620.87	1395.09	116.03	320.7	289.32	631	1769.58	183.34	827.23	89.05	749.38	340.02	2984.47	448.75	519.32	161.97	640.77	152.95	651.67	437.61	1083.14	173.52	976.57	1631.49
Hsa.1715	549.6	285.72	260.38	557.93	437.7	409.45	342.81	527.51	745.74	792.76	855.85	150.01	159.21	820.5	323.05	298.04	623.27	158.57	373	654.66	339.5	820.15	608.57	663.16	306.99	612.99	661.74	275.62	794.1	222.41	501.18	507.4
Hsa.1920.1	141.08	348.37	426.87	187.7	179.22	201.35	122.19	105.97	198.53	169.16	178.33	75.92	60.13	102.04	70.51	64.92	230.66	113.31	155.77	53.27	230.54	246.24	157.19	192.86	249.55	323.55	182.28	70.39	171.48	44.67	300.67	73.5
Hsa.12892	386.38	405.92	322.06	528.33	223.09	326.8	285.88	564.66	606.66	402.36	564.54	84.45	109.77	328.04	195.71	116.13	412.83	131.13	353.83	269.03	379.33	689.08	430.2	405.78	201.57	436.57	262.91	196.32	265.38	223.2	312.17	172.56
Hsa.1414	1018.91	402.89	458.84	863.33	381.8	512.71	530.89	1075.46	2294.84	1202.51	1681.88	345.78	375.78	841.34	460.87	302.03	3007.77	439.83	481.7	348.68	988.19	1287.43	747.19	835.88	433.58	712.71	938.36	349.97	1752.33	260.98	495.35	350.33
Hsa.2568	875.34	837.82	473.75	485.29	295.83	551.23	353.91	456.25	791.18	579.36	406.44	354.66	294.12	315.85	225.12	158.63	648.21	224.61	216.06	103.01	754.02	1877.21	676.58	1005.28	487.04	497.34	202.57	319.55	206.89	117.04	364.02	134.02
Hsa.2840	164.19	179.53	153.9	194.67	243.8	245.41	195.85	182.83	409.92	451.84	320.9	189.75	100.12	279.12	162.16	85.9	241.93	83.34	245.95	55.08	284.98	387.52	168.99	265.81	213.26	257.98	89.28	89.03	130.2	149.51	86.53	153.76
Hsa.36354	153.51	204.13	203.5	247.7	160.81	167.33	228.71	235.09	525.44	369.59	414.13	206.78	202.84	338.32	231.34	104.19	177.84	85.03	217.8	66.36	455.29	453.95	422.74	279.62	142.32	273.85	181.46	225.99	107.99	64.77	217.6	252.45
Hsa.14896	324.51	202.19	179.68	228.99	175.02	241.37	176.14	330.19	355.35	325.57	393.94	51.97	58	292.49	125.85	79.53	314.98	82.98	201.15	182.95	191.37	557.42	235.47	229.41	134.79	286.63	186.48	149.39	357.85	156.3	189.77	147.74
Hsa.978	351.47	228.76	399.66	295.08	150.27	127.62	192.32	249.68	224.62	183.33	364.09	226.59	158.88	229.94	118.08	193.6	233.44	242.14	148.88	97.99	537.47	411.95	434.39	639.23	142.17	442.26	206.47	187.89	130.79	62.33	199.27	150.03
Hsa.852	187.61	237.02	357.44	215.15	331.96	141.19	220	220.15	290.45	336.92	373.12	201.33	238.53	282.56	144.14	477.37	308.91	426.91	250.27	179.91	868.8	408.84	879.08	1152.77	149.04	728.84	258.37	181.93	177.24	144.23	761.05	312.05
Hsa.919	822.93	1081.12	276.72	1249.04	1620.49	759.53	901.74	171.91	468.73	1501.46	925.25	319.09	370.54	336.1	180.92	422.78	133.15	147.47	342.36	342.91	782.05	1371.07	2900.85	3834.92	333.4	544.06	325.35	799.05	701.99	44.1	407.33	1344.55
Hsa.41163	220.8	155.23	171.89	127.94	266.95	193	160.84	243.96	353.03	191.4	146.71	226.61	108.82	129.44	141.99	107.01	242.96	64.42	204.67	63.31	409.9	362.82	386.95	213.37	208.58	209.63	118.64	141.07	158.72	130.82	148.51	132.94
Hsa.35201	236.66	168.12	119.92	154.7	163.09	198.25	199.51	407.85	717.04	497.13	390.38	274.71	280.69	391.37	239.8	157.18	635.07	120.62	192.98	78.72	456.4	412.71	397.39	268.88	170.9	234.22	123.94	140.09	154.37	117.95	158.84	142.79
Hsa.9972	370.48	215	71.89	248.49	323.12	156.44	292.15	321.6	359.3	156.7	385.9	1044.64	179.12	177.04	162.01	185.58	342.06	415.47	358.81	381.27	1003.99	303.21	855.03	1788.25	78.7	661.52	730.66	269.18	767.68	97.34	202.33	192.7
Hsa.38375.1	323.79	380.27	829.38	228.36	309.17	393.09	373.59	520.57	669.83	1525.77	302.14	318.64	445.95	306.38	362.33	242.96	463.43	153.37	450.32	105.59	1253.7	789.88	965.44	699.29	424.45	1252.46	258.12	227.24	536.28	164.79	323.75	320.86
Hsa.359	200.76	229.5	229.89	321.08	244.12	272.63	266.32	252.16	551.01	367.82	464.38	209.12	188.05	317.86	223.47	96.73	360.34	75.9	274.62	78.74	575.35	682.11	497.65	469.64	225.45	276.06	173.17	309.87	111.39	159.62	220.82	259.23
Hsa.3260	371.16	187.43	211.89	175.5	243.12	281.26	233.6	267.16	192.8	217.85	186.36	180.49	144.15	343.92	94.82	99.73	108.04	59.12	178.6	63.96	348.94	661.84	356.76	208.57	282.44	174.48	184.43	270.78	283.8	86.79	153.67	165.05
Hsa.109	272.75	398.29	588.7	316.77	212.64	258.21	240.3	1927.02	1569.65	392.16	437.25	108.4	56.33	281.61	414.58	90.61	1815.83	242.19	320.19	202.51	299.91	506.14	890.74	457.61	200.21	971.07	304.82	153.13	283.51	845.23	394.77	163.77
Hsa.1522	708.45	621.56	440.19	660	377.23	566.23	520.72	689.85	1070.16	790.65	1217.31	43.23	227	883.61	256.75	239.02	776.7	172.33	799.33	531.12	349.89	1270.55	445.27	826.31	509.51	844.02	609.19	394.96	518.08	438.5	795.49	437.28
Hsa.465.1	269.12	309.66	470.47	336.08	427.06	174.97	223.12	379	358.98	427.36	338.19	346.67	389.02	358.08	261.39	325.51	243.76	389.85	462.59	182.13	752.29	316.67	1214.89	1477.7	178.58	1395.79	429.92	245.45	161.54	166.68	325.62	227.83
Hsa.7614	209.59	359.68	145.24	346.05	192.12	163.86	210.94	329.61	166.23	544.61	324.42	217.44	201.32	326.92	144.38	301.71	196.44	345.36	203.37	117.8	410.04	295.59	625.88	504.41	92.09	374.15	255.76	187.85	188.82	111.7	290.39	97
Hsa.370	281.65	311.21	204.29	238.72	324.68	363.01	314.14	257.75	418.24	435.28	392.2	187.15	175.11	267.22	204.05	123.35	279.21	72.18	278.53	83.8	494.34	557	522.19	263.36	357.94	359.31	132.75	264.31	125.05	162.32	220.11	218.89
Hsa.12024	552.33	450.79	481.05	707.55	325.59	487.41	359.68	685.1	723.21	568.51	761.57	120.48	139.08	505.09	306.23	179.91	460.63	230.7	404.99	384.75	354.1	864.02	642.49	651.42	272.03	712.86	415.16	291.92	446.95	269.5	531.32	260.82
Hsa.896	129.61	109.46	287.91	202.72	42.85	70.41	241.75	484.94	420.01	703.5	857.12	192.33	268.12	440.46	70.12	217.55	332.39	326.27	65.36	107.43	424.97	324.23	333.09	540.54	50.44	196.24	142.48	138.06	81.93	87.42	107.48	131.64
Hsa.12754	304.71	434.4	139.75	476.41	233.58	366.9	105.43	489.54	238.67	298.23	396.01	42.8	81.9	381.23	163.63	104.59	175.23	96.67	259.02	292.41	145.12	739.79	227.13	325.64	72.08	303.48	435.89	107.22	196.88	241.98	317.26	166.83
Hsa.43155	562.9	147.97	493.12	488.72	281.34	253.8	306.25	282.72	193.69	241.39	247.85	273.61	222.04	382.68	156.07	386.15	187.21	173.1	320.38	155.02	535.5	519.93	829.73	442.52	191.86	836.5	278.41	322.1	232.26	95.06	318	149.49
Hsa.2179	444.72	390.86	361.18	80.53	174.66	303.04	89.08	652.89	842.89	956.99	411.37	184.71	207.33	425.5	180.56	177.17	328.79	233.55	161.93	69.46	150.14	683.08	245.8	329.62	117.72	189.96	136.89	131.98	70.63	136.05	287.27	228.32
Hsa.17956	222.8	214.35	233.52	327.05	158.87	202.31	152.88	343.06	418.11	266.85	349.28	57.56	63.19	256.45	160.7	67.34	354.14	83.98	161.73	157.75	173.48	369.29	208.16	219.53	105.48	205.29	185.33	147.65	229.34	118	168.95	97.14
Hsa.15844	109.27	146.73	101.49	126.73	77.45	107.8	78.94	374.06	332.32	287.13	371.72	42.7	73.71	238.72	134.16	117.95	310.78	92.66	129.18	95.61	98.08	242.48	151.47	130	105.65	196.47	122.95	64.55	316.24	79.17	101.92	95.84
Hsa.3136	274.33	300.78	340.42	264.74	199.75	270.45	266.01	347.1	532.11	444.1	471.27	237.78	211.31	294.23	206.16	127.98	333.01	129.27	202.55	124.69	418.36	521.69	474.08	272	259.15	463.03	191.48	184.5	96.57	160.73	269.78	242.56
Hsa.44686	131.61	253.62	195.44	233.08	156.15	150.52	156.32	146.67	63.52	141.66	152.17	97.21	93.96	207.94	69.32	130.63	66.44	147.08	121.07	61.88	235.78	266.73	479.93	373.12	96.97	308.84	116.21	164.73	203.66	67.71	183.42	73.78
Hsa.733.1	519.91	724.18	541.72	905.94	469.31	677.67	614.59	1117.16	458.87	562.94	452.99	443.75	636.04	1293.07	594.98	892.78	284.26	1262.2	539.47	267.51	1370.11	1330.65	2246.16	2862.22	264.72	2014.34	795.27	720.7	566.16	296.3	1193.12	421.84
Hsa.2843	117.44	141.4	129.38	144.95	123.87	94.85	99.36	181.91	312.2	275.51	243.16	168.14	122.18	229.07	151.8	88.91	200.07	60.67	162.15	89.67	344.89	307.97	327.79	204.57	88.86	134.6	144.16	117.03	44.63	100.56	171.05	100.24
Hsa.2149	336.93	93.29	235.83	115.19	161.53	82.02	119.77	284.69	528.22	317.92	408.64	150.9	190.47	286.47	136.74	69.54	398.43	85.9	61.8	59.92	158.9	343.23	165.12	320.32	97.37	154.3	122.46	59.85	171	66.03	94.68	85.8
Hsa.16100.1	200.86	110.41	113.94	188.02	103.76	171.47	111.13	247.53	327.76	192.63	256.93	52.18	57.57	195.37	111.76	50.3	317.88	55.58	140.97	141.11	131.35	414.27	185.61	221.84	138.83	169.88	161.2	111.22	208.95	128.31	104.92	107.69
Hsa.321	144.9	362.43	274.69	214.05	250.67	135.4	280.15	301.67	324.05	349.43	299.47	168.3	112.33	214.14	145.31	117.61	133.27	75.76	348.01	142.65	223.52	470.86	232.72	285.49	311.25	403.26	189.09	136.27	98.02	132.93	157.47	192.35
Hsa.13834	222.82	289.62	181.88	232.36	75.53	174.18	131.26	497.47	415.5	269.91	313.04	74.13	42.3	316.99	188.94	95.19	310.96	104.54	154.73	118.08	169.85	401.05	141.84	179.14	53.5	214.1	198.26	118.41	181.27	110.72	183.53	76.62
Hsa.34384	244.78	304.8	167.26	211.03	242.27	234.41	235.72	340.96	538.19	587.07	305.19	205.82	230.24	282.78	245.65	144.36	352.58	111.64	376.04	125.15	618.97	481.39	637	324.46	219.36	466.75	159.65	186.83	135.7	158.23	172.11	226.88
Hsa.557	115.36	199.88	208.42	181.74	94.45	64.37	144.92	127.23	126.91	139.34	163.66	81.14	66.8	113.14	77.19	158.81	69.05	98.54	149.06	42.26	212.65	198.98	252.57	267.74	77.75	363.27	146.69	83.94	85.43	46.85	173.01	106.93
Hsa.612	139.4	215.38	234.69	613.12	153.16	163.62	400	543.1	549.98	439.08	722.62	295.43	511.75	937.67	358.95	635.69	330.27	303.66	430.28	282.69	894.11	771.39	772.35	2003.53	115.76	1164.98	587.09	438.59	57.33	49.25	270.74	218.77
Hsa.1761	248.14	101.06	62.1	267.3	116.32	139.27	68.35	257.99	242.39	216.69	242.46	48.07	45.94	199.52	104.67	64.66	302.13	49.52	156.07	102.76	74.34	292.12	164.97	131.52	73.89	125.27	193.39	71.05	270.24	81.8	161.45	117.55
Hsa.1284	252.97	215.39	513.97	285.08	259.07	188.08	156.26	385.28	511.97	227.32	415.16	220.08	44.95	207.98	309.97	112.16	462.02	152.68	416.47	321.48	276.83	285.31	653.67	463.64	145.44	426.24	400.29	102.29	152.2	181.81	486.76	194.24
Hsa.44876	228.69	81.59	182.09	209.17	122.91	143.2	184.77	247.71	103.1	230.22	187.31	109.72	178.91	203.97	71.19	168.28	297.34	177.47	162.13	84.36	293.79	277.7	728.48	788.38	124.02	222.49	194.69	240.5	220.51	60.88	131.6	107.2
Hsa.2363	474.6	251.1	317.01	414.66	200.76	271.09	269.59	303.55	642.28	424.29	458.36	162.91	230.83	255.92	163.68	134.61	548.92	147.45	214.79	79.62	390.63	687.31	453.95	589.57	301.81	268.25	222.33	205.54	157.66	77.61	179.58	138.13
Hsa.2567	449.74	249.69	311.84	327.23	389.79	326.28	250.53	358.75	492.35	330.3	438.71	202.96	203.58	339.88	185.11	166.92	411.46	219.53	319.21	106.3	452.1	613.5	604.53	684.2	318.38	273.4	185.91	187.25	240.74	135.54	391.32	214.8
Hsa.37038	185.47	183.38	123.63	191.83	289.42	210.05	168.08	375.76	466.35	428.96	332.66	207.37	185.63	292.17	155.57	108.84	423.32	93.53	217.39	88.47	484.75	439.58	466.44	329.45	170.91	313.85	117.23	144.14	130.31	129.75	128.31	180.89
Hsa.154	460.15	544.4	533.28	705.93	283.89	395.12	460.03	1481.05	1307.25	670.5	1052.67	174.08	306.29	698.83	367.87	381.57	429.7	465.54	852.76	514.11	596.39	1026.71	686.11	944.16	259.52	1193.87	629.6	272.34	579.27	603.01	978.36	416.35
Hsa.31933	200.99	216.86	239.38	147.45	177.59	210.63	199.44	146.41	120.8	172.37	138.97	50.33	53.1	107.87	100.25	74.18	85.24	56.8	184.84	53.52	335.36	296.39	318.3	147.85	185.94	259.87	118	159.38	92.95	124.34	167.96	129.57
Hsa.61	151.17	206.79	102.48	359.02	62.59	86.92	217.45	372.39	283.77	450.77	316.03	161.22	250.75	321.45	148.36	408.77	158.97	414.05	239.35	80.32	349.33	473.1	498.21	1218.94	64.45	390.96	215.78	226.57	92.29	97.61	485.19	182.23
Hsa.2856	228.67	161.4	210.61	330.45	220.03	255.61	202.63	198.84	640.18	407.03	730.41	352.75	169.86	310.02	194.25	179.31	222.26	442.5	312.29	99.03	575.55	521.55	1247.27	976.98	204.14	352.45	225.84	241.03	58.29	133.71	282.37	247.3
Hsa.1521	215.68	202.88	53.55	204.37	132.77	171	213.37	190.69	259.22	243.74	200.3	43.81	52.08	197.91	108.66	53.37	287.82	55.29	83.09	88.79	189.43	343.25	143.87	258.81	123.23	138.45	127.1	131.42	158.23	48.11	90.36	172.14
Hsa.5120	240.02	140.07	59.79	263.01	76.77	103.87	218.09	168.91	171.47	190.2	329.2	186.79	125.07	202.73	126.13	161.6	199.07	211.88	160.2	85.19	330.93	313.06	446.88	530.92	80.96	336.4	101.7	219.03	221.35	45.04	172.15	104.81
Hsa.1806	378.39	377.53	130.39	466.07	162.53	434.07	406.83	246.25	167.55	205.47	331.34	50.34	41.13	234.72	71.58	65.59	87.56	50.5	169.97	127.17	161.05	655.24	237.25	263.92	312.49	248.93	152.08	255	369.02	106.54	201.78	146.29
Hsa.893	200.06	290.16	260.93	286.33	113.4	84.84	135.68	198.96	152.05	150.02	168.09	95.08	87.06	269.14	79.06	148.23	138.64	114.83	118.97	62.75	445.51	275.98	421.64	467.12	70.3	472.95	163.81	133.6	123.2	62.17	234.56	95.65
Hsa.3305	786.49	1369.39	342.02	571.43	338.25	1107.4	775.86	225.24	601.22	486.87	354.77	360.64	450.13	220.69	371.56	142.82	40.82	179.77	362.76	210	599.02	998.95	652.7	488.75	1125.52	752.92	499.32	675.37	110.55	148.48	241.78	141.91
Hsa.3256	354.54	306.81	229.68	280.91	242.97	385.54	353.02	341.67	291.87	338.71	300.99	207.78	141.93	178.58	227.21	191.55	155.09	198.51	383.21	178.45	496.62	763.98	781.79	518.68	318.28	611.49	299.32	254.12	201.07	118.79	532.23	386.57
Hsa.15167	280.86	271.5	134.04	347.05	193.48	234.77	236.43	428.08	505.6	391.72	419.25	53.09	100.35	380.71	182	115.28	395.95	107.81	286.28	216.9	263.69	582.81	296.54	344.91	224.22	394.33	255.23	149.83	243.28	182.3	199.05	226.88
Hsa.10171	256.97	210.94	324.9	367.31	98.68	143.58	78.51	267.31	296.59	244.06	470.2	74.85	65.79	296.38	108.11	76.54	267	75.28	172.87	116.98	182.89	450.98	241.49	216.88	134.51	289.48	244.89	85.64	151.01	71.33	207.88	158.98
Hsa.11340	307.15	414.25	292.95	448.89	136.43	342.73	169.21	663.08	635.6	439.34	682.86	46.42	132.6	356.26	180.88	122.63	498.24	97.55	517.4	347.8	156.99	857.28	367.84	451.85	295.52	436.08	189.25	187.18	383.39	158.75	607.7	193.99
Hsa.1480	207.09	206.9	98.44	289.16	130.17	201.6	170.46	344.79	388.72	300.71	346.57	57.95	56.66	257.71	127.68	66.01	382.12	69	176.06	138.97	206.36	455.03	232.51	260.78	184.48	260.33	165.6	135.31	182.7	117.13	120.36	126.03
Hsa.2372	200.5	144.55	207.25	90.7	246.24	284.98	201.42	545.52	768.02	426.64	402.72	285.79	173.93	388.05	202.95	167.52	481.96	181.04	44.38	94.75	296.38	595.24	211.11	194.33	152.18	251.21	115.53	82.16	122.15	70.73	121.77	187.75
Hsa.216	497.99	122.33	193.52	125.94	100.02	276.53	136.44	269.17	595.9	434.12	321.39	213.74	145.58	281.78	98.73	130.15	503.87	138.59	163.47	71.58	376.07	465.5	261.66	503.33	157.13	140.58	98.84	205.11	40.45	47.12	116.03	97.59
Hsa.2543	693.84	344.84	168.06	193.79	309.54	454.95	166.67	534.53	1006.41	704.57	468.46	328.99	207.59	394.24	236.27	257.54	294.54	348.51	99.89	40.36	677.73	744.37	221.09	680.06	176.53	205.88	94.11	140.15	82.02	73.9	239.42	238.67
Hsa.3164	283.57	194.44	211.36	120.26	354.19	355.26	308.62	410.48	521.87	683.34	341.83	297.7	486.67	322.45	310.01	162.13	390.41	120.65	275.52	169.51	774.01	645.63	647.11	412.02	423.86	399.96	233.56	218.29	175.24	182.32	113.54	269.89
Hsa.21369	314.96	381.16	175.33	174.18	251.86	348.87	286.84	360.23	440.32	562.39	311.69	187.49	186.9	182.61	177.39	152.96	200.76	182.6	202.25	71.71	388.69	778.5	387.94	318.72	258.26	390.56	131.8	230.99	166.93	144.42	417.34	140.66
Hsa.1489	284.82	202.11	146.37	304.05	187.09	207.73	202.44	361.8	611.48	373.85	455.94	59.89	81.77	331.89	150.34	93.1	562.77	98.54	189.22	198.41	264.16	522.15	228.81	314.95	173.56	244.57	216.18	148.01	333.3	175.71	148.5	119.8
Hsa.741	639.42	619.3	62.82	408.83	720.55	376.85	610.27	627.43	453.56	198.77	652.46	430.27	664.4	1006.89	223.17	470.98	193.34	361.48	318.11	599.26	1554.57	1111.79	807.81	1280.59	542.67	938.24	283.72	346.81	154.06	107.26	155.6	312.5
Hsa.1502	433.81	64.65	102.77	259.28	94.51	123.62	124.42	385.64	528.74	451.16	509.08	57.29	104.71	350.32	113.02	120.34	538.87	65.77	178.58	197.4	219.82	516.32	182.24	276.92	164.25	294.86	257.18	111.37	566.04	61.16	150.57	183.96
Hsa.14360.1	398.56	239.29	275.85	363.34	223.49	244.46	165.84	444.98	810.86	446.44	583.89	95.88	113.75	494.29	177.61	137.06	876.75	140.18	267.08	247.38	377.58	599.21	372.69	437.26	208.64	395.9	289.21	141.89	638.52	196.59	240.96	296.38
Hsa.2317	327.23	326.48	362.11	316.11	258.9	528.79	391.15	260.24	436.35	878.5	602.51	308.53	183.21	244.99	249.53	262.66	122.44	240.99	330.76	105.91	498.75	917.97	530.13	323.46	301.05	436.87	215.26	207.61	119.85	87.75	311	298.11
Hsa.2634	397.99	152.99	225.12	213.92	134.9	167.45	128.72	246.93	490.74	351.32	401.61	151.66	196.02	261.75	113.91	98.07	518.99	89.87	128.59	52.31	255.99	401.26	304.2	431.97	118.21	238.67	101.05	123.22	128.9	67.41	138.05	118.19
Hsa.4251	339.08	297.19	121.7	234.19	168.78	173.43	215.67	291.16	166.31	309.78	214.04	183.55	345.62	369.17	170.48	360.11	201.12	398.19	215.17	108.41	706.21	481.33	884.76	890.47	106.22	570.97	161.62	200.45	194.23	81.53	368.06	170.27
Hsa.641	232.63	301.58	93.51	419.37	39.68	111.44	304.47	219.79	233.4	523.76	437.9	259.55	230.7	243.87	285.78	418.63	79.96	429.87	220.97	163.02	396.84	662.38	475.46	471.89	136.19	629.81	260.76	282.12	72.85	83.9	288.35	188.53
Hsa.3239	262	430.97	207.35	257.02	187.43	284.03	461	186.07	337.91	270.49	353.19	220.83	145.19	228.42	156.6	84.81	107.15	55.25	192.49	68.45	370.21	660.62	356.94	201.11	263.19	259.95	141.86	241.26	207.35	102.26	160.24	185.59
Hsa.41322	874.06	161.43	160.39	185.57	612.41	283.82	323.84	101.29	128.22	251.29	350.45	150.59	104.34	266.36	129.69	273.35	140.09	141.55	115.81	109.3	451.05	604.35	555.62	1097.08	163.33	315.37	211.47	542.86	763.1	87.38	146.99	176.97
Hsa.1537	641.94	409.16	173.53	698.94	274.47	540.47	364.1	470.47	907.28	754.66	962.24	195.76	147.64	388.21	417.23	230.61	534.91	111.15	350.56	269.08	227.06	706.45	323.07	320.65	245.14	374	402.29	219.36	322.07	182.67	315.91	326.43
Hsa.25745	540.41	292.55	309.16	345.21	248.32	322.43	209.85	234.09	451.34	311.69	356.72	153.41	117.27	188.61	122.25	96.74	323.59	92.43	168.52	71.68	479.78	754.54	426.28	607.72	277.83	257.38	167.12	181.78	163.2	52.48	227.25	165.1
Hsa.3940	470.77	436.94	403.91	259.78	379.89	359.66	358.6	476.47	952.73	892.82	604.73	284.42	332.73	300.51	366.99	193.44	869.28	175.08	374.08	143.33	1045.31	822.4	893.13	389.74	341.54	461.1	260.42	263.74	463.4	279.89	403.57	279.8
Hsa.1567	341.39	172.38	344.54	352.38	214.5	274.35	202.49	450.97	623.79	556.23	386.72	79.8	89.27	265.36	231.48	113.47	390.82	138.69	191.49	522.01	339.54	515.59	442.53	447.54	126.83	431.33	360.04	141.15	391.45	180.5	196.97	313.85
Hsa.3067	669.25	1171.17	467.69	325.93	701.4	605.05	470.93	599.3	909.73	1029.18	1182.28	741.36	779.86	610.03	727.14	334.4	326.22	305.29	454.15	365.84	1271.41	1357.82	1359.6	410.72	897.9	1100.72	589.91	181.57	371.63	246.57	418.46	210.67
Hsa.692.2	328.37	1063.72	85.09	935.2	42.13	373.77	549.1	215.5	281.86	393.58	566.9	306	264.9	167.89	287.45	110.5	180.73	220.48	39.38	84.99	275.65	749.41	288.4	182.14	322.63	339.1	183.96	733.77	107.52	42.74	147.19	52.96
Hsa.9235	352.12	376.56	286.98	377.7	191.49	195.34	296.81	235.41	168.8	272.43	336.36	87.78	111.7	280.72	137.94	216.04	125.84	315.31	165.74	44.74	892.89	570.08	799.65	945.55	121.31	350.46	190.8	218.52	112.36	40.73	435.78	232.01
Hsa.465.2	319.35	309.43	756.02	388.58	378.73	196.15	224.05	439.35	350.59	481.95	372.57	367.87	426.59	407.03	268.42	349.54	308.23	386.26	537.27	218.4	851.13	437.83	1266.36	1544.21	269.22	1556.22	483.6	274.62	206.73	175.57	341.16	290.21
Hsa.2884	107.8	116.41	153.4	119.83	114.48	112.34	115.5	173.97	282.74	225.26	240.36	137.11	108.8	184.43	105.47	71.92	155.9	60.14	169.17	49.58	298.09	233.99	305.29	162.98	60.68	201.08	101.92	99.31	104.37	90.6	130.47	161.69
Hsa.2135	960.89	777.23	230.44	460.91	1086.31	716.46	498.9	516.15	1353.09	992.75	1392.89	1141.57	89.69	795.58	348.37	256.73	119.7	180.87	659.01	235.79	527.36	1167.96	825.15	387.45	444.99	303.88	400.83	547.05	725.48	164.76	450.14	348.45
Hsa.1799	668.78	183.38	92.98	354.94	447.9	345.8	525.14	235.55	406.8	331.61	1060.13	92.4	211.26	312.63	233.77	133.84	368.83	131.93	174.27	334.19	195.17	1301.63	369.28	877.56	130.8	282.62	383.16	196.77	1140.3	157.44	128.7	295.91
Hsa.17353	665.99	309.73	83.88	250.45	73.39	258.09	120.52	427.53	544.13	420.78	502.37	95.93	207.13	148.72	279.34	265.38	513.46	134.35	91.62	249.46	266.81	703.28	330.46	565.52	234.16	153.52	480.81	273.8	312.06	104.1	80.85	136.17
Hsa.2008	375.4	329.24	277.23	367.25	201.18	301.14	184.55	257.79	370.89	233.95	331.94	144.11	160.94	223.22	125.93	92.54	287.21	109.1	212.62	83.88	329.41	647.06	431.78	419.62	302.31	235.4	121.3	164.41	148.29	80.37	192.1	164.54
Hsa.22775	638.5	292.79	518.48	497.96	379.71	360.72	378.65	450.14	866.15	558.37	704.6	215.49	290.77	387.94	248.44	226.32	794.67	198.85	326.18	128.67	391.61	835.99	763.9	747.41	389.64	441.48	250.56	318.21	385.33	152.23	223.54	324.23
Hsa.3298	187.6	296.57	218.58	241.05	251.91	303.53	280.32	211.83	417.46	413.39	337.89	159.49	141.96	232.65	243.52	101.56	315.94	91.2	231.77	84.69	486.06	400.91	621.96	205.75	264.69	294.51	204.74	168.91	267.11	103.61	198.81	186.67
Hsa.964	350.05	430.32	162.88	331.69	124.94	85.44	385.98	359.32	218.26	227.99	348.66	230.34	225.94	316.21	235.41	297.76	228.84	304.78	180.98	112.82	427.36	427.67	685.79	696.3	169.65	377.94	219.72	328.67	283.14	81.93	364.28	244.68
Hsa.6048	115.56	446.97	38.97	541.29	106.7	132.56	315.17	529.51	380.36	674.61	591.74	258.67	349.16	657.94	335.95	342.33	359.41	527.5	317.88	154.62	486.75	470.82	706.78	1118.5	122.67	754.53	399.2	301.95	249.44	180.16	514.81	205.72
Hsa.3274	211.45	323.79	198.46	343.06	235.42	318.65	291.95	234.07	481.81	335.52	419.02	190.39	177.46	293.01	185.45	87.38	211.12	77.69	233.24	70.62	450.74	714.46	448.52	350.72	258.77	306.37	138.05	302.86	114.98	122.55	213.54	221.97
Hsa.2985	378.2	219.72	175.33	74.82	302.66	276.43	256.89	495.6	1002.84	714.96	608.67	427.01	442.36	528.28	370.29	229.78	1076.05	226.59	127.1	91.69	749.58	571.54	485.86	415.64	237.81	307.44	125.3	194.27	244.9	171.48	97.97	168.61
Hsa.1726	399.15	270.17	388.65	383.58	267.95	276.1	258.09	832.7	888.03	442.44	564.11	145.26	194.16	419.68	409.39	288.37	516.72	322.29	478.93	316.41	598.41	554.79	515.41	790.08	172.51	572.9	488.74	173.15	447.14	370.28	554.59	361.26
Hsa.773	134.61	395.36	1004.59	370.35	765.48	246.89	356.25	989.32	551.75	949.81	1683.06	487.07	901.68	814.71	369.89	781.45	463.63	1432.88	1038.33	366.4	2036.44	428.84	1548.72	1843.47	174.4	1271.62	1038.03	414.13	267.59	404.71	906.06	583.6
Hsa.550	276.88	292.74	229.11	191.27	131.01	93.65	261.26	198.84	223.93	241.58	405.2	203.88	198.49	283.64	181.31	250.73	84.92	272.06	179	78.94	381.94	360.35	375.91	455.35	114.15	387.43	175.12	149.7	176.91	61.16	138.26	197.99
Hsa.2390	205.66	200.51	280.93	335.96	166.47	200.72	151.2	262.32	394.92	319.75	274.02	138.52	150.21	287.97	94.45	105.21	372.19	104.3	60.4	77.62	302.13	447.64	183.8	123.91	122.74	251.55	164.45	78.82	128.7	71	91.32	155.37
Hsa.7852	456.49	474.89	434.96	626.55	167.68	167.74	534.26	535.12	345.25	465.81	524.96	290.69	408.23	442.69	183.25	503.31	173.38	554.1	412.48	192.76	812.92	711.61	841.24	813.53	315.4	665.48	409.14	609.7	220.53	181.49	1542.89	336.63
Hsa.3926	493.11	276.84	73.5	71.92	175.87	313.58	235.69	363.02	479.13	382.39	336.54	132.23	176.17	220.68	109.79	120.73	206.96	124.62	190.39	103.37	543.97	731.17	565.63	261.22	458.26	154.05	38.62	45.62	47.56	114.77	77.67	102.31
Hsa.2513	409.37	133.67	203.63	127.19	197.7	208.96	160.61	480.08	678.88	623.27	299.36	284.55	221.9	297.71	191.84	315.38	325.28	294.45	191.83	70.41	556.56	542.87	429.92	849.61	146.64	257.38	116.11	90.88	119.02	69.22	166.56	234.26
Hsa.43242	158.68	189.63	171.7	201.51	81.44	80.36	104.64	123.35	126.83	137.42	132.97	70.54	97.09	179.77	80.96	112.95	122.85	126.97	82.42	53.55	225.22	254.74	280.61	229.57	67.25	262.94	108.82	106.58	115.42	38.61	101.85	78.2
Hsa.1854	909.26	2430.62	169.19	1277.72	605.5	1687.82	1229.49	464.32	443.81	199.69	709.98	113.25	69.3	267.66	230.64	134.64	354.77	141.29	768.26	382.38	383.82	2065.55	520.52	435.82	590.41	394.7	385.39	942.84	1261.65	351	407.72	299.91
Hsa.3353	490.22	348.22	603.76	128.13	240.97	916.52	261.76	267.09	752.76	1466.14	324.16	198.02	43.18	840.96	487.21	898.13	280.73	142.76	218.92	342.66	282.5	254.54	556.02	436.12	168.45	1167.07	78.35	38.5	114.79	75.54	84.14	119.43
Hsa.1220	261.05	122.92	70.72	249.25	221.69	178.59	164.71	217.09	275.95	219.58	375.42	48.87	42.68	193.3	125.62	94.35	259.71	43.92	128.33	240.87	157.79	456.5	284.04	349.74	152.89	171.75	108.12	147.64	313.78	82.65	128.67	220.34
Hsa.1259	257.02	867.17	147.86	382.9	94.54	195.67	319.6	198.37	337.45	222.27	411.17	61.35	45.46	153.11	94.6	38.2	367.93	57.58	135.29	144.05	183.84	738.92	133.6	198.2	182.31	135.14	133.15	135.47	283.24	70.61	105.37	78.81
Hsa.1516	462.81	585.62	222.9	469.38	314.66	601.77	543.61	216.99	368.49	367.47	546.2	41.63	39.48	362.96	160.17	63.92	284.81	78.48	280.47	195.35	348.77	780.74	238.98	410.12	455.51	262.98	144.06	284.11	263.7	174.48	387.38	241.78
Hsa.1272	581.33	588.43	300.5	806.58	206.64	594.26	449.7	740.94	660.89	398.75	449.15	107.03	146.48	288.37	339.22	184.15	340.94	260.7	202.06	186.57	307.46	841.5	495.04	669.07	238.52	272.44	360.35	342.23	218.89	210.89	299.17	172.56
Hsa.2999	373.18	215.12	98.58	153.47	381.51	283.18	245.02	152.24	304.35	503.86	291.27	258.5	177.99	207.74	128.22	208	244.86	78.67	165.81	92.69	363.64	514.97	473.56	296.11	305.48	246.98	103.72	187.54	158.06	119.19	132.53	237.48
Hsa.18401	721.51	221.82	479.37	580.34	361.61	348.5	339.68	967.61	1238.42	667.9	309.51	102.94	155.7	917.98	470.63	293.44	990.37	389.39	240.24	459.95	681.24	1151.69	496.22	1133.74	234.65	272.84	460.53	294.34	440.85	415.89	348.2	281.12
Hsa.1433	215.92	198.58	130.67	202.13	179.12	132.95	73.71	596.28	285.35	236.1	251.3	38.5	97.65	360	125.78	97.9	568.62	71.85	290.44	236.45	252.61	608	237.19	491.77	180.5	257.06	233.41	92.55	160.71	236.69	100.37	54.77
Hsa.348	121.53	194.62	142.26	142.47	125.97	128.83	194.09	219.51	396.78	329.28	234.2	136.75	147.79	144.71	140.66	73.9	333.5	66.22	138.09	52.38	311.49	326.36	289.83	204.5	121.99	247.35	137.24	100.37	112.14	81.69	192.62	117.59
Hsa.3040	480.46	294.86	184.33	158.27	208.34	394.5	214.01	318.48	520.89	401.88	237.8	177.05	224.15	269.91	211.96	125.22	515.34	141.43	283.78	111.14	604.36	656.41	815.25	570.04	380.87	273.24	194.43	193.55	136.89	258.64	247.21	123.27
Hsa.695	1399.87	763.46	1200.17	1662.57	558.07	755.81	901.46	1547.74	1069.57	968.73	498.12	753.55	975.39	1765	772.96	1307.06	982.03	1506.68	932.7	539.17	2809.59	2286.79	2989.18	3263.65	516.07	3190.57	1231.25	990	47.2	395.49	1562.84	540.79
Hsa.680	190.15	565.98	134.12	463.34	429.97	169.64	459.82	207.62	313.4	427.22	1050.05	646.47	78.78	410.6	244.87	194.53	174.21	94.95	354.84	188.25	260.18	465.91	603.98	354.66	199.35	428.82	373.65	348.22	1043.61	84.17	295.56	355.97
Hsa.28162	185.54	239.25	168.88	262.01	197.16	151.83	141.75	299.54	715.43	359.2	648.7	404.09	252.78	738.77	273.39	210.7	425.25	136.74	351.36	214.22	128.01	338.9	37.75	156.02	116.07	139.16	271.79	70.98	117.54	137.5	180.74	111.18
Hsa.9285.2	386.58	260.21	295.67	363.28	249.67	174.66	314.28	313.02	80.19	305.58	426.43	333.94	388.24	563.1	260.8	253.68	99.04	192.99	166.56	99.7	875.17	485.32	536.52	1032.87	113.89	871.62	189.18	206.19	195.51	100.05	449.47	173.14
Hsa.2863	220.45	254.77	723.72	136.25	487.74	250.71	278.77	524.42	1081.34	920.38	461.64	691.53	641.11	521.63	646.24	413.77	241.7	337.89	793.9	204.69	1021.98	821.76	1470.96	743.82	305.1	1014.74	435.8	94.73	131.7	242.59	615.28	430.36
Hsa.20164	355.05	203.62	173.53	241.33	176.07	255.68	139.75	166	392.22	250.29	268.74	111.36	129.16	162.68	96.3	65.68	279.96	87.01	129.93	51.67	286.48	570.72	337.85	423.77	225.86	184.86	131.93	159	114.55	55.14	136.4	99.55
Hsa.6596	116.96	108.16	92.05	194.79	47.72	38.9	120.4	152.47	203.73	214.03	242.38	91.28	107.75	99.64	104.98	115.79	169.01	164.36	98.65	37.3	163.71	247.34	408.12	325.85	58.3	252.47	103.68	97.57	79.65	56.21	109.08	103.26
Hsa.1138	283.66	125.9	182.4	311.27	138.04	294.94	226.91	253.88	314.23	239.11	293.4	52.29	56.64	279.32	80.61	64.59	269.97	71.33	204.83	171.69	253.16	436.88	224.55	330.74	209	288.54	113.77	132.7	68.26	121.38	121.86	159
Hsa.3349	1770.18	1802.08	255.76	788.96	733.04	1218.93	1093.14	179.53	308.84	366.01	1177.01	578.78	115.24	543.51	254.42	112.6	182.04	48.99	254.26	235.49	606.94	1317.94	611.17	190.51	1632.99	408.56	410.37	1111.5	1485.92	205.24	320.36	295.9
Hsa.316	3497.47	3298.27	5768	2308.4	108.62	4068.44	2036.74	832.55	1065.73	7608.72	253.45	1455.88	2246.95	1508.27	1951.14	1637.68	1641.74	168.89	726.02	481.45	11020.1	2851.21	1005.79	3226.95	3826.47	7145.28	4542.52	2442.85	95.68	271.11	2397.09	968.49
Hsa.3145	429	405.09	356.91	382.72	361.05	514.11	506.7	386.31	555.6	472.09	497.65	400.6	165.63	417.16	266.74	203.5	211.31	152.67	449.13	113.89	864.19	759.39	875.73	555.41	398.22	587.08	239.35	379.35	185.52	229.96	392.18	400.94
Hsa.2576	395.82	228.73	253.07	292.71	175.05	233.5	197.11	198.66	348.21	417.87	253.85	139.53	129.79	186.56	115.29	114.76	189.57	110.97	164.55	48.68	358.69	632.41	376.21	429.08	225.61	231.04	157.43	166.29	71.69	61.1	120.94	139
Hsa.2841	940.49	1100.47	586.63	511.37	1072.42	845.18	713.85	440.21	860.72	920.88	721.72	589.17	236.88	622.29	256.88	229.41	625.05	111.58	548.21	248.76	1127	992.97	638.68	1143.98	1072.23	641.18	387.29	523.13	878.16	461.29	360.75	301.4
Hsa.17453	208.42	172.11	146.44	205.95	77.51	106.26	74.1	138.24	272.16	181.21	244.92	36.98	42.97	129.2	84.8	41.31	256.27	54.27	96.71	92.63	157.16	306.4	159.55	190.78	72.6	101.59	158.11	83.05	199.24	71.59	127.64	72.74
Hsa.41280	567.63	550.11	238.03	525.07	173.19	256.72	675.1	189.83	179.48	120.11	280.46	199.59	120.64	243.45	83.53	116.43	108.77	100.22	157.36	101.54	297.86	744.91	392.08	390.81	170.71	411.52	203.15	451.16	455.36	62.67	151.81	159.07
Hsa.1955	319.35	143.83	188.32	261.89	191.71	257.16	167.05	200.04	294.55	234.44	264.57	113.29	96.38	151.36	89.52	68.37	262.99	54.08	130.95	37.41	159.73	449.2	310.44	325.82	189.63	155.73	89.41	161.67	90.75	51.54	148.55	111.05
Hsa.2650	296.78	302.17	378.94	265.49	212.46	263.42	164.41	287.7	213.25	265.04	260.14	104.07	115.2	205.62	94.5	86.36	90.36	83.59	170.03	86.72	238.95	486.25	459.93	395.22	233.87	217.49	178.72	162.9	405.79	83.65	232.98	176.92
Hsa.2801	221.67	231.75	183.9	193.81	198.13	187.45	182.29	235.57	388.68	304.89	273	136.71	131.87	219.45	176.47	93.7	58.62	120.73	218.61	81.07	446.03	332.33	448.46	214.94	213.33	266.53	178.1	226.69	111.09	130.68	163.97	202.26
Hsa.18513	240.93	150.03	178.21	303.75	150.23	224.58	186.17	355.37	590.05	317.16	430.8	73.64	90.07	318.64	162.62	77.39	698.23	113.37	154.72	125.23	248.15	470.21	217.79	273.82	121.09	246.25	207.71	148.33	362.14	122.9	176.34	117.65
Hsa.23699	264.03	160.87	279.44	274.75	113.31	172.79	156.5	157.72	263.08	189.74	178.88	83.56	91.36	104.9	92.05	69.45	214.66	75.11	112.3	48.24	229.23	417.32	292.26	328.71	175.7	215.14	125.35	102.73	77.53	46.22	144.79	68.69
Hsa.287	521.85	483.95	444.3	291.1	232.83	559.51	411.38	639.23	560.37	561.6	488.61	467.11	371.45	489.87	371.46	331.15	177.55	318.4	550.74	282.59	1005.26	858.52	1047.03	534.61	510.24	784.37	421.67	289.73	256.17	261.87	441.71	336.23
Hsa.8299	150.84	85.95	71.03	218.95	182.35	36.63	180.99	152.57	143.72	236.51	291.36	146.04	104.57	169.83	94.5	196.5	73.67	142.66	124.76	70.92	282.73	330.08	483.71	334.23	80.91	133.56	138.3	159	149.61	58.02	255.24	110.28
Hsa.3070	163.93	188.05	165.98	170.91	216.58	198.86	197.31	292.15	478.82	382.36	433.35	211.22	192.42	282.37	172.03	114.32	383.27	74.35	207	81.66	269.03	374.78	320.4	156.12	207.71	340.18	149.11	161	36.54	162.86	178.91	164.27
Hsa.25	611.34	322.54	165.94	230.62	160.42	503.58	230.84	343.6	596.43	630.26	216.21	161.15	222.55	292.15	149.22	207.78	221.68	305.79	285.86	99.49	617.47	955.65	561.16	735.55	347.5	374.23	195.13	252.53	64.17	106.4	407.81	197.08
Hsa.1131	2643.45	3827.74	251.57	4065.36	875.21	2395.78	1875.55	409.65	474.4	247.99	1185.03	229.53	58.98	801.95	356.51	134.86	285.66	78.57	706	816.2	672.52	2896.35	584.36	1323.55	2140.92	735.09	607.8	2064.4	1483.53	690.2	629.79	239.72
Hsa.3099	377.83	327.79	117.67	190.17	280.52	353.83	297.23	258.39	303.59	422.02	313.65	228.67	163.05	259.25	177.38	143.06	210.83	141.32	296.1	77.33	624.85	526.69	563.94	468.57	335.2	244.16	112.29	77.76	88.72	115.68	120.05	218.09
Hsa.41280.1	457.44	538.02	154.38	501.13	115.78	221.84	641.33	120.85	84.78	118.13	246.56	177.1	115.67	203.83	76.02	109.07	114.12	108.98	123.35	84.64	203.4	727.92	355.5	351.08	183.85	328.69	124.33	438.68	467.34	42.35	136.33	99.94
Hsa.2342	798.68	536.93	435.09	535.11	545.63	690.91	363.24	350.02	824.67	674.79	642.67	229.34	262.42	351.57	235.71	178.89	662.77	175.18	320.1	149.88	596.42	1033.64	582.07	945.16	526.62	363	295.79	547.85	373.65	171.52	387.8	228.28
Hsa.26920	527.89	403.23	553.17	549.25	332.27	392.79	380.43	280.35	380.32	389.93	433.04	143.94	161.28	222.48	143.48	107.66	403.04	113.24	256.33	94.15	499.01	744.65	587.69	597.37	404.63	455.92	269.01	246.5	272.86	77.28	259.59	231.77
Hsa.14842	710.25	585.45	317.56	924.17	363.35	663.31	513.9	1104.81	1574.05	1114.06	1667.5	143.54	259.65	587.71	907.48	324.47	183.65	454.26	624.32	501.94	324.79	1336.99	638.81	257.51	178.29	1525.2	857.08	232.87	503.55	335.57	658.53	277.52
Hsa.41116	640.97	304.59	669.19	186.82	301.09	386.47	453.57	452.87	962.49	632.38	433.99	306.65	382.98	220.78	454.46	201.11	176.36	172.58	208.07	306.54	820.18	978.15	1012.47	435.04	279.77	880.13	228.87	202.85	147.23	103.97	284.66	567.13
Hsa.487	276.7	323.35	245.14	262.99	323.91	198.33	219.15	140.92	174.77	154.29	237.93	185.08	125.68	203.33	115.27	192.06	145.87	163.56	163.25	135.47	394.55	269.22	575.11	660.03	107.13	489.05	154.21	192.55	261.36	67.24	208.07	161.05
Hsa.3803	452.08	660.71	854.1	318.83	1125.1	334.4	519.17	1081.18	1096.99	1449.83	544.51	514.85	506.88	1083.65	481.48	796.47	620.98	396.77	926.11	415.57	2692.28	954.4	1968.6	3044.77	459.6	1515.7	703.88	230.48	213.41	1246.58	904.71	1074.44
Hsa.1385	394.77	623.52	70.23	625.59	112.54	453.77	470.9	409.88	755.52	94.48	648.55	95.3	188.13	403.53	332.28	135.86	366.46	73.48	115.02	287.33	307.92	920.38	187.15	281.48	247.38	384.14	449.82	220.57	443.34	35.8	534.69	159.42
Hsa.8133	298.2	291.58	54.24	351.59	167.99	148.04	271.27	172.86	121.39	129.15	390.34	251.18	173.43	189.27	189.11	201.51	38.14	294.12	181.52	99.88	531.89	549.86	614.58	407.52	93.57	391.41	119.28	167.37	77.58	50.66	120.38	119.35
Hsa.2345	438.83	222.07	321.31	407.27	195.79	301.27	295.99	247.91	396.63	207.35	452.66	135.79	187.65	198.21	118.97	136.1	163.72	103.8	254.25	98.45	343.36	601.88	456.77	372.55	303.9	387.67	216.66	188.44	135.78	63.1	122.78	223.23
Hsa.36685	387.21	256.27	192.17	187.93	461.17	366.94	280.31	402.1	513.35	657.21	346.74	411.48	263.88	321.82	251.63	238.98	318.33	204.04	372.71	256.65	903.5	621.08	1082.86	697.1	326.52	865.88	270.38	70.83	166.79	300.96	288.21	322.51
Hsa.2315	299.4	258.03	188	171.03	101.57	248.57	206.78	237.3	433.66	388.67	252.13	147.91	165.8	167.94	107.55	149.87	167.67	167.65	263.15	97.56	218.09	524.91	286.56	306.79	215.3	219.79	122.43	172.19	134.14	87.76	256.32	135.97
Hsa.646	311.93	135.59	96.13	280.14	85.55	132.03	113.86	281.84	269.71	557.24	650.27	249.74	204.66	178.49	132.47	200.44	220.78	273.56	35.59	76.78	571.78	384.27	718.02	929.69	71.33	484.06	150.42	278.13	174.44	86.38	167.06	88.23
Hsa.459	462.08	214.24	357.35	340.71	233.24	167.58	277.25	213.59	123.93	194.58	174.99	225.66	162.33	276.83	118.02	241.36	156.02	152.87	218.07	102.97	526.37	455	644.69	636.19	161.87	755.65	222.88	253.99	163.38	59.97	200.05	145.26
Hsa.12149	177.65	142.74	109.84	186.88	123.83	114.04	109.93	338.47	339.92	325.47	374.97	42.96	79.06	295.5	112.3	121.79	293.19	105.69	211.25	185.25	177.79	356.62	208.31	236.53	180.67	291.06	117.8	56.18	122.15	170.25	189.33	148.84
Hsa.8374	2481.03	599.86	282.88	2446.89	148.72	567.04	2043.3	733.45	538.04	170.91	235.09	827.73	1746.67	1316.57	404.8	560.88	2161.86	3200.85	591.82	419.28	1019.08	2895.12	2029.68	5232.96	1425.37	1614.44	861.09	2823.61	216.98	2191.78	557.65	128.24
Hsa.2778	925.48	321.19	503.37	334.64	688.06	735.1	406.94	729.71	999.86	939.17	362.23	441.88	585.21	489.22	235.31	362.41	581.42	395.51	561.36	281.26	1011.74	1065.4	843.77	1259.33	526.42	570.5	363.68	523.99	408.62	247.32	453.87	534.41
Hsa.2469	396.07	111.15	317.22	353.49	202.24	299.84	236.83	259.46	481.68	292.33	351.41	181.32	191.37	256.69	135.99	156.31	155.08	163.98	311.06	94.04	475.17	581.76	633.85	444.43	250.52	422.44	206.27	165.91	35.27	65.54	202.36	197.07
Hsa.2105	217.21	242.77	208.59	132.86	126.19	172.5	121.5	230.21	422.35	239.35	216.19	164.4	110.56	202.43	88.31	123.38	281.81	168.65	123.62	45.77	268.5	343.87	312.47	391.02	116.62	234.11	143	83.36	63.08	35.27	263.74	53.8
Hsa.884	247.43	353.19	438.62	374.45	482.61	176.72	305.25	430.45	243.34	347.02	420.25	197.18	296.27	367.2	121.59	346.95	174.87	367.74	634.96	179.22	1351.41	333.63	1181.68	1139.39	126.99	635.3	337.53	259.05	192.87	217.06	298.82	469.5
Hsa.1216	388.73	178.64	217.78	567.55	177.25	359.63	106.06	478.01	576.15	495.27	565.71	79.44	111.55	305.94	276.12	131.85	321.85	145.06	346.87	185.27	87.44	473.56	177.68	477.25	76.93	201.21	344.71	151.6	297.59	272.59	443.82	221.31
Hsa.1071	699.14	490.44	691.46	753.19	538.01	556.51	529.56	1183.98	1050.22	648.11	632.5	229.84	245.46	753.89	560.23	492.01	853.4	454.55	357.44	424.33	426.45	745.04	703.09	987.53	436.74	725.28	676.38	358.66	765.67	528.9	403.96	559.25
Hsa.2955	373.94	260.53	163.75	141.99	78.63	304.81	290.34	261.19	535.94	474.16	315.54	280.93	224.25	189.73	161.71	112.32	481.24	113.66	173.63	64.81	567.53	519.75	421.8	254.25	285.82	383.95	70.3	147.88	116.09	81.86	163.63	151.84
Hsa.1694	408.85	386.39	188.56	406.85	145.26	354.16	295.03	335.62	300.98	262.45	407.9	67.55	96.07	209.37	157.52	92.24	123.56	55.55	225.6	235.9	242.05	612.59	189.88	263.7	229.43	465.23	391.61	199.58	89.51	150.43	220.95	152.36
Hsa.1512	378.37	203.57	63.42	357.85	180.71	256.36	202.28	376.86	465.48	371.86	544.79	78.71	87.37	350.28	147.86	72.29	265.49	115.2	219.66	169.24	111.09	591.81	172.83	174.34	215.74	330.06	191.03	103.78	186.84	162.7	173.08	159
Hsa.10516	414.15	312.9	257.37	663.78	94.51	333.88	301.4	680.96	635.2	561.14	463.89	88.65	125.58	296.07	302.72	192.59	165.75	252.14	210.39	242.41	220.58	672.8	369.98	699.42	243.5	280.53	328.17	170.45	115.04	217.72	205.27	187.88
Hsa.12893	451.43	261.56	340.8	730.48	187.48	525.98	267.08	773.83	845.79	408.24	388.24	148.33	146.65	376.24	366.52	241.04	259.61	353.57	404.11	418.09	142.29	856.42	576.84	561.4	206.88	629.71	347.9	199.82	177.16	306.91	530.57	225.68
Hsa.28186	283.47	409.14	366.89	394.46	332.87	326.6	300.33	302.93	706.5	554.76	653.08	325.65	178.85	404.98	288.53	146.94	278.39	106.54	340.52	118.29	564.49	614.53	467.87	402.99	346.01	443.98	251.19	331.13	149.94	148.01	223.77	247.06
Hsa.1698	920.6	524.41	569.51	649.76	34.92	308.39	72.6	974.37	1266.07	722.77	1923.43	217.54	206.48	938.56	593.76	294.48	708.11	311.67	107.61	334.17	478.35	843.76	417.6	886.33	152.8	303.24	401.09	135.32	967.44	178.76	122.73	103.85
Hsa.34914	494.33	1160.57	194.11	236.87	1005.84	643.77	828.71	763.67	646.65	478.84	732.09	599.13	156.64	310.51	440.13	318.7	678.59	184.94	686.81	251.23	1339.23	1333.61	2287.64	637.06	649.58	675.62	240.51	408.21	644.66	288.35	410.11	678.1
Hsa.42738	242.95	277.34	79.91	231.61	94.74	67.23	161.01	361.14	444.2	657.81	506.31	191.6	295.8	433.14	194.3	364.83	896.18	321.95	136.06	69.61	323.18	214.44	364.12	503.19	107.6	374.54	135.23	159.54	382.24	81.54	178.53	34.83
Hsa.17030	397.08	391.4	218.85	368.97	175.87	219.88	170.66	293.08	172.63	169.14	366.36	58.58	73.72	261.74	127.7	91.76	61.09	62.9	135.76	163.16	174.35	661.8	233.59	337.16	213.65	383.89	178.69	113.24	367.21	166.56	301.11	122.85
Hsa.2769	612.08	289.35	71.29	177.71	539.16	446.78	211.21	163.54	416.1	172.93	434.6	231.57	272.28	170.33	66.71	68.04	289.07	339.34	339.36	83.5	214.52	815.82	318.69	583.76	345.87	234.63	101.42	190.03	85.5	106	127.32	155.08
Hsa.24279	417.09	96.43	184.36	125.25	119.46	125.55	86.33	408.52	730.68	577.54	432.15	244.96	208.83	386.39	132.37	116.83	976.75	119.73	47.2	46.14	239.94	374.74	133.44	432.84	115.69	150.08	79.71	91.93	95.72	44.49	71.98	87.58
Hsa.26719	642.72	246.35	260.88	245.15	440.31	412.08	141.15	281.51	355.35	333.22	207.16	238.81	138.29	256.18	41.46	155.78	349.87	128.77	209.01	65.29	474.76	699.84	551.07	366.75	219.84	289.43	178.63	340.39	238.41	102.91	383.06	167.85
Hsa.2925	205.12	173.39	201.23	203.05	183.64	217.33	173.65	195.33	269.32	296.12	317.82	142.44	90.9	260.43	198.65	137.04	156.97	95.92	258.75	115.52	546.33	334.6	533.11	272.99	175.89	339.25	177.06	167.94	71.76	151.8	300.73	244.46
Hsa.24048	482.07	192.81	341.22	378.87	221.16	277.45	195	226.84	491.49	309.18	398.83	129.5	186.9	211.38	139.7	112.99	455.65	94.9	137.19	61.34	383.04	496.13	358.41	487.39	255.98	235.35	118.86	159.05	113.62	71.1	96.62	127.07
Hsa.20524	384.01	176.81	307.1	352.07	214.87	317.26	224.94	264.97	423.52	268.61	384.42	247.05	190.04	296.47	161.68	172.7	210.03	146.92	274.36	84.16	422.12	576.77	588.48	401.56	328.11	432.45	220.49	161.15	174.89	79.41	163.04	176.08
Hsa.27738	262.58	237.71	205.1	217.19	119.27	242.89	166.12	118.79	251.76	169.3	241.47	89.12	106.26	152.71	64.74	56.65	172.86	55.32	172.52	59	193.31	288.69	271.86	244.62	172.52	215.52	156.9	118.4	138.62	40.66	156.58	91.96
Hsa.14453	347.37	174.66	146.63	180.78	89.58	201.53	106.18	247.16	475.56	328.26	372.94	70.26	68.5	215.68	123.71	65.16	535.44	79.51	145.27	132.8	118.8	301.07	113.94	194.26	95.92	143.69	215.17	75.01	307.97	96.94	117.05	134.51
Hsa.35518	103.83	66.07	116.72	72.65	116.28	111.41	95.67	229.5	383.79	287.02	203.42	124.91	140.46	173.1	119.83	67.12	400.82	57.65	107.19	47.91	285.83	253.18	243.87	199.6	82.6	126.13	40.04	93.06	84.68	76.23	65.6	94.64
Hsa.42204	174.05	42.64	104.45	203.25	122.93	80.84	112.55	69.29	99.72	157.61	129.29	94.95	148.79	133.04	87.36	122	90.21	144.9	188.27	68.48	289.63	206.69	408.13	383.74	71.89	451.14	101.42	156.5	142.09	43.15	127.09	71.35
Hsa.2700	443.16	223.95	174.81	231.69	187.19	288.53	257.57	194.55	467.35	287.06	331.61	236.75	110.13	168.23	81.19	63.32	372	63.03	127.17	51.44	195.61	523.96	222.75	329.58	183.69	172.59	131.37	158.28	242.55	34.23	78.11	144.14
Hsa.1724	995.43	246.79	276.65	526.33	431.21	714.75	307.66	315.7	824.05	533.6	451.87	131.29	81.7	518.18	230.58	241.18	456.05	196.98	210.15	802.32	554.54	775.94	669.4	529.73	137.65	280.66	444.5	365.17	604.39	288.38	192.76	345.45
Hsa.9153	245.17	299.22	246.97	198.54	368.38	113.32	259.81	173.27	191.34	180.74	593.4	291.03	84.87	312.42	95.92	158.05	151.99	120.38	118	79.08	506.1	304.54	370.88	436.9	159	357.82	145.11	187.61	486.78	87.7	159.73	143.2
Hsa.2238	242.52	105.83	141.44	130.69	129.59	180.47	111.31	302.12	465.69	243.42	218.11	94.76	99.23	139.33	73.49	52.09	462.1	67.12	109.41	34.03	378.47	340.4	185.97	365.84	109.95	118.02	41.58	100.76	89.56	53.7	85.37	58.53
Hsa.1219	622.68	185.78	215.75	588.28	101.37	401.18	185.83	381.54	345.34	378.76	291.7	81.18	120.76	249.11	149.04	167.42	194.11	162.62	237.87	261.77	88.15	648.79	240.02	471.71	250.69	407.28	291.63	117.81	238.75	170.58	228.79	154.53
Hsa.41169	116.01	132.52	154.01	104.46	113.69	90.47	124.52	222.45	364.69	317.4	221.53	147.97	137.15	200.97	114.45	63.14	345.73	62.19	125.08	65.97	254.43	216.2	270.88	161.49	110.9	191	130.42	124.81	84.03	76.19	146.18	106.26
Hsa.3154	263.46	86.13	75.74	91.08	195.07	274.97	198.34	210.02	181.13	315.42	179.59	110.78	177.35	303.44	184.75	86.35	332.37	64.42	188.48	66.6	753.31	386.63	772.44	336.6	205.19	156.6	158.79	136.33	151.22	55.45	90.54	244.74
Hsa.11932	393.38	165.36	138.33	464.54	278.48	378.1	93.15	466.69	522.44	319.2	626.77	79.53	125.68	341.8	183.38	131.47	405.46	182.81	295.64	470.19	147.86	627.38	232.99	386.59	74.48	262.5	381.17	128.29	207.3	303.83	385.37	172.13
Hsa.44397	131.83	151.47	128.15	201.97	95.2	72.08	92.45	124.69	170.7	141.65	187.03	78.52	81.42	166.91	74.42	69.19	142.3	112.64	110.61	33.82	182.53	223.02	236.17	212.44	78.5	294.51	86.83	117.12	134.71	35.78	141.23	49.82
Hsa.9025	163.48	172.23	195.91	181.71	110.33	80.42	125.49	125.02	148.79	148.95	141.56	90.31	72.28	156.07	74.11	124.38	130.44	115.29	102.04	40.32	282.36	206.75	313.6	351.93	90.29	305.15	121.47	111.02	120.91	33.82	109.29	108.01
Hsa.829	405.22	127.21	47.28	148.78	76.04	33.81	105.93	161.94	204.88	225.49	196.73	112.56	127.05	149.66	86.58	133.17	206.65	140.83	71.94	42.07	186.39	342.85	236.01	203.71	51.79	218.49	71.2	234.75	91.2	34.03	109.53	58.74
Hsa.45192	196.6	173.64	154.46	218.63	87.54	79.92	159.27	183.97	252.33	299.06	214.35	107.74	154.5	181.9	108.04	138.37	281.19	138.98	124.75	44.15	269.87	241.84	256.24	439.97	98.56	319.16	102.41	123.95	122.31	42.61	144.72	88.12
Hsa.140	2254.64	1713.54	1945.12	938.16	10356.59	1779.16	2840.11	967.78	5152.06	798.57	521.54	190.82	141.98	12648.01	2221.54	1529.92	5699.42	86.28	4325.67	3394.66	293.86	3831.36	7955.98	10114.45	862.81	5624.33	1804.18	1069.6	20903.18	6364.13	2796.9	5725.96
Hsa.3065	107.08	195.63	149.38	100.31	162.04	123.92	137.06	217.96	473.06	422.47	454.82	169.64	151.57	210.47	180.48	77.31	329.45	79.61	203.41	69.06	92.77	158.52	241.64	209.18	90.96	141.42	109.59	44.36	78.48	105.18	96.92	33.68
Hsa.3138	154.15	288.49	202.13	206	174.78	190.92	210.57	205.29	277.09	296.81	289.97	82.51	119.16	215.62	163.12	82.61	112.05	73.94	210.54	69.86	366.17	351.6	358.95	163.3	197.44	281.11	158.62	175.43	168.36	84.7	167.81	168.12
Hsa.2978	340.32	284.12	205.61	293.21	387.7	399.75	259.49	283.69	490.26	398.44	411.77	195.1	186.76	336.94	241.18	138.54	256.89	113.89	282.33	110.63	462.81	604.52	617.58	294.14	382.08	311.03	166.15	294.39	168.93	185.29	205.99	181.58
Hsa.26528	1053.95	520.33	697	387.42	647.65	702.71	326.42	1147.7	1877.98	1708.75	647.29	764.68	430.17	909.42	365.31	683.14	1278.42	621.67	722.45	203.99	1618.93	1263.31	1427.59	1886.91	505.1	1052.96	567.1	524.33	287.17	294.98	766.22	333.77
Hsa.1840	350.21	156.31	431.11	345.91	214.03	410.9	135.26	166.42	128.24	379.71	510.3	63.85	79.78	196.17	109.49	78.36	338.08	154.48	127.96	113.17	543.11	485.93	348.57	1116.48	157.08	214.64	360.15	162.88	79.51	60.94	128.16	123.6
Hsa.1414.1	358.38	449.96	364.55	540.47	295.93	376.85	322.15	514.72	820.91	441.76	771.68	123.78	137.78	469	236.92	96.81	868.63	158.31	293.56	271.57	377.89	759.78	389.01	475.63	265.43	461.18	359.81	257.5	644	243.3	316.28	181.25
Hsa.21379	336.44	119.32	433.12	371.81	215.87	240.69	200.96	374.15	715.64	468.97	386.79	197.89	233.29	251.18	158.95	223.32	610.89	255.65	252.25	105.78	610.4	444.91	560.47	1547.09	276.07	502.4	239.65	152.43	189.93	144.12	294.51	126.51
Hsa.38203	142	193.46	166.35	92.18	153.93	166.59	141.04	209.3	279.36	196.41	204.92	148.82	103.1	143.98	105.5	80.41	186.88	83.55	169.2	54.16	368.76	269.47	382.7	206.23	145.43	291.99	169.17	110.15	102.6	127.09	172.32	159.58
Hsa.946	435.76	381.98	331.33	410.93	355.69	233.61	488.24	276.97	290.52	297.14	325.31	268.95	239.67	282.11	150.03	293.46	116.37	273.88	250.7	129.8	533.22	606.77	766.42	676.64	192.35	724.19	255.24	380.62	202.3	76.23	313.78	291.31
Hsa.45754	323.35	297.37	155.26	381.34	214.54	174.52	251.34	316.37	183.18	302.13	310.16	188.71	173.87	319.98	149.9	271.8	270.79	179.91	231.15	84.95	520.99	421.28	603.11	654.47	124.73	482.61	199.3	266.74	182.71	68.07	176.79	182.09
Hsa.26719.1	587.3	228.74	364.94	485.57	587.65	560.07	300.44	313.86	559.3	394.89	554.21	273.22	160.17	261.22	115.85	220.6	471.53	99.78	341.79	114.08	461.29	777.56	1011.48	574.63	338.76	405.05	336.42	375.66	258.29	133.95	405.32	282.11
Hsa.3212	392.16	189.79	179.34	151.56	320.64	326.4	232.49	412.41	633.23	557.78	337.05	392.58	375.69	376.9	250.67	201.75	502.54	177.62	206.86	82.54	611.33	796.33	855.12	471.59	384.32	345.96	98.59	214.2	119.95	240.94	165.96	244.11
Hsa.14884	415	351.93	243.97	437.34	253.66	340.67	297.76	610.64	555.19	333.93	481.28	109.27	116.85	390.02	186.42	104.77	313.82	101.46	253.94	289.37	339.02	648.54	382.28	490.55	255.93	427.49	295.76	211.59	341.39	181.98	454.35	193.41
Hsa.2747	442.12	332.62	82.96	166.85	89.58	255.24	167.31	142.71	221.09	233.76	151.1	123.86	55.42	132.08	64.02	50.02	128.79	43.55	113.43	40.73	159	423.96	170.88	259.24	232.1	116.16	62.83	190.14	77.87	36.21	102.32	79.58
Hsa.895	498.42	483.77	467.71	405.75	467.57	262.37	372.86	614.6	421.68	398.75	432.22	423.07	371.43	797.6	263.92	905.11	208.77	663.7	325.06	209.22	951.81	567.13	1182.27	1203.46	137.8	1132.92	334.66	339	372.08	158.12	570.73	515.11
Hsa.5532	39.04	200.15	83.09	306.67	98.33	60.23	288.59	204.84	191.87	166.38	411.51	188.21	104	317.5	127.33	146.25	122.71	78.67	235.26	91.82	181.01	342.73	324.22	394.99	57.98	333.66	129.44	303.61	137.87	54.77	131.68	164.76
Hsa.2654	1305.36	506.45	204.59	367.7	327.35	899.14	384.98	981	1406.08	1270.01	263.14	355.66	320.92	579.28	283.7	372.48	433.28	656.53	382.08	132.01	1056.94	1644.45	1014.99	1620.69	582.7	390.4	184.5	489.55	98.91	134.55	605.79	306.89
Hsa.13023	295.89	369.74	258.88	404.14	163.72	233.21	194.37	341.92	290.77	327.45	341.4	33.36	72.53	315.26	87.08	81.06	208.21	67.07	258.28	210.63	246.67	601.44	311.93	393.7	227.43	388.12	230.69	137.76	247.26	146.5	288.29	166.93
Hsa.36952	1623.77	1249.14	63.22	690.64	474.42	1701.86	1837.21	88.5	284.09	367.02	547.31	485.46	513.82	102.67	110.26	43.33	51.41	86.7	322.5	109.72	423.76	2305.36	493.33	149.01	1343.12	191.73	183.85	769.24	573.34	306.76	111.35	175.01
Hsa.1375	285.76	221.84	181.01	311.62	160.22	215.11	198.98	360.25	525.49	263.19	402.71	71.5	72.96	298.68	114.4	89.73	606.29	84.96	181.38	164.61	288.8	492.57	255.5	255.6	168.37	319.36	212.39	161.21	331.17	145.41	153.02	131.84
Hsa.8983	182.6	143.26	235.4	185.9	141.91	78.4	129.34	117.48	183.43	158.33	165.55	107.47	75.86	147.18	82.51	113.88	130.52	110.07	119.84	39.23	275.51	229.41	266.23	272.18	119.56	344.48	132.16	123.6	113.55	43.87	132.03	121.17
Hsa.1294	392.08	379.96	176.35	443.66	196.8	329.3	176.69	403.84	737	391.25	601.17	106.41	100.99	361.78	200.53	94.42	941.83	157.61	258.03	230.43	262.63	703.74	209.03	321.49	79.89	319.96	227.14	118.07	491.02	198.87	317.96	142.15
Hsa.16505	204.97	140	689.27	261.67	150.34	181.33	129.25	206.63	686.25	309.02	299.59	36.54	85.24	315.96	73.1	297.93	414.36	50.94	166.11	204.75	250.91	461.04	194.39	1209.09	147.36	440.72	174.8	108.75	132.79	138.43	214.88	112.86
Hsa.20324	506.19	212.06	185.82	240.62	274.95	226.63	149.86	367.14	705.38	499.98	494.83	171.51	180.05	290.19	184.14	101.29	645.39	139.44	159.08	39.61	288.59	778.11	375.21	611.45	155.85	174.03	112.42	197.24	86.77	73.76	171.55	128.8
Hsa.2047	408.33	372.08	235.41	265.19	166.38	371.63	240.52	445.52	617.34	419.49	286.13	261.7	162.73	232.6	109.03	147.83	195.06	103.05	383.34	119.4	428.93	768.59	604.98	345.73	217.71	242.39	155.38	179.22	62.84	108.86	424.3	107.26
Hsa.1015	213.55	134.57	117.07	311.32	88.32	225.71	109.82	179.53	147.5	233.49	212.58	37.93	57.58	219.71	127.55	84.91	96.23	63.87	95.7	167.31	216.19	365.1	257.72	252.98	66.38	195.07	150.97	154.77	95.63	111.78	128.95	96.04
Hsa.17595	194.55	153.34	101.06	180.65	88.25	105.23	93.55	264.13	371.46	220.47	306.24	49.81	59.97	240.94	90.33	56	454.85	80.53	115.12	91.29	154.21	341.94	154.98	179.45	88.64	158.11	187.81	76.37	279.31	61.87	52.46	81.77
Hsa.14885	278.96	376.24	176.87	447.76	115.28	474.81	234.79	1017.12	885.64	262.06	247.86	101.38	155.84	483.56	384.99	90.54	570.09	142.44	421.73	322.99	260.7	520.91	133.86	256.1	215.32	370.34	509.82	186.55	132.13	281.01	180.35	116.56
Hsa.2089	692.57	287.57	210.04	265.65	357.63	415.65	195.33	260.92	448.04	448.81	375.81	223.99	125.64	275.44	157.55	182.49	422.32	168.42	234.99	94.91	281.26	577.8	392.07	750.43	244.26	246.23	159.05	295.17	196.29	49.64	234.11	201.93
Hsa.1676	429.69	266.6	142.76	313.31	144.52	540.76	258.88	424.83	861.68	394.04	559.63	124.82	381.89	364.07	235.56	164.66	396.15	454.46	314.45	320.77	707.13	942.62	386.65	419.6	245.76	373.5	274.63	258.98	363.54	364.13	293.42	173.24
Hsa.44036	156.99	171.82	147.4	162.21	89.42	76.05	89.63	162.77	189.32	181.33	192.3	81.19	111.53	185.64	87.23	125.63	147.56	151.73	140.23	49.55	219	228.43	375.61	285.12	55.06	337.52	80.28	91.03	132.68	40.27	177.85	90.4
Hsa.1317	248.28	218.56	99.16	401.84	245.88	225.05	231.87	233.66	137.65	195.9	811.1	59.67	33.06	166.5	104.08	76.26	112.2	38.2	171.45	255.22	63.47	408.21	201.23	161.22	149.46	165.7	219.23	93.97	332.32	97.56	196.64	179.94
Hsa.561.2	306.48	112.81	44.19	306.19	34.31	100.13	168.75	227.59	87.26	161.8	178.4	88.68	152.04	320.78	101.85	197.22	267.36	178.2	119.71	49.64	450.99	322.25	464.93	577.9	143.18	331.4	127.93	214.01	32.35	48.9	166.35	58.01
Hsa.742	709.4	563.43	64.29	192.13	219.46	216.67	410.33	291.87	156.01	97.35	298.28	252.13	129.46	512.74	66.29	143.92	67.53	60.86	182.19	128.64	1059.04	750.52	501.57	396.77	262.68	272.81	46.75	184.44	175.34	32.27	59.77	164.27
Hsa.8096	334.45	308.54	234.53	362.16	453.62	170.43	315.77	419.63	206.72	358.75	352.94	244.15	325.96	455.49	164.45	530.99	219.27	317.67	246.81	132.6	611.17	490.3	735.79	893.34	133.53	627.04	249.34	315.54	190.23	111.44	323.37	300.65
Hsa.1642	515.1	249.11	386.29	384.24	321.66	325.48	321.21	319.25	175.18	290.35	467.73	49.18	70.23	394.13	252.19	183.78	120.14	130.13	221.81	301.7	84.34	874.29	219.85	449.02	269.58	336.85	250.29	246.14	521.25	200.09	239.62	317.53
Hsa.1664	156.47	135.13	129.21	200.85	54.81	126.85	91.79	212.35	203.94	149.95	198.18	35.66	49.88	259.35	83.39	63.07	214.29	39.86	108.54	187.03	131.09	327.63	151.25	173.48	142.04	212.85	127.46	78.19	129.07	104.83	156.08	85.08
Hsa.28146	340.36	153.68	204.46	109.09	132.97	321.02	251.6	181.06	234.98	230.89	240.64	147.9	180.94	167.68	106.15	106.17	133.55	81.86	178.1	66.8	652.93	387.3	401.19	452.07	291.04	231.4	143.27	142.96	120.43	114.66	339.58	187.06
Hsa.12102	152.47	107.15	160.62	163.3	32.19	32.28	33.52	336.66	225.26	219.3	284.61	38.98	57.24	284.98	91.87	71.73	276.91	65.32	62.46	158.63	170.67	269.91	165	204.66	57.15	78.86	79.1	67.88	47.22	133.05	79.76	42.49
Hsa.3068	1937.45	93.54	187.31	440.94	178.7	2917.58	641.17	277.63	405.32	600.31	91	188.77	219.14	256.6	222.42	111.47	550.02	84.53	156.6	233.13	990.06	2671.34	751.93	612.93	502.51	418.05	844.55	752.96	82.72	204.5	171.99	107.75
Hsa.2725	456.59	177.3	332.74	301.22	142	175.8	178.56	320.98	778.03	566.98	424.95	239.07	284.87	336.15	134.74	168.65	781.94	183.04	223.81	61.64	452.13	564.59	450.76	619.85	195.62	295.33	225.63	137.16	163.65	65.12	190.19	165.85
Hsa.1089	446.25	68.28	99.94	367	61.14	116.22	51.89	242.5	249.15	210.93	262.76	50.32	75.43	216.62	124.98	114.93	133.32	58.29	113.65	126.23	210.91	377.36	200.41	206.16	145.73	171.01	64.55	49.58	128.85	37.53	127.56	144.33
Hsa.2409	363.82	161.73	206.53	189.92	185.69	175.74	153.67	266.05	517	423.47	345.38	141.38	172.24	282.38	138.08	101.93	618.26	92.39	85.56	59.55	307.4	439.08	318.42	420.4	219.95	196.92	127.2	151.98	121.53	60.69	87.2	113.97
Hsa.7165	56.6	139.44	51.83	409.28	152.47	48.91	335.35	77.74	122.52	231.53	1061.89	199.26	71.97	138.69	132.59	213.99	75.86	103.58	81.33	125.11	137.68	392.3	420.7	394.22	95.51	212.93	85.72	274.23	193.85	32.04	93.33	230.09
Hsa.1419	257.14	168.51	145.21	171.06	95.89	212.36	97.02	355.86	205.64	239.94	298.33	31.88	75.34	325.91	88.48	85.85	70.46	58.88	238.27	198.33	35.49	458	124.56	124.03	96.92	206.44	120.15	55.28	63.77	127.59	251.5	161.27
Hsa.364	217.3	200.77	125.27	165.73	211.23	182.21	135.62	420.93	456.16	589.11	322.33	331.24	215.58	369.1	233.22	150.63	375.55	152.08	453.07	201.62	458.62	376.15	307.33	238.59	154.26	402.8	258.08	64.91	31.82	239.6	227.9	122.96
Hsa.116	315.58	155.52	319.25	434.16	220.57	357.66	91.86	468.57	516.66	317.74	444.83	80.86	78.57	328.4	248.56	153	320.21	137.46	269.46	196.93	269.23	501.14	413.61	514.94	71.86	220.44	233.03	105.59	284.27	200.71	342.83	181.19
Hsa.249	199.69	153.68	290.54	241.16	205.53	147.9	163.36	287.78	398.64	335.86	425.58	168.63	181.91	249.55	134.97	130.97	222.72	109.63	131.45	76.79	220.61	289.12	148.58	31.7	136.42	272.8	168.44	108.18	190.46	70.05	123.05	147.55
Hsa.502	159.54	127.96	88.2	199.14	110.44	64.16	122.23	145.8	118.54	210.35	207.75	78.87	124.59	153.71	77.91	131.22	231.13	130.83	88.17	31.66	246.81	176.31	309.98	363.09	82.73	171.58	85.43	110.91	88.68	37.04	48.42	58.28
Hsa.11850	1072.48	745.41	199.38	1323.28	835.26	887.75	1074.84	376.29	1008.05	508.07	1203.56	390.6	91.5	736.75	357.38	166.13	631.82	56.48	773.6	752.64	346.66	1184.79	652.19	588.67	436.15	360.85	590.3	623.02	1742.22	279.28	354.53	637.25
Hsa.1610	620.77	482	134.01	613.59	274.92	513.64	339.72	334.09	66.28	272.65	245.02	48.02	64.4	338.78	132.29	69.13	31.56	55.32	343.15	302.23	177.41	856.82	368.98	381.18	518.61	352.47	198.54	366.92	322.32	237.41	289.53	289.45
Hsa.1309	336.26	228.11	182.1	345.33	115.56	250.05	237.72	472.94	510.77	275.76	475.22	59.76	108.8	429.33	302.7	149.35	222.54	96.87	249.17	297.69	183.95	599.36	215.34	260.3	106.16	324.02	310.83	73.51	227.65	225.62	249.8	184.08
Hsa.2565	846.65	294.48	157.54	335.61	83.98	568.73	397.7	340.19	1147.03	498.48	460.95	412.54	282.25	389.32	169.76	166.66	1281.23	65.62	221.86	83.01	207.5	1388.31	271.53	303.83	427.59	153.7	89.64	389.24	118.91	33.26	150.79	63.1
Hsa.1598	333.93	438.87	215.74	341.54	146.74	195.45	143.46	169.47	191.25	205.42	218.18	38.33	40.8	126.61	53.99	32.71	162.69	31.29	171.76	125.24	137.27	403.68	251.36	248.74	181.06	275.41	220.62	95.53	307.04	62.97	249.31	165.05
Hsa.35955	268.12	400.72	172.04	189.59	608.85	208.19	496.84	100.95	443.85	1090.36	579.74	244.27	141.29	147.97	164.11	135	441.61	31.26	248.99	160.98	408	810.32	757	641	227.24	217.37	185.15	139.45	423.12	68.06	188.43	683.92
Hsa.2348	595.83	131.13	179.52	200.12	153.11	285.52	143.71	263.52	455.34	231.79	241.65	191.91	145.47	219.88	102.84	129	283.4	198.76	155.55	53.69	297.78	596.01	328.27	506.47	175.61	213.78	68.72	206.94	34.55	50	125.64	83.35
Hsa.642	125.97	114.65	179.95	154.3	65.68	51.05	100.7	110.05	78.72	50.52	54.67	58.31	45.03	108.7	36.18	89.66	46.12	89.29	98.72	40.53	240.31	193.66	224.26	290.26	85.42	209.48	110.93	65.32	83.2	32.04	101.87	67.27
Hsa.57	232.23	154.81	116.61	241.93	145.19	106.57	185.89	273.37	219.9	306.46	297.32	132.03	156.47	363.93	171.64	336.82	148.28	279.69	180.03	120.3	677.65	328.42	842.21	1172.4	105.82	633.83	215.23	213.8	86.85	85.8	322.76	211.25
Hsa.24829	223.17	169.3	309.76	239.06	172.03	186.22	153.42	284.26	456.49	330.59	327.32	151.26	199.82	234.66	143.45	106.73	388.92	103.46	85.45	78.87	222.74	522.39	160.32	182.82	97.95	255.54	185.97	77.56	106.29	54.06	86.29	181.02
Hsa.4919	188.71	127.13	198.29	252.54	137.7	80.49	149.27	146.21	153.51	125.77	183.98	89.95	98.49	201.58	63.63	117.82	112.42	109.03	159.47	50.54	246.91	199.58	388.96	298.31	84.26	385.05	136.33	143.61	99.57	43.71	125.66	96.29
Hsa.3278	282.41	273.88	148.39	209.91	309.14	307.81	311.32	378.05	418.9	594.35	321.99	243.24	234.11	304.26	236.79	213.75	254.5	181.03	407.61	136.88	1186.51	602.85	785.95	448.5	294.13	477.51	235.38	163.39	86.64	219.31	133.81	220.8
Hsa.1177	291.7	85.17	133.92	385.67	148.72	320.45	88.55	625.31	479.24	379.09	442.02	78.22	125.66	403.15	338.47	180.16	295.91	235.37	373	290.95	263.99	512.26	274.23	368.23	86.73	247.58	359.05	75.2	190.8	246.71	317.91	209.16
Hsa.2120	1353.21	1693.27	948.75	364.99	319.03	1082.66	458.89	498.32	1137.65	1013.84	438.72	395.53	265.14	246.87	346.02	163.73	368.23	430.23	149.87	145.54	538.15	3188.54	487.98	932.17	448.31	873.97	510.21	591.31	591.26	228.35	1965.47	168.27
Hsa.1798	249.21	170.71	187.86	226.88	119.11	173.13	150.39	302.17	289.85	245.76	304.93	33.18	58.43	283.21	90.66	58.35	290.61	66.42	135.67	119.71	155.97	532.74	201.33	303.17	129.3	264.84	169.71	101.2	171.47	101.86	131.37	93.09
Hsa.471	67.22	114.97	82.9	169.49	76.66	54.39	111.97	115.33	57.98	75.3	144.17	56.07	41.57	585.8	119.5	114.6	60.08	60.69	65.89	31.11	178.8	130.61	229.16	184.13	65.3	204.08	86.36	90.15	134.01	31.89	93.42	30.82
Hsa.27648	247.15	119.86	140.25	167.09	102.53	126.89	53.97	162.11	365.61	250	285.51	121.04	130.08	171.54	99.62	74.39	335.54	80.55	99.83	31.05	180.96	365.91	191.55	325.73	102.8	112.71	51.53	83	68.33	30.81	106.85	45.34
Hsa.3041	189.1	245.14	111.44	133.32	167.52	159.87	145.73	329.78	479.79	456.79	410.24	241.42	202.47	338.79	148.54	110.36	420.12	97.92	156.49	66.62	206.18	318.93	70.08	201.74	164.64	275.1	141.74	89.3	53.24	91.54	139.58	161.68
Hsa.1507	169.74	30.78	58.91	170.14	51.46	67.08	53.72	314.97	275.71	163.5	270.1	35.98	34.78	200.62	74.85	57.61	304.91	52.63	148.53	106.71	196.09	221.07	137.48	137.73	77.73	152.36	130.58	35.87	97.55	75.96	111.96	70.98
Hsa.25142	541.66	143.66	101.84	172.05	453.32	212.53	157.18	119.11	401.46	459.88	224.28	127.58	115.03	177.95	64.08	93.32	448.88	47.45	110.87	48.96	227.11	548.51	420.84	1050.87	125.18	107.54	82.1	182.01	224.4	48.64	124.46	217.89
Hsa.37021	124	242.59	252.06	141.88	177.33	184.35	196.84	325.09	332.59	217.04	224.33	119.24	138.96	159.04	176.2	87.96	34.41	95.48	264.72	94.98	409.68	303.74	427.97	213.83	170.55	378.14	222.77	113.9	89.43	112.72	252.18	140.22
Hsa.21847	354.27	87.73	225.24	117.32	99.65	134.64	128.07	311.42	677.2	416.36	324.81	178.5	200.24	239.65	125.32	125.69	629.69	167.19	75.48	76.64	276.94	391.19	144.29	442.82	131.44	211.09	112.13	85.26	83.61	73.62	135.49	122.29
Hsa.10706	396.51	39.57	386.62	317.49	417.54	425.74	179.16	343.28	836.86	944.06	207.73	54.64	37.12	343.72	362.08	191.24	512.11	126.92	141.68	556.18	454.16	207.48	815.73	859.39	116.3	301.66	226.77	143.25	406.47	195.03	115.87	633.93
Hsa.2881	202.99	260.49	188.68	203.94	170.93	163.95	253.16	204.33	404.77	357.44	394.02	181.08	159.67	237.62	182.74	118.21	308	73.81	207.76	89.12	424.76	425.68	370.17	210.04	214.86	210.45	132.05	166.29	149.97	110.45	175.62	158.83
Hsa.959	369.52	411.59	253.61	337.8	185.69	138.41	239.84	313.2	318.03	293.9	354.31	262.07	213.22	403.63	163.78	235.87	261.25	214.14	171.33	85.68	460.78	549	448.63	415.36	180.36	721.72	128.09	179.51	266.86	69.5	238.61	222.74
Hsa.3876	294.02	147.86	222.23	131.99	285.73	135.49	166.68	253.1	360.1	363.96	163.98	303.91	251.94	265.03	229.84	184.75	401.89	81.52	287.64	117.96	572.32	402.47	1028.7	418.09	240.66	254.25	131.01	127.62	197.84	170.5	184.43	347.32
Hsa.3148	250.64	226.17	132.42	141.1	188.54	150.75	248.48	309.47	587.4	773.32	411.5	283.77	238.07	270.36	254.27	230.21	284.98	181.96	229.13	126.72	377.49	852.18	203.01	360.43	255.41	537.74	135.75	88.34	30.4	80.65	124.62	41.17
Hsa.11675	141.77	119.28	176.36	253.9	139.01	139.53	126.03	309.56	196.94	176.28	417.95	30.36	40.68	244.42	72.36	70.22	113.39	36.48	206.6	215.05	114.73	389.9	179.94	199.84	184.97	287.74	168.5	83.25	233.75	144.01	135.17	133.69
Hsa.2975	379.34	225.4	178.07	170	252	354.56	269.06	281.88	391.81	438.34	213.99	252.98	219.33	244.85	191.07	185.28	330.78	103.32	291.93	100.41	616.72	629.04	790.87	521.13	334.81	331.17	126.15	203.35	184.64	146.32	180.53	200.31
Hsa.2475	1293.32	274.73	417.79	338.84	185.59	544.48	229.28	556.44	1039.76	1561.81	186.26	414.27	361.2	438.05	218.27	615.12	683.06	351.17	150.23	118.71	1420.68	1435.47	246.72	592.67	158	448.07	196.45	181.4	36.43	98.77	362.32	194.36
Hsa.9816	242.02	216.63	225.89	233.34	123.78	30.24	176.7	272.53	233.97	136.68	149.63	245.39	589	487.27	79.04	339.8	255.88	360.53	251.81	107.98	427.11	323.65	540.04	943.13	119.62	664.89	343.89	180.6	299.4	176.09	199.94	192.76
Hsa.6617	317.29	327.76	211.97	370.66	178.15	184.84	263.56	385.29	284.72	383.73	413.63	207.73	241.27	405.32	191.84	405.63	200.89	435.39	339.92	114.57	841.15	576.61	1090.77	1011.59	109.01	909.73	188.62	273.62	150.26	59.15	289.6	205.92
Hsa.36683	291.37	165.83	250.74	176.4	152.08	303.9	228.94	356.81	355.02	300.52	192.53	254.65	186.84	206.15	158.35	120.7	252.47	149.42	329.59	91.73	697.86	467.33	750.76	479.16	254.34	346.02	192.01	158.22	61.29	158.5	254.35	236.37
Hsa.9271	158.44	156.44	110.56	220.39	86.06	39	170.23	77.71	97.56	109.49	95.58	72.54	45.23	184.35	46.38	116.17	36.2	73.2	90.06	31.83	295.91	318.05	333.03	382.62	80.05	312.53	53.17	132.89	310.98	41.91	111.4	119.78
Hsa.8194	132.01	87.48	167.47	203.45	152.26	70.78	173.95	263.91	171.4	384.99	336.17	225.55	158.61	224.71	193.15	337.12	177.55	290.4	119.69	93.59	229.92	212.59	528.24	408.97	103.57	577.92	248.33	134.58	116.82	56.24	162.63	146.14
Hsa.2586	1193.43	175.89	196.34	115.21	30.04	310.02	68.47	548.81	1679.45	2231.12	444.22	279.68	223.72	386.34	263.95	481.15	1408.37	709.78	129.97	86.98	3756.68	652.73	334.95	1872.24	76.14	171.21	133.11	136.23	64.01	46.85	165.88	237.3
Hsa.3331	110.8	146.54	154.01	99.98	410.72	188.78	190.37	952.44	691.82	826.57	262.64	203.79	301.51	502.24	306.62	318.53	384.14	274.05	476.9	149.84	1115.42	316.25	900.69	459.38	131.23	623.12	221.41	37.26	90.79	234.39	251.65	315.38
Hsa.7554	238.79	297.61	232.54	355.47	255.02	163.09	217.86	203.88	211.06	255.57	283.65	208.46	158	259.73	125.39	358.16	176.76	233.84	290.34	145.46	418.9	413.9	719.25	377.89	148.77	652.75	278.99	250.15	133.38	113.62	267.53	222.84
Hsa.1616	307.17	160.67	73.79	226.22	89.94	162.99	105.76	270.2	314.82	197.09	204.9	48.94	57.44	182.82	108.36	58.14	282.94	69.6	133.2	131.55	179.5	145.88	245.85	145.29	45.15	90.66	143.8	81.62	238.54	77.28	99.53	112.09
Hsa.26698	442.56	227.74	217.98	399.48	242.59	269.24	200.31	182.54	329.28	237.38	330.14	128.91	148.44	202.84	112.46	123.67	169.64	111.21	30.96	70.32	373.79	541.22	440.06	359	231.25	358.93	198.97	145.9	200.63	67.52	208.17	144.06
Hsa.7319	155.19	93.44	103.56	158.72	88.08	71.84	117.95	130.81	117.95	99.06	149.93	74.3	76.98	151.16	43.94	92.99	69.46	89.43	98.03	38.04	200.48	211.76	307.25	283.6	59.38	223.66	99.44	79.15	150.82	40.82	92.28	90.77
Hsa.35804	221.62	186.4	101.13	148.12	274.93	245.41	203.99	177.25	304.56	348.56	246.69	156.68	149.8	193.94	94.23	100.93	331.74	83.7	295.49	65.92	781.45	464.49	546.72	421.76	213.6	357.35	88.07	182.65	83.01	126.6	231.42	191.29
Hsa.11839	218.92	95.17	120.79	286.24	62.27	134.98	61.62	307.34	268.87	251.21	434.81	88.75	97.19	163	132.57	97.76	350.9	152.57	188.44	207.36	188.35	376.03	280.42	286.02	106.15	175.24	214.84	38.88	60.24	52.12	187.13	100.26
Hsa.8232	212.56	194.07	167.7	211.44	131.47	106.62	225.63	231.24	168.18	182.42	324.59	215.29	162.68	203.69	152.27	332.17	76.98	313.21	161.04	87.39	345.5	355.61	520.38	513.81	93.74	445.94	191.03	187.13	107.02	66.06	190.2	167.85
Hsa.28540	248.6	159.94	156.18	160.2	112.3	156.65	156.13	99.14	326.39	264.95	233.26	132.94	121.24	166.49	115.87	52.19	257.8	40.13	119.78	56.44	333.4	455.05	440.29	273.76	149.54	109.7	101.41	102.57	83.18	57.75	151.54	94.11
Hsa.5756	280.96	256.64	151.75	282.85	196.79	118.31	247.2	383.6	177.86	275.8	215.17	163.33	173.8	356.32	198.02	424.5	78.11	284.84	285.24	80.33	818.61	367.12	1015.76	909.29	93.63	721.59	197.34	165.32	111.25	49.27	437.23	220.31
Hsa.166	465.71	217.18	191.64	366.24	243.32	362.41	236.96	296.63	393.38	394.5	328.81	68.6	84.3	288.76	270.29	217.71	447.31	109.04	238.82	312.63	175.54	658.11	322.92	299.79	272.14	162.56	414.65	345.44	453.64	292.15	215.01	308.06
Hsa.2359	757.28	301	85.87	71.87	54.03	110.91	35.9	787.44	1678.58	1187.08	432.03	286.16	112.69	372.12	275.71	167.76	822.09	353.66	66.43	60.4	1006.12	1156.85	333.88	295.02	119.59	99.43	47.58	57.56	29.59	43.2	94.35	121.78
Hsa.25867.1	412.58	183.31	251.85	334.47	134.81	207.14	141.03	111.99	377.33	213.14	302.63	76.23	142.56	130.71	156.33	65.73	193.85	79.78	29.59	102.65	407.22	482.64	452.26	400.16	224.46	218.55	152.08	52.66	243.87	50.04	134.61	70.17
Hsa.2255	473.93	46.2	157.72	201.77	91.97	257.86	177.2	180.91	224.26	105.29	167.61	107.74	108.69	197.32	63.37	63.03	165.47	110.5	149.91	67.9	258.32	504.25	331.37	404.33	164.73	198.61	80.91	136.82	91.67	47.39	113.23	56.56
Hsa.2060	313.91	148.75	163	183.76	211.08	426.37	174.95	375.75	856.44	622.53	307.97	438.23	286.26	336.83	182.98	394.89	532.49	626.3	338.33	115.41	1120.44	766.21	1162.43	736.42	247.37	202.35	192.75	179.1	38.87	89.92	439.19	272.59
Hsa.37541	88.51	141.16	167.45	109.82	143.69	120.07	87.23	434.89	562.08	420.52	386.59	193.92	262.56	270.42	213.47	143.45	426.34	174.84	272.95	55.72	665.05	427.58	470.8	254.24	116.75	281.29	55.34	66.56	44.35	143.37	87.25	106.78
Hsa.447	116.6	251.47	274.43	164.49	65.45	112.53	155.27	90.7	83.4	103.36	67.85	42.24	32.27	93.07	49.56	65.58	85.12	47.35	87.09	42.53	202.93	108.35	107.82	292.98	60.26	378.24	100.6	80.16	206.51	35.93	122.37	75.69
Hsa.688	289.82	355.82	136.78	401.3	155.05	316.28	287.7	260.45	212.35	291.14	174.37	131.98	313.09	219.25	153.03	265.69	157.41	270.83	257.25	143.81	627.17	447.17	818.4	1065.95	213.97	675.32	285.38	372.2	131.53	123.28	318.44	202.52
Hsa.3115	193.93	61.89	280.24	110.24	188.39	243.8	173.99	267.42	415.38	513.01	267.83	317.94	171.01	230.59	254.33	240.45	191.7	126.42	295.63	108.8	839.06	355.14	564.44	358.58	228.08	581	221.63	127.86	116.54	94.18	279.54	230.7
Hsa.428	238.52	141.52	29.45	257.56	75.9	60.43	184.11	207.45	146.95	290.13	154.86	53.08	127.19	196.56	99.03	294.73	121.82	257.99	239.8	62.34	833.55	351.82	728.26	727.93	75.52	348.26	89.5	163.71	51.86	59.79	181.56	107.22
Hsa.20976	141.8	162.37	148	115.88	80.07	107.54	72.39	203.28	341.74	208.12	148.91	134.42	80.65	127.12	129.28	129.1	119.09	145.58	190.56	42.88	186.43	237.65	220.87	271.88	88.32	161.84	112.15	55.65	37.91	31.78	212.01	62.47
Hsa.8837	274.99	592.41	459.93	358.93	204.07	244.36	236.83	178.12	232.42	239.59	248.4	125.29	121.94	167.48	105.02	94.28	201.95	135.38	170.19	98.09	328.26	523.52	502.97	438.85	192.34	392.72	270.04	269.83	334.89	120.99	392.86	166.88
Hsa.4756	640.39	459.51	238.38	676.33	213.56	277.54	523.67	369.18	265.2	424.64	385.02	313.53	431.83	512.63	139.8	273.36	151.11	413.55	339.07	201.54	613.61	630.24	802.74	508.61	171.24	1137.06	275.35	510.16	353.94	100.5	180.74	198.62
Hsa.1260	321	225.99	157.41	440.18	345.21	274.53	321.82	181.42	626.47	351.1	815.87	142.98	71.3	330.14	154.28	148.76	697.85	163.78	146.82	288.56	230.73	721.52	385.64	477.56	171.41	209.4	262.35	164.97	679.25	134.68	152.19	593.88
Hsa.1127	321.59	642.4	2347.3	1057.81	98.93	700.19	254.56	449.2	510.67	2017.81	86.7	216	161.82	429.56	449.12	192.9	182.66	29.18	342.84	816.99	304.06	567.93	173.33	169.18	396.71	1883.05	1429.71	203.24	77.56	206.16	424.28	77.31
Hsa.2316	367.66	224.02	193.56	79.51	379.25	431.48	189.15	941.68	1699.32	976.42	466.39	276.51	149.4	506.85	354.7	249.21	440.75	311.99	555.18	212.73	639.42	566.31	595.04	893.81	232.48	307.11	151.42	219.71	161.32	195.54	375.33	185.82
Hsa.1192	404.86	163.94	271.21	315.79	137.71	245.42	214.95	301.42	408.53	264.29	383.09	69.7	58.67	318.43	145.42	100.32	341.46	125.34	211.61	153.02	238.88	449.4	285.72	557.85	141.63	204.53	153.9	138.84	188.93	174.18	173.21	153.19
Hsa.1522.1	176.73	136.01	76.96	261.66	139	52.45	122.81	257.03	295.37	156.15	289.07	47.89	44.95	177	99.12	50.03	225.44	68.32	189.45	115.33	98.66	354.37	199.41	183.22	140.91	160.4	164.86	85.1	161.51	145.66	187.61	146.86
Hsa.1073	477.69	167	391.61	611.11	437.94	501.51	260.87	1610.83	1400.2	889.74	898.46	215.83	248.83	821.72	647.52	535.53	600.45	541.84	677.99	638.78	774.9	726.36	926.36	973.98	101.99	939.49	702.61	177.69	317.74	614.72	1002.68	452.23
Hsa.3348	1862.81	1679.33	179.04	792.04	806.09	1665.4	1250.64	254.33	483.8	641.56	1202.87	1041.76	186.15	796.57	405.95	220.3	211.01	59.5	523.7	312.61	1192.1	1661.66	980.78	301.7	1778.83	364.52	381.75	1053.84	912.09	271.69	602.96	341.72
Hsa.9218	189.32	418.65	271.89	314.76	166.06	104.11	433.72	634	512.55	576.47	667.28	213.25	485.59	484.76	194.81	451.96	313.14	590.97	534.85	93.61	1038.69	507.08	881.3	901.32	102.45	1615.75	279.62	161.8	212.32	228.55	908.83	301.57
Hsa.3048	69.94	64.45	111.03	98.47	85.87	62.9	55.83	85.89	211.76	142.08	154.16	95.82	73.35	124.02	76.39	50.8	81.78	29.47	83.23	32.98	187.08	157.48	186.94	122.7	58.67	58.61	62.44	97.63	120.25	45.53	55.71	78.57
Hsa.2841.1	388.24	431.13	187.27	203.86	486.66	302.44	259.58	132.53	273.23	370.92	309.31	257.78	106.8	215.83	76.74	91.85	207.38	37.64	259.84	106.47	478.73	263.86	349.1	503.63	428.2	176.16	182.48	262.1	428.07	175.67	115.15	129.4
Hsa.1089.1	401.93	36.19	35.31	327.61	52.91	115.31	86.53	224.78	233.93	179.63	202.27	41.11	74.77	172.52	112.03	106.51	111.67	65.72	109.94	119.27	185.37	326.14	210.9	188.88	96.69	121.2	87.97	66.03	83.75	29.77	100.9	138.52
Hsa.34968	74.52	201.99	118.4	104.22	168.91	162.62	144.31	338.8	378.23	338.53	407.6	254.17	93.75	207.66	334.02	129.84	208.09	108.97	379.27	94.53	289.62	359.25	288.67	246.95	161.38	423.7	122.95	29.02	55.6	97.29	127	47.38
Hsa.22909	241.7	110.28	114.15	102.52	111.54	145.41	86.37	146.97	275.43	202.43	155.53	94.55	97.96	147.94	65.15	56.48	163.19	79.69	97.24	43.28	139.09	231.88	193.19	232.13	104.82	158.96	76.3	109.52	75.28	43.06	96.59	83.17
Hsa.41123	211.96	140.08	145.52	77.61	192.19	159.83	175.87	288.04	393.33	392.48	189.21	222.17	195.12	307.05	152.35	122.78	453.21	106.04	125.36	72.28	331.16	270.64	420.4	179.23	152.39	185.36	104.84	84.88	133.11	117.55	169.86	176.12
Hsa.1138.1	312	109.18	230.42	298.14	193.69	339.94	281.09	325.86	355.3	196.43	329.2	43.05	63.19	345.09	106.05	61.97	298.39	80.76	219.75	150.56	330.24	481.15	256.95	397.58	262.19	274.73	166.52	189.19	165.71	162.33	160.86	187.07
Hsa.1205	422.19	310.66	399.84	646.34	759.17	525.28	129.06	1696.08	1515.46	729.56	379.6	189.51	326.88	1223.75	684.91	653.46	885.71	742.65	803.95	885.68	1181.5	808.51	1275.54	1742.79	75.4	693.18	835.43	181.63	451.06	834.28	2347.71	727.38
Hsa.24373	386.47	204.59	264.97	324.97	164.05	291.32	174.56	148.45	321.64	234.53	318.39	114.31	107.23	186.17	83.02	53.61	267.12	50.78	173.06	77.61	257.44	456.01	367.2	368.67	296.05	277.5	168.49	179.2	148.58	64.21	216.15	105.4
Hsa.25748	967.05	612.3	136.82	256.56	168.65	315.53	210.95	140.98	373.84	341.11	141.21	123.64	181.98	181.83	135.04	143.68	247.92	89.36	153.24	56	1093.02	1559.09	497.96	672.07	891.05	220.35	95.06	263.41	69.79	45.61	166.08	96.01
Hsa.45732	330.59	266.87	133.93	478.02	283.83	199.7	398.61	339.76	112.59	294.77	383.73	188.77	187.31	299.69	171.86	294.84	165.49	234.82	235.68	124.66	491.14	359.03	630.11	483.94	103.29	724.75	290.4	262.06	300.08	94.93	332.56	206.44
Hsa.1288	348.55	240.02	59.28	507.45	239.45	338.15	170.03	214.67	341.72	133.29	554.41	129.25	50.73	148.22	165.24	57.69	227.91	35.2	360.38	218.47	76.64	448.08	134.09	118.99	42.67	96.83	191.84	119.25	491.69	99.25	160.52	154.74
Hsa.84	934.62	342.82	213.28	550.93	233.18	238.59	230.78	726.56	172.3	148.7	115.84	394.45	309.74	288.16	165.29	111.29	131.94	80.76	71.71	111.37	507.28	934.93	741.38	1158.71	195.66	442.47	255.97	352.43	253.94	65.68	287.25	163.22
Hsa.33277	195.64	126.21	95.89	157.1	110.3	155.6	151.08	226.74	193.94	268.89	273.83	171.24	133.05	237.31	169.13	97.05	247.18	80.26	80.33	48.68	263.94	236.56	265.81	205.58	126.05	102.55	71.39	195.42	91.64	73.04	116.1	127.51
Hsa.2386	345.04	252.62	195.99	221.31	292.22	291.33	185.66	211.04	257.4	168.75	242.11	119.81	107.02	131.14	79.87	83.2	201.11	91.12	181.1	69.28	173.67	389.58	444.29	424.41	246.8	201	110.66	218.91	207.01	91.53	259.32	166.27
Hsa.146	929.7	143.05	135.67	414.93	54.86	475.71	173.67	253.42	332.67	175.94	346.73	83	111.46	176.19	159.49	81.75	455.87	132.38	220.36	241.46	151.38	589.58	253.63	200.26	123.35	338.83	887.98	379.86	55.51	128.71	173.67	65.02
Hsa.11628	830.46	73.42	303.75	620.69	165.45	545.85	294.57	449.68	507.99	691.37	496.08	86.81	186.64	574.91	180.62	336.51	610.34	184.9	221.71	276.17	493.64	780.77	441.6	799.21	323.14	445.06	526.81	287.27	293.27	191.31	390.66	257.89
Hsa.275	663.61	235.96	170.74	162.44	264.41	371.19	196.15	160.01	536.86	449.91	263.3	366.45	123.46	311.78	76.89	151.52	490.43	228.07	342.07	91.29	511.28	602.08	469.44	763.48	221.99	186.82	97.02	247.39	188.14	132.51	235.48	119.26
Hsa.33368	256.2	166.37	115.74	101.91	105.82	218.54	160.26	253.09	296.43	523.42	192.12	237.93	266.96	199.42	229.37	180.51	133.27	137.55	226.89	70.11	563.44	662.62	477.16	188.22	277.81	284.65	88.82	157.14	47.29	80.72	72.84	183.93
Hsa.4937	333.28	350.18	253.15	293.22	217.52	190.56	319.88	486.14	219.62	250.51	276.59	270.37	272.32	322.82	223.39	273.47	201.23	488.36	435.07	186.42	617.95	456.83	940.36	698.45	151.28	540.2	278.97	305.47	217.56	232.44	824.88	309.51
Hsa.1470	305.1	151.85	232.44	279.48	138.03	281.9	110.81	352.63	281.94	221.31	308.49	62.7	111.95	293.39	224.31	93.78	253.61	93.88	377.45	246.55	77.91	382.87	160.83	295.85	121.24	357.72	369.94	130.47	248.09	157.29	206.41	115.15
Hsa.7646	29.14	123.51	63.78	220.29	53.32	62.56	117.57	127.83	133.76	170.05	200.39	99.29	85.17	165.23	56.57	108.41	118.3	71.62	134.26	36.29	174.12	153.32	184.9	261.93	71.5	170.19	95.18	130.81	51.58	45.05	218.17	127.04
Hsa.1453	130.15	178.77	110.46	199.63	96.99	124.82	100.81	224.68	254.18	172.53	247.74	33.07	35.28	169.47	71.44	44.13	249.03	42.73	128.67	100.01	106.85	306.79	176.25	163.56	80.52	146.42	103.81	53.66	167.22	85.75	145.89	72.51
Hsa.1855	374.39	403.15	309.26	382.91	267.73	508.72	366.03	554.67	532.7	316.53	538.88	44.84	105.13	419.73	176.15	130.88	552.19	93.43	357.28	248.46	216.13	723.71	248.49	550.42	227.78	585.32	258.9	217.71	444.16	219	361.06	293.86
Hsa.7802	167.29	223.85	231.96	239.45	97.3	86.63	172.53	130.88	117.53	177.41	230.2	125.64	161.2	276.33	83.56	211.93	82.91	147.31	194.69	71.03	448.05	311	332.82	402.48	99.66	496.14	120.85	178.2	72.82	45.72	210.24	152.71
Hsa.1802	271.97	209.4	264.66	333.18	194.58	243.1	212.11	452.86	438.12	254.13	521.79	57.16	68.78	269.8	159.63	94.86	303.16	96.76	217.76	275.56	156.27	468.52	302.11	335.49	163.58	277.97	255.12	159.43	245.18	131.42	238.96	150.3
Hsa.2619	211.71	104.68	122.59	169.42	109.54	107.99	81.45	119.74	224.91	163.1	185.74	73.62	74.2	150.42	78.63	70.66	150.38	63.34	96.81	46.52	124.33	255.49	111.5	134.51	112.95	160.13	93.51	75.22	53.44	42.34	43.68	90.02
Hsa.16742.1	258.79	204.56	184.4	405.42	112.79	253.34	215.4	343.44	376.04	304.36	343.98	51.16	63.14	273.08	127.89	65.99	301.03	55.3	229.67	147.99	147.99	536.16	209.78	228.94	169.43	257.88	115.43	141.63	80.65	94.97	220.79	118.79
Hsa.1161	216.82	152.08	162.71	311.19	114.11	201.13	202.32	237.6	363.31	234.1	323.08	52.84	44.65	178.49	93.73	60.75	355.86	70.25	140.45	156.98	186.82	440.61	206.19	259.51	167.85	182.33	176.91	184.17	190.94	121.73	113.93	85.11
Hsa.31801	307.48	486.2	62.65	691.34	336.28	588.86	97.62	1403.03	2225.01	1558.62	1515.45	1178.91	853.08	1956.43	809.9	791.15	1713.99	554.08	282.72	252.62	1250.99	1533.51	1929.51	1312.96	508.15	985.97	131.86	252.26	28.28	1027.88	101.49	411.97
Hsa.3215	294.01	1608.72	157.21	213.54	926.98	289.88	1562.02	203.14	271.5	259.01	274.74	528.42	82.51	316.17	127.63	244.91	235.23	63.39	170.3	83.66	342.98	872.47	683.95	1126.14	499.67	250.08	211.35	161.22	857.89	98.67	112.81	744.03
Hsa.3198	210.82	292.86	304.91	78.56	92.98	241.33	205.66	175.89	405.27	366.74	223.35	225.05	131.99	179.79	134.64	104.12	156.11	125.97	271.74	96.31	534.2	336.98	425.12	298.73	206.98	399.12	107.7	84.69	73.61	88.69	113.79	85.45
Hsa.1359	150.5	176.34	84.49	222.56	150.19	183.42	77.52	302.36	266.36	194.89	327.34	42.37	52.39	218.24	123.82	69.6	321.54	79.48	161.66	135.36	80.5	337.93	176.05	121.65	49.76	194.48	154.82	68.24	107.59	100.57	189.19	87.89
Hsa.114	190.2	202.13	119.14	273.34	143.27	237.6	178.66	165.1	193.38	213.66	222.86	33.5	28.59	105.43	107.48	72.66	110.49	82.52	154.06	145.26	228.34	535.64	235.54	215.08	141.6	281.65	116.41	174.92	315.13	69.62	120	105.86
Hsa.2274	946.68	191.63	87.35	150.53	250.91	487.27	170.17	170.21	378.41	340.15	191.63	293.1	117.81	199.32	68.35	172.41	249.79	183.59	164.98	42.81	367.65	914.68	334.46	845.41	282.71	103.85	45.13	280.89	143.08	28.12	134.59	68.34
Hsa.44595	263.79	273.95	28.04	315.17	248.77	154.41	328.68	347.08	289.48	558.14	976.26	264.9	322.44	358.06	222.67	403.94	114.4	583.35	301.13	117.62	515.53	547.96	785.24	842.85	144.2	668.92	196.92	392.87	286.01	129.95	434.69	194.22
Hsa.2092	2078.35	1148.35	435.52	363.46	345.31	1191.34	738.99	606.19	1337.33	1336.92	694.78	378.45	578.9	486.4	351.07	439.21	560.94	546.24	482.01	324.59	1369.98	2445.21	1072.9	1439.74	960.23	381.87	302.16	899.11	216.7	275.64	918.93	317.31
Hsa.2157	350.2	181.42	107.68	154.1	160.22	302.5	146.17	592.09	627.81	798.45	393.46	258.54	254.08	451.72	199.7	236.35	401.04	285.7	97.29	52.63	481.53	562.21	165.84	614.91	167.39	170.58	92.81	112.41	53.04	81.4	289.86	205.56
Hsa.925	405.64	428.49	80.76	316.33	319.12	164.82	386.01	81.87	146.49	167.75	722.55	382.89	116.61	355.73	95.08	170.22	104.04	68.25	82.33	75.48	405.98	475.04	501.61	430.39	94.91	234.57	170.41	277.29	403.63	42.6	191.85	177.06
Hsa.24290	228.41	106.37	152.83	109.76	107.96	149.53	83.56	182.05	310.94	224.66	204.38	107.12	118.58	205.83	78.59	92.33	302.57	62.88	146.89	77.3	213.62	164.09	164.34	213.48	156.03	106.13	127.92	112.74	35.25	73.64	93.47	61.18
Hsa.26628	444.39	212.12	91.68	112.43	73.23	223	104.76	212.68	453.07	300.41	288.39	173.9	119.3	205.93	69.47	190.7	164.48	194.7	158.02	33.65	465.58	505.1	273.2	449.57	175.89	112.26	42.47	99.45	83.18	27.79	233.87	113.45
Hsa.23249	356.1	109.06	73.03	54	75.7	71.82	72.19	584.32	1279.86	702.35	465.85	314.93	223.6	392.8	213.08	90.6	1197.66	113.86	36.43	44.44	180.91	547.14	96.9	187.09	81.95	70.61	27.77	31.11	81.79	34.18	37.38	32.84
Hsa.41495	154.21	127.46	97.58	165.64	69.56	52.44	84.38	100.98	120.66	158.73	141.3	84.56	91.68	167.71	60.54	76.33	135.87	80.9	113.94	45.36	184.71	248.58	287.57	257.39	59.38	183.83	115.99	87.31	86.23	27.75	113.01	43.61
Hsa.2986	264.05	156.43	162.79	146.69	300.81	459.15	330.48	243.84	427.97	387.43	360.11	221.92	185.66	181.51	216.45	99.58	399.37	69.54	141.8	69.69	620.65	794.26	395.65	189.83	252.21	164.59	179.03	158.35	208.88	78.02	159.2	172.73
Hsa.717	123.12	178.06	177.43	162.6	79.91	93.22	71.59	241.6	268.97	456.3	442.45	127.32	147.88	309.15	150.28	217.05	168.96	138.27	114.38	45.45	937.43	186.39	558.74	324.69	96.18	254.19	109.04	103.06	91.11	71.07	176.98	77.03
Hsa.179	445.94	240.95	257.7	502.34	93.69	353.11	232.06	434.29	573.54	362.45	447.48	113.7	91.15	268.24	252.06	148.82	206.77	213.36	209.31	195.14	309.9	673.62	257.31	611.2	182.77	446.93	308.17	155.52	144.12	116.66	158.1	103.39
Hsa.27930	189.01	616.45	384.02	308.41	246.92	255.16	226.88	257.13	406.96	366.69	289.04	191.61	159.55	249.33	219.45	89.13	362.48	84.94	231.48	94.14	676.48	812.67	519.6	424.13	360.19	512.23	135.41	204.4	92.62	123.98	250.9	142.16
Hsa.549	143.25	194.37	237.34	129.95	175.76	59.49	167.11	334.26	313.8	403.64	333.65	336.57	183.07	268.09	247.24	367.8	191.36	275.98	330.11	116.04	569.26	235.14	614.4	639.6	57.41	662.91	192.67	121.93	166.18	483.12	396.87	176.19
Hsa.1714	423.6	289.65	356.25	458.41	457.52	420.7	310.36	777.44	966.29	626.76	634.08	130.47	186.71	635.94	497.78	266.05	823.53	285.35	444.76	350.64	231.23	751.83	567.55	620.7	199.22	418.66	467.44	307.17	591	373.42	516.75	326
Hsa.13522	348.04	237.6	259.1	347.4	115.17	240.29	172.9	425.11	315.34	203.78	304.05	66.49	67.05	296.42	175.92	82.06	328.44	78.93	114.04	279.22	209	538.91	224.88	421.32	154.12	243.33	305.94	164.48	473.54	160.3	192.79	106.2
Hsa.1554	575.23	302.54	223.27	463.08	324.87	550.86	286.56	347.51	479.88	383.58	376.23	98.65	126.02	304.68	154.34	155.23	387.69	139.43	302.62	404.52	176.54	741.11	227.32	332.82	221.33	311.4	323.91	340.98	555.75	273.53	396.9	274.22
Hsa.602	367.61	260.3	364.55	291.9	197.72	187.34	283.98	461.51	348.91	394.2	246.88	284.46	394.76	351.01	272.87	374.58	329.26	384.73	390.21	210.39	858.51	534.3	675.81	1268.1	187.07	852.55	333.66	229.41	141.57	120.24	245.92	366.57
Hsa.1588	256.84	309.84	396.88	299.33	405.78	391.86	294.58	809.25	941.66	664.63	919.85	152.89	132.04	652.75	644.99	218.31	757.04	424.53	569.56	330.86	640.15	487.5	510.16	1088.17	215.95	790.71	548.52	205.55	638.06	447.04	319.73	381.6
Hsa.2051	616.38	184.23	153.33	149.57	396.62	351.71	258.79	435.22	1031.55	918.11	157.03	191.6	189.79	658.05	238.66	332.63	283.51	498.32	299.19	140.48	640.11	1253.55	573.6	1425.69	376.67	138.7	150.72	312.49	113.86	171.26	275.04	204.57
Hsa.2805	205.69	140.35	91.42	125.41	123.79	152.37	160.55	89.46	176.82	194.31	179.31	118.2	89.24	136.72	110.15	68.33	98.74	54.21	116.2	61.8	216.58	419.92	208.22	231.03	160.68	174.55	80.17	108.63	162.5	50.15	86.22	124.7
Hsa.262	833.87	592.08	54.06	244.96	1028.89	785.47	667.57	200.87	557	528.95	334.8	348.65	173.05	296.61	138.06	193.96	281.72	209.64	397.65	113.58	856.55	1493.83	426.34	383.2	787.91	113.74	145.55	591.23	336.88	117.2	113.98	341.06
Hsa.28840	79.46	116.59	69.15	93.73	94.34	138.31	84.28	135.53	285.1	216.01	239.2	92.55	86.67	182.59	128.04	43.47	162.35	43.14	80.9	42.85	257.08	412.38	220.94	207.93	90.18	104.14	73.31	30.68	30.33	65.24	35.53	41.09
Hsa.168.1	316.2	164.5	101.95	223.59	91.43	132.3	88.24	375.35	254.2	227.66	318.58	44.79	61.74	282.07	86.28	67.32	170.17	56.48	129.93	71.85	77.19	264.49	191.62	218.02	101.8	151.01	176.91	58.09	119.2	27.04	198.74	140.95
Hsa.13610	273.13	453.77	390.9	412.99	173.28	293.62	236.31	352.98	224.1	312.95	337.42	26.98	66.53	261.14	91.88	58.89	119.58	31.15	239.15	222.21	205.63	593.46	226.51	342.53	215.93	424.87	243.83	146.79	281.24	140.32	345.77	174.78
Hsa.23366	396.38	204.68	356.74	271.54	205.18	234.19	243.54	282.72	598.85	529.51	382.4	175.36	268.09	350.54	150	131.77	829.22	143.73	226.6	61.81	382.93	476.52	474.48	772.19	321.34	326.24	185.79	165.1	502.16	80.46	169.71	142.28
Hsa.2066	307.34	102.23	234.4	301.16	154.33	204.33	141.27	210.15	388.11	232.95	331.33	113.59	151.58	172.87	105.83	99.62	358.02	84.95	148.9	44.69	269.26	375.97	346.07	410.32	216.2	249.96	121.01	132.07	81.2	36.21	126.18	121.51
Hsa.1973	227.74	134.74	114.49	92.08	176.8	166.99	102.3	237.87	325.31	270.34	125.38	105.25	108.51	166.26	85.27	45.13	265.26	117.91	97.5	46.28	68.84	408.66	221.56	441.64	128	71.65	79.73	125.62	83.13	60.59	148.82	59.16
Hsa.41314	134.68	162.75	205.12	111.29	82.11	72.77	109.46	107.73	127.41	113.55	139.52	63.75	66.07	102.07	55.04	96.32	98.97	101.62	85.56	30.46	219.3	168.97	217.83	272.08	57.87	231.29	63.92	60.51	138.48	36.87	148.93	79.84
Hsa.579	145.81	118.48	71.45	437	28.89	148.77	275.62	135.96	106.75	101.62	170.55	144.04	142.25	177.98	136.73	130.99	59.59	276.26	105.71	67.21	174.91	603.17	451.26	446.35	144.08	253.66	132.33	223.9	55	30.99	217.27	67.57
Hsa.9856	397.46	417.27	395.91	347.78	175.61	142.36	324.38	410.42	275.56	291.94	393.36	234.5	261.23	366.19	117.68	290.03	211.5	372.07	342.85	105.59	1368.08	507.37	755.4	964.48	114.63	876.09	222.75	181.09	137.9	91.12	433.04	252.12
Hsa.462	92.52	55.9	171.43	181.43	233.98	114.57	93.06	268.42	314.86	201.67	142.43	124.03	322.19	393.65	205.43	234.9	277.3	346.53	308.86	163.98	625.47	260.56	703.8	545.32	104.32	465.94	268	154.87	120.56	111.24	282.21	179.17
Hsa.10224	246.47	347.21	260.32	327.43	182.25	238.35	247.32	335.73	232.1	235.08	397.84	43.11	75.49	230.2	144.46	107.31	37	75.78	240.97	213.13	159.05	321.66	250.05	251.71	208.93	343.16	209.67	169.27	149.72	166.81	307.3	127.06
Hsa.14	472.48	438.14	86.4	572.58	282.47	437.67	451.85	479.81	659.45	321.74	690.21	116.37	51.82	280.68	229.89	74.97	337.64	84.84	260.16	261.92	69.9	706.53	225.95	215.32	185.28	195.11	346.96	178.87	1010.39	204.54	238.68	184.01
Hsa.2503	303.26	178.76	133.45	129.06	142.65	163.36	124.88	333.84	664.26	452.3	268.16	213.3	149.11	262.99	86.84	135.7	437.23	220.17	286.07	58.38	891.84	462.47	381.05	675.21	134.49	224.17	78.83	102.73	32.78	69.24	240.75	113.27
Hsa.1088	409.14	102.53	696.33	276.01	26.36	227.03	135.51	371.27	523.36	799.03	236.91	68.48	83.73	583.46	363.38	338.04	605.82	183.93	216.39	813.44	501.68	491.63	449.42	1007.74	134.02	713.49	485.75	149.6	70.85	185.39	284.52	129.4
Hsa.1855.1	212.07	151.83	176.77	194.48	117.2	154.19	93.68	189.06	178.58	128.92	163.71	36.17	31.9	105.75	63.05	32.21	284.63	37.47	120.68	104.88	139.3	297.08	162.72	197.3	112.02	171.33	97.34	101.92	239.22	67.45	98.04	85.43
Hsa.37192	184.29	248.54	153.84	121.19	109.31	118.23	156.94	113.57	168.35	233.2	147.55	49.57	78.87	71.69	59.96	61.47	105.02	48.17	221.49	34.78	349.4	342.11	396.46	200.43	122	266.03	109.88	101.92	82.02	74.33	203.34	115.35
Hsa.490	136.52	236.48	143.37	315.14	171.83	89.78	220.7	470.11	267.07	543.1	384.98	197.77	490.27	480.08	271.72	649.94	115.04	508.29	405.27	141.75	909.65	361.24	778.79	1184.1	93.39	971.62	245.5	282.18	131.11	115.99	733.91	198.58
Hsa.1147	226.84	214.46	193.24	309.96	105.79	118.01	59.44	87.29	163.24	121.7	142.61	39	55.2	130.5	60.51	60.59	170.17	38.73	151.1	145.75	175.77	357.89	119.71	204.15	134.97	198.31	186.14	54.61	70.9	53.89	224.67	93.24
Hsa.1347	1091.04	810	163.21	1106.05	543.39	829.84	746.5	444.59	608.68	325.82	2200.11	261.29	39.67	599.14	367.44	178.3	378.67	92.87	330.65	428.55	531.35	719.25	289.03	327.71	438.47	207.19	551.88	693.01	1775.61	477.75	302.57	222.79
Hsa.32358	129.39	105.83	108.72	138.47	170.62	141.01	135.59	263.39	436.86	473.24	284.22	195.22	159.1	233.08	155.35	102.16	444.84	71.33	174	50.85	370.99	293.28	321.74	237.17	179.58	235.38	100.3	127.76	95.34	85.33	38.88	141.46
Hsa.24153	59.14	71.84	181.37	127.97	113.11	137.39	93.63	149.52	167.18	253.8	146.08	63.81	79	123.29	79.2	52.3	170.9	67.71	46.36	33.29	47.78	150.8	101.44	40.07	82.39	155.19	75.25	50.48	45.84	32.87	46.38	80.29
Hsa.28800	228.7	179.45	110.77	102.07	179.22	183.07	142.41	187.74	239.97	153.68	135.89	176.88	82.32	172.58	67.69	76.35	221.25	53.74	158.27	67.06	231.4	230.03	267.51	205.14	210.31	245.31	85.71	119.19	148.05	91.84	120.98	83.96
Hsa.40063	272.06	596.59	476.57	358.79	390.78	249.12	220.83	525.42	668.77	608.18	499.21	355.18	361.26	315.43	510.37	250.09	201.72	251.68	276.53	109.33	692.83	1001.49	1044.36	408.54	285.26	769.61	391.77	194.62	139.67	275.32	341.7	242.08
Hsa.26837	277.47	217.95	76.4	59.62	167.05	174.04	80.09	244.17	449.14	504.94	269.46	202.83	74.28	136.24	66.5	206.54	68.91	212.91	121.78	41.74	357.04	391.01	268.45	90.96	103.62	148.53	93.99	130.33	54.39	33.29	200.44	104.78
Hsa.7784	158.53	177.57	149.17	202.37	151.77	130.6	113.59	230.57	151.51	154.12	161.93	146.55	179.66	295.41	112.01	239.06	66.42	225.27	187.3	101.9	392.38	200.75	554.96	629.56	98.86	525.61	196.04	177.69	125.63	69.18	188.68	124.26
Hsa.1043	507.14	209.03	419.15	612.44	238.9	285.44	207.19	1248.22	763.49	659.25	445.08	138.89	201.86	869.01	371.34	427.46	347.15	266.33	445.11	285.3	472.24	611.18	744.3	686.01	225.97	566.4	273.9	135.96	257.26	203.42	420.76	417.14
Hsa.3969	143.63	59.91	25.96	72.6	127.44	92.88	121.98	289.29	490.02	491.52	297.26	234.95	176.99	199.33	86.52	84.91	628.75	79.57	134.63	61.24	158.05	166.84	192.74	34.79	119.53	152.86	57.6	54.67	102.4	101.65	95.85	71.49
Hsa.36599	132.53	137.51	84.43	95.38	167.01	148.29	137.97	145.93	215.78	182.17	199.91	91.88	84.34	226.97	98.07	57.89	229.37	37.25	126.57	42.18	229.99	273.32	277.4	169.5	143.84	167.19	74.33	92.3	480.42	94.13	91.16	112.9
Hsa.40009	128.96	119.46	123.31	176.93	147.28	133.11	147.51	221.68	313.42	254.1	247.18	180.41	135.45	217.11	150.59	64.14	182.64	52.98	181.58	47.73	375	392.34	348.37	214.67	119.73	192.8	82.84	162.08	68.14	82.2	143.36	183.79
Hsa.3203	180.84	158.79	80.38	106.44	124.18	197.94	196.17	103.12	251.08	293.77	203.74	161.66	171.69	90.59	75.53	88.13	108.59	103.35	156.67	55.6	425.06	471.66	248.09	344.36	217	184.38	59.44	38.6	30.61	34.59	38.5	93.32
Hsa.33671	85.89	132.46	79.29	140.25	121.13	154.13	139.16	130.81	379.83	314.93	264.04	145.98	103.77	160.43	161.86	61.76	181.2	73.95	137.47	49.4	244.7	257.62	285.81	232.91	106.74	179.47	57.63	52.5	25.71	64.37	90.47	55.58
Hsa.2152	514.09	496.75	462.02	248.16	412.45	465.9	181.8	382.06	591.07	506.2	252.38	240.96	157.33	251.25	134.56	138.92	301.68	284.56	332.69	90.69	858.76	777.04	559.94	2010.17	269.95	448.84	304.67	327.29	298.91	121.81	792.87	207.19
Hsa.1866	165.07	152.38	164.88	140.21	142.26	111.02	143.83	177.36	103.85	122.18	155.12	25.41	59.84	197.96	57.9	46.25	145.82	51.15	164.31	156.67	71.25	347.95	65.04	124.71	139.47	302.98	138.16	87.66	249.28	94.69	163.18	141.56
Hsa.2974	125.43	167.69	91.04	147.68	114.6	159.11	115.26	116.56	211.98	195.73	152.37	76.44	83.15	124.32	102.58	58.16	129.81	25.41	116.33	52.53	222.86	282.78	297.49	96.86	179.85	187.38	59.2	102.25	87.38	66.96	98.26	87.1
Hsa.1580	414.16	291.47	193.48	416.95	239.79	336.24	252.15	412.33	679.19	285.65	512.31	122.58	114.09	320.45	194.2	114.1	602.28	121.62	226.13	224.92	186.87	534.02	327.37	346.71	194.51	250.92	287.99	240.95	411.21	180.06	229.09	197.78
Hsa.13535	305.53	199.27	305.64	273.67	195.53	186.56	157.33	495.14	295.62	291.36	296.54	40.36	87.49	329.87	146.72	157.97	176.71	120.78	202.02	257.95	181.25	396.72	232.25	343.73	119.17	293.61	352.66	135.69	359.04	152.05	188.52	155.79
Hsa.1212	212.89	223.18	1033.57	517.86	131.63	258.77	28.79	322.4	183.59	424.35	401.31	38.89	115.19	111.91	196.82	54.01	136.18	42.26	295.13	130.15	621.59	236.61	215.28	359.19	80.87	2069.66	312.95	53.4	77.57	50.03	474.17	70.62
Hsa.37075	172.07	180.03	132.05	204.18	194.72	196.65	239.43	199.19	220.55	264.19	230.15	76.6	84.79	152.5	112.55	84.34	116.68	60.37	235.98	77.94	279.65	302.89	364.06	172.89	194.96	301.86	173.6	233.07	98.2	136.34	206.96	214.64
Hsa.123	185.88	96.73	197.25	182.32	106.27	138.59	89.61	348.52	189.34	231.93	142.58	41.12	58.19	130.66	172.99	160.87	329.64	109.63	150.11	194.81	307.5	248.47	258.77	390.01	82.72	210.9	215.53	89.44	85.83	86.51	192.75	100.54
Hsa.1672	675.35	240.52	549.57	580.61	439.27	598.49	326.53	443.65	364.39	316.65	583.61	107.5	124.26	663.09	181.71	182.62	601.05	176.92	311.96	413.7	649.78	666.74	518.88	873.19	337.15	242.24	492.58	404.1	504.04	330.96	269.26	324.45
Hsa.1860	221.23	337.32	239.75	361.18	96.41	217.29	226.74	428.38	150.93	167.85	269.31	25.09	61.34	175.91	149.91	48.63	152.45	58.8	146.78	130.58	65.71	569.4	156.26	270.68	163	246.71	80.47	112.84	162.6	87.74	217.12	96.25
Hsa.8301	674.06	562.84	538.47	690.41	892.29	476.96	426.47	493.67	489.24	477.83	506	581.99	505.66	657.1	172.09	672.55	721.83	287.87	365.38	289.39	838.44	708.13	1181.12	1534.42	508.61	1005.71	403.12	763.18	631.98	367.63	610.3	352.49
Hsa.3888	214.68	117.96	89.97	107.07	180.62	199.57	218.35	149.17	207.31	346.74	286.39	213.68	107.02	213.72	183.69	82.8	104.74	103.7	194.83	39.04	415.32	466.51	452.19	95.18	182.88	165.36	49.05	46.8	41.18	72.54	196	114.73
Hsa.24877	69.9	103.99	116.04	163.53	60.36	108.69	47.04	101.03	174.59	144.82	115.72	53.42	51.22	122.13	45.32	31.51	199.4	39.89	25.99	25	130.03	110.7	69.5	87.49	52.6	70.73	43.43	32.76	26.02	29.41	48.57	37.21
Hsa.16501	417.01	402.88	409.95	396.31	243.98	414.97	314.49	449.35	444.69	319.79	382.43	54.93	88.03	255.91	279.42	165.66	195.27	166.85	323.51	353.95	390.96	712.95	354.93	530.16	254.29	631.16	469.4	280.24	295.41	230.23	637.39	204.16
Hsa.3166	391.11	212.18	146.18	219.46	659.92	319.85	316.16	250.72	370.26	392.86	268.58	167.77	123.55	308.48	102.05	134.92	248.11	127.14	316.5	138.48	1000.18	536.11	1017.19	951.41	278.08	353.59	123.47	242.92	429.13	119.8	386.18	260.41
Hsa.2558	306.3	114.12	223.49	255.97	97.25	157.05	111.7	154.38	436.71	256.04	256.26	106.8	139.13	172.96	98.82	71.14	442.23	74.52	91.24	30.47	320.27	310.42	249.6	487.46	145.62	164.23	82.27	88.84	51.75	24.96	125.27	121.58
Hsa.6546	42.1	85.15	39.14	151.39	87.97	80.9	75.17	111.7	84.94	166.41	117.1	73.94	100.06	171.91	69.97	132.31	159.32	127.97	172.12	37.24	264.81	163.39	360.66	381.12	87.84	191.38	169.8	95.22	143.97	79.57	207.45	100.28
Hsa.1651	193.11	90.56	85.24	183.09	104.77	101.03	91.47	261.01	406.88	239.75	318.41	51.19	73.24	203.11	98.59	61.46	504.84	75.02	135.36	86.61	187.75	329.26	179.54	189.94	51.5	180.52	189.97	52.12	301.16	76.97	98.9	54.67
Hsa.2777	259.68	162.47	147.12	110.54	151.88	158.63	129.26	277.3	611.37	426.88	227.33	185.6	126.56	200.62	102.36	134.6	230.76	175.41	196.31	49.74	396.32	426.33	247.79	368.89	120.77	171.1	89.39	139.47	75.67	64.95	230.94	88
Hsa.2868	160.37	122.33	136.36	88.8	58.92	185.93	146.87	220.81	299.37	341.69	236.4	193.37	167.89	177.48	272.3	164.82	111.8	151.68	167.72	59.21	385.51	412.42	394.07	258.1	151.56	163.56	99.63	79.66	40.27	61	164.17	103.47
Hsa.1331	900.26	1904.23	987.26	1144.77	1948.26	947.41	974.79	1062.79	1944.84	1220.42	7099.44	954.18	113.6	2176.73	1421.68	497.13	424.1	318.54	938.09	1246.73	797.26	1094.79	873.22	408.9	510.16	1043.92	2078.02	689.97	3851.52	785.89	1355.79	836.53
Hsa.10807	196.21	112.63	224.6	281.76	98.82	116.22	93.56	130.89	225.12	212.81	218.77	24.86	30.83	120.33	60.27	47.35	132.03	51.27	132.28	116.5	146.08	354.66	171.81	174.18	122.51	151.45	194.62	89.39	207.81	88.99	135.88	79.49
Hsa.41208	775.73	623.3	37.41	796.69	235.66	704.25	584.3	614.44	462.44	645.28	559.89	1067.41	479.47	472.65	673.08	1316.6	280.11	343.7	511.38	162.55	2719.74	897.92	1117.64	863.02	141.36	1212.85	369	440.27	201.38	171.25	748.36	84.33
Hsa.440	156.05	208.64	169.54	206.49	189.87	107.59	130.73	216.42	91.65	162.54	204.11	119.01	148.12	250.49	157.09	199.4	74.43	199.27	175.79	111.79	242.66	257.5	634.3	415.49	97.09	578.47	141.63	144.71	119.37	55.83	162.58	67.61
Hsa.8131	175.29	176.05	126.92	188.87	107.58	83.67	145.14	112.33	95.21	157.22	156.66	92.63	73.12	122.28	50.21	71.04	96.82	100.85	63.14	28.29	265.73	281.22	253.88	286.75	97.55	194.38	75.82	129.55	120.09	32.26	89.39	62.54
Hsa.1618	384.95	96.16	162.68	308.48	127.69	200.63	120.06	395.87	588.86	279.65	421.94	104.02	98.21	299.14	163.81	141.09	293.35	140.07	271.27	258.77	113.34	374.05	295.94	250.16	166.93	379.06	322.85	139.18	228.16	150.31	263.03	158.29
Hsa.23677	154.62	163.54	198.43	178.06	178.73	169.47	87.49	55.78	170.22	128.87	119.04	72.98	40.53	73.34	34.14	36.79	151.63	50.6	114.3	24.75	372.31	184.95	220.88	267.53	189.64	259.22	118.04	101.46	125.51	57.4	110.24	105.93
Hsa.27958	140.18	106.94	96.67	113.03	115.43	73.49	96.54	179.23	440.89	370.87	313.76	185.21	140.38	223.31	143.31	74.16	369.45	66.44	116.37	56.56	194.4	254.52	83.97	195.78	112.15	178.93	61.1	53.04	57.17	78.34	32.25	53.34
Hsa.94	411.03	585.1	254.27	235.03	190.57	160.37	388.02	406.6	303.45	596.93	302.01	355.69	235.8	269.12	262.72	912.34	98.54	582.54	282.01	149.15	1055.28	772.78	1398.5	969.1	170.96	808.19	288.22	311.05	283.6	98.39	455.59	713.62
Hsa.41338	364.2	775.64	99.58	522.11	166.22	293.49	442.59	72.08	68.57	119.55	234.75	152.1	56.35	82.7	68.46	108.2	48.55	79.36	182.36	51.2	412.49	430	289.93	223.96	280.68	316.23	175.6	612.32	265.87	24.54	131.39	93.91
Hsa.25481	766.61	150.15	217.13	190.98	262.13	436.53	188.6	220	897.09	402.22	294.43	341.18	144.23	324.7	184.68	120.24	695.35	344.95	285.49	82.07	1455.6	774.73	734.22	2169.92	268.98	203.55	163.36	225.79	88.32	75.42	271.7	152.59
Hsa.1659	498.81	471.85	62.01	408.02	111.7	259.35	259.01	167.74	318.15	246.36	445.4	88.1	68.44	220.82	115.85	78.69	226.65	75.67	181.22	213.87	187.19	708.31	198.64	606.37	225.92	228.48	172.52	212.65	530.83	93.03	126.82	123.07
Hsa.2145	819.8	125.91	141.24	111.93	157.91	492.75	134.11	259.1	508.12	1312.19	167.79	171.66	208.45	304.4	109.31	144.73	215.5	117.89	131.05	43.88	812.44	761.18	370.48	1205.59	223.15	141.76	91.05	186.58	65.26	24.29	144.74	80.68
Hsa.39753	132.4	48.59	233.35	103.24	195.89	152.99	100.14	214.96	322.56	454.43	182.16	138.14	161.53	229.06	214.87	191.93	275.33	80.45	189.43	86.01	719.63	302.57	617.4	305.01	96.13	412.47	159.28	77.79	74.19	131.65	279.02	287.67
Hsa.8532	128.83	157.67	163.09	188.92	129.15	89.32	122.39	182.38	119.25	154.47	179.27	103.73	70.88	179.74	56.56	132.24	122.99	114.77	107.67	55.56	230.4	184.34	260.85	234.69	86.32	309.35	134.8	133.87	158.6	55.09	141.57	84.87
Hsa.1712	441.19	403.49	313.37	338.79	24.26	199.49	46.25	451.35	609	314.32	479.22	87.45	104.1	406.09	203.18	109.58	465.57	109.98	60.42	271.8	287.42	503.73	313.96	378.23	114.58	194.49	205.21	72.29	273.53	100.54	122.28	45.32
Hsa.8540	116.69	75.42	113.99	115.62	82.05	41.66	79.16	98.05	63.49	78.87	75.76	70.71	77.4	120.52	47.27	85.8	86.92	80.09	52.22	37.78	184.09	126.65	225.1	237.53	51.84	194.61	77.26	79.03	64.4	25.33	77.05	58.84
Hsa.2610	136.89	96.82	143.21	102.49	67.86	88.81	46.92	137.5	150.76	133.25	135.8	69.23	65.16	127.8	52.94	41.71	148.76	41.9	78.2	24.22	124.94	257.87	133.43	113.35	81.67	97.75	101.16	75.1	50.23	45.4	65.62	44.52
Hsa.1030	322.54	190.62	257.61	523.48	165.54	295.56	145.27	763.55	531.96	266.69	135.01	68.48	147.08	418.02	329.7	136.25	277.78	221.85	313.71	358.05	178.4	410.56	605.98	1176.37	150.57	309.66	447.99	144.32	160.27	215.28	329.25	236.08
Hsa.37041	135.93	188.79	212.98	185.95	261.69	156	173.83	177.35	291.18	270.26	245.04	109.17	93.77	239.18	116.58	67.32	134.54	60.31	193.97	54.13	310.96	285.9	390.66	196.45	162.26	317.01	169.83	177.98	207.6	111.3	125.51	157.29
Hsa.1283	379.44	242.57	214.93	369.07	225.98	250.1	201.81	381.53	336.15	432.78	476.37	66.05	102.21	441.27	110.39	109.49	267.39	75.52	296.43	331.15	125.28	591.04	222.34	327.72	205.73	414.34	157.12	91.17	185	165.03	313.09	170.61
Hsa.1467	404.59	405.89	215.13	412.12	119.4	114.62	69.09	437.09	582.13	425.84	928.25	109.45	90.63	419.98	220	153.9	555.36	97.82	118.05	235.52	288.86	709.68	300.09	365.63	188.15	220.87	234.66	168.61	531.42	186.88	102.06	47.5
Hsa.2152.1	481.24	666.3	480.68	249.72	497.49	487.61	257.74	354.45	599.54	527.19	256.67	266.63	192.21	232.19	141.96	152.42	305.16	348.6	385.45	116.26	901.17	850.22	581.83	2131.07	318.02	554.29	318.07	333.71	328.27	125.59	807.06	285.62
Hsa.809	106.38	135.95	113.49	245.6	90.98	72.63	130.03	103.17	77.69	118.11	143.74	52.68	64.02	133.04	63.6	98.07	86.6	124.09	60.67	52.26	171.32	168	229.49	248.57	97.39	195.72	89.13	134.13	116.4	57.34	112.43	46.5
Hsa.1893	198.86	190.38	86.02	179.43	85.1	186.06	104.88	258.79	286.25	158.41	167.85	54.94	33.19	154.48	87.6	46.18	162.69	75.22	167.85	128.76	85.12	276.32	182.73	218.73	82.77	159.95	105.08	105.61	101.95	148.47	108.12	63.01
Hsa.11885	224.25	59.41	76.35	217.4	80.32	159.86	60.23	250.67	365.06	357.36	346.98	49.83	47.89	225.76	122.63	68.99	290.38	88.25	135.2	105.48	170.64	300.24	211.53	246.28	68.77	175.27	119.77	51.02	158.93	71.68	119.78	132.73
Hsa.51	278.23	218.09	219.42	254.63	126.73	128.68	195.55	183.97	178.58	170.89	137.7	109.05	104.11	189.26	110.99	192.03	106.6	145.32	96.48	75.44	437.09	373.24	407.53	808.56	135.78	375	138.93	208.36	82.71	23.89	181.28	132.76
Hsa.3410	120.81	177.72	57.22	61.1	249.46	168.68	161.91	180.43	290.04	310.05	477.54	222.06	224.34	136.63	172.08	111.12	230.1	54.05	292.27	78.32	781	275.5	525.64	123.66	121.31	170.1	89.65	119.53	70.83	43.05	132.07	120.77
Hsa.43225	144.03	96.55	164.43	136.83	49.32	52.01	118.74	79.56	104.9	108.55	137.93	74.66	59.2	91.56	63.52	81.61	68.96	95.94	95.87	33.67	140.3	181	197.44	213.04	53.89	303.22	134.93	73.57	82.64	33.23	77.71	61.29
Hsa.376	172.22	215.12	188.6	141.87	196.74	192.51	246.93	129.66	235.77	192.87	262.36	155.37	128.3	95.13	121.36	69.4	149.12	44.35	153.23	60.44	227.05	452.3	259.26	215.21	187.44	248.43	122.88	133.26	159.48	58.15	130.23	191.77
Hsa.432	152.11	174.29	95.91	176.52	150.14	60.26	177.79	81.66	117.42	151.08	148.96	114.47	46.4	106.03	64.06	133.44	81.25	78.89	112.82	62.8	375.22	165.81	427.45	399.08	59.29	305.35	88.32	135.72	148.49	44.38	227.47	88.44
Hsa.37818	192.72	316	200.3	238.37	167.67	183.15	278.01	227.24	377.58	340.69	303.57	173.38	179.55	218.03	142.72	69.74	306.42	87.34	234.27	63.61	383.67	522.87	432.38	291.56	209.7	301.28	124.45	183.38	93.12	103.82	128.89	157.64
Hsa.9872	307.55	319.15	257.25	320.29	232.91	43.33	291.46	342.91	300.15	249.26	197.24	194.76	266.19	457.64	128.25	292.84	181.4	293.93	180.24	97.99	434.92	442.63	526.45	1050.38	192.34	560.61	230.97	250.44	200.28	87.4	338	277.72
Hsa.18321	242.11	244.45	139.36	238.94	175.31	188.78	221.56	241.3	209.18	229.01	307.87	60.11	51.46	262.41	75.02	37.37	91.81	67.41	160.79	129.19	119.28	397.78	182.67	255.69	171.7	203.73	141.61	128.87	222.01	125.13	152.64	114
Hsa.3648	379.88	128.86	279.59	76.19	247.68	376.33	239.61	429.76	584.68	571.87	269.28	470.4	409.4	93.6	551	218.04	111.5	206.7	349.61	219.89	875.4	542.38	635.71	412.69	248.1	656.74	304.05	105.97	91.74	155.4	470.34	287.44
Hsa.612.1	86.68	205.58	147.7	491.68	139.77	154.77	354.99	531.59	439.21	428.16	679.73	267.65	460.46	859.23	344.96	604.27	352.06	356.6	427.04	239.75	1485.91	605.25	787.14	2006.37	89.67	1129.91	428.38	419.9	64.34	42.51	321.47	213.74
Hsa.3967	397.04	214.55	410.41	166.2	324.99	301.77	184.91	515.66	520.62	333	265	390.35	253.25	202.38	169.23	143.01	421.04	103.26	314.47	166.96	604.65	601.01	695.62	308.31	391.12	472.51	151.83	120.01	194.32	223.09	219.46	183.47
Hsa.7048	145.87	177.04	154.31	165.54	157.25	100.37	116.73	262.01	184.39	278.78	148.33	62.51	162	276.27	176.81	258.34	113.93	305.3	185.54	68	523.77	293.08	587.9	790.82	78.63	310.83	117.31	108.71	30.12	89.31	176.16	196.7
Hsa.14976	277.9	135.05	149.48	245.13	120.77	204.71	149.87	314.47	365.57	299.54	575.27	55.89	61.72	251.16	162.54	104.75	245.39	140.37	180.92	147.74	272.31	412.78	260.22	411.69	109.7	147.17	207.65	108.25	134.81	119.23	224.71	162.09
Hsa.2986.1	331.97	198.11	259.48	180.94	349.94	515.2	327.99	213.33	381.31	342.89	431.98	174.97	155.76	225.74	216.47	89.09	275.18	77.46	131.58	61.73	669.52	884.67	402.56	271.23	298.66	149.83	139.36	190.78	217.07	113.91	138.09	195.66
Hsa.2765	245.2	100.9	197.06	226.06	85.8	176.23	122.6	121.37	262.43	197.42	228.62	177.94	117.55	143.84	82.26	126.37	175.52	101.18	69.13	57.54	200.27	222.62	229.64	173.59	186.51	241.92	137.66	81.98	76.41	23.61	60.47	129.66
Hsa.1412	441.67	193.04	93.04	292.97	500.65	210.66	172	183.2	319.9	257.61	1160.53	66.93	43.96	517.58	73.41	94.34	390.74	83.84	121.53	202.74	271.79	373.78	183.87	393.31	165.47	181.98	175.65	151.01	445.74	171.16	251.63	145.92
Hsa.393	1152.04	430.65	930.49	567.95	137.32	1171.84	846.88	1068.12	1502.18	1187.01	105.22	817.41	548.63	443.62	613.63	187.68	951.1	557.52	1421.55	556.03	2417.38	2081.13	2145.69	1394.28	1010.59	2063.26	816.35	673.96	23.55	1025.15	466.69	175.69
Hsa.2101	273.26	37.21	129.24	73.48	65.49	125.87	75.12	184.73	298.34	260.48	169.75	151.11	80.02	123.39	66.05	91.32	202.72	160.14	35.33	55.2	272.69	313.6	145.06	497.16	80.89	72.63	93.02	70.49	43.63	39.83	86.29	112.63
Hsa.32865	169.01	99.69	197.8	101.82	329.71	142.32	137.77	337.42	532.1	322.47	138.21	136.2	111.14	244.19	123.13	36.39	308.59	126.72	215.95	63.27	325.06	210.57	305.61	592.73	120.74	226.12	103.52	86.92	98.75	52.21	23.52	45.72
Hsa.326	120.74	295.24	36.33	106.59	319.47	224.9	391.86	219.53	254.77	277.53	233.91	159.66	113.49	147.34	245.72	86.51	167.29	67.64	182.35	47.74	533.8	481.32	518.53	221.01	286.27	168	40.75	181.93	92.68	50.58	23.46	161.04
Hsa.23565	289.1	189.21	241.42	142.1	192.4	278.38	135.91	224.39	527.23	388.88	256.88	127.33	158.1	209.5	134.23	103.46	175.64	111.2	153.9	60.28	324.45	416.78	294.75	496.61	205.2	217.16	126.37	179.57	116.87	58.24	199.09	145.31
Hsa.10169	281.31	192.24	260.84	289.72	357.45	234.36	99.03	242.44	212.3	268.9	265.93	65.4	65.1	270.39	147.98	119.43	427.65	133.93	178.5	237.11	113.32	329.85	330.55	628.37	152.95	262.17	333.71	179.97	425.7	182.45	225.63	157.14
Hsa.2609	628.99	94	139.88	206.26	137.72	267.34	167.45	160.05	488.44	302.29	223.41	313.11	133.22	182.44	94.78	107.02	361.67	174.51	81.07	140.94	761.91	669.27	679.39	801.06	209.53	163.69	91.66	201.21	117.93	92.09	146.68	47.03
Hsa.3102	241.16	50.08	205.91	236.82	190.07	312.78	185.16	286.71	643.42	526.54	419.45	245.04	216.07	336.38	245.19	116.03	648.44	99.33	154.68	46.86	400.96	414.93	337.61	365.05	181.23	122.44	120.17	185.63	285.91	93.41	68.07	126.93
Hsa.8833	476.78	221.2	533.09	643.62	186.47	324.43	410.58	420.36	332.47	227.53	956.57	562.65	471.94	610.4	225.25	494.32	138.8	489.46	232.12	147.76	884.41	1144.02	1426.37	1101.28	266.25	1254.03	641.29	691.58	180.84	117.25	699.08	104.8
Hsa.1047	557.41	208.33	676.18	704.38	543.34	521.87	242.6	2802.73	1415.55	836.1	932.15	205.46	261.49	1071.14	1120.13	567.92	1337.07	568.95	1219.7	768.74	757.77	902.46	995.93	585.18	289.56	1259.96	710.5	207.46	565.05	868.39	1199.8	500.32
Hsa.1325	264.25	232.04	105.47	247.98	36.33	221.02	213.01	200.93	189.53	131.01	826.73	82.97	53.56	167.01	137.49	65.43	87.32	53.13	132	123.32	165.87	365.72	106.74	203.79	127.34	96.99	120.14	94.03	161.28	68.7	130.76	112.05
Hsa.27085	395.33	211.24	149.19	172.06	144.17	170.37	153.17	189.24	470.73	397.44	623.78	155.87	97.06	185.42	83.21	84.5	418.82	76.59	74.71	53.84	209.98	565.65	252.9	281.58	177.58	98.67	86.73	125.75	260.26	41.59	121.86	127.43
Hsa.2324	432.25	181.61	458.08	306.13	306.09	270.81	283.42	247.27	489.55	497.69	395.82	179.25	234.53	410.04	125.63	204.06	276.63	132.87	291.16	145.88	350.95	573.64	567.87	345.66	213.12	372.52	225.8	143.19	264.12	152.21	217.17	431.66
Hsa.14595	692.65	269.69	189.2	382.47	118.06	220.19	96.25	1036.25	969.34	1194.56	1760.63	191.24	344.51	1136.39	373.47	245.13	1555.04	188.41	225.58	145.1	226.85	326.79	23.25	530.79	107.32	133.47	241.21	110.21	607.89	84.19	313.11	153.83
Hsa.17091	134.94	96.74	117.94	148.31	60.8	107.29	79.6	184.16	187.65	154.23	252.58	34.63	45.18	170.13	77.01	61.8	134.71	47.78	129.35	94.12	135.57	261.93	94.53	129.25	81.48	231.98	52.86	74.8	132.7	54.29	109.46	82.83
Hsa.2547	440.82	78.45	51.15	97.13	91.02	218.93	68.16	76.54	201.58	104.21	48.1	112.72	84.1	99.58	51.75	78.52	171.4	122.79	87.71	23.2	237.77	424.09	233.73	410.62	116.96	53.74	25.19	145.59	60.27	37.52	130.8	32.21
Hsa.904	197.13	218.72	173.21	256.95	210.41	116.8	163.73	191.6	148.19	167.94	215.11	130.71	188.21	204.24	134.63	186.86	72.2	190.33	112.21	88.64	570.46	241.68	505.4	489.2	89.39	476.85	119.56	153.87	73.31	45.17	266.29	135.91
Hsa.2035	785.2	102.27	116.32	235.25	341.05	276.84	252.1	115.8	398.54	383.75	515.67	148.32	120.35	208.13	78.78	78.6	374.27	66.94	121.14	69.52	234.8	1578.77	544.39	873.78	156.53	143.72	51.6	181.63	401.45	44.51	130.69	211.93
Hsa.35968	331.47	292.87	361.32	186.5	286.05	314.22	289.73	187.04	404.61	471.61	240.5	212.48	190.62	262.88	142.14	105.57	256.71	113.08	191.08	144.21	523.47	440.77	491.99	444.78	280.01	686.88	207.97	262.35	143.16	152.56	148.9	176.14
Hsa.313	328.08	349.72	118.05	138.12	354.9	318.22	537.48	166.92	422.81	195.36	815.5	518.3	106.31	189.22	204.07	58.67	94.21	54.34	254.78	76.73	211.87	738.83	353	89.64	394.73	107.52	104.17	183.86	305.68	62.47	68.81	173.99
Hsa.1552	184.04	48.16	33.05	152.94	117.85	114.35	134.15	264.19	253.28	234.36	282.4	44.42	52.86	270.87	104.26	76.57	156.33	55.65	157.8	123.46	99.1	198.55	74.3	100.04	83.21	119.53	51.52	66.32	58.4	91.46	112.38	152.45
Hsa.42442	191.12	168.34	41.81	217.87	69.61	71.68	177.35	154.65	113.9	140.17	677.29	196.17	143.59	167.07	117.24	228.44	70.16	178.11	162.85	56.44	659.6	299.41	625.52	372.49	71.89	304.23	130.61	227.59	122.04	32.82	112.47	147.83
Hsa.7348	177.19	219.19	143.06	181.99	171.1	110.86	203.37	200.07	81.13	132.49	277.29	96.08	76.19	236.45	90.77	215.88	56.48	203.14	126.72	56.58	461.57	299.51	419.05	865.62	83.96	326.91	110.2	202.5	190.9	61.23	351.45	157.77
Hsa.1211	132.85	82.93	58.87	194.02	73.84	131.98	34.34	173.01	109.88	200.11	227.51	23.61	24.94	118.52	56.67	34.71	78.7	23.93	109.85	85.9	55.75	246.28	89.32	80.99	36.12	110.51	22.79	64.01	103.13	57.74	101.61	79.43
Hsa.229	336.1	217.33	210.74	121.76	299.71	306.04	168.81	487.95	642.95	736.14	296.91	246.81	199.64	324.24	151.1	275.83	852.31	486.8	365.85	76.12	838.11	577.52	565.03	871.63	199.1	306.02	114.2	216.12	137.91	137.72	348.29	359.77
Hsa.43540	129.2	151.95	167.41	159.96	79.37	82.8	108.62	105.82	90.21	111.21	101.7	47.69	63.02	113.33	47.15	83.81	93.21	83.06	82.93	30.02	185	228.63	271.28	256.21	78.49	213.04	77.87	100.96	71.52	26.43	88.03	80.36
Hsa.2756	283.77	181.89	155.71	144.63	182	251.55	139.29	212.03	430.18	302.97	206.66	189.78	134.07	150.47	131.4	143.53	193.93	182.94	179.84	53.54	460.75	489.97	335.44	544.71	221.66	224.85	111.01	132.07	120.49	60.31	255.23	117.27
Hsa.1787	281.18	128.58	96.14	248.69	190.36	178.81	85.97	261.27	337.08	277.88	468.32	54.73	61.18	210.39	129.82	74.12	341.74	65.61	122.15	125.03	138.96	467.04	247.37	274.01	114.08	174.73	190.57	108.65	319.53	110.81	490.19	160.83
Hsa.1770	209.37	206.29	90.62	230.43	93.38	158.16	79.58	264.38	344.04	211.6	301.11	59.46	38.79	191.18	130.48	74.1	230.51	75.58	161.41	102.54	152.85	305.74	195.56	257.94	90.7	129.61	156.44	137.06	221.95	100.46	127.1	100.74
Hsa.3118	203.38	107.2	85.28	106.52	215.1	189.68	182.26	114.38	275.37	413.46	207.29	133.31	84.25	110.85	94.73	62.55	177.73	28.27	113.02	50.86	390.52	351.69	407.03	482.4	131.51	110.77	92.51	103.87	103.37	37.03	74.59	310.11
Hsa.25533	260.35	87.23	174.54	176.07	117.51	174.44	118.76	143.91	267.4	150.47	198.64	130.11	116.04	152.5	66.57	60.99	201.33	74.59	132.37	40.25	251.07	414.64	275.25	538.38	161.34	180.07	147.99	159.74	74.99	100.49	58.13	55.64
Hsa.36218	75.35	70.47	91.53	105.69	101.09	102.97	91.32	43.79	109.79	98.81	106.65	61.31	61.41	79.95	70.66	33.47	109.34	25	98.56	22.51	179.64	212.91	172.39	118.46	66.05	70.83	39.49	77.65	38.78	26.57	71.73	97
Hsa.11572	338.8	159.91	175.94	422.72	140.84	198.08	164.17	455.59	501.48	386.49	421.83	83.28	98.57	375.99	242.52	189.84	293.94	188.19	470.57	335.51	290.72	421.64	456.42	574.74	147.05	379.02	276.99	126.71	158.52	193.06	118.12	208.44
Hsa.2448	759.41	354.08	111.49	171.5	146.45	411.56	156.87	388.22	746.84	270.87	225.42	286.67	235.78	261.87	96.94	114.93	386.92	128.45	346.28	111.55	1060.83	1078.81	450.19	503.56	558.48	180.16	65.39	273.05	204.74	92.26	193.66	117.41
Hsa.1530	555.46	139.92	77.49	394.83	271.09	332.58	171.19	366.5	572.2	266.27	525.77	91.77	98.48	243.91	238.46	118.16	429.26	162.17	257	219.81	434.99	507.48	401.63	873.2	124.8	181.78	323.08	211.86	353.67	131.98	164.9	205.6
Hsa.2146	216.89	116.68	166.05	187.75	162.88	200.72	149.16	132.42	234.59	150.05	205.46	82.2	83.83	152.89	82.57	69.02	129.28	70.18	150.7	53.64	112.7	342.38	201.58	197.24	183.16	193.74	138.92	135.78	151.83	63.92	115.24	122.61
Hsa.7705	140.31	58.78	44.89	137.89	32.88	51.91	110.33	97.82	63.13	63.46	54.39	70.19	71.13	57.27	59.42	108.16	36.03	119.35	54.64	35.27	220.2	208.13	260.66	173.7	66.34	180.54	85.95	150.9	56.26	26.95	212.17	59.88
Hsa.2436	368.98	88.2	192.53	55.11	285.15	264.7	97.01	261.9	331.02	372.85	106.26	172.96	165.75	421.05	76.54	155.62	253.23	155.73	118.52	34.77	507.41	412.37	283.4	1086.9	152.13	151.72	111.48	159.23	94.86	60.51	115.3	137.01
Hsa.694	489.83	194.66	120.96	282.93	101.58	234.45	180.38	171.56	125.64	189.81	110.12	124.1	173.84	190.61	114.03	271.41	111.07	203.3	118	89.27	698.51	478.15	645.95	515.83	114.66	314	146.94	364.47	67.97	42.15	292.01	94.22
Hsa.1675	189.49	151.04	88.72	213.26	108.05	159.62	114.28	284.22	268.5	200.16	224.68	29.57	47.47	187.76	98.51	56.07	274.66	56.69	101.38	86.49	129.15	335.12	165.64	189.62	121	205.68	104.12	131.8	128.57	90.77	140.95	86.96
Hsa.827	118.16	223.29	331.03	218.28	107.63	61.48	150.01	164.07	135.63	146.01	143.02	113.22	95.46	186.33	80.76	89.1	114.65	106.2	133.18	68.34	233.05	240.97	285.15	199.98	97.03	435.67	150.76	104.22	120.02	43.45	202.31	130.98
Hsa.45210	145.42	280.48	196.45	223.25	97.04	126.5	124.49	137.31	95.68	127.16	131.75	72.06	52.01	94.5	51.45	64.99	102.92	70.61	95.25	52.03	195.46	225.11	268.09	259.28	91.52	263.21	138.92	133.48	141.95	50.6	168.26	86.68
Hsa.37553	362.63	170.02	93.25	151.25	564.91	453.64	287.69	1669.19	1535.62	1508.23	1714.38	381.09	426.5	893.04	976.34	339.45	238.08	593.35	405.28	223.72	1052.68	993.48	2342.52	688.39	362.72	495.63	173.36	40.15	22.03	233.3	311.81	313.32
Hsa.816	202.89	134	90.36	250.92	267.06	53.03	177.18	416.44	232.43	513.97	284.28	111.07	243.13	273.91	224.96	311.14	81.2	426.17	185.54	96.33	920.68	282.51	845.01	1230.18	76.27	666.19	213.24	181.41	100.35	125.59	432.43	239.36
Hsa.10967	270.34	157.58	187.11	401.32	137.14	242.93	82.62	359.29	222.56	231.17	273.35	45.67	65.93	206.98	193.96	98.79	26.43	65.63	218.98	197.24	71.97	503.83	277.15	317.08	175.01	266.84	161.95	129.43	105.43	97.13	141.86	136.09
Hsa.23608	52.34	170.87	127.68	82.56	102.13	131.26	85.3	162.3	161.84	143.66	145.95	44.49	71.84	117.7	59.75	44.33	108.61	43.41	21.95	40.65	133.32	176.43	116.96	85.37	140.59	107.04	108.89	30.02	62.89	47.86	111.1	42.26
Hsa.1957	623.83	511.65	188.7	286.45	190.49	506.63	319.39	692.18	955.6	614.85	344.67	350.91	267.99	377.32	155.76	329.18	386.19	498.98	490.19	104.74	688.11	929	577.97	713.01	403.02	304.95	141.75	292.9	128.3	167.44	386.82	204.4
Hsa.32319	163.57	247.62	243.07	302.71	386.11	231.55	215.07	205.96	357.59	287.82	319.16	187.25	140.92	245.17	188.75	192	160.82	53.3	268.92	99.68	583.4	454.07	448.17	263.54	286.11	257.29	329.92	188.1	68.19	99.34	304.63	228.35
Hsa.3867	212.04	159.2	204.28	244.04	255.03	233.57	268.85	271.55	362.06	381.01	360.14	221.26	189.95	321.16	163.62	127.33	224.86	88.39	254.2	109.89	413.6	486.3	536.35	403.7	261.93	320.53	175.15	225.22	58.25	150.07	203.08	279.81
Hsa.12701	137.71	47.2	65.2	187.46	46.41	134.97	34.44	187.65	243.26	183.21	224.81	36.2	27.35	120.71	78.21	77.72	145.72	41.48	99.93	61.24	50.77	257.36	97.15	97.67	25.92	110.2	96.99	56.46	109.5	35.6	58.02	75.93
Hsa.60	605.77	487.93	546.02	482.81	384.79	355.78	422.45	777.26	449.18	815.5	517.27	534.84	409.99	840.4	429.09	841.88	236.21	783.3	537.4	409.71	1753.36	777.47	1732.51	1869.75	205.08	2050.63	603.47	425.1	262.78	222.48	993.87	561.58
Hsa.6910	347.24	399.98	340.23	514.62	346.13	240.49	266.76	476.78	360.31	614.2	478.93	243.45	260.6	381.63	212.06	340.08	356.67	326.63	280.74	173.22	1401.65	572.09	963.55	1396.42	190.74	1150.76	307.99	280.5	176.31	113.37	453.35	279.19
Hsa.103.1	271.61	153.36	280.05	321.12	148.01	232.24	127.19	520.33	650	452.76	582.15	63.18	154.23	404.63	309.43	184.2	370.62	282.38	451.42	416.56	403.61	349.17	420.98	474.44	204.19	521.69	297.39	98.7	190.31	268.78	450.59	285.13
Hsa.1171	477.45	180.38	469.59	465.44	275.63	314.05	225.67	853.91	866.69	571.28	635.7	145.79	140.15	538.61	501.65	334.26	443.49	247.36	416.03	374.94	425.41	744.67	778.11	878.7	154.59	633.92	450.76	174.71	255.56	240.08	580.55	345.38
Hsa.22461	159.85	97.15	148.48	231.52	99.86	139.97	94.41	147.75	218.47	142.44	291.65	65.47	104.93	116.4	72.88	68.94	204.47	94.49	104.68	47.61	164.04	295.54	300.86	228.11	116.63	189.83	146.07	95.74	144.48	50.83	113.6	147.77
Hsa.23124	293.74	68.04	242.27	138.16	137.71	222.36	136.44	255.15	569.5	259.26	402.5	162.98	226.79	303.44	90.5	247.15	540.83	237.13	105.41	56.97	625.74	246.53	291.28	196.95	243.11	185.88	88.04	30.23	53.96	62.64	57.15	125.15
Hsa.42625	303.32	265	431.13	308.81	241.98	334.23	441.42	237.22	387.8	682.09	1625.13	444.66	891.63	460.3	508.14	909.4	93.6	616.91	563.43	187.96	736.5	600.78	1437.72	487.43	182.74	808.15	653.42	391.87	243.04	153.57	786.49	206.43
Hsa.2530	534.38	99.24	153.06	199.53	244.44	226.22	124.25	246.02	408.46	482.13	246.37	187.13	222.12	265.03	88.07	105.58	411.09	112.13	54.51	40.09	296.1	513.93	85.36	583.24	134.76	176.86	64.65	175.82	84.84	48.33	77.67	131.73
Hsa.1213	227.5	265.01	88.13	342.81	111.06	185.93	158.43	272.03	294.11	270.79	292.34	49.79	65.03	296.36	87.1	81.72	195.81	70.22	212.06	196.52	130.12	471.48	200.67	261.61	180.1	238.98	163.97	104.19	180.2	169.94	191.92	165.14
Hsa.943	161.71	161.82	71.53	169.88	89.84	104.92	96.92	169.28	405.1	378.4	282.47	135.02	128.84	242.37	93.33	148.79	353.16	187.17	92.47	21.59	261.67	203.99	251.54	254.33	62.77	265.64	92.15	84.81	191.6	38.61	139.95	78.5
Hsa.24868	329.11	156.6	177.07	212.39	93.97	193.14	116.06	120.79	369.53	257.92	264.27	119.3	116.12	216.76	83.29	68.09	323.55	55.86	139.43	21.59	263.6	354.04	253.23	373.06	169.53	165.9	94.92	93.96	82.39	33.28	91.54	98.68
Hsa.360	141.78	86.29	74.84	147.15	96.31	128.09	97.49	118.64	222.16	174.01	146.03	113.66	94.2	124.89	79.63	57.6	161.78	38.69	111.6	37.09	284.01	330.55	305.8	207.29	111.6	102.25	77.39	110.43	38.85	85.33	54.5	67.21
Hsa.974	245.38	303.6	239.41	236.14	146.48	42.03	280.17	150.91	143.44	214.47	410.49	256.05	105.76	268.26	79.05	158.31	64.02	88.3	138.33	70.4	459.05	270.73	314.4	396.41	77.91	389.72	166.75	230.06	235.59	27.19	171.29	102.01
Hsa.10308	132.64	35.19	115.72	173.03	55.17	72.79	41.99	118.07	172.41	115.94	113.49	28.57	25.76	134.29	65.83	49.23	120.8	41.04	80.13	80.28	139.3	121.14	84.42	112.86	45.82	97.56	96.59	32.98	128.75	75.97	68.01	70.02
Hsa.6030	133.36	133.7	35.98	144.15	260.9	80.57	98.11	177.19	94.08	206.02	162.31	160.92	106.37	176.07	202.63	250.57	85.54	238.92	207.82	104.42	268.66	137.71	660.32	1800.39	75.28	402.37	112.95	123.57	52.94	50.43	146.09	176.87
Hsa.7203	242.33	346.16	274.23	314.78	383.25	148.77	279.72	391.69	208.04	379.83	381.16	263.43	367.49	515.6	175.02	328.38	453.98	303.38	296.05	155.36	724.66	388.14	882.61	965.76	147.38	839.24	248.22	287.95	333.12	169.45	477.65	319.75
Hsa.442	396.5	500.91	328.6	673.35	147.4	427.83	442.12	323.67	158.6	496.9	147.01	171.68	415.36	275.99	242.95	247.61	224.25	252.05	209.42	195.58	530.02	672.16	908.48	1845.2	144.78	833.53	538.3	463.98	143.94	142.33	479.86	235.35
Hsa.2962	175.44	111.82	104.3	66.89	119.91	214.03	131.15	187.99	267.13	431.02	237.07	179.98	131.83	132.62	188.2	134.94	98.16	132.88	241.23	92.39	625.77	269.44	413.09	253.34	143.63	286.5	134.73	77.01	64.9	63.95	116.74	191.88
Hsa.40619	239.56	213.9	118.86	175.18	238.83	156.82	309.52	326.18	384.25	507.47	294.13	200.04	227.4	323.59	212.8	127.55	339.33	109.66	352.84	149.34	561.8	564.97	661.34	354.18	144.6	257.92	141.49	102.41	21.33	139.14	394.46	204.36
Hsa.1994	255.9	288.79	312.3	196.73	270.62	278.6	257.47	323.54	718.64	618.34	333.06	208.75	201.48	182.15	216.5	270.37	123.96	391.26	506.68	126.97	704.8	677.12	754.41	715.96	193.34	329.95	218.31	167.31	61.95	84.14	406.56	493.42
Hsa.3020	71.73	101.52	103.14	103.45	90.09	83.66	75.86	120.08	193.33	158.65	142.9	69.3	51.67	108.05	80.68	32.14	136.97	34.3	100.41	35.84	230.25	186.52	170.16	118.32	111.35	111.92	62.26	75.33	55.45	54.07	89.63	76.67
Hsa.9190	174.4	245.02	120.37	218.92	147.04	65.14	171.15	120.54	52.9	82.12	122.66	100.36	74.32	152.18	42.43	84.01	43.57	78.76	69.06	65.09	214.36	239.96	288.78	348.72	49.52	153.13	107.22	109.15	105.74	27.8	160.23	183.28
Hsa.6438	280.09	175.84	241.4	151.02	169.86	185.07	156.36	165.59	140.74	170.47	110.78	162.78	210.44	198.37	63.39	247.32	109.66	229.43	133.16	97.63	329.93	210.53	472.63	658.85	117.33	577.43	158.97	296.44	189.19	107.99	309.76	124.79
Hsa.11854	294.37	234.05	158.37	348.81	193.86	152.72	277.73	177.91	268.03	203.58	411.37	116.44	42.79	200.87	68.6	63.17	217	32.17	151.99	222.42	92.25	337.61	175.63	176.26	105.49	218.83	324.94	156.69	1133.01	60.52	105.97	250.91
Hsa.8551	450.42	181.08	185.81	231.15	310.46	199.7	178.69	221.06	164.07	232.95	171.88	189.68	179.72	724.72	101.79	308.87	302.41	188.98	137.8	210.89	572.22	307.1	684.4	670.24	96.69	364.76	144.13	287.46	189.67	98.03	152.31	297.62
Hsa.3269	302.13	114.4	100.15	124.07	155.95	174.35	137.2	227.66	266.14	254.09	169.27	111.01	76.58	197.56	87.98	69.88	175.99	46.43	160.93	75.73	308.74	283.23	246.15	387.3	184.29	272.53	90.18	66.08	63.13	84.44	65.13	66.8
Hsa.16443	276.4	183.36	168.96	292.8	36.03	79.74	21.16	367.55	594.95	351.98	436.62	70.25	81.32	346.14	128.14	87.03	668.23	97.98	84.96	123.98	285.03	420.85	279.31	382.76	105.64	99.2	181.37	61.95	328.1	140.85	85.85	52.32
Hsa.8214	161.27	131.04	135.31	196.21	288.05	114.75	110.1	248.55	137.13	148.4	124.94	112.64	201.1	336.91	155.93	202.76	156.24	206.23	252.46	138.05	354.45	290.78	796.69	728.24	73.83	470.56	196.22	127.91	1815.05	91.78	247.62	125.28
Hsa.2183	226.51	116.27	109.36	159.45	107.51	118.1	94.61	102.59	250.48	115.46	201.7	92.41	85.49	120.96	63.43	58.81	193.38	63.19	82.74	25.84	179.73	287.18	209.12	218.26	106.53	65.76	33.18	85.14	53.67	57.05	102.67	37.84
Hsa.3010	226.95	228.57	186.02	108.09	352.65	255.61	242.73	323.72	467.81	475.7	246.71	351.48	204.14	279.29	476.33	188.17	171.44	155	582.02	91.25	997.06	511.73	1189.63	452.34	263.98	361.78	148.36	147.82	110.8	79.01	405.77	202.55
Hsa.2997	260.4	182.58	198.79	132.73	210.3	272.79	233.61	324.46	515.73	600.64	313.19	275.85	240.62	263.56	224	190.19	278.86	135.37	251.95	72	738.32	534.01	716.68	279.28	210.01	284.34	145.98	183.26	153.43	128.56	180.2	265.56
Hsa.27341	174.12	69.74	82.3	123.84	101.85	101.81	85.46	129.21	243.53	155.38	194.5	82.64	86.78	143.87	48.32	65.87	167.2	68.13	88.54	42.85	148.58	287.7	183.5	227.75	98.21	146.13	66.92	101.8	69.69	51.07	121.76	85.13
Hsa.1670.1	138.8	320.1	154.1	397.03	134.48	220.14	117.56	445.76	378.34	976.58	568.36	49.59	131.71	134.84	171.13	295.84	128.36	193.93	186.74	292.65	203.28	429.48	250.43	166.03	195.8	156.61	639.6	196.79	179.87	116.85	191	460.41
Hsa.8040	178.23	179.14	252.28	156.34	244.22	71.12	159.49	352.14	159.42	234.07	154	166.43	206.03	259.33	133.86	475.7	108.5	370.22	185.51	96.02	637.99	278.97	995.05	488.69	111.08	621.32	210.84	183.21	133.4	91.23	614.73	236.34
Hsa.36649	154.08	190.29	123.94	69.75	144.52	138.59	152.95	119.32	187.45	204.82	175.41	100.3	90.74	118.52	111.25	59.51	148.04	42.77	164.05	64.37	376.72	275.94	266.8	112.86	127.85	292.78	113.07	105.22	83.08	117.75	135.42	91
Hsa.2339	195.28	58.58	101.37	146.11	106.63	125.79	86.83	100.74	207.39	125.01	168.49	70.58	87.38	108.8	64.78	57.49	130.6	65.59	107.08	31.35	155.46	251.13	221.41	255.47	115.95	121.7	72.41	64.47	58.28	28.84	77.24	95.99
Hsa.2922	143.42	474.16	624.32	141.73	291.89	466.66	336.4	177.72	288.89	1079.29	830.23	340.59	191.46	381.99	384.91	343.07	66.68	152.6	473.66	92.8	1094	396.13	364.48	343.17	337.31	819.83	362.33	135.95	105.96	124.93	248.14	234.33
Hsa.8175	239.04	131.88	91.2	216.13	96.06	132.02	125.92	66.29	87.42	91.19	158.68	91.07	48.37	147.9	47.63	98.9	58.38	97.52	79.53	37.84	240.19	219.52	273.19	251.73	85.23	205.52	87.19	146.41	29.66	30.98	71.97	62.3
Hsa.119	172.47	37.3	36.15	149.83	29.1	96.27	47.13	178.3	240.45	142.21	165.56	27.92	58.74	91.25	87.1	48.97	122.47	45.34	85.68	76.82	55.17	290.42	84.59	210.73	23.61	68.33	62.39	21.69	89.44	49.74	133.25	54.38
Hsa.7499	110.65	100.53	93.79	118.14	48.51	50.05	49.62	60.91	87.09	99.52	88.19	57.94	30.33	87.33	38.45	64.14	84.83	56.43	48.36	27.28	127.37	181.72	149.95	158.55	27.72	141.64	47.58	50.65	49.4	24.42	60.25	53.4
Hsa.22347	496.27	229.33	229.94	323.81	107.48	166.66	164.55	260.16	517.12	445.72	414.42	187.9	164	262.51	168.36	153.54	287.54	156.97	71.32	67.24	411.38	636.14	485.17	401.85	222.3	264.78	84.46	191.25	20.64	48.38	148.69	175.66
Hsa.399	192.03	235.84	201.84	121.02	278.08	225.62	218.4	301.73	348.39	311.81	218.97	253.9	166.69	214.63	183.07	116.18	169.38	129.16	275.09	138.88	469.94	299.3	507.01	220.17	208.59	464.2	192.19	139.24	96.43	202.24	167.13	215.43
Hsa.290	177.93	124.52	60.24	83.27	115.36	137.03	104.88	123.88	316.68	216.47	205.02	130.25	105.99	173.99	93.3	65.73	270.82	38.48	97.6	50.08	168.38	329.41	937.45	142.51	132.46	24.26	36.44	131.31	67	74.45	65.47	92.06
Hsa.2956	285.28	68.29	121.51	167.58	149.66	223.44	187.69	52.65	300.28	220.59	184.54	125.63	92.16	210.03	139.89	92.64	181.91	44.06	187.61	63.41	438.46	314.35	584.7	209.66	240.41	243.55	98.97	170	78.2	89.98	161.98	207.16
Hsa.3271	86.65	117.21	122.47	118.14	83.3	108.98	90.94	151.28	250.47	196.81	187.02	99.34	98.45	143.86	113.97	54.98	175.21	35.44	116.68	62.42	297.06	202.36	233.28	202.77	140.04	146.45	47.09	110.48	59.25	55.19	138.56	98.25
Hsa.1383	233.49	142.29	111.97	277.17	70.31	60.44	98.07	396.51	493.4	324.76	470.42	77.73	81.1	315.66	137.33	97.14	434.1	90.98	154.27	180.78	223.44	494.53	265.29	315.68	62.27	212.69	110.66	120.87	240.43	115.77	70.03	40.16
Hsa.19945	38.73	129.05	203.97	207.42	152.08	159.72	149.29	136.07	506.68	54.55	152.31	27.69	149.06	64.07	66.05	51.97	202.36	80.07	69.19	53.89	109.83	167.02	183.67	30.61	165.75	193.92	68.27	64.25	81.04	48.43	95.95	60.79
Hsa.13628	111.5	206.76	155.68	180.13	99.36	131.84	138.74	234.99	182.76	135.49	167.22	29.5	46.18	155.3	86.18	58.41	100.52	49.82	128.98	116.02	80.59	1498.24	118.88	143.37	95.35	206.25	146.5	82	165.34	106.19	134.9	85.37
Hsa.1403	364.37	256.95	251.95	321.47	202.9	256.69	217.84	479.05	531.1	341.51	391.02	100.2	118.93	453.14	253.96	172.58	392.8	163.3	264.02	226.7	384.22	403.23	329.55	749.75	160.2	429.97	318.11	160.1	327.47	231.75	312.39	330.85
Hsa.2530.1	373.4	135.14	174.22	152.8	186.75	224.93	94.16	182.79	201.93	369.19	210.12	126.7	160.84	206.44	86.4	86.87	193.31	99.67	45.7	50.97	243.43	323.46	118.72	235.25	75.19	190.31	85.7	122.74	71.41	43.61	58	119.46
Hsa.2591	1147.04	874.29	1166.29	1182.92	519.18	777.23	630.11	523.79	753.17	565.05	782.91	296.49	436.02	459.3	320.63	202.62	576.61	212.83	536.6	273.46	833.43	1818.91	1117.23	1289.06	685.44	806.21	588.74	558.14	492.69	214.2	760.21	416.06
Hsa.44676	108.54	64.98	126.32	178.67	41.64	54.83	86	101.15	97.25	66.91	123.11	77.81	77.06	112.64	51.82	74.65	80.91	74.41	66.59	27.99	168.56	212.37	182.28	172.74	72.2	237.18	84.55	97.1	53.92	24.94	82.48	38.67
Hsa.2585	255.25	60.77	76.59	162.7	91.08	175.16	71.16	98.61	77.33	107.17	129.24	73.29	68.13	163.51	51.66	79.54	117.5	52.54	126.3	97.02	155.54	293.33	258.92	414.4	92.47	125.64	103.73	62.84	160.12	58.51	52.51	63.31
Hsa.2553	1069.44	566.33	109.9	426.8	269.29	666.74	403.98	101.39	213.25	175.03	161.41	285.69	85.03	205.99	51.63	34.74	196.88	44.14	137.54	62.07	316.32	666.8	171.35	415.39	796	206.03	128.43	625.24	646.22	44.79	115.85	93.8
Hsa.1617	148.83	125.56	98.84	151.32	97.93	156.17	95.81	603.34	578.39	230	294.52	125.67	78.84	195.76	456.23	155.99	389.4	166.6	331.4	118.61	134.65	422.95	452.05	274.96	42.92	287.16	169.5	73.26	61.91	145.38	262.5	114.04
Hsa.1550	342.4	210.07	136.83	220.91	136.44	180.12	157.63	284.36	190.38	157.64	402.06	53.82	97.62	201.95	111.95	87.15	226.76	60.97	159.35	139.81	223.54	429.58	219.26	292.77	278.88	164.4	151.92	109.95	96.72	82.67	169.92	153.87
Hsa.34428	82.67	130.07	112.96	85.92	85.19	113.45	93.46	172.92	136.44	177.94	59.28	69.98	66.32	50.6	125.05	62.58	105.95	58.63	124.19	42	215.49	249.44	223.98	132.15	100.11	56.92	48.6	95.37	51.06	69.18	119.84	78.35
Hsa.41281	143.23	152.94	129.63	191.72	59.57	59.81	85.25	129.77	181.17	140.45	142.59	100.01	89.4	160.57	68.2	116.1	158.95	121.16	79.6	40.65	186.76	217.87	232.47	238.09	75.5	303.94	106.76	113.23	134.16	33.93	89.51	38.05
Hsa.15101	180.77	213.3	97.05	229.99	125.87	165.69	192.64	186.74	169.74	185.26	215.93	31.86	34.18	222.81	61.57	59.26	133.18	41.31	131.77	102.73	107.8	357.22	112.81	198.63	170.46	148.92	114.66	148.75	249.26	84.69	98.05	121.38
Hsa.37931	139.92	125.97	94.38	86.42	150.1	153.87	117.76	153.86	225.91	158.08	128.01	76.64	54.91	160.33	58.45	52.88	119.57	42.32	158.11	43.82	302.24	276.66	273.87	171.21	164.28	145.68	78.95	93.05	37.71	68.51	136.71	109.83
Hsa.2748	238.35	105.54	60.43	122.03	155.28	182.6	150.59	73.42	313.51	129.93	322.48	174.61	41.3	278.29	90.43	83.96	258.12	36.64	87.86	32.79	116.22	216.28	105.38	119.16	184.51	63.86	41.96	82.37	239.67	25.13	65.29	77.58
Hsa.14973	77.53	33.87	24.29	106.07	55.94	51.59	55.89	137.48	165.22	80.35	172	26.57	32.97	118.03	49.66	41.81	173.23	34.22	96.92	75.24	83.76	181.81	77.89	89.12	41.18	97.82	103.03	26.08	42.74	62.16	68.88	54.66
Hsa.2451	227.7	176.69	323.6	70.12	248.85	253.24	162.97	426.91	666.55	706.93	367.11	276.3	236.46	403.76	215.96	153.45	497.95	175.06	402.02	82.81	550.69	517.32	430.79	686.83	169.07	221.65	160.19	180.36	149.94	139.35	308.74	181.48
Hsa.1408	211.09	263.93	160.86	256.38	145.44	225.96	190.17	507.37	341.02	260.52	378.47	76.3	97.89	179.03	269.03	133.84	185.38	209.6	223.06	310.69	383.75	474.36	231.4	287.75	96.45	336.14	315.24	164.08	277.42	188.96	260.83	177.81
Hsa.5211	1046.42	1688.93	58.57	881.51	566.1	497.01	871.07	154.82	173.37	138.26	690.01	378.57	183.19	421.88	131.33	195.73	151.99	80.67	480.83	249.92	1334.23	1210.94	971.07	391.1	506.83	227.58	107.9	650.68	609.95	35.3	82.78	254.7
Hsa.24867	221.58	208.95	116.23	188.49	77.34	153.4	144.84	125.17	271.17	167.72	262.69	100.52	75.7	116.52	77.23	57.35	180.81	66.08	110.12	37	146.9	357.22	210.22	205.6	116.88	131.92	51.54	126.16	73.95	30.83	59.06	48.29
Hsa.36655	95	126.53	120.61	82.99	86.06	85.79	118.05	134.98	365.81	347.86	226.53	113.11	128.5	131.39	131.22	74.42	141.85	100.5	168.12	73.76	513.04	212.17	314.03	229.73	119.15	203.92	116.14	100.06	39.13	84.8	86.1	94.2
Hsa.718	140.25	179.47	89.6	212.78	88.94	110.99	107	92.79	99.07	100.51	96.76	60.02	97.04	130.27	95.52	94.95	52.39	129.76	133.7	38.62	256.03	225.5	417.62	440.76	65.84	239.86	99.59	153.34	73.36	26.99	162.3	80.24
Hsa.728	296.72	268	250.92	334.72	170.02	137.33	269.45	275.03	164.88	114.03	218.02	197.46	122.73	266.69	113.87	187.76	86.09	189.83	195.89	89.45	315.89	415.3	458.45	458.41	147.74	498.07	177.35	176.46	128.86	81.36	143.05	153.85
Hsa.8781	272.38	250.21	286.85	295.51	433.7	198.15	218.89	463.62	388.82	464.55	358.66	351.61	280.24	489.23	207.31	589	412.98	756.63	325.61	150.28	1595.68	346.1	1440.17	1844.61	127.92	981.83	277.07	257.73	275.83	215.26	418.3	321.07
Hsa.22242	343.47	157.61	214.72	235.05	170.94	269.52	178.1	281.08	528.09	488.74	278.56	171.67	166.8	224.86	137.76	173.17	224.39	181.07	190.91	53.92	409.08	597.97	545.81	543.33	214.59	284.75	129.47	190.17	113.22	96.24	182.59	193.25
Hsa.4153	220.17	237.34	110.35	217.33	86.52	124.34	156.47	203.23	150.13	196.44	249.23	153.94	155.83	245.85	138.34	180.74	81.37	175.97	148.01	72.42	494.26	265.46	508.56	638.41	67.63	363.49	78.97	128.7	135.94	44.35	217.8	106.85
Hsa.2774	358.4	158.18	114.95	121.16	30.13	55.5	57.61	409.09	534.14	540.44	221.47	221.02	151.14	363.51	108.61	181.58	224.32	223.32	42.3	47.69	556.63	482.27	423.29	336.84	71.94	161.89	91.45	21.32	19.8	44.72	273.17	53.73
Hsa.746	94.65	76.17	57.64	123.8	258.41	71.82	101.36	55.8	84.16	96.87	302.11	65.07	32.43	88.58	35.36	99.98	59.21	64.72	62.89	35.43	135.17	129.87	180.56	141.33	52.68	117.9	95.79	101.9	85.66	19.8	74.11	104.83
Hsa.35471	250.76	2928.83	290.69	162.4	219.64	360.79	299.13	282.35	373.76	398.26	273.63	200.77	165.11	267.76	198.17	134.2	239.12	110.49	322.46	134.29	675.08	635.15	395.35	306.76	289.68	532.88	303.51	101.04	119.27	168.7	456.89	86.37
Hsa.981	222.98	295.68	178.58	285.37	104.08	62.58	276.19	147.7	107.18	85.86	489.69	363.48	203.61	251.33	122.88	146.69	71.1	103.47	126.89	61.15	189.12	345.65	268.08	137.79	114.32	228.94	84.65	164.54	233.81	36.76	155.12	127.09
Hsa.1005	291.45	160.32	188.18	298.5	100.01	203.63	122.64	276.71	337.48	215.97	452.58	78.36	59.04	216.21	127.82	82.75	270.29	84.38	102.64	109.42	89.25	503.67	203.68	195.89	60.01	174.36	202.73	133.48	347.89	114.26	212.42	55
Hsa.2549	387.61	247.21	86.16	83.97	99.84	54.18	19.68	705.49	1363.19	596.85	513.57	223.04	128.52	397.85	282.07	176.58	661.4	240.02	53.74	76.37	616.65	767.1	399.48	479	67.32	188.4	82.6	22.83	45.62	47.79	247.28	51.76
Hsa.1682	936.34	1675.89	125.27	900.77	571.54	886.21	778.45	298.05	852.61	194.58	686	207.36	140.65	470.17	177.29	126.46	332.55	53.08	432.76	642.45	417.75	1722.4	322.98	266.36	947.33	299.17	451.48	725.76	925.3	170.83	202	282.26
Hsa.14484	190.71	156.96	81.68	229.29	127.98	122.01	100.13	216.55	382.99	172.46	297.96	43.62	52.36	157.93	93.74	44.98	478.69	56.93	113.55	94.64	194.4	389.26	160.29	188.77	98.59	139.52	125.72	119.73	217.65	62.65	87.57	59.78
Hsa.20609	612.02	184.14	20.58	160.36	70.8	162.31	99.13	296.9	702.14	453.75	339.55	205.22	188.4	395.16	105.34	82.97	956.43	88.11	63.85	34.74	171.28	355.1	163.95	529.68	179.79	80.81	29.59	105.81	105.19	26.23	32.92	57.03
Hsa.2053	249.67	114.63	172.15	251.01	131.6	229.07	119.3	138.29	242.92	198.41	216.99	96.26	99.63	156.27	80.01	78.87	106.34	74.31	141.89	40.78	295.32	372.81	379.01	329.59	199.64	210.56	70.79	117.98	88.25	40.77	113.17	67.29
Hsa.5130	59.88	229.01	251.57	194.78	127.83	74.95	130.05	250.88	124.45	136.97	181.91	68.13	128.97	169.07	98.87	162.37	19.59	234.11	201.17	75.12	386.75	203.64	432.84	318.62	53.25	529.4	272.82	94.67	71.86	58.81	241.85	96.18
Hsa.2772	266.71	124.11	119.14	126.26	112.56	116.91	88.37	146.68	330.13	230.51	203.92	111.38	95.06	149.33	70.69	64.03	269.42	63.56	73.68	26.95	76.18	325.96	192.12	331.53	98.77	101.84	69.31	93.82	74.61	26.26	72.53	66.34
Hsa.5141	233.84	114.85	81.11	201.59	280.32	81.32	154.37	195.46	139.72	157.55	136.36	152.73	169.2	279.48	58.89	222.08	186.2	126.48	139.64	91.74	394.68	227.76	379.18	597.47	66.82	355.33	80.69	172.36	169.55	72.68	84.77	106.48
Hsa.3165	103.61	144.93	94.31	118.66	76.89	102.8	99.4	41.68	67.81	49.29	88.43	35.04	32.35	110.17	56.76	20.23	19.45	21.33	96.58	26.6	187.57	198.1	212.39	78.4	82.84	99.98	66.71	86.03	45.79	41.23	104.96	58.6
Hsa.1280	1893.5	88.9	243.16	786.97	112.81	1447.75	450.83	517.46	447.73	384.17	112.13	70.27	146.74	469.11	313.84	101.51	888.66	82.3	199.75	548.57	985.29	2162.34	432.09	1133.49	318.73	302.35	1090.69	711.94	52.67	312.57	234.18	136.99
Hsa.2793	228.71	103.87	109.64	66.74	86.99	127.04	124.4	134.15	387.74	399.52	252.06	245.01	134.46	149.81	279.53	113.4	128.25	124.26	213.19	55.42	584.31	272.91	431.88	367.91	153.34	223.86	137.59	71.85	39.84	44.38	115.99	116.64
Hsa.1972	952.05	316.53	57.46	36.23	72.24	74.29	58.54	282.3	341.63	311.08	493.91	312.48	119.73	256.23	224.33	60.84	92.75	217.21	38.95	62.2	371.14	1018.5	787.27	630.66	110.83	85.34	77.93	37.01	35.34	19.36	258.13	44.36
Hsa.2847	238.74	335.79	295.8	170.95	320.26	303.2	317.8	753.22	345.6	447.32	531.59	203.25	505.63	640.06	431.93	436.95	439.84	414.77	882.99	128.21	764.2	687.38	133.98	46.37	285.57	171.39	200.09	82.27	98.96	190.73	383.34	352.83
Hsa.617	168.37	161.25	71.99	220.91	93.61	87.43	192.08	125.08	115.57	229.22	187	105.78	172.63	130.07	88.27	60.32	132.43	120.02	144.76	34.53	285.87	234.64	286.09	400.28	106.56	261.37	106.4	164.87	98.02	34.12	95.65	58.96
Hsa.1479	232.57	297.8	104.5	269.36	105.49	171.21	273.81	136.79	194.24	167.19	412.11	45.75	33.39	131.72	76.05	41.01	157.59	41.59	146.46	105.53	103.49	425.88	113.45	94.95	129.49	93.23	106.7	172.05	467.05	74.2	132.74	93.54
Hsa.421	579.68	168.14	59.49	511.65	35.19	159.73	432.58	112.54	233.08	212.43	280.06	159.79	286.78	293.25	131.09	117.96	120.34	259.78	369.49	108.05	530.68	756.08	523.7	427.94	88.86	559.58	169.79	511.34	110.88	37.96	327.07	59.93
Hsa.31794	63.33	103.46	97.7	85.99	97.31	94.45	110.64	115.37	200.29	180.11	153.45	55.76	52.63	113.51	91.35	34.47	99.08	40.11	84.34	28.52	248.84	176.74	211.95	85.37	81.76	110.1	83.31	55.97	63.29	68.5	94.19	70.95
Hsa.2862	109.88	98.48	140.54	95.79	151.81	99.77	89.66	127.46	240.76	290.78	180.13	118.53	99.03	179.4	110.71	88.33	89.71	58.25	155.01	46.7	418.03	277.74	308.95	273.63	114.96	187.64	74.3	74.54	54.02	84.46	206.27	152.01
Hsa.25777	305.48	142.08	137.92	167.69	81.45	200.43	111.05	90.13	245.99	165.09	127.11	117.81	96.93	152.47	49.47	57.35	197.17	74.51	86.03	40.84	248.91	299.25	192.9	342.36	162.56	95.42	88.77	152.15	82.85	37.32	77.98	54.81
Hsa.2178	802.43	177.43	71.63	22.88	51.9	81.05	38.97	408.03	902.99	406.3	491.1	218.95	169.28	403.6	188.33	138.06	560.43	97.6	35.74	48.62	486.37	974.99	342.47	392.26	120.48	88.3	19.22	72.71	25.13	20.73	110	82.17
Hsa.1875	163.31	168.06	243.73	210.8	158.8	102.86	162.39	226.44	371.84	178.66	149.99	19.8	52.02	176.92	140.01	49.42	258.53	72.35	77.54	178.65	148.9	278.76	142.96	199.7	38.92	241.69	168.87	56.23	182.49	106.45	114.09	119.91
Hsa.619	172.49	19.14	108.26	190.27	128.2	82.01	118.47	222.91	165.04	216.82	214.97	98.36	119.64	179.05	116.26	123.89	109.96	191.62	58.74	56.99	221.88	214.93	398.28	442.6	101.63	295.59	90.61	129.45	33.5	37.38	68.35	112.3
Hsa.11673	370.78	264.71	409.09	413.28	308.8	282.58	222.7	1043.14	1090.6	835.15	806.6	121.66	231.49	750.28	408.63	435.71	318.21	433.35	507.8	366.44	640.03	644.55	813.2	800.81	170.78	564.32	514.89	151.59	343.03	342.49	449.84	424.72
Hsa.41187	161.81	156.24	176.5	148.67	228.9	185.62	159.62	109.19	326.4	313.88	179.56	285.52	138.61	165.28	105.82	108.41	243.72	149.35	274.38	68.84	483.12	259.55	892.75	722.41	143.22	526.04	242.71	127.32	225.51	121.6	135.38	198.19
Hsa.22	89.09	118.61	120.34	109.33	84.45	105.42	52.49	79.47	235.99	119.58	171.13	23.7	64.83	76.26	30.53	27.05	165.95	25.32	54.67	23.01	73.91	107.05	172.75	144.37	100.18	149.93	86.56	61.42	64.26	49.66	71.45	28.79
Hsa.401	172.78	173.43	210.69	124.68	114.52	133.7	145.62	116.43	118.67	113.64	121.9	49.44	49.12	110.53	60.94	27.66	159.84	27.98	93.82	19.05	198.86	341.61	223.85	209.41	144.94	171.15	67.9	137.42	85.99	87.22	94.91	77.82
Hsa.42357	111.65	80.22	54.97	156.38	63.62	35.64	44.51	156.07	119.47	98.65	139.47	80.37	101.62	218.07	73.01	168.67	89	117.94	114.1	82.1	232.85	108.08	303.09	236.04	34.87	264.32	117.98	57.84	54.04	66.99	155.65	54.05
Hsa.2509	347.13	112.39	88.68	59.47	54.91	183.05	80.04	192.83	384.23	257.74	218.26	237.06	87.55	183.84	87.94	133.63	121.65	151.07	139.38	29.47	760.16	555.68	249.11	376.12	82.8	122.57	51.78	89.96	26.02	27.94	205.34	41.26
Hsa.20609.1	573.09	141.37	87.53	149.24	53.35	142.82	87.5	345.57	781.15	443.15	391.69	216.72	153.12	358.11	79.92	70.34	939.06	87.15	81.98	22.03	190.8	377.65	133.89	446.65	131.28	52.52	54.24	92.98	88.41	22.24	18.96	63.26
Hsa.18787	195.89	166.62	138.64	244.94	127.98	180.79	152.01	303.75	284.41	230.82	284.79	37.31	58.4	222.21	91.64	50.86	231.88	47.86	161.05	146.36	127.69	426.2	164.61	200.73	162.56	319.25	90.61	125.78	178.54	87.63	134.2	125.43
Hsa.15598	151.02	288.34	112.97	225.47	59.19	192.63	127.88	190.91	303.99	208.67	321.61	40.49	47.32	121.39	172.55	102.01	76.71	133.37	140.22	120.16	67.1	324.87	181.74	63.04	61.67	185.34	203.08	130.31	93.56	97.39	221.51	47.2
Hsa.1885	135.51	61.16	88.17	86.1	61.98	73.02	74.67	146.34	232.67	148.12	263.43	32.53	27.23	102.34	94.75	55.64	108.39	55.46	53.82	63.73	89.69	237.95	58.65	129.05	60.67	96.5	49.29	18.91	67.2	20.72	84.01	79.93
Hsa.1517	173.86	122.27	34.87	125.92	114.01	158.42	113.03	228.26	218.05	180.12	267.96	19.92	42.65	218.29	55.4	68.92	213.72	33.24	146.78	122.84	77.85	287.14	70.31	192.29	165.21	141.63	113.82	75.79	139.11	69.76	86.99	139.94
Hsa.43894	1366.58	73.67	81.19	776.89	148.62	247.66	610.92	2161.6	427.54	1412.61	1560.68	881.33	1029.46	2354.41	748.41	1255.62	1258.32	1288.28	374.83	346.84	2661.33	639.04	3655.63	815.84	18.83	3029.42	585.16	671.77	215.58	171.65	861.48	266.69
Hsa.975	457.52	122.83	322.25	159.9	61.96	150.58	137.17	186.67	262.72	409.59	388.16	203.9	176.51	307.52	131.55	234.87	156.24	282.66	151.78	138.27	855.36	301.78	578.19	908.81	68.93	417.71	133.63	142.39	57.03	54.62	165.27	136.23
Hsa.367	96.4	61.35	54.74	51.13	117.6	123.11	86.29	125.15	192.46	252.8	101.68	112.08	90.31	73.87	147.17	101.24	115.86	76.23	136.42	43.77	530.05	210.04	453.17	191.55	112.84	134.24	53.38	29.45	28.13	29.31	76.77	70.19
Hsa.1635	147.69	283.99	186.75	236.3	88.29	127.82	142.41	226.81	248.03	177.06	358.81	55.21	55.26	207.34	121.21	56.52	171.57	63.05	89.9	92.43	131.31	338.07	149.51	123.73	56.09	275.55	273.92	85.86	386.33	58.17	103.21	76.01
Hsa.2483	267.17	104.6	140.73	123.24	215.01	209.03	102.5	150.36	273.76	337.42	381.77	153.03	97.78	183.65	128.1	163.99	41.78	163.33	131.97	67.31	593.04	264.32	404.34	444.02	141.62	179.86	104.06	83.29	18.76	19.18	64.89	212.59
Hsa.1705	132.78	157	152.93	216.26	69.91	144.35	97.32	181.68	336.61	242.16	216.12	51.42	43.61	171.01	103.19	78.98	208.57	117.89	249.02	91.49	109.23	243.13	158.58	224.88	98.91	192.02	121.48	106.48	173.94	81.18	125.75	140.27
Hsa.37983	136.13	165.37	124.15	144.74	187.98	149.28	174.39	197.7	240.66	184.44	228.22	113.33	89.35	167.85	126.61	66.01	119	41.43	166.12	42.01	346.81	320.94	378.11	218.48	150.72	204.34	116.45	93.3	164.9	104.76	116.37	150.71
Hsa.1422	157.9	145.63	190.97	193.19	64.29	144.1	127.41	315.86	359.23	172.11	253.76	47.08	58.84	121.56	142.27	69.35	193.1	68.55	150.92	150.53	205.03	258.43	123.16	180.91	66.48	128.1	105.95	93.12	18.67	70.51	164.48	83.21
Hsa.1701	280.14	86.69	96.82	262.78	120.73	189.96	180.61	312.68	134.87	260.77	217.81	27.89	61.92	289.92	154.92	93.42	60.91	32.75	192.77	239.4	156.05	587.92	175.75	315.39	154.89	205.39	191.44	91.97	19.65	122.18	115.26	107.45
Hsa.7459	129.92	70.1	75.65	145.43	30.44	40.71	102.46	110.06	143.41	170.69	154.63	128.52	88.43	139.05	85.83	128.64	69.86	181.61	101.17	45.18	216.43	171.69	333.33	294.8	65.71	205.71	92.37	155.77	39.26	45.89	119.24	62.88
Hsa.2471	179.9	113.72	100.81	77.28	187.4	173.8	78.88	355.54	344.51	473.51	104.43	137.27	101.97	205.29	110.6	155.18	134.84	175.41	132.69	25.65	391.9	303.09	342	420.22	101.33	111.2	46.65	94.43	18.57	36.19	133.78	116.83
Hsa.1509	101.43	87.71	72.57	133.08	107.9	79.82	117.3	195.89	196.5	127.39	175.26	33.83	34	134.67	61.22	55.66	169.13	46.19	116.31	110.13	117.63	230.46	73.2	147.69	62.27	148.41	79.78	68.63	141.9	133.87	241.59	97.07
Hsa.40957	154.59	157.8	135.46	140.06	192.45	193	183.09	225.74	259.68	209.8	152.66	84.85	69.14	134.35	129.47	62.86	74.77	39.2	180.94	39.03	356.8	343.7	301.25	274	178.24	215.15	91.26	144.8	18.55	89.9	153.83	193.54
Hsa.6484	148.24	258.96	59.53	181.48	283.55	94.59	231.42	63.77	92.1	120.33	602.25	201.3	48.47	249.12	88.52	103.73	114.45	67.49	144.78	56.41	170.53	210.75	203.01	126.88	74.57	224.08	113.1	152.91	292.44	33.92	229.87	99.54
Hsa.8007	193.6	412.2	68.17	134.41	884.97	86.03	356.08	65.71	23.26	102.18	529.49	214.63	53.76	200.6	67.19	113.78	77.98	83.53	103	80.52	334.08	371.77	258.23	219.5	121.33	105.47	53.39	343.07	523.91	71.09	43.81	214.99
Hsa.2837	106.85	138.8	114.06	94.98	98.75	112.1	134.36	161.34	240.91	232.01	171.78	156.52	92.2	152.05	128.96	81.64	170.43	102.71	206.61	57.75	222.43	261.55	361.9	123.3	98.64	169.32	134.93	62.33	53.05	56.98	119.75	100.11
Hsa.9143	130.5	100.9	164.56	112.66	55.25	35.8	71.57	95.27	203.83	202.99	169.27	95.1	76.12	115.35	54.55	70.04	196.19	81.6	54.81	29.08	212.71	154.32	171	211.25	51.45	155.72	50.51	64.74	87.54	18.48	64.81	50.13
Hsa.2706	549.28	1201.41	50.51	90.12	120.91	253.38	77.5	174.77	1030.12	1114.95	2603.98	1005.64	26.06	1408.18	268.16	169.49	157.66	115.9	25.76	104.11	919.01	782.68	559.8	81.11	125.56	25.85	55.06	19.12	119.89	25.2	147.33	87.05
Hsa.1460	166.96	101.56	66.47	140.91	52.62	113.44	103.17	115.39	222.07	105.88	230.49	32.23	31.08	54.4	123.15	59.95	207.49	67.02	90.84	88.47	173.78	234.84	148.21	142.03	65.93	61.42	134.21	65.03	139.43	21.39	72.51	47.92
Hsa.7336	115.13	176.67	126.86	186.8	76.71	64.64	136.82	140.83	96.03	109.08	89.67	61.88	58.86	154.3	61.55	102.28	69.62	147.62	141.45	32.55	332.15	249.88	289.4	373.16	54.26	349.81	86.33	78.5	22.38	18.42	70.62	87.35
Hsa.2996	488.65	57.01	364.7	75.23	125.54	410.48	124.62	183.71	268.37	317.56	120.14	271.94	241.18	180.09	68.47	168.92	335.82	75.94	207.74	230.96	1313.2	435.17	1212.62	1305.77	200.09	460.36	474.87	243.72	43.57	384.31	195.89	209.89
Hsa.3016	84.16	285.07	316.88	57.52	22.87	342.1	26.7	954.16	892.53	3832.07	1042.26	963.33	1634.45	436.57	818.24	798.02	1126.57	630.5	394.39	179.46	1570.82	200.33	1932.76	2020.26	1072.07	1143.33	257.27	47.39	18.31	280.27	183.28	89.19
Hsa.902	885.53	600.79	501.59	746.59	456.95	557.93	657.66	268.54	205.38	155.32	184.31	450.02	247.94	524.54	129.13	297.29	177.09	165.98	238.61	174.32	402.84	635.24	547.03	512.95	476.68	834	332.29	805.3	662.37	140.37	246.3	233.52
Hsa.2832	229.01	417.17	557.34	200.85	371.57	369.44	276.03	285.64	432.75	686.59	466.86	312.85	255.29	371.25	407	148.12	105.6	99.62	289.25	134.49	680.29	905.84	266.67	420.51	390.03	1009.32	153.74	65.29	126.2	182.01	353.56	143.36
Hsa.6317	141.67	274.68	107.33	146.94	98.48	136.78	161.05	96.33	40.89	53.75	60.16	31.28	18.26	92.01	47.84	70.34	72.9	70.89	134.56	37.31	299.34	139	163.29	471.74	45.16	522.81	104.31	85.81	342.65	48.33	200.33	22.75
Hsa.1154	121.82	51.4	57.21	137.55	59.22	114.03	51.24	164.52	254.73	142.94	213.47	33.56	31.01	97.53	45.51	22.95	272	36.95	78.25	46.33	129.7	166.25	70.8	106.1	61.55	81.57	37.64	51.51	136.11	66.47	51	52.68
Hsa.10240	193.79	240.65	131.43	269.17	118.14	132.16	110.76	215.34	241.05	184	265.57	33.26	50.22	136.38	122.06	59.65	120.92	75.75	116.04	151.22	90.7	292.17	193.6	105.84	101.11	562.24	208.36	116.78	184.72	89.51	244.76	74.24
Hsa.32	221.67	154.78	56.1	113.45	141.61	293.2	277.11	117.14	407.68	188.27	400.44	282.94	151.88	90.68	324.5	118.85	38.84	147.21	219.72	82.38	513.59	592.45	518.42	188.36	179.14	139.78	157.48	139.34	86.74	21.03	150.04	154.7
Hsa.667	436.23	291.69	112.07	393.16	160.07	307.58	222.97	274.32	95.72	141.22	275.38	209.24	198.42	291.06	144.54	244.52	45.89	268.39	226.96	191.28	742.78	561.23	673.45	474.81	171.87	634.27	204.13	502.66	169.32	97.2	245.51	157.87
Hsa.2901	151.2	222.39	189.38	144.28	145.11	95.76	128.73	171.18	256.77	262.57	242.47	133.48	118.42	246.43	129.84	85	156.39	54.23	116.17	74.59	239.13	381.64	175.93	194.67	84.66	211.67	85.85	64.52	46.15	71.17	110.7	118.87
Hsa.7	154.02	190.19	156.99	237.47	131.33	112.58	175.79	401.99	178.88	194.05	202.12	134.23	266.87	339.8	129.84	286.3	91.94	335.6	414.94	202.78	559.76	302.06	803.78	490.9	73.24	507.99	177.47	180.24	85.38	107.35	384.47	218.14
Hsa.3026	78.94	81.04	68.72	74.24	61.27	28.71	44.94	119.17	188.12	169.34	168.61	146.12	85.87	214.49	100.61	83.05	137.48	61.52	104.41	57.1	107.44	175.1	39.72	91.3	47.77	142.17	84.24	26.81	18.13	51.06	74.4	30.81
Hsa.17776	178.97	72.81	55.77	214.99	83.44	113.52	41.49	202.99	505.02	221.22	360.55	81.89	49.38	158.45	119.73	47.09	649.02	94.74	54.64	41.04	154.24	190.08	151.02	113.67	32.13	65.13	177.74	44.7	389.91	57.01	70.71	29.82
Hsa.6786	144.91	131.15	114.12	166.01	90.4	74.47	120.45	181.94	108.18	160.3	205.85	100.43	96.2	119.21	76.47	126.16	84.79	122.86	120.19	72.52	463.54	182	373.79	485.35	73.57	266.47	82.96	122.34	74.07	37.66	120.25	128.56
Hsa.2410	107.93	139.69	173.71	188.87	61.88	136.01	84.5	94.78	146.33	107.13	121.14	37.38	54.34	68.33	39.45	30.03	108.48	29.87	91.47	28.82	127.89	218.76	208.52	137.71	128.72	108.68	93.86	79.96	64.55	33.33	91.04	45.2
Hsa.7462	217.44	240.81	80.09	231.49	152.25	116.37	255.09	458.32	279.66	208.3	280.17	250.79	194.72	386.92	282.96	326.31	147.63	275.2	259	140.45	398.31	307.56	606.09	541.72	83.08	370.38	156.92	197.04	113.44	64.84	256.27	160.45
Hsa.17564	208.58	89.57	317.56	257.17	212.8	156.59	145.51	534.13	804.97	347.98	356.62	87.49	70.8	266.95	276.46	174.32	426.25	94.18	249.02	257.62	430.83	303.33	293.38	401.45	66.72	257.84	276.88	155.2	175.55	1310.94	282.53	158.7
Hsa.814	308.03	155.72	122.22	216.59	178.72	158.74	169.47	198.18	143.45	98.22	153.12	144.43	133.29	262.7	120.99	238.96	148.93	190.27	96.91	98.04	625.02	377.2	581.55	651.51	76.06	397.89	94.33	225.21	87.2	57.39	160.15	90.36
Hsa.39621	131.18	122.93	50.92	51.63	208.45	132.36	147.61	175.68	248.93	231.19	122.41	114.96	92.68	90.3	53.79	86.88	258.26	45.5	185.39	56.74	209.02	204.19	230.3	163.28	177.99	168.52	73.34	83.27	136.84	97.93	143.3	107.79
Hsa.2614	194.16	173.66	87.4	76.25	62.59	84.44	104.55	64.32	150.57	131.27	283.33	126.76	34.57	111.29	47.16	57.96	103.69	31.44	81.29	33.61	181.28	177.67	156.68	123.7	102.77	60.49	64.85	71.11	178.07	30.52	81.5	52.18
Hsa.1719.1	278.37	315	272.68	306.98	135.28	171.14	145.95	287.71	154.8	210.61	265.5	17.9	58.84	213.29	74.7	61.16	85.19	47.15	156.44	125.02	204.72	563.68	242.09	319.44	208.13	319.54	109.71	93.99	205.97	82.82	226.41	157.95
Hsa.41381	53.95	67.29	33.68	87.33	63.24	47.17	51.89	89.27	53.95	79.46	88.98	41.62	69.82	69.34	31.81	66.04	55.21	64.96	53.3	24.75	150.7	82.13	159.77	165.53	44.5	128.02	35.88	56.35	79.41	22.8	29.83	29.34
Hsa.5392	23.61	75.93	28.1	142.64	18.16	33.63	154.01	137.9	155.34	258.51	290.06	72.17	139.59	147.14	107.95	162.59	114.18	240.34	235.15	49.33	275.36	193	244.12	478.27	27.87	259.76	97.48	123.63	52.69	56.26	147.08	117.43
Hsa.2340	190.07	109.18	159.09	151.04	109.03	122.78	101.26	122.76	189.39	155.15	149.5	46.24	67.51	96.78	56.57	31.04	125.76	43.9	26.47	26.66	143.12	274.5	176.53	90.04	115.89	98.29	110.65	36.18	54.83	33.58	55.32	40
Hsa.2354	450.12	385.16	773.91	533.02	536.62	1049.07	301	189.09	180.06	895.01	825.48	176.5	152.56	191.47	187.51	87.39	162.65	225.72	98.67	89.43	859.73	733.86	719.78	2055.49	428.41	393.28	283.54	145.08	115.35	118.21	77.07	226.45
Hsa.1320	223.37	188.08	101.21	97.63	97.05	151.36	69.57	206.92	328.08	175.71	240.34	70.96	42.53	189.7	61.76	40	404.11	59.99	109.01	87.13	88.87	269.35	87.55	104.35	50.84	136.73	145.24	93.74	452.44	71.27	121.96	38.82
Hsa.32345	189.65	119.04	20.36	71.43	507.96	266.26	255.04	125.84	259.89	229.39	60.72	113.12	89.77	139.03	106.85	71.96	231.32	37.71	168.73	37.35	726.48	527.31	541.02	491.01	308.59	79.36	17.78	103.71	106.24	33.87	38.85	282.7
Hsa.41247	192.86	87.45	228.94	96.15	28.77	63.66	87.78	202.69	692.18	544.49	342.1	241.73	240.67	299.7	107.86	221.81	724.27	259.75	91.84	41.86	192.44	132.27	136.59	237.94	46.68	315.84	129.66	98.79	176.88	27.89	99.41	86.72
Hsa.712	123.56	698.77	110.79	264.51	174.63	119.84	290.37	150.63	130.71	196.42	359.92	119.57	140.78	189.51	118.5	235.08	144.73	203.74	176.62	116.83	262.7	355.2	441.56	381.01	118.32	315.33	215.13	263.47	306.52	75.89	251.46	84.05
Hsa.2957	99.51	80.89	117.61	88.13	76.73	99.16	124.88	148.61	346.48	351.69	178.46	147.77	122.78	141.33	132.45	110.88	202.34	67.92	143.98	38.76	278.73	203.03	332.59	137.75	93.06	200.68	31.22	163.95	38.57	48.23	147	148.81
Hsa.37293	93.44	62.48	39.54	101.43	113.69	126.75	89.45	177.11	246.91	281.74	188.1	128.5	93.29	153.93	85.06	54.22	313.19	57.12	127.88	39.2	220.64	263.17	188.38	151.44	120.23	117.99	56.67	23.34	17.75	73.35	66.25	69.34
Hsa.16714	220.29	107.53	181.07	202.49	127.42	139.1	86.99	213.91	182.87	154.18	219.83	39.49	46.83	276.42	82.56	82.37	135.01	61.72	139.48	181.44	210.17	301.83	202.7	274.52	148.11	190.87	164.87	111.46	91.18	131.36	113.41	128.64
Hsa.40206	66.84	31.54	65.38	65.72	77.56	66.85	57.62	102.51	167.55	125.64	110.79	73.53	65.34	79.52	55.58	44.65	140.67	25.49	84.21	25.58	164.18	134.82	135.14	111.3	70.29	91	62.35	64.01	28.24	35.82	61.93	90.57
Hsa.16622	99.41	196.65	33.79	104.35	86.47	253.38	156.92	189.56	271.43	243.78	263.82	32.84	49.06	126.43	126.03	94.39	17.73	79.63	155.13	120.09	50.49	306.66	178.12	66.93	116.41	157.59	87.03	157.35	37.4	66.12	217.86	135.81
Hsa.534	202.23	99.77	68.63	163.26	59.52	83.9	110.65	64.08	107.17	104.49	151.55	116.35	136.76	148.04	128.58	212.63	46.48	116.62	117.46	44.66	274.78	255.58	431.1	154.11	20.33	295.97	101.81	128.46	46.84	22.99	126.41	62.36
Hsa.3238	255.53	140.49	101.4	60.4	75.38	184.23	149.9	164.27	134.65	313.62	186.81	110.53	148.7	128.69	107	108.62	213.55	66.58	127.21	59.53	321.3	258.68	241.19	148.76	133.45	136.02	101.92	107.57	168.17	53.59	119.7	129.07
Hsa.34431	111.26	79.25	28.75	77.95	72.87	121.29	96.9	205.19	246.66	245.75	122.03	89.08	111.7	87.38	122.96	93.44	137.14	65.98	172.05	47.03	545.64	307.43	432.29	272.63	127.95	142.68	60.29	94.93	37.92	73.97	81.28	91.91
Hsa.1241	130.86	100.95	121.88	153.31	122.29	125.97	132.45	201.02	226.4	178.91	316.08	32	45.77	185.86	80.82	46.48	223.31	61.64	124.87	147.91	110.97	265.69	118.28	143.6	81.31	177.28	140.02	89.03	309.82	75.84	74.66	71.43
Hsa.1062	131.27	95.71	122.74	174.35	91.89	126.94	59.17	193.79	126.41	158.83	354.36	17.43	29.45	111.35	85.73	49.02	124.48	35.85	118.38	119.58	206.53	247.4	65.5	153.44	106.72	135.83	104.62	34.48	256.03	67.25	124.5	66.62
Hsa.3301	74.63	136.81	69.31	105.58	128.78	106.4	108.71	120.84	192.14	214.94	167.21	92.43	82.51	110.85	98.78	47.16	139.01	40.23	132.02	39.25	250.19	237.57	252.17	135.61	103.63	170.66	67.31	89.72	51.92	63.84	17.42	96.37
Hsa.36671	121.56	124.65	106.25	132.02	130.8	118.96	155.16	193.72	315.28	291.03	201.43	131.62	121.04	149.27	108.6	60.43	285.91	61.49	154.85	48.88	284.97	278.17	292.72	134.6	114.57	187.23	100.82	107.65	89.84	88.84	98.37	127.47
Hsa.341	348.35	1447.75	56.36	285.63	309.49	737.34	1009.65	116.38	119.61	346.97	270.26	244.56	41.93	108.55	109.97	33.43	59.65	17.38	103.62	49.46	207.27	1764.93	530.73	155.46	491.68	75.64	55.77	561.63	213.12	39.07	62.85	207.87
Hsa.2827	114.58	79.05	132.66	77.95	61.16	53.51	81.92	183.98	310.72	382.07	189.79	201.18	160.98	145.09	100.95	62.83	284.87	53.52	151.63	49.87	308.53	225.52	208.96	165.14	78.02	274.47	61.98	93.47	60.57	73.98	55.24	47.71
Hsa.7648	212.29	69.6	77.75	140.75	55.23	42.13	143.43	171.34	133.51	160.46	152.75	137.32	159.18	187.22	77.47	155.69	192.34	136.59	95.16	77.93	236.89	269.02	289.3	361.45	74.92	391.3	168.44	157.57	127.1	39.71	170.79	110.73
Hsa.28895	96.11	73.82	96.7	147.67	94.23	115.62	123.98	150.51	275.38	162.91	195.6	106.19	81.28	197.72	109.23	45.7	103.6	31.58	123	21.66	320.91	262.11	299.81	214.86	84.16	129.31	48.91	131.3	23	62.45	75.31	131.2
Hsa.18462	212.49	181.81	162.31	223.74	123.68	174.36	134.28	201.8	383.75	225.14	278.75	60.43	62.53	168.87	76.05	53.88	339.41	62.97	152.89	163.05	146.62	330.4	178.21	218.92	104.95	314.29	155.72	146.89	207.24	114.67	114.93	105.87
Hsa.35496.1	128.81	100.43	105.15	142.52	134.2	127.44	129.83	263.2	338.43	286.53	253.03	165.49	157.31	232.25	78.06	73.48	308.22	27.83	264.3	54.56	334.69	320.82	318.39	200.25	81.18	218.11	93.19	160.26	238.16	94.3	157.02	161.39
Hsa.1929	183.48	41.37	153.2	131.43	69.28	123.04	81.68	114.67	242.59	159.42	162.86	54.14	82.37	129.57	58.84	73.01	191.85	64.55	80.57	36.3	144.87	230.73	215.62	219.96	88.81	187.03	98.81	42.84	47.66	23.8	51.4	84.91
Hsa.2967	176.57	182.07	704.89	144.75	100.26	176.54	97.98	283.46	565.83	758.93	131.4	168.46	277.14	181.13	140.9	245.07	194.47	209.75	183.43	140.83	736.93	240.87	498.57	267.58	331.17	743.38	204.59	120.38	17.1	247.78	477.67	198.61
Hsa.9102	83.63	122.17	52.72	90.26	82.29	27.93	99.53	108.5	113.31	94.54	128.38	80.39	50.31	95.86	46.27	72.15	115.71	61.29	69.68	27.75	147.27	106.09	188.49	208.89	49.46	226.23	53.99	82.89	76.94	27.28	64.93	46.3
Hsa.28468	323.43	67.41	42	96.49	135.4	193.4	138.55	115.9	204.09	197.98	76.77	134.57	106.73	133.67	68.86	86.37	254.21	66.72	196.89	44.09	650.79	317.42	346.69	319.14	224.6	90.2	86.39	129.66	73.02	80.6	130.09	106.56
Hsa.36897	186.97	95.11	72.39	84.96	313.82	202.92	133.29	115.27	228.46	546.13	86.98	69.55	36.35	116.57	82.84	96.84	183.86	41.27	113.04	86.4	644.04	290.52	627.7	463.89	91.42	158.41	90.37	94.82	69.31	17.03	73.65	455.15
Hsa.36943	109.55	90.73	109.97	104	180.26	123.31	97.07	180.05	123.07	283.06	151.77	96.51	78.71	141.76	90.03	69.62	136.54	91.37	179.18	41.78	246.86	232.18	371.36	166.23	121.46	137.84	92.56	41.6	45.86	183.9	130.51	135.54
Hsa.31677	81.28	58.64	97.52	50.66	55.18	147.93	107.07	164.16	208.53	198.86	153.08	160.89	106.31	69.96	103.48	82.31	51.41	82.26	74.41	42.81	391.91	275.58	314.78	116.67	89.85	162.48	68.2	32.76	43.78	16.97	130.19	77.15
Hsa.19843	3338.74	650.49	631.56	1195.7	488.42	2619.24	785.61	976.18	1492.64	1242.22	269.84	844.28	1046.65	915.12	524.07	582.49	1186.01	787.76	877.69	486.75	2039.38	4208.73	1875.84	2477.78	1732.65	1060.98	926.35	2115.28	37.63	293.37	777.78	579.02
Hsa.2789	65.91	327.4	204.04	205.53	304.52	238.48	18.78	184.74	567.45	354.9	407.23	169.27	16.91	282.75	241.11	83.43	243.65	97.78	296.78	97.17	346	285.67	574.1	316.15	277.48	221.44	168.57	107.89	169.86	24.99	293.66	105.48
Hsa.1316	304.99	167.19	98.18	262.02	139.74	366.06	241.77	213.12	165.89	115.11	229.92	36.82	22.06	76.66	134.43	51.3	151.5	45.97	121.07	173.37	83.96	371.19	150.32	132.79	120.16	171.69	128.36	84.83	352.79	90.17	152.07	74.06
Hsa.6317.1	82.91	194.98	108.42	103.11	55.51	87.06	122.71	55.11	49.71	62.48	60.46	16.77	20.4	58.99	34.23	47.84	45.13	53.93	66.42	40.45	187.49	101.86	134.57	285.63	45.55	369.73	61.08	76.44	243.94	25.54	135.25	24.31
Hsa.449	1132.26	247.49	867.47	606.61	24.91	359.91	565.56	174.38	487.07	184.78	215.95	1064.65	137.08	163.94	215.8	362.43	137.97	117.71	480.45	123.88	440.05	1067.92	2164.8	1706.9	292.67	1202.91	335.21	425.45	108.78	16.76	814.9	49.1
Hsa.3764	349.25	530.35	91.01	258.88	779.88	519.29	606.11	117.42	354.66	652.55	707.8	491.59	116.23	252.72	203.35	227.89	123.99	178.23	264.62	99.94	489.77	782.4	926.46	354.85	461.68	265.65	188.22	305.84	453.58	105.01	137.73	425.37
Hsa.19143	420.64	421.83	108.06	16.74	76.99	90.25	44.62	250.71	583.97	491.33	564.63	279.5	142.03	237.32	120.76	161.72	826.83	161.43	56.24	98.26	264.92	539.35	422.91	333.92	90.37	88.42	47.54	56.44	92.75	37.2	259.95	26.82
Hsa.44067	86.26	258.92	113.19	172.38	86.98	90.41	87.87	99.88	69.87	127.01	124.43	41.64	54.98	125.9	55.57	74.59	79.12	57.09	72.69	45.31	173.15	204.1	241.87	239.82	26.5	290.17	97.27	109.81	201.31	41.58	188.9	16.72
Hsa.2275	150.35	232.98	270.46	310.68	80.02	183.61	159.48	131.66	145.47	111.06	215.01	56.56	72.34	104.28	67.69	40.87	62.86	52.17	120.66	68.57	121.37	391.2	325.82	121.78	110.17	198.83	188.67	114.66	104.37	67.94	165.8	93.77
Hsa.1902	3004.77	1019.61	130.82	2032.45	63.81	862.2	473.14	272.83	1026.15	53.1	111.14	280.32	225.41	355.92	280.66	280.52	843.1	138.44	166.07	193.54	1035.42	3372.46	322.74	477.69	1925.8	254.67	581.19	734.12	17.45	135.52	153.99	170.16
Hsa.578	157.87	172.14	163.2	388.83	78.28	112.28	256.9	236.73	328.97	314.73	337.67	177.12	176.81	219.32	159.19	235.48	242.19	240.46	199.98	91.76	269.88	456.84	391.84	514.06	177.82	493.1	337.11	257.95	130.24	68.24	272	166.7
Hsa.555	112.29	98.38	101.92	123.84	60.79	54.02	75.51	101.98	105.76	99.75	64.77	61.28	48.59	109.82	100.75	75.02	67.52	131.57	91.24	35.77	271.95	191.9	309.75	365.41	60.83	524.72	67.84	53.16	63.01	32.5	355.2	85.53
Hsa.1775	199.02	106.68	116.84	99.95	74.86	106.35	79.04	194.72	272.15	231.5	256.99	45.9	50.07	114.24	123.89	111.18	51.5	124.09	142.8	155.48	259.66	197.28	129.74	230.73	66.57	230.58	94.18	64.44	81.32	101.02	187.56	100.93
Hsa.1620	146.01	108.49	93.68	156.66	86.62	129.87	73.95	224.32	339.19	155.39	225.92	30.87	46.61	142	78.69	42.43	338.25	70.03	134.38	105.06	125.18	286.69	177.09	174.22	86.49	148.54	82.76	67.42	113.62	99.02	121.9	65.51
Hsa.10314	233.05	127.73	248.54	358.64	147.29	180.42	118.67	526.46	483.41	249.34	355.91	80.22	80.46	243.59	195.57	135.55	437.55	175	183.62	196.86	243.88	390.11	349	310.06	102.83	234.18	334.47	97.06	167.93	141.35	121.71	124.26
Hsa.14763	156.99	163.21	65.61	162.32	100.67	129.88	146.32	224.32	233.73	137.14	285.6	36.52	51.07	225.84	82.73	64.21	215.11	64.04	136.35	124.55	108.13	281.93	138.2	177.07	122.67	200.86	134.94	68.92	174.58	91.94	103.1	127.38
Hsa.42746	95.51	140.72	110.92	210.02	62.78	55.78	91.39	56.75	66.27	60.39	63.24	27.98	30.38	57.41	49.26	57.38	26.69	55.56	82.71	22.66	178.98	208.77	221.76	245.33	67.59	175.64	81.8	88.09	67.66	25.74	101.45	55.06
Hsa.34510	218.98	229.42	189.07	128.73	187.11	191.97	209.29	184.56	301.27	412.72	139.89	141.9	273.89	272.48	135.75	187.32	302.82	111.35	144.27	98.86	935.51	394.04	614.34	357.38	343.1	299.2	174.26	221.95	190.42	75.29	125.08	174.48
Hsa.33338	183.34	123.1	48.11	80.71	88.08	195.16	125.39	109.99	262.52	226.64	172.17	222.42	102.12	98.1	124.45	84.15	209.67	72.4	144.64	39.9	682.2	262.99	427.5	249.42	125.03	121.07	71.19	102.25	19.14	50.88	153.99	106.54
Hsa.27300	317.3	154.03	16.5	93.1	139.08	161.03	72.29	185.06	543.39	363.7	269.04	149.39	159.07	208.35	53.28	83.02	620.55	69.36	104.7	41.12	204.38	309.2	224.85	343.4	93.11	65.76	107.03	105.63	91.61	38.15	118.52	25.2
Hsa.25522	217.78	65.32	105.38	62.19	264.96	169.03	80.63	259.74	401.76	252.58	133.58	100.21	124.37	161.63	53.49	119.44	399.86	132.95	171.92	21.78	422.29	373.73	340.65	610.86	102.23	109.44	48.27	114.95	53.49	55.33	116.85	113.8
Hsa.2678	231.93	130.47	178.66	99.55	46.88	97.83	62.12	145.39	274.15	309.18	199.82	90.77	68.34	145.57	76.48	84.69	52.65	98.44	124.13	16.48	193.6	458.33	199.57	127.68	84.86	228.73	77.99	61.51	35.43	25.24	156.45	22.57
Hsa.663	155.66	262.06	195.95	269.63	203.93	136.21	265.59	258.19	156.85	359.02	353.01	288.93	240.88	255.23	158.96	272.39	176.03	326.33	187.17	108.78	1130.75	457.18	704.6	1281.76	132.67	666.95	195.2	245.14	200.04	90.55	354.54	202.96
Hsa.212	343.23	248.18	274.75	466.12	206.49	320.39	254.38	207.62	271.43	208.18	320.57	124.15	167.21	232.27	135.76	110.39	156.08	142.13	241.92	88.38	406.17	559.85	517	470.79	313.8	297.94	250.99	178.18	174.14	88.7	157.63	165.34
Hsa.1253	361.42	213.68	334.17	391.6	105.21	310.81	159.97	453.52	590.91	443.75	343.46	61.42	192.13	557.3	269.04	206.04	200.53	170.17	305.31	289.48	338.77	580.65	358.34	349.55	217.22	275.25	101.79	148.87	57.5	234.47	222.94	82.09
Hsa.2904	275.41	291.32	279.77	132.85	290.07	322.98	293.97	267.05	411.99	444.03	386.18	372.46	222.26	245.82	370.19	174.23	92.11	180.53	324.85	121.25	860.92	676.07	713.86	385.28	254.82	407.64	202.31	152.01	125.38	61.55	472.12	294.44
Hsa.1066	219.48	102.63	125.12	180.78	119.79	151.91	183.6	105.96	209.1	183.88	448.59	63.13	23.38	135.85	63.51	64.19	262.59	26.13	74.5	86.14	161.47	415.6	160.79	169.31	94.08	112.73	98.54	95.54	369.96	57.14	72.36	85.42
Hsa.3208	137.85	83.26	81.81	152.57	113.62	118.58	75.69	192.59	203.86	137.38	157.15	113.02	82.06	199.5	100.52	67.95	78.81	44.58	114.43	34.63	207.25	217.45	276.64	225.71	98.75	135.5	85.36	106.99	100.52	43.62	126.94	145.55
Hsa.3263	189.99	132.28	96.25	91.33	374.11	241.65	173.03	455.39	620.2	789.24	269.06	308.49	252.15	345.27	486.26	366.54	180.89	252.56	704.21	92.81	864.94	374.37	1686.18	731.55	167.08	554.98	161.12	100.69	52.91	166.09	113.81	311.55
Hsa.1569	493.82	493.43	93.14	451.45	234.25	344.08	422.46	252.34	393.39	320.42	962.12	180.39	75.07	255.89	184.89	125.53	195.68	71.22	199.63	298.58	259.3	616.7	288.38	311.89	280.3	227.54	342.06	276.11	1252.86	198.6	197.07	196.55
Hsa.32535	306.99	87.31	71.29	134.96	115.2	201.97	136.57	153.37	171.43	142.94	117.57	133.27	169.92	205.14	115.41	122.11	185.01	67.62	137.96	59.26	285.93	329.82	594.02	269.31	153.9	101.74	82.05	192.93	41.5	41.19	216.37	150.75
Hsa.23150	177.28	75.09	243.48	266.41	78.57	135.11	136.4	157.84	231.86	141.79	248.5	55.74	108.06	124.49	99.06	96.78	75.07	88.48	161.62	56.72	208.35	214.17	345.13	160.36	178.96	182.56	133.3	64.17	77.89	37.98	82.75	111.85
Hsa.27488	213.9	110.61	138.95	105.96	106.95	110.71	63.15	164.14	318	211.73	187.37	98.12	104.21	148.07	66.79	50.92	101.36	84.59	131.28	54.42	213.61	290.3	256.84	328.64	103.37	110.53	103.52	101.95	61.86	40.62	75.24	101.07
Hsa.2715	2847.83	973.95	553.74	539.36	222.54	2459.54	979.9	227.23	693.35	404.42	263.38	215.87	161.11	222.88	91.42	166.93	269.09	125.73	333.61	133.05	259.92	1556.01	344.18	165	931.46	1487.66	701	934.09	477.98	58.31	1632.13	100.39
Hsa.3086	145.08	116.33	59.2	148.88	102.76	136.24	110.33	236.16	429.64	390.29	296.15	201.83	183.23	226.1	120.97	79.69	485.17	71.07	80.03	41.78	101	300.8	47.62	181.76	109.02	82.33	70.12	54.34	75.11	52.82	48.46	53.94
Hsa.2867	138.78	92.36	172.87	43.68	227.91	179.85	99.56	240.41	271.55	585.87	132.68	128.36	139.52	188.69	230.36	175.8	161.04	168.88	233.94	100.24	425.64	283.04	651.58	425.93	132.33	330.25	146.5	71.83	35.87	37.33	68.59	152.71
Hsa.31630	203.47	248.61	331.95	220.53	514.06	369.23	271.24	1416.19	1070.22	835.71	432.69	386.43	337.8	712.39	575.43	299.58	786.09	264.21	1162.55	325.91	1721.11	588.68	616.43	1055.67	339.48	873.09	386.92	104.86	16.29	421.41	237.68	364.2
Hsa.2285	258.41	96.32	149.2	147.62	153.77	174.77	134.71	135.95	217.59	217.45	194.08	101.35	74.44	127.97	73.32	79.36	175.35	60.15	89.68	28.11	178.01	314.86	215.93	287.74	129.96	85.85	81.67	119.48	125.59	30.89	99.12	92.42
Hsa.477	384.62	409.22	73.37	342.75	219.96	200.42	420.56	123.3	86.83	96.7	352.06	183.22	54.85	196.68	48.4	91.54	58.96	54.8	150.78	62.34	349.41	291.59	287.95	230.48	165.45	195.64	106.67	291.82	409.15	61.08	163.69	119.24
Hsa.1477	1205.92	56.26	25.76	186.85	84.82	110.66	105.6	248.12	223.93	87.27	168.37	37.01	62.25	214.23	63.64	122.01	106.1	57.16	83.62	98.91	89.49	1095.44	193.55	43.13	132.87	59.19	95.35	70.71	221.98	39.91	96.49	109.34
Hsa.3047	162.08	158.23	97.7	107.82	97.16	131.55	124.14	210.91	333.9	206.25	175.59	141.67	157.92	173.03	102.12	57.31	267.43	72.51	106.79	43.36	205.61	296.88	235.1	135.79	118.78	148.64	106.83	120.37	16.14	67.26	81.85	95.54
Hsa.990	148.83	124.67	18.2	173.76	59.74	50.55	104.98	155.14	79.96	127.3	110.91	153.27	186.95	191.31	84.41	143.71	121.51	146.69	72.94	35.37	249.47	171.09	349.89	471.23	71.83	258.95	138.35	173.26	136.23	80.43	115.4	70.38
Hsa.17210	100.72	78.68	37.55	162.23	56.8	77.44	63.64	129.8	256.79	128.93	209.69	50.43	38.88	101.71	52.9	24.77	253.62	29.7	48.82	57.41	54.49	206.51	93.27	108.12	53.53	116.53	59.32	64.79	133.88	33.37	76.23	41.83
Hsa.27537	394.13	307.92	74.89	270.44	87.06	350.39	262.86	100.56	162.46	128.86	141.96	78.5	58.99	95.67	33.21	27.7	116.01	37.32	71.6	29.82	111.33	569.81	160.87	122.06	198.31	100.89	98.57	292.19	137.46	17.19	94.85	50.09
Hsa.26969	289.66	72.79	246.89	245.51	86.6	183.49	124.8	221	375.94	197.23	305.68	120.2	146.46	211.01	100.17	93.18	273.12	83.92	157.31	77.52	254.46	312.59	276.1	321.98	204.01	193.21	139.64	69.07	56.72	43.31	78.09	136.57
Hsa.1832	992.03	2202.9	55.18	1343.42	148.66	887.7	953.95	178.57	413.36	216.26	664.96	111.44	43.59	170.1	181.67	30.2	401.69	51.15	165.19	182.52	228.12	1494.59	103.13	99.58	590.41	21.08	76.66	697.33	374.2	88.57	83.51	58.48
Hsa.3154.1	833.18	331.63	258.46	372.46	505.5	861.74	625.55	476.6	391.31	631.69	535.42	257.46	409.64	920.02	416.91	174.18	592.38	109.78	466.49	170.66	1367.67	969.22	1680.17	842.24	742.69	407.58	415.63	586.95	312.17	173.32	329.32	702.58
Hsa.660	66.1	69.33	15.97	104.51	67.51	51.13	70.5	81.58	53.81	100.61	79.64	30.68	62.61	97.88	45.02	121.55	89.4	76.45	71.27	35.27	212.73	123.47	203.18	241.18	31.44	199.51	70.45	56.22	92.7	26.2	69.63	48.01
Hsa.983	143.51	186.78	243.86	225.32	146.39	77.8	186.62	163.5	145.63	168.05	208.22	161.63	112.57	179.53	96.48	186.37	81.84	122.64	113.01	62.74	202.03	247.37	308.26	247.8	82.05	483.16	117.03	128	126.94	76.54	137.14	161.07
Hsa.41442	68.03	82.34	131.97	102.33	177.07	90.42	113.16	155.7	63.21	216.15	39	157.9	98.97	116.39	68.77	139.54	77.83	140.48	82.83	105.43	451.67	178.86	340.64	365.01	63.76	488.18	95.83	126.28	64.82	26.56	36.45	131.84
Hsa.24183	200.87	104.22	64.83	84.13	59.51	135.65	77.13	103.79	195.36	172.06	97.63	84.04	40.67	80.05	45.3	66.25	91.25	75.96	59.77	29.9	293.63	227.82	170.01	237.41	80.71	75.36	28.09	99.01	21.29	17.78	82.84	70.68
Hsa.2897	263.86	185.42	108.52	131.49	419.72	198.34	133.69	186.46	229.49	613.85	233.16	89.71	79.41	202.42	114.61	97.3	217.5	54.08	131.93	73.12	325.97	305.63	326.67	330.29	181.44	174.46	83.3	127.53	109.33	87.77	71.81	126.01
Hsa.21859	318.64	83.75	175.82	150.93	244.57	238.47	153.06	170.93	200.89	215.72	159.94	173.55	129.41	180.16	55.9	119.71	238.13	62.19	137.88	62.83	260.4	369.72	309.87	500.79	190.9	208.64	94.62	197.43	135.53	93.8	156.48	164.39
Hsa.486	195.74	178.16	38.13	168.55	139.12	95.06	159.99	127.37	107.4	113.43	200.75	85.52	110.78	114.43	82.57	120.35	125.16	93.3	99.27	50.84	297.4	253.25	349.08	393.64	101.78	190.57	59.24	124.59	146.52	41.32	84.89	88.25
Hsa.2499	823.1	447.69	62.65	173.63	49.83	206.99	70.81	459.96	877.03	705.24	432.54	296.74	87.13	339.8	288.04	271.71	270.71	398.94	118.18	103.87	754.68	1282.76	449.15	403.03	96.76	93.1	23.26	139	15.77	21.32	328.25	74.02
Hsa.1939.2	1004.74	1048.69	40.42	52.01	79.82	108.36	187.57	144.62	587.69	986.28	1061.49	505.2	175.5	305.84	168.27	283.21	238.47	170.12	28.22	74.41	572.68	2120.29	987.28	688.55	79.67	31.28	20.55	145.07	118.38	15.77	202.25	164.58
Hsa.36528	399.15	265.07	241.38	185.03	655.16	339.49	256.39	233.85	268.52	281.42	194.62	230.4	185.75	268.25	77.99	125.07	237.2	75.75	239.41	135.5	425.73	516.43	777.89	365.21	422.56	361.01	164.73	254.43	301.67	193.2	168.69	222.67
Hsa.18693	289.78	104.45	95.75	207.3	85.66	193.31	85.43	257.98	308.49	165.04	217.9	63.71	50.54	227.97	89	79.47	236.47	97.89	123.22	141.65	105.38	205.08	151.28	335.65	120.22	232.04	189.18	167.82	191.25	128.99	96.19	109.26
Hsa.481	305.95	206.22	15.73	390.7	154.49	260.47	270.94	225.85	207.53	263.83	215.1	136.68	209.3	304.25	185.03	198.4	154.55	179.25	197.42	98.5	453.17	659.98	660.69	739.24	154.57	473.46	229.14	351.67	119.74	55.83	326.73	108.95
Hsa.9083	97.46	158.71	127.27	202.35	15.73	73.51	94.67	88.45	40.14	339.52	130.45	82.95	130.17	22.87	74.46	133.07	17.48	105.38	87.91	27.76	256.46	177.92	206.32	184.87	54.6	601.28	179.1	130.58	51.34	30.66	153.45	52.9
Hsa.3160	151.05	50.01	76.55	56.45	114.41	144.05	86.32	86.68	178.79	216.65	88.15	106.13	50.24	109.1	78.18	68.96	118.28	51.92	93.94	49.73	355.32	267.92	386.96	231.56	131.8	130.92	51.49	85.07	74.56	56.99	75.2	79.93
Hsa.43201	143.41	56.45	49.31	121.5	69.78	76.44	68.47	53.28	17.63	64.81	106.77	38.13	30.73	95.51	47.99	35.21	73.51	30.78	87.45	24.01	243.32	171.63	184.01	179.43	56.01	134.13	64.92	97.65	60.72	16.99	69.37	42.46
Hsa.1464	280.29	134.76	132.03	225.4	242.79	222.06	226.9	252.1	518.31	322.04	997.16	148.61	39.15	236.83	109.39	169.11	367.54	45.56	350.42	327.91	338.01	345.14	183.79	397.53	143.29	241.34	320	199.58	763.09	266.41	136.77	312.03
Hsa.3072	31.56	85.04	85.28	113.97	61	68.81	29.83	94.73	181.25	134.53	177.83	58.82	74.74	107.31	68.88	31.39	56.04	27.01	84.27	17.66	166.74	188.47	178.1	137.27	32.98	122.59	31.85	95.23	38.76	52.45	66.47	87.73
Hsa.612.2	86.49	93.18	89.07	175.74	82.34	72.18	178.83	277.66	289.49	264.05	378.24	180.59	338.65	243.6	155.53	261.34	143.15	170.83	120.49	105.88	418.17	299.45	235.3	708.73	71.6	420.32	248.16	181.86	45.05	38.96	113.27	172.28
Hsa.9711	393.12	186.23	225.94	219.39	179.8	195.35	265.67	84.5	195.95	355.38	278.51	341.11	296.32	187.76	104.79	307.86	153.7	276.03	169.97	311.83	817.66	277.68	681.22	570.77	146.91	1143.27	90.17	256.98	145.79	98.75	275.25	359.01
Hsa.2498	234.29	86.79	161.18	152.56	111.23	179.9	97.6	180.4	264.28	206.58	120.38	158.37	91.1	151.02	83.79	138.41	189.35	84.41	175.77	53.67	433.45	353.74	343.81	193.48	151.06	216.04	93.39	119.59	59.01	32.39	79.05	71.53
Hsa.5514	901.33	1329.77	15.61	880.97	1605	398.77	1547.94	135	799.01	2425.87	2233.04	620.5	467.73	514.74	395.36	756.08	939.17	200.12	416.87	419.9	988.79	2090.81	3018.97	3934.13	211.62	601.1	386.12	638.92	1596.31	120.76	311.1	1515.49
Hsa.1776	67.64	68.81	71	123.33	48.99	63.54	51.23	174.19	136.8	85.26	97.97	16.82	33.23	139.18	31	38.21	61.87	30.39	92.68	64.59	107.47	128.63	104.75	77.55	58.5	103.41	79.48	42.61	31.76	59.04	77.65	62.51
Hsa.6288	94.09	156.44	113.19	124.53	117.26	54.55	91.54	143.56	123.21	200.69	152.25	73.66	121.03	102.7	90.62	228.74	85.56	272.82	181.25	54.34	671.98	152.39	663.16	798.88	29.25	344.42	108.83	75.11	61.18	34.55	197.71	190
Hsa.7431	77.18	72.63	50.48	98.24	45.71	63.86	65.44	80.28	32.35	46.54	42.5	36.09	31.25	50.25	29.12	52.61	39.98	46.27	44.31	15.6	164.45	141.03	158.17	221.91	42.5	137.69	40.59	59.88	18.22	19.77	40.4	48.79
Hsa.14478	72.45	89.39	41.96	96.8	64.37	69.65	51.4	124.15	136.61	111.73	138.07	20.02	24.46	83.97	45.85	27.8	112.3	26.87	57.54	51.03	87.3	129.69	79.11	64.17	50.08	85.34	49.15	57.83	131.59	43.88	50.54	52.27
Hsa.1778	293.17	268.78	147.56	403.32	165.21	324	116.65	487.38	552.61	256.76	530.47	81.66	78.29	202.1	357.17	149.84	236.74	178.46	342.71	216.22	202.01	503.68	390.68	302.04	112.73	212.42	190.71	209.46	155.52	240.18	389.78	123.78
Hsa.329	646.28	117.25	119.68	143.78	78.31	424.61	247.86	95.97	131.69	102.88	126.93	108.04	125.56	83.9	96.88	63.49	81.31	45.24	54.53	56.36	383.36	739.72	463.07	292.28	216.53	68.55	116.2	203.22	66.55	30.2	122.22	73.54
Hsa.29817	245.33	140.12	189.96	163.84	686.76	235.95	174.69	284.24	345.78	470.78	202.72	151.91	171.3	346.19	194.97	264.03	377.21	144.7	348.51	225.14	844.91	311.5	760.24	570.21	198.18	423.16	182.82	178.45	190.61	401.91	194.61	297.68
Hsa.317	84.94	298.72	375.58	30.21	46.52	35.75	59.26	112.12	266.32	197.2	131.39	81.19	94.48	58.2	69.19	40.5	265.94	32.52	68.42	19.41	166.19	182.28	129.82	79.31	32.93	667.9	188.2	15.41	279.92	41.07	245.39	31.48
Hsa.683	116.77	74.79	105.04	111.64	106.62	45.29	79.15	126.26	107.43	99.41	94.85	67.07	72.02	147.42	34.75	87.25	101.26	61.73	98.82	46.63	281.95	160.59	203.54	264.66	62.14	224.75	69.76	78.12	64.93	36.04	115.61	82.14
Hsa.7700	72.79	153.12	92.1	110.21	27.1	52.35	59.47	113.74	88.47	97.83	87.76	53.79	33.06	116.24	56.47	76.16	60.9	111.52	62.97	37.42	184.89	122.1	160.71	175.15	73.77	175.75	109.3	62.53	118.85	43.7	137.05	40.93
Hsa.3071	211.9	113.36	116.2	92.97	99.15	207.41	154.49	206.05	322.43	344.71	145.1	208.65	169.62	127.5	126.05	124.23	196.48	91.88	261.54	67.22	595.71	331.83	426.39	252.59	173.07	228.87	124.06	99.44	123.61	74.53	124.57	190.87
Hsa.1574	665.24	206.27	33.41	562.85	610.87	380.33	461.94	137.4	586.57	445.49	1172.4	122.86	91.85	217.93	125.35	119.36	642.74	66.91	172.54	320.73	229.3	1239.13	413.46	528.91	192.51	147.39	268.26	290.91	1492.52	135.85	239.84	453.86
Hsa.33867	165.96	173.53	223.76	155.51	207.89	169.46	152.7	146.75	201.89	215.64	173.06	79.34	62.72	227.31	93.86	71.84	181.16	39.86	161.32	65.5	229.51	305.86	374.01	218.66	171.78	179.02	110.91	194.74	142.4	121.95	164.84	157.09
Hsa.8856	146.39	192	213.11	247.2	127.27	94.22	156.21	131.57	90.86	79.49	113.4	121.84	95.09	156.12	52.14	120.81	119.91	78.36	105.05	53.18	241.09	260.45	315.92	253.18	88.7	262.52	70.03	126.47	115.04	39.59	119.92	113.41
Hsa.7741	120.58	120.38	48.28	160.78	162.16	66.6	124.97	121.55	42.78	69.56	189.39	93.47	86.08	124.81	64.65	110.69	67.55	95.75	71.59	43.7	255.56	207.3	302.2	231.46	72.29	242.65	60.35	144.31	89.17	42.79	97.38	79.85
Hsa.2426	84.6	78.81	143.68	109.63	90.06	95.03	83.97	139.14	299.01	225.34	190.28	77.41	98.7	157.14	70.19	40.08	327.08	41.78	15.19	26.69	124.85	193.85	72.65	89.5	54.98	105.72	51.44	46.61	85.48	31.46	24.51	52.99
Hsa.27827	261.03	140.38	135.92	147.02	111.52	118.29	81.42	94.32	368.76	254.26	187.47	105.95	106.3	128.85	55.79	58.81	432.63	54.17	74.72	34.75	198.67	281.41	213.99	322.8	115.81	106.9	106.32	65.41	74.47	24.77	76.8	62.27
Hsa.5164	101.68	31.11	40.74	38.87	42.34	15.1	68.95	61.52	99.14	102.82	109.33	62.26	65.85	74.06	58.99	58.66	110.82	92.44	43.1	29.07	78.56	84.25	177.15	253.09	19.41	93.88	39.37	62.25	31.5	18.89	47.48	38.18
Hsa.1254	1429.82	104.6	622.18	951.63	115.31	1968.12	171.84	1892.72	3479.21	1417.3	2864.13	394.53	241.3	2863.22	1825.56	324.26	3297.28	343.69	1500.29	1401.25	1664.58	1225.22	497.98	1882.68	100.77	1927.68	1973.11	211.65	15.1	706.88	402.29	118.05
Hsa.3813	285.27	270.99	140.36	162.86	84.46	434.25	240.69	165.65	372.89	497.55	107.27	120.43	272.81	161.96	179.07	103.68	104.96	170.65	254.45	153.4	579.17	629.12	436.7	533.75	372.9	276.01	198.24	50.88	15.09	137.09	138.55	169.46
Hsa.56	63.53	47.96	24.5	77.12	24.9	30.02	99.23	140.58	169.19	149.52	143.72	53.55	51.61	157.28	64.31	153.56	108.72	92.78	77.05	26.05	190.77	127.39	177.21	179.53	28.19	148.2	61.15	76.18	47.99	26.1	134.31	72.54
Hsa.3225.1	143.86	153.05	99.35	172.01	157.68	226.01	149.28	133.33	281.6	235.39	278.57	134.39	95.58	174.35	134.6	70.69	86.31	69.35	196.65	58.16	358.66	254.44	288.37	121.89	171.54	296.63	88.96	144.67	15.04	69.41	53.08	173.9
Hsa.3182	145.5	139.77	101.57	148.83	175.15	151.69	139.08	159.92	339.15	292.98	237.07	160.07	132.9	185.68	113.87	73.19	191.65	49.14	195.28	51.2	280.89	292.98	405.88	229.41	120.32	137.65	80.15	131.5	48.7	81.48	66.79	170.05
Hsa.6619	92.25	133.75	129.22	166.8	187.3	119.97	139.73	190.61	90.45	251	147.54	143.6	200.36	179.06	112.09	298.97	88.23	246.63	144.03	82.46	457.39	144.14	490.49	1201.83	75.33	550.83	164.24	137.17	93.84	59.33	145.33	129.22
Hsa.654	746.21	402.08	377.31	772.66	39.63	480.62	699.67	808.93	672.09	624.24	640.14	429.23	973.07	1422.56	634.73	592.39	674.11	560.78	397.24	450.93	1739.23	1372.56	2102.31	1546.1	355.03	1379.46	715.57	562.9	15.01	180.01	650.47	58.52
Hsa.32.1	162.63	124.43	65.05	108.08	107.51	239.48	234.73	84.91	354.46	154.58	305.44	234.77	135.73	80.23	245.02	86.78	37.31	100.07	188.21	64.73	438.11	531.81	434.01	146.75	141.06	116.96	100.8	88.08	55.59	21.4	94.6	141.97
Hsa.3252	186.57	271.05	441.37	172.98	301.7	243.99	247.07	222.85	367.59	516.73	256.96	216.8	148.25	367.61	180.88	191.95	118.62	158.45	365	123.25	840.92	350.82	929.9	389.4	235.09	628.92	195.4	197.65	160.95	203.95	579.29	316.75
Hsa.1410	302.65	49.19	55.4	277.82	38.96	43.54	24.48	852.58	1101.37	416.14	632.23	91.64	105.74	547.63	406.46	215.17	552.98	203.79	189.71	155.54	319.73	298.72	426.28	708.98	50.78	112.44	165.42	124.98	220.23	160.44	23.22	35.71
Hsa.3127	181.03	79.91	71.31	109.73	90.38	296.03	210.98	145.86	377.82	258.17	125.72	229.6	220.76	131.98	104.42	105.33	95.74	137.24	242.26	72.46	204.46	554.22	431.5	268.18	202.56	97.55	83.35	117.76	36.98	43.11	66.23	197.24
Hsa.9641	112.02	45.54	43.9	96.76	16.53	41.18	82.33	111.26	135.52	105.47	104.57	99.7	51.13	85.38	45.34	94.21	103.96	80.02	58.81	14.89	170.91	122.82	180.15	227.74	31.37	172.26	49.75	54.87	69.14	33.76	26.91	37.51
Hsa.2240	339.81	167.29	97.91	93.09	221.77	262.27	127	183.64	251.54	266.26	168.54	130.29	94.7	263.69	99.84	100.09	189.68	99.11	151.59	39.64	271.91	442.72	311.57	359.64	155.06	141.22	50.25	178.31	70.23	34.43	187.57	89.58
Hsa.10522	283.47	205.35	135.12	422.41	306.48	351.66	185.09	235.73	512.37	242.07	1330.7	247.21	18.8	374.56	234	56.44	171.8	55.21	319.08	252.11	155.17	269.78	160.49	58.68	69.94	100.48	464.03	148.82	796.44	208.49	193.79	114.18
Hsa.25536	277.25	77.27	124.54	108.01	94.46	75.6	55.72	270.7	650.98	392.94	376.46	225.59	232.4	326.08	156.06	122.93	784.28	82.57	135.34	45.2	184.63	261.24	178.07	282.2	86.2	126.31	110.32	107.02	157.24	51.59	63.73	76.8
Hsa.2085	175.98	95.99	150.03	162.31	67.48	143.51	111.16	137.77	220.96	168.67	183.25	72.98	91.12	123.75	53	62.53	162.56	64.23	83.39	35.5	173.61	299.07	192.23	211.63	136.17	149.26	76.39	72.26	43.47	24.76	37.35	54.66
Hsa.1079	117.62	155.04	253.47	191.89	93.01	123.15	107.91	193.09	155.27	158.72	215.16	25.14	33.74	161.53	72.58	39.08	106.2	42.93	119.54	100.86	35.83	220.92	119.12	102.17	99.29	158.11	134.74	61.5	76.67	85.82	122.43	73.77
Hsa.43226	128.06	148.66	48.91	80.9	23.34	20	47.82	49.15	142.03	167.36	116.64	70.31	59.87	145.96	51.34	65.04	156.6	52.3	36.05	20.78	117.65	203.25	107.35	119.9	51.47	126.59	27.3	26.59	74.06	14.78	24.07	30.35
Hsa.12241	93.93	75.53	44.37	162.12	545.75	99.71	63.75	158.56	140.24	98.1	150.64	14.78	28.53	106.35	58.52	37.63	125.65	34.97	95.73	83.03	92.16	209.39	106.08	120.47	52.04	66.87	85.06	28.53	88.55	59.35	60.53	56.1
Hsa.41098	278.89	486.01	715.4	302.17	1130.31	406.03	344.29	307.09	290.05	546.28	186.62	158.68	181.91	208.23	164.6	340.32	154.79	61.07	223.49	243.65	1160.98	610.78	463.41	786.84	434.91	618.68	233.13	282.42	227.02	276.43	443.82	365.43
Hsa.2551	2308.01	328.18	440.74	444.25	203.96	1022.33	508.68	399.37	789.19	702.21	435.4	397.36	495.85	371.13	340.91	205.76	580.2	315.95	215.71	181.12	1077.94	2901.59	995.01	730.96	1250.18	295.12	223.97	838.86	14.75	153.15	284.55	403.66
Hsa.108	306.99	140.1	249.83	388.73	1276.11	271.32	106.49	269.26	612.38	492.1	2434.4	249.82	20.01	1109.44	543.06	180.03	42.59	132.96	233.54	270.23	156.38	302.78	369.73	118.66	189.91	157.48	600.39	181.95	431.01	325.37	244	336.48
Hsa.2330	736.8	347.82	109.72	204.25	157.12	590.36	337.66	292.69	829.34	772.88	299.88	311.67	159.03	256.81	137.25	324.43	242.55	342.78	271.66	57.86	473.37	951.76	516.37	818.17	416.2	188.66	66.09	311.28	101.46	75.76	273	191.01
Hsa.1786	301.18	119.26	50.04	359.93	60.39	200.32	47.79	493.8	502.16	257.95	129.18	94.65	77.39	327.43	264.07	165.98	225.88	128.21	244.64	124.54	206.28	170.84	293.98	318.87	55.4	102.57	155.03	55.6	80.36	102.45	141.55	238.22
Hsa.2209	248.73	33.19	27.21	69.25	273.77	191.58	52.99	75.46	225.45	267.62	187.28	69.32	55.94	156.82	42.42	86.62	278.49	43.84	57.08	17.11	145.68	384.27	174.44	602.49	85.72	49.92	55.59	161.63	69.87	30.48	32.43	88.36
Hsa.491	239.53	179.5	146.77	226.56	358.45	168.91	205.34	302.95	242.77	204.25	160.38	158.41	320.2	488.66	81.04	459.87	181.09	384.44	329.96	176.86	655.53	309.31	950.8	1024.37	113.95	806.71	180.08	289.24	229.63	126.82	260.6	237.57
Hsa.41152	62.77	130.01	118.47	76.25	31.88	86.3	39.61	82.12	189.75	138.28	129.2	51.59	76.58	84.34	78.16	32.28	152.31	33.64	66.65	20.54	235.81	194.3	152.06	111.08	81.31	121.94	19.27	61.9	34.49	45.33	53.31	65
Hsa.28641	129.03	62.53	69.57	102.4	118.42	131.19	111.66	129.32	173.36	212.24	78.81	85.25	71.48	150.44	89.76	100.26	14.57	52.35	119.96	39	685.76	199.26	303.86	248.45	125.55	219.15	67.8	113.75	77.97	45.68	107.13	167.9
Hsa.9332	65.46	50.46	64.01	29.34	28.55	35.89	50.63	58.01	147.54	129.38	77.66	51.76	35.86	95.48	27.63	63.26	110.84	44.47	43.61	15.67	81.73	76.95	76.43	82.09	30.37	86.09	38.07	34.16	52.42	16.01	30.86	42.28
Hsa.1543	239.5	95.22	74.71	147.68	31.33	127.4	91.07	108.01	141.35	81.73	146.24	33.72	22.08	55.38	49.17	57.38	149.17	41.22	122.25	95.37	106.08	205.42	58.95	118.49	82.61	104.67	48.41	75.81	145.76	48.82	37.67	28.86
Hsa.2344	1138.22	878.1	44.34	369.76	104.09	734.77	521.12	69.93	244.12	170.28	313.12	326.86	41.1	126.64	83.94	39.17	102.88	26.85	227.95	65.12	251.31	989.29	155.94	84.15	511.79	35.7	33.95	537.2	298.59	23.77	108.86	75.13
Hsa.2561	801.34	784.38	967.67	969.24	596.92	619.13	551.83	678.39	730.27	551.2	829.9	304.33	382.48	623.52	328.54	195.48	433.41	239.01	427.37	273.59	734.89	1168.48	618.88	1023.75	735.07	780.51	669.34	239.33	710.75	299.63	388.83	517.19
Hsa.26945	165.85	63.87	145.21	75.76	148.6	126.44	90.34	115.25	417.67	271.88	91.43	100.53	114.82	147.41	29.27	75.02	438.54	65.03	80.15	14.52	145.18	204.45	194.73	208.64	108.62	88.75	98.69	101.25	104.99	48.92	114.2	47.03
Hsa.10658	101.44	85.33	93.16	101.33	63.96	62.85	70.42	92.77	224.17	48.53	208.83	29.05	15.88	77.42	51.64	36.14	242.78	30.21	76.05	66.08	81.78	177.33	86.05	95.9	61.2	79.08	69.03	66.9	138.54	55.21	91.25	44.97
Hsa.9574	169.01	176.07	163.03	171.56	183.51	40.05	177.11	195.37	127.2	117.77	208.19	139.43	96.64	229.49	89.32	158.67	142.57	228.62	187.26	76.86	532.72	139.03	540.89	522.99	73.5	207.58	99.41	150.35	145.34	48.59	267.53	126.11
Hsa.1578	195.48	192.11	97.71	221.97	101.59	129.83	81.92	185.18	211.21	189.89	229.09	17.75	39.6	164.53	56.3	55.34	161.75	38.14	136.77	123.26	222.45	448.8	163.14	344.45	138.66	221.99	147.57	68.21	128.89	106.05	145.31	121.45
Hsa.1444	187.89	185.52	51.16	470.74	279.3	307.55	347.55	116.3	224.18	132.56	666.89	84.26	18.97	106.67	56.82	28.89	254.24	25.27	79.13	115.64	113.1	244.3	122.9	92.97	114.49	49.91	123.04	146.96	687.33	46.06	78.77	56.15
Hsa.32298	196.22	212.21	111.99	151.57	204.27	124.87	181.07	128.8	158.49	237.69	199.01	108.93	56.21	121.44	111.51	77.09	148.62	52.04	150.61	71.07	203.45	382.85	169.61	191.19	197.47	170.28	46.41	53.52	54.4	73.11	106.82	71.38
Hsa.20602	307.49	126.21	224.86	29.13	155.23	79.05	112.12	300.54	261.06	341.47	238.56	106.47	105.45	364.83	75.7	65.45	226.13	95	47.52	60.41	64	331.46	151.74	274.07	156.78	113.63	83.07	90.74	106.55	44.54	237.5	176.79
Hsa.27481	207.77	88.75	112.56	80.26	110.34	70.25	60.71	86.93	174.29	140.93	172.89	93.11	82.35	152.3	52.58	40.7	66.4	56.4	77.92	35.45	136.46	323.05	204.12	161.44	81.75	88.8	58.08	89.89	33.22	26.15	70.56	63.79
Hsa.44244	76.02	173.38	351.62	241.45	52.29	82.11	54.46	49.17	67.69	90.71	76.96	31.14	88.02	62.09	41.98	58.57	58.42	44.13	43.08	22.3	189.19	136.41	127.78	104.08	106.36	154.45	80.34	116.9	50.34	21	63.16	50.38
Hsa.862	125.01	71.94	49.67	94.38	89.16	16.55	99.22	102.28	208.77	236.37	187.67	85.25	84.18	42.47	67.25	73.62	273.1	66.45	53	34.79	176.05	151.86	174.72	166.71	70.64	99.64	65.95	100.18	129.88	37.07	76.96	80.42
Hsa.33967	142.05	99.55	97.81	119.48	220.7	151.47	149.21	183.75	263.81	243.19	241.58	126.52	87.84	171.42	79.55	67.88	236.54	66.72	155.25	54.69	331.12	262.08	369.1	244.86	153.69	151.78	67.22	160.4	55.56	79.05	100.22	122.95
Hsa.36678	258.05	174.26	263.36	150.27	40.08	164.14	128.56	262.66	315.5	421.85	105.74	143.11	180.3	130.85	90.96	56.4	243.35	65.95	131.72	120.39	630.42	417.39	288.46	254.86	132.74	346.76	148.66	80.24	14.27	133.14	106.78	29.72
Hsa.3104	420.76	230.55	218.54	178.8	615.23	341.74	324.77	318.76	593.52	362.95	318.14	411.72	224.38	420.53	152.84	237.65	438.89	120.72	280.45	169.87	937.19	578.27	1132.51	509.21	324.31	359.64	111.28	298.57	278.86	140.06	284.75	328.09
Hsa.1655	270.75	228.22	96.48	374.07	155.96	192.86	233.46	262.21	468.83	251.33	380.41	66.38	57.17	217.63	120.77	62.38	434.45	70.38	144.3	113.3	149.43	526.59	216.66	219.01	164.14	193.83	98.92	144.83	246.15	81.12	173	119.75
Hsa.2808	196.41	169	158.98	64.7	229.09	115.25	102.97	242.09	251.71	517.52	158.97	123.14	106.14	213.63	134.54	139.74	144.06	121.11	230.72	118.82	308.55	361.62	209.75	279.18	201.98	370.43	88.53	14.22	104.08	127.44	125.12	128.73
Hsa.2818	303.9	174.04	184.11	155.89	466.95	220.17	203.78	420.82	628.25	774.7	275.6	453.78	205.74	299.72	277.12	296.14	522.42	311.73	417.6	139.58	1541.72	434.73	967.82	880.68	249.16	531.2	169.74	107.79	159.43	191.63	198.01	313.39
Hsa.6555	64.73	68.57	69	102.56	66.4	46.98	57.11	94.38	69.93	70.65	98.49	54.64	88.19	119.44	57.87	87.86	34.76	84.87	78.2	46.35	159.49	128.35	253.06	225.4	47.83	201.61	58.86	73.53	67.96	42.1	110.16	79.94
Hsa.2125	1374.44	726.41	425.6	256.13	14.15	457.01	129.61	485.37	1054.38	1147.38	1347.17	931.03	439.1	519.84	327.62	170.87	707.12	588.65	250.94	108.16	775.02	2165.8	1107.6	897.64	255.33	488.07	104.78	282.86	69.94	74.96	278.34	82.84
Hsa.5226	35.16	94.37	56.13	167.98	42.55	28.42	152.61	66.21	58.12	78.5	82.1	41	28.45	55.17	23.77	38.9	14.15	21.07	84.75	26.12	75.18	191.68	120.64	144.03	46.17	145	70.52	83.29	76.94	18.78	68.47	49.75
Hsa.1689	163.89	113.28	163.74	182.82	96.47	152.84	97.9	306.82	374.63	249.69	334.29	51.09	51.11	201.18	117.23	118.99	191.37	112.87	164.88	153.05	192.11	283.07	215.33	291	86.73	216.01	158.84	90.21	126.2	132.78	86.92	139.41
Hsa.43431	210.84	70.12	40.61	182.96	60.15	32.04	149.91	92.3	66.71	66.56	164.16	82.81	53.8	127.61	53.44	85.04	48.77	57.64	64.61	17.4	102.3	165.33	190.58	129.55	16.79	301.49	62.72	172	50.21	21.69	78.34	39.37
Hsa.1596	105.01	84.59	71.51	135.7	91.13	109.85	79.61	127.9	185.22	94.49	120.32	25.49	15.74	36.97	52.86	40.62	190.45	43.08	73.93	53.95	154.67	213.48	118.24	118.57	78.98	114.09	102.13	60.34	103.43	57.08	58.93	48.37
Hsa.21957	233.24	124.61	68.64	64.44	101.12	124.33	100.03	146.08	346.74	228.98	179.14	126.17	104.84	142.95	52.99	61.35	246.78	61.62	74.99	45.44	105.86	297.35	128.68	326.98	85.35	83.63	83.73	76.01	69.69	32.44	65.53	55.99
Hsa.3110	66.17	92.25	37.41	88.1	79.59	107.21	55.11	110.94	145.58	149.46	132.85	34.58	43.4	88.73	59.75	32.46	75.24	21.95	86.65	31.51	197.06	155.28	131.55	100.8	96.22	116.18	37.58	27.18	28.98	49.77	49.1	58.93
Hsa.25813	395.99	422.63	105.14	241.07	598.5	399.2	235.59	176.27	329.54	282.39	295.24	158.49	126.42	218.77	111.54	78.36	138.27	91.04	156.52	55.7	333.84	727.3	146.42	184.25	350.97	73.32	80.69	341.24	112.9	34.76	67.02	211.23
Hsa.295	202.11	84.05	170	106.44	102.92	180.49	95.03	58.7	86.83	76.58	203.05	166.04	90.05	231.39	32.57	38.19	64.97	71.06	82.13	65.25	282.05	249.71	281.89	172.96	207.38	373.56	102.92	173.21	68.28	121.4	49.55	57.57
Hsa.2621	139.02	164.9	83.21	111.22	124.67	76.82	16.73	88.77	261.32	149	217.72	97.2	104.84	168.83	82.09	93.04	279.2	57.94	90.72	39.74	81.99	162.39	174.04	118.8	87.83	72.57	82.86	99.17	105.79	46.33	41.46	36.48
Hsa.818	148.67	44.81	62.51	335.39	547.73	154.64	198.34	96.07	103.52	328.16	196	82.21	74.55	135.77	33.54	99.41	69.74	49.68	109.16	50.89	158.02	362.2	635.92	1047.51	33.37	95.61	115.01	240.65	180.22	13.95	112.29	252.6
Hsa.6104	123.75	100.53	125.52	122.03	55.93	103.59	97.65	221.77	116.08	196.81	92.31	88.49	117.05	132.99	118.5	263.11	96.09	262.61	110.56	80.85	363.68	227.46	501.15	392.8	70.12	317.52	82.78	90.61	38.6	54.57	206.68	74.3
Hsa.1887	123.33	120.53	105.57	160.87	110.9	107.66	118.9	235.08	211.55	201.52	276.28	35.3	45.49	169.81	88.21	46.44	235.55	37.38	134.67	137.73	101.14	278.27	133.07	145.03	92.12	194.63	97.26	72.46	160.32	83.87	140	108.38
Hsa.1045	749.61	231.67	652.14	983.86	301.73	444.82	317.95	1466.74	1139.14	960.89	1082.11	214.09	290.67	686.57	643.54	345.8	620.13	568.14	520.16	440.61	882.27	991.57	894.64	817.37	87.83	604.26	611.09	315.17	555.95	479.19	639.91	385.28
Hsa.24368	182.5	95.12	103.36	168.04	113.24	146.58	78.75	98.73	228.27	187.65	197.58	62.84	98.65	109.58	87.89	53.83	225.81	56.69	112.29	36.03	172.82	287.9	213.42	228.6	116.73	121.46	97.61	102.37	144.71	33.77	85.84	35.02
Hsa.2154	1013.14	356.02	460.54	547.72	510.12	786.43	409.2	475.77	694.08	285.56	495.73	371.59	327.34	500.7	296.17	279.85	279.27	291.98	380.43	210.98	1145.9	1413.27	891.26	499.35	481.88	704.37	252.98	504.27	335.91	80.19	515.21	217.14
Hsa.14031	231.71	359.98	128.31	261.32	79.32	115.45	160.95	160.35	265.15	104.62	260.16	71.5	45.98	201.59	94.69	59.46	164.97	79.98	86.86	181.98	105.08	408.59	119.73	335.45	161.66	167.39	183.66	135	281.64	150.65	20.8	39.44
Hsa.2998	122.6	152.25	133.7	141.69	120.33	129.42	122.04	163.04	338.7	308.31	238.74	124.28	106.49	186.86	148.81	81.53	244.57	61.69	165	22.54	180.46	232	78.38	155.02	122.68	180.98	79.31	76.99	13.86	65.76	114.82	106.45
Hsa.789	65.32	90.89	13.85	108.82	104.87	62.28	67.74	141.19	135.83	162.4	176.87	116.4	101.84	211.18	49.62	123.03	156.59	114.86	99.71	35.76	161.09	162.77	244.83	208.17	52.4	184.37	81.43	52.7	140.41	42.23	97.22	106.34
Hsa.928	322.37	416.53	218.45	264.25	103.87	200.32	242.97	103.48	120.45	194.12	128.7	109.53	192.65	431.13	65.72	269.66	181.55	92.21	130.31	73.67	1023.35	377.09	435.31	952.84	251.05	552.21	99.43	226.3	99.45	44.68	260.61	224.85
Hsa.42443	66.48	74.24	62.26	80.94	36.81	13.84	63.02	44.04	73.85	53.71	78.2	41.55	28.88	61.66	34.85	59.12	80.68	41.95	50.24	14.46	106.5	100.28	145.34	145.06	60.48	135.01	55.59	63.65	47.07	16.77	77.14	34.23
Hsa.2959	76.38	82.32	111.44	56.77	94.3	80.13	60.2	150.77	345.98	275.27	193.18	81.96	112.97	93.78	84.42	76.95	259.29	56.52	135.41	63.76	350.02	191.55	276.36	177.36	80.33	275.43	60.64	71.08	14.85	62.84	105.14	141.62
Hsa.907	215.21	47.91	13.84	251.74	143.88	36.41	183.21	159.42	239.16	168.94	200	167.06	51.98	201.79	76.66	143.79	150.53	131.38	143.3	31.26	227.48	205.43	320.3	360.95	96.68	296.59	95.38	157.56	90.29	42.85	143.8	137.97
Hsa.9103	275.81	342.25	63.32	244.74	97.97	50.05	558.74	65.6	66.81	83.72	163.88	289.32	69.84	139.72	48.19	67.99	95.17	54.02	87.74	61.91	95.05	152.23	198.11	177.59	73.76	146.03	52.93	179.41	464.32	30.13	79.38	121.08
Hsa.2964	131.9	157.7	131.92	122.73	119.31	139.52	144.22	235.65	308.43	310.18	144.92	146.5	135.43	200.85	256.12	79.08	139.16	95.05	268.39	100.05	735.78	187.5	402.86	668.4	133.69	336.12	137.74	103.95	29.75	104.32	112.15	248.38
Hsa.25762	522.87	122.79	92.13	144.63	234.36	267.89	116.61	234.38	446.7	343.27	135.23	223.15	150.7	277.93	57.18	158.25	465.96	175.66	209.85	45.65	408.68	423.33	307.68	826.31	178.08	134.77	89.06	205.83	113.96	70.09	62.94	170.49
Hsa.44229	84.83	50.23	62.85	98.04	48.83	26.93	58.97	49.16	48	32.21	44	43.88	33.77	69.89	21.25	61.39	19.58	31.83	46.84	20.74	136.82	143.85	133.54	139.86	55.57	156.04	49.7	45.33	48.51	17	34.99	57.42
Hsa.297	74.78	70.75	87.38	78.49	121.11	95.34	69.12	113.59	277.72	245.28	209.66	110.73	76.76	142.62	120.57	58.7	192.37	45.69	85.11	31.86	168.49	192.04	100.63	89.59	73.93	99.57	57.62	42.28	14.45	54.61	31.1	78.18
Hsa.1140	142.46	78.2	164.46	143.09	72.71	150.38	118.22	344.97	508.13	187.3	211.06	74.36	63.63	133.36	297.72	104.54	247.41	152.32	128.82	170.56	181.15	248.89	251.09	234.79	90.2	182.82	196.15	90.73	57.8	87.5	234.56	83.72
Hsa.2343	388.57	180.58	353.96	502.27	126.93	249.21	202.97	193.02	311.49	126.98	326.81	73.7	140.22	176.31	112.11	50.71	217	56.18	138.77	50.72	388.54	636.61	376.76	653.16	282.13	268.19	140.94	113.72	160.65	48.26	140.25	139.74
Hsa.2570	310.03	97.14	196.17	111.88	22.46	136.56	48.34	151.78	232.86	318.21	73.63	76.92	96.3	110.23	54.73	47.37	126.76	89.29	45.32	36.65	254.48	402.46	199.67	314.78	103.22	177.98	78.02	121.28	26.81	52.34	51.93	40.55
Hsa.14914	293.12	355.5	67.06	499.3	125.35	345.19	199.52	580.06	556.11	202.45	496.53	87.06	98.62	202.87	295.54	135.18	156.88	173.14	354.08	152.99	66.35	440.92	239.13	83.67	59.72	178.89	249.12	132.36	223.27	161.84	488.57	111.48
Hsa.11582	348.46	199.63	66.93	371.95	206.31	287.31	177.17	194.06	390.31	115.57	919.9	144.05	38.76	177.62	149.04	35.34	113.77	53.99	172.27	119.41	55.75	525.29	137.47	91.44	141.85	65.86	94.79	102.75	302.24	81.15	58.52	57.62
Hsa.9353	132.06	107.44	36.91	116.63	92.14	58.27	91.75	125.05	128.98	150.21	125.44	150.47	109.23	121.18	82.41	185.97	96.09	174.67	65.92	58.09	283.86	120.08	222.5	235.32	45.68	332.72	161.59	87.12	92.94	47.3	283.4	55.06
Hsa.32463	59.82	66.48	66.13	70.05	54.55	65.13	93.1	60.72	74.99	91.15	77.13	36.72	21.65	27.38	32.35	18.6	33.17	22.1	51.15	13.6	102.11	148.91	101.63	67.3	49.55	54.82	44.94	82.57	20.18	25.86	40.69	54.8
Hsa.8839	28.27	99.28	77.97	69.97	38.42	25.84	45.57	25.7	44.78	56.74	24.19	45.08	20.42	69.63	13.56	23.43	45.01	32.68	30.28	22.2	79.64	66.88	37.33	69.49	23.46	108.68	27.35	49.4	48.31	14.49	24.25	14.2
Hsa.24582	865.61	215.63	122.49	179.21	602.28	304.75	192.53	546.68	1073.22	439.26	813.42	409.31	270.02	738.05	108.9	298.29	995.62	427.22	395.96	135.85	1380.17	768.22	640.72	1283.72	339.07	302.75	77.91	332.78	264.29	168.52	253.7	267.75
Hsa.2210	381.98	424.24	72.23	304.91	1097.34	589.22	930.98	310.12	922.22	675.41	249.71	234	360.28	1144.72	203.73	366.89	526.36	111.18	468.85	182.25	888.41	923.64	652.14	1433.32	513.04	237.17	162.72	385.94	313.33	93.79	55.32	457.27
Hsa.952	128.98	43.32	157.23	137.56	51.11	113.75	76.94	121.05	161.37	135.58	89.71	63.3	85.19	168.61	90.91	99.84	143.28	129.14	112.62	37.32	361.7	165.31	421.06	533.38	55.64	237.89	60.97	60.67	37.26	28.94	69.03	86.47
Hsa.3132	34.3	77.74	44.34	79.79	59.53	37.62	49.56	72.34	135.39	118.51	105.48	45.08	41.9	92.01	59.24	36.33	79.41	32.57	68.81	26.65	149.27	120.82	124.84	81.02	37.73	95.71	42.28	33.29	33.08	33.76	32.08	44.51
Hsa.10105	74.48	135.8	132.12	151.06	64.63	125.52	90.72	139.8	90.92	84.98	102.32	17.14	22.73	116.27	39.5	27.23	71.3	42.33	104	68.28	78.79	167.85	123.31	101.28	92.7	154.95	100.58	67.74	70.64	53.57	121.57	59.17
Hsa.10437	178.48	69.9	84.29	143.72	31.63	84.05	73.5	154.19	295.15	147.97	201.32	38.2	36.07	148.28	67.5	44.37	361.78	63.35	81.57	83.2	198.68	189.54	145.42	156.15	49.7	70.44	106.36	68.68	160.4	92.26	53.55	62.03
Hsa.2387	171.46	101.97	104.87	110.29	69.31	104.03	84.21	100.26	163.31	115.41	103.85	52.18	59.3	99.36	84.32	23.86	91.42	39.88	69.67	46.38	146.81	224.01	152.04	153.64	90.18	100.82	53.08	31.39	14.11	16.77	75.1	53.9
Hsa.3715	217.95	236.45	116.86	96.18	154.84	295.06	226.08	183.17	311.17	262.18	299.64	203.71	99.88	135.42	173.85	126.39	36.28	117.97	299.54	80.67	278.86	453.54	456.91	183.27	208.45	434.95	133.86	140.85	44.26	84.23	223.74	128.61
Hsa.944	561.42	796.37	356.6	720	676.98	374.86	905.69	475.94	410	95.12	1352.08	415.12	386.25	212.9	582.65	412.2	224.34	386.2	518.75	257.35	1262.56	1413.11	1284.78	2823.57	497.28	640.53	759.66	650.79	663.16	283.22	773.1	801.83
Hsa.2280	395.81	218.31	128.08	90.98	269.36	258.46	233.54	840.09	390.65	96.66	564.47	216.69	123.64	660.27	105.86	212.95	258.2	207.45	467.58	82.47	284.28	651.08	547.76	1529.87	144.84	123.63	110.73	175.3	248.89	109.11	365.83	156.73
Hsa.1731	47.26	42.28	55.09	67.33	35.84	47.69	40.49	114.01	127.72	118.38	131.42	20.82	26.98	112.24	42.39	31.11	89.77	26.73	59.66	79.07	56.81	129.23	53.87	80.48	56.55	87.08	30.71	34.12	45.69	44.72	50.67	49.12
Hsa.21195	127.17	81.26	78.77	88.31	51.97	52.04	42.5	49.84	98.23	96.6	105.61	25.5	37.1	56.78	31.49	24.96	68.36	24.23	16.63	19.29	77.86	128.77	45.22	116.91	70.26	50.08	57.36	23.88	23.45	33.27	25.98	23.05
Hsa.1373	99.07	137.41	81.35	109.59	52.58	70.63	58.76	79.7	82.72	103.7	89.5	21.14	33.22	52.23	42.22	30.78	111.24	30.98	78.09	47.13	70.77	160.42	109.92	78.38	68.26	163.44	48.86	30.19	53.52	25.49	171.01	109.12
Hsa.3461	43.85	22.38	13.32	41.85	53.6	40.46	46.45	80.81	109.8	117.4	78.9	55.32	33.35	91.82	31.38	24.67	85.14	25.4	76.63	26.89	115.94	85.75	124.8	49.98	54.71	123.53	38.72	50.55	38.73	55.4	37.3	35.69
Hsa.29940	131.83	145.53	143.93	139.5	85.43	136.75	91.96	153.12	323.27	210.87	160.56	133.33	76.68	133.19	123.44	50.98	279.11	52.29	138.08	37.58	226.27	227.56	334.37	203.53	103.54	166.79	120.21	136.5	105.28	113.94	102.56	79.29
sa.19001	554.56	141.89	168.31	225.83	156.99	333.77	139.99	374.34	681.25	343.98	325.09	167.15	120.8	292.44	91.48	197.96	530.66	281.88	166.14	114.31	392.08	571.02	640.9	660.61	253.85	504.01	139.84	211.57	117.62	106.93	162.52	221.75
Hsa.13072	139.2	84.82	146.31	178.61	72.8	110.75	84.44	162.21	233.17	142.56	207.47	45.32	43.57	122.68	111.78	66.84	215.61	81.62	89.24	81.3	96.63	260.36	129.87	151.38	80.98	136.77	54.44	73.76	113.11	65.78	75.15	57.69
Hsa.2742	216.57	111.88	117.41	148.69	132.36	173.12	113.75	121.3	181.14	144.65	151.23	67.77	72.1	73.35	44.95	39.01	136.6	43.86	116.96	40.37	173.57	307.37	194.1	249.89	131.37	87.9	96.33	98.93	60.23	28.72	125.02	74.59
Hsa.21562	262.26	57.43	69.61	17.27	80.43	60.66	25.18	377.61	638.34	631.12	234.48	91.77	80.24	165.78	198.47	73.25	328.97	126.91	30.51	16.31	350.85	392.5	263.34	199.93	22.83	40.47	17.45	19.05	24.79	13.28	141.38	44.33
Hsa.2486	293.82	75.38	72.53	112.3	104.53	126.34	104.59	72.26	166.68	152.44	118.56	61.39	40.3	124.73	46.38	51.32	108.34	47.88	74.21	31.71	184.15	343.03	198.64	220.97	152.64	92.72	46.61	87.36	104.78	13.59	42.43	85.67
Hsa.121	267.59	258.97	297.03	281.37	136.46	240.12	189.54	316.47	410.36	367.37	201.82	77.74	93.2	155.86	228.03	229.77	296.25	167.03	235.5	295.62	221.14	316.49	283.83	614.76	176.12	399.48	299.42	163.76	279.68	224.71	376.63	236.6
Hsa.43405	104.01	326.25	63.36	177.01	60.12	72.31	206.95	81.88	71.18	38.74	448.91	83.95	88.85	118	66.36	89.68	71.4	85.58	122.11	59	110.45	132.13	105.76	87.79	33.05	230.28	108.95	95.06	109.24	44.43	96.05	13.16
Hsa.41231	87.55	43.85	109.89	93.66	61.22	13.16	55.74	63.13	98.67	91.54	94.99	46.23	46.46	87.41	35.38	64.83	95.2	57.11	52.58	20.62	110.78	108.86	155.11	129.35	46.32	132.68	71.29	50.56	83.55	18.3	48.39	44.23
Hsa.716	61.38	89.55	48.48	175.38	26.58	50.16	102.79	105.05	66.59	67.99	76.12	58.34	48.42	141.97	37.37	78.66	30.43	70.84	89.92	20.09	178.06	195.71	210.5	194.82	51.14	183.26	68.3	81.26	54.22	20.8	99.19	73.81
Hsa.3141	99.98	71.75	49.26	59.01	94.39	73.05	76.74	133.7	246.19	284.67	162.13	115.5	97.34	107.72	87.93	77.34	199.99	79.74	115.25	37.58	346.44	182.77	310.04	154.5	91.77	142.23	54.39	26.57	28.6	71.64	36.42	83.87
Hsa.2391	202.47	115.09	98.83	124.04	52.37	104.82	98.09	82.52	181.55	123.27	113.55	46.54	59.92	81.45	39.63	35.5	175.53	38.96	43.24	25.97	116.54	242.11	70.9	95.29	109.48	71.07	57.71	30.89	50.77	15.26	38.92	39.43
Hsa.11240	193.16	52.94	69.54	142.19	61.06	68.02	79.18	129.05	530.21	217.67	285.23	45.62	46.68	145.59	65.64	40.52	667.78	73.74	68.87	57.16	218.13	223.06	110.96	224.43	57.99	53.64	87.58	63.97	274.09	102.94	50.63	57.16
Hsa.21939	288.99	125.19	174.07	257.15	170.56	201.08	173.91	161.23	278.17	397.05	228.14	74.5	118.45	122.54	170.84	137.02	118.52	144	127.9	71.22	247.5	453.89	413.93	172.31	188.4	225.23	126.78	154.77	118.83	85.1	99.12	147.94
Hsa.28390	118.99	89.69	122.27	83.85	75.9	73.29	72.83	59.97	104.03	99.17	117.39	64.26	73.1	131.86	75.23	43.4	39.04	23.71	78.89	27.48	161.82	189.18	216.05	118.85	102.5	97.25	44.41	52.39	19.19	42.37	69.88	30.73
Hsa.1356	98.51	71.78	64.35	126.36	38.59	91.14	90.1	138.98	178.47	104.32	104.46	20.92	13.06	63.94	65.74	37.99	98.03	59.36	56.3	67.76	80.7	295.85	77.29	165.42	52.24	131.23	146	76.36	80.98	67.17	88.04	75.05
Hsa.1380	1197	329.31	487.48	155.4	104.76	212.13	178.88	350.82	311.39	792.04	606.12	114	278.19	143.09	192.56	359.34	315.72	106.69	299.13	278.77	1905	1485.63	882.77	409.26	499.88	957.68	334.86	183.53	224.2	220.73	196.4	174.6
Hsa.15776	318.38	417.78	59.48	323.68	126.49	275.3	192.77	315.4	281.56	150.75	415.79	41.26	39.26	264.46	126.2	83.01	13.05	77.73	145.37	278.26	175.25	393.28	209.64	279.85	235.08	300.36	240.86	267.62	116.21	105.53	134.51	104.49
Hsa.28939	309.41	565.9	85.75	151.2	125.3	479.14	322.8	99.87	241.63	152.9	170.41	252.65	76.33	114.94	79.17	33.86	178.32	20.59	139.66	44.08	276.51	445.66	189.21	105.6	469.48	178.37	129.27	234.29	241.43	29.31	86.01	63.68
Hsa.2928	83.91	35.36	117.97	13.66	35.81	47.59	51.91	241.18	340.42	306.05	322.53	277.7	146.66	167.67	124.01	71.13	199.21	84.48	108.6	56.35	273.74	133.67	334.39	193.06	32.33	146.05	114.96	32.84	24.73	117.11	102	74.11
Hsa.3093	111.16	44.43	75.18	49.88	160.71	100.35	80.2	173.31	190.31	245.89	83.17	78.89	112.68	133.99	90.97	144.4	185.3	71.65	144.07	25.96	581.69	129.05	357.87	237.88	71.16	101.82	94.99	88.15	72.37	81.3	237.31	134.72
Hsa.1788	165.49	112.75	53.38	223.42	89.39	89.23	47.24	224.2	180.59	201.82	200.21	27.78	35.32	194.19	54.21	45.23	150.61	33.26	117.2	102.67	99.35	306.33	150.88	183.7	119.44	148.49	86.37	92.8	79.41	63.09	126.6	116.44
Hsa.1315	729.31	856.19	164.83	1040.88	158.77	754.94	244.52	1137.2	1357.67	828.02	326	123.81	277.62	854.24	171.5	202.37	705.48	403.49	445.98	1063.51	148.37	1174.48	658.3	1558.72	172.44	259.21	886.64	257.02	436.9	593.48	648.03	493.41
Hsa.542	235.67	252.39	145.69	340.65	256.24	150.12	218.44	165.31	91.09	210.22	178.1	121.54	83.59	212.07	94.58	162.26	106.86	136.92	124.36	82.77	387.94	299.03	428.7	390.68	125.51	414.28	172.98	352.02	141.23	72.21	160.64	129.66
Hsa.42317	79.5	73.21	64.82	112.69	52.35	32.22	61.15	67.7	76.91	81.1	58.59	51.6	55.78	83.86	40.83	52.16	75.79	52.5	71.26	20.24	142.75	161.07	183.9	147.56	40.88	168.3	41.26	54.55	181.31	15.62	31.78	38.93
Hsa.1557	163.31	93.77	131.54	194.46	56.88	126.42	96.38	127.34	321.09	143.16	215.14	56.56	47.33	134.36	76.8	60.88	402.26	71.54	115.65	84.64	275.75	232.7	114.23	246.69	66.03	129.53	124.49	105.06	164.53	52.22	131.51	74.46
Hsa.32411	117.22	57.81	44.25	38.4	56.15	108.08	64.61	134.98	207.93	320.72	125.5	93.86	76.83	70.89	112.2	75.41	147.33	86.17	136.44	43.57	522.52	221.44	153.42	200.46	63.9	253.08	38.17	15.63	12.84	22.19	28.06	35.32
Hsa.21933	269.77	84.07	38.07	195.51	136.59	184.43	120.32	56.53	201.02	127.8	141.67	87.46	50.88	109.39	40.85	42.77	157.08	50.35	79.37	26.8	202.74	388.27	233.75	367.5	130.2	120.62	41.08	115.09	84.92	31.37	71.89	41
Hsa.1090	502.67	297.57	187.94	541.54	273.56	432.01	227.51	470	511.57	356.04	462.5	106.59	104.21	388.58	193.81	195.41	308.89	196.82	260.45	249.87	169.13	611.83	479.66	245.72	192.23	404.79	278.31	358.17	393.92	275.91	336.08	168.85
Hsa.11232	91.71	12.81	130.45	150.63	19.07	48.99	62.09	397.84	232.27	281.34	217.68	12.93	68.51	123.94	90.36	67.42	149.7	68.57	151.55	120.74	67.05	210.99	116.8	137.69	80.96	213.55	69.78	21.33	27.77	72.83	134.35	93.28
Hsa.3248	82.85	99.79	42.56	76.46	141.04	97.35	111.36	118.11	136.63	232.54	155.22	124.25	58.75	84.76	76.19	92.07	44.45	63.42	178.6	26.52	263.12	184.01	247.77	86.65	79.91	175.52	43.67	46.19	27.83	58.96	66.67	140.17
Hsa.45449	118.02	102.09	96.82	130.18	93.65	85.7	97.75	105.24	103.16	100.28	93.35	71.77	101.73	152.1	114.14	143.55	54.64	146.03	129.33	37.8	260.51	139.5	434.38	429.63	66.2	218.04	114.76	92	76.37	23.14	81.59	89.69
Hsa.8164	142.5	296.48	172.62	312.86	139.61	106.27	181.52	164.47	90.15	195.73	187.33	86.43	72.56	137.92	75.83	108.26	162.68	115.51	116.7	48.35	275.75	304.26	413.05	399.67	106.49	341.35	165.34	142.04	191.5	61.57	166.06	104.33
Hsa.306	83.26	71.88	76.55	68.83	59.16	84.99	57.72	73.81	113.33	128.52	75.47	59.45	58.58	51.71	43.72	25.95	94.91	20.85	73.89	21.39	172.55	115.77	167.87	90.16	66.47	98.08	35.5	39.66	49.14	40.09	38.29	38.41
Hsa.9246	149.49	287.35	225.97	319.53	105.32	114.4	161.38	109.16	31.94	12.67	49.25	64.72	34.86	139.94	43.03	62.37	24.06	73.9	116.45	34.61	257.13	230.86	295.3	295	132.93	269.2	118.3	142.7	91.42	32.26	124.18	94.49
Hsa.43304	71.1	70.19	78.36	83.2	52.83	34.31	52.17	71.29	46.65	54.86	74.66	51.33	20.95	59.58	35.13	14.25	51.3	45.41	51.99	22.72	142.9	114.7	186.5	145.72	37.37	145.22	48.02	66.93	69.51	19.07	67.09	42.93
Hsa.2091	321.54	131.08	237.91	89.37	114.07	328.16	170.26	380.55	754.69	669	246.03	305.35	181.79	334.07	185.77	189.29	276.67	336.43	398.05	94.11	517.14	775.27	359.47	553.37	127	188.15	91.82	185.76	49.07	121.37	151.73	92.03
Hsa.1691	195.2	67.99	85.94	204.87	28.44	212.99	99.15	385.01	415.94	202.23	156.88	88.47	72.24	151.2	226	97.84	168.33	119.25	135.25	93.56	144.26	339.7	202.12	310.49	63.11	264.39	430.64	86.57	41.84	153.11	131.91	106.56
Hsa.2300	305.31	89.45	85.22	109.3	73.87	131.32	150.85	203.03	267.24	264.13	65.4	150.74	88.52	185.31	82.18	127.43	139.52	172.98	117.06	57.19	375.36	329.04	308.12	514.46	143.66	136.49	102.16	45.95	97.19	57.88	63.95	113.87
Hsa.1662	224.23	115.74	102.99	250.24	97	161.65	121.86	294.07	319.73	214.47	306.93	41.61	54.97	225.98	105.7	58.55	210.14	63.09	134.86	115.73	140.06	363.33	141.89	222.65	108.77	191.37	110.48	106.37	140	80.86	78.37	72.76
Hsa.7781	59.45	55.68	44.39	100.23	41.17	17.47	67.2	69.47	55.91	74.46	47.48	57.28	41.98	83.69	35.56	76.6	37.18	72.49	72.1	24.33	138.46	138.74	201.33	215.75	48.05	149.17	71.83	50.49	30.13	14.48	41.89	43.51
Hsa.492	79.78	86.02	247.74	205.11	80.62	53	80.96	80.65	118.67	182.68	167.36	87.08	99.01	81.4	57.75	98.6	69.99	93.02	79.59	42.75	190.82	183.82	273.53	184.8	72.75	289.11	84.29	67.96	56.17	34.19	107.68	52.49
Hsa.1877	191.88	199.39	63.83	159.61	98.63	126.72	51.92	254.03	399.13	265.66	258.52	56.26	58.6	152.35	134.22	88.48	115.86	106.81	174.81	149.71	153.28	271.42	181.58	240.4	102.68	166.87	168.08	81.87	161.5	102.87	170.89	138.68
Hsa.1774	250.27	225.82	99.12	168.87	46.2	65.13	27.71	359.5	200.17	230.98	202.29	38.45	84.69	276.96	59.51	85.42	133.17	54.49	106.43	116.12	164.84	423.94	109.09	267.39	113.27	250.67	140.58	34.53	147.5	48.19	174.83	136.06
Hsa.2312	975.13	176.36	62.12	171.99	542.06	454.31	311.48	47.56	219.03	357.09	321.33	161.01	177.28	123.88	61.87	124.95	159.93	32.42	105.86	84.41	173.44	1503.94	827.29	538.75	182.25	88.9	70.38	107.95	504.18	45.44	60.4	255.62
Hsa.127	142.61	76.92	97.61	169.71	58.08	74.4	88.71	236.62	242.77	244.67	203.31	52.27	60.15	188.31	160.08	138.85	164.69	102.86	159.48	134.76	130.6	234.82	142.77	281.13	80.25	169.48	95.43	54.06	110.62	91.46	117.03	150.64
Hsa.485	228.79	205.24	247.95	234.4	188.36	94.67	122.78	181.51	184.04	255.35	265.34	116.5	107.43	279.31	71.72	169.18	254.22	136.02	139.26	92.29	641.72	181.77	379.4	382.61	68.29	423.04	88.27	102.98	230.26	56.4	186.82	77.92
Hsa.2115	175.81	33.82	91.81	82.95	60.69	138.22	95.99	132.81	252.81	171.02	108.75	74.3	79.54	154.91	39.75	72.77	160.39	88.14	145.44	30.83	225.9	219.64	209.28	226.18	81.54	95.2	65.1	72.49	39.72	34.57	82.84	91.98
Hsa.33144	79.3	130.22	207.67	62.34	83.26	124.06	96.01	149.28	190.71	184.33	92.49	107.03	77.7	70.82	107.21	91.01	83.19	72.04	195.76	42.37	703.64	172.2	417.08	132.99	101.04	207.45	33.49	43.06	54.27	60.38	174.66	112.48
Hsa.1728	81.47	57.27	48.03	106.35	33.57	32.29	31.83	117.25	174.49	65.06	125.23	32.96	17.4	65.72	47.27	20.05	204.31	28.27	49.04	24.29	43.35	127.7	99.97	50.48	27.05	25.93	39.13	19.88	127.71	27.7	42.26	30.48
Hsa.23442	116.89	110.52	133.28	138.68	290.86	90.78	58.22	81.21	145.62	110.69	354.52	117.07	36.87	108.28	55.78	39.32	32.08	36.16	61.98	25.77	97.59	174.92	179.36	117.63	72.97	102.17	99.17	53.56	59.03	12.34	61.81	69.9
Hsa.9994	194.4	269.02	114.28	224.65	74.37	164.13	97.39	96.78	118.83	137.08	93.55	73.38	82.39	82.03	31.25	66.97	119.12	87.63	46.19	39.1	170.68	209.05	189.76	153.39	276.57	169.43	76.33	365.58	51.78	28.21	73.31	58.69
Hsa.3893	74.76	67.14	76.57	68.16	114.33	73.07	52.23	96.31	167.45	171.74	107.12	66.1	61.29	62.95	52.08	37.24	186.31	23.45	68.57	26.07	110.53	135.44	170.61	71	48.13	63.1	48.38	98.72	66.33	30.59	49.09	61.26
Hsa.985	171.16	105	48.73	230.08	12.25	72.31	115.87	167.57	105.82	126.56	92.68	181.48	167.97	130.05	76.42	228.5	54.49	161.96	75.04	51.25	224.84	200.69	424.15	504.49	23.53	184.01	50.22	151.04	23.6	26.36	132.03	81.33
Hsa.2537	142.53	59.66	96.63	37.29	78.78	65.22	45.32	144.67	256.51	223.82	103.63	72.82	79.71	126.16	36.35	61.45	249.2	66.65	54.76	28.68	248.22	227.1	149.22	415.75	40.73	101.83	35.28	23.02	14.33	22.52	87.63	59.19
Hsa.21104	366.04	99.58	106.45	41.61	49.19	74.73	53.85	237.45	328.79	193.82	226.82	125.56	105.5	211.99	95.72	77.11	369.11	34.59	30.63	51.89	267.99	405.51	183.77	274.58	130.71	23.08	59.23	72.81	37.6	56.59	113.01	32.76
Hsa.34881	52.26	58.87	73.56	53.06	41.27	30.95	22.77	102.11	117.85	126.99	132.58	40.88	45.47	74.24	58.83	28.83	31.48	34.39	44.67	20.38	136.97	137.26	123.3	85.31	22.83	77.11	56.5	23.58	34.4	29.45	78.61	47.84
Hsa.2968	268	167.04	178.91	84.73	213.88	246.09	138.01	156.86	239.58	356.23	236.17	232.5	109.4	183.4	178.71	92.18	158.49	135.74	183.99	89.73	544.72	315.03	657.83	260.63	204.52	262.43	170.01	105.26	90.8	111.11	279.89	138.81
Hsa.6372	57.41	111.94	37.64	152.32	40.56	45.15	99.07	39.36	60.07	98.48	104.23	70.4	38.46	107.06	38.31	79.75	37.32	59.88	67.24	25.78	146.63	156.27	213.36	143.27	67.81	146.32	85.13	79.37	21.57	31.71	112.64	43.47
Hsa.17426	344.25	240.74	185.38	334.05	12.15	135.4	161.76	429.08	406.72	269.3	432.88	60.35	78.21	345.75	128.53	109.05	383.97	91.23	117.03	278.9	306.09	591.11	269.51	384.39	129.35	186.07	225.55	95.38	553.56	223.9	149.07	143.9
Hsa.18790	475.37	311.59	378.56	540.75	73.15	324.19	284.38	176.37	484.01	208.29	295.25	70.77	61.27	147.9	86.28	73.05	421.41	61.77	151.85	94.74	223.37	574.71	197.21	142.76	145.89	180.87	233.97	251.74	257.91	69.01	151.89	71.23
Hsa.1274	87.06	72.34	106.04	144.62	53.63	103.89	116.06	178.89	177.91	170.03	177.07	22.6	27.65	176.73	59.41	43.34	161.45	43.69	99.41	96.21	87.2	240.42	134.14	147.55	85.13	111.34	53.53	58.78	95.49	86.21	85.69	91.76
Hsa.20883	122.72	90.09	73.98	147.47	54.13	94.41	60.48	82.44	90.58	82.52	98.43	37.98	42.42	48.82	38.05	30.32	89	40.65	46.05	22.68	141.22	176.67	133.24	141.97	51.53	62.07	47.63	42.13	12.09	14.71	22.94	59.16
Hsa.12879	400.78	290.21	145.62	467.53	327.65	363.36	63.4	425.34	67.73	191.43	110.46	41.99	104.98	408.86	91.27	89.98	68.73	48.05	321.47	334.03	94.89	623.36	243.03	539.27	89.63	392.48	200.69	152.09	252.5	301.24	216.26	160.21
Hsa.1917	560.74	281.83	102.81	177.07	154.55	391.92	215.82	125.4	254.65	458.28	178.68	184.26	141.2	281.91	102.84	175.44	351.88	87.68	187.17	93.66	515.49	686.79	481.19	725.64	61.8	205.02	114.89	261.21	153.33	47.19	273.67	215.84
Hsa.1122	324.15	164.63	161.25	323.15	324.26	194.53	261.17	276.08	294.55	258.34	325.54	51.41	54.56	247.3	170.8	95.91	323.61	89.46	221.81	224.79	188.26	504.44	307.92	396.59	133.32	207.24	214.17	148.13	599.16	160.31	134.83	235.39
Hsa.18589	74.26	57.16	21.31	105.82	23.56	47.97	28.93	135.7	175.34	110.47	135.62	36.09	23.18	53.59	42.08	25.78	182.38	40.73	38.46	32.07	47.46	159.46	73.92	87.14	19.84	57.44	95.73	17.62	82.15	32.24	55.77	40.98
Hsa.3337	33.67	65.81	21.49	35.16	116.01	60.05	80.23	105.17	97.45	229.17	42.14	59.28	69.61	69.19	63.74	58.91	98.89	58.52	161.22	73.16	345.3	176.96	201	158.54	88.36	285.26	76.25	17.37	11.98	45.34	82.14	27.01
Hsa.3061	91.13	54.83	68.99	68.32	127.65	102.95	114.14	87.3	139.19	205.81	119.77	72.37	104.88	183.91	106.52	79.94	49.65	33	118.01	55.1	469.03	195.26	491.6	200.92	70.05	105.85	66.75	84.93	29.07	43.1	116.89	175.04
Hsa.1028	152.56	142.4	113.3	116.39	50.19	66.65	70.81	237.81	139.21	99.44	185.93	36.99	30.51	97.62	65.98	46.15	131.25	44.92	67.59	105.35	106.57	201.02	140.66	110.21	71.73	120.1	88.99	78.64	137.42	91.25	96.17	48.86
Hsa.16092	204.46	20.94	140.1	173.64	21.8	55.5	18.42	314.02	587.59	287.86	402.11	101.16	87.91	266.63	127.59	102.24	873.4	117.37	36.16	48.39	239.03	232.21	246.6	223.64	48.11	77.43	236.39	66.41	482.62	40.36	51.69	35.04
Hsa.10664	304.16	60.89	218.31	284.51	61.17	137	80.46	654.46	597.17	418.6	264.58	94.63	97.14	361.6	230.94	231.18	551.92	150.85	267.95	213.73	424.52	322.28	478.7	668.68	101.63	331.69	174.04	71.84	68.59	178.5	174.67	181.82
Hsa.2097	661.31	277.86	112.56	218.75	65.51	343.1	216.55	46.06	135.12	72.36	89.73	190.13	66.71	79.12	48.4	30.59	97.92	30.97	66.56	29.64	127.08	535.83	151.39	145.1	321.91	91.66	63.18	240.06	41.69	11.86	87.8	58.37
Hsa.345	26.69	973.06	27.71	93	67.47	47.27	69.86	109.46	213.26	171.85	173.8	82.15	74.12	124.55	70.23	52.94	153.58	45.26	100.68	33.21	171.25	195.34	94.68	113.83	55.76	114.5	62.09	22.43	22.88	52.4	42.52	40.98
Hsa.9744	394.7	199.46	44.8	254.83	453.05	43.03	214.05	398.52	300.81	160.15	249.15	282.14	272.06	673.15	75.27	254.39	487.79	321.66	249.94	147.6	785.81	238.81	585.09	1643.87	187.67	311.85	165.34	462.2	319.58	231.93	163.26	240.96
Hsa.27560	607.32	269.42	276.87	283.82	347.6	338.79	207.06	387.43	1082.68	673.44	526.36	346.58	318.93	499.65	140.57	231.54	1426.4	230.67	212.66	89.68	369.66	535.99	322.44	589.94	282.49	291.48	215.6	213.28	232.16	121.37	310.14	175.99
Hsa.2192	365.36	84.4	148.79	86.21	87.49	319.29	68.99	100.73	225.89	271.39	155.26	120.74	73.93	138.69	64.09	51.31	184.69	84.05	106.06	23.08	304.22	465.51	187.76	299.27	87.55	83.04	55.49	143.46	53.97	17.96	107.33	79.58
Hsa.145	96.04	68.69	49.22	103.14	33.8	59.06	46.01	74.29	195.46	84.29	136.57	33.55	18.6	57.33	40.78	12.96	258.37	37.47	32.69	44.25	46.41	152.18	134.51	35.04	20.32	58.14	94.53	15.15	183.97	28.79	71.48	18.05
Hsa.41159	64.21	63.35	66.21	159.61	100.58	81.75	68.61	60.96	168.48	113.62	141.69	66.21	72.05	120.36	56.62	31.94	123.24	27.55	136.16	27.51	253.01	207.69	192.83	191.01	83.72	78.42	24.03	115.7	142.16	39.78	56.1	118.86
Hsa.12465	193.14	232.37	164.48	242.93	83.76	168.05	149.43	207.85	123.95	162.12	154.05	11.77	43.33	227	72.32	45.36	59.2	33.28	138.46	150.1	77.21	428.04	199.3	184.45	145.19	181.17	57.75	102.18	59.81	68.37	126.64	99.31
Hsa.1402	107.17	139.02	166.14	127.8	156.14	127.81	122.56	291.65	301.48	222.86	306.14	38.62	41	181.45	222.41	89.67	229.27	98.79	89.92	176.56	80.39	250.21	168.26	420.41	69.11	273.03	236.21	81.4	84.03	123.04	157.53	131.6
Hsa.33268	23.57	155.65	151.49	172.26	81.48	115.21	136.43	105.35	155.27	132.88	184.77	45.43	41.93	86.81	69.41	14.05	91.14	29.27	109.96	48.44	174.49	247.98	143.61	134.46	97.69	113.46	72.66	78.51	17.49	56.92	211.21	52.32
Hsa.2670	161.06	53.42	139.24	83.19	76.14	110.14	47.22	171.39	204.13	108.84	95.31	88	55.43	118.63	38.25	58.53	92.78	51.31	70.62	29.86	140.97	203.05	225.83	60.27	42.11	101.74	60.2	45.18	51.81	26.02	71.28	65.14
Hsa.1163	768.99	186.58	234.96	497.62	423.87	312.18	220.8	484.38	399.04	307.09	430.57	100.8	125.42	673.55	138.12	274.88	510.93	154.28	307.51	432.73	307.68	474.34	394.85	711.53	429.16	308.46	303.81	285.39	756.57	363.75	251.96	202.87
Hsa.27808	527.35	164.36	37.3	114.05	75.38	43.62	17.86	117.36	243.33	193.91	127.22	185.67	91.84	180.9	52.54	68.37	206.57	85.26	11.66	26.01	295.84	717.36	247.52	544.43	56.87	72.62	46.2	22.18	48.95	21.65	111.58	32.19
Hsa.662	82.78	109.44	78	142.54	194.09	68.11	87.51	262.1	124.17	134.85	190.83	71.14	119.38	226.79	93.12	159.04	101.85	185.88	216.52	56.54	466.94	177.72	599.73	623.81	30.7	565.71	147.22	98.78	72.06	75.11	214.38	159.61
Hsa.1240	423.54	360.62	374.59	766.29	54.05	411.7	357.79	1160.33	136.52	1167.85	290.6	92.55	58.87	103.28	275.13	215.59	104.5	45.33	363.46	156.04	420.53	678.34	718.13	42.91	300.77	557.11	101.93	273.08	155.04	70.62	54.38	83.28
Hsa.20376	330.03	232.01	137.51	150.5	258.18	285.61	162.55	417.1	1327.06	493.17	358.84	338.01	193.26	532.51	140.02	171.09	515.72	341.96	462.98	118.18	580.73	512.51	523.25	517.05	294.74	355.72	106.91	174.06	88.8	134.03	173.34	141.04
Hsa.3230	102.11	80.65	83.81	55.27	86.65	87.65	87.4	269.98	308.8	234.88	119.3	167.23	143.88	146.43	184.38	85.86	144.92	70.2	225.62	79.63	526.77	246.85	578.54	431.44	80.14	176.66	105.64	45.59	57.13	43.27	129.31	107.96
Hsa.305.1	181.2	101.62	122.45	138.37	182.16	189.02	183.19	254.81	412.43	469.59	297.66	306.61	141.2	178.53	249.58	156.76	213.74	145.3	189.49	84.7	678.34	463.42	677.59	363.47	161.08	359.14	107.56	130.07	11.58	93.45	167.75	258.76
Hsa.12442	160.62	61.75	45.42	200.9	59.85	152.15	31.24	276.35	194.49	150.77	250.56	44.43	47.55	96.32	147.63	80.39	94.39	84.14	105.66	90.29	107.5	333.01	60.92	135.11	20.2	150.54	98.51	39.67	66.66	83.94	171.33	61.84
Hsa.743	129.69	25.56	127	97.64	115.17	40.8	112.56	153.23	86.7	126.95	95.24	75.63	68.53	101.16	34.92	87.79	81.71	87.42	63.15	40.16	148.5	240.71	223.42	202.39	96.6	278.2	80.6	44.6	56.42	29.35	33.34	104.14
Hsa.30310	106.66	42.32	38.2	11.56	44.87	64.41	34.95	104.62	206.23	174.19	23.38	114.79	86.78	75	86.66	90.78	260.74	39.88	35.46	39.36	200.18	181.31	117.02	122.8	45.52	90.72	58.11	25.66	69.24	64.76	81.92	13.15
Hsa.2692	332.81	163.02	109.72	150.88	139.03	197.86	127.75	155.13	302.68	155.93	211.86	74.42	88.45	138.62	49.15	72.53	207.19	63.12	101.55	37.95	177.33	403.65	214.1	447.27	180.02	124.87	53.53	111.03	106.14	51.48	101.65	75.95
Hsa.40211	308.81	91.03	43.21	71.38	18.17	222	66.19	126.2	233.45	311.32	129.92	145.71	92.88	82.82	138.27	67.31	49.84	134.06	43.74	38.81	251.02	909.95	487.38	167.97	127.08	240.04	53.77	58.68	37.29	33.74	22.42	11.49
Hsa.25371	254.43	132.16	146.25	82.71	100.18	134.58	79.82	93.06	151.13	143.25	137.61	105.85	63.14	105.29	46.3	50.85	99.15	40.11	33.66	40.34	247.14	274.04	50.16	195.66	87.99	129.74	54.51	72.91	85.55	27.55	72.74	52.16
Hsa.45446	288.57	187.17	249.47	254.83	675.99	192.88	172.49	184.27	173.34	113.66	146.08	168.87	217.38	375.86	153.44	270.48	209.91	283.52	392.36	182.98	696.09	288.45	1247.22	718.56	114.37	712.07	278.37	273.09	277.01	124.36	173.47	230.33
Hsa.34776	233.1	52.31	80.75	102.14	65.7	110.34	102.46	81.62	109.29	153.91	47.22	67.21	67.25	79.96	45.89	60.58	138.79	24.62	73.87	30.99	287.21	244.76	332.3	160.06	118.75	167.07	47.18	98.66	30.73	21.85	34.41	52.56
Hsa.2458	387.33	103.73	117.04	184.93	492.22	185.89	104.01	134.81	847.94	626.48	195.88	210.4	199.35	180.58	116.5	126.67	447.95	58.89	121.61	68.25	972.69	392.75	402.03	286.12	129.88	96.01	68.33	131.09	108.71	123	78.92	410.3
Hsa.1281	148.52	81.89	128.93	161.89	74.19	117.13	86.8	200.32	147.75	167.34	146.31	28.71	56.28	156.88	71.87	83.87	190.13	72.49	130.89	130.87	156.84	188.9	177.67	268.17	87.47	130.52	120.96	83.02	68.97	115.46	84.36	97.19
Hsa.15734	521.08	105.17	21.44	275.19	351.86	290.35	282.34	178.17	199.48	226.34	327.69	41.9	55.52	254.97	61.61	96.03	232.51	23.47	148.76	262.93	116.57	642.18	266.2	390.47	156.68	101.36	105.56	238.32	840.38	101.06	94.33	255.3
Hsa.44350	194.75	386.72	36.99	284.2	129.31	155.06	297.96	66.27	70.14	87.69	216.79	152.15	96.97	88.97	88.46	74.81	47.36	54.38	259.96	96.63	183.62	245.55	235.21	175.46	111.34	183.86	127.43	184.23	285.27	42.97	110.01	65.85
Hsa.2926	329.17	186.52	187.47	229.78	232.84	381.44	270.65	202.99	204.66	138.94	202.08	162.67	125.3	107.52	104.91	70.59	166.5	54.77	315.5	113.84	351.77	427.94	492.77	240.96	354.46	321.1	82	215.27	146.65	126.28	269.13	179.59
Hsa.1592	197.53	99.28	115.91	259.96	165.99	145.74	164.07	472.99	348.82	265.85	298.45	70.24	94.85	276.83	205.65	150.91	186.8	187.35	229.17	284.94	201.35	426.94	270.19	419.75	95.49	224.12	297.61	104.66	152.76	198.72	225.81	156.37
Hsa.687	1442.62	509.91	1438.63	1560.36	193.54	1235.75	878.74	1189.99	1963.95	1623.83	1862.57	641.21	1814.94	1105.41	1022.63	1185.83	465.34	2195.31	1452.75	790.05	4047.34	1676.47	3635.86	4564.91	371.39	3937.91	2270.46	1450.81	11.39	647.19	1358.45	253.5
Hsa.1454	121.74	135.06	156.05	98.29	90.74	110.8	116.68	77.14	92.25	60.3	60.88	25.15	15.28	64.6	36.09	11.39	93.63	22.61	73.14	18.57	89.02	114.31	57.7	95.19	41.34	105.36	42.84	30.06	90.93	19.04	150.15	83.4
Hsa.41346	156.45	245.13	70.55	307.96	180.69	137.46	142.32	287.66	254.6	157.84	137.06	128.19	189.27	359.55	154.02	254.95	109.8	310.85	307.19	82.03	232.27	262.62	525.2	296.05	92	577.28	246.39	210.42	62.99	67.18	162.09	70.51
Hsa.35652.1	134.4	135.07	41.96	203.5	37.33	101.6	280.32	76.69	264.99	125.37	176.39	112.6	241.23	241.32	123.33	87.72	221.33	29.9	90.34	57.36	244.39	546.77	375.6	298.89	107.89	140.84	88.05	208.46	179.76	34.23	138.44	144.31
Hsa.627	55.2	238.59	97.92	113.91	645.99	117.6	567.13	370.04	114.92	326.43	311.44	186.28	131.66	412.14	284.15	1178.92	75.81	1007.53	227.71	80.74	1813.46	170.12	737.7	270.2	62.74	247.53	390.31	249.15	117.19	104.78	124.92	519.08
Hsa.1579	287.48	168.42	100.22	279.38	31.5	289.95	185.1	152.69	145.48	101.63	58.35	16.26	63.12	121.8	71.34	38.17	61.98	71.58	129.19	141.94	100.18	374.99	98.36	303.01	162.38	238.43	174.24	152.8	105.45	88	90.31	74.54
Hsa.10908	71.04	96.09	73.08	98.24	49.28	55.61	28.74	68.21	101.46	67.65	134.88	13.4	13.85	61.08	17.85	18.25	142.78	14.76	41.13	49.27	77.68	143.81	55.69	99.58	43.59	59.24	100.11	24.96	77.5	27.46	65.82	48.61
Hsa.14069	208.69	174.95	45.69	201.77	28.68	110.15	116.86	81.09	54.89	50.48	50.72	26.67	27.1	63.25	21.56	11.32	76.15	17.17	73.59	36.94	118.34	242.98	25.57	83.41	108.36	61.69	63.38	66.15	100.24	13.65	18.09	55.79
Hsa.3083	66.03	69.13	205.84	49.85	163.86	126.31	72.03	94.91	169.58	605.39	96.65	81.27	185.38	139.63	113.35	186.81	121.22	105.22	207.67	31.48	775.11	180.67	416.47	415.96	104.93	243.79	93.09	56.56	40.82	48.09	188.61	341.56
Hsa.192	178.78	178.77	69.84	103.69	17.51	194.52	130.02	104.96	219.13	111.79	125.99	95.27	51.6	84.71	96.3	50.66	41.33	104.81	144.96	39.9	197.33	431.86	271.8	204.39	43.96	146.94	71.75	108.87	23.53	28.91	70.62	98.47
Hsa.9295	162.49	94.59	36.99	202.81	71.62	77.61	122.04	188.81	397.21	319.72	213.29	119.97	136.19	155.4	90.19	109.48	329.88	109.99	65.32	56.39	196.61	166.62	186.95	238.87	47.3	165.61	147.01	51.23	68.19	11.28	59.58	97.32
Hsa.4296	156.11	305.65	164.6	164.31	137.6	122.74	160.7	217.03	132.88	214.34	201.24	90.29	187.79	261.31	148.92	227.63	98.06	239.24	181.92	73.86	334.23	255.38	388.77	541.82	114.52	395.41	182.12	153.03	92.92	92.34	228.94	111.48
Hsa.2821	95.81	85.18	166.29	91.93	43.84	106.8	54.17	150.44	342.82	381.31	216.12	160.16	319.8	137.13	294.44	185.01	123.37	108.17	283.96	44.58	957.59	366.49	628.74	312.76	109.1	147.78	81.73	100.55	41.89	36.3	148.96	162.08
Hsa.1380.1	1287.31	418.59	519.27	190.53	133.3	210.81	191.02	340.89	323.53	856.73	630.13	128.56	303.37	146.11	204.55	367.57	329.73	122.4	317	297.12	1955.03	1476.84	889.03	425.17	513.46	1008.77	357.64	180.59	243.81	225.18	222.02	165.2
Hsa.335	238.84	30.02	107.08	61.32	51.28	148.92	58.15	93.09	119.83	111.39	42.28	107.57	124.72	73.13	114.06	66.54	96.52	64.54	89.66	35.87	364.2	265.48	314.75	146.48	114.38	104.39	42.18	93.46	12.23	27.63	83.8	40.78
Hsa.1223	194.64	218.08	131.59	380.13	138.93	223.38	61.94	230.12	204.93	311.85	451.89	42.42	58.4	205.73	113.73	77.45	187.27	44.11	217.88	246.23	47.05	422.55	107.22	163.31	73.54	278.59	145.98	100.25	207.56	153.1	255.17	82.66
Hsa.6416	225.88	17.2	16.1	179.47	81.9	41.43	84.78	160.79	275.06	316.4	290.11	140.74	141.9	154.23	121.96	142.07	255.91	184.93	20.98	39.82	110.05	170.23	501.28	132.43	58.46	231.46	11.15	106.93	83.31	14.27	15.04	63.04
Hsa.9671	129.17	88.91	256.46	152.21	83.82	64.21	140.33	100.72	232.5	186.16	167.94	97.81	62.8	125.43	55.76	104.32	252.69	78.79	69.58	28.11	150.9	191.58	187.67	203.72	89.32	249.39	72.17	87.29	128.87	23.62	105.29	41.13
Hsa.2168	282.03	18.47	83.31	47.2	168.6	31.46	66.83	189.46	417.07	336.24	194.32	82.21	122.03	167.48	67.85	50.42	449.02	35.7	12.39	28.75	96.28	252.09	79	315.43	76.92	81.52	68.12	54.33	100.4	44.22	25.89	66.66
Hsa.41368	265.44	255.2	185.94	258.25	78.89	206.67	203.4	247.66	107.3	315.09	142.24	127.73	148.83	119.83	123.99	286.96	129.91	137.52	130.71	98.64	348.51	414.53	798.08	389.2	98.25	566.85	296.78	181.18	74.44	42.31	151.45	44.32
Hsa.18469	91.54	93.81	139.92	81.03	86.24	74.91	80.86	139.63	83.03	101.53	115.39	16.09	25.44	111.12	58.59	31.71	62.91	39.63	91.67	75.93	48.09	237.33	94.02	115.62	93.67	111.36	30.04	48.67	86.16	32.78	107.53	58.32
Hsa.3933	75.44	117.55	124.92	81.45	58.42	88.91	86.24	129.87	134.01	161.78	70.49	50.16	55.1	41.35	70.58	40.05	56.97	19.49	93.7	36.6	184.79	132.3	253.81	98.58	92.15	96.71	87.56	103.57	40.53	24.57	91.63	83.11
Hsa.37654	80.75	86.7	56.57	81.75	108.81	86.24	80.21	79.36	149.45	136.01	117.9	65.25	51.29	73.02	70.45	43.62	123.59	28.54	98.23	26.33	177.38	174.88	199.93	103.11	58.86	97.78	74.01	60.08	55.32	51.9	63.39	73.95
Hsa.2206	228.95	104.61	99.77	176.29	55.67	167.15	98.12	150.59	183.22	188.4	117.27	74.26	76.75	97.89	65.35	55.65	158.8	93.05	79.43	29.39	133.79	445.1	136.48	269.29	132.06	107.73	82.62	102.28	11.05	22.56	63.87	36.1
Hsa.39777	88.01	72.64	66.42	47.61	75.86	56.54	50.88	123.61	233.26	146.25	87.19	98.78	66.44	120.59	55.77	60.02	127.98	41.11	101.89	39.33	261.3	98.23	189.52	110.98	58.02	104.14	85.4	51.73	24.65	39.45	72.08	98.11
Hsa.2347	115.66	86.99	93.98	147.87	91.79	113.27	77.85	89.12	161.17	130.32	127.04	42.2	62.32	113.63	48.88	35.72	131	42.11	46.95	38.92	123.2	210.86	169.56	121.77	89.39	145.75	77.36	26.66	66.83	22.1	44.19	81.5
Hsa.2528	269.74	36.06	53.81	86.3	75.51	130.52	72.26	169.71	295.82	168.48	112.39	101.45	64.56	125.98	35.35	63.82	197.1	51.71	51.86	18.1	150.07	280.02	123.63	202.81	85.15	52.03	29.45	99.62	25.04	26.67	37.78	38.44
Hsa.39731	169.37	109.26	101.51	79.02	155.86	183.63	141.49	143.84	216.36	214.83	160.14	115.25	102.81	136.13	62.67	45.88	207.67	42.83	102.83	20.35	161.8	401.5	276.22	107.97	108.1	80.59	64.98	96.29	82.03	76.95	88.02	70.23
Hsa.38171	241.84	213.65	530.9	59.8	58.34	38.29	19.79	638.66	555.66	47.1	231.29	150.58	27.72	179.38	64.8	14.55	29.43	81.55	53.38	95.45	126.09	574.74	697.16	507.35	24.35	1553.67	150.81	74.97	83.22	164.83	125.06	57.51
Hsa.26979	195.27	44.01	25.69	60.28	56.45	115.17	58.43	64.73	157.23	152.45	73.5	73.85	51.14	68.37	30.84	41.34	118.15	55.42	58.06	12.7	139.9	192.46	96.58	134.27	64.9	35.92	23.88	78.8	23.79	25.69	48.01	64.07
Hsa.3280	172.44	172.65	212.68	195.89	168.22	235.66	150.02	160.61	203.64	263.66	182.7	238.44	116.93	206.26	79.58	113.2	109.34	56.36	161.93	91.41	372.44	442.02	450.21	125.23	230.53	323.79	119.2	231.54	160	115.51	174.9	186.66
Hsa.3316	331.35	161.48	334.83	132.34	271.5	336.51	257.29	431.34	819.78	947.62	366.59	405.11	284.78	236.56	388.29	349.33	273.62	228.76	413.73	105.84	1571.11	651.14	977.18	651.31	230.97	495.94	271.3	157.11	85.22	92.19	332.45	352.92
Hsa.8576	61.74	70.49	21.31	108.98	41.81	11.3	81.43	48.86	66.51	74.22	83.07	30.82	24.72	12.53	21.36	31.58	58.38	55.6	42.35	10.91	125.7	127.53	147.36	129.64	61.54	42.33	23.42	79.76	24.67	18.4	44.29	41.5
Hsa.23805	280.52	122.86	78.16	74.39	82.5	140.65	72.94	130.29	290.03	165.13	121.64	120.82	89.4	124.38	40.78	63.61	211.86	85.66	155.8	30.49	317.76	298.01	196.63	339.96	98.8	69.5	29.91	84.87	40.21	21.02	55.63	68.78
Hsa.37715	485.69	551.4	210.61	226.31	850.32	568.65	600.23	245.22	516.62	551.41	1080.59	1155.17	59.79	504.48	425.55	186.07	99.75	71.11	423.6	183.03	744.86	743.14	681.46	95.22	564.51	293.15	468.97	277.49	645.09	125.59	277.06	300.53
Hsa.43862	114.27	17.15	59.21	77.36	77.39	45.79	98.05	110.63	222.26	267.57	176.8	93.67	118.1	158.06	60.53	97.02	301.54	126.88	55.61	23.26	131.24	95.8	170.16	87.76	10.84	207.58	59.1	69.44	77.3	24.52	35.98	77.99
Hsa.31179	78.12	37.31	68.43	36.95	33.27	67.72	31.06	98.44	107.34	104.19	53.89	44.46	61.98	38.45	41.85	21.74	118.21	17.79	48.12	11.68	120.67	115.07	91.4	66.85	71.41	50.42	10.84	51.43	38.37	39.52	37.68	30.19
Hsa.358	130.79	105.19	110.98	86.03	93.8	98.25	103.94	178.86	280.7	185.43	180.88	106.66	96.69	139.34	86.8	54.72	218.63	41.64	99.18	40.07	241.54	281.58	217.61	161.3	107.16	96.29	76.55	107.45	63.56	38.92	77.35	91.48
Hsa.6904	186.77	69.2	31.97	83.17	18.83	39.76	91.01	25.36	81.94	58.76	59.63	54.2	10.77	62.95	23.74	52.61	63.96	22.32	36.2	22.53	54.64	315.09	92.37	81.22	38.3	84.64	104.76	62.78	46.38	24.46	16.33	40.9
Hsa.41002	161.51	76.24	17.25	54.73	80.16	105.88	102.29	101.79	171.99	137.82	83.13	169.28	91.82	108.11	58.5	73.82	94.08	62.94	138.42	56.42	467.31	199.48	238.11	159.86	109.16	145.9	48.97	36.69	17.87	37.78	58.59	58.49
Hsa.36697	111.19	47.2	35.25	91.31	59.02	88.59	84.95	57.09	53.84	75.19	80.65	34.46	42.81	61.74	46.14	24.8	29.8	21.71	54.37	27.67	181.4	180.81	118.98	127.16	86.34	65.71	29.39	64.39	49.86	30.96	31.72	66.73
Hsa.37811	49.5	65.01	38.08	80.43	42.08	53.75	55.77	40.59	103.37	76.04	106.14	36	23.56	68.87	67.55	31.6	30	18.85	55.17	16.88	198.44	141.45	184.16	84.84	26.83	78.73	27.96	71.5	14.68	13.99	41.7	49.34
Hsa.37147	85.35	94.08	92.58	121.94	102.66	146.89	132.76	113.71	177.49	127.67	146.47	34.22	34.63	76.49	71.54	23.46	116.92	22.67	108.53	27.54	230.33	285.82	199.72	150.45	130.83	161.46	101.05	60.81	31.78	32.88	93.97	64.02
Hsa.2683	208.55	72.7	121.65	162.83	134.36	135.53	98.28	115.27	149.31	154.96	166.61	46.58	44.64	92.2	63.17	58	136.06	42.51	82.71	47.57	194.08	296.66	276.94	44.19	147.78	127.09	101.17	113.22	42.21	21.91	57.43	83.78
Hsa.1539	265.2	93.79	47.97	260.17	75.44	168.76	108.36	191.28	321.07	201.65	213.94	59.93	74.73	163.35	169.59	89.93	150.82	135.28	139.09	117.7	198.47	344.93	209.69	284.73	91.09	119.58	148.82	107.38	127.36	102.81	120.68	100.15
Hsa.2467	545.56	114.7	140.94	163.46	74.45	378.47	105.45	163.39	329.41	271.8	156.93	132.88	142.38	126.1	108.02	60.76	178.27	133.33	123.86	57.82	269	706.93	365.37	651.41	169.44	67.44	90.71	167.4	10.59	12.37	114.88	93.07
Hsa.21736	195.92	76.13	186.05	114.07	147.24	152.31	74.35	123.88	194.62	124.49	138.05	62.52	80.4	71.54	58.82	42.17	89.98	53.3	26.72	29.69	246.54	314	88.95	240.13	92.23	130.48	39.09	83.35	10.58	28.39	98.03	75.36
Hsa.2407	30.83	44.55	39.02	39.94	28.79	70.63	22.92	67.85	125.04	69.06	45.29	59.11	34.31	61.46	21.53	31.35	89.26	65.34	28.09	19.22	35.1	105.23	47.81	45.44	24.16	68.43	57.69	19.55	20.42	15.09	38.91	78.87
Hsa.11632	87.84	10.55	46.02	106.01	47.1	86.27	40.21	52.85	118.79	109.45	59.62	11.16	13.06	113.24	10.65	21.44	82.94	20.29	41.3	52.31	78.72	133.5	39.73	82.37	46.2	35.85	15.99	33.69	29.72	38.75	20.35	38.03
Hsa.2517	221.34	118.13	144.1	185.12	122.4	202.87	112.43	133.82	260.98	159.21	160.33	89.25	71.04	130.71	61.13	65.13	242.61	72.16	135.46	49.14	253.45	302.53	226.03	234.12	173.84	90.41	76.77	112.37	135.71	48.88	142.64	64.72
Hsa.8085	477.6	504.16	338.48	587.75	268.59	234.62	401.64	243.39	216.18	342.84	263.23	353.64	203.77	274.76	121.63	312.43	214.1	240.29	178.71	139.8	601.45	700.7	800.42	802.6	207.6	865	299.74	398.96	276.85	48.94	216.8	250.75
Hsa.1308	123.31	66.8	20.93	135.43	102.49	67.25	146.73	52.57	100.74	80.83	158.76	46.09	21.65	81.74	18.25	18.86	104.31	14.91	47.69	48.86	52.45	168.15	84.28	60.8	38.8	26.85	76.9	53.74	345.8	46.81	16.06	89.28
Hsa.176	127.09	42.2	32.66	104.75	53.05	58.31	18.35	186.36	332.72	193.12	216.93	40.13	34.52	132.81	72.96	29.93	424.57	38.53	44.43	25.91	67.91	112.83	69.17	94.39	26.02	35.22	32.42	16.73	203.83	26.21	44.44	49.14
Hsa.26971	287.44	163.22	143.97	196.62	190.2	146.51	130.49	141.86	262.23	162.75	446.98	116.18	98.72	229.16	71.29	76.4	170.49	77.1	125.17	58.79	196.21	411.81	272.2	316.28	139.53	172.71	77.5	87.71	117.65	44.57	217.53	140.04
Hsa.36025	121.93	88.03	44.77	105.49	112.35	213.16	129.24	80.8	171.3	169.31	117.64	137.7	86.63	116.45	43.35	82.87	107.5	58.54	234.51	99.13	367.43	248.8	218	223.47	201.33	335.87	83.54	30.91	10.47	67.68	90.05	84.69
Hsa.34395	171.27	62.39	28.91	80.11	75.08	107.47	112.78	82.92	181.1	228.76	91.91	138.68	135.73	89.23	55.85	62.11	119.71	29.33	122.72	56.72	368.98	283.07	295.02	268.68	111.44	181.64	49.2	83.17	51.84	29.76	61.8	112.63
Hsa.2687	709.73	91.28	171.3	175.33	106.79	325.84	141.02	513.84	1021.7	344.05	275.12	332.55	179.1	454.46	156.15	250.89	235.57	351.04	238.47	69.38	604.3	974.54	431.42	842.62	176.76	203.26	114.27	122.71	10.45	47.87	145.01	97.27
Hsa.960	132.87	82.87	176.48	115.25	123.22	25.52	87.72	113.61	81.42	131.5	124.85	103.13	112.48	208.16	42.92	229.35	131.88	167.71	143.96	44.51	522.31	107.61	752.15	547.94	60.64	213.78	67.3	131.97	150.51	115.33	249.39	117.51
Hsa.1468	83	65.15	36.43	24.7	48.4	90.11	54.31	142.93	149.66	115.91	158.32	29.24	27.08	123.34	57.66	30.69	146.96	31.18	40.47	57.17	26.06	118.09	10.44	15.35	36.41	72.65	65.6	29.89	73.41	35.66	91.92	61.35
Hsa.4286	171.99	83.11	16.77	146.98	78.99	47.28	108.46	87.87	31.58	61.43	151.5	105.24	48.6	146.9	53.25	99.68	15.6	73.4	62.23	31.79	520.7	119.63	424.74	224.03	10.42	137.65	42.04	97.26	27.47	18.46	53.21	33.48
Hsa.2688	1526.13	1602.2	1123.76	284.38	10.41	418.57	181.06	2831.51	4871.88	3528.13	2086.14	1860.27	1849.56	1835.34	899.85	1359.42	3555.12	2126.15	66	547.15	3419.34	4019.91	2573.74	2880.86	553.44	1096.78	769.5	28.28	464.14	470.23	2803.29	547.02
Hsa.32745	90.98	75.32	40.31	92.14	132.67	99.67	78.59	125.56	101.18	139.78	103.73	52.08	46.17	84.69	59.81	23.33	54.53	33.95	91.07	48.04	240.85	214.91	241.7	112.42	73.33	103.79	68.85	67.7	42.15	49.45	30.05	71.05
Hsa.12260	108.13	98.55	112.34	161.02	70.52	93.88	77.97	265.66	299.13	192.87	322.61	28.83	46.45	124.29	102.04	60.32	204.5	75.01	94.64	98.29	149.55	234.32	156.98	120.46	78.97	157.06	141.24	59.11	212.05	95.79	124.11	38.51
Hsa.2645	173.55	158.32	361.69	213.53	262.85	227.04	110.8	367.84	503.39	584.01	190.61	215.43	174.34	396.8	184.9	497.79	180.78	669.76	352.71	183.39	1411.36	356.62	863.39	1208.83	154.97	650.86	250.66	76.46	65.99	152.52	673.18	354.46
Hsa.18833	282.22	140.74	74.3	301.53	79.43	202.3	51.99	445.12	393.16	151.61	256.2	59.59	63.22	216.37	130.6	99.47	203.81	122.14	138.97	128.77	84.24	330.44	157.45	222.78	44.8	155.58	279.18	115.62	101.66	119.82	113.12	41.18
Hsa.584	216.96	186	89.83	233.45	375.45	150.92	167.22	351.01	151.33	186.56	199.12	102.82	149.08	346.32	104.41	169.32	127.74	170.42	294.87	87.1	533.03	337.52	947.27	767.81	111.71	537.45	169.03	181.03	82.01	134.17	317.55	319.7
Hsa.2749	182.73	53.21	126.92	156.46	88.16	93.39	64.34	90.43	150.43	101.01	116.63	50.23	60.66	221.35	43.64	43.74	163.85	46.68	73.52	34.7	125.33	184.18	190.56	139.84	148.1	111.8	94.59	76.23	44.88	24.67	64.68	94.57
Hsa.25294	268.5	197.37	34.08	102.78	71.22	142.2	97.73	103.34	303.86	178.74	209.12	126.55	53.07	136.91	70.09	52.84	219.93	50.53	55.52	14.89	158.56	342.21	96.55	190.41	123.64	72.16	14.04	110.92	41.22	21.82	73.85	39.41
Hsa.42382	252.89	184.15	119.97	288.67	162.3	87.55	165.94	148.9	110.4	127.86	167.03	144.54	110.73	243.34	88.16	136.31	43.97	130.9	130.89	71.12	311.18	343.85	377.39	354.04	89.55	449.19	208.42	116.12	143.11	45.06	180.5	100.04
Hsa.8121	79.24	34.97	13.94	161.37	43.39	29.62	85.48	257.07	196.62	296.15	122.99	80.56	156.83	214.94	37.95	145.82	132.12	262.68	96.32	82.1	217.95	197.95	400.1	707.11	52.18	42.75	38.57	90.86	41.7	33.5	80.21	99.5
Hsa.14154	241.49	320.39	169.08	362.04	162.97	248.72	252.26	216.28	418.94	183.79	456.71	82.83	81.21	161.59	189.2	105.78	204.12	198.38	264.69	245.34	97.36	499.89	213.83	375.17	146.86	200.89	256.97	171.61	184.9	193.39	113.96	137.64
Hsa.2945	260.69	16.86	123.65	49.14	42.3	87.92	75.39	130.64	100.06	119.45	75.42	104.73	79.81	106.59	47.6	57.61	104.85	57.42	153.68	42.25	117.26	175.82	131.47	28.64	82.65	96.24	69.91	106.46	33.89	64.73	121.13	65.13
Hsa.1398	452.17	296.93	196.26	503.83	265.76	338.65	273.1	363.3	597.79	403.95	684.29	121.46	103.24	359.96	182.93	128.58	547.48	138.68	317.51	247.83	408.85	737.51	364.26	433.94	329.46	432.58	297.36	238.67	260.48	263.96	324.88	192.32
[truncated: 261 more rows]
