# Supplementary material for: Combining multiple hypothesis testing and affinity propagation clustering leads to accurate, robust and sample size independent classification on gene expression data
Source: BMC Bioinformatics. 2012 Oct 17;13:270. doi: 10.1186/1471-2105-13-270 (PMC3542193; doi:10.1186/1471-2105-13-270)
Supplement: Additional file 5 — Contains the microarray data used in this experiment. For each disease, we provide the ‘class_labels.csv’, ‘train.csv’ and ‘test.csv’ files, which represent the analogy of samples as described in table 1. The intensity values are unprocessed. [file 1471-2105-13-270-S5.zip › microarray_data/COLON/train.csv]

Genes	n1	n2	n3	n4	n5	n6	n7	n8	n9	n10	n11	n12	n13	n14	n15	t1	t2	t3	t4	t5	t6	t7	t8	t9	t10	t11	t12	t13	t14	t15
Hsa.3004	9164.25	6246.45	2510.33	4028.71	5271.52	14173.05	4985.22	5627.25	4865.22	4412.48	6995.41	1914.68	3656.78	6194.25	11447.63	8589.42	3825.71	3230.33	7126.6	9330.68	14876.41	4469.09	4913.8	7144.41	5382.39	7434.82	4214.9	8865.46	5934.89	5821.62
Hsa.13491	6719.53	7823.53	1960.65	3156.16	4740.77	8411.86	4735.79	3619.53	3237.78	1752.4	6658.11	2119.11	5082.86	5202	3529.13	5468.24	6970.36	3694.45	3779.07	7017.23	3201.9	5167.06	5215.05	2071.4	3848.44	6471.21	2213.36	5447.19	3744.99	3748.25
Hsa.13491.1	4883.45	5955.84	1566.32	2870.26	3318.51	6042.84	4075.12	2606.5	2341.09	1280.32	5316.4	1595.41	4101.92	4079.63	2920.84	4263.41	5369.97	3400.74	3705.55	4723.78	2327.63	4773.68	4288.62	1619.28	3372.49	5029.62	1611.52	4887.06	3528.83	3439.95
Hsa.37254	3718.16	3975.56	3072.82	4417.59	6792.35	8766.05	2845.25	2544.45	2372.68	5200.34	4047.51	1186.03	1365.7	3951.2	5445.86	4064.94	4705.65	3463.59	6594.51	9491.53	11248.68	3330.36	3213.43	2576.16	4444.57	4749.33	1764.23	3782.59	2721.7	2502.97
Hsa.541	2015.22	2002.61	1810.2	1854.11	2632.89	3511.08	2973.28	5967.09	3058.27	2369.06	1656.01	2090.39	1980.23	2382.22	2699.26	1997.89	1166.55	2181.42	2460.9	5346.54	5893.28	3174.24	3147.4	3401.15	2464.9	1548.48	4374.78	3927.01	1556.62	1549.6
Hsa.20836	5569.91	2130.54	1673.56	2828.3	5449.21	4878.18	4219.46	7736.47	1347.13	2047.95	6236.75	1087.75	4883.89	1949.16	6637.81	5282.33	1572.17	2922.78	3775.68	1557.14	5319.86	3643.69	4460.45	2915.09	1304.56	7000.13	4520.79	6138.97	3584.24	4155.71
Hsa.1977	3849.06	1531.14	1290.42	1427.53	4623.21	3391.88	3556.88	4633.87	1306.57	2104.76	4130.04	1248.16	2925.74	1909.1	4903.9	2169.72	1325.4	2069.25	2621.42	1969.08	9939.25	3886.42	2334.81	3361.54	1062.7	3077.41	3982.8	4379.6	3484.49	3703.22
Hsa.44472	2793.39	1714.63	2465.85	3390.71	3277.4	2622.01	3234.25	1356.45	3507.05	2938.87	3229.71	1895.1	2061.41	3415.1	3411.6	2773.42	1472.26	2948.58	2047.28	2295.4	4058.64	3922.92	3302.76	2888.06	2903.33	3440.91	3466.29	5385.03	1385.96	1300.38
Hsa.3087	7017.73	3869.79	1675.54	4373.04	4488.06	10012.81	2824.78	2982.88	3917.27	2628.59	6939.09	1179.94	1482.97	3965.97	2534.9	7526.39	3296.95	3303.37	6411.27	6880.35	14144.84	2968.1	3855.77	6749.67	4866.81	5188.92	2197.63	5130.41	3634.38	4139.29
Hsa.1447	4802.25	4989.41	1312.81	3080.45	3343.81	6326.23	3187.03	6400.23	1528.61	1688.89	4771.56	974.82	3808.27	2857.64	4012.59	4607.68	2786.58	3109.41	3857.12	6162.89	3282.62	2832.22	4319.03	1652.3	2734.14	9008.61	2560.5	5096.72	2386.01	3012.64
Hsa.750	1672.98	1723.58	2289.04	5784.12	3830.43	4454.96	3301.13	5387.97	1894.93	2776.23	2329.94	1179.74	2126.07	2798.16	1989.59	2598.06	2441.42	2724.27	1496.41	7927.65	6707.68	2936.33	5199.2	6094.99	2940.96	2260.79	7473.64	4491.18	1387.19	967.79
Hsa.45293	1792.18	1298.73	2162.29	2222.21	3046.95	2341.64	2130.01	1088.86	3095.5	2877.69	1875.17	1632.91	1412.59	2678.87	2413.09	1522.65	1487.67	2557.78	1604.26	2022.67	3870.91	2590.71	2579.71	2678.04	2707.53	1934.13	2683.66	4066.33	1172.82	962.56
Hsa.2555	3792.54	1309.35	2070.08	2502.81	8878.31	4825.53	2352.12	1894.87	2565.13	4531.55	5504.68	2390.1	2692.58	2393.44	5328.29	1300.6	1315.85	3164.7	1489.91	1427.51	7921.86	2639.31	1943.83	1550.43	1290.58	2410.13	2592.51	2343.08	2211.9	2605.37
Hsa.467	3630.38	1789.67	3466.79	3616.25	5729.32	6074.59	3216.15	2464.19	2445.21	5161.14	2411.46	1421.72	3547.26	4583.19	7127.01	1181.63	855.46	2285.31	1364.17	3334.29	3648.43	2609.57	2555.94	1290.42	2166.39	1356.32	2543.7	3915.72	1128.49	1181.29
Hsa.539	1906.21	1587.79	2137.42	1673.23	2763.32	3723.88	2676.37	3904.84	1834.09	2910.64	1821.23	1243.75	2164.84	2665.51	3681.71	2417.96	802.3	2576.75	2093.5	5329.66	5570.31	2711.75	3371.3	4205.42	3096	1931.62	5571.28	6517.92	1528.4	1728.37
Hsa.2357	5745.4	3496.15	2716.38	4623.08	5865.66	3353.47	4670.9	2767.3	4361.5	4113.71	8844.99	758.53	4331.97	4444.96	7727.61	3139.4	3251.11	3056.73	3048.08	1547.22	8512.03	3462.9	4847.66	1872	2177.31	5822.58	3060.57	6189.93	2448.76	2961.73
Hsa.474	1919.45	1226.3	1497.16	1871.76	1828.07	2760.96	2462.97	1470.15	1362.39	1957.6	2078.15	745.54	2752.6	2180.68	4888.73	2473.26	782	1391.59	1324.54	4694.58	4844.52	1939.07	2619.61	1598.1	2845.1	2949.21	3213.7	3477.27	1528.41	882.88
Hsa.749	2036.28	1597.28	1586.24	3154.83	3078.74	2863.18	2266.1	2091.58	2974.74	3553.49	1802.48	1246.65	1790.98	2226.15	3489.37	1306.9	1618.65	2162.55	1452.92	2193.69	4143.38	1567.7	2329.35	1534.76	2461.66	2181.63	2580.69	2748.2	818.44	736.87
Hsa.24464	2253.36	1144.69	962.01	1624.41	3741.37	3036.59	2339.85	1705.14	810.26	1511.08	3548.08	716.77	2288.47	1019.75	3170.38	1285.6	1066.84	1540.25	2003.48	1077.54	7256.52	2602.1	1918.64	1366.43	863.07	2160.37	3579.37	3189.67	2111.7	3053.81
Hsa.2597	2490.87	1139.63	1214.77	1150.89	4443.52	3695.51	2393.46	3567.93	672.96	1969.88	3175.96	837.87	2944.07	1372.08	3407.75	1900.36	1006.21	2705.68	2217.34	1433.41	7761.75	2780.76	2737.71	2008.37	1591.68	2567.92	3919.06	3861.86	2984	2884.72
Hsa.3835	3759.59	2662.1	904.72	1309.18	2707.76	6745.51	2184.64	3904.44	1986.42	1581	2897.2	666.18	1975.35	2317.05	5822.4	3504.21	1436.79	1271.72	3247.14	4611.56	6512.11	1501.78	3121.47	4427.29	2331.82	4051.45	2570.77	2850.86	2123.02	2462.71
Hsa.6080	4268.92	2636.16	3970.42	3015.64	5904.6	4152.65	3253.19	4877.54	4710.41	5303.44	3519.01	2126.8	3790.35	5046.61	6087.9	2428.05	658.88	4439.89	3275.57	9533.94	6518.91	4141.86	5193.06	3755.12	4360.75	4084.87	12112.1	7337.06	2777.79	2727.27
Hsa.3002	4166.19	3134.75	906.6	1206.19	1806.14	6646.43	2698.24	3845.14	1626.07	1520.68	3079.83	607.09	1720.76	2116.54	5796.38	5150.01	1924.79	2030.67	3186.06	4302.45	10051.35	2104.18	3024.97	5326.99	3104.56	3027.85	1402.37	4213.01	2933.17	2861.2
Hsa.1119	4286.69	4244.07	1313.06	1640.32	3337.1	5772.71	2001.15	4059.92	1367.63	1185.38	3918.68	606.79	2484.21	2292.42	3187.56	3855.84	2080.66	2249.82	1905.64	10721.3	1828.73	2680.48	3013.6	1168.4	1928.42	6200.68	1337.99	3309.36	3795.67	2771.11
Hsa.44472.1	2699.28	1186.89	1950.39	2641.15	2910.13	2065.13	2619.02	982.11	2500.33	2387.08	2391.07	1603.72	1139.04	2495.17	1911.9	1806.48	1155.94	2150.12	1557.74	2199.54	3104.81	3317.61	2617.12	2266.85	2134.57	2644.18	2630.91	3709.19	1056.56	1037.14
Hsa.4689	2796.08	2342.38	1788.15	1752.55	1769.33	3548.4	3524.44	6187.47	1030.18	1812.97	2041.33	590.35	2527.88	2633.58	4436.53	3192.41	1444.1	3350.5	3116.2	6264.49	9309.4	4384.37	6432.07	5521.62	4610.96	3263.12	5261.34	9026.38	2461.89	2444.14
Hsa.45293.1	1015.91	792.21	1254.52	1531.53	1837.28	1533.8	1065.08	715.57	1355.27	1539.5	949.28	919.46	846.41	1571.61	1202.57	872.01	853.44	1563.99	925.72	1278.03	2472.23	1312.09	1626.29	1082.65	1556.65	965.75	1441.91	2402.93	743.06	569.74
Hsa.5710	1459.1	1133.24	1639.15	2560.44	2578.58	3030.32	1670.93	1873.19	1233.64	2108.41	1294.06	568.02	1948.64	2883.85	3687.38	1135.82	734.53	1903.58	1644.28	3597.08	4906.45	2294.89	2683.26	2262.19	2160.2	1815.53	2324.09	2943.06	1374.82	1055.29
Hsa.20836.1	2865.04	969.82	819.19	1293.78	2949.16	2410.86	2221.07	4691.35	589.6	989.5	2887.52	566.87	2547.35	966.06	3281.8	2365.24	763.31	1568.11	1902.57	719.15	2687.17	1978.4	1829.98	1413.12	594.06	3306.34	2378.65	3056.98	2015.93	2431.39
Hsa.909	1156.96	835.39	1454.76	3926.42	2830.05	2369.63	1343.97	777.33	2126.64	2369.39	1669.04	561.34	2726.31	2171.2	6215.13	1567.24	704.12	1368.82	2218.74	3316	1834.18	1322	3971.84	1591.46	3637.55	2487.8	3264.08	2137.43	1644.99	666.59
Hsa.878	1351.97	1392.72	1227.42	1013.62	2092.2	2782.46	1968.23	3494.7	1150.12	1531.35	1300.36	538.69	1408.22	1299.71	3214.01	1643.56	591.81	2648.27	2194.07	4410.26	6470.86	2243.12	3146.76	2849.12	3175.82	1402.82	4601.68	4989.44	1588.81	1440.68
Hsa.1648	3218.32	3034.57	916.71	786.1	2423.37	2905.37	1912.94	1716.65	1397.42	971.92	3128.27	524.09	2547.33	2069.19	3036.16	1582.04	807.39	1073.41	1298.09	3309.94	1135.63	1173.63	2443.98	870	1367.58	2938.28	1157.45	2015	1367.61	1146.46
Hsa.1836	3855.53	4699.4	576.78	1077.69	1488.02	5638.22	2698.36	8418.05	807.14	511.86	2639.21	502.19	1945.9	1314.67	2850.95	2854.99	2138.87	1207.42	2604.64	6966.78	2039.56	3065.01	3092.67	1740.23	2124.6	3335.41	1069.25	3436.81	3590.09	2962.85
Hsa.1273	3097.45	3312.48	745.34	1956.64	1670.86	2167.53	2129.71	1875.94	1241.85	908.23	3132.34	473.67	1942.58	1749.36	2115.14	2513.34	1734.12	1201.77	1743.82	3493.02	484.7	1898.87	1965.47	832.81	1565.16	1152.46	803.57	2354.69	1840.13	1904.27
Hsa.19249	1667.54	854.43	994.61	987.24	2562.08	1431.35	1312.33	552.01	1742.77	1398.58	2823	1285.64	1015.11	1354.1	667.64	930.07	905.62	1733.82	1068.42	478.96	2381.25	1758.87	993.74	1453.66	867.73	1808.2	1802.66	1897.49	1058.5	1111.72
Hsa.2948	2779.3	1880.54	540.47	749.75	998.77	4142.28	1673.95	2936.06	1409.38	730.46	2299.97	460.32	1381.64	1459.83	4164.1	3166.58	1378.12	621.65	1901.38	2721.45	5213.79	842.92	1782.71	3119.15	935.8	2719.94	1430.48	2500.82	1716.11	1802.73
Hsa.7877	1064.27	1329.32	1236.08	1259.82	2256.71	2775.68	1421.72	4327.88	797.04	1379.74	1059.93	439.68	1177.55	1644.5	2589.82	930.3	797.19	1381.48	1749.79	3580.59	5492.27	1458.19	3158.83	2074.62	1437.3	1397.31	2962.73	3377.24	1075.08	1233.97
Hsa.1400	2430.88	3124.25	422.66	1215.65	807.95	2442.46	2080.26	2256.55	1026.97	454.14	2443.27	471.77	1239.26	990.69	1543.84	2018.36	1880.19	719.45	1746.84	2497.81	762.16	1752.23	1609.35	1310.95	1189.43	2135.76	787.41	2424.28	1230.51	1372.88
HSAC07	2814.28	2456.09	1374.16	2276.83	2444.33	4129.16	2219.27	408.69	972.41	1521.81	3483.97	448.85	2530.07	3323.29	5961.37	2065.59	1389.63	967.36	1033.71	1448.59	2233.48	1454.1	2571.5	1024.9	1027.93	2035.65	424.56	1409.85	1453.68	1602.74
HSAC07.1	2814.28	2456.09	1374.16	2276.83	2444.33	4129.16	2219.27	408.69	972.41	1521.81	3483.97	448.85	2530.07	3323.29	5961.37	2065.59	1389.63	967.36	1033.71	1448.59	2233.48	1454.1	2571.5	1024.9	1027.93	2035.65	424.56	1409.85	1453.68	1602.74
HSAC07.2	2814.28	2456.09	1374.16	2276.83	2444.33	4129.16	2219.27	408.69	972.41	1521.81	3483.97	448.85	2530.07	3323.29	5961.37	2065.59	1389.63	967.36	1033.71	1448.59	2233.48	1454.1	2571.5	1024.9	1027.93	2035.65	424.56	1409.85	1453.68	1602.74
HSAC07.3	2814.28	2456.09	1374.16	2276.83	2444.33	4129.16	2219.27	408.69	972.41	1521.81	3483.97	448.85	2530.07	3323.29	5961.37	2065.59	1389.63	967.36	1033.71	1448.59	2233.48	1454.1	2571.5	1024.9	1027.93	2035.65	424.56	1409.85	1453.68	1602.74
Hsa.8068	1288.31	901.29	1022.65	884.36	1562.02	2225.32	1616.48	2218.7	907.54	1716.89	1205.31	406.99	1203.14	1406.2	2572.1	1926.4	535.73	2451.59	1501.82	4384.52	4247.44	2102.44	2794.05	2971.91	2511.71	1852	2533.35	4142.17	1091.47	1259.39
Hsa.1139	4866.31	4344.31	1754.69	2627.19	3374.02	5704.94	2420.88	2250.54	1193.32	1166.36	3628.53	397.82	2366.42	3848	4713.41	2701.36	2106.66	1477.37	1989.63	3108.39	1665.71	2166.47	3223.69	834.82	2055.25	3137.06	913.03	2515.73	2618.74	1924.05
Hsa.27083	1631.16	762.09	956.55	830.75	2123.71	1784.56	786.59	547.19	395.98	1160.88	2316.39	429.58	1530.52	1593.83	2172.55	1327.69	660.35	1131.96	985.75	847.2	2748.62	895.49	1615.99	481.69	536.88	1800.58	1176.64	1048	871.47	857.68
Hsa.3006	2609.96	2171.24	602.06	872.39	1395.88	4437.58	1344.44	2437.83	1049.05	818.93	2079.72	387.96	954.56	1011.01	2179.47	2523.03	1327.91	643.6	2318.41	3871.45	6315.04	1646.41	1804.35	3102.58	1301.25	2332.14	948.9	2076.65	1646.13	1788.52
Hsa.5398	1573.87	1425.29	1497.59	1353.59	1910.43	2631.55	2337.79	4392.12	897.97	1694.26	1447.8	385.93	1627.47	1918.93	1411.99	1703.06	685	1900.93	1794.55	6000.08	7741.6	2661.97	4018.86	2649	2854.6	2246.54	5056.56	4213.57	1518.75	1240.73
Hsa.2299	1795.66	582.2	664.01	1253.8	3187.66	1308.69	1135	597.93	794.15	1380.63	2742.84	377.23	1372.59	1464.4	1899.06	832.67	452.59	970.88	684.38	685.12	2626.95	1061.12	1071.23	397.03	408.74	1251.22	756.8	1172.35	1441.88	1436.03
Hsa.1013	3155.34	1969.88	1030.57	1140.95	1841.16	2833.22	1577.78	2269.21	849.35	1126.32	1992.28	533.65	1531.12	1694.96	2744.78	1183.48	1380.55	1314.31	1206.23	3611.2	1291.85	1494.72	1804.55	463.42	1072.29	1177.43	1146.47	1371.01	740.89	776.56
UMGAP	1559.28	1651.35	729.78	1981.64	1476	2374.87	1412.98	1721.37	904.22	1163.82	2057.2	369.99	1538.59	1326.22	2924.74	2344.61	1109.33	1293.48	1715.91	1787.6	3112.67	1488.15	2259.99	1324.13	1169.26	4623.97	1070.49	2648.96	1322.6	1720.47
UMGAP1	1559.28	1651.35	729.78	1981.64	1476	2374.87	1412.98	1721.37	904.22	1163.82	2057.2	369.99	1538.59	1326.22	2924.74	2344.61	1109.33	1293.48	1715.91	1787.6	3112.67	1488.15	2259.99	1324.13	1169.26	4623.97	1070.49	2648.96	1322.6	1720.47
UMGAP2	1559.28	1651.35	729.78	1981.64	1476	2374.87	1412.98	1721.37	904.22	1163.82	2057.2	369.99	1538.59	1326.22	2924.74	2344.61	1109.33	1293.48	1715.91	1787.6	3112.67	1488.15	2259.99	1324.13	1169.26	4623.97	1070.49	2648.96	1322.6	1720.47
UMGAP3	1559.28	1651.35	729.78	1981.64	1476	2374.87	1412.98	1721.37	904.22	1163.82	2057.2	369.99	1538.59	1326.22	2924.74	2344.61	1109.33	1293.48	1715.91	1787.6	3112.67	1488.15	2259.99	1324.13	1169.26	4623.97	1070.49	2648.96	1322.6	1720.47
Hsa.2221	1166.2	505.06	487.38	507.47	1999.36	1478.63	1085.36	1591.2	409.25	953.71	1468.4	363.95	1248.87	657.6	1987.31	845.02	469.98	1632.69	1180.4	590.94	5614.71	1022.28	1114.03	659.49	635.21	1129.73	1568.39	2308.79	1189.85	1651.37
Hsa.1238	2893.84	2144.33	690.25	954.83	1339.4	2868.91	1621.58	2668.32	706.2	603.9	2715.96	351.67	2334.48	1837.91	3287.48	1528.79	933.44	814.5	1576.3	2186.52	695.85	1040.27	3234.64	571.6	801.98	4007.31	1095.02	2563.09	1376.9	1381.11
Hsa.6039	2249.17	986.54	1371.12	2292	2004.08	2187.88	1768.87	1381.74	1141.33	1859.95	1779.18	369.99	1959.82	2548.96	3697.66	1185.71	349.67	1491.3	1135.04	2093.83	1804.52	1594.44	2308.97	851.65	1386.26	1369.22	2259.47	3283.22	928.23	984.2
Hsa.98	1451.45	1225.8	1052.13	1167.77	1827.01	1454.84	740.96	865.78	1204.44	1370.12	1251.83	348.14	1317.26	2135.57	3058.46	728.46	725.45	1247.14	1612.27	2055.88	1878.34	1291.01	1999.28	1394.29	1622.23	1877.58	2513.35	2780.31	712.21	1020.43
Hsa.2019	2004.15	676.17	611.11	818.46	2333.57	1842.85	1893.78	2386.82	543.19	895.42	2545.73	332.87	1560.04	945.12	2674.27	1148.16	631.54	1032.97	1344.39	1131.23	4336.29	2053.3	1319.98	1180.99	753.46	1786.29	1441.04	2190.34	1498.12	1664.65
Hsa.1732	3002.4	1092.15	500.48	914.49	989.73	2823.1	872.46	2154.78	613.22	463.06	2566.49	320.84	2966.2	2445.63	3096.95	3684.62	565.65	399.98	372.38	1335.98	1259.34	996.3	1261.31	543.58	633.69	873.61	426.86	670.92	657.78	797.15
Hsa.5363	1700.52	1050.19	963.02	1252.69	1570.57	2400.62	1713.86	2888.8	544.13	1011.27	1249.74	314.05	1309.94	1364.68	2367.28	1397.47	660.25	1421.37	1148.47	5055.4	3929.59	1359.69	3185.1	1788.67	2011.91	1824.37	3193.74	3230.39	1030.25	844.66
Hsa.8093	850.12	498.44	1154.53	862.62	1813.22	1023.16	810.95	750.02	538.09	1408.89	1176.44	312.45	1003.99	1543.63	1857.6	849.18	349.9	961.88	616.77	2015.39	1898.4	1137.16	1402.04	726.66	1140.14	880.71	831.45	1601.22	439.93	543.43
Hsa.5444	1210.17	764.07	800.79	999.23	1189.07	1536.61	933.98	2322.42	641.12	945.13	993.71	311.91	959.56	1260.63	1828.06	983.47	367.67	2767.01	1518.11	3089.9	3256.8	2629.92	2083.64	1174.74	2041.1	1175.59	2493.08	3285.78	1170.35	986.67
Hsa.3094	1762.17	1363.22	391.22	743.48	1215.54	3619.12	1114.79	1636.16	975.66	703.07	1479.24	311.77	924.45	1369.4	3361.33	1538.3	952.62	452.07	1427.21	1703.72	5161.84	897.26	1407.05	1939.19	689.31	1986.84	783.46	1311.92	1031.67	1250.4
Hsa.1949	1395.25	493.53	298.14	374.99	1543.4	950.67	878.74	760.28	537.17	663.81	1870.49	363.85	772.41	834.05	2066.1	661.45	472.96	843.21	734.07	691.55	2928.78	1657.25	951.08	868.94	355.64	1436.24	1025.44	1477.98	1302.84	1355.23
Hsa.361	2465.44	1545.87	677.26	2077.21	2288.17	4147.8	908.67	576.42	1772.31	1009.99	1871	294.47	954.87	2510.8	4715.9	1993.45	844.17	1132.54	2011.85	3837.97	4203.33	829.44	1785.16	1034.78	1783.46	3022.7	1298.95	2046.88	2299.08	1418.01
Hsa.8125	1933.59	438.52	1815.52	1074.21	2492.1	1724.64	2097.75	2605.19	2336.16	2541.84	1500.98	923.94	2052.91	2109.36	2934.91	976.27	415.31	817.34	737.71	778.61	873.45	1214.46	1924.89	571.95	474.04	606.59	672.46	729.87	287.57	651.03
Hsa.2361	1671.58	516.01	683.03	1294.21	2979.39	1182.87	1301.99	556.93	1049.76	1498.59	3266.58	463.26	2104.98	1187.48	2976.53	892.73	283.3	805.65	472.97	544.76	607.7	809.31	908.24	677.2	648.6	690.4	974.28	1025.64	648.19	787.29
Hsa.255	1418.91	485.6	441.06	441.32	1617.64	1180.66	833.24	1194.9	569.2	826.83	1882.53	382.34	1004.15	610.82	2324.31	625.87	280.17	901.44	720.83	571.01	3039.64	1427.75	783.29	494.74	538.7	534.49	1011.9	1506.92	1046.8	1306.64
Hsa.2699	1163.27	421.35	546.82	447.5	1673.92	1518.29	992.35	1727.35	275.63	756.85	1154.74	355.98	1500.8	860.35	1049.81	667.89	340.45	1063.39	1021.21	592.91	3363.74	817.66	1198.35	401.32	489.96	1118.22	1647.04	1391	1052.1	1364.06
Hsa.1013.1	2439.48	1866.07	480.45	765.66	955.67	2007.9	1493.42	2299.49	806.26	488.22	1602.4	466.45	880.95	1034.65	2186.17	622.9	869.96	639.39	797.25	2418.35	320.68	1054.43	1314.39	383.8	490.88	789.61	969.95	1092.45	555.28	618.68
Hsa.2542	1070.4	299.92	331.48	557.27	965.43	578.5	523.58	542.17	424.67	581.62	1356.23	330.21	1041.73	978.77	1814.2	1312.57	281.79	727.69	269.9	729.33	2330.25	646.44	518.77	509.88	580.72	787.51	948.84	690.58	938.16	629.19
Hsa.678	582.95	618.6	470.41	1234	977.78	1205.11	396.38	875.03	456.9	766.48	456.33	269.12	529.23	809.8	1442.23	550.07	304.87	762.53	1315.18	1747.5	3150.91	307.5	1772.2	613.16	1210.94	1464.08	1779.98	1941.69	719.54	513.04
Hsa.36957	1773.4	1386.94	1127.93	2522.01	1955.45	2591.98	801.41	1303.71	703.58	1548.5	1507.65	267.51	547.04	1255.54	2652.54	1407.38	1221.06	833.71	2649.95	3550.65	4101.98	1215.54	1203.97	1031.56	1476.15	1460.89	282.83	1197.49	1180.83	1071.94
Hsa.44403	678.06	397.66	777.83	801.42	1080.13	811.12	733.11	348.56	920.62	1125.91	747.88	644.49	581.57	1089.32	832.6	742.99	465.27	863.34	533.54	882.99	1447.69	1010.02	1006.1	693.42	884.47	768.83	1025.08	1530.14	386.74	416.26
Hsa.2800	1434.78	1196.64	254.4	590.62	551.55	1860.13	830.26	1183.31	638.23	410.67	1406.96	276.99	344.47	528.82	1405.22	1777.35	827.24	607.8	1832.5	2080.17	4558.77	694.02	1100.94	1198.69	957.16	1581.84	787.94	1603.92	1310.45	1464.9
Hsa.25867	560.09	611.45	575.01	960.17	1578.27	887.58	837.06	519.57	360.73	938.24	1043.59	317.04	623.38	588.06	1148.35	532.83	637.25	606.89	713	641.17	1992.02	817.97	877.72	252.08	475.19	671.03	377.42	652.24	578.58	639.74
Hsa.6977	603.06	430.71	519.82	610.24	868.95	937.1	465.18	484.73	471.29	640.39	669.5	246.2	753.76	1463.48	1380.85	549.49	260.54	588.33	438.8	806.92	1380.31	753.56	802.31	581.59	509.3	538.21	962.66	1019.03	413.78	464.09
Hsa.24121	934.95	517.74	585.34	1253.86	1609.18	1121.02	679.38	303.51	372.08	712.26	1989.33	247.42	761.69	870.74	1768.34	686.38	305	679.14	645.72	244.2	2314.63	708.93	966.51	264.9	331.42	1095.87	664.95	831.02	778.46	713.52
Hsa.9304	684	505.34	482.85	834.73	783.63	642.18	660.57	296.69	656.04	669.62	730.85	324.89	451.59	587.41	658.17	450.06	456.5	643.63	513.38	595.5	1254.98	826.41	935.28	483.6	681.8	587.87	654.83	1429.43	375.24	380.3
Hsa.2063	1126.4	277.36	572.37	569.07	1294.09	885.15	572.78	296.13	287.9	601.41	1397.25	269.16	874.34	895.95	2411.87	525.47	594.26	787.96	425.7	243.79	4531.02	662.72	893.56	258.11	305.17	991.23	636.3	856.08	581.86	610.63
Hsa.36957.1	1578.7	1256.06	1004.56	2090.34	1830.53	2441.19	679.54	1115.18	678.8	1404.73	1349.57	276.84	442.23	1088.85	2470.68	1344.49	1133.41	824.56	2350.27	3234.12	3897.11	1140.6	1026.82	980.92	1293.91	1378.73	238.33	1153.37	1105.73	932.67
Hsa.938	652.66	453.67	633.97	761.63	1426.89	1040.14	626.72	892.91	592.95	980.28	723.32	236.2	673.91	835.65	2020.95	365.04	536.78	961.05	448.65	1621.87	1672.37	543.66	1490.66	420.27	706.55	469.85	286.99	1219.51	235.5	333.68
Hsa.33965	854.13	1313.08	419.21	811.41	786.29	1283.56	1038.15	251.48	585.57	565.61	624.93	234.8	280.93	703.95	1422.4	485.32	1078.85	689.5	1352.16	798.31	2095.32	1486.65	802.33	657.3	1137.38	888.79	255.91	1205.07	1044.58	834.56
Hsa.2219	1148.19	395.58	401.46	588.51	2745.01	1177.44	670.22	432.76	334.34	968.43	1191.42	316.43	977.12	797.77	893.88	253.54	328.37	799.24	606.33	297.18	1818.39	887.06	563.28	281.95	234.09	526.55	958.83	868.11	798.16	1085.8
Hsa.2665	904.28	310.14	345.19	276.31	1332.87	997.81	478.23	742.07	280.13	587.63	1100.16	233.25	910.89	965.13	810.34	749.54	262.7	1039.28	573.76	1105.84	3273.47	1012.83	933.63	479.5	470.95	1382.17	933.64	1389.04	1623.65	1575.68
Hsa.954	818.41	1081.76	741.38	925.95	1089.51	1776.17	876.3	2753.91	634.4	865.94	730.98	233.05	1097.54	1237.28	2605.81	1501.87	682.85	1184.68	1391.79	2935.23	2732.79	1088.64	1934.34	1379.05	1741.15	728.01	2159.09	3082.45	844.21	1029.73
Hsa.1812	1413.44	1753.31	451.91	690.09	1061.11	1662.06	674.31	592.18	460.26	362.86	1506.71	232.98	1352.78	1373.27	1313.76	1134.62	1428.5	755.88	734.78	1088.16	812.8	742.36	1587.2	451.02	881.7	1542.77	571.01	1370.33	812.14	713.34
Hsa.27685	682.42	402.63	356.06	227.9	1220.72	990.16	850.91	2025.04	269.43	507.54	845.54	325.45	1036.6	508.13	1111.27	499.85	328.08	768.94	945.72	750.55	3400.09	1402.23	849.27	1098.3	358.98	678.49	1210.28	1264.31	1394.68	1535.44
Hsa.20	882.69	363.49	495.76	542.93	1248.5	839.43	332.34	346.63	221.72	735.07	724.9	237.77	490.08	496.08	1025.46	583.14	383.36	763.42	567.6	509.01	2440.34	656.26	689.93	231.28	377.44	640.53	514.75	541.27	655.33	670.01
Hsa.2151	664.96	491.27	556.89	761.2	1610.79	1001.75	359.9	357.18	228.7	865.87	1006.16	321.37	349.21	486.25	849.61	570.86	663.67	775.22	782.98	649.61	2297.58	571.62	805.29	234.14	350.62	888.18	562.5	566.8	469.4	531.99
Hsa.489	1095.19	791.4	673.69	822.63	947.59	1481.74	747.06	1929.72	530.83	781.92	692.28	220.48	970.03	756.95	2058.02	771.31	387.56	1065.13	935.82	2561.03	2811.75	1172.26	1677.94	1445.64	1399.07	916.31	2777.25	3188.75	1124.62	718.36
Hsa.12257	1223.01	1235.79	352.67	469.28	876.75	1271.15	662.12	932.31	460.36	396.29	1131.7	217.5	1347.27	1353.64	1428.9	655.74	424.82	452.27	869.61	852.36	444.57	865.4	744.27	338.54	422.87	1134.76	342.63	820.47	693.51	835.68
Hsa.2026	907.46	298.51	300.98	366.04	1639.33	877.02	682.26	599.89	335.13	503.8	957.89	290.4	647.4	592.89	1617.99	382.09	266.08	491.51	335.53	373.69	1470.98	599.1	305.46	565.42	235.65	437.73	625.46	662.43	541.23	642.09
Hsa.1500	2148.15	1321.05	302.76	633.46	948.26	1790.4	995.54	1579.27	531.65	373.5	1966.44	215.62	973.26	1042.55	1477.33	1224.5	568.29	637.66	686.36	3240.18	793.63	1294.07	1155.32	521.79	902.1	1775.28	466.67	2176.39	1255.73	936.14
Hsa.5292	423.62	387.53	607.72	544.3	1148.59	894.57	416.05	537.24	360.29	841.67	694.21	214.94	427.65	665.5	688.06	343.47	236	823.93	471.93	1900.5	1691.81	443.67	946.87	578.02	791.64	692.37	995.97	1203.16	582.36	398.23
Hsa.18897	1073.92	824.52	682.89	639.48	1305.92	2677.94	474.04	636.11	349.4	805.77	841.63	250.77	610.57	555.47	694.69	1069.92	796.25	840.12	940.14	2511.56	1174.44	574.73	855.64	309.46	1099.69	905.12	331.58	603.48	447.24	445.04
Hsa.45222	486.95	270.51	449.46	605.12	648.58	498.54	475.88	213.62	623.59	583.41	476.85	376.23	405.02	774.83	742.42	337.68	266.68	614.56	403.51	445.99	798.38	622.38	587.4	562.57	629.47	490.65	730.17	1140.02	296.23	236.7
Hsa.32730	1008.46	703.2	358.64	737.53	792.87	1798.77	813.68	491.04	879.87	560.52	1454.34	213.22	552.06	1304.79	2062.27	1035.22	423.87	303.16	922.05	785.69	2086.47	1049.98	774.71	626.88	513.39	1229.93	405.75	981.84	842.35	810.89
Hsa.2419	1371.04	434.71	411.96	709.72	2034.8	1148.76	693.18	660.78	523.92	926.93	1815.06	352.11	915.63	867.72	2671.91	335.24	254.83	688.61	531.5	333.69	2112.79	931.44	549.47	277.84	317.14	575.43	434.43	821.66	852.06	1120
Hsa.1985	1194.48	460.82	300.11	259.47	1486.19	1320.46	1405.67	2424.62	212.63	488.41	1617.75	219.53	1211.62	425.59	1336.87	1224.39	296.59	1020.49	1409.58	829.93	4505.42	1636.09	1150.51	872.19	816.74	1707.85	2227.36	1678.38	1617.42	1975.5
Hsa.10363	2252.63	1629.8	401.7	491.56	1016.72	1996.09	854.97	1441.71	337.29	406.62	1628.5	212.03	1697.67	2474.08	2425.42	1449.31	390.56	967.11	713.62	1379.86	659.82	1039.85	884.92	242.5	1164.8	2131.56	408.04	1382.19	1076.05	1373.27
Hsa.3566	2038.15	1526.11	273.04	425.94	694.95	3296.28	793.9	1394.93	601.37	441.55	1055.99	210.4	750.21	833.06	2855.27	1710.58	766.37	443.83	1642.39	1962.53	5247.25	731.14	1286.97	1096.8	1111.29	1892.04	679.46	2049.91	1664.52	1549.69
Hsa.689	1044.16	602.18	814.72	1036.68	1404.97	1441.47	1091.64	1444.03	849.24	1193.9	824.51	329.92	827.72	1505.49	1927.12	498.39	209.19	807.21	626.32	1307.06	1713.01	1038.55	1396.09	582.2	985.73	1146.63	1106.59	1922.34	576.42	495.68
Hsa.624	2453.37	1373.1	2009.35	2454.5	3530.37	2178.16	2732.41	2854.7	1123.46	2952.12	2020.71	501.93	1682.04	3490.99	3827.43	1830.89	300.53	1919.09	1925.73	4142.99	4194.41	2790.46	2885.81	471.77	1953.75	1892.83	208.84	2969.19	764.48	1061.03
Hsa.1978	1076.21	391.48	303.46	374.8	1491.71	1040.33	816.21	1061.3	252.3	499.23	1178.74	208.53	861.12	528.73	1371.73	845.54	361.45	875.72	626.98	436.95	3249.54	1298.53	602.75	825.83	301.52	853.98	1017.91	1360.86	1184.98	1602.18
Hsa.3409	2232.39	1455.16	515.95	799.99	1138.78	3979.34	1024.53	2160.72	1105.91	600.3	1748.02	354.3	544.73	564.79	1046	1945.35	1000.22	923.23	1521.37	1750.97	3095.66	890.11	959.06	2353.8	925.45	2276.23	919.8	1750.52	1393.2	1354.47
Hsa.5346	572.92	493.12	522.4	660.68	796.23	1043.2	834.72	1761.77	444.97	578.85	639.42	206.83	677.91	688.3	1246.38	813.61	330.21	628.89	734.51	1322.7	2149.2	933.1	1552.91	1414.7	1049.62	1123.82	1853.01	1979.01	467.35	526.7
Hsa.38205	927.44	792.69	485.86	656.63	700.82	1041.22	539.52	251.09	620.58	722.27	927.69	205.71	223.21	821.13	1044.31	841.67	721.15	549.15	885.47	1184.91	1682.79	743.94	624.58	617.34	630.15	972.93	258.44	624.82	567	468
Hsa.2582	929.56	278.34	248.46	315.12	1154.03	925.96	637.36	854.76	247.11	388.19	1124.4	205.63	722.06	489.73	1280.71	429.51	259.94	683.86	591.4	318.39	2475.14	983.89	694.71	348.72	215.63	771.48	792.5	1079.1	1172.1	940.21
Hsa.11712	1449.74	1635.04	724.75	761.73	1403.19	2777.77	484.1	1179.85	387.09	811.58	1359.32	203.53	410.94	483.87	708.88	1115.54	1285.72	1004.8	1158.38	3161.74	1096.5	765.61	1402.93	410.82	1059.32	1286.04	358.15	509.1	443.1	439.71
Hsa.10755	3973.02	2265.73	1558.41	1827.6	2878.95	5364.68	1877.97	1339.89	335.86	1175.48	3241.49	202.98	3577.44	2579.92	4976.14	1388.06	1412.81	1228.73	1030.51	1685.8	953.71	1459.28	1541.3	371.76	714.89	889.96	439.98	1338.03	927.34	1177.66
Hsa.2600	941.93	418.93	435.68	923	1426.49	849	1787.04	409.08	377.08	744.06	1819.87	292.28	592.88	632.58	1478.5	910.3	202.4	625.72	546.41	645.28	2277.07	637.9	1061.68	284.35	396.31	1321.98	572.59	702.55	628.24	676.23
Hsa.68	1333.73	483.05	878.5	1051.66	1922.1	2128.34	381.99	617.65	246.12	869.34	708.88	200.94	1101.96	2291.89	3829.57	611.89	338.36	1269.74	1213.61	1659.71	4049.63	792.46	1515.49	200.95	626.06	407.57	953.14	1757.55	944.9	986.8
Hsa.4316	836.61	464.72	554.79	979.91	987.35	978.41	626.49	605.89	510.79	828.07	575.58	283.03	705.88	1626.33	2164.89	506	195.16	951.39	547.88	1561.77	1819.32	806.09	965.43	495.74	1236.73	893.59	1096.27	1323.24	652.15	512.3
Hsa.2918	1182.11	259.79	457.17	571.88	1062.31	1378.12	371.29	1105.29	1877.33	410.29	1485.79	372.15	482.3	2314.2	3650.79	390	223.19	392.02	674.53	1264.5	2822.76	339.67	1379	307.79	439.92	2294.59	210.62	1059.81	920.61	955.92
Hsa.914	537.47	1241.24	1025.53	2759.99	1730.72	2521.85	717.45	516.51	406.15	1046.09	730.39	192.58	547.53	942.79	1906.43	297.16	801.39	750.58	789.98	2350.53	1440.46	773.68	1566.68	953.05	811.25	456.9	1630.12	2160.99	1385.76	818.62
Hsa.7280	1465.86	417.28	761.83	651.97	1397.62	2328.87	713.99	286.71	390.27	941.91	742.73	191.96	1064.92	2406.1	2417.94	449.65	456.94	613.76	441.99	2497.08	2114.08	891.32	1006.67	720.35	482.5	514.13	668.4	1516.74	631.31	462.47
Hsa.8126	664.61	373.88	749.96	717.93	1015.4	1119.25	413.1	368.95	267.06	481.72	853.84	191.7	726.72	1110.08	1909.86	366.69	774.6	686.12	708.61	2661.78	1188.27	512.67	1362.09	920.87	1050.96	1740.9	2042.67	1431.92	525.98	613.52
Hsa.1737	1398.87	8535.36	2331.93	1267.7	6225.42	9159.36	4704.26	5482.77	876.74	1246.67	6224.34	773.64	3756.47	1912.92	3640.72	2236.79	9984.6	3118.79	1363.11	1595.59	2539.97	2227.92	2699.21	1514.91	549.15	1127.58	1021.72	6962.73	1071.29	1156.56
Hsa.1939	1599.65	1282.76	593.28	500.9	1384.72	2522.98	540.25	188.55	432.39	756.08	2354.69	567.79	985.53	1112.02	1466.93	758.41	2008.8	843.82	1070.54	407.58	2107.55	680.89	1082.55	1102.65	270.59	934.16	1331.05	726.26	783.23	785.3
Hsa.2929	1141.67	672.66	382.2	773.56	822.38	1514.96	487.71	343.58	686.25	510.12	1133.89	188.38	676.49	1142.75	2395.48	886.14	462.43	371.17	656.19	1128.81	1534.99	321.91	899	485.15	614.75	752.56	296.08	1351.01	649.75	647.4
Hsa.21232	826.06	188.24	437.05	506.1	1107.06	705.49	259.18	226.13	300.51	689.8	1053.22	319.36	422.45	699.68	861.42	646.83	202.71	609.57	457.9	299.4	1988.06	490.75	584	266.86	292.2	928.66	488.44	618.15	480	478.98
Hsa.1961	737.87	409.97	371.88	593.16	1006.66	540.94	541.39	258.2	251.4	534.15	1683.2	185.98	565.33	963.17	1540.84	738.26	275.91	542.78	511.32	335.73	1842.7	676	864.46	238.49	238.58	1129.96	403.64	710.85	440.62	548.58
Hsa.916	508.27	632.18	946.05	2608	1530.04	1838.45	383.56	199.3	348.31	583.48	1076.73	182.43	908.58	749	2552.39	337.28	511.45	644.23	605.61	1426.86	1222.09	457.91	996.59	525.9	544.9	598.56	1354.7	1581.77	1594.23	370.17
Hsa.1732.1	1760.06	624.02	237.43	504.6	586.12	1416.69	455.17	1335.41	369.97	239.51	1357.86	190.44	1718.94	1284.03	1672.71	2040.37	361.13	239.73	226.95	680.9	633.75	547.94	689.06	276.98	330.78	447.93	272.11	333.51	354.33	433.9
Hsa.13183	905.74	963	237.39	371.5	479.95	907.25	581.66	451.84	465.39	183.16	1005.75	267.56	556.88	563.52	435.43	808.77	698.59	381.79	365.44	722.15	338.65	611.84	626.54	340.79	447.25	1017.06	275.81	789.24	478.43	473.62
Hsa.4252	488.62	448.9	363.47	501.62	460.8	740.62	509.5	1229.35	258.16	483.41	441.55	179.66	444.95	598.86	873.57	527.82	228.04	821.22	723.09	1428.11	1629.56	711.97	961.83	869.69	829.12	554.26	1341.23	1648.33	668.47	447.13
Hsa.572	400.6	309.39	404.19	727.83	853.07	692.13	500.59	362.82	566.41	585.74	435.39	208.16	486.58	851.9	1295.67	326.48	177.59	606.84	471.53	1026.02	1204.3	533	763.95	497.31	495.33	479.24	877.54	1103.35	391.68	277.69
Hsa.45260	486.83	372.08	661.68	518.37	774.72	826.44	609.89	265.43	289.25	876.22	733.16	176.07	502.12	1205.48	1131.06	578.24	222.17	660.46	290.35	622.19	1378.29	812.83	888.9	318.17	598.66	558.96	513.12	720.27	294.57	309.24
Hsa.73	518	326.39	405.83	425.56	567.08	787.46	536.94	1259.42	430.7	404.35	550.2	174.57	618.9	832.56	938.35	359.82	177.53	412	379.03	808.73	991.11	459.82	781.85	677.65	433.39	491.76	1603.66	1331.79	413.58	349.23
Hsa.3225	973.89	672.2	591.85	963.93	1100.23	1260.44	415.39	283.61	392.71	1028.47	1134.69	170.62	224.03	971.18	1413.75	1049.9	753.15	554.65	1602.06	1985.5	2144.11	611.3	504.98	311.55	755.91	1249.84	228.98	617.94	552.36	546.28
Hsa.6977.1	489.73	458.93	300.8	377.51	650.31	1128.99	400.46	231.07	315.38	224.35	639.88	181.73	730.84	1425.83	900.73	328.54	463.06	484.5	395.74	637.8	880.35	485.07	583.06	393.88	285.18	447.24	725.32	527.48	281.18	374.96
Hsa.3129	765.74	562.75	169.88	424.94	530.02	875.14	532.07	291.2	590.88	367.37	738.41	168.25	770.45	1412.27	1786.87	1018.1	487.66	478.12	373.17	506.26	2231.46	560.11	530.29	510.55	604.35	737.73	318.07	849.14	541.39	371.99
Hsa.34312	1297.99	499.3	303.31	315.62	603.16	1472.74	353.26	264.27	855.72	469.23	823.48	170.17	342.57	868.15	2282.01	544.58	260.88	297.75	513.25	1136.76	2041.83	321.09	356.51	325.27	299	551.34	167.09	553.43	367.39	412.44
Hsa.41309	560.14	489.3	607.36	812.99	652.85	609.51	482.18	485.09	700.42	988.43	473.56	200.01	612.2	1030.48	1262.66	485.67	439.72	552.48	503.04	566.44	1140.42	404.78	1028	391.86	643.44	492.35	583.13	1071.85	390.9	291.15
Hsa.537	1035.55	523.5	539.26	563.29	905.04	1075.41	754.62	872.26	436.9	713.35	654.86	165.52	741.03	1020.42	1992.18	613.83	271.8	630.48	847.35	1047.89	1632.05	1041.77	1384.65	437.47	955.63	806.6	768.26	2379.37	590.44	500.25
Hsa.36694	926.86	629.49	410.81	644.02	785.23	972.88	500.45	576.74	632.17	646.14	959.31	226.37	332.16	1508.04	1399.72	743.49	402.61	348.37	516.81	484.74	1127.03	556.31	678.12	384.86	478.23	667.53	235.03	528.03	342.83	319.32
Hsa.957	505.07	558.36	434.58	696.59	923.52	1325.93	554.47	678.46	370.72	528.86	529.2	161.72	434.85	734.77	1840.71	519.08	409.1	1037.64	1371.38	3490.59	4029.87	1009.07	1428.3	1127.58	1589.51	1777.43	1948.49	2363.99	781.21	655.78
Hsa.668	429.34	391.42	324.83	334.03	510.52	668.07	587.77	1487.32	308.05	336.12	397.53	200.72	288.2	323.72	661.07	556.02	213.69	451.55	509.53	1693.6	1241.67	367.12	914.26	707.05	462.67	446.68	1125.2	962.34	177.02	240.9
Hsa.10975	2183.21	825.5	332.67	330.44	641.23	1500.11	728.49	1750.28	352.16	331.25	1322.24	160.25	1105.99	1191.51	1575.27	1150.86	204.28	296.74	606.37	2006.57	523.62	847.83	715.5	315.47	584.43	1752.94	419.38	1628.86	1134.99	824.82
Hsa.451	371.05	278.51	311.54	723.85	645.41	457.45	288.18	562.65	398.51	542.05	322.35	159.55	592.13	1057.71	1319.35	379.46	257.55	656.53	434.15	1854.9	1977.3	608.26	920.46	665.46	907.91	799.88	675.39	1309.51	917.02	633.84
Hsa.41357	478.76	572.1	1108.79	2872.82	1453.66	1995.31	455.06	203.94	312.26	652.79	970.67	159.49	736.7	830.92	2066.02	324.38	551.83	645.94	634.25	1354.94	1016.72	418.7	1055.3	449.12	566.04	618.85	1603.26	1769.5	1325.62	395.26
Hsa.810	410.14	495.84	614.78	3044.34	543.07	4120.39	1529.28	773.3	699.32	502.99	1093.2	513.41	1160.09	768.94	1083.42	492.1	1660.74	290.51	336.24	355.34	805.59	417.73	1072.28	270.86	252.28	508	335.03	1288.91	156.99	186.71
Hsa.2071	742.82	156.81	298.75	482.97	1347.47	772.3	462.02	745.75	263.34	610.52	990.3	296.99	737.34	735.81	773.17	447.83	172.88	665.89	665.58	265.55	1675.17	511.13	619.82	158.14	207.57	1379.44	805.12	971.99	809.43	880.22
Hsa.2655	1842.51	475.79	604.2	704.33	1969.33	1274.65	1068.59	1765.96	714.74	1305.93	1808.16	370.56	1484.6	1307.36	2883.36	686.67	154.37	960.85	439.66	581.93	2693.87	955.44	659.74	461.26	654.11	1445.49	726.49	1490.16	1393.09	1162.95
Hsa.91	564.94	418.44	558.73	441.77	804.23	768.96	428.88	276.89	480.38	654.26	708.69	250.24	521.93	537.03	753.94	468.19	342.97	692.24	419.86	1046.64	1097.9	658.39	884.3	558.53	713.56	459.94	713.88	740.42	283.03	328.92
Hsa.558	242.66	200.77	553.77	503.49	391.75	593.89	292.96	374.13	337.29	240.95	349.14	153.47	272.4	1201.33	1615.4	692.54	180.58	304.55	396.63	1879.17	1777.09	787.09	1211.73	563.21	1227.97	2235.58	341.49	2093.63	477.83	461.54
Hsa.1222	1403.68	1648.64	221.73	417.1	771.65	1899.43	756.35	988.31	572.4	202.58	1130.79	308.33	316.7	676.34	1211.92	1033.36	799.8	520.24	915.33	2444.4	454.83	582.32	934.68	333.96	563.8	1383.49	360.45	1267.66	743.3	925.89
Hsa.3017	1624.97	1314.52	157.73	600.12	593.98	2352.48	529.4	1099.39	680.87	681.15	1011.14	152.59	726.21	730.71	623.85	1443.17	816.74	347.65	1273.94	1109.93	4674.69	728.69	788.76	1283.53	1236.88	921.6	252.65	1106.05	858.77	1154.98
Hsa.3409.1	753.39	570.77	188.88	310.83	546.62	1687.41	687.53	1348.04	550.96	256.7	666.47	169.89	287.15	330.35	868.31	681.86	436.68	401.32	655.19	835.16	1565.42	381.75	339.39	1077.93	480.72	820.37	447.05	868.77	523.14	581.75
Hsa.652	669.41	587.76	885.7	989.86	1011.9	817.53	875.16	457.07	1330.87	866.09	851.86	633.17	509.87	1163.34	223.57	540.02	392.5	1053.79	667.66	1499.29	922.38	1078.59	945.58	1243.41	977.69	927.62	1189.12	1715.37	410.86	405.2
Hsa.1829	850.58	1467	582.08	2063.54	1151.43	2308.05	402.94	344.86	266.07	348.65	1191.3	145.77	505.86	739.02	931.46	564.66	966.29	532.8	899.66	1682.1	617.15	483.08	850.28	422.36	656.74	701.42	631.13	1617.91	1666.54	639.12
Hsa.1367	1198.9	1490.76	241.18	145.27	561.35	1020.12	589.87	983.42	282.71	184.85	1325.74	157.56	1601.08	1994.65	581.91	845.99	1461.01	538.17	322.76	1340.42	743.17	506.51	801.65	246.22	380.35	1203.88	253.96	590.28	387.2	579.85
Hsa.63	874.99	376.25	804.94	987.87	1106.49	1427.14	621.98	248.52	489.76	860.5	864.45	145	1323.07	1340.03	2553.28	553.11	372.24	750.37	438.13	1300.32	1825.08	1152.85	1330.62	594.53	1011.67	770.23	2030.73	1998.95	560.05	652.32
Hsa.27491	1441.02	363.48	559.16	618	1876.74	1273.81	367	431.06	303	966.9	1250.83	286.8	1158.59	2866.98	2651.57	413.52	293.01	926.94	585.52	331.22	2988.08	933.09	540.8	144.91	244.76	597.29	378.92	1403.29	1134.22	1050.64
Hsa.1803	455.9	878.35	160.63	624.87	619	711.3	615.96	409.78	468.95	212.5	735.08	464.64	831.12	947.75	576.82	676.79	899.91	322.15	574.59	904.31	298.08	586.59	1004.44	314.53	498.42	754.78	289.05	695.25	325.76	447.7
Hsa.3197	1161.34	677.83	270.2	518.96	840.44	1912.14	316.75	299.47	809.11	403.06	930.55	230.99	314.07	856.33	1803.3	594.48	386.13	390.23	977.74	2177.95	3874.93	486.95	466.49	930.79	585.84	623.71	144.71	766.76	558.77	566.75
Hsa.22614	738.58	434.61	532.26	700.75	1314.65	928.17	334.77	333.22	164.38	726.61	1025.31	144.71	525.33	669.75	1192.26	537.16	521.86	617.82	613.98	670.45	2455.63	535.98	670.21	209.61	326.21	861.46	393.43	844.41	707.36	695.93
Hsa.45604	2218.11	672.67	804.73	1024.2	1341.4	1533.49	1561.26	704.31	570.45	1106.68	1618.66	144.62	1599.75	2713.22	4784.39	811.61	601.49	1439.63	407.53	2767.45	4792.16	3964.98	1995.1	891.05	983.41	1496.54	1087.06	2669.13	1239.87	788.77
Hsa.36957.2	640.09	479.06	329.99	1025.11	733.06	1163.8	303.69	497.74	402.15	410.66	627.54	167.14	376.49	781.89	1174.26	464.36	309.09	248.19	532.6	827.79	1354.51	454.46	462.19	523.17	519.44	428.29	144.07	526.93	376.64	327.52
Hsa.11096	1391.34	867.53	450.57	397.39	954.45	958.59	430.06	411.46	321.44	325.33	1213.21	143.84	311.17	338.01	1067.19	925.57	1062.52	490.72	505.42	1508.6	682.6	526.03	901.61	329.35	518.05	779.58	249.57	631.13	437.9	642.68
Hsa.10306	1234.25	796.98	366.14	604.56	708.09	1038.69	373.79	457.56	250.84	424.88	1012.02	142.51	655.48	751.52	787.42	1021.2	677.46	500.84	745.53	1549.37	595.85	618.82	827.78	332.98	555.06	843.21	291.74	811.74	519.68	498
Hsa.43252	408.4	370.24	462.51	731.07	617.32	545.22	229.66	141.59	300.31	558.7	304.3	201.84	477.75	672.31	550.63	372.91	298.49	745.26	561.56	504.22	1118.67	430.14	557.62	347.65	821.1	277.92	653.79	987.92	449.59	403.11
Hsa.5821	693.29	375.19	640.85	797.34	924.43	1314.51	502.9	263.06	141.18	454.67	948.3	149.78	723.87	1538.53	2065.99	397.52	850.11	746.41	742.97	2200.06	956.41	830	1856.4	935.8	748.72	2109.76	1258.73	1994.34	444.82	695.09
Hsa.733	1392.05	383.19	704.31	1059.45	892.74	1081.13	716.71	2090.1	745.59	1070.17	1131.33	308.71	994.23	2160.84	2577.83	942.74	140.93	1101.73	937.1	2804.95	3121.65	1259.42	1296.02	681.51	1589.36	1562.3	1011.7	2529.71	1688.98	907.19
Hsa.2357.1	1002.61	565.72	482.2	701.69	1041.72	637.07	904.84	515.98	824.53	730.78	1729.54	140.34	772.29	804.03	1595.32	528.88	557.07	530.92	496.2	280.69	1506.32	657.62	801.59	349.37	411.67	1157.26	536.93	1205	469.27	561.36
Hsa.31	1733.36	5932.87	2384.78	1579.71	2476.1	6091.35	4388.3	3504.68	875.91	2440.97	6251.06	344.11	1387.6	4636.33	8031.3	3125.16	8848.48	2598.07	1582.81	719.08	4394.43	2334.09	3522.31	2031.22	566.53	1052.88	665.29	6354.4	1193.6	1148.51
Hsa.24539	492.08	189.9	231.48	283.98	1151.51	486.26	254.33	175.7	250.14	410.7	763.68	139.76	624.79	574.16	1377.88	397.68	163.1	576.05	288.15	163.44	1313.17	347.01	399.06	297.93	287.97	448.96	318.92	492.28	435.13	595.67
Hsa.22614.1	1146.54	659.77	649.69	958.98	1465.27	1042.68	776.88	366.14	245.94	674.96	1857.19	138.82	1209.41	1540.32	3026.49	699.93	685.83	603.89	588.31	367.45	2343.16	789.98	1233.1	241.76	331.13	1068.03	407.13	886.58	676.1	639.78
Hsa.6146	466.94	368.23	635.18	404.56	777.91	1001.03	332.27	410.85	470.89	534.14	291.48	230.26	556.2	1040.92	1379.53	208.83	136.56	542.89	415.44	1423.97	1139.42	400.03	926.22	582.77	823.46	413.39	643.52	882.23	295.82	325.48
Hsa.45604.1	1064.78	386.4	509.62	787.67	767.2	934.92	874.17	422.42	422.3	700.62	901.42	136.14	1125.7	1645.83	2908.62	425.53	378.42	882.26	241.33	1597.88	3221.46	2341.42	1193.83	643.37	658.83	808.72	874.94	1663.86	714	479.54
Hsa.19	634.86	327.01	295.99	500.86	794.19	497.36	496.53	206.55	173.83	379.8	1187	140.01	611.64	859.05	1218.68	482.64	334.75	460.61	456.11	135.53	1859.97	544.44	766.93	196.7	180.21	669.79	423.09	678.63	505.11	424.04
Hsa.644	533.39	389.27	458.57	878.5	788.16	747.39	355.25	475.83	387.95	669.7	384.08	168.24	461.59	800.59	1136.11	262.91	133.31	401.14	453.48	870.07	859.87	415.8	679.98	214.17	567.29	328.83	453.12	765.69	253.74	271.96
Hsa.21418	668.05	245.72	455.93	388.17	1217.77	898.59	344.03	203.42	145.36	553.41	675.11	158.88	507.01	598.17	1449.23	330.4	349.23	559.16	361.27	364.88	1996.77	471.38	449.17	132.66	207.21	313.12	204.16	598.69	576.24	593.73
Hsa.18664	977.14	1007.01	335.49	500.41	792.72	1711.04	464.06	612.57	357.12	344.99	986.64	189.73	168.83	177.12	915.56	977.56	783.72	434.33	711.22	1676.72	641.09	599.72	738.96	405.01	637.95	1220.57	277.94	993.93	640.61	650.03
Hsa.25451	761.49	245.23	191.31	505.88	1039.6	521.47	487.77	555.14	153.71	469.42	1042.32	186.85	322.19	267.84	1103.83	216.98	168.14	621.63	344.88	364.54	2290.15	1094.27	673.82	180.01	130.21	482.33	327.6	348.13	463.97	438.62
Hsa.8831	321.65	249.95	348.06	443.04	689.12	547.25	364.38	227.71	235.14	427.22	561.09	129.01	444.34	707.29	1173.67	364.34	492.73	370.47	257.85	531.01	827.76	379.32	1315.89	738.59	335.65	452.13	379.14	609.9	197.1	227.53
Hsa.10510	718.59	786.17	196.5	799.84	616.57	856.51	409.28	357.32	390.04	202.1	1090.41	128.24	1425.84	1348.43	1679.31	1004.35	383.02	301.93	809.28	1468.51	128.51	432.52	884.97	220.64	540.21	1581.57	509.81	959.32	1965.92	1443.4
Hsa.514	307.89	199.88	373.54	364.14	487.65	422.82	307.55	498.25	250.44	448.19	484.73	145.25	381.56	660.28	482.61	410	146.91	349.44	288.05	726.1	745.18	412.37	474.34	217.06	356.82	387.35	427.68	495.1	194.26	230
Hsa.2663	623.43	231.31	262.21	384.02	1008.35	586.66	409.16	736.58	300.53	612.57	687.46	211.12	451.13	459.28	1011.86	265.17	148.6	355.36	267.81	286.23	1314.32	550.54	315.84	220.04	307.69	631.21	342.66	494.79	340.9	438.49
Hsa.120	1650.22	826.18	439.15	167.83	848.58	1540.86	490.3	372.11	649.22	587.94	1710.34	191.28	1482.84	1114.77	2220	711.37	375.99	445.19	392.27	1236.92	438.34	354.71	402.2	126.67	383.88	842.84	223.41	552.04	548.41	497.76
Hsa.1137	1494.55	925.45	260.17	349.15	529.06	1295.26	620.79	1238.03	230.35	227.12	1471.86	126.51	1071.8	939.35	1485.86	1132.54	487.75	802.19	685.9	1979.88	654.99	631.43	853.18	244.33	780.59	2115.86	489.33	1290.85	1183.87	971.54
Hsa.2831	1864.18	806.75	474.72	693.01	1690.5	2878.86	427.06	235.12	1199.42	341.28	1227.7	223.14	484.8	2200.8	3013.11	909.1	831.17	312.06	671.31	550.85	2872.37	406.65	688.05	657.12	329.72	821.85	126.42	600.99	449.96	780.51
Hsa.2015	594.69	173.25	163.41	467.48	1130.76	470.02	349.88	219.05	252.1	488.05	859.61	182.91	467.79	807.78	1202.29	405.36	273.98	616.41	470.95	205.21	2288.98	695.48	249.3	238.49	125.28	612.88	902.32	764.27	719.71	743.6
Hsa.10305	1114.5	1152.23	199.38	250.13	329.32	798.95	545.7	259.21	193.8	208.38	1370.91	124.74	931.01	1138.35	1216.96	784.91	581.39	326.45	318.25	373.54	192.83	579.96	801.79	285.35	302.72	734.14	289.45	804.78	499.22	531.78
Hsa.2244	1185.44	145.62	259.91	278.29	1132.51	822	317.44	383.31	209.01	365.41	975.16	212.82	642.13	930.01	899.41	273.51	124.53	505.74	460.65	316.21	1849.4	352.22	475.18	169.62	151.65	751.67	480.36	639.77	642.09	570.58
Hsa.832	627.65	388.57	491.91	555.5	760.65	1026.59	429.99	248.99	271.57	397.25	462.88	124.34	684.99	968.14	1653.16	747.51	326.66	2973.81	615.61	1965.47	2881.99	912.68	1414.41	936.55	1000.02	918.93	1424.32	1690.26	693.31	502.25
Hsa.1116	835.95	896.47	133.26	338.96	290.58	708.7	725.97	2084.25	272.47	124.1	826.26	166.92	692.51	503.79	646.83	619.71	827.46	300.07	794.09	2203.76	242.7	767.8	1253.87	466.11	494.87	1594.92	1125.47	848.52	932.68	693.29
Hsa.422	390.3	240.12	304.74	461.49	572.23	481.41	322.22	308.52	240.73	465	301.44	124.05	422.81	928.21	1016.85	232.64	145.66	278.5	251.88	355.17	781.57	624.21	576.96	155.94	320.11	258.83	336.28	563.79	148.91	174.3
Hsa.2773	757.3	204.79	210.48	291.82	828.88	644.33	288.63	223.93	148.66	336.16	1026.18	162.72	563.47	587.75	1225.3	540.59	123.64	1087.11	550.54	773.48	3441.92	1142.51	673.64	369.53	415.8	800.57	878.32	714.77	1164.15	1033.6
Hsa.39141	605.65	702.36	218.26	539.6	508.63	714.35	560.89	190.49	409.08	405.37	398.33	212.83	123.05	416.09	679.32	267.8	521.94	346.43	680.8	407.24	954.88	705.15	502.01	372.3	493.04	658.74	222.52	476.71	456.98	374.89
Hsa.1822	637.55	640.46	285.77	944.53	1078.84	1595.12	324.94	487.79	572.84	167.86	854.81	122.55	924.04	790.27	1425.38	760.14	275.68	605.76	848.02	2872.49	277.77	339.94	913.52	381.24	866.66	1535.08	552.74	1280.46	515.58	701.54
Hsa.6376	298.56	227.41	407.62	423.2	655.22	517.22	304.49	283.62	249.95	489.51	353.34	137.58	388.62	555.35	678.89	279.83	256.42	391.12	238.52	563.3	783.54	372.74	410.78	223.78	327.36	289.31	396.84	575.69	206.98	205.4
Hsa.580	671.13	325.9	591.99	1146.92	973.98	810.03	779.87	392.93	276.26	749.74	769.26	121.14	794.89	1227.52	2224.05	398.22	145.18	522.36	337.14	533.73	1886.54	517.03	874.01	319.83	516.62	545.27	701.13	1292.76	144.88	262.62
Hsa.24948	620.04	253.56	303.79	305.82	1044.09	688.22	384.71	268.46	153.12	504.58	682.78	120.76	650.81	629.47	1189.05	299.52	167.97	693.22	419.2	370.12	2211.17	713.58	499.22	188.21	344	483.77	343.52	619.92	753	752.09
Hsa.24652	488.65	257.83	212.01	289.96	755.71	465.94	270.68	123.88	238.58	367.4	1342.17	206.58	461.48	872.71	1138.1	480.91	286.56	365.31	180.95	294.59	1050.8	395.95	488	175.44	191.96	775.13	321.21	559.78	354.43	303.11
Hsa.2463	592.25	444.32	644.31	665.98	1478.35	1024.3	259.91	441.69	120.2	960.17	810.17	155.96	216.52	254.46	129.52	624.11	752.44	699.21	592.45	853.58	1954.73	430.54	572.47	123.39	375.98	643.51	225.63	378.99	331.34	379.14
Hsa.3003	895.05	754.17	185.79	383.32	440.97	1736.59	410.7	536.45	331.95	271.81	672.57	120.12	538.66	444.06	1948.21	982.62	370.11	291.45	1058.64	757.47	2964.83	385.02	724.3	409.23	339.31	770.38	277.68	1680.09	715.92	1020.68
Hsa.812	520.4	227.55	297.22	304.32	589.58	594.59	358.77	218.72	283.5	343.81	459.13	119.93	443.86	738.63	837.57	425.28	124.49	434.45	418.59	1691.48	1617.55	682.39	677.82	329.18	921.36	739.37	671.68	495.85	339.08	426.63
Hsa.8305	422.44	306.4	355.95	382.84	470.24	582.28	501.76	801.05	308.98	482.23	327.26	119.7	349.54	608.44	1052.48	394.82	134.77	596.37	502.31	776.14	1224.29	437.53	742.45	300.19	405.26	723.98	626.82	815.3	233.43	230.1
Hsa.1130	3564.9	1124.52	713.8	800.84	1454.51	2911.41	1209.07	224.39	218.95	742.28	1985.95	119.51	3628.29	2507.94	4493.08	687.49	295.77	395.4	296.23	452.02	131.35	772.76	386.17	161.16	141.89	569.18	153.17	674.7	435.56	1030.45
Hsa.2360	1458.73	349.62	473.66	355.24	1866.99	1140.64	795.3	1658.42	785.85	1067.07	1391.55	496.92	1087.06	1149.41	2309.03	405.73	118.45	685.57	520.47	458.65	3191.34	946.28	400.26	549.66	383.02	854.86	1000.05	895.08	968.05	1114.24
Hsa.570	528.32	324.22	426.49	414.41	649	526.09	468.62	220.15	319.99	526.67	375.92	126	551.49	914.58	1335.04	214.33	118.25	270.4	292.1	473.14	831.63	455.74	531.42	135.42	335.68	443.14	270.89	679.43	190.12	245.26
Hsa.15115	601.61	747.13	170.46	399.32	347.03	671.69	405.58	289.35	210.23	118.17	654.09	121.45	137.3	267.78	408.17	445.24	592.67	283.52	392.02	428.17	287.42	467.15	525.99	171.95	311.43	570.02	146.68	644.84	351.26	319.67
Hsa.36074	1117.1	681.24	252.4	862.22	805.2	1203.12	564.15	349.57	446.83	459.67	1056.47	118.16	353.6	1170.82	1672.55	924.52	476.05	345.95	680.99	1104.57	2307.96	689.37	621.17	598.89	441.04	1085.08	352.38	745.3	673.22	456.27
Hsa.304	1014.41	634.92	338.46	767.58	736.16	1973.43	472.2	201.39	356.08	404.15	1172.85	116.9	362.73	466.61	995.29	1060.01	1032.91	442.8	694.56	1150.62	1775.47	527.07	703.94	939.38	631.98	674.93	423.12	348.34	541.29	581.67
Hsa.7498	513.07	303.54	280.52	433.23	528.57	575.54	328.75	503.06	387.21	443.15	334.45	141.51	517.53	740.01	1426.64	465.84	116.81	339.12	354.79	1797.32	1151.74	418.89	544.86	496.35	709.55	520.85	762.92	945.44	433.42	432.59
Hsa.338	1700.93	461.68	317.76	385.56	584.74	2148.26	337.86	122	397.74	445.83	854.93	115.6	522.27	1387.74	2874.64	645.48	218.15	484.15	860.32	1229.62	3481.22	506.86	613.69	389.55	382.36	970.92	387.33	873.65	930.07	700.9
Hsa.6671	609.65	360.49	518.96	439.92	684.87	966.96	796.2	961.04	269.06	595.03	422.32	115.21	551.48	476.01	1483.67	444.71	178.25	432.01	519.31	801.94	1433.07	403.5	758.95	369.05	406.65	268	351.45	1270.28	180.83	226.26
Hsa.2846	1340.75	753.2	206.51	1021.02	488.45	1305.51	346.91	238.67	340.25	331.88	1635.24	115.19	392.15	1383.69	2892.32	1118.51	407.65	367.48	1293.72	985.83	2512.33	517.09	1012.33	436.79	559.86	3063.24	209.2	1335.13	773.44	983.53
Hsa.9255	244.91	241.81	273.82	317.92	281.78	396.1	336.11	187.42	331.75	284.78	382.8	114.95	344.02	637.02	716.93	178.3	139.21	289.11	119.52	136.33	681.7	342.59	304.71	268.2	219.79	219.61	448.91	632.27	131.21	134.19
Hsa.915	317.28	415.13	317.85	344.32	424.05	304.2	385.83	196.54	259	444.56	468.03	114.89	423.45	802.13	901.61	264.12	421.72	314.33	223.74	372.43	582.86	411.24	620.56	326.46	351.59	327.05	243.98	485.91	219.86	249.58
Hsa.9817	494.35	188.67	306.4	374.33	516.4	542.48	298.7	251.79	396.29	368.67	624.21	121.87	723.03	979.49	1769.12	468.5	121.2	754.02	332.24	737.07	1010.99	773.9	878.9	352.01	675.71	538.6	799.23	1282.23	273.85	435.15
Hsa.1181	1000.49	592.41	171.34	322.56	602.12	627.5	466.42	407.71	275.15	222.27	944.17	114.54	1144.3	685.44	1375.14	507.63	494.81	235.71	359.81	720.76	270.94	339.82	652.01	236.64	283.01	516.23	402.4	582	438.22	546.09
Hsa.26128	492.99	254.84	400.21	446.07	998.62	588.22	354.02	121.1	114.41	562.08	879.75	170.24	453.67	637.13	617.83	497.66	282.32	630.11	578.37	299.73	1684.76	582.72	498.07	168.73	241.05	671.11	365.02	430.21	548.87	532.72
Hsa.546	375.12	314.72	547.59	580.44	687.92	561.2	333.38	402.48	245.29	630.35	556.65	171.15	504.53	876.42	858.12	405.56	114.23	501.29	284.47	679.49	1068.79	508.9	838.97	227.45	441.34	438.27	512.83	634.58	248.62	240.01
Hsa.991	236.59	169.35	382.91	525.06	463.52	429.6	225.13	258.36	328.63	578.25	375.94	112.72	485.34	627.41	1056.15	178.7	117.67	527.34	216.13	342.33	1039.63	254.12	397.65	244.96	547.74	229.45	311.17	454.04	169.89	134.1
Hsa.31882	756.25	356.27	367.98	552.8	721.16	875.6	381.5	290.34	455.91	644.88	871.13	231.58	191.96	350.17	662.34	729.11	443.42	403.86	803.5	1230.73	1768.82	647.97	411.13	336.32	510.75	650.09	269.33	468.8	377	262.27
Hsa.3922	767.6	438.56	203.99	760.85	465.1	975.18	392.78	176.17	383.08	414.96	876.55	113.12	347.94	530.26	1365.32	680.43	209.04	304.84	483.51	671.12	1258.46	260.41	474.4	324.67	380.84	933.28	295.8	561.25	612.66	583.43
Hsa.41218	361.87	298.11	552.58	377.85	696.6	666.99	373.74	343.51	217.09	700.1	498.98	112.03	523.46	908.46	644.51	435.7	222.07	452.64	194.41	796.66	965.78	412.32	609.98	183.09	339.62	363.26	347.91	702.81	254.66	266.31
Hsa.2710	916.3	240.41	351.75	311.94	1310.45	1000.86	322.68	333.07	505.77	776.45	1271.76	497.2	673.58	738.03	1549.72	673.86	111.97	515.63	347.69	697.03	1997.75	458.29	663.85	340.42	309.82	741.95	678.64	312.34	344.29	320.03
Hsa.307	544.57	391.03	227.69	739.73	549.8	776.75	499.91	168.66	380.32	480.45	591.95	111.66	309.09	1023.02	1146.94	483.72	520.27	218.21	500.63	414.03	1261.92	687.54	491.04	278	356.48	405.92	193.29	571.46	343.21	324.86
Hsa.587	617.05	301.83	572.07	571.47	1071.03	695.9	627.79	694.49	582.3	804.5	761.02	178.37	384.39	672.01	532.99	385.58	179.17	712.77	488.65	1444.43	1486.7	864.37	1169.8	642.92	502.84	831.98	589.2	1378.38	264.03	435.02
Hsa.2095	987.52	510.68	504.55	448.75	1625.44	1311.25	636.45	525.67	111.32	614.83	1256.92	166.93	1205.65	952.62	573.13	276.53	1129.36	639.45	264.96	249.27	1201.18	649.58	760.95	523.51	170.17	183.51	672.55	436.14	429.2	667.92
Hsa.3547	1485.97	587.93	231.32	488.33	472.81	1628.97	417.1	691.18	539.8	271.6	1147.79	127.98	111.06	653.31	1346.57	833.99	235.01	220.86	621.9	750.57	1066.67	470.57	452.02	372.14	392.87	1296.43	183.84	375.57	495.53	425.55
Hsa.3295	974.26	656.39	270.74	1761.14	721.33	1324.49	597.46	309.22	492.7	512.56	1213.74	110.83	862.32	1119.27	2122.16	875.31	578.81	403.53	1418.36	1325.38	2652.71	543.68	786.51	584.9	815.82	1895.91	404.65	1531.32	692.68	960.05
Hsa.778	301.22	363.41	411.34	568.06	434.22	349.77	246.68	347.12	214.78	361.4	380.97	110.81	360.91	520.88	568.66	262.32	274.19	500.85	387.44	247.96	501.49	348.28	784.52	248.64	481.15	290.23	284.47	816.28	320.68	266.71
Hsa.2014	1042.67	201.8	280.62	852.86	1087.03	760.13	249.94	165.95	124.97	551.19	1571.58	110.48	916.16	488.93	1701.73	771.33	1278.78	1348.65	494.28	477.81	2634.76	1266.82	1214.4	753.96	325.97	735.34	625.87	367.5	926.12	1011.76
Hsa.1190	1793.95	870.36	266.72	336.7	556.52	1522.94	608.97	1196.98	328.02	267.58	1272.86	115.95	954.19	912.08	1347.36	591.09	211.47	326.67	549.07	814.73	267.4	464.04	378.41	110.11	358.49	736.43	341.23	1379.78	329.69	707.24
Hsa.4954	378.83	198.75	362.37	324.08	533.35	536.08	363.72	201.74	168.95	505.65	494.5	140.41	610.53	1026.4	1041.73	314.91	109.81	496.02	277.75	221.04	1132.54	552.85	618.66	157.94	393.77	333.64	346.73	715.37	240.85	270.06
Hsa.1939.1	995.14	686.26	350.2	309.3	833.68	1445.64	339.94	109.23	246.32	425.16	1433.45	313.04	589.43	664.29	768.83	432.32	972.67	503.51	602.99	227.64	1137.72	416.41	670.03	610.2	146.71	605.91	764.04	412.82	462.59	465.67
Hsa.3150	472	330.08	154.86	349.17	538.52	774.45	329.33	280.36	344.89	342.11	537.17	109.11	434.81	897.48	1068	422.69	143.02	151.16	484.8	399.26	915.58	513.72	405.47	301.71	235.82	730.43	191.1	782.98	363.17	478.59
Hsa.568	661.38	320.88	777.46	597.39	994.02	844.21	322.06	219.31	305.26	936.44	581.93	169.37	784.02	1362.13	1411	467.61	224.28	619.02	519.65	1180.26	1383.54	591.11	722.26	224.3	601.2	336.37	353.99	832.03	405.91	448.01
Hsa.4992	196.8	145.16	376.97	375.09	404.58	592.73	169.68	122.01	264.35	430.59	357.22	151.57	525.33	558.07	711.07	177.94	112.36	287.05	143.96	552.56	741.22	426.1	363.11	316.68	387.2	217.13	1015.75	752.8	199.61	232.53
Hsa.1006	1012.45	920.47	167.16	227.71	327.68	1129.93	614.06	1751.77	238.46	117.74	905.43	108.51	718.29	446.73	938.52	1152.97	438.61	381.24	576.19	1085.33	354.81	528.41	698.95	505.95	449	1181.87	515.82	1411.18	818.73	847.2
Hsa.9277	362.18	185.3	345.96	415.8	570.95	600.23	322.71	451.78	364.62	463.03	350.03	132.51	450.2	1016.93	1300.83	201.57	108.29	325.79	296.92	723.8	1934.48	364.08	751.07	420.44	411.48	294.49	785.52	788.41	337.54	229.53
Hsa.9817.1	524.13	246.94	391.13	489.56	630.74	696.69	414.47	290.65	501.74	465.99	650.88	186.68	776.1	1081.54	1780.98	542.34	148.9	975.89	429.43	886.54	1257.12	963.94	1084.54	379.15	923.21	628.5	932.06	1825.89	354.16	523.54
Hsa.21339	539.85	205.43	306.18	236.64	903.53	475.15	410.04	129.45	488.21	468.72	854.87	360.84	443.8	625.55	203.55	239.87	291.9	589.65	261.52	107.43	987.35	645.04	339.05	322.02	258.58	501.08	505.71	750.1	496.08	510.11
Hsa.100	897.57	542.18	206.93	233.18	267.58	899.78	404.43	1296.71	211.44	159.31	665.09	106.8	447.87	718.42	821.48	494.24	170.95	270.66	409.2	974.82	353.95	294.62	430.01	204.83	293.3	684.79	341.46	652.61	657.94	491.06
Hsa.8656	288.18	181.12	294.62	216.78	446.87	463.19	244.33	116.72	175.41	302.75	342.32	106.73	205.69	301.77	701.21	260.72	195.31	406.53	184.22	534.04	765.99	283.49	421.71	233.74	238.34	337.64	352.36	383.12	145.78	126.51
Hsa.951	423.54	244.33	286.54	265.31	614.73	531.51	458.38	1418.08	251.05	356.45	407.99	105.96	336.85	431.71	1100.41	335.63	177.41	588.62	560.8	2679.08	1836.37	414.51	1022.41	524.5	891.74	814.07	881.77	1611.38	532.97	394.21
Hsa.1847	578.43	539.45	223.92	270.87	529.55	748.29	198.38	364.27	158.19	274.08	485.59	105.91	373.32	432.29	473.93	509.18	447.46	292.15	402.16	959.21	385.95	289.89	379.6	145.96	349.9	571.92	114.41	342.21	243.35	246.55
Hsa.9623	370.3	268.52	233.2	301.45	584.61	394.23	199.39	343.99	309.89	399.97	259.76	134.83	279.74	661.95	903.63	166.8	150.42	264.59	309.82	320.36	574.93	251.04	514.78	185.76	282.47	237.08	679.85	415.22	321.1	229.46
Hsa.8606	477.55	346.38	353.1	668.92	787.45	658.07	389.11	300.3	470.84	587.1	604.95	105.13	519.57	762.86	1640.8	357.39	236.62	426.7	407.85	956.65	1250.08	531.26	649.53	454.67	564.61	548.66	454.07	1023.44	261.57	328.03
Hsa.692	1648.46	576.64	1453.34	1849.62	2510.98	2679.89	1422.48	608.63	373.1	1605.62	1513.12	212.96	1723.45	1263.4	1094.67	475.28	209.22	464.31	214.58	503.65	334.97	528.86	633.22	194.15	179.12	271.71	118.08	343.98	149.65	348.53
Hsa.918	267.81	1277.3	682.43	3801.64	914.42	1479.9	580.72	134.73	246.53	473.71	888.59	128.82	429.22	475.84	1353.45	267.39	1292.53	435.25	523.24	1188.4	675.58	213.56	1512.7	941.01	359.28	727.73	1202.24	1140.88	941.55	543.78
Hsa.13102	688.2	595.04	201.05	350.97	467.48	920.85	314.56	813.61	165.47	166.05	590.43	103.95	521.92	546.41	940.05	395.92	497.03	259.03	461.16	1377.34	439.51	298.25	538.13	167.8	232.18	517.91	265.47	554.98	437.36	366.74
Hsa.8177	342.2	199.33	329.02	267.53	496.77	542.09	255.41	234.7	179.53	406.33	315.75	125.88	312.08	412.17	722.94	219.54	146.41	325.5	224.55	493.18	486.18	316.91	286.72	190.23	297.99	189.27	228.94	277.4	188.46	183.41
Hsa.8147	2314.95	987.8	2030.88	3886.99	4322.88	3552.98	1872.49	183.62	412.07	3034.69	2417.88	163.61	2689.21	1765.19	5832.32	552.66	137.97	584.73	228.29	404.32	416.17	632.75	636.02	185.32	230.69	188.37	182	332.36	103.43	339.77
Hsa.1532	1049.42	751.38	219.51	458.19	618.53	1311.31	470.71	387.89	173.19	175.88	1732.65	104.56	939.6	443.64	1686.53	403.32	933.17	315.74	282.67	699.13	199.99	343.5	738.4	381.59	275.33	385.62	107.26	423.19	264.34	418.97
Hsa.41315	676.61	252.73	314.37	559.27	598.69	1047.77	336.32	369.67	241.61	571.54	593.89	178.14	966.54	2034.55	753.71	672.08	103.27	1206.52	682.31	674.51	8554.41	1122.17	1429.16	305.16	534.89	577.61	836.19	1140.8	705.3	507.18
Hsa.921	501.93	277.74	373.6	417.83	606.39	752.31	574.4	1272.95	456.22	494.91	348.33	168.27	342.3	702.56	1402.88	284	102.99	297.66	445.37	861.38	1358.49	539.56	651.65	310.8	624.15	1032.82	691.55	1384.12	425.18	389.01
Hsa.3045	669.98	405.68	182.48	371.77	426.05	634.79	380.46	179.23	294.44	280.49	944.91	102.18	188.83	957.7	1145.75	765.67	432.5	209.27	443.18	407.45	1212.82	541.3	531.99	287.91	289.6	616	143.36	468.68	363.79	276.62
Hsa.628	443.86	236.39	500.59	417.1	626.13	864.86	313.34	224.28	229.57	395.43	490.29	101.96	674.48	881.63	1394.54	242.26	330.89	407.72	179.63	424.53	751.33	340.38	785.79	546.19	199.89	125.27	609.95	345.35	208.13	245.71
Hsa.1070	1099.17	843.06	319.18	483.45	630.94	1613.18	505.11	863.62	185.44	300.56	1001.02	101.08	891.61	948.65	1029.47	1039.93	635.58	544.34	697.57	1544.1	735.72	723.82	1042.53	305.45	591.52	1030.53	470.63	894.68	773.51	624.64
Hsa.2714	411.09	373.3	433.68	547.94	737.51	534.11	212.03	219.11	126.12	502.99	573.72	116.59	226.12	354.34	626.2	342.05	390.16	391.43	428.04	384.14	1447.17	322.01	446.71	116.6	213.14	425.58	189.14	433.73	308.08	273.7
Hsa.2613	395.55	205.72	256.36	201.63	923.82	569.53	215.59	140.62	221.57	419.42	671.79	143.57	501.71	399.93	921.76	218.8	183.73	259.88	235.5	230.76	695.61	271.09	258.99	283.74	113.46	248.71	726.21	331.03	248.18	274.45
Hsa.823	237.3	134.67	324.96	223.88	369.87	364.39	179.61	369.72	218.82	373.65	307.66	100.82	338.9	301.06	330.08	369.92	123.11	350.57	278.48	576.18	653.09	289.06	564.08	375.39	442.93	233.42	439.79	391.54	231.25	245.44
Hsa.231	463.41	281.32	254.39	413.03	659.89	395.29	376.58	253.39	151.29	382.83	679.06	127.13	291.69	358.07	303.39	316.74	315.35	391.66	383.26	183.31	1062.75	545.97	736.37	126.59	179.26	446.3	279.19	352.38	233.6	261.78
I	1031.03	143.83	100.03	105.46	608.33	538.35	7421.34	1209.57	290.78	197.39	1308.32	140.97	255.74	365.31	354.94	913.17	141.78	139.16	107.26	736.85	594.89	145.69	1086.51	264.72	168.51	1181.3	168.55	994.72	361.59	418.56
i1	1031.03	143.83	100.03	105.46	608.33	538.35	7421.34	1209.57	290.78	197.39	1308.32	140.97	255.74	365.31	354.94	913.17	141.78	139.16	107.26	736.85	594.89	145.69	1086.51	264.72	168.51	1181.3	168.55	994.72	361.59	418.56
i2	1031.03	143.83	100.03	105.46	608.33	538.35	7421.34	1209.57	290.78	197.39	1308.32	140.97	255.74	365.31	354.94	913.17	141.78	139.16	107.26	736.85	594.89	145.69	1086.51	264.72	168.51	1181.3	168.55	994.72	361.59	418.56
i3	1031.03	143.83	100.03	105.46	608.33	538.35	7421.34	1209.57	290.78	197.39	1308.32	140.97	255.74	365.31	354.94	913.17	141.78	139.16	107.26	736.85	594.89	145.69	1086.51	264.72	168.51	1181.3	168.55	994.72	361.59	418.56
Hsa.996	297.74	331.74	283.67	502.35	461.95	484.32	221.46	256.7	261.05	360.63	365.23	99.81	299.35	628.86	1500.32	182.37	289.48	763.68	629.31	695.21	725.71	261	1413.96	543.54	401.52	1107.84	1313.35	1563.45	543.67	305.68
Hsa.9372	592.66	557.66	528.6	719.55	588.4	752.58	969.22	319.53	465.16	788.41	744.85	99.66	636.01	1139.24	1899.11	562.57	239.8	890.38	718.96	779.25	1982.71	954.68	1289.23	821.27	846.06	648.23	962.66	2299.65	474.04	591.83
Hsa.33572	353.87	484.41	131.27	357.5	287.38	518.03	463.72	165.67	259.89	251.76	299.23	99.58	135.02	437.14	884.33	219.03	299.68	220.5	529.3	319	903.59	625.95	374.67	259.22	325.34	456	142.08	383.56	600.23	416.42
Hsa.692.1	1712.21	597.74	1472.25	1731.36	2551.83	2593.29	1483.98	548.63	378.27	1508.18	1773.09	209.47	1881.33	1294.05	1334.22	471.17	196.44	434.2	199.05	519.25	353.28	575.88	660.15	199.37	155.81	246.44	132.82	327.18	149.42	343.59
Hsa.1825	474.89	778.77	226.67	869.65	490.93	2242.88	252.25	143.52	121.7	139.81	690.17	99.52	548.25	313.17	807.28	258.65	627.13	235.21	474.41	971.29	358.59	333.58	380.42	190.84	292.2	437.63	496.61	1247.07	973.76	682.94
Hsa.2806	1473.05	716.8	245.84	408.08	578.77	1708.82	415.81	218.41	489.38	263.1	690.14	154.37	460.54	1850.87	1822.97	381.5	133.39	340.68	287.64	1740.72	2892.17	363.13	484.55	146.69	1047.02	300.28	99.47	1614	350.15	543.87
Hsa.38375	695.87	505.05	254.87	474.05	661.87	1131.81	348.4	145.06	339.18	399.54	893.94	98.57	281.84	931.3	1271.43	883.02	682.13	320.57	708.42	934.81	1775.47	497.27	409.16	341.35	344.33	596.1	310.93	753.31	376.7	683.75
Hsa.81	476.36	162	392.6	492.56	701.84	449.24	591.46	116.42	546.14	481.86	620.4	349.05	437.25	1402.35	494.89	583.84	98.4	358.26	350.06	751.77	926.74	793.35	878.3	616.1	619.96	483.5	949.02	582.85	797.22	648.38
Hsa.5122	194.39	175.64	275.66	405.34	412.01	331.16	272.56	164.8	215.69	333.91	345.85	134.15	290.28	492.09	511.04	250.91	154.1	269.89	171.07	334.99	550.49	334.24	407.99	145.87	200.74	335.28	305.17	392.18	107.65	128.38
Hsa.2933	1067.61	336.89	144.47	438.52	386.28	1137.34	185.14	221.45	435.17	247.47	768.87	97.96	190.19	609.25	1188.98	1193.01	178.71	248.12	1050.7	1638.24	1975.13	307.97	452.9	488.08	516.08	1145.03	272.35	390.85	397.45	610.94
Hsa.3440	869.26	349.87	114.57	681.11	543.08	1155.25	215.6	228.51	441.25	324.72	821.5	97.8	345.79	836.47	1601.78	664.78	183.17	1436.78	587.26	475.2	1756.35	167.76	322.29	285.78	362.51	855.18	162.58	417.1	502.33	455.23
Hsa.539.1	295.19	325.49	218.49	346.35	255.71	327.16	378.66	1100.26	165.88	295.12	230.17	97.21	374.7	390.81	890.66	318.36	176.38	311.39	466.98	445.42	556.23	386.11	637.96	366.06	296.96	245.78	502.12	936.03	182.65	172.15
Hsa.10358	922.5	659.22	318.43	387.84	741.79	2254.61	417.26	1088.28	137.9	225.44	1054.85	97.03	646.92	934	1250.07	378.15	508.37	377.75	277.18	449.7	328.43	360.34	633.77	281.37	125	305.55	791.67	479.1	445.18	466.67
Hsa.8658	268.54	181.79	313.95	304.51	496.74	444.94	211.61	338.95	181.04	340.05	200.1	96.2	293.91	479.31	705.67	165.18	135.15	453.66	335.31	720.99	876.25	292.9	644.14	305.48	388.37	285.86	470.62	496.75	269.15	182.15
Hsa.3769	925.77	382.74	183.84	497.35	782.9	985.75	502.51	715.84	463.57	424.64	1338.85	108.42	284.45	579.29	1042.54	623.79	228.79	151.87	618.56	953.62	993.57	378.69	657.2	673.36	235.45	1060.81	96.07	497.03	209.14	598.98
Hsa.41126	488.56	438.49	96.74	108.13	144.87	651.06	374.84	491.68	314.12	157.63	288.22	107.17	101.1	182.09	376.48	395.54	191.62	174.4	276.33	470.84	830.98	346.1	351.01	910.78	305.18	392.95	427.07	486.14	364.53	293.29
Hsa.854	255.05	181.02	331.85	258.83	542	462.19	242.37	179	171.09	364.46	309.24	95.66	240.29	384.36	490.2	207.71	171.84	356.71	213.05	666.64	784.28	313.32	379.93	165.19	300.65	243.79	205.6	518.86	257.18	147.85
Hsa.3001	817.2	586.78	188.81	191.52	304.15	1231.12	442.19	697.39	292.14	239.93	580.77	95.5	315.1	302.87	1101.78	1284.84	378.85	1906.87	587.17	1058.13	1985.5	277.59	635.28	838.68	493.46	920.43	263.89	767.32	678.53	599.66
Hsa.3031	1175.51	455.09	254.73	740.87	296.66	1458.08	273.62	310.88	365.11	295.04	684.76	95.01	378.25	603.97	2299.53	422.42	171.77	258.63	835.55	721.23	2129.95	332.33	555.67	248.39	324.35	1180.12	126.54	957.61	825.15	638.79
Hsa.80	320.3	247.14	290.08	299.73	461.03	441.44	197.94	292.06	194.94	249.52	292.86	94.2	378.53	679.79	900.55	235.05	146.08	443.32	331.71	630.88	843.92	365.61	618.82	229.58	341.49	277.32	545.57	931.58	266.4	286.83
Hsa.29228	1053.67	316.26	132.52	406.71	274.63	1015.71	242.7	548.04	444.43	283.14	873.39	120.3	116.91	773.59	1054.79	623.39	138.42	241.95	623.17	898.79	2363	516.38	343.85	446.34	580.21	1033.17	130	667.98	1150.55	586.16
Hsa.20034	346.05	311.01	151.78	218.69	635.21	285.87	221.48	171.73	148.45	350.09	809.77	94.02	324.83	317.38	469.96	249.28	233.05	322.13	275.28	242.26	893.17	333.65	720.36	183.77	125.42	415.98	203.15	376.46	254.16	347.8
Hsa.43279	2337.75	1587.83	2615.92	1050.72	4285.17	2046.73	1685.08	1184.47	1462.82	3616.11	2248.03	490.67	2668.36	4474.76	4129.81	675.92	93.7	835.64	1129.46	417.69	935.42	1098.56	1218.76	96.92	565.91	833.61	675.95	2794.89	163.87	759.26
Hsa.1050	901.23	733.95	202.3	364.52	395.27	791.36	499.65	600.11	187.95	337.65	1039.41	93.55	736.47	684.92	1029.34	766.86	430.75	413.26	424.87	1253.57	519.54	441.97	605.47	320.78	417.36	1402.42	327.85	996.47	547.87	479.96
Hsa.9407	179.15	185.03	220.07	1015.77	440.54	458.26	271.76	675.43	222.72	291.58	323.02	93.24	319.03	356.42	741.05	282.14	303.98	310.67	190.8	1037.46	900.22	408.94	655.13	640.36	333.88	229.17	925.5	604.21	182.89	131.06
Hsa.39432	824.85	262.04	230.94	405.82	535.06	936.31	304.37	146.87	269.34	371.8	877.04	93.18	289.58	1166.85	1582.93	654.07	259.44	473.1	583.25	403.86	2588.17	469.41	341.98	230.19	483.03	656.36	123.99	502.63	489.28	409.03
Hsa.21660	536.72	154.31	173.01	742.58	927.79	642.81	208.76	161.78	133.92	345.14	897.73	141.26	712.29	568.58	1706.48	278.48	178.72	295.81	304.63	92.34	989.04	300.72	439.08	120.21	95.15	577.32	351.11	558.55	332.79	489.72
Hsa.9720	223.66	180.72	223.18	313.19	313.36	329.87	201.36	224.1	212.17	257.85	298.75	92.24	452.71	533.38	776.28	288.84	121.63	205.22	163.62	397.77	755.86	296.23	411.28	244.47	275.6	298.54	354.97	570.46	203.23	282.53
Hsa.3063	949.89	353.95	162.11	520.8	503.21	1097.78	361.13	280.07	456.71	347.38	674.98	92.01	600.52	1804.79	2234.67	399.71	129.92	185.32	539.54	222.16	1238.35	326.88	722.83	346.25	226.25	566.47	282.95	799.18	412.93	569.08
Hsa.2829	708.7	522.59	209.59	792.47	612.52	1166.99	588.87	106.06	304.6	441.06	797.18	91.67	465.94	1177.88	1869.56	554.69	294.06	153.96	375.67	261.51	933.85	550.18	399.82	246.62	207	635.45	125.32	470.73	468.97	423.81
Hsa.1719	726.87	871.98	254.35	447.38	646.7	1225.06	406.66	421.88	180.3	217.8	860.33	90.93	974.33	994.18	846.35	639.55	519.31	346.14	399.27	955.5	487.63	548.91	762.68	197.62	387.6	763.17	236.23	673.08	507.66	453.59
Hsa.2795	991.72	420.57	126.89	272.84	295.68	944.03	184.5	199.84	305.18	146.97	551.19	90.8	170.15	346.48	956.77	677.09	273.8	370.1	824.79	1118.9	2632.6	315.7	592.28	643.94	390.92	731.75	262.43	505.78	859.89	529.88
Hsa.994	262.61	321.87	254.07	444.57	639.61	428.22	221.26	447.94	344.3	332.97	391.29	116.33	146.68	468.22	1534.79	250.88	136.13	336.89	395.65	1360.84	2244.28	434.74	1094.76	242.63	419.64	517.54	541.22	910	249.04	259.9
Hsa.6165	271.13	141.87	260.55	265.57	389.68	310.1	194.45	195.55	186.04	587.32	317.62	106	406.11	593.97	583.35	274.7	104.08	289.67	129.72	395.81	457.12	322.89	305.34	156.3	241.68	222.35	237.72	485.95	164.77	192.23
Hsa.19784	342.63	246.6	273.14	351.26	656.87	355.32	234.35	182.03	106.96	335.69	440.74	104.53	228.32	254.18	704.45	254.56	350.27	334.88	216.64	191.93	980.31	352.13	214.89	90.16	149.45	366.58	123.58	581.02	374.16	376.45
Hsa.5544	430.24	262.59	272.99	697.32	523.8	495.84	239.55	415.12	189.01	310.99	295.33	90.08	252.41	618.1	769.02	244.99	151.01	363.65	608.37	1320.66	1008.76	416.85	564.6	216.39	468.44	717.9	479.78	833.88	200.22	345.92
Hsa.17256	635.15	880.98	184.24	338.12	471.29	650.15	542.44	652.05	243.22	174.1	751.31	160.57	614.76	641.85	565.71	577.43	536.93	265.3	110.96	418.17	300.22	517.1	713.96	262.64	349.9	627.39	246.81	536.71	277.5	359.98
Hsa.1178	2399.44	889.38	326.41	428.28	727.19	1904.01	566.19	1422.29	153.75	269.99	1219.14	89.89	1262.85	1001.7	1799.48	697.11	403.89	719.09	624.55	1837.01	413.91	850.75	1108.82	115.38	605.8	1165.83	548.06	981.85	802.08	904.85
Hsa.26767	474.35	324.21	400.21	496.09	1280.69	542.7	421.93	135.87	181.36	707.6	871.11	110.66	1052.46	734.2	579.26	290.8	89.72	334.44	645.92	559.87	1763.71	646.29	679.54	104.46	351.1	673.37	270.67	781.69	605.95	811.94
Hsa.41259	303.72	167.82	304.3	323.73	377.37	472.58	260.48	269.17	143.47	352.54	315.64	89.59	379.93	785.95	662.74	289.41	91.14	312.24	252.13	466.26	887.49	395.45	370.49	157.02	262.48	260.15	281.07	455.77	191.46	168.99
Hsa.3180	705.41	302.51	237.2	303.31	716.23	1063.99	276.49	209.56	464.31	472.17	652.85	126.05	454.42	1201.93	578	387.79	170.53	305.97	825.17	872.09	2217.61	509.39	365.19	279.88	530.37	759.28	89.66	912.42	766.81	644.44
Hsa.2905	387.68	200.04	105.52	169.38	239.56	582.66	132.57	132.12	217.13	179.28	247.82	89.11	238.97	396.06	654.5	243.26	148.48	152.86	304.76	251.79	1398.57	161.44	214.63	236.96	224.4	304.27	122.93	342.08	210.08	281.51
Hsa.1534	837.21	2546.42	194.14	282.46	6104.46	2478.05	1156.48	3073.11	88.72	237.88	5249.37	140.41	3045.75	800.74	1299.79	2294.94	18156.74	2813.91	1325.08	1868.16	1463.95	1029.2	5073.28	912.65	699.18	578.9	1306.29	9391.9	2742.65	1018.92
Hsa.1166	1905.41	1157.05	346	830.65	782.48	1818.76	933.66	1108.44	255.82	307.9	1924.33	88.69	1791.96	817.02	1851.66	2481.74	998.67	500.13	1228.11	1066.35	1110.39	837.35	1581.05	629.9	578.64	1886.9	455.51	2323.92	822.84	1141.33
Hsa.2779	445.97	129.79	149.71	180.8	564.64	370.4	173.52	186.93	129.56	238.06	605.31	94.84	419.09	432.81	1040.8	203.26	88.63	286.87	285.86	352.61	1376.3	367.43	226.39	105.94	186.46	522.07	277.62	473.65	475.19	415.38
Hsa.14229	447.25	571.16	239.51	365.07	413.21	605.16	326.24	332.41	117.71	200.83	535.12	88.46	538.4	523.12	592.17	364.64	484.98	306.76	486.28	676.22	376.4	350	519.55	126.14	294.46	428.72	197.37	482.94	370.39	350.46
Hsa.787	173.52	161.42	244.48	242.22	392.78	266.96	202.5	361.5	237.23	269.41	286.29	88.26	327.55	490.77	635.06	171.3	141.39	234.3	140.15	415.24	608.22	201.1	511.48	246.6	311.49	262.99	337.56	526.33	216.37	225.84
Hsa.1478	478.33	584.91	148.84	334.32	527.82	568.45	451.76	197.78	254.57	136.99	856.28	176.22	378.57	464.57	375.33	791.51	424.4	205.64	264.17	490.42	356.69	259.37	795.25	196.27	228.66	587.02	114.8	560.34	247.17	247.25
Hsa.1722	633.62	612.01	174.84	232.73	442.16	488.92	193.54	288.82	122.02	134.56	554.92	87.65	418.85	436.01	536.16	482.27	287.88	338.74	360.24	645.44	523.99	236.89	333.86	160.41	364.21	711.99	250.07	473.88	398.24	287.6
Hsa.26914	362.42	133.89	148.11	213.53	535.56	323.19	160.66	139.61	97.01	236.6	515.2	87.14	293.51	290.82	646.12	243.16	123.48	248.34	292.6	280.57	1310.75	281.27	246.45	113.22	119.65	311.8	287.38	340.67	282.17	333.25
Hsa.122	1744.95	668.11	197.12	315.63	444.13	943.79	471.78	543.47	260.74	192.79	1180.04	85.9	1082.25	779.69	1476	654.84	393.22	260.51	363.15	1039.7	280.52	502.76	551.04	242.52	414.71	846.32	397.61	1127.89	638.55	587.84
Hsa.2768	445.84	188.54	295.78	212.37	818.4	486.11	382.04	85.52	279.7	439.48	915.45	101.61	636.2	427.98	885.46	231.28	177.35	281.99	229.01	153.01	874.7	400.42	269.72	143.98	122.92	346.62	238.47	287.24	308.72	916.72
Hsa.41279	354.37	260.14	353.05	441.14	380.51	565.51	410.05	599.27	190.41	383.96	407.36	111.53	402.25	652.15	775.63	547.23	142.69	361.11	341.68	830.8	911.62	492.46	664.95	330.52	520.76	85.45	567.18	801.46	299.02	330.68
Hsa.891	151.98	511.98	421.8	471.68	111.58	343.5	304.45	85.4	418.86	644.53	358.44	92.53	339.54	173.86	1154.38	121.42	376.85	537.05	168.22	705.76	184.33	279.36	2186.83	1208.25	206.01	109.36	2794.86	806.59	1093.87	392.5
Hsa.3272	907.68	602.93	272.06	503.32	492.29	1508.19	460.46	192.51	275.53	335.34	965.63	85.19	470.56	926.62	2313.02	875.62	575.61	335.14	758.57	845.76	3384.5	461.31	609.56	522.6	686.54	1113.13	322.07	634.72	537.52	472.52
Hsa.9285	308.35	232.82	295	333.73	503.14	449.63	302.26	252.2	242.8	406.01	373.15	84.92	324.73	539.45	778.21	226.63	270.92	333.58	279.45	550.57	689.24	315.88	528.6	234.66	326.19	338.28	282.26	543.9	129.61	173.97
Hsa.1263	965.05	1074.72	308.7	435.45	600.87	774.56	373.96	318.07	228.31	253.33	911.21	84.84	623.93	986.13	1160.3	849.91	450.37	440.61	513.73	763.8	458.47	470.67	542.87	245.34	410.12	807.04	310	783.36	529.33	535.66
Hsa.2902	1335.46	373.89	214.64	317.07	462.72	1357.61	163.09	84.67	411.21	231.28	1056.69	103.67	141.9	1114.64	1578.63	595.13	204.7	303.47	587.98	919.12	2026.16	343.27	319.29	354.45	280.46	851.96	90.44	421.65	731.25	564.89
Hsa.1063	567.57	463.73	204.35	323.14	372.95	652.98	237.9	306.8	134.93	172.18	601.41	84.19	355.86	556.79	652.96	413.27	321.96	239.58	342.89	363.1	314.31	312.84	475.59	183.22	225.18	407.68	212.74	649.29	330.17	288.8
Hsa.3307	576	274.92	104.43	246.26	339.98	654.32	208	140.06	242.72	282.74	423.78	84.18	327.38	743.73	1302.46	271.08	180.09	192.9	307.15	234.29	643.88	263.2	239.53	130.21	154.62	354.42	142.48	264.24	256.97	250.39
Hsa.25847	295.76	187.36	190.09	257.26	370.11	199.52	195.27	84.1	186.47	244.41	378.47	110.73	106.02	146.82	414.28	190.49	255.02	240.04	189.28	101.14	573.24	239.09	184.05	136.59	171.59	221.22	169.92	329.66	246.04	241.87
Hsa.19003	437.42	234.76	124.57	173.69	667.46	254.87	238.68	146.89	138.35	254.6	604.04	109.91	249.59	281.61	738.31	187.55	825.83	234.59	213.41	113.4	607.49	250.16	280.94	136.28	83.91	339.93	257.6	539.9	200.92	203
Hsa.256	820.54	175.37	251.25	170.01	1035.43	633.48	182.22	95.63	83.74	344.26	634.12	86.99	521.24	740.25	1961.08	380.38	95.62	1005.4	619.06	205.22	4625.35	617.59	469.66	98.75	216.36	508.08	173.94	574.93	866.39	838.03
Hsa.41347	279.45	161.9	290.4	173.59	393.93	488.72	252.73	293.11	181.43	385.54	177.95	114.4	378.85	609.22	659.28	226.73	83.6	354.77	276.62	393.62	947.97	286.53	480.11	228.55	353.5	204.21	505.12	564.08	223.03	205.83
Hsa.3121	893.22	384.64	262.13	493.42	652.2	929.69	270.49	180.19	451.91	389.54	769.97	83.25	155.83	735.12	297.37	462.91	159.37	308.27	516.23	628.37	1314.82	239.08	343.23	236.34	273.23	462.12	155.42	297.81	354.99	345.05
Hsa.1044	867.98	632.23	122.36	204.24	393.04	821.65	376.53	654.17	197.75	119.25	813.55	83.17	335.21	498.94	870.61	759.18	210.84	231.39	381.4	1229.58	312.1	552.32	583.42	175.59	314.19	1052.27	128.84	923.49	864.47	669.5
Hsa.11352	842.52	1472.92	225.41	198.35	385.4	609.91	339.17	303.62	198.94	195.62	1165.59	119.7	1157.88	1206.52	943.27	688.5	651.76	391.66	304.95	537.59	319.29	462.93	716.35	206.45	349.24	822.54	202.69	406.22	437.43	525.55
Hsa.2917	577.06	266.49	205.65	319.79	505.88	598.63	188.55	172.4	265.34	350.03	528.77	113.13	83.14	539.82	693.59	584.41	371.71	260.59	651.59	998.27	1961.45	335.22	348.9	283.56	388.41	652.27	220.37	270.77	474.35	302.65
Hsa.13598	686.75	927.11	273.74	373.55	557.86	759.86	451.5	851.21	179.14	181.98	648.9	100.49	445.63	491.95	542.63	608.47	538.4	379.59	587.54	774.77	455.78	424.8	590	259.34	408.95	478.61	237.7	529.3	326.86	363.33
Hsa.1391	547.58	623.93	191.98	331.61	363.27	888.23	297.17	369.12	162.64	120.16	595.18	82.77	622.28	591.23	672.42	489.95	313.17	317.15	353.18	624.31	324.25	377.95	442.57	188.69	327.7	549.46	225.06	562.46	373.91	402.13
Hsa.698	304.95	134.42	191.88	209.56	257.14	371.39	191.94	380.52	220.47	290.84	174.48	82.7	303.1	881.89	787.76	94.58	92.05	203.55	292.43	572.87	947.3	360.39	1354.61	396.54	374.26	348.96	382.59	1258.44	410.28	299.85
Hsa.27324	239.67	163.68	172.72	282.33	454.67	303.78	171.54	98.96	107.32	240.8	378.32	82.33	252.79	285	489.61	186.71	151.82	205.36	185.17	185.63	809.51	285.66	216.71	101.4	144.31	278.4	229.08	302.46	352.17	263.38
Hsa.1738	1234.25	801.36	215.32	274.89	546.04	1595.19	445.86	984.81	178.38	134.43	895.37	82.25	761.11	814.04	1123.03	623.29	359.41	418.44	344.43	939.74	360.26	480.18	610.03	163.21	451.35	599.38	189.01	746.93	784.78	588.19
Hsa.14360	381.91	262.38	143.61	116.67	365.35	477.39	81.59	174.29	134.8	180.23	321.32	86.46	417.44	462.24	328.48	276.25	242.87	253.14	231.45	686.13	391.62	216.95	216.07	112.05	277.5	287.48	140.75	191.25	233.69	195.25
Hsa.9738	154.58	214.07	296.88	245.32	357.93	333.2	239.56	176.5	202.46	370.74	389	145.34	446.08	680.23	799.48	438.41	170.86	359.8	257.2	342.18	435.63	475.8	302.26	236.01	320.95	319.7	300.88	358.02	157.22	187.11
Hsa.1804	685.79	810.54	133.08	123.86	508.03	772.71	198.98	258.63	276.56	81.06	425.96	206.14	624.85	992.77	989.25	251.85	142.48	159.6	224.33	508.36	116.68	184.79	329.03	86.72	272.96	1023.7	124.08	411.81	256.01	287.94
Hsa.17649	662.47	574.5	118	354.94	469.57	1003.09	300.18	644.92	236.07	80.92	661.35	104.61	412.58	399.58	752.75	499.77	269.78	231.61	463.71	1286.96	409.05	339.79	362.44	127.82	424.98	931.02	210.54	804.97	546.49	447.31
Hsa.103	1250.11	953.87	349.11	401.94	492.46	889.3	496.86	335.92	223.88	318.89	983.38	80.76	1061	864.8	1317.49	973.53	986.47	552.36	408.97	1755.86	925.97	575.3	778.65	345.51	657.45	996.66	653.48	819.1	615.47	541.87
Hsa.79	165.84	122.46	203.54	774.53	344.52	312.78	184.38	167.8	225.92	330.88	258.03	81.73	304.08	522.13	468.92	172.4	80.16	266.32	126.09	455.88	867.82	256.63	289.44	242.48	259.08	201.34	250.2	497.43	231.78	191.81
Hsa.2950	767.5	481.36	90.78	233.08	229.91	1167.08	292.21	330.81	550.11	169.77	871.72	148.33	135.22	288.07	474.56	965.41	389.69	284.13	599.59	1937.39	4670.81	489.82	781.62	1054.23	415.98	1025.74	471.8	575.59	661.88	508.49
Hsa.34874	1137.32	618.68	345.4	600.88	658.41	1760.39	467.91	247.28	267.7	478.6	1026.52	79.72	594.35	1056.21	2589.01	1005.87	609.8	435.38	899.1	1289.94	4235.44	544.67	645.31	592.75	993.18	1283.3	340.58	763.5	764.07	616.8
Hsa.2598	523.75	244.92	308.07	358.46	813.64	469.72	326.13	230.84	118.05	383.14	1083.63	101.69	457.69	663.35	1036.63	512.6	152.87	310	297.43	307.73	1343.32	312.54	650.33	79.46	229.41	639.28	131.8	470.47	238.34	223.71
Hsa.3117	648.02	353.54	96.77	267.02	228.65	835.33	160.16	129.15	333.88	187.08	483.7	91.98	82.56	329.79	1067.06	349.67	113.84	135.39	325.03	366.52	821.85	118.86	208.65	167.28	140.46	628.34	143.12	258.39	242.62	248.78
Hsa.10176	782.8	661.15	174.88	257.21	325.03	811.71	370.12	791.88	168.44	113.21	755.94	78.93	845.52	710.26	807.75	682.14	417.34	395.71	373.63	884.6	318.85	448.36	649.2	276.79	291.11	803.53	391.88	762.77	723.98	605.16
Hsa.1276	524.89	633.27	184.21	457.19	365.69	434.25	358.73	319.1	134.14	159.83	554.61	78.91	337.39	725.19	651.93	333.01	348.74	254.06	444.51	297.87	276.42	420.82	604.63	117.62	348.14	443.05	137.61	461.33	244.12	229.13
Hsa.1450	457.98	664.09	210.78	341.9	456.27	708.34	303.2	287.16	141.47	162.87	674.97	78.53	350.26	526.24	369.75	510.97	395.48	346.01	288.1	695.45	394.85	305.54	532.88	150.82	289.83	430.18	146.62	422.3	279.83	292.58
Hsa.2126	1115.13	267.26	708.72	220.18	2142.23	805.74	495.53	596.63	186.29	800.81	1961.03	110.15	1315.11	999.3	659.69	336.57	454.75	416.36	302.79	456.52	1120.53	313.49	653.39	250.1	160.8	642.63	78.36	1297.36	413.79	687.16
Hsa.2559	279.84	237.37	197.19	381.47	475.09	333.39	192.41	157.91	87.52	243.78	685.23	78.36	197.53	340.02	695.64	238.21	241.24	236.28	264.6	227.92	1019.7	240.07	408.89	110.35	157.65	403.51	197.18	329.12	220.57	223.65
Hsa.1096	434.9	452.21	160.77	266.82	312.47	400.3	174.64	174.55	122.43	122.41	532.47	78.29	350.19	415.7	571.72	325.17	225.66	174.51	302.89	488.72	170.4	213.45	323.13	103.67	229.93	439.13	121.25	424.13	292.23	294.76
Hsa.11096.1	616.74	579.44	197.75	225.58	380.6	586.49	288.33	228.11	196.82	182.91	692.4	78.22	188.15	565.01	690.92	609.84	570.59	294.84	349.22	706.36	320.89	372.16	526.26	199.24	260.05	490.98	133.99	515.8	335.2	334.78
Hsa.2809	412.03	1304.04	286.4	1182.44	761.7	2022.63	1446.68	552.53	548.55	468.96	1911.94	291.73	442.03	657.21	704.97	221.48	1460.02	448.63	591.98	174.92	1935.55	872.41	413.23	2327.28	90.32	227.27	159.31	1709.68	793.22	443.3
Hsa.1466	411.81	402.54	203.69	357.67	375.41	740.53	224.12	276.37	108.07	245.86	323.48	77.77	258.38	228.15	459.18	326.25	427.27	241.95	373.18	691.6	277.52	280.53	391.82	105.99	283.42	308.97	95.12	367.8	251.75	232.83
Hsa.35496	451.07	262.07	157.78	333.83	407.89	581.51	195.9	117.35	255.92	277.66	503.2	77.61	151.48	669.5	757.32	401.66	282.89	158.04	430.05	433.86	1095.15	379.09	229.82	299.33	271.1	436.47	105.6	379.38	300.03	246.34
Hsa.31.1	1080.97	5894.03	2276.39	1402.04	2290.26	5407.14	4484.48	3289.27	608.64	2295.79	5709.72	233.41	2167.1	3660.48	7548.69	2422.34	10119.09	2740.05	1302.24	417.05	3990.76	2041.13	3248.33	1541.55	426.1	714.14	530.03	7981.85	965.52	1064.77
Hsa.153	767.77	857.16	112.32	232.18	309.42	1048.61	380.81	942.48	111.13	125.93	641.13	77.41	584.39	331.72	584.5	614.5	446.71	299.82	590.6	1320.43	729.73	501.83	780.02	232.25	321.88	609.93	302.33	1024.9	585.25	505.55
Hsa.594	333.03	203.83	181.4	286.97	388.98	384.43	171.62	242.01	157.42	244.49	236.36	77.39	219.88	440.77	527.83	201.95	105.12	298.73	373.39	838.55	1060.15	297.51	365.5	201.4	370.32	236.97	396.85	497.21	282.85	249.56
Hsa.562	264.28	245	307.24	282.17	287.09	401.76	339.33	462.47	178.15	318.78	290.52	77.26	260.56	513.08	629.37	518.15	104.62	425.71	213.72	1318.33	765.83	435.65	579.76	439.29	488.99	913.26	546.14	721.3	221.76	220.08
Hsa.3910	844.81	419.73	192.33	334.93	409.93	1132.33	303.6	179.58	325.27	206.79	713.57	77.22	259.56	689.7	1545.47	473.56	193.17	515.32	631.47	877.39	1489.51	409.36	566.76	242.29	450.84	672.87	236.75	792.62	425.14	613.94
Hsa.41181	522	301.9	101.51	373.46	384.31	621.16	204.97	110.31	260.64	278.48	554.38	77.09	156.02	737.01	976.42	390.49	124.63	149.46	300.29	494.26	1045.42	342.15	214.5	202.15	232.84	411.99	93.45	184.55	325.53	311.84
Hsa.194	521.53	98.53	207.26	279.08	629.69	445.35	224.83	428.67	163.58	376.23	471.65	147.38	422.94	395.15	831.38	260.5	103.77	261.2	255.23	218.16	1318.78	245.79	313.92	141.37	77.07	376.42	346.58	637.55	365.53	468.28
Hsa.995	151.63	191.4	259.74	350.68	433.07	581.39	96.12	110.51	189.7	329.74	165.06	111.89	254.41	496.04	1187.9	118.72	88.43	272.57	219.38	246.17	781.84	196.63	328.91	195.5	340.91	139.56	332.7	288.95	105.33	107.54
Hsa.821	208.96	207.49	280.02	324.09	355.7	288.74	208.47	146.42	156.84	324.06	303.64	76.2	298.12	474.58	615.09	563.8	175.63	390.94	383.96	1029.81	1267.91	424.82	585.69	254.62	421.04	495.29	683.22	686.43	428.02	324.21
Hsa.848	559.47	630.86	1047.12	1022.66	1616.9	1087.08	422.04	568.62	118.56	1071.41	1202.55	86.91	135.52	306.09	493.9	601.26	713.6	1126.41	1069.33	2162.95	2148.22	756.98	1019.63	122.06	993.5	911.94	346.66	387.9	164.89	302.89
Hsa.33982	622.39	562.94	350.66	596.98	879.44	930.88	246.99	292.54	189.72	718.48	833.94	82.12	76.02	369.67	463.59	607.49	578.72	445.94	1068.3	1453.57	1537.68	318.2	290.51	205.96	594.82	1108.31	90.2	237.48	239.39	206.12
Hsa.9631	220.03	147.5	220.77	291.84	443.59	353.33	172.36	147.26	205.37	282.16	248.33	75.98	245.88	493.94	990.04	149.1	171.1	258.58	171.41	404.05	694.36	257.38	329.85	179.35	236.47	202.54	314.5	367.32	155.67	151.37
Hsa.2251	381.48	107.14	139.07	132.96	436.47	309.74	237.89	224.57	112.1	258.41	312.98	78.81	388.48	335.91	193.83	175.9	75.89	357.74	248.92	143.05	1143.12	405.77	334.82	114.14	180.57	341.82	203.22	450.09	652.56	417.95
Hsa.2600.1	699.69	305.99	339.33	657.5	969.87	75.79	1206.58	275.24	249.81	473.23	1517.06	171.77	493.69	554.18	1285.41	706.11	217.3	423.25	316.65	389.95	1511.34	475.33	783.57	211.87	299.29	1067.66	404.16	549.42	454.57	473.2
Hsa.1277	1105.13	586.52	181.04	286.95	459.44	736.56	375.63	679.83	196.88	160.45	797	75.79	346.77	524.1	891.63	802.12	223.06	471.84	379.16	1282.21	477.45	451.74	617.47	186.49	374.44	1057.28	304.85	1018.66	733.84	562.6
Hsa.4347	199.06	159.66	239.46	252.83	341.41	410.01	181.8	260.96	173.23	258.92	199.57	75.66	247.67	445.26	506.81	177.65	94.47	177.54	270.23	524.5	496.02	231.66	367.74	143.3	289.64	324.62	405.21	475.38	144.14	183.4
Hsa.13702	342.74	462.76	117.83	249.03	237.08	571.63	265.01	428.03	169.59	95.21	351.47	75.6	276.23	238.41	423.13	322.95	325.26	172.66	277.26	516.38	189.69	252.21	285.16	174.75	233.83	316.18	173.95	426.27	177.93	213.94
Hsa.13007	453.05	481.81	148.38	250.56	258.97	391.65	245.91	185.25	150.33	100.04	438.72	75.53	298.05	570.6	478.62	334.01	260.13	188.85	222.98	449.46	256.87	273.95	479.26	112.79	249.64	364	216.57	576.86	362.16	350.9
Hsa.26747	297.47	231.61	245.57	338.25	532.94	397.24	214.7	115.44	103.6	299.42	594.12	75.4	289.83	447.97	930.68	233.77	228.07	259.93	268.86	188.66	725.8	333.21	358.7	104.69	131.66	378.76	192.15	355.5	241.77	276.31
Hsa.3056	524.41	293.05	196.86	293.71	292.67	688.24	205.22	75.39	552.3	226.88	464.03	194.58	91.81	396.08	561.41	415.55	292.09	264.27	342.9	280.91	935.62	237.31	271.6	396.71	342.26	524.56	149.5	424.33	283.27	234.74
Hsa.36689	761.38	321.62	196.6	388.41	445.74	477.91	319.44	208.61	632.94	351.35	444.5	210.22	471.22	686.63	828.65	282.28	217.13	104.64	195.65	161.1	526.65	260.17	199.57	180.9	111.22	325.47	75.37	193.57	150.99	150.68
Hsa.2952	622.75	580.52	75.3	405.27	386.02	692.11	437.59	247.17	220.45	220.36	1005.2	106.21	321.9	1020.82	1144.62	615.15	636.02	111.16	424.06	358.63	996.38	796.61	641.15	497.72	312.32	876.34	181.48	559.9	307.56	358.47
Hsa.807	163.26	169.05	218.9	252.42	345.51	310.93	187	183.73	121.32	264.96	258.93	75.01	247.01	446.1	428.03	180.53	103.86	239.14	147.17	307.63	511.02	239.89	309.94	151.22	190.82	208.59	262.94	336.6	121.37	130.43
Hsa.758	116.62	101.05	158.71	91.28	224.16	144.84	141.8	89.15	133.12	177.76	204.75	75.01	250.37	402.06	227.27	202.92	83.4	222.85	100.23	196.76	384.9	157.81	164.84	169.07	164.35	180.17	178.33	276.39	112.47	109.55
Hsa.7671	285.46	253.47	318.27	394.7	507.22	394.06	181.64	211.75	198.63	407.63	212.01	74.42	308.7	762.65	815.41	91.54	130.9	415.17	340.02	272.2	1038.52	201.6	546.31	93.3	363.88	235.01	269.82	614.8	218.77	193.44
Hsa.2943	340.51	229.25	112.73	312.05	258.17	420.2	225.14	126.59	195.96	241.76	462.82	74.22	145.98	440.77	515.46	345.83	289.49	134.33	308.71	406.06	706.2	366.11	252.35	256.65	225.95	319.11	110.61	254.26	229.17	220.11
Hsa.41124	602.72	365.6	95.57	237.94	371.69	1000.93	290.57	560.8	308.14	190.77	436.4	81.88	190.11	294.68	713.41	540.08	259.57	160.86	506.45	804.96	1341	293.1	396.78	523.33	267.08	576.69	233.72	460.29	337.35	332.46
Hsa.538	1652.94	1381.49	1240.99	1094.33	1539.44	2682.58	1962.57	3322.98	871.11	1549.39	1324.21	550.3	256.9	384.7	854.04	2027.15	658.39	1780.68	1843.54	6406.69	4631.34	1632.32	2517.2	2904.69	2163.79	1254.26	3416.53	3381.94	1165.88	1256.91
Hsa.2505	261.37	205.15	150.46	266.74	452.38	354.65	214.6	73.57	100.37	193.68	593.95	74.93	262.55	293.54	470.54	236.42	467.37	244.53	237.53	303.45	1110.99	218.7	429.21	107.72	85.45	474.18	467.24	238.67	241.57	206.73
Hsa.2440	429.22	110.63	156.76	73.45	615.61	493.18	408.13	610.77	124.58	266.19	528.06	153.51	394.99	236.8	143.13	352.76	82.19	505.96	416.53	208.49	1581.05	416.38	395.59	358.15	166.96	225.84	628.83	460.46	559.32	517.62
Hsa.20507	278.58	125.79	141.16	174.92	446.41	294.15	151.86	115.07	96.28	197.9	524.55	73.44	282.86	359.3	729.98	296.39	125.28	215.6	181.1	147.3	1296.2	178.16	237.21	111.64	114.43	425.49	197.87	262.7	248.8	221.17
Hsa.136	344.88	327.72	141.52	234.98	296.22	515.24	166.32	202.52	100.85	180.95	280.85	73.39	225.74	186.04	311.04	242.22	370.69	218.61	314.01	542.74	213.69	192.94	230.61	98.83	244.2	257.9	106.36	399.08	191.76	183.81
Hsa.6160	446.74	289.46	395.14	420.1	567.25	441.8	256.09	462.21	241.85	577.38	328.32	133.08	280.26	951.24	771.63	238.61	95.8	452.45	342.84	290.49	451.55	439.04	481.86	117.44	352.99	340.41	181.24	606.43	234.76	238.54
Hsa.1687	809.05	442.19	174.11	196.41	455.18	779.17	267.61	208.96	159.55	196.13	900.38	73.35	853.85	738.11	880.71	496.18	465.79	305.52	329.17	362.08	318.25	311.31	469.31	240.25	364.28	482.27	209.35	463.29	283.64	399
Hsa.3152	492.72	253.78	73.19	244.19	197.03	748.43	174.51	89.36	359.51	131.71	496.76	100.1	184.67	320.18	1162.87	593.61	80.43	346.86	521.1	876.12	1865.02	326.69	564.75	455.46	488.41	1013.88	389.97	522.7	459.14	525.21
Hsa.5548	136.39	115.13	217.9	141.91	353.43	321.05	154.53	86.75	132.99	288.6	167.45	91.07	163.15	443.93	348.1	122.16	105.31	254.49	138.35	322.32	493.22	219.24	162.53	167.1	228.05	78.4	210.51	331.8	130.11	99.97
Hsa.27832	287.17	134.64	186.22	205.96	502.25	369.66	169.58	123.18	80.33	196.16	605.01	72.38	338.96	359.82	762.45	181.72	132.96	255.45	328.55	94.6	943.38	330.36	324.55	74.03	81.8	424.86	199.67	342.55	325.12	299.7
Hsa.1008	600.34	319.96	153.63	72.38	325.78	438.32	155.16	128.96	158.44	149.29	479.67	75.99	278.71	382.23	398.99	362.63	222.65	211.62	102.98	453.35	239.32	185.77	262.63	92.63	216.02	314.06	116.93	267.16	217.1	198.45
Hsa.1278	1078.78	624.62	202.3	243.51	643.32	598.19	285.83	398.44	179.09	239.54	571.33	72.07	780.95	1004.24	1048.46	437.06	314.96	229.18	149.05	434.81	368.28	357.12	503.09	81.56	283.84	577.6	139.15	465.66	252.79	385.55
Hsa.45242	213.51	137.89	366.96	298	439.28	362.97	205.91	176.4	116.36	403.53	257.05	72.07	288.32	489.34	397.74	280.94	142.5	326.46	178.94	814.72	688.33	280.6	405.98	167.93	289.79	205.17	287.1	441.65	226.43	173.37
Hsa.1121	941.33	724.22	153.93	366.52	278.68	910.22	631.46	1633.4	130.04	103.42	879.84	72.03	789.07	451.41	1011.55	2079.25	294.75	525.85	657.48	978.48	453.75	684.49	766.44	124.82	477.82	885.58	578.86	1296.95	515.56	659.61
Hsa.1670	239.97	788.6	110.81	468.07	217.36	489.92	630.24	450.43	116.2	188.05	442.13	71.35	199.88	284.63	412.08	342.94	778.26	276.87	546.81	359.93	138.38	589.81	914.4	120.17	332.23	368.81	87.21	440.26	201.38	253.66
Hsa.5971	177.14	116.83	92.5	148.09	169.86	238.34	179.32	243.19	164.96	120.85	141.04	71.24	137.06	272.86	282.84	154.33	72.49	274.41	221.71	877.6	719.75	200.91	381.93	213.7	349.79	237.98	396.96	387.44	195.34	142.63
Hsa.1558	519.99	344.82	103.93	175.97	239.12	652.22	220.43	162.76	124.24	79.54	503.81	71.18	408.25	285.74	778.82	177.35	182.55	133.62	180.75	319.2	120.24	167.17	250.89	83.33	170.54	441.93	136.52	357.37	266.32	296.18
Hsa.142	1001.62	496.56	164.49	399.29	342.85	673.67	282.95	507.32	146.13	147.24	799.84	98.01	599.4	1143.06	469.33	460	259.05	261.97	262.51	157.7	361.67	362.57	452.61	78.1	208.95	768.73	71.04	670.9	470.75	432.94
Hsa.28145	433.04	339.27	162.79	334.95	329.01	507.26	306.31	138.48	237.7	254.22	668.06	70.46	165.45	788.72	1160.53	449.43	281.68	160.02	464.88	356.73	907.39	487.81	323.03	228.45	240.07	546.31	108.08	484.21	354.33	289.59
Hsa.1504	797.87	738.69	75.3	138.42	282.11	609.32	387.31	616.51	169.09	70.45	726.05	100.4	386.07	416.06	709.24	435.4	242.31	242.16	370.24	1048.81	368.73	615.31	731.85	218.19	285.4	1156.45	156.06	714.21	525.98	526.55
Hsa.16100	323.52	398.92	100.36	245.19	335.81	407.82	237.85	213.8	145.28	95.54	420.99	74.08	320.12	349.91	345.38	283.05	161.37	132.97	867.88	225.1	218.33	164.41	442.42	97.25	208.13	342.58	140.7	332.43	149.06	130.8
Hsa.454	130.88	118.01	271.49	154.23	492.54	319.69	149.81	70.32	219.97	260.94	161.94	71.56	247.82	721.6	256.16	180.89	99.94	231.15	188.91	379.09	459.34	253.65	359.13	162.45	205.58	226.81	203.27	272.59	104.93	173.74
Hsa.5537	313.54	245.87	261.13	343.35	523.35	346.09	479.33	672.28	232.58	359.8	329.97	69.72	281.92	612.41	360.17	237.84	74.13	176.89	206.13	501.78	426.13	378.93	569.15	142.46	312.46	507.25	157.55	658.93	153.61	188.22
Hsa.9667	300.29	181.45	245.82	286.9	479.36	460.7	147.06	228.05	172.85	276.22	286.48	69.7	338.75	679.57	1296.1	162.52	143.67	348.61	324.7	307.73	903.73	265.08	382.63	190	315.33	236.99	381.81	609.79	208.09	209.63
Hsa.2995	281.35	219.27	137.85	275.27	153.09	473.68	178.43	201.45	267.63	220.28	258.77	69.7	248.27	631.28	759.82	285.45	140.92	154.46	303.32	258.05	1040.42	139.59	269.97	170.72	183.57	264.75	132.38	420.32	249.85	201.44
Hsa.8097	185.55	159.22	293.66	242.46	404.23	304.54	213.48	220.25	122.19	320.76	234.49	69.58	243.26	513.89	494.52	196.89	202.26	244.61	152.71	559.7	546.13	245.24	345.65	147.15	219.96	199.78	170.21	396.94	136.74	139.38
Hsa.11780	1078.15	1440.41	531.5	790.61	941.87	1333.95	520.51	591.58	161.58	454.47	1024.74	69.48	1030.8	1437.01	1622.63	953.25	1302.05	645.86	982.28	1328.83	843.74	693.63	1347.4	259.4	655.54	704.25	668.47	935.86	849.7	782.26
Hsa.41282	192.8	151.9	359.27	144.56	562.64	529.98	259.57	135.54	257.93	444.81	386.52	103.66	408	719.74	712.12	208.46	71.84	171.67	135.08	170.37	328.04	211.62	217.22	69.46	144.94	152.82	166.97	220.01	112.09	176.82
Hsa.41325	224.88	117.69	262.74	159.02	252.61	374.15	153.68	161.73	78.71	246.76	212.39	69.44	215.72	339.9	306.03	220.81	79.19	272.46	160.69	434.3	600.98	235.68	140.83	100.43	206.52	139.91	230.32	394.83	118.21	142.88
Hsa.19731	156.13	147.33	142.27	165.51	268.19	139.29	154.89	89.12	93.51	204.53	223.83	81.84	124.49	189.92	217.09	79.07	119.82	137.36	263.08	72.53	972.74	244.94	179.8	120.44	82.94	289.37	69.1	211.15	230.73	272.95
Hsa.244	631.62	194.61	305.26	233.69	617.39	376.45	359.28	132.92	69.1	372.72	525.8	70.41	426.75	464.89	328.95	242.48	193.95	234.15	239.39	219.21	846.5	410.49	512.37	100.63	109.66	283.5	203.43	451.84	295.75	376.25
Hsa.1221	3510.47	2029.48	468.5	936.82	1840.32	3159.06	1419.18	523.83	138.18	527.09	2202.73	76.86	2294.55	1930.1	3564.24	884.43	1299.72	423.89	153.53	404.17	134.2	679.81	929.47	143.04	134.9	216.14	68.94	126.25	289.74	698.05
Hsa.34351	369.87	258.39	195.1	358.77	491.85	502.93	183.23	78.13	187.53	359.86	453.52	68.68	104.24	415.49	513.43	334.26	277.87	187.12	500.66	740.95	873.79	286.92	206.36	173.84	319.29	381.15	86.8	249.1	221.04	175.35
Hsa.2086	446.98	142.61	244.58	259.18	835.13	420.46	201.88	152.35	140.76	356.08	601.15	88.25	279.37	580.93	858.16	393.2	199.95	548.94	331.2	219.48	1695.74	296.23	319.92	116.37	138.46	677.87	249.57	592.17	515.6	433.84
Hsa.1033	976.24	502.29	218.36	253.2	476.94	931.26	308.85	269.99	151.65	170.07	813.35	68.62	463.66	624.35	944.82	608.1	381.32	425.41	268.96	594.73	665.69	451.36	616.81	119.73	312.61	539	155.87	777.33	479.49	528.5
Hsa.24506	325.06	179.84	241.83	244.13	726.46	367.4	250.79	229.07	232.42	418.69	503.03	162.12	446.61	636.57	129.01	134.79	120.34	272.59	281.98	112.47	651.91	252.31	256.88	86.09	119.79	207.8	187.96	244.71	150.16	248.34
Hsa.2249	331.54	102.2	145.61	95.81	333.57	225.96	145.1	125.1	105.01	209.75	487.34	67.96	280.32	289.16	638.33	150.98	97.98	188.91	137.14	116.43	604.68	275.2	243.34	88.75	145.77	427.36	161.45	329.18	261.08	312.38
Hsa.30128	428.7	390.93	216.65	411.26	355.52	932.61	285.41	135.63	612.7	397.17	671.75	190.79	122.8	445.23	429.61	646.56	304.81	314.88	515.54	728.77	1387.35	308.94	333.11	593.59	328.14	649.81	235.23	316.27	285.29	319.41
Hsa.25380	568.51	185.17	331.9	424.84	896.53	671.25	272.68	114.73	75.04	450.83	808.31	67.9	512.3	508.13	1063.29	316.59	212.11	346.98	368.29	212.77	1167.54	239.78	322.93	68.74	134.94	409.9	172.56	379.34	285.5	332.18
Hsa.16086	429.71	628.65	249.11	347.88	264.82	260.48	314.59	211.12	103.48	167.8	563.22	67.75	336.17	389.16	391.69	621.08	425.36	297.29	364.17	510.94	216.92	327.88	611.9	181.37	256.54	527.46	77.57	376.96	387.72	309.56
Hsa.2489	478.95	100.24	141.09	152.36	833.93	392.56	224.26	137.27	232.39	360.25	750.27	115.09	502.29	419.16	1023.61	133.65	67.14	287.29	190.63	268.51	1184.42	228.65	148.13	112.02	129.63	385.23	250.56	465.26	372.7	515.06
Hsa.5143	285.04	216.43	302.84	322.12	565.73	546.34	231.26	323.06	235.01	379.49	251.95	113.99	364.23	374.9	737.66	169.02	67.12	474.43	302.19	534.35	950.39	210.64	606.54	265.96	274.9	146.67	487.52	370.64	153.29	187.82
Hsa.8736	344.83	182.91	315.45	351.07	416.33	465.54	210.94	126.81	125.3	301.63	285.48	66.97	280.53	629.4	1068.42	164.71	156.17	267.31	258.85	881.65	931.19	391.16	547	173.26	341.58	350.55	245.77	552.07	254.53	194.43
Hsa.544	324.96	233.92	303.94	505.34	457.92	488.37	444.65	445.1	154.67	442.7	345.95	66.95	258.28	425.05	472.7	393.87	101.03	380.23	480.27	661.7	1159.13	416.77	501.41	333.65	657.5	918.97	300.52	866.72	162.73	305.07
Hsa.3207	702.57	322.15	167.5	253.53	194.91	1088.18	241.1	249.27	326.49	211.16	505.06	80.85	66.92	488.49	963.86	439.74	92.59	141.44	461.01	591.01	1312.25	282.96	194.21	333.75	236.04	717.3	116.2	420	401.1	333.15
Hsa.13110	543.44	705.01	187.45	275.04	297.09	536.33	337.64	312.59	169.04	135.54	585.59	66.81	761.68	758.86	787.24	438.05	531.79	222.24	221.07	304.05	290.76	304.28	567.99	178.48	216.52	386.35	179.01	435.38	484.73	218.16
Hsa.8596	241.66	145.28	215.12	193.89	371.28	410.28	264.08	278.17	169.23	225.32	211.65	68.47	210.66	450.76	971.54	123.34	66.76	194.74	205.18	824.56	733.74	269.49	279.14	209.23	295.08	411.82	336.17	523.66	141.03	137.23
Hsa.714	404.73	162.47	210.34	315.47	411.4	385.08	247.11	121.42	165.17	273.47	389.62	66.74	411.29	602.36	914.89	303.54	134.56	293.81	200.03	471.29	755.55	482.18	507.19	207.47	288.82	282.29	386.79	673.25	266.94	256.44
Hsa.965	201.6	222.24	291.43	304	475.36	425.57	226.09	174.81	169.83	262.93	303.26	66.52	313.21	415.88	821.26	212.86	138.24	405.53	253.13	432.95	776.88	292.67	511.92	236.29	279.87	235.78	279.22	501.11	162.36	177.56
Hsa.1473	720.61	599.1	147.84	183.33	260.81	821.6	314.85	872.25	88.07	99.98	627.43	66.51	597.22	387.56	678.93	655.96	487.46	361.45	258.11	988.04	416.42	414.24	714.41	207.77	346.59	508.93	320.91	880.28	703.4	462
Hsa.1108	669.28	594	190.06	273.16	429.58	916.22	288.38	277.53	120.76	183.34	670.18	66.47	593.1	689.19	646.16	474.46	415.58	302.16	285.97	624.34	295.83	335.18	495.81	129.32	280.26	523.99	178.13	465.53	319.61	406.01
Hsa.19537	340.19	236.22	118.89	232.83	419.42	265.1	155.66	95.93	101.46	225.18	615.87	66.4	208.27	338.87	272.48	288.43	258.17	219.31	223.75	123.28	572.1	194.13	378.15	81.89	69.55	393.89	195.4	319.05	216.02	206.85
Hsa.2870	475.9	226.3	129.24	202.98	193.58	496.35	145.66	80.07	377.68	187.36	557.33	66.18	124.21	429.24	794.52	290.68	152.95	104.45	276.84	149.27	539.53	125.35	198.67	335.42	110.6	298.54	115.58	269.31	286.31	300.01
Hsa.879	646.19	356.71	526.59	982.21	949.78	1262.95	416.16	478.06	67.12	733.27	471.66	83.78	829.64	479.33	2865.82	130.21	632.77	373.07	157.74	292.75	403.33	315.27	766.49	223.11	258	118.14	245.54	216.12	106.23	111.5
Hsa.28608	268.01	170.98	114.44	232.97	234.42	483.91	123.63	83.66	135.41	159.74	304.24	65.47	110.5	321.05	323.02	184.86	266.5	111.72	287.2	210.29	664.29	262.9	183.9	212.46	141.12	185.09	71.11	167.47	196.88	166.45
Hsa.1181.1	1039	639.82	159.22	267.73	451.46	881.06	391.13	302.39	194.08	158.89	1137.35	65.28	1217.1	701.3	1434.17	606.04	377.62	191.22	316.34	677.31	275.42	315.89	591.8	177.4	261.94	595.97	244.25	634.68	644.55	743.14
Hsa.929	302.6	122.06	129.71	218.91	317.97	303.65	227.8	416.1	195.57	210.6	245.96	65.23	259.44	365.76	1067.5	255.86	69.94	258.78	213.27	1447.9	924.61	344.48	643.61	233.74	506.43	439.52	358.25	717.59	331.02	287.77
Hsa.3174	683.06	308.46	162.7	273.94	421.88	607.82	287.27	65.23	556.67	233.64	659.55	171.75	137.74	508.11	533.02	513.23	414.05	240.95	327.08	181	943.47	463.21	311.66	359.44	367.07	512.91	177.07	534.2	248.8	199.17
Hsa.13624	1029.43	1381.62	745.9	820.51	1653.77	2148.4	616.25	964.52	112.22	863.91	729.94	107.2	761.8	726.46	850.26	911.94	1516.83	891.74	1488.17	2200.86	1265.35	816.62	1210.49	65.22	1261.48	753.6	122.72	694.27	463.99	590.14
Hsa.2592	310.03	188.55	303.99	415.64	605.86	369.3	132.35	155.08	78.39	403.02	455.62	75.67	181.11	227.99	463.76	268.38	293.07	278.95	269.26	397.39	1146.29	184.96	292.78	65.22	197.99	363.19	127.44	312.3	257.18	258.22
Hsa.702	573.19	391.86	308.94	534.67	519.84	689.42	662.74	650.98	128.06	334.15	639.28	65.03	633.48	432.8	751.65	612.39	384	740.22	774.69	623.52	775.35	449.08	862.64	338.06	645.55	1295.82	563.73	1721.93	383.92	516.68
Hsa.2232	405.16	83.28	125.82	103.75	627.24	323.51	141.01	93.34	120.68	265.77	349.33	67.3	379.38	510.62	1104.65	71.99	78.22	213.34	153.19	64.93	953	198.64	100.36	133.91	82.72	233.16	144.57	296.28	235.97	317.22
Hsa.41083	383.56	319.32	144.96	250.63	282.84	505.8	224.82	147	240.95	237.33	373.7	64.78	132.87	400.97	539.72	250.3	215.74	149.03	238.14	310.65	598.8	225.66	230.43	257.05	235.76	357.47	138.73	281.51	224.02	199.64
Hsa.3157	534.21	227.18	66.39	209.4	281.96	692.33	201.36	186.98	183.4	148.95	420.72	64.69	176.47	356.63	872.9	509.21	126.45	162.71	335.41	454.72	1437.2	229.95	365.12	287.29	330.56	719.78	164.64	353.61	347.95	290.71
Hsa.3299	452.57	197.59	222.37	229.7	310.64	472.99	256.26	92.08	275.9	241.86	625.88	64.66	194.34	1119.76	1518.65	314.99	150.34	137.03	266.51	304.85	872.09	217.68	236.12	166.02	259.7	851.01	71.04	290.55	214.92	193.07
Hsa.6633	354.58	141.38	292.92	480.84	550.88	575.68	127.62	180.37	247.54	445.75	184.89	86.56	410.42	504.8	1130.52	87.12	64.58	297.38	242.71	570.84	413.56	143.74	354.01	119.05	186.28	141.08	334.64	439.76	232.68	210.62
Hsa.4234	208.29	148.87	247.31	235.71	365.06	334.58	210.3	212.67	159.45	335.63	307.6	64.56	293.7	523.03	468.5	215.96	76.46	180.53	120.02	255.23	473.96	254.34	352.19	128.51	217.85	199.65	196.16	310.93	130.83	148.01
Hsa.2560	957.4	110.36	229.17	320.26	1072.53	683.08	239.01	152.77	64.49	471.68	802.68	64.5	607.8	325.64	1864.12	148.78	101.09	416.11	138.77	99.08	1082.44	316.03	253.79	65.09	77.84	196.98	84.94	260.51	184.15	271.97
Hsa.3328	489.48	236.25	158.99	368.26	322.83	651.89	231.03	131.38	282.74	276.41	577.05	64.48	115.47	597.07	955.2	455.95	223.4	186.5	350.34	350.55	842.11	314.57	257.56	242.86	230.66	429.49	160.69	299.35	266.78	230.28
Hsa.42186	275.07	267.22	284.74	340.96	338.21	384.51	230.98	215.59	177.22	292.47	305.13	86.62	331.1	250.24	443.89	363.49	330.53	302.14	275.3	299.23	557.73	205.41	519.22	129.39	300.63	288.69	201.34	112.25	64.48	74.77
Hsa.33699	737.16	495.92	377.64	542.3	662.93	895.77	289.04	222.96	184.27	586.48	779.61	64.45	97.85	248.39	499.16	690.32	624.67	315.66	1031.6	1572.16	1804.72	388.23	317.27	199.57	454.05	1186.25	91.84	259	233.72	248.39
Hsa.551	260.14	147.32	197.02	258.49	314.61	372.22	157.72	201.4	158.3	315.87	139.97	64.42	258.29	422.66	902.52	140.64	69.81	304.42	233.36	393	787.12	214.35	345.7	101.27	254.99	109.17	311.28	462.13	130.52	131.69
Hsa.1821	619.37	485.04	148.41	105.91	778.53	823.68	238.46	141.58	150.24	155.52	569.39	64.39	674.66	548.65	832.98	218.99	133.34	386.34	222.47	1181.82	185.55	246.51	309.21	69.56	805.25	682.04	91.07	454.38	207.55	191.95
Hsa.35528	514.69	379.03	275.15	367.25	501.95	610.74	239.91	206.74	229.62	441.28	540.86	64.37	82.94	435.43	634.42	531.91	372.49	317.2	655.12	977.24	1216.49	305.39	276.96	185.64	348.69	664.13	70.6	304.93	316.86	248.21
Hsa.1239	1588.85	520.3	195.92	405.85	486.05	1105.82	349.89	1049.84	199.09	234.12	1010.09	64.36	959.28	1209.08	1564.68	607.63	166.21	427.14	440.9	1128.76	311.54	268.73	630.75	130.99	469.29	866.1	102.96	1507.68	764.04	724.51
Hsa.3852	428.7	266.66	173.24	398.47	405.65	856.82	201.52	104.22	242.9	270.2	337.76	64.18	231.9	674.58	928.87	313.93	303.47	260.57	378	409.76	1333.84	343.56	368.73	332.66	313.52	459.09	119.54	246.76	259.72	303.61
Hsa.912	164.64	144.45	526.36	443.9	441.63	528.32	173.76	169.86	74.48	367.58	486.21	83.7	353.9	322.77	654.02	87.15	93.6	416.54	171.87	307.67	315.83	159.42	162.48	341.59	308.71	272.34	686.98	591.69	149.31	124.18
Hsa.1990	665.61	214.51	208.3	249.12	677.14	429.84	233.93	138.62	63.55	313.16	647.34	84.2	491.26	846.71	728.71	262.99	191.19	457.87	467.98	242.36	2004.95	466.49	414.92	107.09	189.44	598.66	153.43	592.22	1065.58	623.27
Hsa.24110	465.84	77.81	149.91	238.95	591.19	369.65	194.67	286.03	133.57	262.52	429.83	119.05	367.12	322.65	672.08	184.69	105.65	147.84	239.43	84.36	805.48	209.89	245.33	63.42	92.72	252.3	215.08	227.75	227.33	257.03
Hsa.2033	242.49	214.43	121.43	276.72	540.51	367.36	217.11	167.58	70.15	201.57	450.5	63.38	179.18	226.18	513.26	138.38	152.54	212.17	281.79	87.86	663.1	261.39	353.04	68.91	67.93	227.79	248.54	259.25	238.32	253.86
Hsa.8583	77.41	100.11	143.21	114.16	227.04	277.02	149.84	345.78	165.71	149.17	86.98	99.48	218.14	249.25	249.82	102.45	63.32	160.81	86.39	279.01	330.46	169.29	217.11	295.49	220.58	168.79	370.71	533.29	131.23	152.2
Hsa.1762	577.84	375.92	108.84	138.96	389.21	589.23	187.27	211.62	112.17	129.44	397.73	63.05	310.11	437.46	809.02	177.64	104.79	212.25	260.03	259.69	293.18	243.4	288.77	97.85	150.41	347.24	91.46	644.77	229.59	248.46
Hsa.41207	164.62	117.24	217.95	166.42	264.08	310.49	185.17	356.56	142.92	249.65	226.95	62.98	241.06	285.09	296.05	231.19	143.74	171.38	144.98	292.56	402.9	208.43	377.36	174.6	163.46	174.91	319.72	337.07	157.39	161.89
Hsa.2588	902.88	335.16	246.01	208.62	1175.87	610.88	879.89	1214.92	356.15	573.81	776.17	484.12	515.52	240.23	729.36	584.49	62.93	1305.45	1051.13	501.6	2188.34	1264.27	727.41	341.95	410.77	1049.7	1980.31	805.61	1450.78	1262.5
Hsa.27721	241.07	99.61	106.39	114.35	380.54	304.96	199.2	498.88	68.27	125.69	394.24	111.58	232.49	138.03	114.14	190.73	317.73	218.29	242.14	98.07	472.02	184.27	174.2	181.98	62.91	302.37	375.74	274.77	236.3	259.76
Hsa.7736	185.31	127.82	209.59	236.89	363.92	211.55	247.91	125.12	134.39	304.36	297.97	62.7	238.62	411.07	400.85	140.58	79.7	196.73	76.59	265.28	410.54	142.67	263.95	114.3	191.07	243.12	127.08	271.46	108.89	104.82
Hsa.6581	227.95	103.62	168.92	265.06	255.96	227.18	180.61	83.92	211.24	196.27	233.24	103.25	297.46	455	392.77	217.48	62.66	215.9	156.35	162.48	449.99	273.9	232.12	166.72	178.76	225.84	224.31	358.76	150.79	187.97
Hsa.1896	612.58	539.97	111.71	286.24	276.59	932.26	266.99	549.69	146.4	110.78	510.77	62.37	473.4	327.24	700.33	258.18	244.2	180.52	326.98	824.19	218.51	229.66	440.65	116.33	226.83	867.32	124.86	494.83	339.08	366.76
Hsa.22251	501.34	218.86	334.51	443.33	823.26	547.44	286.59	235.11	105.97	405.9	629.15	112.44	343.01	471.07	794.49	359.93	380.64	332.82	358.11	281.95	1586.9	354.49	512.02	62.24	186.64	664.15	209.59	428.19	309.8	409.45
Hsa.591	326.36	136.37	246.13	244.62	478.07	403.1	236.75	118.35	208.02	286.59	314.09	99.48	369.12	797.14	948.87	186.71	62.06	363.64	165.69	342.78	746.52	236	332.23	121.76	232.16	298.36	232.44	508.97	240.15	165.51
Hsa.10067	1262.72	644.35	115.74	173.4	299.4	692.91	366.28	737.89	146.08	88.82	652.12	73.67	499.08	90.02	1073.6	282.19	184.77	180.56	429.55	289.03	105.6	503.63	709.7	74.27	126.08	275.43	61.92	495.18	393.14	504.74
Hsa.36291	383.52	253.27	66.28	294.72	308.43	634.57	300.47	283.24	279.65	200.97	394.87	66.97	159.83	429.92	642.08	356.18	177.8	139.38	411.58	428.62	1026.26	353.54	272.83	454.56	310.74	538.45	200.12	423.42	297.2	318.14
Hsa.479	227.58	196.91	341.63	299.07	619.66	451.48	271.46	274.92	267.44	628.02	259.02	157.94	113.44	274.81	142.81	307.78	209.72	401.15	292.16	1036.34	870.53	344.54	390.99	205.72	471.66	261.53	262.83	215.16	99.77	118.91
Hsa.2612	370.98	121.28	103.82	104.83	438.45	258.76	255.4	282.37	157.61	230.65	473.42	75.15	287.6	166.19	718.12	220.74	86.16	221.72	210.27	146.95	854.27	394.15	216.49	337.53	61.66	459.77	289.2	408.68	343.4	409.29
Hsa.1542	438.33	358.69	70.39	168.82	238.77	455.58	138.01	190.71	143.71	61.66	370.27	97.5	346.84	431.21	591.7	379.08	137.82	193.35	221.52	806.54	259.58	132.18	215.46	118.73	228.27	648.3	155.19	314.69	339.43	305.79
Hsa.2163	313.79	138.96	224.23	313.51	834.23	365.56	144	184	130.37	406.59	360.55	119.06	195.16	255.4	329.54	197.32	214.03	354.61	284.43	317.83	1451.8	235.26	260	96.77	182.97	364.22	194.38	335.41	214.19	288.03
Hsa.592	243.12	113.36	150.16	246.57	377.58	380.14	150.59	264.41	144.73	258.72	166.62	80.24	325.3	518.77	626.32	161.7	61.47	318.53	170.62	533.26	729.38	251.16	421.07	106.43	288.41	167.87	298.43	394.05	274.04	233.94
Hsa.40177	440.83	203.67	121.06	365.41	342.25	527.11	247.52	61.43	423.57	205.98	753.02	112.07	82.7	660.09	763	426.56	158.88	103.15	260.2	215.32	808.38	297.11	420.8	225.37	201.03	476.86	93.75	286.69	163.83	145.36
Hsa.59	358.5	169.61	239.52	347.74	433.92	413.17	229.63	410.35	181.4	290	202.18	91.7	300.18	531.81	1314.1	166.17	61.4	385.38	310.49	980.43	1449.82	376.88	472.73	284.64	482.41	435.88	636.1	784.07	259.48	249.48
Hsa.35652	255.42	505.3	272.84	336.19	323.76	874.58	342.34	175.5	189.99	245.49	415.05	61.36	98.8	558.86	808.96	173.04	365.67	201.54	383.29	203.27	717.33	413.3	262.65	195.95	205.86	260.99	96.81	456.73	212.44	204.65
Hsa.13670	490.24	549.16	159.48	384.56	321.28	508.82	233.11	192.92	158.44	117.38	509.4	61.34	653.66	684.12	603.95	392.92	269.3	242.79	329.39	222.7	254.26	299.12	345.58	108.35	238.63	382.21	102.56	456.06	216.36	230.41
Hsa.2268	2135.04	100.46	498.78	373.4	1661.74	1435.76	150.21	98.74	368.58	831.67	2488.14	127.29	1898.37	1380.26	2153	862.62	89.38	647.49	272.68	576.66	2040.12	299.15	539.96	382.39	398.3	1481.52	422.92	285.39	267.09	982.57
Hsa.209	496.67	224.64	390.86	526.67	880.21	552.68	160.99	260.22	80.82	547.9	504.52	78.22	154.6	185.06	409.68	376.94	440.31	400.19	415.34	507.11	1739.89	264.56	383.47	61.2	223	433.95	132.03	431.91	246.8	316.62
Hsa.719	231.1	136.99	217.6	244.2	336.34	281.47	153.23	93.68	115.12	259.2	249.79	61.16	267.83	485.69	530.12	142.12	106.57	268.39	163.49	226.46	414.83	266.6	320.58	138.24	177.69	198.18	129.58	339.55	113.21	113.28
Hsa.1678	401.08	472.72	160.81	443.59	468.44	507.26	282.84	233.18	164.46	156.35	648.2	61.1	689.39	552.25	807.86	341.41	304.09	251.42	288.68	712.29	486.52	442.25	641.9	173.83	423.6	469.07	276.25	467.22	364.97	540.92
Hsa.3088	569.15	272.91	111.93	194.56	226.66	758.16	171.57	101.57	297.02	148.27	469.02	83.89	60.83	281.84	805.18	353.85	138.85	142.34	445.48	1007.23	1372.48	316.05	276.28	359.63	246.78	584.59	127.74	316.82	473.05	532.52
Hsa.41875	347.14	137.25	222.34	407.6	367.15	343.78	337.9	467.38	246.33	351.25	302.02	105.21	337.11	568.02	540.01	255.01	60.77	241.98	255.23	428.18	620.11	430.79	608.6	172.83	405.13	232.7	511.15	645.02	249.47	234.8
Hsa.7654	392.78	250.23	315.93	508.26	717.24	615.53	374.47	322.26	181.87	468.86	401.52	60.71	555.75	566.8	1024.83	259.86	326.49	456.72	250.66	563.54	828.04	255.28	1077.99	192.57	325.45	222.01	108.7	665.33	203.58	279.98
Hsa.2311	240.34	182.44	120.71	247.99	442.64	192.23	187.78	174.17	109.79	223.63	336.62	70.91	291.9	349.3	235.53	148.53	139.56	175.27	335.28	97.03	476.51	266.06	453.1	99.51	120.3	330.75	121.11	396.85	225.43	283.51
Hsa.37937	1342.97	660.61	387.24	598.5	906.43	1747.86	1231.11	418.4	620.47	760.45	1270.97	229.05	437.01	543.29	2161.9	624.43	338.46	147.91	149.52	170.11	365.39	304.49	449.8	193.85	228.63	489.83	79.3	287.23	102.51	144.41
Hsa.3069	469.86	304.08	60.42	435.15	425.16	398.27	341.53	195.02	240.93	287.92	790.78	76.18	201.76	737.19	1039.8	494.07	176.26	197.91	262.03	263.03	728.38	400.82	451.12	201.23	213.5	398.11	148.45	440.39	251.39	214.19
Hsa.27686	325.54	128.31	111.08	123.36	590.48	273.13	238.02	903.21	60.3	172.06	418.63	79.21	331.15	208.79	276.08	192.25	101.4	368.7	364.08	450.61	1757.95	371.55	347.73	211.45	158.14	466.84	471.27	689.46	1073.3	788.49
Hsa.17101	394.59	321.43	102.19	188.02	226.84	432.97	167.23	287.15	98.75	91.07	331.72	60.3	340.63	330.51	438.28	381.67	195.52	157.78	257.02	615.9	230.12	244.95	330.47	93.55	297.86	414.84	78.89	382.51	451.01	263.81
Hsa.2119	867.27	237.65	292.84	451.12	1055.78	478.81	523.12	157.57	498.52	441.9	1321.92	360.43	409.59	600.02	841.46	485.04	294.77	554.58	356.68	60.29	1148.34	824.2	364.54	327.5	246.42	952.41	436.87	775.03	462.64	486.45
Hsa.2529	342.05	320.65	517.08	805.28	817.93	499.52	156.76	504.04	60.29	740.86	447.2	74.77	134.79	116.19	403.64	339	543.09	583	518.69	471.42	1052.8	285.92	463.76	60.53	373.15	446.11	77.42	386.9	318.13	274.24
Hsa.39	962.77	410.49	199.09	280.33	420.6	1207.28	337.59	136.89	554.49	289	828.4	87.36	103.38	543.8	1374.44	543.45	60.18	532.03	338.62	512.59	1774.62	209.83	331.79	526.13	250.64	667.73	87.17	415.93	220.96	374.61
Hsa.5464	345.91	176.12	304.27	332.59	613.32	819.98	250.49	536.8	89.04	268.6	164.04	60.1	395.6	445.67	889.46	204.8	136.57	381.57	314.96	840.03	3447.94	126.6	474.66	86.19	427.79	311.89	958.02	760.97	447.22	222.18
Hsa.561	375.67	194.21	362.57	324.72	632.71	433.98	256.24	361.03	142	545.41	309.32	96.7	356.08	768.19	734.98	235.43	60.04	401.75	397.97	1064.04	909.6	308.33	490.92	85.62	371.84	262.43	142.26	528.62	246.35	270.36
Hsa.8597	135.79	96.64	201.59	192.03	287.2	228.9	120.94	102.91	127.99	241.75	149.98	59.86	163.33	360.34	626.35	128.59	89.44	243.89	133.78	321.14	462.31	160.79	243.44	107.71	221.91	184.63	210.91	265.11	122.51	109.58
Hsa.35000	425.41	231.29	134.17	200.97	372.17	634.14	185.14	151.11	190.77	243.92	318.16	59.86	208.96	388.03	732.64	438.03	264.73	244.68	412.1	393.01	1587.72	148.36	195.36	140.5	357.42	256.52	139.65	326.33	162.08	184.88
Hsa.1867	379.99	529.35	127.08	59.7	341.34	706.23	167.95	242.15	80.92	81.7	212.72	64.53	142.9	461.6	215.74	315.52	166.97	229.46	426.27	734.7	529.2	249.63	169.33	133.99	445.96	342.77	97.2	393.5	269.76	284.35
Hsa.3909	391.08	156.63	163.01	259.53	322.94	490.12	222.18	75.57	334.01	211.17	578.47	67.64	106.23	497.34	223.88	322.91	205.51	188.08	238.02	218.02	738.17	277.87	195.15	256.79	221.09	294.38	117.16	340.35	190.47	112.13
Hsa.39809	767.34	952.5	404.31	1903.96	1114.96	3353.52	366.82	120.99	276.45	437.03	1499.75	59.54	291.93	729.07	1129.93	511.06	915.7	283.84	627.17	779.02	1251.25	180.92	793.88	611.39	388.16	920.73	354.61	854.26	949.89	520.41
Hsa.19232	335.13	148.33	103.73	141.45	449.59	235.05	148.14	136.3	71	143.93	484.84	59.49	305.72	307.2	726.78	235.23	132.73	242.08	193.56	83.35	813.18	205.37	224.8	81.24	86.78	511.39	202.51	322.91	426.58	366.29
Hsa.33602	255.16	164.17	83.8	190.97	293.13	544.29	176.58	119.12	194.59	225.54	231.51	69.44	121.42	313.8	401.88	206	140.16	186.3	271	528.49	832.4	158.53	168.63	175.42	188.98	168.34	112.78	100.89	161.72	157.38
Hsa.3185	533.77	198.6	124.37	273.51	504.45	778.35	162.36	120.06	179.73	278.17	386.95	59.37	245.6	732.72	800.54	407.55	152.5	222.38	515.49	849.39	2017.89	279.94	247.65	129	273.42	557.07	155.17	340.19	499.29	280.6
Hsa.50	175.97	93.15	134	218.81	160.47	118.38	160.74	147.86	107.34	212.29	264.3	64.68	290.53	382.9	438.85	207.67	59.35	157.84	144.56	170.27	269.71	203.74	243.84	110.8	185.17	189.91	167.26	137.22	94.67	104.05
Hsa.34416	982.02	549.71	200.38	240.91	525.32	989.61	696.62	233.11	595.01	326.23	1119.49	119.93	550.01	1851.28	2419.39	1050.69	314.98	233.33	59.34	187.95	2050.46	720.77	617.74	437.37	443.46	957.68	297.33	829.37	580.37	426.85
Hsa.44787	183.64	76.91	211.88	147.14	262.97	253.82	124.47	85.93	133.18	257.79	215.39	70.7	224.48	390.67	388.11	179.75	59.24	194.9	89.92	268.53	446.3	210.59	165.55	121.52	177.82	151.34	181.2	190.15	91.04	108.96
Hsa.831	442.43	204.95	203.12	278.7	299.5	435.98	264.76	433.11	180.94	243.36	242.68	96.88	253.43	577.26	933.26	661.33	59.21	1146.78	687.79	2032.78	2464.74	680.17	782.87	536.49	954.41	1015.06	889.34	1097.02	567.59	284.38
Hsa.9285.1	353.34	172.67	128.36	390.73	514.22	376.52	395.92	221.26	246.88	227.01	455.57	59.08	350.79	450.15	777.51	157.01	185.88	161.44	304.92	300.27	405.95	288.74	593.06	165.73	167.52	457.14	115.56	597.05	95.5	156.21
Hsa.6472	220.89	172.36	181.94	221.73	264.2	453.91	184.71	300.08	59.07	222.78	204.14	83.68	191.18	291.88	169.4	177.8	131.86	165.15	188.01	973.89	988.94	219.8	458.83	210.77	260.53	579.82	411.59	449.29	163.11	157.69
Hsa.949	233.52	123.74	677.11	2064.71	1290.11	537.93	342.78	158.36	683.81	836.88	359.12	305.19	803.59	1115.53	1811.66	599.67	129	719.38	401	1712.86	1716.09	418.02	1200.47	377.35	1626.29	343.26	1493.91	981.53	567.96	404.61
Hsa.3454	935.68	243.92	220.84	135.11	478.06	1145.88	179.73	109.65	377.33	270.92	450.82	103.81	349.57	1135.08	1708.08	221.88	124.52	209	350.44	279.35	1571.27	290.54	209.02	140.71	153.39	183.33	59.04	231.05	236.79	240.62
Hsa.2379	225.09	117.21	133.26	171.74	538.28	210.98	160.71	69.16	184.74	304.86	400.16	136.86	281.23	316.48	581.21	174.28	58.8	356.99	307.66	162.67	1333.59	181.23	343.37	236.81	121.59	461.62	117.71	272.45	308.79	330.45
Hsa.2951	1052.13	383.08	123.27	346.15	450.64	742.93	158.28	96.27	317.22	199.44	582.61	92.61	143.44	608.99	1291.36	373.48	95.85	103.33	229.29	387.76	1419.41	154.46	133.06	147.24	176.9	219.48	69.39	255.35	111.6	304.84
Hsa.3007	600.13	429	89.47	179.11	220.71	859.82	392.53	878.85	133.93	139.33	435.6	58.3	165.98	226.82	801.48	571.13	306.68	220.07	596.6	882.32	1533.18	530.21	552.65	479.57	547.53	546.26	140.68	563.28	589.46	539.05
Hsa.16096	320.15	322.46	120.07	125.08	198.57	452.88	155.1	222	75.45	133.65	333.28	58.1	285.1	239.04	367.84	285.34	243.57	122.59	185.02	502.92	184.13	161.6	312.11	112.8	193.71	314.36	95.42	291.96	170.81	159.62
Hsa.16793	331.79	293.2	83.63	106.51	188.57	328.78	150.9	93.09	163.19	94.06	345.14	91.27	269.87	307.89	302.94	292.72	313.05	152.94	152.66	245.97	195.43	196.61	233.05	130.86	224.16	393.35	113.06	402.46	173.92	244.25
Hsa.934	207.31	123.22	269.83	171.55	313.94	172.55	203.19	157.82	270.53	375.19	263.43	124.92	281.65	313.04	373.32	198.94	93.6	236.36	160.3	231.19	313.57	265.48	195.45	142.18	247.78	256.06	244.8	185.2	62.89	98.9
Hsa.7247	422.01	144.88	260.17	356.1	663.44	343.62	342.73	140.15	360.45	499.7	427.75	67.52	282.45	395.03	829.62	266.83	78.6	313.96	297.37	775.54	707.98	349.15	476.67	413.54	321.5	271.5	268.42	487.68	126.95	201.58
Hsa.36657	674.37	424.15	399.97	470.07	580.85	866.62	212.99	283.33	186.37	552.69	669.5	57.59	94.18	326.63	823.24	613.24	454.65	439.97	852.57	1421.97	1794.02	247.73	348.39	125.06	474.37	877.05	100.32	319.98	370.72	294.44
a.1000	430.48	346.76	154.63	184.15	239.86	465.28	192.91	150.77	85.22	87.53	418.18	57.49	244.38	489.03	533.7	289.71	360.11	211.02	192.89	306.8	247.83	231.11	328.92	126.09	175.76	314.32	108.75	334.36	213.99	217.09
Hsa.36665	424.91	183.62	98.28	239.57	321.81	869.21	178.75	226.36	177.61	190.88	355.22	57.44	145.3	332.1	598.48	473.06	132.18	161.35	449.62	421.08	1026.86	236.02	363.92	415.87	249.97	387.16	306.45	291.93	401.69	397.67
Hsa.132	299.71	278.96	67.61	110.71	199.71	316.31	172.25	377.98	108.58	57.43	282.37	57.39	200.84	334.31	358.21	237.3	174.91	129.74	176.63	525.48	298.49	164.43	252.2	70.64	162.21	245.57	162.65	216.12	225.07	180.26
Hsa.286	388.68	413.55	79.5	176.36	215.18	580.81	125.42	139.09	138.41	154.48	313.3	57.37	131.62	205.52	727.89	367.69	280.62	182.01	471.9	392.73	837.61	180.77	217.29	355.76	214.02	456.3	151.4	387.96	321.04	328.88
Hsa.215	317.67	246.99	381.45	270.43	664.59	453.61	117.94	187.6	92.78	534.53	293.52	116.86	113.59	151.55	414.54	265.8	405.08	323.19	237.72	392.16	1330.43	247.78	293.61	76.9	289.13	302.09	133.63	187.42	160.38	227.09
Hsa.1448	314.6	338.81	92.73	169.97	187.8	362.57	135.68	167.61	77.63	59.17	280.38	62.04	266.79	278.19	366.85	209.01	179.11	134.24	142.69	389.7	194.33	197.36	241.61	67.27	150.44	336.29	73.15	285.49	188.78	162.48
Hsa.2589	591.41	150.5	211.97	126.37	790.6	473.88	289.47	375.15	247.64	464.33	572.91	183.37	528.99	534.78	1167.38	168.31	56.71	291.7	227.97	172.23	1134.62	376.48	177.07	96.4	171.05	388.67	269.53	498.08	375.69	462.98
Hsa.2132	231.15	81.14	102.96	103.15	292.79	214.32	210.06	154.56	58.09	178.47	152.53	56.69	218.35	128.84	519.41	139.5	85.72	155.17	168.24	109.48	596.68	236.41	121.91	88.97	71.89	279.99	175.66	286.08	176.13	200.81
Hsa.24206	296.96	88.51	115.93	134.87	503.81	360.01	98.93	57.96	56.55	194.6	346.18	62.58	289.87	516.56	191.46	185.27	67.25	335.1	237.11	101.48	1086.71	250.53	250.86	79.27	100.44	275.54	170.67	295.1	435.7	427.95
Hsa.5633	496.79	202.85	255.06	340.19	554.25	567.79	419.93	242.76	293.77	532.39	314.96	132.75	474.67	930.64	1445.92	199	56.36	406.54	256.88	527.81	1873.09	400.55	461.23	325.44	517.98	254.08	616.4	498.38	341.83	276.53
Hsa.1830	321.56	620.59	156.97	600.36	519.18	671.01	183.11	181.96	238.38	108.33	491.06	56.35	390.29	444.37	716.81	390.95	272.89	217.86	391.41	893.25	121.87	197.65	506.27	153.22	420.06	592.4	207.02	526.85	590.04	316.64
Hsa.1164	988.06	935.35	270.26	556.96	603.39	613.13	368.67	449.21	117.7	257.64	931.2	56.23	621.77	917.35	849.88	588.86	620.19	364.67	461.9	617.76	405.72	420.61	674.89	161.71	410.42	661.35	182.68	515.99	345.07	433.57
Hsa.4996	195.15	99.5	275.38	243.74	358.29	371.15	155.59	130.34	109.46	272.32	221.41	76.37	248.23	505.77	674.59	189.06	56.23	390.65	164.93	726.38	1290.5	274.07	382.98	145.71	225.87	243.55	417.23	703.28	261.02	167.79
Hsa.12209	402.49	178.69	162.27	186.29	363.97	228.03	132.15	211.19	91.11	184.45	307.11	56.14	188.58	189.51	416.99	237.35	210.07	210.79	260.28	1178.11	280.48	154.5	260.31	80.33	238.1	559.3	337.04	373.74	500.9	284.37
Hsa.17	856.83	459.24	65.61	156.37	290.39	621.66	372.85	531.36	172.79	105.73	504.11	56.12	284.71	468.32	598.67	583.19	71.02	98.33	154.26	1139.69	229.45	294.37	275.83	81.42	340.33	936.4	64.63	436.83	362.77	314.58
Hsa.21596	241.67	127.23	206.69	270.26	580.03	357.17	131.42	87.33	57.95	366.75	278.54	62.24	261.81	242.13	481.74	163	177.58	199.43	162.47	108.65	919.89	170.03	210.83	56.05	95.58	294.48	97.48	338.86	193.17	271.03
Hsa.1948	294.29	142.15	170.51	234.33	465.84	201.03	155.29	129.36	56.03	288.03	476.8	73.82	201.39	283.93	259.53	239.14	198.85	295.09	213.83	253.39	683.18	288.53	346.45	57.59	121.31	331.49	138.66	219.96	225.95	228.78
Hsa.561.1	397.47	194.55	348.92	335.79	682.26	440.26	205.42	380.14	155.27	559.58	295.56	104.96	342.81	809.71	745.64	257.85	56	443.32	417.83	1124.28	968.54	332.32	523.77	97.48	376.75	272.29	146.92	548.33	271.24	265.45
Hsa.26083	167.27	66.35	71.14	119.94	367.95	158.12	86.16	100.88	63.25	125.75	239.59	55.89	188.29	146.89	664.65	99.55	61.17	199.85	115.15	68.79	837.02	197.54	165.2	68.01	103.66	136.97	258.23	203.45	361.87	269.37
Hsa.2393	521.09	115.81	117.65	127.81	533.64	289.93	128.5	204.92	112.3	197.81	494.1	82.65	345.2	291.28	825.23	155.73	70.7	149.06	169.18	161.31	486.98	191.63	102.71	85.72	58.04	432.57	127.76	286.7	253.45	252.41
Hsa.21901	188.98	281.24	220.74	128.92	689.45	609.73	361.04	212.34	106.82	250.05	604.25	82.02	359.31	346.14	177.41	125.31	416.13	300.34	175.02	55.81	782.71	252.2	270.96	135.54	67.67	217.49	262.72	523.35	182.36	213.38
Hsa.3069.1	204.45	200.3	234.26	207.38	202.03	248.78	234.94	223.66	189.32	278.44	188.34	59.45	489.19	545.73	781.3	258.61	224.64	281.01	158.08	163.06	562.7	259.58	413.46	186.59	224.06	265.89	91.95	421.39	93.55	103.21
Hsa.2191	379.58	202.71	183.37	322.42	566.15	327.89	245.98	101.98	55.68	360.69	723.51	59.29	294.47	406.05	539.3	202.21	256.89	206.34	178.18	68.57	695.08	249.84	336.75	56.58	64.3	317	120.22	291.76	163.98	198.3
Hsa.1591	696.63	619.66	115.66	196.03	318.7	794.1	323.16	924.99	55.61	117.1	500.38	64.95	277.99	338.79	643.82	536.82	319.56	279.42	463.75	1864.76	595.36	417.98	548.53	243.82	448.1	807.73	207.28	617.2	597.42	445.74
Hsa.726	181.67	107.24	132.21	146.64	221.88	303.05	87.27	74.1	82.11	92.78	112.51	64.08	223.69	548.48	446.13	113.72	64.12	211.73	288.03	436	905.91	179.84	209.28	55.59	249.53	133.09	332.69	474.17	281.98	222.32
Hsa.962	142.25	104.36	140.41	162.12	193.43	166.14	127.05	129.62	149.46	183.4	213.45	55.57	213.55	316.05	393.43	171.1	93.18	159.39	127.2	196.72	369.09	180.97	229.84	166.01	156.65	144.03	181.44	244.2	109.8	109.98
Hsa.1793	560.62	426.41	141.55	465.11	597.32	943.05	202.68	319.95	98.22	109.93	508.06	55.54	264.98	336.34	409.8	402.42	264.12	384.25	301.65	421.32	377.29	235.12	515.93	191.01	785.09	441.31	306.02	403.99	496.64	318.5
Hsa.1312	410.76	398.16	169.9	153.58	292.85	545.99	224.65	219.76	98.68	154.64	402.98	55.54	261.23	231.18	340.74	364.26	268.67	208.69	255.5	743.16	307.6	263.52	312.81	103.36	235.98	304.07	81.62	347.23	202.8	187.22
Hsa.10909	424.79	318.77	133.08	164.82	280.7	367.98	179.5	212.94	118.86	110.12	442.46	476.24	348.49	265.09	342.09	296.87	164.21	122.53	214.06	390.4	214.7	134.66	309.3	88.69	160.71	302.99	465.83	331.22	107.97	128.24
Hsa.1098	3672.23	730.88	766.6	597.84	1326.69	4592.85	798.71	718.11	101.95	534.75	2154.47	55.12	3080.09	1718.93	4738.25	1300.22	656	891.87	523.95	1455.92	1012.2	814.06	1263.58	313.83	665.04	1309.04	253.84	1332.66	1129.44	943.56
Hsa.268	202.92	85.04	104.89	155.45	442.62	238.66	136.34	197.28	80.91	208.79	267.82	73.29	289.47	236.35	291.42	129.41	81.34	255.56	189.92	104.52	735.8	242.13	265.45	64.26	110.68	158.87	219.83	262.1	320.42	320.17
Hsa.37169	300.78	183.75	151.05	270.95	337.01	427.01	213.46	54.98	276.09	273.94	325.49	83.04	101.01	349.72	417.92	219.2	133.6	151.35	225.8	277.24	558.42	213.14	188.64	200.36	223.93	246.85	95.5	254.11	131.77	123.2
Hsa.22191	244.21	135.24	150.46	217.96	461.88	252.52	155.85	80.87	105.75	192.35	426.94	72.34	159.78	281.55	163.91	178.15	193.46	186.18	183.51	100.7	583.49	251.82	260.93	76.68	79.35	269.03	99.51	209.65	183.13	210.72
Hsa.8052	81.96	113.3	203.37	1046.44	159.91	1272.39	562.22	216.01	193.79	158.43	267.4	128.38	432.44	293.08	298.78	100.83	825.93	137.08	77.93	188.5	300.87	113.8	185.36	79.83	97.11	79.61	164.04	280.7	74.9	81.17
Hsa.1215	570.72	590.58	157.05	111.42	327.97	1136.92	276.97	345.8	86.56	131.6	711.97	64.4	137.85	176.75	915.75	187.22	403.16	200.6	149.03	604.09	161.74	308.4	283.5	55.53	116.08	81.48	78.85	174.99	160.46	292.48
Hsa.8219	272.73	319.92	545.7	712.13	808.44	555.01	270.66	229.8	544.43	625.81	323.8	173.44	596.61	1079.91	1895.14	54.65	168.24	336.21	202.19	272.33	586.06	248.55	434.03	210.88	356.63	139.35	160.82	671	98.5	221.25
Hsa.470	358.63	176.12	324.35	477.92	516.97	481.48	298.79	468.36	229.85	473.28	281.79	84.67	365.68	848.43	616.01	250.79	54.57	314.66	284.58	1834.92	663.09	402.46	461.05	88.64	245.88	354.64	1038.89	866.74	246.24	258.13
Hsa.41164	656.38	718.46	499.97	829.75	969.58	946.46	281.99	248.88	159.49	945.25	874.48	54.53	149.58	444.45	1080.96	715.95	717.71	468.89	1740.15	2151.43	1860.84	427.41	466.31	216.36	694.43	1225.81	112.92	627.89	653.59	536.06
Hsa.1165	370.81	415.55	117.53	295.23	342.51	455.7	283.17	188.53	155.13	102.61	569.8	95.13	189.98	274.19	346.41	314.02	258.35	110.8	487.63	182.38	244.12	190.58	322.6	96.23	145.41	347.81	125.66	308.67	81.6	90.6
Hsa.806	104.26	105.75	147.49	245.81	398.32	328.98	172.33	241.74	101.92	247.72	215.94	54.36	204.18	233.47	411.19	85.43	172.97	134.55	209.08	280.77	871.47	121.91	318.36	57.8	159.03	247.47	147.53	509.63	119.86	115.38
Hsa.2094	505.01	182.17	238.43	341.56	1864.03	490.09	229.29	323.18	343	387.51	538.65	383.34	636.15	629.44	490.67	155.45	54.35	420.8	400.54	236.68	1500.33	215.79	322.07	127.15	200.26	384.91	533.9	388.11	195.54	493.55
Hsa.2780	712.7	169.56	254.94	216.4	646.2	627.17	231.23	138.36	74.67	292.13	833.27	54.34	687.54	650.15	552.56	520.08	117.61	528.62	450.06	432.79	1715.77	440.96	642.05	161.65	316.29	991.48	219.33	659.58	779.38	548.66
Hsa.23285	822.93	277.62	329.21	384.25	1609.27	545.66	449.24	279.38	399.23	579.53	1187.67	260.48	805.63	743.6	1295.01	402.53	54.33	527.34	397.72	248.59	1270.98	409.58	734.85	175.1	186.55	803.57	171.51	716.32	469.45	603.01
Hsa.6376.1	160.2	79.15	166.92	177.02	272.1	226.82	158.37	102.88	125.06	256.83	217.92	76.56	274.83	394.26	454.46	190.01	54.13	179.26	79.74	282.36	350.31	195.67	230.78	129.8	129.74	157.41	213.85	261.92	100.9	106.26
Hsa.3209	314.52	157.69	73.96	178.46	150.1	593.54	88.31	76.67	172.29	75.32	248.49	80.26	54.12	409.6	787.01	249.57	161.18	174.68	347.94	374.16	1290.41	190.88	162.88	128.86	173.59	389.3	110.45	206.88	420.49	266.99
Hsa.853	200.02	130.78	160.12	178.38	221.67	239.85	173.77	257.17	104.51	180.77	184.65	54.04	152.52	246.78	443.12	262.8	116.81	296.57	266.31	545.63	903.54	237.96	490.94	142.77	292.18	156.73	197.72	792.27	303.69	164.4
Hsa.8964	171.95	124.81	113.52	202.21	222.92	165.63	166.56	149.56	189.39	200.5	253.77	53.91	281.93	317.19	590.28	162.56	109.84	172.36	122.38	174.65	333.31	208.88	271.44	91.72	126.89	151.8	154.05	296.5	89.19	109.03
Hsa.1133	530	433.33	172.26	227.55	291.41	444.68	209.05	194.97	112.24	181.34	530.19	53.9	223.01	361.71	700.57	372.75	271.26	229.83	275.04	488.63	245.24	234.88	378.71	123.6	224.1	446.26	132.56	337.09	198.81	239.97
Hsa.2141	250.44	148.21	146.19	237.23	459.54	252.41	141.71	97.4	70.48	199.21	527.4	53.78	211.63	325.28	271.32	209.92	214.87	179.42	219.72	149.07	788.99	214.24	279.23	65.58	87.05	333.46	131.77	255.24	213.89	238.31
Hsa.9761	186.72	128.41	165.84	215.07	325.8	290.01	144.8	172.76	157.11	211.45	277.18	53.76	246.72	465.79	630	200.06	88.33	243.87	157.06	373.2	649.02	243.91	326.79	166.87	324.22	270.41	243.29	352.79	160.83	139.94
Hsa.2487	589.72	150.7	135.73	205.91	781.4	395.64	257.98	145.6	71.05	276.34	610.01	53.69	397.82	393.21	1302.31	438.25	172.81	376.79	344.9	377.6	1652.88	545.6	341.42	160.38	171.74	515.06	164.58	379.35	586.77	552.79
Hsa.8	276.09	194.15	214.2	345.46	459.05	379.43	188.18	204.97	75.79	309.53	293.29	53.65	375.35	417.31	1198.71	174.96	198.02	240.17	312.82	693.6	580.16	297.14	461.64	110.13	247.92	272.13	427.18	322.42	126.83	128.02
Hsa.19828	221.53	115.05	68.53	157.8	482.39	147.65	264.77	53.61	72.02	155.06	688.43	54.73	322.18	232.11	202.96	213.91	110.22	157.27	175.7	144.13	408.62	301.74	295.18	65.66	112.06	349.61	77.58	251.16	157.47	453.79
Hsa.1244	493.77	410.12	117.84	410.7	248.04	757.4	289.47	757.3	132.79	113.23	491.7	53.59	138.46	137.43	343.74	399.05	322.84	238.5	431.53	613.07	448.07	317.2	520.08	78.4	308.71	759.6	193.46	528.74	370.61	436.63
Hsa.41299	217.07	106.15	236.83	152.72	277.74	228.48	153.09	159.95	104.16	286.55	275.44	100.49	225.39	275.47	157.16	294.9	110.15	347.44	111.92	365.32	417.26	258.76	301.76	89.33	232.75	206.46	207.64	197.45	104.43	115.55
Hsa.1207	619.55	579.8	137.4	174.11	411.32	577.33	216.45	291.22	118.14	108.46	559	53.53	259.9	544.14	873.17	561.1	536.22	409.28	346.51	2044.39	657.68	354.31	948.02	309.3	428.4	1437.32	943.68	1124.48	991.32	506.84
Hsa.40595	369.63	242.31	163.9	222.28	285.97	392	262.37	117.37	206.48	269.1	478.82	53.48	161.2	545.8	653.98	354.54	222.52	181.47	190.61	281.91	609.01	267.95	297.59	220.33	207	320.48	104.7	314.19	177.09	145.9
Hsa.41956	284.74	178.93	553.4	305.9	509	475.36	209.07	126.34	113.7	690.77	376.99	83.56	146.84	257.57	285.67	314.91	202.26	314.04	289.82	1031.36	863.27	396.13	363.57	113.2	402.25	249.6	149.71	277.38	139.63	139.42
Hsa.834	179.74	152.36	214.36	233	381.35	275.51	180.31	118.55	153.1	243.85	284.01	53.42	216.63	367.24	422.87	216.57	253.41	209.41	219.57	443.29	583.86	290.33	236.36	170.7	215.62	158.26	349.73	451.48	104.73	215.18
Hsa.1768	535.32	529.52	161.03	230.13	322.43	841.86	207.62	287.69	72.53	146.92	285.43	53.4	564.59	890.45	867.32	250.39	402.8	171.23	279.42	412.83	207.04	237.62	302.92	57.26	185.23	249.16	93.56	347.53	226.76	255.84
Hsa.608	448.63	249.39	392.79	1251.25	538.36	484.56	458.62	885.48	646.88	651.82	438.74	219.87	404.26	848.32	1206.75	622.14	53.03	343.75	275.2	1356.23	769.25	384.85	491.3	281.08	548.12	567.63	944.73	747.33	266.34	174.79
Hsa.1640	331.14	385.49	164.47	187.35	444.03	813.65	124.47	223.52	105.49	180.49	279.35	83.98	111.98	137.34	182.98	235.4	292.66	227.02	279.13	727.55	219.59	161.11	266.19	99.74	296.85	279.81	113.81	222.01	156.21	126.87
Hsa.8182	158.09	102.46	139.93	92.01	204.8	159.9	130.68	85.62	81.6	145.65	214.66	52.72	269.02	390.87	421.72	157.14	125.5	158.2	119.35	213.11	282.09	252.41	243.46	99.42	112.25	178.6	156.96	278.55	115.87	101.51
Hsa.3150.1	825.08	249.6	133.99	194.89	403.84	730.36	65.77	140.83	259.98	170.44	529.47	82.81	266.49	686.64	951.71	327.72	120.3	168.34	456.06	140.66	857.78	149.42	231.25	173.48	241.11	905.43	52.55	623.15	143.59	454.73
Hsa.8010	451.71	394.57	548.03	766.85	652.82	659.69	538.28	317.49	210.35	684.68	522.55	70.35	172.02	142.16	283.7	670.27	322.42	523.94	779.59	1342.02	1863.45	637.72	980.23	634.88	1119.4	1664.28	490.7	787.04	268.65	456.34
Hsa.36019	401.43	219.19	52.43	245	276.96	405.91	184.63	77.66	151.26	175.18	469.34	63.92	128.02	497.83	684.05	319.52	193.93	76.37	159.02	208.61	416	263.75	301.24	139.97	155.27	266.18	89.45	199.63	178.56	150.43
Hsa.2062	258.01	133.81	142.46	212.32	466.49	260.39	169.43	102.98	67.03	229.72	561.99	52.12	189.23	258.77	520.58	173.14	170.3	241.31	216.31	100.96	727.27	208.45	251.18	92.55	92.83	302.26	135.37	233.57	230.34	252.98
Hsa.31943	730.07	369.43	178.54	477.23	508.73	771.28	271.76	52.12	192.01	388.21	504.96	100.48	209.82	822.65	1285.95	480.01	209.87	230.23	539.57	647	1570.36	310.69	343.41	91.72	466.04	492.57	61.98	412.5	334.29	466.54
Hsa.17822	458.06	431.76	204.94	245.13	435.86	581.76	184.58	259.98	79.49	189.45	429.71	51.94	267.85	266.82	514.06	429.08	357.74	235.1	409.62	906.13	314.9	215.11	331.97	104.2	317.65	423.53	58.69	467.49	298.97	262.48
Hsa.6422	318.34	175.68	290.51	312.13	492	589.79	117.51	114.43	79.39	285.52	157.2	51.91	254.81	666.84	818.37	147.17	113.75	341.76	316.65	378.99	999.42	206.92	437.62	71.67	213.16	103.01	242.61	489.66	194.58	194.57
Hsa.950	237.06	134.71	245.98	338.69	497.36	623.6	234.77	287.27	147.68	346.89	279.74	60.2	195.4	373.54	994.76	256.4	85.36	292.07	279.08	821.94	631.17	205.14	674.47	203.84	473.83	505.84	324.41	606.26	144.8	131.67
Hsa.20028	400.39	403.74	215.56	534.82	719.45	248.52	601.73	209.7	216.15	396.38	527.48	210.82	231.47	304.99	836.23	217.06	588.94	438.71	477.12	51.88	785.69	748.43	453.28	190.44	213.73	376.88	182.97	559.7	317.41	410.03
Hsa.32389	269.51	209.33	109.37	232.92	234.79	413.52	187.13	89.9	140.47	206.69	420.62	51.83	115.81	408.27	539.41	354.24	253.81	132.23	315.67	330.89	665.24	251.55	189.53	190.29	177.64	317.91	123.5	212.2	199.7	167.89
Hsa.1773	1024.11	1196.38	159.2	266.02	603.41	778.69	660.62	1264.29	242.07	133.2	771.21	126.91	600.83	651.95	722.43	682.03	224.02	466.67	935.21	844.25	504.07	812.18	1185.07	262.07	928	1363.23	388.91	977.1	454.41	546.95
Hsa.847	112.44	254.37	235.41	380.17	182.23	485.76	157.08	225.15	104.13	231.91	179.61	51.7	202.92	252	613.24	143.52	360.94	261.42	271.27	231.49	733.73	180.62	605.61	211.77	220.91	184.71	943.22	293.34	224.65	161.68
Hsa.1132	677.77	363.23	89.56	245.13	228.92	359.49	243.39	175.65	87.77	88.21	456.62	51.69	99.82	305.42	875.3	558	260.97	181.32	293.27	602.39	335.28	317.67	392.42	95.98	167.73	555.95	263.24	755.88	949.85	460.29
Hsa.1106	542.94	395.46	153.73	156.23	315.09	596.83	258.77	176.13	111.51	129.43	485.5	51.61	390.65	502.14	558.95	374.81	269.61	284.31	300.81	455.39	359.81	436.32	464.69	123.95	203.98	435.68	125.34	573.18	491.71	355.96
Hsa.2478	281.7	129.6	132.74	141.32	379.24	281.58	109.91	59.58	55.11	187.91	400.34	51.55	241.37	334.04	509.48	178.13	105.04	209.46	171.04	135.37	871.71	241.22	244.67	61.04	116.65	257.85	110.28	176.38	291.53	188.17
Hsa.1630	405.9	422.16	184.51	221.46	339.74	432.38	159.53	166.58	72.83	178.55	431.89	51.55	328.29	436.92	504.51	356.18	303.57	215.7	310.9	467.11	295.56	151.49	354.4	94.34	238.02	304.55	82.18	385.24	228.62	173.52
Hsa.1445	431.71	313.55	70.54	145.69	255.18	459.47	259.63	163.24	85.84	69.89	479.16	51.4	464.69	343.96	382.17	306	278.53	134.34	164.14	379.52	235.35	202.91	339.11	56.98	145.98	566.42	114	246.35	250.58	236.44
Hsa.4907	253.93	262.15	534.37	491.16	729.14	643.07	330.77	227.14	273.45	615.67	374.52	105.85	241.91	525.93	337.35	294.7	196.96	367.15	343.85	1328.08	869.2	274.5	638.52	266.68	418.09	235.25	357.29	584.28	230.17	227.87
Hsa.6376.2	150.37	102.17	135.85	186.78	294.53	246.82	156.03	95.09	160.81	249.08	231.24	80.48	262.69	359.08	439.94	185.78	51.31	173.19	80.53	267.11	378.9	233.41	209.92	131.37	136.64	200.81	186.13	247.7	110.05	127.46
Hsa.2416	264.59	172.85	204.94	286.31	421.63	336.65	228.59	201.31	85.13	286.48	519.03	86.68	214.25	250.9	409.01	239.64	191.77	231.47	202.52	226.84	838.62	205.08	325.39	51.21	116.44	450.59	157.15	240.65	236.49	213.32
Hsa.24944	214.82	187.12	193.82	308.02	392.88	304.53	195.84	90.15	57.91	236.52	434.92	51.13	223.8	336.88	582.92	169.8	160.72	175.74	192.07	170.68	620.52	195.45	279.75	53.79	106.21	249.1	124.25	238.23	154.66	158.73
Hsa.41240	210.15	271.02	161.97	338.45	113.67	188.36	123.7	285.06	96.44	204.55	254.02	51.1	341.96	296.58	465.59	189.19	375.71	163.61	268.23	82.14	287.09	160.62	488.95	79.71	163.1	123.78	133.8	185.75	92.62	81.03
Hsa.897	130.71	105.21	164.09	163.12	215.73	165.54	112.32	121.5	117.73	211.97	187.85	50.95	227.05	374.04	434.7	114.18	52.13	131.83	118.86	192.43	293.55	156.22	154.3	117.99	134.22	110.93	160.65	180.5	85.06	83.85
Hsa.1739	555.9	445.35	144.41	244.67	368.56	684.91	218.34	308.05	108.73	138.91	528.81	50.89	468.28	460.94	727.05	363.63	256.13	208.43	386.56	522.81	284.96	246.08	261.18	132.89	266.69	487.08	121.52	488.87	313.07	276.75
Hsa.22167	226.08	87.5	118.07	197.23	538.33	248.5	128.45	97.34	90.77	156.44	413.9	86.13	242.67	323.93	566.88	198.82	87.32	137.88	221.14	65.48	846.64	178.72	302	85.56	50.89	390.2	166.78	204.24	300.11	252.7
Hsa.9251	282.06	153.72	81.89	146.83	322.11	315.2	202.84	172.55	125.1	182.67	212.89	50.73	271.29	465.4	1115.67	158.8	60.29	293.19	216.64	604.81	695.27	324.83	444.58	212.97	282.87	198.69	348.69	708.43	160.57	214.08
Hsa.39288	348.54	145.6	103.3	158.34	187.72	408.24	141.97	78.35	221.27	171.28	349.78	50.67	62.11	403.61	234.05	254.26	81.55	120.85	229.04	354.37	827.82	208.83	177.83	179.6	191.1	335.28	79.7	194.82	220.13	176.67
Hsa.3022	289.63	148.33	77.32	149.87	259.77	505.05	102.11	62.75	176.26	109.59	251.57	50.64	164.54	378.88	909.79	195.02	178.71	145.82	213.8	247.72	762.4	126.37	145.69	171.14	106.66	251.6	91.11	131.51	184.12	174.1
Hsa.42949	202.13	256.45	245.03	350.6	261.66	285.56	279.56	266.04	168.43	269.51	398.48	113.93	230.02	169.01	188.55	333.64	245.45	243.96	213.5	190.46	382.76	232.25	494.21	160.73	245.34	285.19	188.56	176.85	50.38	54.08
Hsa.2304	216.44	97.34	136.41	169.42	427.56	268.19	111.95	50.36	63.12	221.6	492.08	60.37	218.66	395.73	187.72	208.15	93.41	182.35	156.7	122.47	794.68	175.38	275.31	52.83	98.13	302.96	130.83	189.09	176.64	167.82
Hsa.6458	131.34	105.47	176.69	142.51	234.38	297.42	97.99	78.69	105.68	151.96	114.77	60.46	249.17	386.61	678.7	114.1	50.3	407.37	195.14	395.88	916.38	287.36	394.73	243.85	301.81	159.74	476.46	442.65	267.91	166.49
Hsa.2739	217.84	185.09	251.67	224.2	463.8	319.2	119.38	82.46	50.25	318.56	211.93	82.99	193.87	226.41	247.27	180.16	287.5	238.28	291.89	297.36	908.29	168.68	280.29	108.22	124.56	197.3	184.39	296.81	201.84	232.98
Hsa.305	305.61	184.45	50.19	174.38	183.65	370.36	143.57	129.6	159.82	142.51	286.78	54.53	113.75	199.87	521.17	277.73	162.35	151.19	264.76	394.56	540.15	173.43	248.25	226.2	285.13	396.49	119.23	277.34	227.3	208.48
Hsa.732	191.82	127.16	92.11	298.36	327.48	243.02	274.78	141.79	213.32	212.92	422.13	149.15	233.41	348.36	513.96	225.29	117.79	138.89	123.16	148.83	397.1	173.52	324.09	112.36	142.81	298.03	221.58	241.96	50.15	70.39
Hsa.34562	234.27	223.67	83.16	168.48	155.8	333.38	172.78	135.85	173.91	139.62	319.31	49.93	62.01	346.59	458.59	251.2	200.61	102.83	222.09	209.75	456.79	241.1	164.31	213.56	120.39	280.51	103.88	240.61	165.85	144.74
Hsa.5402	946.56	486.56	871.33	969.96	1247.14	1196.03	1326.89	2418.78	858.21	1179.89	836.18	370.93	893.24	1443.44	2283.37	512.12	49.8	706.18	575.76	1913.57	1424.2	628.44	995.92	199.28	967.09	1070.92	1317.76	1304.64	474.55	467.25
Hsa.3306	567.93	371.01	148.39	132.46	130.69	1088.26	157.03	75.8	138.56	145.68	226.57	49.78	147.34	267.51	843.16	509.93	233.42	260.44	609.71	1045.98	1744.47	481.28	241.55	525.02	378.49	741.7	297.79	610.07	671.71	870.63
Hsa.7324	149.38	75.97	130.35	162.88	184.94	202.24	179.7	190.89	120.09	168.56	190.33	67.57	200.13	286.42	400.44	110.18	49.6	121.09	129.01	231.57	373.81	176.38	225.27	84.73	247.7	116.77	119.36	210.48	79.25	108.33
Hsa.28914	292.49	164.57	122.21	246.95	228.78	357.3	157.89	101.68	187.87	183.18	304.82	49.42	99.12	378.89	511.09	387.59	168.29	199.42	356.52	712.9	771.76	362.26	164.36	220.99	300.46	367.11	97.22	275.39	398.77	243.24
Hsa.36010	284.73	225.99	221.13	316.61	300.1	302.19	222.13	168.24	88.77	248.5	414.26	89.6	49.37	378.01	447.87	327.81	242.53	216.9	321.72	313.46	569.42	304.24	291.05	128.14	265.38	341.53	138.12	134.19	165.61	115.49
Hsa.3194	1265.62	296.22	241.47	259.31	476.22	1307.59	161.79	121.2	122.92	299.45	654.23	49.04	164.82	336.84	941.73	525.56	177.19	359.29	737.76	433.17	4294.27	520.08	376.59	182.22	316.93	617.65	125.06	665.34	757.68	625.77
Hsa.9691	338.56	423.19	578.74	283.51	484.4	486.95	739.8	466.3	299.88	639.79	381.95	134.67	136.84	646.34	950.78	417.82	278.75	982.92	337.22	807.74	836.89	563.71	486.69	1013.05	634.15	503.71	395.32	871.45	245.45	226.13
Hsa.33843	226.73	120.27	76.1	170.71	185.69	290.05	183.35	50.02	144.91	151.41	292.65	48.83	127.27	465.6	523.03	230.19	70.84	101.14	144.19	147.98	544.22	240.63	142.09	145.82	126.13	236.81	76.38	188.36	161.45	150.28
Hsa.3135	272.96	179.25	119.18	242.96	229.22	396.67	159.4	100	188.67	178.77	305.78	48.72	128.13	361.99	622.49	227.61	132.05	89.52	250.72	176.93	574.41	131.51	187.78	137.79	145.37	264.86	153.84	259.11	134.61	132.3
Hsa.45499	418.34	314.61	500.53	1419.11	653.52	795.19	488.38	603.82	460.87	738.57	536.74	209.16	210.96	469.13	680.6	597.19	516.07	468.44	371.18	1578.92	1508.6	675.13	903.25	1303.55	629.06	345.48	1603.45	849.88	357.27	292.96
Hsa.1920	434.19	239.83	124.92	380.64	367.38	157.69	250.1	237.11	112.8	243.29	470.95	103.68	147.72	109.12	280.1	367.29	235.91	214.73	342.39	115.42	367.28	318.08	713.73	101.75	114.37	398.99	96.46	113.2	48.47	54.27
Hsa.465	171.28	120.1	173.72	137.09	163.79	162.28	173.43	110.35	122.18	264.21	135.32	50.25	243.25	385.54	306.4	204.55	48.45	232.18	142.32	480.79	558.13	331.27	182.68	236.85	243.42	166	160.03	315.41	149.33	157.44
Hsa.1515	610.75	402.16	122.29	384.81	452.58	1067.67	268.73	258.25	59.06	162.76	518.09	48.4	662.41	538.24	874.01	177.33	564.35	261.62	320.94	165.97	204.44	226.9	398.83	122.55	148.11	249.74	76.37	156.58	146.87	238.85
Hsa.36666	273.72	210.26	98.55	228.31	235.57	284.73	153.54	102.64	101.7	203.27	368.92	48.38	84.37	345.69	637.89	273.17	188.07	112	203.5	329.63	444.5	201.69	251.61	117.53	171.86	275.82	74.3	215.06	174.35	159.62
Hsa.2298	229.58	245.78	146.47	208.2	309.38	308.82	292.23	276.5	91.85	150.04	473.13	48.33	309.34	358.88	388.79	279.89	250.25	224.74	175.65	143.08	724.02	294.95	363.01	165.15	132.53	367.88	138.91	284.19	218.99	225.66
Hsa.22762	380.55	73.82	73.32	65.84	316.79	238.97	135.73	125.55	56.7	159.57	394.1	52.21	189.47	245.38	193.23	253.7	75.85	240.75	218.46	145.07	1419.7	367.51	227.16	115.6	140.86	533.41	187.1	441.21	807.59	574.26
Hsa.318	430.53	202.13	61.94	144.2	292.88	483.44	119.58	61.79	196.13	130.1	325.42	48.22	117.25	423.88	333.61	260.12	71.47	212.95	245.43	581.59	1890.92	167.61	147.63	191.97	309.43	308.76	171.35	228.41	179.39	155.85
Hsa.8080	131.36	101.7	119.07	169.75	157.35	163.01	92.9	128.65	88.61	141.87	154	48.2	190.42	194.36	338.4	99.61	85.4	136.73	152.34	230.3	248.93	105.95	227.09	80.27	104.04	77.94	89.89	202.15	92.63	85.55
Hsa.3098	278.98	151.45	72.79	255.91	232.8	379.75	183.45	79.24	224.34	193.5	391.9	48.2	108.43	296.52	174.85	201.27	154.46	101.19	216.28	176.72	432.57	259.71	175.2	205.94	158.17	239.28	89.96	243.97	128.53	139.76
Hsa.5142	256.92	137.04	156.26	199.42	272.4	260.11	174.92	178.1	147.61	237.17	231.55	48.17	325.54	416.4	830.36	174.83	73.06	185.03	198.76	334.02	624.25	171.12	251.56	157.02	205.46	419.75	281.61	595.38	139.78	189.89
Hsa.2301	173.69	71.35	101.02	154.03	260.74	161.5	94.21	144.08	106.3	232.83	222.75	54.06	244.55	110.1	479.14	82.06	74.74	120.94	99.13	48.14	320.17	170.57	175.36	57.7	54.8	152.41	78.31	175.91	122.06	155.86
Hsa.27592	140.59	121.4	81.52	147.23	322.37	257.77	95.12	52.59	63.08	114.78	377.65	61.66	136.15	181.81	337.52	120.46	93.04	143.91	139.53	49.49	413.64	133.21	154.57	67.46	53.67	196.79	130.66	137.42	104.12	139.69
Hsa.26883	118.44	84.64	134.89	163.01	304.73	143.23	139.47	49.13	104.5	255.58	343.2	95.28	98.38	149	246.39	143.86	79.94	190.89	143.46	69.37	487.69	236.5	171.31	104.33	91.63	189.69	106.78	152.75	212.18	202.25
Hsa.2007	307.45	214.72	122.09	210.59	292.74	279.13	158.57	162.02	74.9	203.27	381.94	48.03	212.11	267.96	610.75	281.12	198.81	212.54	237.81	166.01	716.42	259.11	347.98	93.22	91.67	300.82	174.55	376.52	177.77	222.36
Hsa.168	431.51	266.81	62	103.21	201.33	478.07	159.16	244.66	84.88	66.12	351.72	48.02	127.72	213.99	504.81	511.33	130.92	182.29	209.19	1080.8	248.4	240.82	238.47	219.61	267.12	371.6	160.86	510.39	246.36	286.74
Hsa.11765	303.54	315.49	98.1	178.62	175.21	371.31	149.48	248.92	106.77	66.76	348.21	47.79	311.52	317.95	342.94	294.17	411.15	167.43	200.58	249.85	193.48	176.06	244.73	122.5	130.83	268.39	153.49	304.96	150.77	210.16
Hsa.977	102.14	83.13	103.07	127	159.97	111.73	98.74	85.69	182.25	102.44	96.24	79.41	150.39	231.06	282.78	110.78	82.79	134.7	122.32	156.61	212.05	166.49	149.28	148.44	171.11	126.82	208.38	161.09	76.3	84.68
Hsa.3228	399.06	278.31	138.32	337.36	309.22	625.92	178.16	95.51	173.04	224.47	379.6	47.58	153.7	440.85	537.18	290.63	219.78	185.19	378.31	329.16	1174.2	319.47	208.54	184.41	247.76	339.46	94.78	258.89	261.71	238.39
Hsa.7395	326.12	188.56	312.8	192.66	429.43	393.68	427.12	306.19	166.5	367.08	306.58	67.68	305.76	378.12	650.35	354.97	47.57	518.66	314.79	1281.89	1504.62	298.31	634.07	394.87	762.62	550.02	293.74	966.94	365.87	218.41
Hsa.1485	886.8	705.19	146.39	316.35	268.99	1191.77	422.6	191.11	123.98	105.03	1147.91	47.52	722.84	739.94	1410.95	307.52	448.79	489.1	157.19	1206.33	983.42	1617.35	853.25	395.96	229.58	859.15	218	695.5	1016.63	549.08
Hsa.400	208.54	190.35	61.41	203.37	261.13	413.47	122.39	83.94	175.37	157.4	215.94	48.5	155.08	250.53	167.15	145.52	98.38	94.31	253.88	151.55	447.06	151.85	123.83	124.95	157.17	310.1	76.52	125.65	101.08	134.66
Hsa.19653	191.08	161.65	109.19	199.33	355.4	174.4	106.77	100.1	69.64	170.54	244.21	47.24	153.01	187.15	402.05	130.27	143.82	164.82	162.53	139.37	688.18	183.34	168.05	76.91	79.8	172.01	152.94	255.32	224.62	212.55
Hsa.2858	348.54	163.37	94.69	126.37	226.96	423.05	277.38	237.75	163.17	157.36	194.85	78.36	382.26	533.14	800.95	181.2	98.69	146.47	213.5	186.33	474.83	207.35	249.58	86.47	204.02	316.82	141.43	313.72	146.24	181.07
Hsa.845	99.14	831.1	473.94	227.11	591.44	780.11	467.07	1014.22	46.95	386.86	400.3	62.07	257.92	351.64	605.76	121.92	2169.62	411.7	148.22	159.22	512.14	184.8	415.51	175.44	104.59	104.91	201.67	2128.05	91.72	109.24
Hsa.21160	322.8	129.92	126.28	123.53	452.42	319.91	204.24	272.39	78.93	217.29	376.99	69.46	182.94	210.64	504.32	159.25	149.08	254	132.08	143.02	578.2	243.31	185.48	77.62	92.08	368.49	127.79	282.85	162.09	217.62
Hsa.1668	340.82	344.62	100.62	126.52	162.12	276.01	186.29	199.24	122.14	109.69	420.87	46.73	358.17	400.09	382.92	374.14	310.18	107.31	233.95	607.15	138.71	237.18	369.06	104.5	192.09	398.65	145.69	291.62	243.1	205.09
Hsa.347	633.26	246.74	132.08	345.95	149.51	686.24	266.56	172.39	115.03	186.55	363.3	46.66	322.4	620.4	1267.81	544.29	112.08	172.51	234.67	267.92	1546.06	179.24	430.9	104.91	238.91	582.55	287.94	422.69	522.67	263.15
Hsa.285	2208.49	2012.36	442.49	635.09	664.79	2983.48	1484.72	2739.77	555.52	626.43	1535.72	196.93	200.36	223.8	1571.43	2817.29	1434.34	621.43	1703.14	1282.28	5827.68	1194.71	1938.55	2224.25	983.95	3350.75	1235.76	2567.47	2556.78	1752.48
Hsa.2646	790.17	242.61	312.24	167.58	1867.9	978.81	334.92	154.85	495.59	369.2	486.52	128	629.73	959.02	1763.16	134.02	483.98	250.81	85.74	158.75	741.62	542.25	144.99	271.56	66.72	76.15	46.58	173.08	123.88	273.72
Hsa.3076	320.51	158.96	92.46	197.29	293.91	422.64	163.78	100.58	300.14	150.53	417.47	77.71	118.12	256.5	514.32	165.3	94.11	73.01	231.66	326.65	370.18	165.34	149.19	112.07	106.86	278.72	46.56	119.64	120.53	180.73
Hsa.36938	492.18	218.7	212.97	384.2	455.8	4076.93	164.19	114.67	257.36	309.53	567.88	46.42	170.47	824.18	778.28	461.07	214.88	242.01	520.14	518.55	2001.05	436.18	283.04	218.39	299.74	484.3	119.46	394.49	437.07	300.84
Hsa.16742	246.56	375.65	147.14	196.48	232.28	348.2	184.16	190.14	82.22	88.36	402.31	46.31	185.94	301.09	398.59	199.86	217.79	106.74	186.42	198.97	139.1	121.35	264.8	52.03	141.29	247.52	68.83	315.15	121.31	135.07
Hsa.28193	166.25	83.71	56	93.35	134.07	291.23	91.22	60.78	105.96	60.23	270.28	46.31	102.2	182.46	345.88	156.49	86.33	73.03	164.69	152.88	606.03	99.71	72.59	149.7	154.54	181.3	74.18	163.19	157.08	101.87
Hsa.43684	105.56	83.98	133.85	151.81	183.69	135.86	116.81	146.49	117.47	194.4	152.27	53.7	169.45	226.81	286.61	144.47	73.41	95.89	86.18	165.38	241.28	140.9	208.64	73.45	141.59	138.96	133	253.85	77.11	71.39
Hsa.1175	444.74	335.55	134.05	99.08	218.82	364.55	126.1	126.68	119.2	112.02	475.46	46.18	572.33	563.3	595.56	411.69	203.08	227.48	123.21	344.2	202.05	162.8	283.46	158.5	279.4	370.15	114.66	383.59	297.82	264.04
Hsa.3517	308.87	186.95	93.26	142.94	285.48	668.72	83.3	76.81	187.66	158.74	135.27	45.96	147.78	215.15	799.37	85.85	120.28	265.89	211.56	290.31	1667.7	97.5	97.03	253.94	360.83	136.72	110.62	174.72	206.14	148.4
Hsa.2156	668.66	146.56	241.55	192.35	879.97	560.18	495.54	392.69	212.08	639.31	690.36	198.05	440.97	632.73	336.59	244.39	45.85	416.44	299.8	286.89	1547.23	538.5	334.67	113.43	226.25	632.84	351.14	650.56	622.05	517.55
Hsa.301	198.7	135.03	104.06	189.73	179.67	214.98	132.05	81.86	111.19	141.23	296.55	45.82	100.15	337.75	512.14	220.16	172.57	124.62	197.47	202.9	524.4	184.76	221.79	104.14	161.24	227.58	64.9	205.31	125.15	92.55
Hsa.3159	390.23	143.3	52.29	207.94	303.13	397.29	118.78	45.8	147.27	196.19	408.66	50.23	100.54	511.35	442.68	341.1	278.59	161.2	356.81	416.43	1571.22	242.33	205.7	154.64	182.97	363.91	107.44	179.11	272.45	136.47
Hsa.1258	382.73	402.77	139.09	2619.3	226.29	656.92	148.1	275.41	111.13	107.73	401.96	45.78	214.96	253.9	257.5	299.26	341.78	193.1	260.86	558.62	191.49	208.83	304.61	96.88	207.11	343.27	112.73	353.32	190.74	193.62
Hsa.3820	690.25	270.62	131.19	312.15	168.89	672.35	179.12	236.69	259.15	174.39	409.57	45.62	102.32	400.11	931.78	275.55	152	122.13	437.38	325.48	491.91	171.54	203.53	344.9	164.47	505.74	60.25	514.46	361.64	488.25
Hsa.7265	76.34	60.3	126.5	99.15	170.92	133.54	85.85	121.88	74.48	141.14	123.25	45.59	128.17	309.08	243.48	69.92	59.87	111.46	70.32	128.74	218.87	143.57	170.1	92.71	78.38	101.25	99.8	239.81	99.15	77
Hsa.1486	382.65	490.66	105.6	257.01	252.26	399.13	210.29	200.43	82.33	109.27	511.9	45.58	332.98	375.78	392.68	280.05	225.19	169.76	170.2	306.67	181.15	265.05	331.95	77.09	201.97	356.56	69.74	336.73	230.65	235.01
Hsa.37058	548.04	254.66	180.45	281.93	368.19	431.59	175.83	205.43	121.04	279.92	402.13	45.48	122.81	254.02	585.19	404.81	194.4	175.64	406.94	561.86	760.42	187.47	217.95	126.34	201.72	601.47	63.77	255.26	180.72	173.33
Hsa.2830	1109.84	436.52	170.62	134.7	435.15	1686.22	198.79	45.47	392.37	127.69	542.99	114.73	196.17	1115.39	912.31	390.86	472.33	129.4	319.56	96.37	1314.37	300.34	210.9	509.77	219.84	374.51	71.16	296.47	287.26	273.83
Hsa.2966	733.48	230.33	90.4	175.66	204.36	575.5	136.64	80.74	147.55	99.51	571.46	45.37	145.12	508.5	1188.03	579.02	113.91	223.47	377.97	513.29	1470.78	196.18	272.7	150.64	342.28	899.82	78.05	470.76	468.57	439.38
Hsa.10068	506.95	398.1	86.11	143.53	280.35	339.76	218.84	171.2	65.14	58.67	521.92	45.33	332.53	440.37	561.98	381.5	394.48	110.08	62.89	251.46	158.97	200.91	632.77	77.69	123.87	316.77	87.83	306.04	179.01	169.68
Hsa.16164	301.05	366.81	123.04	198.27	286.65	422.44	203.75	259.36	88.96	104.93	340.36	74.32	148.25	264.79	183.05	309.76	317.44	162.42	225.16	327.11	172.89	190.47	413.44	148.53	152.26	297.88	144.1	164.15	123.48	117.5
Hsa.10047	494.46	420.52	154.1	157.23	220.79	496.14	152.12	276.41	121.97	126.69	447.99	71.13	85.55	49.05	412.08	476.41	324.79	226.7	207.06	703.72	243.65	320.36	486.13	169.47	185.26	440.57	113.99	448.47	341.34	366.12
Hsa.6051	113.64	103.36	200.22	194.87	255.48	168.22	95.49	140.8	107.82	207.15	120.15	61.55	171.21	247.79	283.34	111.99	47.67	198.71	142.87	137.25	251.71	94.02	171.38	87.95	152.73	75.83	234.04	171.43	55.31	80.42
Hsa.1036	585.65	1120.47	84.93	707.38	1167.59	636.6	669.89	444.74	329.23	262.83	3569.15	44.82	1368.61	524.74	909.27	409.54	260.78	203.31	1002.08	403.9	100.95	1091.76	584.87	114.88	123.16	514.29	154.56	195.28	113.66	317.64
Hsa.1715	384.2	414.3	137.71	240.06	327.13	522.36	144.85	172.93	69.86	124.53	379.42	44.81	402.4	378.07	510.84	298.34	307.97	203.85	271.62	405.8	119.07	231.3	249.03	108.78	234.28	281.42	147.01	355.32	253.14	327.57
Hsa.1920.1	672.81	274.53	159.2	480.75	547.51	239.85	217.58	294.1	153.45	341.3	672.5	135.61	168.41	163.27	92.62	581.11	251.44	311.68	476.88	82.49	571.2	415.94	889.79	141.79	133.6	615.21	136.42	84.35	58.28	59.58
Hsa.12892	326.4	333.88	139.99	270.82	188.2	315.4	206.48	173.84	93.76	106.24	320.17	44.43	420.4	363.52	382.05	312.92	187.04	180.81	268.03	257.02	220.93	246.76	315.82	112.5	197.76	272.34	120.9	383.29	194.58	196.82
Hsa.1414	1271.98	1431.81	639.44	812.64	1515.25	2586.79	529.19	1086.33	61.06	772.05	1240.1	44.27	559.48	511.84	1014.36	969.55	1239.73	839.42	1379.21	3277.35	906.52	656.29	1233.81	70.64	1193.19	1108.78	106.06	951.64	623.32	558.31
Hsa.2568	377.68	217.26	159.4	383.39	694.09	304.35	344.79	131.96	237.13	243.93	1101.41	171.61	363.26	451.57	1025.87	317.32	242	144.09	173.83	44.24	735.15	337.27	467.85	113.38	90.76	394.65	153.99	472.93	219.11	277.72
Hsa.2840	340.98	131.92	159.84	185.47	140.51	244.06	119.46	75.85	128.48	137.82	494.4	44.15	67.15	359.22	282.79	358.32	166.65	169.24	305.79	522.25	563.33	256.38	138.52	144.47	200.79	356.33	72.99	134.8	150.44	102.25
Hsa.36354	166.89	166.18	74.78	160.27	120.5	320.46	133.51	54.39	130.6	147.76	178.06	45.35	44.14	286.07	317.53	140.6	112.82	77.7	196.32	186.21	388.37	247.64	97.77	190.5	116.82	175.23	69.54	186.61	178.15	148.8
Hsa.14896	260.03	336.3	80.89	157.33	153.24	345.98	105.53	177.67	66.3	56.23	236.09	44.14	250.55	254.72	289.56	157.14	265.79	108.03	175.19	306.02	119.55	120.89	186.94	49.29	115.91	190.19	70.01	239.34	125.3	126.14
Hsa.978	148.9	140.32	122.75	229.69	222.09	150.02	137.8	112.75	153.75	183.83	245.86	44.12	210.19	350.65	470.22	134.61	63.04	137.6	142.85	226.43	398.93	142.84	273.95	128.07	206.83	256.88	126.29	252.04	83.92	99.34
Hsa.852	162.07	78.1	153.81	98.31	230.85	292.75	156.64	121.35	104.26	187.76	134.17	48.17	189.74	258.23	391.24	251.71	44.1	240.73	132.25	469.72	699.47	172.91	308.91	98.2	489.5	144.74	250.98	399.71	189.42	114.16
Hsa.919	283.43	169.84	377.79	890.66	568.8	915.11	351.67	252.32	119.41	252.52	488.56	49.62	456.99	582.1	1846.68	115.4	99.46	234.34	247.37	542.63	555.42	264.61	731.21	306.21	137.16	199.22	650.75	311.01	663.84	172.16
Hsa.41163	285.49	234.42	142.39	187.98	146.62	213.97	154.05	146.68	87.09	211.13	280.1	43.97	67.23	270.49	436.09	204.1	222.98	137.76	208.67	195.77	362.75	177.54	256.51	121.44	129	391.45	75.84	102.68	176.21	127.6
Hsa.35201	378.25	290.67	306.62	361.01	439.95	514.5	157.52	145.27	117.35	372.03	474.5	43.88	60.23	250.09	507.03	408.65	326.76	302.98	664.29	904.99	1141.52	185.72	175.37	141.15	333.16	527.04	61.13	219.44	201.29	175.9
Hsa.9972	137.67	87.04	95.99	181.29	264.88	128.1	75.15	43.78	92.56	166.34	150.59	54.32	185.17	232.29	582.62	129.93	55.81	197.73	139.24	955.51	863.33	377.68	664.71	547.74	443.8	95.65	288.95	819.5	285.92	215.26
Hsa.38375.1	459.78	321.05	100.48	242.33	351.83	845.41	217.88	144.22	277.69	160.47	539.95	43.65	151.43	489.26	807.61	557.67	432.94	159.84	400.49	525.11	1303.55	166.06	203.43	250.09	121.97	298.5	247.61	412.39	153.91	529.69
Hsa.359	332.61	172.44	142.99	260.11	254.59	336.31	158.02	87.29	151.79	201.16	413.46	43.58	67.59	444.61	622.51	300.12	203.94	136.87	297.6	307.29	598.46	265.61	230.03	144.83	176.17	294.32	84.44	196.81	170.04	140.22
Hsa.3260	235.03	110.96	68.1	174.85	128.05	362.3	85.82	56.66	117.72	127.32	152.14	44	141.95	331.33	575.45	103.07	89.26	114.59	171.76	43.54	417.48	105.99	100.09	91.86	97.64	107.25	75.59	150.65	91.66	101.92
Hsa.109	385.64	317.76	118.48	1649.74	225.64	389.05	204.54	198.93	102.44	98.29	395.54	43.32	265.7	285.99	328.62	603.19	273.08	235.24	206.8	744.61	509.19	497.27	366.15	165.49	1013.98	336.97	105.57	318.13	161.46	162.84
Hsa.1522	750.12	985.89	227.35	311.82	578.12	938.54	311.9	597.08	112.53	177.49	674.58	82.49	908.37	796.3	696.13	429.53	676.24	249.85	446.94	599.53	372.75	353.91	501.22	145.29	313.45	535.68	174.86	523.08	337.32	560.75
Hsa.465.1	184.62	52.05	134.35	160.55	207.39	193.31	191.23	90.28	143.25	206.23	235.23	68.1	223.31	406.19	535.88	239.03	43.12	176.37	118.68	519.1	609.51	329.83	365.15	261.98	177.33	182.84	164.9	480.16	206.25	246.03
Hsa.7614	103.08	134.98	212.23	582.77	269.25	246.98	165.75	138.81	110.9	209.53	175.67	43.3	217.74	391.82	231.78	163.32	43.1	193.21	197.09	253.92	488.16	214.04	277.84	150.5	159.34	204.6	179.02	346.23	132.12	144.5
Hsa.370	338.34	185.46	99.13	213.68	217.58	371.04	123.8	75.03	146.15	169.9	441.66	42.99	128.16	471.01	673.51	301.1	112.44	108.1	245.87	269.16	672.44	179.43	218.8	153.74	138.63	257.28	69.27	212.17	175	166.85
Hsa.12024	549.74	391.63	166.66	241.41	289.85	548	166.75	497.79	125.12	164.85	435.91	42.99	388.88	439.01	633.74	336.7	265.82	214.65	337.19	538.4	279.7	261.51	371.32	151.95	292.55	411.04	178.68	388.03	306.38	264.34
Hsa.896	150.93	217.19	377.79	572.73	558.37	386.57	410.74	237.63	500.07	486.42	321.99	128.57	253.39	149.01	607.34	149.16	49.07	176.51	165.52	945.2	471.86	84.2	461.02	220.24	305.54	615.3	454.71	668.89	70.37	217.32
Hsa.12754	404.75	573.55	177.5	336.99	304.74	430.07	275.92	200.4	163.54	102.67	476.57	58.67	227.2	347.09	393.42	352.44	377.4	146.45	213.47	140.48	236.51	258.03	343.25	138.85	173.11	307.49	141.61	485.18	158.55	155.67
Hsa.43155	177.22	80.92	173.83	201.99	249.46	178.98	109.89	51.65	186.98	270.46	207.14	58.44	271.08	595.3	450.23	170.19	42.78	181.85	82.12	162.66	544.9	233.86	216.51	117.26	200.58	111.54	174.93	278.59	181	157.59
Hsa.2179	369.92	69.68	93.03	115.2	298.82	254.24	184.87	108.93	81.97	167.23	343.06	42.72	300.14	214.3	120.38	196.56	79.54	246.73	173.06	293.23	736.04	237.42	231.85	70.36	104.04	206.93	244.69	345.86	306.63	321.38
Hsa.17956	186.37	251.84	85.12	107.85	171.88	251.21	130.92	132.53	74.59	54.23	261.92	42.7	152.45	189.11	218.23	206.94	154.17	87.82	143.78	197.71	124.66	128.6	203.91	99.66	144.18	251.04	71.07	269.63	132.99	123.78
Hsa.15844	117.65	342.87	60.96	99.26	118.52	289.36	208.75	175.38	70.67	62.47	200.08	49.86	126.85	148.34	64.03	180.2	102.41	119.46	114.92	371.86	81.02	192.06	151.14	153.18	128.44	202.94	79.82	154.62	148.98	194.54
Hsa.3136	207.08	117.92	62.2	219.29	197.05	247.97	132.78	68.3	179.38	161.66	301.44	42.7	123.57	394.33	460.38	222.23	54.4	84.65	204.04	180.71	330.61	206.3	185.71	133.77	135.62	298.94	85.77	251.73	186.02	180.96
Hsa.44686	79.63	71.13	106.76	135.91	124.67	144.83	118.63	50.3	79.29	129.37	151.37	42.52	130.6	277.46	303.74	79.27	61.32	130.92	63.71	99.66	268.22	150.48	191.22	84.15	50.25	104.01	1142.32	223.62	48.98	59.66
Hsa.733.1	344.17	165.47	257.58	456.28	330.75	383.19	293.95	918.02	337.67	395.35	387.19	114.3	347.06	883	899.17	226.52	42.42	392.67	331.61	1098.58	1056.99	416.63	543.67	324.18	605.77	754.27	333.08	1078.4	581.98	224.23
Hsa.2843	201.14	145.32	65.85	110.77	73.79	187.48	133.88	51.91	146.15	70.89	267.29	53	42.41	205.96	240.76	220.56	189.18	80.62	174.15	80.86	279.6	170.47	134.57	119.99	102.13	217.24	55.37	193.32	131.9	100.07
Hsa.2149	217.23	170.9	117.13	148.18	254.7	203.34	104.08	76.18	42.36	140.8	228.76	50.29	107.83	157.3	165.63	186.78	169.41	130.31	146.36	153.51	418.85	107.43	266.07	50.21	87.81	218.86	125.78	221.09	127.51	138.08
Hsa.16100.1	235.51	271.03	77.8	155.4	198.12	240.45	139.45	141.78	70.17	60.51	289.75	42.35	179.04	172.89	246.87	188.18	113.54	100.4	134.38	160.59	136.84	108.96	276.15	46.75	135	210.77	81.46	215.06	96.76	77.51
Hsa.321	222.77	171.82	109.69	198.12	188.66	355.82	161.25	94.47	169.57	153.08	369.16	42.33	131.79	398.78	175.36	232.42	101.03	126.35	249.18	212.13	686.99	255.69	218.33	194.46	150.66	211.37	88.31	144.28	138.99	133.32
Hsa.13834	310.12	179.56	82.86	184.43	246.25	309.75	142.93	134.4	170.31	90.99	342.93	122.51	89.59	181.82	285.18	211.04	126.63	77.43	147	202.31	146.15	119.45	160.86	112.03	138.12	237.83	75.69	390.28	174.5	143.94
Hsa.34384	315.44	230.35	89.05	196.97	196.19	374.32	156.76	93.38	154.35	142.05	295.39	42.27	110.92	368.69	571.23	254.05	193.25	145.75	259.54	287.31	619.74	261.22	174.48	210.13	225.28	282.07	124.6	271.7	234.64	188.55
Hsa.557	96.15	71.98	63.4	112.42	103.82	73.97	128.47	84.23	59.95	84.33	157.59	47.92	128.89	145.51	160.7	97.18	62.05	97.87	57.03	159.01	182.91	124.4	163.48	70.72	85.82	98.35	220.81	127.24	56.2	43.38
Hsa.612	434.41	148.66	180.88	230.22	336.38	300.91	339.19	539.15	286.31	280.56	437.99	112.07	422.03	527.67	217.67	312.06	42.21	229.19	298.93	454.12	724.9	299.39	479.11	223.11	208.82	1221.47	511.41	891.33	146.74	302.85
Hsa.1761	182.81	281.08	111.22	161.31	212.62	333.58	117.46	116.44	74.53	79.61	188.59	42.13	78.81	171.38	138.26	123.21	177.3	112.17	163.6	386.15	154.78	117.01	116.38	56.59	151.06	168.52	70.52	188.83	98.36	87.75
Hsa.1284	242.39	136.41	113.25	146.17	172.87	115.61	154.29	146.99	72.46	114.28	184.46	42.06	142.2	168.93	254.78	202.24	209.95	163.08	152.76	208.89	134.23	280.57	297.06	86.38	167.86	142.63	77.49	307.68	163.82	187.18
Hsa.44876	197.56	50.07	201.21	126.11	227.38	217.06	112.98	42.06	108.22	274.26	112.83	65.58	164.45	270.97	294.62	160.15	72.27	232.67	142.69	242.6	582.69	174.72	228.18	99.99	213.49	108.58	235.82	182.29	117.41	94.85
Hsa.2363	226.04	183.19	149.51	291.4	403.18	255.23	164.63	118.87	64.33	216.04	509	76.02	165.24	216.87	565.42	200.45	176.47	174.41	207.66	151.39	779.64	190.56	324.64	41.73	99.76	345.62	110.43	241.7	165.03	200.78
Hsa.2567	239.06	105.88	103.56	240.98	301.72	226.27	167.86	87.84	51.39	197.27	326.25	41.67	176.22	223.01	474.95	149.42	108.77	209.92	251.94	82.36	867.55	243	322.09	51.52	103.3	215.26	137.26	232.08	301	233.29
Hsa.37038	282.49	98.27	129.07	161.42	229.1	318.72	109.89	71.92	145.62	142.23	330.22	41.67	72.4	300.65	412.9	261.88	179.03	127.22	239.31	303.04	802.21	176.1	148.7	120.45	148.03	285.15	72.23	202.01	171.14	155.12
Hsa.154	519.5	555.07	80.75	129.41	180.1	723.2	271.21	892.02	56.84	65.74	442.85	41.42	433.19	323.25	561.2	444.8	251.82	189.35	377.58	594.3	402.83	406.9	509.58	70.62	303.81	673.81	115.83	663.93	584.33	499.18
Hsa.31933	229.94	128.07	101.85	112.61	189.94	286.95	112.69	104	187.59	177.92	269.44	41.41	95.9	300.85	340.98	205.26	70.74	91.77	123.93	224.16	403.24	141.01	133.14	113.69	99.28	213.63	58.68	143.68	90.35	100.27
Hsa.61	198.35	98.03	167.56	244.79	246.32	254.83	209.97	163.91	164.11	220.19	218.83	41.39	223.77	333.42	121.24	221.23	54.95	185.87	209.38	541.24	303.7	302.76	309.38	137.23	236.33	299.58	267.39	391.21	139.87	143.63
Hsa.2856	264.43	153.88	50.29	200.28	116.12	227.44	211.04	48.3	173.15	133.78	239.82	41.2	73.87	415.7	453.04	273.67	165.75	96.51	438.6	154.4	399.16	205.36	417.76	140.11	133.82	801.29	51.67	216.53	226.07	440.23
Hsa.1521	175.35	183.19	55.87	105.24	174.66	206.22	91.71	81.89	48.92	48.82	158.95	41.18	120.28	144.38	203.77	82.64	84.16	56.94	109.55	191.52	69.46	75.57	103.63	63.72	76.94	102.53	58.97	167.61	76.56	98.9
Hsa.5120	133.41	43.2	140.08	223.43	246.9	270.97	190.36	93.06	102.81	239.67	158.41	41.15	163.45	296.41	469.35	89.49	61.45	166.36	100.92	238.32	371.37	157.63	177.82	95.92	171.32	77.93	176.24	275.31	97.2	66.24
Hsa.1806	361.6	205.7	78.81	137.91	117.76	387.21	110.44	43.34	56.77	52.68	259.06	44.65	325.98	288.46	465.57	145.35	75.33	48.67	46.31	141.84	75.38	87.26	158.99	71.18	67.08	154.22	46.48	111.42	65.9	82.56
Hsa.893	150.81	69.97	140.91	257.1	185.74	128.75	175.18	96.94	123	172.24	214.15	41.12	113.72	274.87	304.89	124.06	80.7	170.47	123.66	96.55	209.65	222.98	206.83	97.82	160.24	244.07	123.67	227.28	60.26	51.67
Hsa.3305	1481.29	392.79	360.57	492.7	613.74	2159.28	420.49	43.14	188.62	551.6	799.72	57.73	447.76	866.98	2744.74	291.92	99.07	140.12	168.05	122.87	304.91	210.31	107.11	155.42	85.55	249.69	74.35	179.87	173.49	391.08
Hsa.3256	517.24	174.02	40.75	151.81	278.39	844.29	202.42	375.97	171.26	173.04	364.83	54.46	186.46	387.17	1023.76	215.85	107.39	104.27	153.71	412.74	661.14	161.42	156.52	96.8	198.38	235.8	98.88	213.6	230.64	255.85
Hsa.15167	218.51	404.44	87.22	123.17	186.72	372.28	175.82	170.93	71.83	48.04	298.07	40.65	291.11	273.04	285.83	222.13	405.38	132.69	189.76	274.36	140.43	192	276.31	74.98	151.71	244.67	56.71	257.14	200.45	173.96
Hsa.10171	180.82	249.13	102.19	145.9	104.37	643.62	187.66	165.7	63.05	73.75	206.3	40.64	139.82	268.43	250.49	178.79	303.06	157.97	185.84	134.34	111.92	222.29	274.62	89.6	127.5	200.81	89.93	240.7	101.7	120.61
Hsa.11340	601.84	772.47	143.74	355.68	218.33	411.39	366.18	554.04	98.89	73.39	631.43	40.63	580.45	399.72	552.69	552.34	497.18	230.65	216.78	389.77	142.46	296.89	577.53	202.13	249.47	402.93	186.3	430.82	261.23	239.02
Hsa.1480	206.29	254.08	79.37	139.78	174.21	261.27	105.37	150.01	60.65	63.27	274.97	40.53	203.66	213.76	249.78	198.79	136.15	104.34	129.84	261.58	135.05	110.55	200.26	59.99	134.64	197.17	58.5	266.04	105.09	109.25
Hsa.2372	154.05	40.46	71.44	99.61	353.72	215.48	60.95	57.23	67.95	124.77	256.84	51.86	200.53	179.72	102.57	118.15	59.5	181.47	103.88	104.02	643.64	108.9	113.58	66.05	57.67	134.71	295.1	233.29	205.14	205.66
Hsa.216	278.57	57.92	99.23	114.7	361.73	165.78	95.91	54.88	49.41	157.48	226.35	42.72	170.55	193.65	398.03	102.52	85.65	122.13	84.84	144.59	553.68	148.32	106.96	54.56	59.33	235.22	44.58	173.64	133.74	211.43
Hsa.2543	319.47	89.21	118.38	71.43	448.46	354.43	181.38	142.73	76.92	203.46	332.82	113.59	350.45	225.46	217.6	115.79	80.5	266.81	143.87	196.61	902.26	264.4	123.21	124.11	110.62	326.23	306.91	267.36	418.6	362.98
Hsa.3164	334.43	156.87	74.26	136.06	233.25	454.31	96.21	73.25	199.84	107	417.2	45.91	137.99	244.88	713.5	307.63	40.36	50.16	213.09	219.14	542.24	128.61	86.05	234.14	124.4	386.13	77.96	156.96	148.22	228.31
Hsa.21369	303.51	67.83	80.23	84.62	346.08	245.22	203.81	273.22	91.31	165.92	270.56	78.44	274.76	173.73	477.48	94.38	40.34	69.73	147.44	139.46	320.31	205.27	163.72	90.13	85.24	192.24	260.95	223.55	241.83	286.88
Hsa.1489	297.61	334.3	89.22	123.23	213.37	326.86	154.38	151.68	77.8	76.5	304.1	40.15	237.4	222.32	330.58	239.33	378.73	143	210.35	428.41	180.65	164.32	218.89	70.56	151.5	249.65	62.99	277.58	161.93	151.71
Hsa.741	188.85	111.33	213.82	117.5	511.61	742.11	69.32	40.12	173.59	177.72	89.15	42.13	299.83	1344.74	618.68	77.57	82.85	149.7	147	292.73	874.75	191.07	199.04	127.22	267.39	114.67	131.59	276.83	118.16	140.96
Hsa.1502	225.97	365	88.83	191.04	153.42	269.06	120.24	139.02	57.76	50.29	201.99	40	217.37	139.28	378.66	146.48	366.32	81.7	267.11	175.65	61.53	123.33	217.28	51.59	144.61	192.36	41.83	214.62	182.56	226.73
Hsa.14360.1	323.4	283.52	125.69	188.85	211.18	350.93	131.76	154.52	62.79	77.26	286.13	39.84	307.23	329.81	414.44	269.72	225.73	161.05	232.86	420.31	184.24	168.67	265.08	70.69	172.08	263.03	80.39	357.82	245.54	207.68
Hsa.2317	282.15	99.13	75.51	119.11	457.07	237.96	163.27	124.9	89.71	147.86	554.14	48.69	285.29	198.34	634.93	186.36	39.81	184.51	175.42	65.43	747.73	218.93	260.13	80.25	102.11	507.67	180.24	195.42	238.22	279.16
Hsa.2634	176.43	145.44	128.75	159.07	168.15	115.59	67.71	80.87	39.78	133.56	229.55	45.34	114.37	122.57	345.93	162.33	152.64	148.14	110.31	142.9	301.11	143.3	179.16	45.41	89.76	164.55	83.68	210.06	143.84	131.86
Hsa.4251	131.25	67.87	117.44	124.94	254.97	260.54	81.11	217.59	78.45	166.16	82.78	61.42	146.3	264.72	535.07	68.94	39.74	166.04	172.8	498.7	601.31	167.94	248.72	68.76	217.64	167	185.13	275.23	118.29	127.36
Hsa.641	308.1	158.86	289.4	517.1	400.78	535	320.04	343.49	266.09	273.6	271.93	117.98	275.66	388.28	229.05	175.27	66.58	263.52	160.55	292.21	515.96	248.96	490.04	155.4	147.85	150.73	555.89	410.58	112.97	142.99
Hsa.3239	324.11	145.82	97.4	187.65	217.49	758.97	154.1	68.31	123.49	120.35	358.07	39.67	133.95	374.02	858.65	205.72	174.8	78.79	172.26	128.16	391.61	163.93	162.23	165	88.94	212.21	56.12	164.57	103	125.2
Hsa.41322	248.17	128.26	155.01	112.7	233.19	244.91	66.86	157.14	94.4	213.94	83.24	120.05	144.15	924.57	449.95	98	51.18	193.25	88.72	243.61	283.86	98.98	125.25	39.54	131.19	105.14	287.4	107.54	75.31	91.28
Hsa.1537	734.72	504.4	129.41	239.26	408.93	549.06	257.73	176.61	164.15	109.01	758.39	39.52	219.09	306.16	700.39	436.6	270.28	191.49	362.32	644.58	198.99	240.68	337.57	203	264.54	341.11	88.21	418.86	265.3	353.17
Hsa.25745	174.68	121.96	138.41	129.77	279.47	180.08	157.84	126.01	43.36	167.07	338.53	39.49	211.56	265.06	597.07	166.59	77.28	138.37	101.48	116.12	511.56	174.54	171.68	43.91	95.9	259.6	72.79	202.52	133.71	148.42
Hsa.3940	439.23	283.1	128.63	248.29	415.67	503.87	191.08	146.73	204.79	236.71	360.48	39.45	114.24	655.77	1005.41	287.03	147.29	151.21	270.41	692.71	1165.21	140.96	228.09	194.68	233.07	230.39	146.53	315.23	279.84	266.32
Hsa.1567	212.92	246.89	47.82	90.28	141.07	281.5	86.92	259.66	65.57	48.65	235.63	39.43	214.56	225.27	305.92	212.4	101.62	115.2	255.17	385.64	126.79	131.77	278.16	89.59	181.92	421.92	242.01	267.55	357.84	269.76
Hsa.3067	589.79	459.14	80.63	194.8	367.35	577.86	132.51	41.7	166.45	142.02	779.73	39.4	164.8	691.67	413.91	630.96	606.56	116.41	301.8	315.95	743.99	399.53	454.78	406.01	128.01	728.87	43.13	262.6	292.35	426.29
Hsa.692.2	1779.99	723.4	1386.82	1781.32	2514.77	3321.15	1491.05	314.35	258.27	1560.55	1392.77	140.63	1109.59	449.4	1550.91	389.77	164.73	361.31	154.06	380.6	333.18	494.25	543.47	111.71	125.09	185.1	93.28	187.6	105.72	236.52
Hsa.9235	259.08	125.18	105.35	322.86	202.55	231.41	200.09	218.92	139.18	186.4	328.44	39.36	221.85	307.68	735.14	179.65	69.85	68.18	216.41	283.12	234.04	173.1	342.19	81.46	100.99	396.11	145.51	264.79	75.09	92.47
Hsa.465.2	224.58	59.61	110.85	145.8	215.36	216.42	203.03	111.53	134.3	222.76	281.08	77.16	300.68	443.06	643.45	259.86	39.34	223.03	199.65	575.87	640.12	389.28	310.64	298.64	201.59	210.43	175.91	501	220.18	268.42
Hsa.2884	145.31	130.09	96.57	125.4	96.76	232.91	90.99	79.63	100.7	119.83	150.17	39.16	58.54	188.45	199.4	168.88	95.72	117.92	176.22	199.57	378.45	158.11	82.49	148.72	92.28	173.84	76.98	161.99	122.76	99.42
Hsa.2135	772.17	96.23	122.88	210.63	315.46	317.38	129.88	39.15	101.6	219.88	764.5	43.03	532.4	206.15	536.98	280.8	394.46	397.4	165.99	251.88	737.11	708.71	637.21	447.43	155.23	150.73	103.19	111.01	374.51	365.27
Hsa.1799	150.32	505.43	54.42	132.58	213.64	839.27	91.61	139.63	68.09	57.81	298.23	39.11	200.61	231.29	367.78	166.83	485.5	132.88	149.46	257.35	169.37	161.44	284.08	80.33	80.97	307.15	108.75	341.41	236.65	222.59
Hsa.17353	108.24	271.76	64.27	104.11	233.2	445.64	85.93	123.82	140.81	39.02	163.1	125.97	121.14	170.37	782.85	63.89	74.08	120.79	250.71	500.47	194.18	122.27	176.17	74.83	169.85	210.98	100.73	133.13	111.66	184.22
Hsa.2008	183.51	127.56	96.35	186.01	311.28	148.78	201.59	91.84	41.56	143.35	347.05	39	181.2	225.17	545.87	137.95	99.42	150.18	147.25	68.59	347.59	169.22	209.54	50.83	59.36	205.04	90.52	280.15	119.37	148.87
Hsa.22775	346.32	264.38	234.52	276.33	785.93	476.14	219.74	110.24	39	303.19	604.23	57.85	249.47	329.17	649.31	278.34	403.06	250.78	271.03	298.5	1068.9	196.91	342.88	67.86	132.76	363.76	154.51	271.22	276.38	279.6
Hsa.3298	284.12	268.25	73.68	286.73	341.88	398.35	259.47	86.9	160.25	227.06	388.18	39	99.48	474.57	508.29	244.76	221.74	120.37	335.17	405.62	549.68	231.43	199.93	117.67	157.65	320.14	55.38	197.84	179.88	120.38
Hsa.964	159.66	99.35	188.99	174.14	328.24	347.04	159.32	113.54	107.31	236.68	194.36	38.98	217.14	339.85	661.26	147.53	43.57	218.39	114.07	175.67	570.42	121.6	247.07	87.22	236.47	180.4	247.47	324.28	97.36	79.23
Hsa.6048	434.87	499.86	958.12	867.14	1318.28	904.52	557.66	586.46	524.04	977.25	861.76	208.67	333.52	546.33	215.38	507.91	169.51	751.83	595.21	1922.45	1536.54	577.3	754.15	440.29	835.96	736.07	559.13	640.89	117.35	258.09
Hsa.3274	227.58	141.68	106.07	190.98	180.37	313.45	203.55	46.48	133.29	166.56	398.18	38.89	69.46	487.7	604.9	238.51	157.07	105.73	162.31	99.01	418.81	229.09	160.98	101.94	104.47	214.9	60.04	280.02	108.96	134.05
Hsa.2985	441.09	310.19	241.87	349.14	423.05	625.19	156.8	128.21	117.37	266.96	492.65	40.09	107.29	279.34	687.28	469.34	397.94	212.92	699.15	880.48	1038.05	225.44	211.92	105.86	221.94	510.06	38.85	269.36	328.12	284.13
Hsa.1726	402.12	312.33	99.83	146.62	260.36	522.99	131.01	274.52	38.79	92.8	264.25	47.88	241.4	245.25	395.92	279.1	228.21	180.35	299.47	953.63	388.75	199.05	327.34	97.53	214.61	526.1	102.28	443.53	538.49	262.81
Hsa.773	300.88	230	142.36	198.06	309.97	384.06	328.53	334.96	176.71	143.8	249.53	38.79	251.44	157.58	500.86	459.43	177.37	526.69	421.44	1567.9	1979.23	303.26	1167.26	586.91	381.29	529.89	64.02	1194.83	597.21	315.73
Hsa.550	148.23	85.22	127.08	154.45	215.45	203.02	110.25	62.37	126.05	164.85	142.22	40.95	223.59	170.86	386.09	102.66	38.79	138.93	97.19	216.8	311.1	101.33	207.91	125.3	110.28	77.38	151.76	178.99	130.25	122.34
Hsa.2390	131.22	137.24	117.86	140.46	217.3	174.28	77.85	45.86	38.71	161.47	257.93	43.61	124.14	217.05	73.08	123.71	131.24	139.47	147.93	92.2	511.68	146.92	192.98	43.05	72.5	181.17	62.31	171.72	128.4	133.43
Hsa.7852	337.58	174	310.38	299.12	466.62	543.46	297.52	133.6	129.07	357.38	264.63	38.67	424.18	466.3	534.78	215.61	87.54	293.24	202.03	219.94	904.62	365.01	455.23	207.16	302.79	234.72	400.01	738.16	288.32	222.74
Hsa.3926	476.65	299.18	149.61	109.94	397.33	1125.75	250.48	94.07	310.21	133.54	272.29	55.13	146.71	322.2	649	220.72	122.59	68.19	176.89	588.5	787.31	153	136.84	382.85	122.27	249.44	113.72	132.59	141.12	177.91
Hsa.2513	209.34	62.3	42.86	63.82	242.69	104.4	67.09	79.43	38.62	91.16	209.24	44.49	116.06	135.77	431.79	59.31	54.78	173.61	162.75	102.45	1079.01	193.05	140.03	82.82	45.75	250.74	99.03	220.57	292.71	286.05
Hsa.43242	71.06	68.06	91.75	113.67	117.13	90.39	88.81	71.6	72.34	135.37	111.2	44.46	100.61	200.15	210.65	84.85	41.82	99.49	76.1	128.23	170.01	98.89	118.1	63.52	95.44	64.81	79.43	139.41	70.46	65.18
Hsa.1854	658.72	530.95	155.55	130.19	259.21	1240.09	243.32	183.77	64.54	72.33	413.3	104.91	776.82	556.69	1205.06	186.84	343.65	126.46	38.51	175.11	179.69	234.76	268.52	130.26	69.54	146.16	294.36	293.73	386.7	176.93
Hsa.3353	303.62	94.37	271.08	118.25	345.01	430.23	157.75	54.35	521.33	68.79	357.95	63.63	133.92	597.79	1682.61	107.73	73.73	115.16	186.63	552.51	724.83	121.75	233.41	213.87	201.53	2293.78	58.86	386.9	96.92	135.77
Hsa.1220	139.55	161.31	68.64	47.83	70.93	220.59	38.27	76.98	40.74	76.94	142.44	64.83	159.24	136.71	292.93	93.12	117.98	67.44	63.84	146.58	74.41	49.55	94.13	51.72	86.62	83.29	137.52	128.26	172.64	105.95
Hsa.1259	216.72	349.96	100.54	107.72	164.36	214.97	107.71	89.88	47.6	63.63	197.02	38.7	106.56	231.43	323.51	102.38	185.44	100.17	106.5	185.9	103.53	81.42	218.92	101.4	81.8	118.95	43.81	188.28	83.9	98.97
Hsa.1516	413.41	371.38	93.29	94.61	279.25	400.88	155.32	100.17	48.36	62.96	475.96	76.74	659.14	415.99	673.44	285.35	246	103.65	64.53	156.82	186.96	156.74	393.41	38.18	86.45	244.68	80.38	150.24	144.04	115.45
Hsa.1272	935.42	500.63	162.03	219.75	260.28	582.84	342.3	802.05	132.72	152.98	552.03	38.13	350.3	384.18	676.64	237.07	114.44	101.48	164.35	560.91	200.56	322.11	276.89	96.58	185.54	472.83	67.47	410.51	261.5	217.43
Hsa.2999	291.39	113.74	60.72	164.95	216.44	398.64	61.66	52.75	144.48	118.58	267.58	38.11	83.8	346.95	512.46	146.69	116.39	132.42	241.5	170.66	648.84	119.27	123.77	140.39	83.54	145.88	77.61	180.15	134.24	177.31
Hsa.18401	396.1	351.19	38.09	84.39	161.15	442.48	103.96	438.2	122.03	80.34	415.98	83.47	239.24	304.26	436.1	210.11	129.78	160.04	330.69	918.67	372.64	123.06	309.24	85.32	324.33	1086.62	164.08	641.34	572.15	438.5
Hsa.1433	173.44	259.8	46.65	143.18	98.79	221.54	105.76	87.94	37.99	38.91	199.65	38.05	239.81	219.81	175.94	166.54	162.59	117.41	141.15	302.65	209.16	166.54	213.87	57.24	147.03	274.16	104.71	188.91	145.65	125.59
Hsa.348	251.55	171.33	76.28	151.79	193.01	293.48	134.4	91.53	111.8	154.25	243.36	37.97	64.88	212.96	335.04	256.3	194.74	86.16	199.91	258.55	423.97	119.35	137.89	111.7	112.17	238.85	53.79	130.72	117.48	115.81
Hsa.3040	311.55	143.07	76.42	203.6	176.61	284.58	117.44	69.46	137.34	196.32	269.1	45.59	139.24	462.22	680.44	301.46	73.99	121.19	231.79	262.73	782.49	118.7	137.55	44.17	154.92	299.2	37.92	241.3	165.49	151.45
Hsa.695	948.22	508.41	689.73	1097.26	1395.36	656.25	1019.53	1165.53	1798.79	1164.45	1135.58	623.34	1013.78	1659.07	2059.1	863.2	37.84	740.79	750.77	2322.88	1792.93	1360.63	1205.36	1188.64	1240.93	1672.65	1164.24	2025.04	603.05	681.35
Hsa.680	169.73	107.01	196.69	299.03	272.5	310.18	117.54	98.1	37.82	193.68	328.46	43.76	228.74	345.36	139.11	150.84	580.89	409.89	210.7	127.16	487.31	367.58	494.27	312.02	181.18	73.55	77.36	136.04	120.29	167.86
Hsa.28162	413.58	369.5	63.41	178.42	229.73	450.72	481.22	95.78	493.41	76	426.17	264.11	55.98	207.93	129.08	312.81	614.13	173.09	212.4	560.81	849.9	640.88	336.37	336.72	201.9	351.13	124.98	416.27	263.88	233.41
Hsa.9285.2	264.65	129.3	137.32	333.07	454.94	271.99	311.73	192.28	183.9	199.76	378.4	52.44	234.58	378.07	739.16	194.88	210.23	144.57	230.48	293.6	346.97	264.9	450.99	175.6	37.74	420.44	109.54	531.94	78.02	141.6
Hsa.2863	475.93	206.11	40.84	113.38	213.76	292.96	219.72	128.47	125.25	111.42	570.67	37.46	127.49	253.13	584.08	709.1	182.13	118.22	379	440.64	1100.71	289.17	433.8	197.5	275.16	669.37	136.68	573.14	502.43	438.65
Hsa.20164	194.76	107.14	98.16	166.46	298.03	178.07	145.22	79.57	48.34	138.23	353.85	37.3	141.13	209.67	370.65	135.91	129.2	106.69	122.48	78.97	438.37	152.38	167.54	44.64	63.33	213.43	87.23	166.84	112.86	125.12
Hsa.6596	100.36	79.39	104.45	110.48	165.37	186.39	104.71	123.79	50.14	129.91	162.59	37.67	117.42	233.35	38.08	166.3	51.02	138.29	69.05	191.98	267.26	137.18	165.44	120.94	122.79	121.34	131.8	228.11	53.95	92.57
Hsa.1138	307.28	150.8	59.26	64.71	116.82	259.28	88.88	167.92	64.32	60.07	248.7	37.24	283.32	244.36	305.6	213.07	61.31	102.21	119.27	282.14	77.79	105.28	171.28	51.89	130.8	213.92	53.93	161.06	81.14	131.72
Hsa.3349	883.18	355.81	229.86	400	542.78	1287.61	349.76	86.97	116.69	362.07	491.4	37.24	616.96	1233.04	3636	199.83	772.36	153.03	137.9	95.2	394.32	213.81	220.13	222.71	99.44	110.6	73.6	144.32	147.66	229.93
Hsa.316	4353.19	1155.21	779.57	4045.67	5421.19	2774.22	1749.93	1186.3	1993.04	1772.06	6852.75	449.15	1716.7	2863.73	5301.96	2368.96	236.81	551.67	2688.85	742.84	1100.66	1294.12	198.74	37.17	237.9	898.32	119.06	765.1	95.64	2466.25
Hsa.3145	413.96	141.35	95.68	220.91	240.28	508.78	107.64	39.91	160.99	148.64	381.97	37.17	248.62	520.32	864.05	339.85	53.58	117.56	219.06	249.95	788.6	206.56	174.34	162.81	197.52	336.47	120.56	302.38	238.43	217.35
Hsa.2576	244.57	124.45	97.15	136.6	316.22	235.99	85.71	71	48.48	143.49	390.33	37.09	225.19	223.1	459.24	169.61	80.68	172.72	114.02	70.11	360.17	131.55	204.72	50.35	52.01	249.91	70.2	145.56	150.93	133.78
Hsa.2841	814.42	273.15	194.24	423.38	451.86	915.22	243.71	152.33	112.67	417.67	790.45	37.02	393.54	898.9	1242.57	376.43	410.89	186.69	508.33	280.77	1349.61	401.5	375.95	158.08	251.87	332.75	78.75	359.22	320.04	292.98
Hsa.17453	139.26	144.04	76.81	111.17	120.22	215.07	91.52	96.76	79.49	66.9	129.13	40.54	103.34	147.53	183.22	111.38	140.29	100.01	150.76	285.64	63.59	126.17	136.04	67.03	157.75	148.49	43.27	125.03	99.03	79.88
Hsa.41280	263.75	82.84	246.08	227.87	366.01	411.83	234.12	151.21	103.54	221.02	302.78	36.97	264.42	667.3	563.91	208.45	99.84	151.02	88.25	161.53	259.17	167.17	121.74	97.69	98.05	132.57	103.44	210.71	80.55	117.55
Hsa.1955	196.5	96.05	106.33	170.42	262.44	152.82	114.93	65.48	54.1	161.08	399.2	36.93	162.81	240.45	327.84	158.14	152.95	124.45	152.82	82.83	415.99	143.89	200.5	60.44	68.24	231.79	100.94	133.45	94.36	122.04
Hsa.2650	151.21	120.99	124.76	172.53	366.25	199.88	176.44	72.02	36.93	121	402.78	40.9	205.18	243.58	411.09	161.23	254.1	128.53	118.94	66.24	455.27	173.09	205.2	70.78	85.23	217.26	150.45	161.68	129.44	142.19
Hsa.2801	144.19	113.92	52.47	185.6	100.65	213.13	75.14	65.71	82.56	130.31	197.47	36.9	116.55	329.52	337.35	185.98	101.03	113.57	174.37	137.75	374.14	197.13	147.59	91.56	148.15	170.78	56.3	115.27	160.59	120.5
Hsa.18513	253.78	280.48	71.97	156.75	217.24	279.8	125.44	153.22	58.83	98.6	237.15	36.81	185.52	223.15	308.1	228.61	212.04	117.96	204.4	373.68	186.94	136.77	190.39	72.66	155.19	191.14	52.72	248.7	159.21	139.66
Hsa.23699	196.33	100.2	79.38	122.61	240.38	149.79	100.94	43.2	75.62	92.89	417.24	47.13	104.39	174.18	332	157.5	98.95	111.44	133.59	52.98	409.12	116.31	204.53	36.77	41.38	264.76	59.34	146.07	80.62	93.49
Hsa.287	547.67	233.41	102.99	172.6	245.06	662.47	129.2	184.24	132.19	163.85	286.82	36.69	221.47	427.46	891.28	254.71	158.43	185.38	290.65	355.12	1253.61	256.35	274.99	119.31	239.21	238.82	61.53	267.78	464.87	391.69
Hsa.8299	61.49	113.98	164.87	165.37	246.61	234.11	117.8	88.14	94.61	156.05	324.11	39.78	184.2	221.16	378.19	119.2	149.31	150	73.34	146.57	356.38	158.07	148	140.14	144.58	116.16	223.15	227.97	50.06	71.2
Hsa.3070	248.16	175.94	123.2	340.51	333.42	376.18	137.84	47.62	194.24	279.42	313.83	69.8	78.74	378.98	235.58	342.12	190.66	148.69	365.18	498.02	659.58	166.48	204.51	179.44	242.78	319.47	108.54	161.05	139.07	141.28
Hsa.25	300.81	83.11	112.7	104.23	329.59	217.26	149.19	210.1	113.58	239.62	297.42	80.82	278.3	239.68	784.99	98.59	41.78	161.97	109.41	36.47	539.05	248.73	94.29	58.98	69.1	213.33	163.27	295.32	208.58	222.74
Hsa.1131	4421.82	1325.39	452.81	1253.54	1770.68	3307.5	1399.63	295.07	127.28	537.89	1850.44	107.57	3413.27	1640.26	4695.22	560.58	442.39	340.54	143.92	418.68	167.86	491.16	420.63	36.39	65.82	104.94	91.48	160.27	628.19	433.69
Hsa.3099	388.92	130.19	100.01	176.85	229.6	508.92	102.05	59.98	176.69	148.49	275.25	36.35	140.91	328.99	397.34	171.89	101.44	153.88	186.57	225.62	649.72	118.02	126.92	125.56	136.44	169.84	75.64	161.94	134.64	152.86
Hsa.41280.1	269.94	75.05	212.7	247.48	363.62	391	217.11	127.38	102.21	207.37	287.64	36.28	220.43	600.75	549.97	177.47	87.18	120.33	66.23	149.98	238.15	159.71	196.91	97.11	86.49	85.91	86.3	141.65	59.72	98.39
Hsa.2342	416.34	141.34	232.31	256.38	613.14	481.46	222.7	39.8	85.15	210	540.15	62.89	490.01	628.45	825.16	196.3	144.89	273.11	222.31	111.82	923.73	282.39	352	36.19	102.03	280.53	192.64	325.53	275.73	330.21
Hsa.26920	316.92	200.88	227.5	354.51	546.04	317.46	151.34	122.44	76.43	273.34	603.28	57.52	225.44	370.38	602.02	274.94	148.13	245.23	243.7	257.31	938.83	227.49	477.07	36.1	127.89	372.19	156.98	242.46	141.18	149.06
Hsa.14842	449.65	665.6	127.9	240.78	157.54	459.94	339.35	110.86	85.62	57.89	605.27	36.09	406.12	549.17	978.6	430.36	252.41	228.2	220.19	526.89	143	357.98	333.54	183.98	370.62	532.65	52.45	503.4	788.53	497.28
Hsa.41116	255.25	251.88	103.33	450.27	284.83	460.54	83.14	36.08	275.91	164.75	251.16	37.54	288.9	378.64	1064.63	276.25	109.16	88.09	257.98	438.02	371.94	67.36	321.76	198.05	245.14	556.65	195.2	285.28	465.6	315.88
Hsa.487	89.13	158.14	100.62	291.85	142.74	145.79	95.17	206.91	75.61	150.94	161.17	36.05	144.58	227.53	381.23	84.99	156.17	147.08	145.53	139.73	236.08	135.95	324.43	80.82	127.15	118.62	141.76	208.12	94.37	64.26
Hsa.3803	606.32	242.86	98.23	164.11	196.29	909.52	195.43	113.9	131.82	135.71	532.65	35.82	140.85	562.6	941.8	1244.97	179.65	262.05	813.78	619.82	1935.1	266.26	372.29	263.95	293.11	1452.03	152.57	486.9	350	363.15
Hsa.1385	548.61	379.28	110.78	120.86	247.61	487.44	332.15	315.72	115.22	135.62	396.6	65.4	385.57	361.94	683.84	255.1	144.18	103.63	175.12	395.76	148.87	161.05	231.35	63.04	162.13	196.28	55.55	480.05	189.15	100.1
Hsa.8133	185.53	84.63	125.32	147.68	316.96	191.15	178.05	140.88	332.58	298.04	220.68	35.75	207.6	285.4	627.6	76.51	60.58	91.22	69.8	387.49	384.45	109.52	216.29	149.32	107.56	110.61	244.33	323.53	65.91	99
Hsa.2345	206.91	71.64	85.35	108.71	285.67	190.53	71.54	65.68	51.72	143.68	415.7	35.73	128.27	190.37	474.09	193.05	48.95	137.02	130.33	57.15	577.85	138.58	191.6	70.8	49.5	285.9	95.95	126.43	119.13	153.24
Hsa.36685	297.81	155.5	43.31	85.46	199.14	561.16	91.08	87.67	152.75	93.78	173.84	43.15	151.06	295.01	645.11	199.01	35.68	125.18	242.21	347.55	1430.95	250.78	279.63	255.69	346.11	400.8	202.65	205.68	334.86	241.07
Hsa.2315	167.2	59.21	62.62	104.72	191.05	146.74	127.68	89.87	49.27	98.87	186.42	35.64	169.88	166.94	367.1	103.8	60.45	104.96	104.1	46.25	377.41	154.05	153.84	47.83	56.07	124.96	73.81	142.36	160.94	147.78
Hsa.646	366.81	207.4	363.52	306.28	684.02	439.74	309.15	329.51	447.66	605.19	351.42	172.2	192.51	407.32	158.18	229.42	61.5	332.57	285.98	353.26	478.12	229.14	381.73	151.59	250.2	210.59	375.06	318.86	105.16	210.38
Hsa.459	212.84	59.57	176.81	173.72	294.02	220.28	121.3	96.96	128.69	314.37	206.74	43.5	274.98	486.52	612.2	154.78	35.58	183.35	98.51	296.13	514.77	240	203.73	103.47	190.6	139.73	149.78	276.5	126.1	119.96
Hsa.12149	129.22	173.11	71.25	86.59	87.33	244.08	56.17	104.85	40.43	43.32	172.08	35.51	176.12	178.98	171.55	120.78	77.79	101.79	109.87	324.07	167.32	92.85	143.44	43.4	100.88	213.25	55.7	152.41	148.35	158.57
Hsa.8374	1324.48	979.73	1942.57	575	2700.42	3183.9	1228.72	1618.7	2300.09	2187.08	967.91	968.88	1385.85	2855.78	3825.35	312.9	35.29	1183.38	495.2	837.96	4052.36	1927.36	1181.44	139.73	1620.34	366.87	90.11	5695.53	671.18	514.95
Hsa.2778	196.53	74.94	104.82	118.3	534.2	243.21	169.39	209.99	110.19	218.27	150.35	84.46	334.05	430.62	818.16	67.92	35.27	291.17	267.68	71.36	2050.01	348.01	175.94	140.4	162.2	222.8	313.72	321.72	429.45	439.37
Hsa.2469	196.94	74.21	76.93	65.44	299.05	167.97	65.74	45.24	38.4	140.62	315.79	54.58	152.39	156.14	607.51	164.58	82.21	133.78	112.08	68.02	632.98	114.72	152.89	73.09	46.41	239.67	131.36	145.94	189.06	183.23
Hsa.2105	239	73.46	39.47	64.88	204.24	143.64	104.71	91.12	91.97	102.37	393.42	53.11	136.9	92.73	325.4	121.52	36.46	86.18	59.77	52.93	487.67	119.46	96.51	89.92	45	270.02	143.79	159.59	101.27	76.17
Hsa.884	175.01	101.62	82.79	223.64	146.95	335.61	92.12	123.69	81.2	136.25	91.07	35.25	171.3	301.96	495.78	143.18	57.86	160.75	150.76	168.53	948.96	134.82	369.01	97.32	177.69	145.91	324.66	567.94	189.67	117.35
Hsa.1216	367.91	344.14	125.19	152.12	230.6	524.18	241.34	268.63	87.05	100.33	343.35	35.17	201.37	138.8	507.16	186.87	156.23	188.8	205.28	368.72	201.81	208.23	227.56	60.07	255.56	348.71	106.34	420.58	195.15	200.35
Hsa.1071	827.54	273.62	61.29	59.74	186.91	449.97	148.84	213.93	65.94	35.16	497.61	37.48	482.69	469.74	776.61	295.3	118.9	165.69	199.79	356.18	247.82	270.49	321.13	88.77	141.2	667.34	74.09	545.99	574.23	455.13
Hsa.2955	453.91	174	92.12	170.7	280.64	649.32	135	90.12	225.23	200.35	432.1	41.08	114.37	290.52	939.13	242.87	156.76	92.98	271.6	436.55	754.97	120.32	154.24	96.58	160.06	330.89	35.15	188.92	148.1	168.44
Hsa.1694	310.94	221.86	82.1	70.79	194.74	294.63	102.79	91.07	157.23	129.71	310.79	87.14	372.83	290.72	477.5	171.38	35.05	147.45	104.25	383.58	165	116.82	169.17	139.78	172.5	241.18	89.18	169.44	132.33	145.21
Hsa.1512	265.32	316.56	91.95	165.39	167.7	329.25	141.7	126.63	86.9	78.8	289.12	35.04	166.2	315.97	379.22	196.89	192.83	126.87	206.08	230.43	154.87	199.68	244.71	106.34	151.95	240.78	60.89	314.17	218.77	164.24
Hsa.10516	545.7	294.24	62.81	105.16	97.06	419.34	277.5	701.85	67.38	59.88	387.86	34.97	338.02	261.18	590.67	159.67	88.82	58.91	144.23	307.37	75.94	210.65	217.2	78.78	76.53	549.56	60.11	406.07	232.45	236.38
Hsa.12893	601.63	347.16	65.24	152.06	175.67	516.59	249.26	714.61	123.22	99.91	522.15	34.96	166.24	501.4	496.57	178.05	55.34	175.88	246.04	494.92	157.71	347.76	346.44	52.14	220.2	478.44	129.4	451.7	451.34	345.7
Hsa.28186	331.73	283.63	34.95	244.92	152.54	321.25	281.89	146.43	140	170.43	448.92	57.28	149.39	542.33	593.56	314.14	232.77	96	270.04	208.38	639.15	436.34	391.28	172.04	170.89	323.99	63.54	229.75	247.71	184.79
Hsa.1698	541.92	726.54	206.07	167.97	398.78	1221.58	434.58	585.33	427.52	269.98	854.74	126.51	264.17	85.23	740.27	330.63	515.36	333.94	310.73	1009.56	334.51	326.84	628.59	261.41	437.67	756.36	225.88	728.05	463.77	542.56
Hsa.34914	356.17	328.2	110.01	162.9	178.65	1147.84	91.83	34.86	136.62	121.31	215.95	55.68	237.63	389.01	1493.15	264.49	550.19	225.3	233.63	311.07	2021.88	192.12	267.88	436.28	373.41	270.02	174.93	140.52	442.54	209.02
Hsa.42738	309.11	360.55	893.73	418.82	837.58	586.27	289.97	308.95	228.19	924.56	487.5	216.83	184.07	221.96	183	427.93	370.99	583.87	345.16	1531.95	998.19	533.03	565.85	257.47	718.5	441.99	325.1	440.47	194.15	224.31
Hsa.17030	166.16	246.59	40.48	105.2	40.19	213.08	101.33	65.18	54.44	37.11	211.41	34.75	248.79	285.32	527.06	124.12	199.98	61.74	89.88	93.39	72.21	150.19	226.18	70.02	86.93	195.29	58.88	187.25	119.36	165.17
Hsa.2769	266.1	99.93	96.1	85.38	342.06	246.34	98.96	91.67	88.39	145.99	237.61	67.91	262.87	455.7	354.82	58.31	74.18	154.02	71.37	78.87	387.45	176.66	118.08	34.74	86.71	61.99	51.92	448.81	184.48	192.54
Hsa.24279	272.09	204.64	203.56	388.24	469.37	274.69	95.01	119.88	44.82	304.33	293.47	34.73	93.08	127.47	80.47	250.64	280.34	243.39	316.41	306.77	1052.64	162.86	247.86	49.22	120.15	297.22	84.38	280.41	180.94	186.11
Hsa.26719	189.65	76.43	89.24	92.25	250.18	182.09	82.92	83.48	36.25	120.81	206.39	36.84	283.31	524.84	242.5	88.79	73.39	192.81	137.81	51.89	709.11	196.25	159.92	34.63	70.99	124.72	35.38	210.44	311.85	164.27
Hsa.2925	258.41	129.31	48.21	84.97	103.27	239.99	81.17	80.05	94.55	93.09	218.51	34.62	85.45	300.06	338.03	204.5	67.63	74.8	152.31	156.43	756.78	178.21	159.81	139.74	155.82	238.21	86.11	122.19	144.43	129.66
Hsa.24048	261.75	142.73	152.45	284.19	387.86	226.96	129.5	79.31	55.18	168.9	452.24	49.29	158.84	185.29	423.8	199.97	123.49	136.66	200.71	162.41	630.63	166.49	313.11	34.6	89.72	359.65	96.74	164.94	133.8	150.66
Hsa.20524	166.25	56.85	56.66	37.5	175.69	109.54	69.97	68.23	36.11	100.84	230.35	34.54	142.36	161.34	571.09	109.12	48.12	104.66	91.74	36.65	384.58	106.32	101.68	43.77	39.6	159.99	84.55	170.26	135.9	191.94
Hsa.27738	94.02	97.34	83.45	131.96	214.92	96.61	85.7	101.17	47.9	128.69	163.2	34.53	123.58	126.2	241.07	67.51	87.34	103.56	62.66	67	264.56	157.18	176.94	70.67	58.73	112.52	73.55	117.96	59.41	68.9
Hsa.14453	277.84	265.09	97.99	152.92	186.53	304.49	168.49	180.42	41.5	102	308	34.52	103.82	195.16	267.36	203.9	192.57	110.53	259.64	297.01	146.88	162.14	285.62	56.36	125.39	248.47	48.79	262.97	147.47	123.91
Hsa.35518	186.04	127.79	135.54	180.05	217.54	220.06	59.69	77.67	87.94	173.25	200.37	34.28	49.12	163.64	239.41	191.1	176.12	106.17	264	431.62	482.61	95.25	97.68	59.14	151.92	227.2	42.98	155.57	114.87	87.31
Hsa.42204	80.38	38.58	139.15	117.16	165.15	114.65	92.84	179.43	82.49	112.1	132.19	34.24	138.45	268.33	146.87	89.2	45.89	73.49	71.38	242.1	296.23	115.01	146.63	45.76	112.13	87.35	126.9	155.65	66.62	56.36
Hsa.2700	226.67	157.93	123.62	124.52	222.38	495.55	76.3	87.89	47.63	167.76	269.47	40.17	184.38	218.29	386.32	118.86	194.08	133.58	147.91	109.04	307.3	115.5	198.28	75.21	68.91	153.64	67.44	114.52	88.82	111.37
Hsa.1724	370.64	189.62	86.05	182.73	197.4	355.7	140.93	44.63	45.07	80.59	334.3	34.19	295.14	619.8	689.19	125.54	132.12	119.15	189.3	141.77	66.98	147.12	389.16	39.5	111.82	273.49	48.73	310.71	333.97	233.77
Hsa.9153	96.96	55.56	140.24	163.96	248.2	228.39	92.78	78.42	74.82	160.14	201.55	34.06	157.37	268.65	418.41	108.82	208.78	257.86	128.32	174.72	525.21	156.91	281.22	99.68	143.62	95.46	130.89	162.17	73.5	74.52
Hsa.2238	213.46	115.14	139.72	246.5	225.66	131.12	95.51	182.04	67.1	177.66	268.64	61.52	80.38	138.78	125.73	159.79	147.16	158.78	182.22	153.81	536.99	139.55	273.42	41.69	83.22	224.54	56.76	125.36	137.4	108.81
Hsa.1219	495.05	158.37	63.11	91.76	85.6	385.72	130.48	207.97	84.02	70	220.46	33.95	174.73	304.89	448.12	131.36	45.99	87.91	123.27	438.97	42.75	113.17	94.74	42.75	93.51	187.32	56.1	355.42	178.32	164.98
Hsa.41169	174.17	139.72	78.57	128.22	173.65	223.82	112.2	39.97	92.59	142.7	208.25	33.95	36.12	166.55	220.55	168.32	132.49	89.7	199.7	292.04	388.27	135.01	103.09	102.61	130.64	195.56	41.94	165.14	116.29	107.78
Hsa.3154	309.71	59.05	54.59	138.41	90.84	293.02	50.9	33.84	142.27	94.39	216.31	38.59	80.49	228.09	527.13	180.62	50.83	70.06	133.22	157.44	498.69	67.64	56.58	54.87	73.8	137.35	56.61	136.79	55.78	128.67
Hsa.11932	391.45	255.48	100.61	174.92	203.79	257.26	143.47	180.35	81.33	90.52	334.59	33.82	161.6	315.32	352.75	326.45	133.14	214.3	183.21	196.12	223.85	191.55	298.75	95.89	136.7	363.98	123.25	302.74	218.64	157
Hsa.44397	78.87	41.65	97.16	124.18	166.14	105.74	91.86	37.91	98.8	144.69	142.01	36.31	143.5	234.2	144.74	107.23	37.32	78.96	58.06	147.45	218.24	99	124.34	67.13	121.59	70.46	126.79	115.49	52.23	74.99
Hsa.9025	103.57	63.9	128.57	141.09	197.99	143.19	83.98	104.49	107.17	180.05	150.89	66.29	130.05	200.48	288.74	109.71	61.36	117.52	83.41	134.35	251.31	121.01	194.65	61.13	100.93	113.69	113.12	176.76	62.99	75.93
Hsa.829	122.42	70.89	182.83	215.97	209.97	197.61	124.49	78.46	56.68	230.34	128.41	42.43	86.61	390.47	135.6	103.97	64.93	136.62	128.38	288.63	233.68	134.96	135.8	69.81	143.12	112.19	111.5	146.69	62.48	68.46
Hsa.45192	196.4	117.47	189.82	145.39	226.75	184.85	161.98	141.16	148.7	292.8	226.32	33.76	151.52	218.91	315.04	212.76	88.89	216.44	121.19	335.44	325.31	184.51	196.97	106.64	242.59	175.98	148.86	227.29	86.8	93.17
Hsa.140	708.42	1959.9	116.55	182.3	4968.33	2353.3	1185.77	2766.03	33.76	167.56	5124.77	95.54	2858.76	661.81	969.74	2740.43	17567.85	2297.54	1635.78	1457.4	1483.58	1051.71	4268.41	703.4	513.27	458.1	2171.07	9288.4	3189.19	935.57
Hsa.3065	259	160.69	107.01	146.28	191.97	316.65	148	105.93	140.2	140.26	272.89	41.15	55.85	74.5	227.76	253.19	198.43	100.55	232.9	216.29	511.49	223.58	156.22	223.47	140.48	269.74	97.11	197.23	158.52	137.71
Hsa.3138	180.58	149.74	39.78	150.34	172.25	262.96	122.06	46.47	93.84	148.39	248.99	33.68	82.19	315.95	313.17	180.68	87.52	62.08	192.76	176.49	406.37	199.3	180.64	120.86	109.35	215.59	65.02	149.96	110.41	89.49
Hsa.2978	212.06	150.22	100.33	173.68	136.12	222.11	108.79	33.87	111.56	143.27	214.66	33.67	148.22	455.25	568.79	243.63	173.05	81.78	121.19	149.82	365.7	220.18	113.82	100.97	91	200.55	36.91	226.41	194.47	180.26
Hsa.26528	464.54	94.56	153.68	193.81	501.59	295.82	191.28	33.66	102.69	263.59	627.67	62.69	461.42	570.28	827.28	338.85	75.76	390.3	257.84	462.21	1454.92	848.58	292.39	297.22	234.47	687.93	425.46	696.16	641.2	658.53
Hsa.1840	222.65	396.72	71.72	56.81	241.78	281.51	201.62	454.14	73.79	97.6	272.6	38.2	202.1	274.3	421.77	71.62	160.7	70.74	389.68	88.29	46.67	142.74	323.63	33.59	95.02	462.37	110.25	384.15	296.1	170.66
Hsa.1414.1	597.13	626.4	251.65	323.32	542.55	852.32	236.7	411.63	41.66	198.92	582.41	33.56	380.5	366.13	516.41	439.22	400.2	264.41	366.36	925.67	310.83	245.83	630.26	46.84	358.58	442.95	86.85	501.59	275.47	236.48
Hsa.21379	194.19	200.83	82.37	241.14	308.86	117.54	140.06	95.87	34.68	133.35	327.36	33.55	113.44	179.84	548.56	202.54	127.43	165.7	209.82	122.17	1062.83	234.89	397.14	50.99	58.61	285.1	114.68	254.23	258.22	190.42
Hsa.38203	209.72	100.57	53.43	113.39	148.05	231.73	77.78	38.51	114.23	106.28	217.97	33.54	54.31	176.7	297.74	211.82	112.14	85.2	128.7	235.51	337.06	78.29	164.34	89.63	138.75	254.09	65.3	84.17	115.49	83.5
Hsa.946	162.34	87.68	125.54	151.83	180.62	204.9	144.43	47.69	130.88	126.06	267.37	40	235.04	406.53	593.16	179.99	33.54	154.81	151.26	217.6	368.57	254.99	205.38	140.58	194.64	148.96	211.21	287.1	115.35	167.24
Hsa.45754	214.81	85.47	125.11	204.34	219.93	249.57	200.59	60.25	113.43	185.2	210.74	33.54	218.09	458.57	489.71	180.15	76.95	152.67	111.15	304.13	437.79	250.92	224.52	125.19	176.67	144.01	142.74	307.64	111.12	107.22
Hsa.26719.1	286.29	178.75	182.81	137.06	223.79	290.84	100.03	45.85	33.52	165.08	528.27	43.34	284.82	599.17	421.03	275.44	158.94	206.16	222.96	129.24	702.18	216.68	382.23	65.04	92.26	342.98	42.13	239.48	250.35	160.67
Hsa.3212	254.86	125.05	120.24	135.69	163.95	318.29	102.27	52.98	104.33	152.8	199.57	33.47	102.45	410.04	760.12	205.92	74.36	130.24	279.28	338.56	628.27	133.2	126.82	84.41	137.59	246.73	65.94	306.52	312.28	250.94
Hsa.14884	334.21	220.88	88.48	117.27	165.94	363	124.75	160.9	58.61	71.58	311.68	33.46	285.91	333.22	465.33	214.82	167.71	145.02	145.66	282.38	200.99	162.16	240.95	82.86	160.67	225.58	79.15	343.58	186.97	161.93
Hsa.2747	290.75	62.53	112.02	81.78	440.76	393.91	120.09	86.34	33.43	176.66	234.97	47.49	322.05	171.65	234.91	58.35	66.65	100.5	76.48	71.7	314.29	93.91	63.18	57.69	57.71	122.82	157.95	108.68	113.32	119.36
Hsa.895	241.39	91.38	91.06	160.26	236.6	287.43	67.06	136.15	111.91	156.72	146.03	33.41	184.17	361.37	855.12	80.39	47.92	190.6	248.62	475.66	822.89	188.4	311	104.31	224.22	246.35	197.76	447.79	230.86	219.06
Hsa.5532	183.99	81.84	135.83	156.35	205.06	199.37	118.42	145.89	83.8	129.29	150.84	49.34	230.43	213.19	345.68	115.87	33.41	117.22	47.76	460.41	151.52	133.13	215.45	140.28	154.56	144.34	134.8	158.65	41.21	76.99
Hsa.2654	832.22	137.64	188.06	254.79	782.25	457.68	437.94	867.76	337.11	454.31	890.39	168.01	490.39	478.4	1267.75	395.67	33.4	305.17	214.36	372.32	1038.06	474.02	194.86	137.89	208.22	573.33	327.8	415.55	254.83	410.58
Hsa.13023	229.99	323.01	98.32	175.19	155.27	232.42	165.89	196.64	130.29	108.66	297.24	48.48	155.19	360.43	323.43	256.56	230.94	129.45	211.67	205.31	169.92	228.58	245.16	100.2	164.22	243.94	106.21	207.28	125.83	135.85
Hsa.36952	1015	843.3	393.66	416.22	345.53	1116.48	552.73	490.75	501.81	363.02	1018.92	174.85	661.66	1352.3	1824.01	128.28	155.28	56.01	142.78	64.3	283.99	171.65	727.27	607.09	45.45	158.32	33.36	168.92	87.39	248.62
Hsa.1375	257.02	250.83	105.66	159.52	160.15	311.8	117.22	124.62	59.77	64.8	237.96	33.35	219.24	250.23	316.85	196.76	220.74	133.09	188.3	354.22	132.76	167.35	208.88	58.46	124.32	171.5	52.53	272.19	140.55	126.12
Hsa.8983	73.97	53.18	123.97	100.33	205.13	154.71	104.5	76.59	71.5	120.95	168.72	33.34	132.74	225.26	261.17	94.85	46.4	106.83	74.37	206.47	302.03	137.93	154.7	64.73	99.2	128.55	104.05	145.22	61.8	63.99
Hsa.1294	331.47	392.33	169.33	328.51	303.36	364.95	184.63	212.1	113.23	166.13	305.38	33.22	218.52	353.67	572.98	262.09	216.88	190.68	388.7	437.87	263.13	170.19	289.47	99.15	218.18	255.1	251.56	412.25	200.09	184.03
Hsa.16505	193.06	210.1	40.67	109.1	122.04	178.59	96.76	74.19	33.2	56.67	223.91	34.49	205.48	248.99	215.06	124.46	191.08	50.46	118.56	162.04	59.67	87.51	266.14	48.52	77.72	234.54	42.85	137.49	117.38	107.94
Hsa.20324	164.32	122.66	119.54	238.32	275.15	147.42	85.39	55.93	38.67	157.17	329.95	33.06	223.64	245.61	301.51	137.7	161.16	125.31	140.16	174.33	539.42	156.38	200.65	35.85	58.29	203.62	59.93	232.25	161.4	193.62
Hsa.2047	280.92	67.15	51.7	95.95	200.35	178.34	102.11	88.77	40.73	79.37	331.26	33.05	234.78	201.97	530.23	141.75	148.65	97.16	90.82	35.77	906.94	137.86	149.01	40.23	48.86	257.25	523.24	226.58	166.48	179.77
Hsa.1015	247.6	162.73	33.02	123.13	139.09	181.98	122.38	88.21	80.4	50.82	230.83	37.98	83.04	126.97	185.23	173.66	74.9	77.99	90.26	158.89	108.85	106.94	137.89	56.86	61.09	138.13	74.97	197.95	64.1	114.52
Hsa.17595	204.16	280.08	76.49	139.84	205.23	328.99	98.9	178.73	53.17	90.62	216.31	53.94	121.36	117.82	163.61	178.3	298.57	111.81	185.09	453.93	149.56	162.24	232.99	46.64	174.79	229.09	33	188.15	121.07	119.19
Hsa.14885	298.18	268.68	37.53	87.08	192.19	336.44	170.51	134.65	88.69	61.7	335.64	32.99	272.44	268.57	346.24	640.95	75.04	88.04	90.86	684.21	247.67	193.29	246.43	93.14	263.15	255.46	42.17	352.11	241.75	187.61
Hsa.2089	495.51	47.53	83.69	135.21	434.64	247.38	154.2	138.49	56.34	188.28	402.55	41.39	217.9	279.65	448.95	72.51	60.63	160.83	176.14	50.95	795.21	172.16	174.86	32.51	46.62	162.59	85.33	152.17	146.16	213.96
Hsa.1676	639.49	451.52	48.75	53.72	67.31	378.2	151.43	597.72	71	48.24	269.91	36.14	137.92	506.2	413.71	100.99	63.62	206.8	131.18	561.73	297.45	206.68	287.09	51.64	115	365.87	32.43	309.21	795.81	237.74
Hsa.44036	88.09	67.85	144.14	106.9	134.5	145.59	79.31	169.46	50.25	131.21	139.26	32.41	127.11	164.47	202.72	117.62	43.37	127.61	79.84	209.35	307.43	131.82	177.97	83.71	138.93	93.65	154.53	213.61	69.28	67.6
Hsa.1317	251.46	221.76	84.63	120.87	184.16	302.05	137.33	97.38	122.07	71.37	288.27	32.36	221.97	227.54	309.53	77.99	281.26	108.21	108.03	74.78	54.74	148.7	147.3	114.97	65.44	154.96	123.17	154.41	105.14	116.38
Hsa.561.2	146.34	98.55	170.07	194.47	328.83	233.49	141.11	168.36	88.04	239.48	194.19	73.87	190.4	386.17	211.83	113.7	46.02	160.51	160.8	363.82	403.81	141.34	315.71	76.36	148.46	131.33	86.87	261.54	72.31	77.39
Hsa.742	142.53	59.59	240.28	127.02	453.38	668.62	82.52	42.36	109.48	222.17	56.09	62.58	226.69	751.01	718.18	44.29	109.67	97.65	84.19	282.08	410.76	91.76	142.23	153.31	249.9	43.7	69.37	128.18	32.46	70.34
Hsa.8096	186.55	114.17	148.14	228.02	352.65	336.79	156.59	157.68	81.56	176.37	171.28	32.25	195.97	422.74	581.94	148.99	92.9	205.51	179.73	342.67	711.36	187.1	273.91	136.81	182.84	139.93	205.14	265.67	153.6	138.17
Hsa.1642	228.87	271.34	45.45	116.51	159.1	493.92	108.07	57.69	51.8	35.67	359.45	32.24	324.02	337.19	363.55	193.6	171.41	129.65	137.47	176.79	156.68	77.96	223.45	54.52	115.18	215.78	49.8	174.33	188.19	204.56
Hsa.1664	100.32	137.2	44.97	75.06	75.24	188.09	62.45	55.08	45.6	33.22	174.12	32.24	137.12	131.72	165.44	127.77	111.23	70.7	128.47	94.06	59.09	88.68	91.53	42.02	65.25	133.5	32.77	203.95	79.64	103.13
Hsa.28146	257.23	156.81	39.37	57.35	151.23	293.23	137.07	48.33	127.59	116.5	246.17	33.48	145.46	239.97	714.07	97.56	79.2	87.31	91.17	126.7	379.69	131.19	98.01	115.12	94.74	251.05	32.2	243.89	111.96	103.54
Hsa.12102	208.59	193.79	62.45	71.54	113.69	194.18	132.35	102.59	104.39	51.56	210.49	54.24	55.99	73.18	137.15	158.2	162.29	88.45	108.36	202.65	84.07	142.13	191.32	69.18	57.69	195.46	83.74	194.31	108.99	105.45
Hsa.3068	1039.32	758.43	210.46	175.08	535.23	758.52	285	66.34	565.06	508.94	733.41	184.94	272.54	2413.54	2028.06	272.45	299.95	71.08	294.25	87.74	626.25	148.33	199.15	87.98	203.7	318.04	32.13	214.14	74.73	180.33
Hsa.2725	157.55	206.53	129.34	249.87	282.76	198.21	115.6	133.21	37.39	176.59	263.58	32.13	119.06	137.1	411.43	163.35	205.8	174.12	195.43	220.79	519.92	217.39	228.95	95.59	101.44	182.9	85.04	293.93	230.02	270.63
Hsa.1089	294.31	245.37	54.5	98.42	97.05	451.5	172.42	158.88	32.1	50.8	231.63	56.37	144.22	113.04	396.81	112.45	195.68	205.75	112.64	115.88	57.21	194	264.48	38.13	125.89	194.57	41.47	118.16	112.16	127.58
Hsa.2409	244.87	214.31	250.75	256.98	432.77	289.49	134.4	145.68	32.04	332.28	235.22	47.06	148.44	147.9	114.57	206.89	216.26	266.93	247.47	412.76	585.17	158.36	319.97	54.34	138.47	196.74	48.6	181.16	155	173.05
Hsa.7165	92.77	90.32	211.55	206.41	168.37	364.3	142.21	135.87	48.96	149.62	263.49	40.68	94.44	201.4	71.41	72.79	79.04	160.05	70.48	114.84	222.81	77.77	224.84	155.12	85.33	61.5	264.35	151.12	78.31	104.7
Hsa.1419	259.27	279.58	44.5	158.69	158.24	242.35	90.29	117	86.16	52.36	282.6	36.21	148.35	246.32	139.99	202.83	131.59	122.49	90.03	109.12	132.91	121.98	154.55	68.66	126	228.06	59.08	120.7	138.28	112.62
Hsa.364	436.81	205.11	67.54	199.95	248.65	473.31	157.52	79.64	275.49	153.91	483.53	60.72	99.85	267.19	340.92	345.46	185.29	158.36	241.81	250.17	589.16	276.68	165.22	279.29	246.72	371.78	62.4	361.36	243.29	200.7
Hsa.116	385.05	167.78	39.63	36.17	150.33	255.76	114.99	167.32	80.93	40.08	255.57	31.72	198.06	174.19	450.05	205.61	79.92	106.26	114.42	558.04	197.77	94.34	145.28	79.15	172.23	351.7	194.74	257.27	184.19	170.79
Hsa.249	180.96	137.59	158.31	157.16	283.65	219.59	97.79	95.74	43.44	198.98	150.66	46.39	140.81	133.81	93.23	97.09	147.78	200.61	180.9	103.63	550.51	157.28	171.7	73.19	84.09	99.54	136.79	167.04	157.95	195.16
Hsa.502	93.71	61.77	117.53	103.99	143.78	123.64	112.18	37.19	56.32	161.35	100.78	35.22	91.84	205.55	200.31	92.83	57.18	106.58	41.04	180.55	257.4	127.86	108.85	52.52	105.95	101.62	102.8	181.68	70.88	67.18
Hsa.11850	885.38	385.62	132.67	144.61	321.48	479.05	220.71	242.58	73.45	116.66	980.33	31.65	551.1	568.8	1014.32	245.51	410.1	221.32	150.65	376.47	148.9	307.5	427.53	158.07	112.04	107.25	152.77	156.54	319.62	368.06
Hsa.1610	485.3	322.35	117.38	251.35	219.35	582.46	134.28	194.28	92.64	113.82	372.84	59.65	330.07	714.83	546.79	263.16	195.63	128.24	56.85	120.38	148.9	127.85	250.12	100.59	157.09	187.51	82.77	198.96	82.11	143.81
Hsa.1309	252.56	203.23	33.7	111.05	71.55	267.02	147.34	237.78	85.19	56.47	274.41	31.32	256.33	182.17	281.95	181.33	183.48	105.01	130.7	393.45	116.08	105.28	171.05	85.07	105.35	202.78	77.19	131.6	233.02	206.65
Hsa.2565	266.56	192.2	372.44	171.56	540.32	384.03	265.77	465.31	174.26	522.67	510.93	148.19	330.55	638.53	571.76	161.5	339.79	207.94	305.89	486.78	1020.71	242.79	150.64	31.29	143.34	108.98	61.34	375.53	182.54	321.16
Hsa.1598	271.4	181.49	89.73	206.98	130.8	144.3	239.94	274.24	89.89	167.42	314.37	57.23	129.87	384.24	301.3	212.84	207.83	110.07	221.88	106.44	110.4	327.78	465.05	131.48	170	205.24	69.49	212.34	51.02	67.94
Hsa.35955	227.06	466.21	142.27	654.47	371.17	1038.12	157.19	104.37	145.52	154.35	360.2	75.85	96.99	222.14	460.13	142.06	454.87	197.12	261.08	287.09	447.12	57.35	227.42	465.54	155.49	322.2	345.93	255.38	494.22	232.97
Hsa.2348	214.85	48.07	78.47	87.11	434.3	199.42	89.01	92.99	84.12	194.71	384.49	68.9	192.09	216.82	493.79	103.81	41.34	78.4	101.35	86.72	785	134.04	126.3	31.21	60.51	149.88	34.55	219.72	148.09	249.66
Hsa.642	82.33	71.15	78.89	149.4	104.91	66.32	79.77	106.42	86.93	89.36	109.28	31.16	120.57	179.02	200.9	64.65	50.16	90.54	92.4	93.48	109.87	83.09	162.15	70.74	61.25	74.61	72.84	127.43	42.06	47.4
Hsa.57	181.07	91.84	82.6	169.29	127.57	165.22	128.04	176.28	67.6	119.43	105	31.14	131.26	276.71	468.51	124.06	82.66	121.83	157.8	400.63	387.58	229.83	200.83	121.87	181.6	219.54	196.39	226.11	76.69	86.15
Hsa.24829	247.52	142.64	139.55	187.44	425.08	471.35	133.33	31.12	77.18	218.52	454.17	64.1	142.27	217.14	106.23	219.6	165.92	174.11	209.04	226.01	836.6	162.36	252.19	83.78	72.12	328.01	142.59	193.75	155.34	207.55
Hsa.4919	96.38	53.15	103.59	188.53	144.32	76.75	103.69	60.82	85.07	155.06	152.22	40.86	132.37	274.99	258.57	171.19	31.04	130.1	77.83	170.7	271.48	170.69	139.24	84.01	98.56	121.5	89.45	169.75	73.27	81.75
Hsa.3278	435.2	145.53	78.96	131.12	194.92	501.33	137.99	71.27	97.53	115.95	390.1	30.92	124.01	329.21	321.99	300.08	107.43	109	219.11	234.11	1062.66	170.62	136.57	127.39	167.68	442.9	52.5	242.88	231.45	196.58
Hsa.1177	399.4	208.75	65.99	103.83	161.27	297.14	130.08	340.23	50.49	67.83	272.64	30.88	114.47	152.08	268.49	217.05	113.42	153.33	163.28	223.26	225.19	223.42	239.47	48.91	183.95	274.37	76.56	253.84	305.79	194.07
Hsa.2120	532.43	92.46	261.7	82.22	654.13	540.57	322.54	234.96	217.78	322.57	657.7	225.54	533.24	729.87	886.23	131.43	30.88	196.79	175.06	111.56	1436.24	234.83	322.68	101.31	64.97	338	147.24	440.98	258.16	371.33
Hsa.1798	230.16	234.91	74.78	89.19	175.16	286.4	64.32	72.46	30.86	34.68	195.12	33.56	190.46	161.36	176.43	192.24	165.49	107.09	172.32	359.74	146.08	94.25	140.83	48.08	114.51	204.46	36.41	100.75	148.57	99.52
Hsa.471	66.85	73.74	93.45	101.11	65.86	79.04	58.73	61.54	44.36	96.97	92.12	31.75	92.18	131.17	181.97	265.65	49.57	186.66	49.84	197.04	241.18	78.77	124.6	88.61	183.38	73.71	71.96	83.67	33.31	34.15
Hsa.27648	144.86	55.14	92.22	79.7	239.23	117.86	40.49	68.32	55.92	121.46	296.22	41.7	96.54	123.56	217.31	136.16	60.95	106.35	61.19	72.09	326.2	59.26	99.56	50.56	52.89	178.36	102.14	140.7	113.91	95.17
Hsa.3041	196.44	104.73	155.4	157.14	187.49	240.38	88.49	78.47	113.29	180.4	226.98	30.81	44.3	202.26	200.36	179.98	143.97	139.85	271.24	315.11	388.89	169.77	106.64	112.67	151.64	171.11	57.91	171.28	176.24	145.2
Hsa.1507	124.54	241.81	37.52	173.05	75.55	146.74	123.76	163.62	49.16	38.25	198.83	31.36	107.6	125.4	188.76	123.64	118.09	74.91	189.49	128.92	79.29	146.28	206.71	77.33	121.97	140.46	57.47	148.29	116.38	100.08
Hsa.25142	167.28	103	128.09	362.05	318.48	253.83	65.37	77.82	30.75	164.29	221.55	36.51	102.47	157.59	312.84	103.82	148.32	151.63	127.5	150.47	540.78	87.89	114.07	57.16	65.87	139.79	130.68	135.87	223.14	155.78
Hsa.37021	256.16	197.84	42.97	69.28	122.98	347.12	174.38	150.55	75.21	79.65	201.24	30.69	53.53	189.68	318.12	413.22	78.85	75.71	137.44	258.99	412.85	162.93	187.01	151.54	157.3	165.05	88.67	179.16	102.79	124.18
Hsa.21847	179.53	119.92	80.28	230.6	235.03	128.09	66.8	85.93	30.68	128.33	208.8	31.06	97.62	114.12	125.05	123.24	131.88	125.59	200.48	132.68	576.89	131.45	191.17	41.84	58.81	185.32	73.82	214.38	161.38	175.6
Hsa.10706	154	134.33	30.65	108.15	114.27	254.8	53.48	117.95	37.76	36.33	218.32	30.74	161.08	204.62	338.78	188.88	75.46	134.16	209.9	822.01	60.28	79.87	264.29	67.33	149.26	661.63	219.4	200.76	557.39	314.27
Hsa.2881	225.63	139.65	80.14	188.02	195.42	220.43	114.58	67.56	117.27	121.65	302.01	30.52	85.09	351.26	436.54	214.21	80.78	63.16	205.91	237.59	393.62	155.54	124.94	135	112.4	204.09	69.73	157.27	178.73	141.95
Hsa.959	148.83	113.49	160.09	255.31	162.69	174.66	105.28	124.67	119.25	131.47	190.08	30.51	229.89	372.23	667.59	122.85	72.42	169.32	113.42	230.9	331.32	176.2	203.01	108.65	199.29	124.9	124.89	286.28	116.98	135.06
Hsa.3876	346.57	107.66	32.35	79.04	112.32	327.48	38.14	34.53	48.38	75.71	156.17	30.46	59.14	277.72	564.36	98.61	82.33	70.48	176.51	168.62	761.09	129.69	128.52	69.42	93.3	173.03	49.09	149.84	422.43	189.7
Hsa.3148	473	218.55	92.32	286.27	292.69	737.71	131.93	73.72	367.87	153.27	512.11	71.86	67.89	194.14	259.23	244.13	117.88	118.69	339.98	448.6	733.72	182.26	179.56	276.49	167.7	582.52	99.66	186.29	238.81	268.74
Hsa.11675	157.84	157.76	76.43	81.66	98.13	84.83	108.5	118.73	82.46	60.59	205.58	34.65	206.28	196.51	154.17	168.4	198.85	65.81	122.56	39.6	91.9	110.55	176.66	46.6	89.38	138.48	72.41	178.17	92.45	140.48
Hsa.2975	386.58	167.75	83.03	139.42	163.06	444.94	106.78	66.65	142.93	100.88	342.82	30.31	115.28	406.97	832.09	247.19	100.23	111.73	189.94	200.09	860.44	117.06	111.42	108.57	97.37	165.46	34.24	184.02	240.38	195.41
Hsa.2475	397.88	165.86	197.48	304.95	1098.74	493.41	255.54	359.43	319.7	463.99	633.15	275.61	507.21	488.32	143.5	218.88	30.27	666.1	589.9	618.66	760	460	490.92	252.2	158.6	643.95	312.55	923.83	275.65	493.47
Hsa.9816	117.21	59.69	125.89	162.19	233.46	242	88.13	157.75	76.65	133.01	121.58	45.93	112.99	317.75	334.16	81.77	48.66	175.31	164.1	241.97	739.25	175.39	222.84	118.94	161.09	139.69	160.41	392.61	127.7	139.18
Hsa.6617	249.75	97.76	137.6	215.73	273.27	202.69	198.59	137.75	144.37	203.54	206.48	35.52	174.44	323.28	690.94	159.81	30.21	188.02	172.1	772.39	469.2	331.67	385	237.41	253.78	269.81	273.35	373.58	116.02	157.32
Hsa.36683	349.36	141.37	43.53	90.28	164.26	423.88	83.73	97.02	101.27	136.27	184.86	30.19	145.23	230.4	759.11	213.32	71.14	118.89	143.64	363.48	761.53	106.79	194.09	104.93	229.58	246.95	65.08	196.68	205	180.09
Hsa.9271	84.11	107.32	119.61	124.85	186.12	175.36	174.04	88.53	94.24	113.16	175.53	30.16	126.86	229.54	257.25	116.59	107.82	110.14	57.78	159.27	199.76	141.56	133.66	141.46	97.34	114.18	105.89	236.36	37.44	39.09
Hsa.8194	239.82	115.74	127.18	223.53	282.82	210.81	161.71	138.93	262.57	193.66	215.62	30.12	112.24	163.9	255.51	151.16	81.7	178.71	177.49	614.86	515.7	234.56	264.82	80.78	218.29	204.48	166.28	237.26	130.53	134.7
Hsa.2586	565.32	369.63	294.56	698.69	1867.25	390.43	485.34	360.07	283.77	612.1	766.1	197.04	225.13	251.67	249.9	468.05	136.79	763.29	465.24	250.89	1426.82	342.03	368.61	100.4	258.87	1337.33	139.37	567.91	339.38	749.48
Hsa.3331	245.63	156.47	30	111.08	132.73	239.16	110.56	143.35	72.07	78.89	208.34	30.68	55.09	179.46	345.35	238.89	124.63	142.51	381.52	1170.78	1415.2	164.53	141.37	157.64	322.63	501.77	170.46	217.3	553.96	230.15
Hsa.7554	141.31	61.85	101.47	153.93	161.42	152.84	103.81	41.78	79.89	105.41	149.69	29.96	187.04	363.12	392.8	105.48	59.22	157.15	117.32	110.93	352.02	196.41	219.38	113.28	143.31	81.94	144.3	244.21	128.35	118.93
Hsa.1616	181.26	174.29	72.08	82.09	165.84	251.55	90.33	133.22	47.55	56.48	178.42	29.94	49.28	170.33	162.44	110.44	125.4	98.27	128.87	229.64	185.52	110	153.2	80.62	132.91	165.36	57.12	166.49	129.46	108.97
Hsa.26698	213.48	29.87	97.82	177.33	266.73	178.34	108.1	91.88	78.33	144.39	486.59	33.01	109.51	228.08	402.51	138.03	107.03	151.65	100.31	68.11	539.38	215.41	255.7	89.94	92.12	239.64	104.75	94.67	133.73	130.35
Hsa.7319	71.12	56.43	77.02	87.98	100.33	80.21	52.43	68.55	47.14	68.29	90.28	29.86	91.25	193.62	196.56	61.73	56.08	57.45	68.31	102.65	123.91	70.89	103	57.99	65.48	85.1	67.86	117.73	43.86	52.96
Hsa.35804	215.86	70.44	71.65	95.36	161.22	318.97	64.25	29.82	111.57	81.16	276.14	33.17	76.97	274.89	382.69	144.57	115.63	73.17	142.32	158.84	543.68	111.7	134.15	73.84	61.09	179.75	67.28	195.44	171.53	117.85
Hsa.11839	245.16	290.01	39.15	479.86	87.7	155.28	288.09	399.05	59.95	34.66	322.13	29.81	111.58	148.67	265.8	155.47	171.34	103.21	199.83	220.5	47.5	300.79	494.9	55.04	89.41	305.62	65.51	325.56	164.94	118.45
Hsa.8232	124	67.72	121.48	155.13	200.67	195.47	101.49	123.84	68.33	122.46	111.89	29.74	162.81	246.67	555.61	97.17	33.31	214.72	75.45	241.07	253.99	120.76	172.43	76.19	159.64	107.51	70.88	206.19	75.66	106.5
Hsa.28540	199.71	133.49	67.14	174.43	120.52	261.87	79.79	67.85	72.85	102.63	192.22	29.63	93.67	207.1	486.75	157.49	112.47	83.71	135.63	122.88	247.08	84.06	114.02	67.43	103.58	149.53	60.82	151.12	87.63	90.52
Hsa.5756	96.71	69.88	43.1	153.55	107.95	139.25	66.88	95.22	74.79	79.05	87.38	30.33	121.49	225.76	501.47	82.91	29.63	72.53	104.95	384.85	279.24	141.51	196.68	72.69	133.78	214.19	255.02	330.32	127.23	75.67
Hsa.166	321.59	284.97	68.53	143.35	172.56	359.16	150.83	150.63	77.93	55.1	351.99	29.6	117.94	339.23	462.21	139.37	135.78	204.76	230.85	285.26	230.7	183.98	381.31	61.75	126.5	261.75	113.11	302.43	251.24	260.51
Hsa.2359	776.55	147.25	173.55	258.78	742.32	464.45	419.49	787.68	300.27	460.22	790.96	198.58	115.13	120.5	348.03	215.74	59.51	283.13	220.18	196.13	2190.24	608.26	364.68	170.66	144.98	605.6	517.98	265.39	601.13	512.52
Hsa.25867.1	103.41	80.69	67.86	231.37	163.5	68.18	107.69	88.82	45.62	83.84	372.93	32.27	97.09	177.45	269.5	146.97	496.33	101.58	108.97	66.47	279.66	135.01	209.19	32.59	69.04	188.92	68.86	179.97	131.46	100.47
Hsa.2255	199.81	48.77	64.4	39.49	180.66	93.59	43.41	35.92	41.89	92.15	197.07	39.21	99.83	238.62	293.07	66.93	36.93	56.3	57.56	38.96	352.19	102.07	144.6	29.57	45.74	153.48	35.19	158.58	121.8	131.83
Hsa.2060	359.04	79.26	62.34	83.28	377.02	169.95	226.86	457.22	133.59	187.05	401.49	86.38	193.48	109.23	655.15	209.96	29.56	287.16	154.68	125.5	627.31	329.21	184.12	78.02	119.41	374	232.77	243.83	451.78	438.01
Hsa.37541	227.15	137.97	86.64	123.34	125.67	285.53	119.91	119.13	64.48	106.33	196.68	29.5	48.29	104.34	336.6	322.51	145.23	90.94	264.62	430.28	565.95	82.55	156.26	104.9	140.98	223.13	81.39	245.03	164.09	184.22
Hsa.447	188.3	158.25	127.68	209.58	147.43	134.02	132.38	162.28	102.74	126.77	244.66	52.28	73.36	111.15	186.15	167	150.12	157.33	129.02	147.22	253	157.37	346.08	52.47	104.49	184.75	150.33	66.32	34.09	29.47
Hsa.688	315.79	127.67	185.38	247.71	294.07	292.49	248.63	369.54	232.35	259.49	239.31	69.17	193.79	411.54	620.71	122.14	29.43	165.37	175.83	327.6	482.77	241.98	361.73	103.41	180.73	273.23	159.23	384.97	114.71	91.94
Hsa.3115	292.97	94.3	62.01	110.49	111.9	341.89	80.35	43.64	149.1	72.52	266.19	29.42	87.58	198.71	410.6	220.07	65.63	67.59	175.52	314.43	722.01	114.41	112.69	163.28	122.38	323.64	57.1	181.77	114.75	186.11
Hsa.428	137.43	91	143.28	235.88	147.9	176.23	129.1	269.72	95.63	206.35	133.27	29.42	106.18	252.79	376.35	134.36	44.24	90.99	117.26	407.4	388.68	95.38	242.68	99.88	162.72	167.55	159.68	222.56	80.54	77.4
Hsa.20976	233.18	100.3	33.54	169.47	130.02	72.28	118.15	137.42	36.67	39.53	305.21	29.35	70.04	59.74	174.68	134.69	55.46	65.67	149.25	38.29	202.43	157.84	309.86	56.31	36.69	236.45	69.97	72.25	159.41	163.9
Hsa.8837	69.72	103.19	157.03	85.46	96.17	133.36	93.8	151.91	128.53	235.51	120.61	29.35	273.17	311.11	419.63	139.99	142.96	137.31	78.43	115.16	269.03	128.14	213.66	112.87	162.83	57.3	53.13	326.51	72.27	63.19
Hsa.4756	217.86	119.67	260.14	248.7	341.14	389.2	163.49	125.84	80.79	272.1	124.63	45.75	334.94	699.34	1289.95	43.28	67.45	113.39	103.57	122.41	477.87	149.17	303.69	56.27	64.1	29.29	123.03	525.3	97.25	132.74
Hsa.1260	246.16	275.83	106.19	135.47	161.19	379.66	92.32	133.05	29.24	73.25	223.4	43.72	220.96	184.5	346.88	166.14	307.67	179.1	300.23	286.8	186.22	161.33	339.56	104.94	94.03	107.52	183.45	232.87	234.17	144.63
Hsa.1127	597.71	394.62	92.32	443.64	479.89	361.53	499.77	1364.99	254.39	185.88	1388.91	77.56	702.33	296.58	466.5	457.29	99.51	59.79	373.7	721.8	75.14	400.83	826.12	650.26	65.08	1004.38	67.61	629.49	123.72	1184.71
Hsa.2316	215.5	53.45	65.68	95.54	311.95	170.77	149.37	29.18	64.67	175.45	316.2	53.12	189.63	140.15	352.58	115.41	63.88	260.06	153.2	227.87	1320.94	260.52	80.95	128.37	193.53	231.23	375.27	204.36	344.27	338.58
Hsa.1192	241.52	139.27	47.68	75.8	114.64	173.75	86.35	121.96	61.67	83.32	195.96	29.16	192.09	200.85	356.57	154.96	86.52	93.65	100.94	396.34	121.7	86.84	162.89	43.31	91.73	120.51	54.51	197.34	212.42	158.81
Hsa.1522.1	156.66	134.65	40.78	46.03	47.87	143.91	79.88	149.66	42.24	68.81	196.67	43.3	135.76	165.48	243.23	169.98	50.7	87	110.48	134.6	97.2	54.23	149.53	31.76	66.38	151.75	29.15	170.32	77.87	107.42
Hsa.1073	816.46	248.99	54.9	54.67	136.14	512.2	162.99	576.81	53.1	61.42	276.58	29.13	137.77	200.86	363.41	376.89	100.29	277.62	261.38	1612.71	380.38	419.58	298.09	203.21	295.5	696.84	286.84	528.13	929.33	393.41
Hsa.3348	1965.88	433.89	414.47	384.28	522.97	2787.07	278.55	76.29	82.13	404.77	731.01	33.28	479.77	1881.06	3523.4	273.31	673.96	274.91	225.84	195.39	1090.61	238.05	229.9	179.56	106.86	157.46	29.11	68.65	196.7	336.99
Hsa.9218	160.74	148.78	91.21	162.96	189.2	285.72	240.03	167.76	85.83	148.72	215.95	29.1	172.6	226.16	456.94	261.09	114.65	232.27	185.4	316.54	833.12	336.76	368.02	165.21	205.31	208.62	118.51	820.81	199.54	159.33
Hsa.3048	89.94	95.26	67.99	84.78	67.92	73.48	92.76	56.76	49.07	71.1	96.3	36.19	32.31	105.3	148.75	90.06	98.01	58.24	109.82	52.88	117.67	146.25	140.82	44.96	29.07	155.67	40.3	72.52	72.38	60.98
Hsa.2841.1	285.75	76.8	71.54	115.94	126.88	395.81	106.99	60.34	33.88	146.41	246.07	29.06	172.6	339.71	680.19	111.93	234.61	109.63	187.34	78.67	568.92	146.25	140.53	102.55	63.35	105.56	51.62	149.85	120.34	134
Hsa.1089.1	239.22	248.54	59.67	88.26	87.03	396.55	156.15	158.53	41.97	29.05	209.11	61.56	100.5	104.28	334.38	92.36	154.83	193.23	115.39	198.66	50.28	155.96	218.4	41.53	87.83	191.92	45.62	84.11	101.28	116.45
Hsa.34968	276.79	224.13	42.63	80.87	200.81	507.31	126.22	88.37	138.75	127.97	231.56	45.76	37.97	189.14	413.49	192.08	138.12	104.6	157.64	395.69	580.33	156.13	85.49	194.92	251.82	240.21	151.53	204.22	241.63	229.04
Hsa.22909	141.92	89.74	99.52	79.7	224.7	124.27	47.84	42.09	29.02	115.27	149.33	31.63	117.31	138.29	158.6	85.67	81.8	110.06	135.26	121.02	366.98	104.99	118.87	48.5	48.04	121.56	53.63	115.67	105.34	99.28
Hsa.41123	292.81	187.27	189.85	238.34	288.01	424.96	83.65	65.55	30.5	276.22	267.91	28.94	76.19	207.59	338.74	280.28	176.27	148.26	477.62	664.05	607.57	63.49	124.09	86.92	210.86	297.26	66.74	176.06	154.38	147.09
Hsa.1138.1	389.01	187.73	65.83	60.46	154.39	255.68	99.46	193.96	63.83	62.54	261.48	32.68	265.94	266.71	312.05	217.02	54.29	85.24	130.49	319.97	130.01	132.84	159.34	58.81	127.18	253.68	28.93	275.73	116.5	113.52
Hsa.1205	858.51	392.71	79.7	28.91	193.37	366.34	236.23	795.39	83.94	87.48	310.79	48.82	228.07	439.44	506.28	631.33	43.31	879.1	402.48	3006.73	997.18	498.51	456.32	285.5	734.96	1165.41	409.29	618.43	1192.58	420.6
Hsa.24373	258.76	126.01	113.58	146.81	219.6	125.38	105.66	80.44	55.98	133.72	363.7	28.9	144.12	244.36	454.2	179.25	83.35	104.31	124	103.6	441.29	182.25	239.62	45.82	94.8	227.82	39.14	104.38	101.16	94.58
Hsa.25748	208.04	111.77	109.25	120.24	670.66	305.27	154.16	148.12	87.56	112.23	234.38	37.66	325.83	437.54	610.17	89.88	51.46	103.71	83.22	42.41	412.36	158.71	107.99	28.88	66.58	143.83	62.61	138.75	110.73	176.12
Hsa.45732	190	112.47	217.48	225.72	353.77	338.61	212.95	92.35	172.47	299.02	235.44	106.26	279	517.79	408.25	220.58	28.86	375.47	84.7	353.81	607.1	295.58	273.7	147.78	255.71	197.43	305.22	323.64	160.31	129.56
Hsa.1288	277.71	329.74	73.2	156.35	172.58	358.09	152.93	170.26	62.72	85.15	493.82	28.86	127.87	210.36	351.98	123.39	270.26	122.79	149.66	180.78	92.63	174.96	271.9	56.72	116.73	111.09	75.62	69.36	107.16	129.74
Hsa.84	147.01	165.15	300.74	269.16	533.13	289.01	240.34	28.86	270.28	345.55	269.64	53.15	288.35	576.33	1113.17	213.47	70.23	182.84	142.71	393.82	902.56	211.51	287.34	93.09	307.94	96.98	124.27	370.87	90.48	115.92
Hsa.33277	133.17	181.93	50.47	111.36	72.08	199.81	258.67	148.12	75.13	89.88	164.51	28.85	61.44	202.3	342.09	84.3	204.55	78.89	130.04	61.51	184.78	325.5	214.24	48.48	76.31	182.55	31.63	167.04	95.68	112.28
Hsa.2386	137.85	36.97	54.95	91.38	248.42	140.84	52.68	70.66	48.84	53.36	236.65	31.27	158.53	183.93	357.72	111.74	101.39	70.95	69.52	52.46	372	70.85	100.44	28.83	46.88	176	61.16	131.85	97.82	92.67
Hsa.146	379.07	550.48	153.16	390.92	426.96	296.55	98.75	239.15	89.96	160.01	281.77	97.87	272.86	526.55	649.02	200.7	150.41	235.18	288.1	150.97	83.66	168.19	535.32	48.37	127.75	297.11	28.82	515.83	250.47	274.03
Hsa.11628	499.3	321.56	71.16	96.82	287.53	238.72	222.71	290.29	168.35	112.28	425.37	58.06	464.56	491.18	608.7	189.87	28.74	132.03	269.15	137.72	103.09	288.92	203.89	87.21	153.08	433.05	83.76	162.37	289.75	400.45
Hsa.275	259.95	35.17	89.45	92.66	362.4	268.11	118.57	71.82	47.19	172.17	298.53	39.88	272.64	243.48	588.74	96.84	28.74	155.78	91.94	250.53	524.31	164.22	117.16	49.53	74.14	200.14	97.05	164.46	457.08	225.78
Hsa.33368	314.57	127.79	69.29	86.53	93.48	533.25	65.05	52.97	91.73	72.73	198.88	28.72	57.62	250.38	740.37	153.39	55.84	112.45	217.81	143.92	619.57	100.58	110.06	101.33	107.01	263.02	56.81	142.68	232.16	195.19
Hsa.4937	121.06	102.43	119.44	159.87	225.3	271.6	94.82	128.03	97.24	180.43	109.14	54.22	228.66	369.29	593.8	65.91	28.67	153.51	110.19	595.89	1388.08	122.83	255.67	85.12	197.3	98.37	574.67	349.22	185.44	104.7
Hsa.1470	252.52	220.63	37.07	65.17	112.34	294.21	145.73	174.62	71.12	53.6	297.68	31.95	134.97	188.29	318.69	139.15	112.99	87.54	119.42	180.47	114.26	168.28	176.19	51.48	135.19	166.92	28.5	198.16	169.69	227.95
Hsa.7646	78.64	55.93	84.56	109.92	132.01	135.13	74.14	73.96	58.46	96.81	368.58	28.49	93.51	181.17	68.91	54.12	68.3	90.44	57.09	96.9	166.34	77.73	135.43	72.6	78.38	102.6	159.07	155.81	53.56	66.1
Hsa.1453	138.83	278.43	46.79	157.74	127.62	164.94	156.56	105.53	44.82	50.18	207.95	28.45	77.16	140.39	172.95	137.06	159.33	95.52	131.85	118.51	77.3	135.09	195.55	44.92	75.24	160.02	35.38	216.24	83.89	75.53
Hsa.1855	274.5	343.39	110.93	122.05	218.16	375.79	85.89	74.32	90.73	67.19	292.41	28.43	474.2	445.81	414.96	175.74	125.54	109.16	202.11	193.78	210.83	141.06	61.11	94.93	138.73	170.58	58.9	258.31	162.03	174.5
Hsa.7802	100.6	76.01	99.78	99.69	206.24	164.76	75.31	55.07	89.02	129.6	126.45	28.42	164.57	185.84	333.79	62.9	37.74	86.09	66.15	143.03	183.11	92.79	154.8	66.23	121.97	99.06	258.9	284.53	70.04	85.14
Hsa.1802	231.76	320.16	92.21	151.44	189.41	288.27	128.06	183.88	46.08	51.24	245.69	28.38	222.47	241.98	285.94	222.85	179.43	161.42	162.91	270.84	133.32	154.2	252.13	59.53	154.17	315.74	76.73	212.5	133.71	118.08
Hsa.2619	90.56	76.95	61.81	79.6	141.84	97.51	63.91	28.37	29.98	64.52	169.11	30.22	73.72	127.67	223.33	77.64	48.89	88.75	57.09	49.15	265.97	111.2	109.19	41.44	36.97	92.38	65.78	62.01	81.03	90.01
Hsa.16742.1	286.58	400.3	96.78	214.99	225.46	355.25	179.89	174.1	89.88	73.91	329.99	28.31	237.22	349.71	263.73	185.56	198.47	107.19	138.3	150.2	101.21	124.81	276.94	55.44	143.6	239.71	65.75	322.03	88.29	125.1
Hsa.1161	267.23	171.73	81.13	130.1	187.13	258.86	86.36	90.23	59.36	74.37	224.52	28.29	190.37	200.21	284.22	230.51	86.33	139.28	172.48	251.36	108.12	109.35	202.99	40	118	187.26	47.01	170.46	91.7	114.64
Hsa.31801	1727.76	803.45	485.98	842.5	896.13	1640.75	838.6	224.35	1642.95	764.01	1411.03	541.08	77.95	522.5	1303.96	1165.77	1280.33	748.63	1080.55	538.66	2117.03	1201.48	869.76	1249.45	804.12	1604.93	897.45	1538.09	1175.34	751.88
Hsa.3215	189.63	101.74	84.48	258.31	172.82	251.73	93.36	28.22	125.71	88.47	424.8	60.63	58.7	351.65	450.07	143.79	120.02	121.48	139.32	118.11	397.67	127.93	319.64	319.76	89.59	174.09	43.02	146.24	131.72	132.78
Hsa.3198	305.02	94.57	39.17	77.45	100.32	310.33	86.35	35.03	110.71	77.22	209.13	28.24	97.13	127.37	618.77	183.71	32.29	58.96	89.92	239.72	497.44	120.77	166.88	236.89	147.34	394.5	28.19	134.25	94.94	113.87
Hsa.1359	172.05	210.4	88.13	131.08	183.67	244.75	68.79	110.36	65.21	57.41	183.65	34.76	105.03	202.1	196.13	143.87	155.15	96.53	121.84	192.83	186.3	93.43	111.44	28.18	86.82	174.64	58.38	210.86	117.84	90.68
Hsa.114	259.43	163.71	52.64	32.07	91.74	224.17	76.76	77.22	29.17	66.46	252.16	28.14	242.76	196.52	294.57	188.67	126.49	59.28	62.67	143.05	76.92	55.74	130.02	45.57	91.24	161.23	47.96	152.35	94.36	112.78
Hsa.2274	288.07	41.84	60.43	41.78	309.45	144.77	53.68	60.53	41.05	103.1	298.1	34.96	179.65	282.83	763.06	39.31	35.16	82.64	33.14	33.77	540.63	191.15	58.05	34.78	42.28	156.21	32.86	115.14	134.06	228.82
Hsa.44595	291.79	220.6	250.5	378.04	414.28	448.89	308.3	394.85	140.72	328.66	291.99	113.88	239.88	374.13	404.85	337.33	145.41	300.54	292.78	749.8	719.34	233.44	728.84	142.21	405.46	520.84	319.16	493.69	162.14	162.6
Hsa.2092	1375.91	204.63	301.87	355.85	1288.94	822.04	571.53	509.67	422.07	509.9	758.36	285.57	952.89	947.93	1632	424.2	28.02	689.66	365.42	201.12	1319.58	495.24	446.96	197.62	237.9	876.88	465.51	524.7	316.69	536.79
Hsa.2157	248.66	53.2	49.98	37.26	301.15	159.1	88.04	87.3	51.88	107.92	303.73	31.4	149.31	150.66	285.42	91.64	43.57	165.49	130.02	27.9	470.6	246.66	89.5	65.1	46.36	296.87	122.06	331.12	251.83	384.38
Hsa.925	154.8	101.53	106.72	252.17	297.19	320.99	63.54	57.44	35.51	159.48	183.12	27.89	154.84	183.59	961.3	40.41	122.88	115.73	67.48	91.16	274.47	82.56	237.84	100.88	65.13	91.59	99.86	127.34	60.34	80.63
Hsa.24290	135.92	86.91	93.69	153.27	346.31	410.39	163.82	93	29.49	143.8	178.21	59.68	85.17	101.15	171.1	76.7	99.5	161.46	132.15	57	340.22	208.78	245.19	27.82	62.05	121.23	66.57	104.9	114.93	128.49
Hsa.26628	251.36	80.5	53.23	65.14	278.5	125.21	104.41	122.45	95.23	140.74	259.32	59.95	144.79	89.49	514.8	47.56	47.16	110.02	40.69	52.91	321.74	258.83	81.4	89.85	31.11	114.98	153.98	145.11	132.53	193.57
Hsa.23249	257.48	142.15	143.74	366.74	477.35	228.39	99.27	72.05	52.96	245.91	270.83	37.35	95.87	58.75	188.15	379.7	193.78	169.72	278.73	345.29	1248.93	145.76	253.25	57.09	111.68	342.02	58.82	367.11	231.68	223.21
Hsa.41495	65.64	81.91	136.16	113.58	123.57	160.64	82.2	113.5	55.31	189.33	115.06	36.62	123.63	187.2	181.76	119.47	54.5	271.45	71.6	160.65	187.33	95.27	162.32	64.69	136.64	62.49	90.43	158.21	54.08	51.71
Hsa.2986	272.28	155.65	32.25	136.62	227.56	415.72	112.98	122.11	65.42	134.04	227.61	27.75	77.19	253.74	848.91	182.07	148.5	81.21	182.15	209.09	397.48	78.21	136.05	36.58	55.14	114.8	57.76	133.26	131.02	108.36
Hsa.717	94.9	91.95	99.49	122.75	152.78	98.4	75.5	125.57	74.15	77.7	142.24	27.72	87.43	163.56	197.92	100.03	82.06	178.45	115.16	215.88	398.31	123.64	296.72	103.42	110.47	128.18	78.83	201.91	70.47	70.45
Hsa.179	379.47	202.08	34.31	194.92	116.17	366.48	202.02	205.81	101.05	52.07	391.84	27.64	335.76	199.88	455.14	198.33	56.37	33.9	120.39	350.89	83.01	116.47	162.52	34.77	109.1	321.97	44.46	303.12	177.66	265.48
Hsa.27930	295.56	113.97	83.92	241.23	292.73	245.29	174.91	32.24	154.21	140.17	662.81	41.76	143.59	479.41	583.46	560.19	159.49	52.24	213.94	135.81	634.73	176.63	428.75	100.93	127.39	368.28	27.6	330.19	147.19	99.97
Hsa.549	137.18	48.68	71.19	87.16	165.18	182.11	112.81	74.49	42.75	119.17	107.96	27.57	94.71	112.27	273.95	155.86	56.79	389.09	147.78	1585.93	1732.63	359.05	373.41	304.92	423.93	175.19	669.13	359.83	177.35	95.22
Hsa.1714	489.9	325.26	130.73	159.61	306.75	407.26	119.02	293.08	51.54	92.89	357.5	27.5	283.61	305.95	504.81	364.54	236.31	205.21	334.82	628.51	663.05	156.91	320.32	57.49	244.1	416.09	90.81	450.45	377.3	275.04
Hsa.13522	340.58	199.45	50.38	107.15	142.07	213.13	120.12	124.95	53.06	58.74	249.51	27.49	222.5	273.4	371.25	213.99	89.99	101.68	118.87	130.71	89.14	131.88	143.38	36.67	101.29	188.82	41.76	273.54	121.59	129.75
Hsa.1554	358.51	189.43	82.51	69.9	167.66	332.49	102.16	114.4	71.75	80.79	303	27.48	178.76	442.84	500.02	148.91	84.18	111.47	137.04	197.84	276.75	155.18	146.09	98.13	138.54	289.92	92.25	256.81	211.02	187.31
Hsa.602	243.59	101.97	173.51	159.84	318.61	349.68	186.63	216.33	207.8	259.2	143.08	56.4	287.68	402.26	735.89	178.48	27.48	417.49	189.02	460.68	762.72	212.85	305.3	222.93	405.11	261.25	491.37	474.84	217.75	171.51
Hsa.1588	484.86	239.88	39.12	101.52	179.51	377.51	121.52	241.91	27.43	52.35	331.58	35.16	278.48	183.09	354.69	672.21	187.11	147.11	221.87	950.31	329.36	154.57	283.76	64.64	299.76	590.37	96.89	312.04	370.96	327.36
Hsa.2051	181.96	29.74	27.38	32.14	260.69	124.94	54.42	82.79	43.71	103.67	218.35	65.72	173.11	203.9	372.38	44.13	40.17	101.2	187.03	59.34	994.12	144	121.15	38.56	53.11	318.81	263.31	329.1	558.13	485.55
Hsa.2805	136.14	124.58	56.58	115.13	130.16	252.88	93.01	94.61	77.42	27.31	191.17	27.94	75.6	205.72	284.95	105.12	144.54	52.97	101.15	61.19	241.16	99.82	61.53	77.14	62.66	141.36	31.87	153.31	96.29	94.01
Hsa.262	252.13	102.46	144.63	86.36	441.72	221.27	131.98	46.56	69.08	191.05	157.74	108.93	458.57	412.28	717.81	46.23	116.04	337.93	181.95	37.09	643.15	178.52	101.89	27.23	75.25	45.79	102.36	159.58	277.54	226.44
Hsa.28840	179.73	132.49	61.43	181.31	137.45	247.18	110.68	58.78	97.3	121.04	254.53	40.1	27.23	141.13	164.11	147.39	122.48	62.42	145.77	117.84	297.5	169.29	136.45	66.54	86.15	162.57	41.99	152.12	87.54	77.83
Hsa.168.1	258.16	507.5	53.92	299.61	92.55	178.08	512.03	420.23	53.24	62.84	317.76	50.22	135.55	176.05	243.23	231.26	488.63	84.32	338.34	137.13	32.81	509.52	711.29	65.63	136.94	257.71	51.55	189.42	131.47	107.96
Hsa.13610	283.13	249.32	100.97	153.95	132.68	229.42	163.57	178.63	125.2	114.42	286.08	53.47	300.56	418.8	340.75	196.18	235.11	138.84	145.78	122.48	189.92	240.87	267.93	98.7	162.83	207.75	95.63	183.25	75.67	122.3
Hsa.23366	261.55	210.62	165.75	282.07	611.02	262.37	130.33	130.57	51.07	253.05	471.88	26.86	172.46	239.43	378.69	275.89	223.11	240.86	334.18	304.52	1043.07	214.21	478.33	61.76	117.76	347.37	56.5	243.76	174.68	256.94
Hsa.2066	175.63	87.5	92.94	132.62	269.83	134.2	67.95	46.68	26.86	147	254.72	40.94	100.85	162.16	359.98	144.16	109.31	120.78	131.57	93.02	472.96	88.83	138.37	49.19	53.42	180.12	43.88	85.43	107.67	120.7
Hsa.1973	121.58	26.78	96.03	121.6	368.33	152.5	109.54	69.99	44.97	150.58	274.03	71.34	160.62	147.63	190.24	130.96	71.36	81.47	94.97	119.21	550.11	118.22	142.5	53.84	44.4	214.44	84.89	172.6	128.66	138.32
Hsa.41314	46.05	103.06	119.27	168.34	100.17	101.61	32.91	114.12	33.03	97.16	84.78	26.76	105.37	111.42	187.29	77.52	77.03	96.39	100.96	112.92	174.55	75.49	202.04	48.23	71.68	70.3	96.96	138.95	57.95	54.17
Hsa.579	184.03	219.39	227.58	631.58	311.8	390.5	316.41	284.4	353.03	481.13	295.35	85.68	232.62	300.51	198.73	68.69	26.75	123.63	113.52	136.72	136.99	154.86	207.05	63.83	204.22	91.09	162.63	268.11	83.6	98.23
Hsa.9856	137.58	98.83	109.4	161.39	188.09	230.5	121.21	115.65	139.61	138.93	147.15	26.63	211.51	228.39	904.46	96.69	83.48	162.85	206	260.61	546.71	181.2	250.29	188.55	136.2	156.53	237.7	457.85	85.16	119.16
Hsa.462	100.12	59.63	52.7	64.41	97.74	108.62	111.73	96.5	58.63	93.85	120.21	26.62	122.51	255.36	249.27	128.6	38.19	131.32	94.89	558.17	788.38	230.6	212.87	91.11	244.02	216.28	130.6	335.17	120.86	68.91
Hsa.10224	244.64	230.65	100.74	85.13	160.88	217.95	91.11	96.61	39.51	87.14	299.95	26.6	231.25	310.27	237.29	178.57	120.81	107.03	46.21	190.59	132.97	152.8	194	53.6	94.67	206.95	84.86	206.2	117.05	133.02
Hsa.14	611.51	311.8	117.29	175.73	404.68	822.02	156.32	244.72	36.26	92.71	390.49	26.46	301.11	255.07	773.64	248.22	314.92	219.83	130.99	373.49	201.79	140.07	244.48	72.71	153.41	207.88	63.03	204.67	145.91	140.31
Hsa.2503	166.8	26.45	44.66	42.21	301.47	111.01	77.3	60.14	38.93	81.66	216.98	38.28	115.64	81.37	409.52	85.32	40.36	147.09	96.96	114.62	649.24	165.05	85.87	87.82	34.62	165.61	157.12	216.88	243.63	222.63
Hsa.1088	300.08	116.16	44.95	101.86	63.24	166.9	67.4	75.34	66.09	48.44	318.63	37.43	78.5	198.9	355.52	242.78	34.91	59.71	119.82	407.44	97.9	86.67	97.62	51.95	91.7	381.77	50.44	168.49	102.67	388.14
Hsa.1855.1	119.04	198.39	26.36	45.36	49.84	103.5	78.63	75.57	41.87	57.25	97.24	27.83	176.27	146.42	221.88	76.12	178.27	79.76	111.11	194.41	80.63	134.66	181.39	54.02	113.43	68.82	31.67	103.07	86.94	67.11
Hsa.37192	96.36	96.76	89.4	57.54	98.76	170.91	58.98	78.18	56.35	111.2	88.11	26.33	109.68	143.94	310.63	79.04	95.5	94.6	83.29	100.18	306.7	49.85	150.54	88.5	110.29	107.25	28.79	131.51	72.47	74.88
Hsa.490	176.73	96.39	127.73	130.14	242.55	261.44	204.76	215.41	122.42	196.15	189.59	55.86	191.37	302.81	413.71	210.95	26.33	266.87	179.48	653.21	891.8	347.45	331.92	187.22	357.99	286.9	309.41	448.39	211.2	111.93
Hsa.1147	160.41	175.59	54.17	135.99	111.47	103.63	123.58	104.41	40.26	122.55	188.52	26.25	154.79	206.86	191.56	174	193.81	122.21	208.68	92.88	90.19	170.8	330.7	33.71	113	132.04	69.92	144.54	71.55	82.97
Hsa.1347	1241.39	322.18	145.82	335.65	302.73	1039.96	236.45	98.6	53.85	129.55	562.02	26.21	598.71	380.53	1314.73	309.7	760.95	310.49	103.09	219.24	409.89	235.76	380.11	101.69	152.53	150.85	78.63	140.35	156.67	175.03
Hsa.32358	342.02	228.38	235.19	370.97	480.18	533.17	127.95	86.17	99.39	304.01	397.94	26.2	41.95	238.22	274.69	331.57	282.26	258.23	607.51	794.17	917.29	134.3	139.98	101.35	317.95	469.29	47.67	175.95	146.89	106.77
Hsa.24153	148.85	40.16	72.27	51.99	258.73	170	70.44	45.67	44.42	137.32	269.12	47.53	101.65	180.4	70.63	104.63	26.08	134.81	101.29	89.18	628.8	129.28	132.3	33.8	57.38	184.34	101.84	127.52	110.27	117.31
Hsa.28800	156.08	84.84	41.69	69.01	100.96	200.66	100.09	34.98	82.64	96.98	209.61	26.27	71.69	255.54	304.4	119.32	55.19	46.45	73.56	72.63	477.57	89.66	135.57	82.51	56.73	152.5	26.07	134.37	140.89	145.72
Hsa.40063	202.9	188.37	93.77	121.46	122.88	267.51	155.24	26.03	110.35	122.85	343.29	30.6	106.22	463.99	487.27	446.53	129.91	131.31	119.66	339.76	815.77	212.55	291.96	378.74	220.08	460.46	126.28	373.09	372.3	289.34
Hsa.26837	103.38	26.48	39.14	34.22	255.25	176.43	83.44	33.15	26.67	109.63	112.49	46.07	178.34	85.76	323.99	26.03	48.73	181.54	54.36	54.78	312.32	155.49	30.34	77.69	46.64	36.06	237.04	71.24	183.97	264.13
Hsa.7784	117.76	56.65	72.44	185.1	99.44	117.33	102.99	144.97	64.37	119.69	145.01	25.98	74.94	236.89	300.14	100.34	42.61	75.98	92.46	193.03	215.43	179.24	277.37	82.88	138.42	203.31	71.12	283.47	73.98	72.66
Hsa.1043	378.38	314.34	41.54	50.36	66.57	376.64	183.65	242.78	59.26	57.46	289.28	25.98	218.37	317.24	394.09	243.67	131.89	151.53	297.66	761.4	103.44	304.24	250.87	43.27	124.85	383.73	72.78	337.05	509.17	443.68
Hsa.3969	381.12	252.42	347.07	341.36	362.28	489.74	83.77	158.58	157.61	457.14	414.5	84.91	53.21	132.87	36.17	365.64	204.26	273.8	805.61	784.36	963.88	133.89	146.38	244.52	336.68	672.76	42.45	83.22	120.69	136.18
Hsa.36599	176.93	68.58	67.25	97.5	160.19	195.07	52.91	25.86	92.98	75.9	219.85	35.5	51.23	228.94	254.37	132.09	239.81	92.16	137.55	147.03	373.09	65.25	83.19	94.86	70.16	153.06	40.94	97.96	97.73	81.41
Hsa.40009	183.76	91.17	74.71	126.01	105.4	200.03	73.47	38.09	84.93	66.83	174.22	26.37	25.84	253.8	251.22	122.75	44.62	77.03	125.39	117.7	347.93	159.97	126.21	120.41	69.61	185.41	60.74	161.01	138.3	91.35
Hsa.3203	374.13	88.24	45.62	202.62	140.44	431.88	59.13	53.77	93.73	68.37	272.53	25.79	28.43	261.25	263.45	121.48	36.95	61.16	133.09	152.28	412.76	91.14	93.02	43.38	79.03	194.83	32.52	105.21	97.7	151.72
Hsa.33671	127.3	138.64	86.13	186.73	164.03	206.06	113.77	70.49	104.07	74.86	138.7	34.97	47.06	162.98	190.35	121.55	163.25	90.41	200.83	229.76	334.15	181.22	81.81	82.07	103.17	121.58	50.58	117.5	102.35	84.1
Hsa.2152	342.71	28.28	64.09	76.9	267.71	200.13	169.11	90.84	25.54	98.5	351.29	33.31	204.66	372.37	522.37	209.68	34.02	191.64	106.96	59.46	967.52	410.31	275.5	30.49	89.78	426.18	75.17	262.59	337.9	264.29
Hsa.1866	183.37	232.96	47.41	74.09	143.76	298.08	71.04	131.03	27.28	56.56	167.45	38.17	206.33	128.06	114.34	131.07	354.69	100.9	237.23	490.21	173	104.33	186.99	63.54	114.71	180.64	45.3	121.88	56.38	90.18
Hsa.2974	134.69	82.77	75.99	137.53	118.98	152.99	57.73	35.36	93.5	111.77	153.7	28.36	58.29	239.18	258.7	162.87	82.45	51.89	129.06	134.43	319.6	78.13	27.58	90.05	82.54	152.38	48.06	93.2	79.84	75.73
Hsa.1580	441.56	284.2	68.18	153.41	237.49	473.99	178.93	205.08	90.01	110.5	369.24	25.39	156.62	265.06	476.92	222.14	139.63	137.51	210.73	487.01	204.98	205.99	255.58	87.05	164.15	296.75	43.63	395.35	207.29	193.02
Hsa.13535	257.84	221.6	59.54	110.74	90.46	359.87	152.53	224.2	32.81	25.75	162.59	31.67	200.36	245.16	301.69	85.07	133.44	95.3	180.47	256.63	119.87	144.15	209.72	25.32	87.53	192.12	41.81	206.85	178.46	145.49
Hsa.1212	133.55	211.29	39.51	2078.07	163.49	157.67	203.63	137.65	40.13	43.61	376.19	25.23	91.7	102.1	241.11	246.03	167.54	124.49	184.5	30.35	42.94	151.51	104.37	38.95	139.66	79.96	746.87	335.55	63.98	219.32
Hsa.37075	151.61	61.48	72.99	117.42	169.49	284.58	71.13	25.22	104.36	100	135.77	33.29	83.83	289.18	252.86	135.76	46.06	88.91	182.71	233.1	491.95	94.33	65.04	130.54	93.47	130.16	44.7	120.71	118.04	109.32
Hsa.123	129.05	182.59	35.27	94.06	41.9	86.23	82.96	87.95	36.24	36.33	190.42	25.2	95.69	140.72	167.54	94.53	77.4	81.49	146.46	107.01	72.31	127.12	170.27	36.99	93.32	179.63	39.57	161.92	243.02	125.26
Hsa.1672	525.2	200.38	53.96	73.02	201.07	378.69	97.39	119.15	52.72	57.55	327.14	25.17	350.26	479.49	527.17	166.49	58.72	158.36	145.47	188.92	245.65	136.86	250.14	25.55	150.93	362.33	38.18	329.73	202.24	196.61
Hsa.1860	222.04	385.49	92.09	304.58	238.4	264.5	163.78	158.2	53.34	98.62	408.02	31.04	151.5	287.04	213.61	264.31	294.74	107.11	173.95	154.56	108.15	143.88	372.97	35.4	134.28	305.27	44.19	281.35	85.8	80.68
Hsa.8301	334.64	124.76	335.85	200.32	332.21	418.57	172.16	71.75	52.77	299.43	270.75	25.07	318.11	894.54	1275.25	215.95	124.74	467.31	290.97	312.21	1177.34	445.54	541.29	53.89	272.46	195.7	56.5	513.29	257.44	251.37
Hsa.3888	294.15	140.6	47.11	149.59	160.5	623.96	74.9	68.54	129.26	113.15	243.55	25.01	71.96	187.69	295.07	130.14	104.71	75.44	152.68	188.41	462.13	84.65	104.25	131.02	92.26	153.42	56.65	138.91	188.93	119.53
Hsa.24877	89.01	118.18	117.41	102.31	197.37	117.1	77.55	78.33	61.18	153.45	195.06	34.01	70.49	96.78	81.09	73.16	112.41	117.22	102.5	131.29	294.47	111.24	128.45	29.32	85.02	125.82	41.62	96.83	53.93	54.1
Hsa.16501	441.51	322.05	66.27	120.47	199.91	461.09	162.15	438.65	37.33	56.17	374.21	25	453.74	345.88	465.72	296.76	208.85	130.13	229.97	386.58	175.05	202.87	273.36	81.34	201.31	395.73	114.74	205.74	250.1	217.44
Hsa.3166	265.58	93.61	58.2	145.2	200.16	422.31	58.74	35.14	57.46	102.9	225.41	24.98	100.11	471.49	576.5	201.58	102.33	109.91	200.67	116.22	997.79	105.08	134.58	99.46	66.63	138.98	95.56	245.03	114.1	120.38
Hsa.2558	182.82	127.65	103.12	167.6	264.07	148.53	71.95	72.49	51.88	132.95	307.58	72.72	82.73	152.2	345.22	164.07	139.75	114.33	123.4	162.62	500.87	97.02	222.27	30.53	58.61	236.15	69.19	162.75	93.56	100.93
Hsa.6546	61.87	59.19	101.79	639.15	141.2	114.2	59.15	59.82	69.12	109.12	114.99	24.89	139.74	195.47	182.92	137.7	42.28	159.92	96.59	165.36	332.49	88.17	185.55	36.45	105.46	60.65	92.8	173.42	48.91	61.36
Hsa.1651	209.59	142.74	34.59	67.25	151.92	152.95	38.92	62.53	42.47	28.69	130.28	24.89	140.49	109.18	222.08	142.99	128.64	49.9	143.58	317.14	127.74	40.84	121.06	34.29	91.85	144.53	34.74	166.81	138.61	137.67
Hsa.2777	140.32	45.34	46.24	65.55	152.21	153.26	66.75	89.85	40.84	58.7	242.7	24.89	176.52	129.33	318.88	120.65	39.74	121.38	84.32	109.9	528.42	174.99	96	59.65	60.26	182.11	115.43	211.89	155.54	166.13
Hsa.2868	231.54	135.88	34.12	103.94	113.3	242.16	66.87	66.77	132.43	60.88	235.06	24.88	45.75	182.17	367.25	184.37	60.47	48.33	110.01	95.44	270.55	96.09	81.16	105.78	74.85	288.44	34.21	104.15	123.16	161.36
Hsa.1331	1141.68	495.84	138.76	914.65	338.62	582.99	306.27	263.44	77.4	115.47	1345.76	24.87	1373.26	631.19	823.24	852.36	3816.73	538.05	416.45	830.84	281.42	1162.22	1313.68	679.08	396.86	765.32	202.55	185.7	586.65	784.89
Hsa.10807	109.55	107.75	35.19	67.92	73.14	73.75	87.37	64.77	50.66	42.34	149.94	25.08	132.47	185.37	200	94.23	89.74	37.21	96.5	93.41	64.36	117.63	126.29	46.33	54.57	117.17	40.62	105.7	66.34	53.91
Hsa.41208	242.33	341.46	363.21	378.85	1019.08	370.55	297.57	258.96	275.48	388.95	909.4	132.63	717.16	833.17	1043.9	368.3	24.82	683.8	308.54	265.97	751.42	397.88	413.35	210.86	371.06	516.8	404.03	745.29	350.94	249.94
Hsa.440	89.47	54.27	88.41	113.03	176.44	157.62	73.28	80.4	62.95	130.53	61.67	35.54	112.06	212.74	266.69	88.7	24.81	132	77.34	329.04	386.95	113.74	232.82	97.3	212.52	77	263.58	215.27	86.85	86.09
Hsa.8131	100.63	70.44	103.38	93.53	157.74	131.65	79.77	61.64	69.31	137.9	155.33	24.8	127.65	198.7	282.63	139.54	65.06	129.87	74.54	221.62	336.96	153.12	133.93	70.65	84.99	99.01	79.76	130.37	53.07	70.81
Hsa.1618	289.35	153.35	42.92	34.85	132.27	316.23	97.74	55.89	69.75	70.42	228.87	24.78	174.95	182.93	399.12	106.75	57.88	106.76	134.41	485.11	130.59	108.58	196.64	67.73	162.89	292.11	48.13	287.92	173.18	199.21
Hsa.23677	120.97	121.9	60.16	167.56	154.73	76.3	111.54	72.26	33.88	99.47	126.92	30.35	112.64	144.89	186.59	78.76	112.76	98.72	113.91	31.61	193.61	211.18	219.61	33.85	50.72	89.38	41.86	55.7	69.1	60.3
Hsa.27958	159.85	93.53	50.12	107.1	108.03	143.34	71.65	49.02	62.25	129.22	219.21	24.66	45.11	188.04	257.05	181.88	75.2	58.18	174	214.32	379.28	159.86	97.23	49.98	100.97	169.77	50.53	125.18	135.35	95.26
Hsa.94	224.85	112.51	115.32	173.9	297.81	252.11	174.39	81.27	80.65	158.02	173.98	24.58	149.5	316.62	651.45	259.75	51.88	352.88	209.86	711.4	646.19	278.34	260.52	189.54	457.14	375.45	296.07	300.61	302.21	226.19
Hsa.41338	203.38	74.09	286.23	125.75	143.55	393.8	168.78	32.15	103.61	201.94	116.06	26.61	310.27	312.87	1181.05	89.41	74.86	84.9	40.9	151.68	173.6	127.11	94.71	60.36	97.12	29.17	69.9	51.51	33.34	34.46
Hsa.25481	330.78	29.95	72.92	134.52	406.97	127.03	95.9	165.18	100.33	185.37	380.97	56.92	231.68	233.89	747.8	117.46	24.51	205.36	99.25	169.57	1444.62	285.5	141.82	31.45	133.79	147.41	120.08	330.28	165.39	352.04
Hsa.1659	339.49	290.63	46.83	211.25	175.73	658.39	202.11	140.46	37.54	76.33	322.79	24.49	292.5	183.96	720.71	170.04	329.33	85.43	133.62	220.48	81.2	172.91	278.78	67.66	81.19	145.09	59.46	101.31	114.97	195.75
Hsa.2145	266.45	87.23	61.95	178.81	442.95	143.31	77.66	82.24	69.15	123.34	206.84	49.96	148.36	239.31	481.96	54.63	61.48	54.62	54.49	37.09	153.91	136.28	83.59	130.05	27.45	314.14	42.42	208.98	78.76	191.28
Hsa.39753	189.98	114.09	63.59	135.25	130.24	192.27	59.3	26.15	95.8	66.73	206	29.68	24.28	220.53	223.48	166.61	91.94	149.95	218.23	231.97	529.57	136.45	134.25	79.7	121.16	254.23	70.27	125.61	225.58	184.02
Hsa.8532	55.39	69.76	72.16	101.38	87.73	92.55	57.25	75.02	64.83	112.52	51.34	24.26	109.41	213.8	188.71	66.94	37.35	130.92	89.07	101.63	204.62	107.04	100.69	68.8	96.04	42.56	110.35	124.88	57.85	58.03
Hsa.1712	288.75	411	87.6	255.5	267.74	432.15	158.87	140.98	102.67	88.18	376.58	32.21	204.97	114.95	451.01	212.53	291.03	129.57	241.85	534.56	127.98	157.25	366.54	61.17	213.41	414.11	66.98	333.81	209.87	245.93
Hsa.8540	55.3	63.06	60.23	85.7	72.34	63.28	30.52	32.89	29.29	72.79	47.24	24.25	59.68	117.62	148.72	37.74	45.27	62.73	55.1	53.25	153.41	51.85	95.73	27.53	75.15	31.95	42.75	107.65	46.36	38.72
Hsa.2610	102.46	111.89	95.99	67.99	203.63	95.7	113.64	116.1	69.13	125.96	221.07	82.3	90.36	108.79	154.91	75.22	98.19	79	82.83	51.32	189.47	136.81	206.12	39.36	55.03	130.52	75.16	108.62	54.61	65.69
Hsa.1030	310.92	151.3	34.28	45.37	76.3	220.42	90.11	123.16	43.64	27.72	219.36	24.21	140.35	336.39	298.02	298.33	35.74	108.3	148.37	284.63	132.04	159.44	192.61	40.92	88.58	524.33	74.36	311.73	331.58	173.56
Hsa.37041	221.41	92.48	45.45	121.93	182.03	199.75	116.7	43.51	112.08	120.89	276.17	24.18	62.35	294.61	311.85	172.01	253.7	70.49	144.29	128.68	348.73	236.78	98.55	98.75	97.34	189.79	78.42	158.66	125.91	94.38
Hsa.1283	367.67	357.49	95.95	90.36	159.99	299.57	114.49	143.32	51.91	120.91	301.25	24.11	181.15	444.96	364.25	259.33	242.37	188.73	97.57	361.27	223.88	161.12	195.61	69.77	171.54	245.59	73.52	91.5	146.63	170.75
Hsa.1467	315.2	221.98	115.62	155.98	205.21	267.38	86.55	92.39	33.55	98.47	254.1	24.08	116.16	74.54	496.97	236.51	243.41	129.07	196.32	388.53	216.95	121.35	185.96	63.73	149.18	162.47	71.18	290.99	185.15	190.36
Hsa.2152.1	362.49	32.25	60.96	100.62	286.92	177.93	169.09	92.04	38.1	84.11	386.27	24.07	229.69	377.44	661.09	215.92	38.18	204.48	124.8	89.38	1019.1	396.42	237.44	38.26	95.16	393.96	75.59	194.96	368.79	288.81
Hsa.809	82.92	42.55	98.63	98.59	143.02	111.26	65.78	33.24	88.81	116.07	133.27	34.9	115.36	205.26	133.63	90.74	24.01	133.09	40.91	129.49	230.66	133.63	80.6	89.56	62.42	90.67	80.5	104.97	48.47	49.36
Hsa.1893	186.16	100.58	43.47	89.34	120.05	166.84	77.93	93.53	38.56	47.19	189.01	23.93	71.86	139.6	203.5	88.84	40.32	52.03	77.15	237.17	178.52	60.31	112.84	39.98	71.57	139.62	53.29	158.4	89.98	67.27
Hsa.11885	213.49	322.51	87.84	274.89	169.48	285.49	144.23	107.21	71.9	82.38	213.26	23.93	88.55	116.38	204.95	169.28	160.89	93.5	183.58	250.07	80.67	142.7	228.15	63.27	137	128.65	75.83	221.04	150.54	132.76
Hsa.51	118.02	100.07	99.83	119	155.39	139	101.99	62.18	91.34	137.75	129.7	45.8	163.27	285.15	358.65	127.11	26.01	132.79	86.3	299.23	252.04	125.72	146.84	76.21	102.53	138.07	110.67	177.52	69.46	78.22
Hsa.3410	218.98	207.34	26.63	61.07	132.01	187.25	68.18	23.87	64.08	64.56	111.12	27.63	37.82	157.61	571.21	106.14	141.75	49.56	179.25	239.24	342.17	94.69	107.7	87.03	76.29	125.86	236.31	92.38	182.93	117.01
Hsa.43225	78.77	46.87	44.13	80.71	104.19	116.97	94.44	38.36	38.5	113.71	99.05	23.84	91.92	188.35	162.76	78.07	41.14	80.19	42.51	98.75	173.52	91.55	84.17	55.15	69.88	72.66	113.77	106.52	45.55	54.98
Hsa.376	216.15	97.96	45	108.42	187.15	343.65	62.19	62.57	94.49	82.19	228.5	23.81	60.44	241.12	388.78	115.12	115.47	84.63	127.52	105.08	410.63	96.91	116.89	88.08	63.81	120.81	44.6	154.25	105.42	99.72
Hsa.432	110.28	40.29	84.85	91.48	123.54	128.72	68.92	49.64	33.11	111.14	111.66	23.81	123.69	192.37	200.47	84.89	38.81	73.94	63.9	417.97	228.6	139.49	135.11	56.71	114.66	104.98	123.94	172.08	51.39	58.9
Hsa.37818	310.39	125.23	102.34	147.14	204.62	367.38	168.18	99.13	123.53	123.19	347.26	23.78	94.26	281.03	525.92	264.8	142.06	96.27	224.78	217.03	491.97	150.38	161.5	142.36	97.09	259.25	50.78	194.54	148.13	121.86
Hsa.9872	108.7	63.28	126.7	148.61	233.06	175.14	111.66	129.65	70.91	99.31	175.46	23.69	211.21	346.99	577.94	141.95	36	144.48	124.91	215.67	463.63	169.48	245.7	122.31	167.96	237.34	118.37	329.19	75.76	94.27
Hsa.18321	179.46	204.9	75.28	97.36	170.84	146.47	95.73	96.46	41.46	49.31	200.71	23.69	166.52	185.58	268.36	145.04	95.7	83.51	119.23	87.37	142.04	77.65	98.95	73.85	101.43	116.47	50.14	177.82	84.46	99.55
Hsa.3648	381.1	268.64	55.7	23.68	165.32	392.2	105.08	134.82	128.06	97.1	191.85	36.12	157.5	182.96	635.02	293.48	80.49	100.95	190.16	384.18	876.35	137.95	244.41	218.94	292.22	483.46	145.65	298.75	198.52	283.01
Hsa.612.1	435.93	189.27	191.93	227.55	208.51	295.14	324.03	499.15	248.78	238.38	470.46	90.79	345.52	521.13	206.57	306.52	23.68	181.41	277.61	395.85	649.27	258.43	450.12	279.78	226.18	1051.25	406.89	881.12	132.66	278.34
Hsa.3967	336.9	192.52	61.53	123.46	192.9	429.47	118.18	47.84	96.22	160.11	311.16	23.67	106.37	447.05	660.1	342.58	83.12	131.29	297.75	240.97	1336.18	114.97	296.07	153.32	295.68	224.46	87.66	228.58	239.71	203.45
Hsa.7048	102.07	67.64	59.28	84.62	99.04	111.93	96.65	149.21	67	113.26	82.08	23.67	93.22	158.7	297.4	136.76	36.91	140.51	118.63	462.91	417.1	107.43	148.58	89.57	154.6	138.98	112.48	162.79	110.28	77.81
Hsa.14976	242.35	270.79	44.4	88.87	95.27	286.88	83.72	195.67	52.23	50	213.37	23.65	214.21	149.67	331.25	121.04	123.42	82.23	182.86	318.18	79.66	90.93	167.46	32.26	94.74	315.21	40.49	208.08	144.66	146.95
Hsa.2986.1	329.02	151.6	86.66	185.62	200.25	415.15	106.31	117.62	64.46	91.18	338.22	23.62	69.9	318.09	1013.12	156.77	168.38	80.64	151.03	155.54	389.77	42.51	141.72	39.76	56.99	174.23	46.69	148.63	109.77	112.52
Hsa.2765	178	91.47	61.95	142.13	279.44	176.1	60.65	70.21	63.02	142.68	304.84	54.49	103.24	77.23	355.22	78.7	61.1	127.18	111.1	99.43	380.36	133.25	181.2	57.85	35	167.07	56.86	110.52	82.43	144.36
Hsa.1412	311.66	204.22	82.62	93.46	143.29	125.28	96.51	111.23	23.59	50.29	174.49	27.95	137.25	241.33	388.48	115.41	141.67	116.26	215.36	115.09	89.04	77.15	253.29	42.99	70.86	149.01	56.62	170.13	126.02	110.24
Hsa.393	1440.07	626.33	364.67	629.58	938.39	1332.27	488.54	219.36	750.37	568.4	1197.5	184.1	511.78	1578.46	2123.09	857.48	51.26	289.06	602.31	1414.71	3340.92	451.66	886.98	412.45	655.03	892.9	29.89	806.99	622.35	640.62
Hsa.2101	108.71	48.34	40.78	55.44	160.87	80.34	38.97	56.63	39.7	68.23	134.62	23.52	71.43	139.62	117.6	68.51	40.63	125.34	90.81	67.6	389.29	126.23	74.47	71.43	55.7	117.6	66.05	131.56	116.8	197.98
Hsa.32865	169.04	169.01	74.68	228.78	276.18	266.1	193.38	59.72	105.38	170.28	271.81	33.56	38.81	153.81	152.5	175.37	151.4	39.49	310.38	190.34	199.88	166.41	158.83	29.38	93.75	215.71	36.82	238.45	254.44	169.1
Hsa.326	119.15	58.8	36.77	69.96	82.62	331.11	58.63	24.9	66.28	40.44	159.08	32.56	28.58	100.83	272.7	131.68	129.34	54	208.23	309.03	385.62	72.35	62.33	59.63	94.69	207.94	25.45	63.78	141.34	108.62
Hsa.23565	166.48	103.15	46.71	130.26	215.55	99.49	100.43	136.81	36.36	101.63	184.38	23.44	136.71	110.16	316.04	83.82	83.21	79.44	113.41	71.9	376.94	146.04	194.78	55.08	72.98	138.12	66.66	136.77	142.07	154.81
Hsa.10169	228.32	116.53	49.92	64.18	67.58	153.99	98.79	73.81	47.71	27.63	220.5	23.42	125.3	279.04	222.67	114.11	70.22	54.35	75.4	126.73	119.56	145.56	168.07	39.17	113.69	145.38	27.09	244.15	200.3	135.44
Hsa.2609	169.58	44.41	58.28	89.31	236.73	191.46	23.42	56.67	57.84	130.51	251.68	38.52	149.49	353.48	434.8	84.74	87.17	119.45	69.93	70.72	420.35	71.66	60.92	24.97	88.7	139.02	37.68	211.55	133.68	165.25
Hsa.3102	393.85	283.9	118.28	257.2	339.71	422	221.73	132.26	84.94	271	404.56	25.65	48.23	295.19	510.7	322.93	756.17	145.35	377.52	591.78	666.47	232.55	214.36	55.35	174.9	312.09	23.41	297.04	169.8	153.97
Hsa.8833	232.77	237.72	389.16	349.32	837.44	303.94	351.99	308.98	571.38	445.81	237.68	129.84	412.25	643.2	1035.77	133.13	23.41	299.43	154.6	289.81	304.45	236.58	553.05	185.77	254.26	283.65	126.31	910.37	198.75	222.16
Hsa.1047	557.93	434.7	23.35	70.39	131.06	467.96	208.37	320.31	93.83	79.41	336.78	47.52	243.75	273.2	713.37	798.28	161.48	422.75	216.18	946.77	260.77	368.76	407.02	227.87	588.29	788.69	526.79	693.44	1087.18	452.76
Hsa.1325	350.96	317.89	24.77	51.07	73.76	244.99	132.75	133.49	68.75	23.35	253.41	29.36	184.43	130.5	332.15	133.51	108.53	60.57	59.89	256.57	32.42	95.86	166.63	46.78	66.24	123.66	36.52	82.74	50.92	153.12
Hsa.27085	125.66	83.44	116.24	94.12	231.54	165.95	46.08	87.4	23.33	115.68	184.77	41.91	117.99	107.7	277.64	102.12	156.52	123.99	95.85	99.73	311.27	105.51	200.54	38.7	73.47	111.56	73.85	83.75	120.48	151.37
Hsa.2324	155.85	85.75	90.37	57.45	197.14	250.64	77.86	23.29	55.2	31.98	133.15	41.62	123.93	188.77	333.6	73.61	45.8	145.51	184.83	72.23	571.6	133.36	95.86	40.73	131.61	221	146.86	94.49	276.69	200.22
Hsa.14595	615.51	1304.31	379.83	507.5	714.61	944.72	309.58	754.59	83.18	385.5	573.81	67.81	225.16	358.01	394.28	504.61	1074.48	454.63	964.73	1254.45	469.8	470.08	1033.45	73.52	559.8	533.95	134.54	511.05	517.03	596.26
Hsa.17091	103.13	252.68	44.58	99.84	55.47	184.31	115.74	88.59	28.48	54.86	152.72	23.2	112.95	127.38	146.2	115.71	154.15	61.71	95.81	196.57	78.65	123.01	194.38	57.14	76.9	135.23	52.83	132.7	85.8	83.23
Hsa.2547	143.21	33.1	53.44	89.29	173.87	88.37	59.51	50.22	58.97	119.21	177.63	30.59	112.53	159.73	274.06	23.59	35.05	84.98	33.32	24.9	251.29	128.08	71.85	28.81	53.9	30.99	38.07	121.7	151.26	91.14
Hsa.904	117.99	68.58	37.89	92.99	97.66	123.81	76.93	77.58	55.13	72.8	101.43	23.16	83.79	159.94	497.73	46.28	49.62	391.39	71.49	204.5	280.37	75.28	160.03	38.96	102.95	124.99	83.07	204.78	64.38	45.77
Hsa.2035	202.43	114.12	74.94	192.82	332.05	313.96	76	79.66	34.5	138.61	407.58	23.09	122.28	289.16	450.21	143.97	125.18	142.34	137.9	115.83	1688.02	114.03	184.82	39.1	54.73	203.16	82.32	183.9	152.09	157.1
Hsa.35968	282.4	128.29	35.36	151.84	186.15	312.18	94.77	73.24	114.54	121.78	274.62	23.06	163.01	348.15	549.52	202.94	92.37	38.94	168.03	209.1	471.41	154.87	139.91	71.2	120.59	289.01	53.68	211.39	205	161.09
Hsa.313	488.46	133.56	122.04	121.58	106.14	635.52	95.59	37.65	61.24	107.08	261.53	23.61	150.86	313.93	1108.59	216.85	225.32	115.47	119.08	89.9	651.75	100.45	271.19	113.75	50.85	104.53	23.03	43.5	120.49	116.18
Hsa.1552	164.36	216.88	57.73	115.79	128.27	208.85	104.88	42.39	37.1	29.27	218.49	23.01	96.51	163.37	197.18	115.8	107.4	76.08	68.83	98.81	76.73	136.47	113.32	49.15	81.91	178.14	24.2	143.86	112.71	114.52
Hsa.42442	92.2	83.21	97.61	107.77	193.02	179.1	103.9	53.66	78.07	133.41	131.99	22.81	168.28	208.64	407.45	95.77	57.96	78.32	64.92	141.64	132.16	134.88	176.06	118.94	104.72	123.16	70.71	177.28	60.68	99.28
Hsa.7348	97.83	49.47	47.78	73.94	83.65	75.4	60.2	38.84	39.95	66.12	89.75	22.8	90.29	214.45	313.03	72.78	34.22	80.31	76.26	162.68	147.5	99.07	103.32	55.13	61.96	186.9	87.79	179.18	60.37	66.35
Hsa.1211	133.6	153.63	69.26	83	76.22	162.71	92.89	77.93	33.86	33.13	169.74	24.62	77.74	126.13	153.06	68.21	97.92	63.04	143.03	62.63	50.69	84.73	68.96	31.8	49.79	94.24	69.04	105	59.04	52.85
Hsa.229	232.54	37.75	50.43	57.22	188.74	114.45	75.92	71.35	23.66	68.65	264.18	22.77	163.95	218.23	425.63	226.96	41.65	165.67	124.51	119.62	960.76	231.24	154.15	49.5	81.17	144.36	87.73	244.21	306.65	387.25
Hsa.43540	64.46	39.6	58.43	72.66	68.69	78.9	63.26	41.46	66.36	73.02	86.57	22.7	102.2	192.21	221.1	69.85	36.19	78.52	44.07	57.4	124.36	91.1	82.64	49.23	76.32	56.03	84.33	128.29	44.09	49.13
Hsa.2756	130.3	48.15	48.15	44.9	185.99	137.52	62.68	62.74	38.05	92.26	203.99	22.63	116.08	121.22	366.46	90.23	22.87	106.34	59.49	59.47	599.79	144.85	115.34	48.28	81.03	189.92	70.59	139.34	178.58	160.71
Hsa.1787	174.38	231.9	86.15	115.64	158.61	254.4	63.36	83.05	39.34	70.84	165.56	22.63	80.4	184.38	127.34	158.8	155.61	79.5	142.28	163.55	124.96	58.36	138.85	33.4	86.5	130.36	68.52	264.12	114.59	104.42
Hsa.1770	211.33	101.04	41.31	68.93	130.29	235.42	81.51	65.64	50.77	34.34	146.4	22.61	85.27	111.06	270.36	150.61	92.33	60.31	90.29	279.19	121.95	78.92	100.57	23.26	85.97	187.03	41.13	154.62	97.21	73.64
Hsa.3118	287.5	83.55	46.65	116.72	124.84	388.07	44.06	39.48	70.1	78.64	219.08	22.6	46.7	183.62	586.37	141.71	69.41	30.87	133.72	82.9	147.78	58.16	123.72	33.43	40.41	156.12	42.18	127.72	167.94	128.07
Hsa.25533	95.97	96.79	77.91	91.02	184.74	98.01	79.5	65	22.54	98.76	243.49	32.12	100.82	189.73	346.51	81.54	54.94	92.36	98.46	67.22	332.16	120.16	171.39	48.93	58.87	127.66	83.91	97.73	95.9	83.9
Hsa.36218	99.99	73.45	38.78	80.44	89.51	106.82	92.2	26.74	23.7	51.73	128.25	24.74	26.35	112.03	245.78	78.54	85.87	48.46	85.2	105.56	169.84	62.78	74.35	44.9	61.66	95.22	25.86	53.15	43.33	36.77
Hsa.11572	319.69	170.66	42.45	45.27	70.43	192.09	91.2	166.1	57.2	24.79	217.34	22.35	222.83	256.26	309.12	246.76	64.36	94.9	116.95	449.4	111.05	191.4	202.55	48.67	160.95	260.4	70.69	205.14	299.9	258.24
Hsa.2448	278.27	90.32	109.13	40.69	627.16	302.55	206.23	76.8	126.64	135.27	248.56	22.32	319.9	412.02	632.95	70.35	43.67	110	95.81	107.61	689.03	236.84	98.07	126.8	138.19	128.21	116.26	263.48	172.43	232.87
Hsa.1530	240.27	268.61	70.55	151.4	186.63	355.86	139.99	98.82	75.38	82.67	198.13	22.31	234.07	246.72	396.18	117.15	113.31	120.88	165.33	278.3	109.47	139	164.2	51.11	161.21	173.26	54.56	307.36	175.82	169.79
Hsa.2146	106.38	32.71	89.4	32.41	270.09	153.67	58.85	60	31.08	84.8	169.67	43.36	112.37	121.89	187.62	71	46.97	98.83	22.25	48.65	352.4	37.94	88.46	51.85	48.39	121.89	108.5	44.24	116.25	73.1
Hsa.7705	51.06	32.5	128.63	93.56	139.86	85.75	48.06	57.12	73.11	118.57	46.7	25.55	90.79	197.67	153.69	48.2	22.25	50.64	54.5	134.49	156.07	57.95	141.75	49.23	72.82	34.99	98.48	121.38	42.07	51.05
Hsa.2436	119.63	41.84	22.24	39.51	155.69	84.54	38.74	54.87	24.97	46.42	120.44	23.01	72.55	179.98	262.7	49.01	22.54	115.07	87.69	124.07	523.94	105.84	51.81	27.42	33.98	173.85	65.01	138.82	190.7	184.26
Hsa.694	140.52	99.45	134.76	112.45	283.17	178.55	93.05	22.19	250.62	156.25	120.72	92.74	147.25	377.72	539.79	77.89	23.76	138.74	102.6	268.15	209.86	139.36	132.82	90.93	124.95	106.06	131.3	151.07	66.08	75.82
Hsa.1675	170.54	194.26	63.09	79.27	124.62	204.49	78.43	90.41	35.94	57.06	211.12	22.1	156.47	185.41	196.06	140.37	78.55	76.33	102.7	152.82	97.53	65.06	148.7	48.64	77.99	167.3	34.17	167.72	92.34	81.6
Hsa.827	94.72	60.55	62.9	101.61	116.42	94.01	66.84	33.52	81.05	54.81	85.71	35.89	168.41	215.88	234.96	83.95	22.09	64.86	73.13	88.85	174.8	105.82	137.12	57.15	54.05	113.36	65.43	143.75	66.98	60.34
Hsa.45210	72.36	44.55	94.92	58.26	60.55	57.96	49.07	77.2	59.07	114.87	57.35	22.04	128.94	185.91	224.97	87.9	53.72	81.81	54.24	72.43	140.86	64.82	142.35	36.59	84.97	25.53	53.13	159.32	40.29	35.88
Hsa.37553	779.23	414.3	177.66	411.36	318.02	1060.26	233.48	115.77	252.14	226.43	589.89	58.07	107.3	358.37	493.2	1167.8	181.81	247.58	883.71	1690.13	1484.57	331.54	522.89	292.93	427.22	1062.35	183.35	466.95	287.24	486.74
Hsa.816	102.58	74.76	97.75	148.72	126.44	199.37	130.35	195.24	60.32	134.31	95.89	22.01	83.43	226.18	511.23	112.73	43.95	146.09	234.02	775.54	546.2	203.76	222.65	55.87	278.11	205.8	204	370.09	135.4	106.77
Hsa.10967	252.42	175.5	63.4	77	145.78	311.64	127.43	160.03	59.42	47.21	242.91	21.99	223.18	201.55	339.62	161.1	124.96	73.99	83.07	175.83	94.81	124.97	154.17	67.56	122.59	225.33	73.59	176.5	139.63	132.36
Hsa.23608	66.15	30.96	52.52	44.98	120.38	110.61	97.6	83.67	37.24	59.26	102.18	28.11	95.55	89.26	48.18	43.02	67.49	90.19	67.06	40.75	188.66	119.88	135.55	37.89	51.64	123.89	79.22	130.6	69.22	82.43
Hsa.1957	527.2	131.66	91.17	152	493.02	304.11	221.25	309.33	86.55	213.22	446.18	77.74	266.36	242.87	853.68	91.79	92	161.53	161.62	136.78	1927.29	270.66	213.37	72.62	21.94	254.66	327.14	332.95	355	349.73
Hsa.32319	394.55	157.93	74.76	239.6	162.31	292.72	201.6	48.19	246.81	95.47	519.67	59.87	67.68	444.55	464.76	308.92	131	142.53	192.55	21.91	556.38	282.67	214.21	208.22	139.24	340.56	83.67	214.1	124.18	132.16
Hsa.3867	303.28	86.74	62.62	148.75	151.44	355.84	84.52	35.07	104.39	101.15	285.64	21.9	70.64	355.86	490.03	199.28	34.29	88.04	187.95	193.76	512.95	147.91	53.58	76.14	116.7	255.19	56.3	205.05	173.71	131.93
Hsa.12701	126.01	121.5	49.49	89.56	122.89	137.9	58.1	48.81	64.04	38.95	152.12	21.87	70.33	118.44	112.71	86.13	43.13	33.13	87.07	165.7	62.43	76.76	93.15	34.23	64.26	109.07	33.02	134.04	71.54	109.48
Hsa.60	413.64	124.76	95.33	219.79	239	245.2	179.45	234.11	71.94	157.92	221.32	21.84	257.48	556.32	938.86	309.47	41.35	282.74	216.18	835.18	1212.47	503.79	546.26	49.42	323.61	341.11	88.16	630.72	267.64	253.57
Hsa.6910	270.98	153.3	184.91	284.75	275.89	287.01	226.43	162.21	137.6	280.38	298.49	21.82	305.68	456.35	624.2	190.55	102.47	212.07	232.97	383.9	525.77	276.21	319.25	214.39	239.12	311.88	308.5	438.76	162.7	196.4
Hsa.103.1	409.88	202.05	65.39	156.22	130.79	318.95	163.15	99.29	68.64	95.73	229.29	21.81	225.16	233.61	369.29	270.05	172.89	164.05	158.77	748.45	273.87	182.58	221.89	110.17	187.45	321.34	166.11	232.49	197.26	178.28
Hsa.1171	379.12	288.15	77.83	243.2	88.37	396.44	198.56	356.13	68.44	76.18	291.98	21.8	259.01	315.84	431.16	273.62	127.37	181.93	305.91	651.21	166.58	281.85	309.22	116.85	265.58	490.29	207.35	359.07	462.49	389.39
Hsa.22461	105.19	129.2	88.97	193.93	252.28	116.21	142.36	71.29	40.36	108.03	188.81	45.4	67.28	90.08	268.76	47.06	139.75	89.31	117.08	95.08	418.71	155.47	249.34	21.8	44.25	86.69	73.4	95.89	78.86	96.09
Hsa.23124	217.2	47.17	28.24	25.02	192.56	66.27	38.93	32.13	31.86	57.27	148.29	27.05	67	95.07	164.46	67.73	41.02	121.32	79.77	50.26	622.73	103.07	124.32	24.47	21.78	70.23	64.69	135.12	171.88	209.36
Hsa.42625	249.21	313.76	178.77	222.01	228.76	184.13	207.07	95.42	114.13	234.85	260.56	21.7	315.69	488.25	311.87	165.09	160.86	183.09	284.84	211.87	150.5	308.86	530.94	273.46	336.45	437.94	124.51	621.62	215.27	293.71
Hsa.2530	184.68	89.38	102.02	120.96	324.64	157.68	45.83	43.82	32.97	143.89	274.96	21.6	219.93	241.7	166.8	139.94	124.8	95.6	126.99	70.83	544.56	93.8	118.93	26.75	37.3	215.18	45.81	194.56	157.23	167.13
Hsa.1213	258.04	176.61	96.78	86.21	146.63	295.2	70.01	49.25	23.65	65.41	231.63	21.6	242.98	229.04	296.06	204.58	122.05	114.73	24.6	276.98	122.28	83.62	136.14	54.91	149.89	255.33	55.18	164.21	134.21	137.35
Hsa.943	90.75	77.99	169.36	147.79	219.48	150.63	90.03	85.28	66.67	168.32	135.99	43.66	105.06	194.94	316.56	109.37	75.33	123.9	93.64	374.85	310.72	124.09	147.25	70.96	153.98	95.72	111.85	207.12	71.66	95.14
Hsa.24868	116.66	86.15	66.11	88.3	180.28	111.59	80.38	70.36	41.49	98.81	277.12	24.7	88.54	148.54	326.38	91.02	90.32	74.32	79.03	105.45	308.28	103.02	147.15	43.78	75.37	168.13	55.2	122.9	105	129.22
Hsa.360	157.91	70.07	46.03	85.88	78.08	143.44	46.48	45.57	47.43	90.18	160	21.57	56.87	226.43	313.66	107.83	69.64	70.03	85.51	111.12	280.87	98.05	100.38	48.46	56.99	136.46	32.4	104.28	95.13	89.25
Hsa.974	161.44	50.64	91.75	145.31	167.86	204.72	75.27	73.04	70.88	133.43	106.64	21.57	130.5	184.69	588.59	47.66	41.48	96.11	67.06	244.09	153.45	104.04	133.74	124.5	43.31	126.66	476.15	54.64	51.41	57.93
Hsa.10308	146.01	93.24	34.55	36.6	47.85	116.51	59.03	73.62	35.37	33.38	100.92	21.53	40.28	65.67	168.74	70.96	60.22	52.12	77.99	51.19	62.4	86.62	88.49	27.95	68.13	86.87	38.97	108.86	43.79	55.04
Hsa.6030	91.86	30.18	58.78	92.99	87.72	111.11	56.01	51.06	21.49	47.15	41.64	21.77	75.15	168.36	168.02	71.15	23.08	90.32	62.93	273.79	288.48	129.52	134.84	42.48	144.41	122.52	114.29	156.88	94.55	95.87
Hsa.7203	153.7	73.58	84.44	167.08	199.01	247.28	66.77	83.82	77.29	93.69	120.4	21.49	202.5	350.26	489.89	96.49	82.04	172.25	125.35	428.41	672.47	145.53	210.2	120.55	134.34	121.82	158.17	434.96	153.91	155.87
Hsa.442	394.35	188.63	258.3	368.31	480.93	478.9	406.03	649.11	284.02	425.47	378.28	109.98	329.19	614.88	828.23	163.44	21.37	178.04	188.01	308.95	676.57	299.35	388.33	95.63	241.02	256.43	389.46	676.88	146.3	124.41
Hsa.2962	238.46	137.58	29.25	104.77	97.01	250.62	57.23	100.01	96.75	95.83	160.73	25.18	72.39	118.14	232.34	193.19	53.89	82.57	157.35	219.17	633.2	78.39	156.88	75.12	185.23	187.61	21.34	131.49	129.12	139.84
Hsa.40619	487.58	395.64	113.43	398.97	391.83	323.7	412.18	262.8	434.91	269.67	556.41	23.7	25.7	375.5	457.01	316.31	162.8	126.24	331.13	227.06	603.81	390.06	323.28	111.46	212.25	468.8	40.97	497.05	160.64	167.51
Hsa.1994	266.51	69.75	36.96	63.22	209.2	148.73	152.8	76.28	50.46	68.62	373.37	21.32	224.59	99.9	493.35	269.76	30.95	116.92	121.77	94.49	577.34	198.6	225.76	117.32	57.63	488.76	162.21	250.08	247.12	335.75
Hsa.3020	178.9	64.2	53.87	95.82	84.63	127.9	66.14	22.04	103.55	59.11	229.52	23.53	21.3	175.74	177.53	142.6	115.99	46.01	125.12	65.66	246.93	103.09	110.78	47.35	69.24	149.68	23.2	91.71	65.7	48.72
Hsa.9190	23.04	52.21	48.69	122.26	85.98	110.3	82.25	21.26	30.01	46.87	96.27	39.45	143.84	147.26	281.41	47.04	115.93	81.65	35.05	74.74	130.75	75.11	80.05	48.61	52.16	92.67	118.51	200.55	40.65	24.12
Hsa.6438	103.64	48.83	130.85	93.98	168.04	159.63	76.41	50.01	42.6	86.97	63.64	26.53	125.99	241.04	313.02	60.72	21.23	161.9	80.92	128.33	350.64	174.56	135.51	51.45	72.62	56.78	54.91	137.12	110.87	76.02
Hsa.11854	129.97	244.8	37.95	148.32	160.39	571.12	134.66	122.54	62.32	55	308	21.22	118.88	143.03	192.32	76.54	146.73	89.84	131.35	124.14	176.84	118.45	354	132.33	66.26	77.62	111.83	136.92	101.83	172.61
Hsa.8551	105.22	63.09	119.27	97.67	192.13	144.4	91.97	81.52	62.1	126.13	121.51	21.19	158.35	425.45	515.08	74.86	44.13	133.66	113.58	204.5	445.31	171.57	167.03	84.38	49.9	105.32	84.38	192.98	111.01	101.99
Hsa.3269	183.8	77.57	33.56	112.3	107.72	201.85	66.47	31.2	81.93	57.8	217.98	21.18	58.11	232.81	109.17	219.35	63.4	104.04	165.66	125.2	552.94	119.96	70.38	75.88	93.32	137.89	44.07	94.26	112.8	78.39
Hsa.16443	293.8	299.69	95.36	90.91	223.96	376.56	106.33	135.99	67.39	99.07	259.06	39.68	57.22	64.47	282.58	248.1	221.32	112.01	212.47	527.18	206.21	131.05	232.4	74.48	154.1	229.11	64.11	232.39	189.52	161.27
Hsa.8214	90.47	72.73	80.36	59.74	455.53	92.97	83.57	56.32	55.46	104.23	136.82	21.15	147.44	183.71	187.52	111.03	1293.52	164.96	85.05	342.78	415.56	176.18	264.84	93.31	223.96	149.92	96.13	365.56	63.2	65.32
Hsa.2183	82.36	56.83	60.29	80.05	152.29	98.9	40.26	37.76	22.38	81.13	130.15	28.28	70.52	89.04	169.81	84.01	79.14	71.11	68.54	63	317.46	79.3	89.31	21.08	43.52	113.66	42.78	94.31	73.32	75.67
Hsa.3010	414.94	130.54	43.98	84.03	84.22	406.83	44.66	25.64	91.73	67.84	235.83	21.03	57.79	234.77	926.6	377.86	53.43	95.15	121.86	383.38	861.26	117.34	200.02	149.51	227.51	344.11	41.1	125.5	381.47	253.93
Hsa.2997	330.36	112.67	115.42	132.66	114.61	327.72	67.29	65.41	96.15	97.93	243.99	21	74.36	285.98	567.66	244.45	107.17	104.5	248.01	261.65	454.19	137.9	178.94	101.58	102.75	388.22	69.78	177.84	198.81	187.11
Hsa.27341	119.32	72.72	69.97	77.3	215.22	156.42	38.77	51.02	25.01	93.42	161.04	56.41	84.1	109.59	76.68	76.52	107.33	76.95	91.82	51.03	286.58	61.5	94.96	32.48	20.97	114.81	85.07	68.72	90.3	83.16
Hsa.1670.1	97	429.12	69.25	174.06	89.19	233.31	247.72	168.25	44.29	30.09	211.04	26.44	128.91	215.43	216.45	131.68	213.13	78.82	291.41	70.87	128.21	196.31	345.11	52.17	129.34	170.75	20.95	442.21	139.33	212.59
Hsa.8040	72.97	50.96	73.51	52.71	112.8	96.71	45.6	57.12	63.86	58.3	59.66	20.92	123.63	215.83	243.21	77.34	23.56	141.94	100.82	195.37	295.83	103.4	132.47	83.61	128.59	88.7	296.65	187.45	152.75	127.77
Hsa.36649	157.07	79.43	35.94	58.25	71.76	177.13	104.31	98.2	78.5	62.68	145.64	20.86	83.38	175.43	302.13	152.56	42.03	32.06	65	122.62	170.09	98.94	87.93	79.99	64.51	118.12	50.47	89.47	98.62	95.03
Hsa.2339	77.82	62.6	49.92	83.38	168.71	80.4	50.45	30.14	33.74	60.22	186.55	20.8	58.63	89.95	238.21	57.56	55.27	64.89	58.9	38.45	252.41	83.83	93.52	25.47	24.71	117.56	25.55	49.29	68.7	81.86
Hsa.2922	538.31	164.6	27.29	215.42	287.89	561.98	141.96	158.86	169.32	113.83	797.64	48.47	267.66	183.15	532.31	420.06	244.69	90.51	266.49	233.67	582.01	97.04	155.86	197.38	67.69	600.6	20.78	315.82	234.68	459.88
Hsa.8175	113.83	59.89	137.45	57.57	117.41	138.17	84.54	20.76	68.88	148.46	127.95	32.38	123.89	209.9	339.19	63.63	35.41	34.16	50.62	122.98	153.42	59.04	81.49	30.71	48.66	88.33	52.53	73.78	43.39	41.22
Hsa.119	153.75	123.86	20.7	27.16	54.48	103.78	70.41	131.01	50.36	31.54	154.59	21.01	71.16	52.8	194.41	87.1	34.82	33.51	61.11	186.95	29.58	60.54	83.43	27.3	58.77	73.4	35.54	122.67	57.32	64.06
Hsa.7499	53.2	20.67	47.24	42.33	86.6	56.54	51.81	34.44	44.72	76.35	95.61	22.62	101.12	125.02	149.78	51.26	28.18	59.56	55	79.8	114.67	70.05	71.97	35.49	47.53	65.73	42.93	67.63	39.07	35.77
Hsa.22347	204.9	147.35	117.9	199.61	316.25	191.38	132.11	69.93	73.79	170.16	445.13	77.62	141.97	241.93	510.67	133.4	110.89	129.8	151.16	59.36	606.69	192.15	206.69	44.08	93.76	258.94	84.59	200.78	163.47	182.35
Hsa.399	244.51	103.24	64.47	95.61	148.4	323.81	71.14	20.59	55.75	82.73	221.57	27.25	87.32	208.45	397.19	200.65	63.07	91.3	152.71	209.06	702.59	118.04	134.72	116.84	114.94	267.96	50.05	128.99	180.63	168.17
Hsa.290	111.11	56.77	79.06	88.68	111.43	101.08	75.1	20.59	82.32	120.12	151.92	27.63	74.73	237.88	246.14	113.34	80.91	105.47	121.16	130.9	189.97	100.05	132	46.77	85.17	64.87	36.37	143.43	112.91	86.02
Hsa.2956	189.79	111.89	20.56	66.38	93.5	191.24	67.26	57.02	102.92	75.88	230.78	37.6	81.37	296.43	409.08	114.94	34.95	61.59	54.87	88.88	328.65	88.89	134.94	114.39	76.96	259.92	75.35	156.34	112.28	108.66
Hsa.3271	91.46	132.45	37.19	90.83	77.54	77.5	152.09	60.9	38.38	72.5	175.34	26.36	33.12	150.68	191.63	76.84	92.21	59.08	113.93	98.08	172.37	203.24	134.04	23.92	54.38	149.81	20.55	70.99	78.19	64.03
Hsa.1383	266.11	241	65.5	81.13	133.1	319.37	76.14	135.46	60.71	49.07	185.69	20.49	126.27	150.73	254.17	238.71	221.97	93.46	125.29	340.13	128.69	117.59	170.71	36.22	95.38	201.4	46.36	220.91	157	174.48
Hsa.19945	99.39	74.24	74.64	61.61	176.15	32.26	117.33	20.45	27.77	114.43	362.53	40.95	83.21	148.42	143.07	157.91	36.44	55.35	165.86	160.52	122.27	126.4	167.98	35.75	51.13	167.68	45.52	29.1	64.91	105.79
Hsa.13628	146.18	227.28	46.07	121.71	108.47	203.07	116.67	133.52	43.43	38.34	195.95	20.45	149.06	154.06	149.08	139.88	153.42	66.07	79.76	115.66	64.95	149.79	164.82	36.07	55.59	176.66	33.39	188.08	88.04	83
Hsa.1403	353.58	245.92	49.78	104.63	83.11	335.75	141.76	366.26	47.36	53.58	218.42	20.45	251.95	158.71	398.44	223.48	106.61	109.89	209.96	611.15	117.99	222.78	236.87	43.44	154.62	342.08	58.7	232.85	290.33	203.67
Hsa.2530.1	122.06	67.97	88.25	110.6	319.57	97.47	74.47	52.74	20.44	118.77	208.38	35.85	180.99	209.5	94.25	60.89	75.87	114.85	151	54.56	403.77	154.92	123.36	33.75	44.1	123.38	48.01	147.98	144.52	153.16
Hsa.2591	597.85	323.83	381.26	470.82	739.32	469.39	409.63	208.09	372.1	533.81	1259.33	165.12	748.66	1012.91	1317.77	505.61	221.72	376.58	344.18	20.42	568.16	510.72	707.09	261.51	281.88	799.52	360.74	580.11	286.12	295.53
Hsa.44676	64.39	28.51	69.05	97.53	107.14	76.91	85.05	34.63	56.33	113.55	94.81	33.7	147.12	169.2	212.43	86.7	21.96	65.92	46.96	75.4	171.19	101.97	121	56.76	70.3	73.6	74.83	130.19	20.39	40.69
Hsa.2585	101.86	38.03	56.15	73.84	238.19	117.01	55.13	28.75	55.77	131.54	253.86	38.64	110.86	136.82	191.11	62.92	34.74	71.26	66.81	38.49	374.58	48.82	54.38	20.37	28.19	92.95	68.8	65.4	67.84	74.21
Hsa.2553	481.68	76.38	170.29	211.59	643.19	430.6	90.32	46.83	20.35	294.01	394.56	30.73	397.72	353.93	1309.57	70.19	62.17	169.61	57.2	29.31	226.57	109.53	86.78	37.62	30.1	97.14	59.87	57.54	60.55	137.13
Hsa.1617	221.58	108.56	21.88	39.21	97.84	128.84	53.43	254.87	25.4	30.85	235.03	36.72	90.72	82.58	204.49	180.33	20.31	110.83	78.59	493.97	75.88	75.09	194.89	81.92	78.15	550.29	225.52	344.34	379.63	129.96
Hsa.1550	187.1	223.78	52.75	76.76	155.56	225.48	53.45	96.04	73.82	34.99	227.18	20.3	262.51	224.44	227.36	128.91	144.53	70.7	155.9	171.53	116.31	116.9	215.61	54.19	121.85	207.2	63.99	108.41	89.53	120.29
Hsa.34428	111.43	96.13	27.31	111.6	77.02	143.45	76.77	20.43	74.03	52.23	125.32	20.28	44.43	177.09	210.48	79.79	77.36	46.49	76.67	96.06	231.31	54.84	46.96	66.43	59.89	120.6	39.38	93.16	72.62	83.44
Hsa.41281	90.34	73.65	106.5	118.11	175.9	121.04	85.98	20.27	78.91	136.61	134.22	38.33	109.78	220.82	251.08	104.29	58.34	99.24	64.84	138.38	191.26	144.07	112.19	55.56	79.91	122.91	79.34	140	59.94	62.77
Hsa.15101	213.54	140.42	43.64	42.24	78.77	288.06	33.97	20.26	41.99	48.01	201.7	27.92	197.88	151.77	230.26	116.54	107.19	64.02	39.32	172.97	79.9	38.31	81.85	44.91	70.89	112.79	33.45	111.39	74.88	79.75
Hsa.37931	173.12	69.28	51.94	92.71	137.35	228.09	48.54	37.6	88.48	90.83	178.41	20.24	47.34	250.23	313.28	115.8	72.67	67.46	109.67	201.7	409.51	45.97	83.96	73.61	84.27	164.45	33.16	94.19	94.35	56.35
Hsa.2748	104.07	25.91	41.31	63.75	172.05	90.53	30.03	35.15	20.24	101.91	109.11	26.63	104.36	47.31	372.78	34.24	37.76	112.08	31.33	78.4	273.94	55.87	75.9	40.58	23.52	67	61.42	42.15	52.77	60.29
Hsa.14973	95.17	72.05	20.24	53.96	55.18	91.05	41.93	30.28	21.36	33.96	95.35	29.45	63.72	69.89	80.52	57.88	75.74	28.49	59.2	120.71	39.75	61.74	64.76	26.85	57.98	76.14	21.65	71.33	67.32	54.84
Hsa.2451	147.88	20.21	72.08	61.59	290.82	191.02	83.09	139.41	32.3	74.89	188.07	33.19	229.13	140.23	291.71	259.43	51.39	201.15	150.05	216.91	919.09	128.62	201.02	100.8	95	248.26	181.37	343.33	339.34	317.16
Hsa.1408	293.88	144.72	37.04	49.07	53.56	210.63	72.84	188.15	31.19	29.1	127.82	20.17	184.48	185.29	322.1	189.76	72.79	91.1	100.93	166.13	202.74	106.77	120.33	23.65	87.25	137.4	34.12	215.29	157.82	125.81
Hsa.5211	394.48	241.46	319.02	301.53	871.51	865.06	342.27	127.32	615.81	273.99	145.88	91.47	424.96	1341.52	1432.75	91.98	336.7	188.17	91.79	356.06	284.75	386.61	238.72	424.57	129.97	20.12	58.9	196.14	39.63	75.37
Hsa.24867	111.51	90.19	46.96	92.77	145.47	96.82	67.89	34.94	32.13	85.62	306.2	20.09	112.53	106.62	271.94	78.08	86.91	52.56	78.23	65.94	230.29	98.21	91.53	27.79	30.42	135.48	36.01	68.38	60.05	81.92
Hsa.36655	99.28	109.45	29.09	51.51	87.51	172.49	67.74	129.36	57.91	56.34	113.9	20.05	58.8	99.07	197.39	114.68	35.56	48.85	138.66	162.68	260.56	117.46	143.43	119.02	73.94	169.9	36.12	168.35	136.1	129.34
Hsa.718	74.65	57.61	78.62	89.48	88.35	107.91	93.29	92.23	73.24	99.44	63.01	20.04	98.94	201.45	306.92	37.75	34.45	68.1	87.64	161.2	190.85	63.53	140.18	53.88	116.43	56.94	45.86	177.78	50.9	49.75
Hsa.728	121.62	56.27	143.06	145.65	161.33	234.3	80.9	58.68	74.01	155.14	140.47	23.83	294.48	348.14	522.48	137.38	19.97	338.74	77.27	181.21	297.77	95.61	254.74	92.69	149.74	121.14	129.97	385.16	106.41	107.71
Hsa.8781	138.89	73.93	90.74	97.35	195.05	213.51	113.4	98.63	81.98	130.11	143.55	19.93	103.77	351.89	464.93	78.86	29.74	193.8	206.34	702.89	520.6	177.49	375.7	64.76	324.9	287.13	147.91	501.29	369.81	152.11
Hsa.22242	188.78	73.74	61.6	44.85	231.02	111.74	60.93	24.29	49.52	98.08	207.82	19.88	114.06	170.13	480.66	82.22	46.75	95.8	67.91	46.29	470.49	107.49	93.64	44.29	30.53	192.25	66.15	156.27	175.4	150.27
Hsa.4153	141.4	33.84	92.89	92.99	150.86	166.51	93.72	137.41	92.17	96.22	83.82	53.17	112	192.87	551.6	53.74	19.83	99.71	29	528.45	277.69	78.95	116.6	120.91	132.06	173.05	227.4	224.04	78.65	63.3
Hsa.2774	171.84	72.38	101.8	108.78	222.94	172.06	110.77	89.06	93.15	131.93	410.48	75.79	130.33	152.92	184.19	98.2	79.4	193.78	151.29	103.54	605.7	306.23	155.14	90.25	102.88	224.04	160.83	233.5	290.88	256.12
Hsa.746	68.12	25.79	67.5	79.05	105.13	97.62	74.61	43.06	62.35	108.84	88.79	38.15	58.9	88.18	105.98	62.7	39.61	79.1	56.61	121.9	128.02	99.9	90.96	116.25	62.66	52.28	76.58	52.76	25.78	32.36
Hsa.35471	300.56	196.49	126.32	128.96	225.19	506.42	123.9	279.86	115.49	152.66	281.85	19.78	141.63	345.78	648.99	297.37	129.55	149.05	173.46	365.34	878.9	157.43	222.43	217.46	185.52	263.99	122.87	249.49	138.77	153.53
Hsa.981	99.97	42.27	98.61	79.96	139.67	187.51	67.14	60.4	50.72	92.68	127.46	19.73	159.05	247.13	623.47	71.03	38.56	80.41	51.08	66.28	159.77	116.61	81.29	92.15	55.94	67.2	116.11	179.53	41.84	70.98
Hsa.1005	309.85	201.39	61.25	94.84	128.66	210.37	125.59	97.18	79.68	53.63	230.28	19.69	56.91	130.54	217.25	160.25	115.49	105.46	103.52	110.91	89.99	139.74	187.62	63.31	79.06	176.47	41.1	173.76	105.04	126.93
Hsa.2549	219.55	73.78	96.1	162.41	408.3	208.33	140.6	125.7	69.17	227.24	314.01	63.92	190.08	119.6	346.58	254.07	47.22	250.58	145.99	105.58	798.83	235.75	169.8	101.5	146.02	223.36	238.08	268.46	310.05	290.65
Hsa.1682	470.48	452.73	168.95	158.19	460.92	1051.86	163.83	138.58	166.49	109.27	305.51	84.75	437.89	1084.19	1003.67	194.67	476.35	157.29	234.63	203.54	156.17	275.1	254.65	233.27	169.21	154.43	19.65	238.52	136.19	217.1
Hsa.14484	212.79	188.93	64.54	103.54	139.86	213.09	80.16	85.82	33.34	62.03	186.09	30.27	146.39	107.72	277.5	123.01	111.34	89.4	132.73	247.75	97.49	100.38	143.16	19.63	113.95	130.88	22.48	162.89	103.43	91.31
Hsa.20609	245.2	166.45	137.57	225.59	337.71	205.57	52.49	59.26	19.61	190.86	191.56	23.18	139.83	138.93	188.13	117.65	277.71	119.85	179.16	162.81	490.12	86.82	106.18	30.99	57.68	141.34	38.22	257.18	112.6	156.19
Hsa.2053	144.25	65.18	69.04	83.12	176.74	89.33	71.06	74.92	23.04	98.51	240.29	27.61	80	120.36	312.7	117.39	61.61	126.12	89.31	19.6	332.55	119.88	128.74	27.09	33.03	158.94	46.59	73.98	76.85	100.46
Hsa.5130	131.55	97.45	59.37	113.2	100.41	141.48	160.75	202.32	42.98	78.4	96.43	19.69	132.61	119.36	180.5	260.95	47.05	76.65	117.19	224.9	172.14	208.46	238.38	147.76	152.15	89.73	184.71	263.7	46.07	80.67
Hsa.2772	133.56	71.39	50.68	81.13	186.91	130.92	39.91	38.53	20.07	107.15	162.25	19.58	103.61	109	293.83	67.66	73.51	78.74	85.15	63.59	331.69	58.25	77.6	31.51	37.18	117.2	50.58	125.47	67.26	86.64
Hsa.5141	69.04	21.44	81.93	53.5	161.72	161.25	54.38	55.56	65.86	132.43	77.63	32.94	125.88	286.49	291.54	88.49	19.49	93.33	67.53	255.04	421.04	74.2	84.89	68.3	77.67	34.75	155.35	112.32	104.6	86.15
Hsa.3165	86.9	57.28	20.1	58.01	77.72	112.92	25.83	24.16	44.52	67.2	176.33	22.88	44.72	160.95	179.25	112.76	41.63	38.07	53.31	64.74	204.78	102.44	104.58	35.7	55.79	129.21	23.99	59.45	32.27	20.64
Hsa.1280	887.61	785.04	153.53	76.9	364.34	735.82	215.94	159.89	336.7	193.83	524.69	202.7	471.81	1109.67	1067.47	219.58	19.4	73.98	155.84	372.09	147.18	125.66	113.95	78.24	206.85	385.44	130.52	246.71	92.12	223.08
Hsa.2793	327.29	61.33	66.54	43.6	62.13	339.88	45.09	28.02	73.09	58.61	209.35	19.4	80.84	120.9	463.21	217.03	36.43	34.44	101.31	350.43	554.9	47.62	107.85	120.52	83.61	254.06	38.2	158.8	186.11	229.05
Hsa.1972	417.32	162.37	177.75	200.38	728.73	187.65	269.21	166.31	186.27	375.05	628.22	93.19	261.16	180.99	787.33	170.79	102.32	125.64	140.03	48.06	418.48	277.82	196.79	73.32	78.29	431.37	89.86	286.93	157.43	233.78
Hsa.2847	754.87	138.97	57.54	96.42	112.91	493.28	99.68	110.73	66.37	90.28	436.64	46.49	85.49	188.29	618.77	345.51	108.19	244.59	467.49	592.16	2454.73	75.56	40.57	168.32	19.36	476.09	69.83	362.05	558.97	71.08
Hsa.617	131.6	55.76	108.65	58.44	193.98	171.34	52.45	128.26	69.78	152.78	115.73	37.02	149.51	216.36	344.06	87.71	19.33	125.66	67.8	258.47	246.84	129.78	155.74	66.06	166.15	121.07	135.69	227.91	78.13	62.59
Hsa.1479	252.75	189	60.51	107.45	142.31	389.46	94.57	113.63	19.29	58.38	212.57	33.9	187.55	197.26	323.13	89.17	147.82	48.98	53.18	126.05	78.26	64.77	110.33	25.28	52.74	76.14	40.39	69.13	62.05	84.16
Hsa.421	258.5	228.37	248.42	296.07	430.32	424.98	286.78	532.93	259.39	317.56	232.83	110.04	284.55	637.27	530.3	127.83	19.28	386.06	96.31	379.25	305.7	169.22	308.22	64.52	134.41	48.06	79.09	382.22	39.58	131.49
Hsa.31794	105.26	107.38	37.13	103.02	100.43	130.46	86.59	36.31	79.6	96.25	140.51	19.27	48.35	149.95	211.2	116.82	94.23	51.25	112.54	148.92	268.09	97.97	88.16	88.23	61.66	146.28	35.27	118.92	81.51	63.24
Hsa.2862	116.46	67.17	27.33	87.24	65.61	136.05	49.61	34.16	45.46	52.85	123.38	24.96	42.52	178.99	199.12	106.06	142.47	59.52	132.02	116.51	288.43	111.57	96.84	63.89	108.61	142.01	19.27	122.07	109.92	89.04
Hsa.25777	126.38	53.42	67.44	75.94	238.03	139.94	77.38	37.47	30.42	113.16	203.34	27.51	117.71	167.55	311.37	38.81	42.75	79.65	91.75	81.09	262.71	121.28	78.9	19.26	37.78	110.91	39.16	122.29	81.05	89.57
Hsa.2178	345.51	140.1	121.38	199.37	507.88	244.69	142.56	89.53	95.39	229.85	345.07	73.55	154.21	140.53	518.56	156.86	126.4	135.22	122.98	134.72	908.01	182.13	188.42	58.28	85.66	237.61	144.49	308.34	254	230.6
Hsa.1875	210.95	177.52	50.78	92.12	114.41	107.83	103.56	149.71	100.57	24.18	211.74	19.18	157.67	150.55	141.68	175.33	108.93	51.57	97.89	198.11	49.17	57.97	181.08	46.7	108.78	242.82	43.54	169.61	183.56	119.47
Hsa.619	120.03	95.54	115.98	161.86	99.38	129.37	96.28	67.6	97.04	162.73	163.39	21.65	146.72	208.89	250.97	123.24	43.17	98.72	68.9	311.85	315.71	168.06	152.68	93.93	228.99	105.13	136.21	168.97	90.28	80.23
Hsa.11673	383.28	240.98	46.91	59.27	86.99	184.8	111.04	318.83	41.04	24.25	271.98	19.12	227.37	175.37	404.01	365.22	116.81	124.97	206.29	521.26	189.77	181.99	235.81	103.25	232.85	558.55	113.08	421.32	542.34	396.24
Hsa.41187	133.36	152.26	19.08	179.2	142.39	296.99	114.29	43.73	107.28	89.6	165.48	36.92	76.74	203.93	279.61	162.35	261.97	105.56	228.47	108.98	566.04	133.6	176.89	96.76	157.32	319.42	65.07	347.79	138.78	156.41
Hsa.22	111.11	49.22	87.1	110.57	146.36	109.1	55.82	37.16	38.82	99.25	131.6	19.07	58.67	46.59	112.54	111.13	81.75	71.71	98.23	125.38	323.12	105.05	181.38	23.31	55.28	187.5	29.45	68.14	34.35	45.26
Hsa.401	103.47	58.35	41.35	139.21	116.99	206.35	61.31	31.2	81.63	86.32	204.27	23.67	70.5	219.44	212.86	159.28	64.9	37.9	87.68	57.96	988.25	31.95	124.24	60.18	72.77	101.41	32.84	124.04	90.64	51.38
Hsa.42357	60.56	60.09	94.97	133.87	96.62	85.24	37.11	19.02	63.33	88.23	66.78	47.1	49.07	141.42	115.64	58.26	50.42	82.68	64.16	38.18	125.67	88.35	116.9	43.83	97.46	62.24	150.17	185.91	65.37	50.22
Hsa.2509	135.77	32.79	25.7	18.97	210.86	77.22	35.55	59.84	54.92	82.69	186.82	39.89	102.82	93.99	358.94	34.28	29.3	107.06	28.97	83.23	318.89	104.06	30.75	47.15	38.9	78.03	58.31	116.48	99.91	170.09
Hsa.20609.1	234.63	154.04	126.38	172.94	327.52	169.89	65.03	42.24	26.63	180.33	218.56	32.17	115.79	122.46	109.12	82.22	282	131.18	148.5	203.12	563	97.56	134.69	24.02	56.38	115.28	43.69	274.67	143.5	152.26
Hsa.18787	165.88	277.97	51.25	68.34	129.04	236.15	66.32	94.94	39.91	30.51	229.19	18.93	172.56	235.15	228.28	152.66	128.45	70.74	80.43	161.48	76.85	76.44	136.73	27.76	93.21	164.35	46.37	181.64	76.27	95.41
Hsa.15598	208.83	103.33	38.25	47.21	44.14	104.35	106.91	30.02	33.18	31.2	160.36	18.92	108.83	115.61	133.15	163.44	58.59	36.06	32.68	69.03	42.27	116.87	89.55	30.92	62.17	77.54	43.04	95.61	105.78	87.28
Hsa.1885	77.08	170.14	21.13	71.58	99.61	190.5	75.48	139.05	71.6	29.29	123.08	29.21	81.72	56.3	132.01	81.7	105.29	56.32	73.63	132.3	44.92	37.44	131.54	74.89	53.33	95.82	73.56	47.59	76.06	64.36
Hsa.1517	144.19	189.47	34.07	18.83	89.46	228.42	70.16	92.02	45.77	43.45	163.34	29.88	178.93	169.43	185.9	85.53	90.96	62.04	53.69	175.54	47.87	87.43	112.15	33.24	83.19	153.41	36.99	55.69	103.82	118.85
Hsa.43894	1448.68	610.62	726.9	1057.59	829.33	767.39	979.13	296.04	1021.31	920.64	1366.53	597.11	548.04	1313.08	1850.5	1058.06	481.04	958.66	714.6	560.48	1358.69	1886.63	1218.42	937.06	966.63	1275.14	1150.38	2704.91	643.85	581.89
Hsa.975	128.18	77.41	180.64	362.32	183.93	148.03	66.25	105.93	277.19	183.54	158.54	91.73	105.36	217.71	338.12	104.21	18.81	248.24	207.39	517.39	296.15	118.9	227.75	222.98	378.43	227.63	555.23	254.19	60.88	73.05
Hsa.367	126.87	58.09	26.83	37.74	57.23	149.96	22.56	27.05	40.16	44.18	91.51	18.81	34.45	127.26	132.88	83.11	20.12	36	87.18	115.2	520.34	71	53.96	43.38	75.4	117.55	25.63	62.86	90.68	111.49
Hsa.1635	113.68	187.56	23.89	78.67	76.75	122.8	116.09	79.06	31.65	38.37	201.75	18.78	99.1	117.54	178.13	102.76	124.13	46.24	95.05	68.6	53.15	110.88	168.36	25.65	45.31	122.79	22.56	125.88	90.41	97.38
Hsa.2483	162.39	47.75	24.63	53	206.69	91.21	69.53	21.23	25.68	74.54	261.99	30.15	103.29	76.21	75.66	60.18	19.79	106.34	103.38	264.03	527.07	85.18	145.04	35.69	40.76	158.88	223.53	150.01	458.65	216.31
Hsa.1705	108.54	118.84	49.34	77.53	87.98	133.64	71.13	48.01	31.23	36.57	137.76	18.83	91.76	108.3	128.89	112.6	79.66	58.51	121.48	100.72	666.53	69.36	103.17	39.89	74.08	83.03	18.69	171.47	93.1	105.09
Hsa.37983	203.93	100.93	35.84	92.93	110	217.89	99.88	30.5	103.74	71.45	270.96	18.68	51.09	274.37	381.3	219.23	217.71	58.94	82.51	83.16	324.19	108.66	136.73	105.74	82.85	200.56	36.37	154.18	107.94	81.62
Hsa.1422	344.96	153.42	38.86	52.78	66.47	258.24	139.77	376.67	69.1	36.13	187.01	36.93	149.19	79.22	233.7	221.96	30.16	103.32	90.88	320.28	66.34	61.75	140.74	115.11	123.11	192.54	102.79	161.38	74.15	91.58
Hsa.1701	197.63	202.81	18.67	68.47	131.58	229.12	69.11	48.41	27.64	30.74	237.97	27.13	245.6	261.57	236.64	195.11	156.69	51.77	1894.37	209.61	79.63	47.48	165.92	24.35	58.89	206.9	34.65	146.35	109.39	123.49
Hsa.7459	62.37	31.46	56.44	72.82	104.87	117.2	63.57	58.7	49.83	77.66	125.78	19.31	91.91	157.65	74.28	48.29	18.63	74.99	70.77	521.31	134.89	76.7	158.41	52.29	70.5	67.43	51.61	134.73	67.49	82.57
Hsa.2471	87.9	27.16	28.57	25.15	123.27	343.4	44.73	147.1	22.34	57.26	89.28	29.65	93.06	81.36	31.77	40.99	20.06	122.9	61.31	118.74	361.21	106.54	55.59	57.14	96.98	138.5	147.42	140.93	276.35	187.64
Hsa.1509	117.01	137.7	66.39	18.56	81.03	132.48	44.27	80	23.71	21.49	170.84	20.17	121.41	121.81	96.59	134.65	137.25	95.33	70.5	117.22	119.27	95.18	109.49	43.7	79.61	140.72	87.8	106.01	66.17	71.39
Hsa.40957	205.41	80.7	71.95	99.86	104.8	211.51	87.32	29.64	107.99	84.07	253.04	29.02	38.15	319.29	304.29	165.86	76.01	76.41	85.47	103.83	314.05	81.42	91.01	79.3	73.44	165.08	40.51	80.13	103.37	92.12
Hsa.6484	123.12	49.52	123.76	117.63	106.07	143.04	76.39	52.97	30.51	84.8	122.42	18.54	91.58	126.69	417.83	34.75	130.42	119.84	27.75	57.99	156.9	134.64	206.96	83.02	48.07	26.01	28.55	60.63	38.83	40.25
Hsa.8007	74.36	50.25	47.76	48.79	139.27	197.02	18.5	36.06	34.63	55.61	63.82	40.96	50.43	146.29	232.32	50.82	190.16	109	70.88	126.94	140.23	89.58	130.3	109.41	36.93	30.91	75.29	57.32	59.31	61.72
Hsa.2837	131.89	123.65	22.65	68.64	67.13	113.19	45.92	23.41	24.29	56.89	151.57	18.5	42.73	137.42	214.4	166.42	73.38	20.68	159.53	154.93	307.57	114.65	86.02	58.35	43.36	143.04	30.7	93.41	156.57	95.58
Hsa.9143	65.76	52.17	89.95	64.27	116.1	82.65	36.02	58.95	75.37	133.18	104.97	24.4	69.57	122.49	173.72	64.4	41.71	123.05	63.03	238.37	214.55	74.33	99.75	54.75	101.05	69.85	60.18	83.06	47.75	48.09
Hsa.2706	955.07	175.54	212.11	367.28	1450.5	725.16	356.32	94.64	88.94	583.1	1183.4	48.26	253.75	18.46	696.5	134.65	693.95	499.03	109.04	795.51	398.39	685.19	311.46	526.12	55.09	241.97	71.74	31.14	207.86	324.1
Hsa.1460	196.06	114.67	23.42	89.25	97.37	203.5	94.12	104.26	48.65	18.43	163.23	21.15	86.42	64.08	201.81	100.97	32.91	44.06	84.16	163.9	67.94	145.18	88.25	54.78	82.5	110.84	33.39	146.36	69.45	76.93
Hsa.7336	82.66	51.86	37.66	181.34	87.68	91.66	107.71	179.7	52.03	57.02	161.07	21.32	102.32	106.89	310.75	137.49	33.25	55.45	158.18	106.35	178.71	99.48	203.97	79.39	63.33	139.38	97.03	185.79	28.11	54.68
Hsa.2996	249.9	84.46	43.95	55.18	147.08	218.99	18.4	55.5	98.52	57.15	119	38.69	114.15	481	329.35	97.68	29.75	192.25	224.02	66.93	805.91	99.09	62.3	80.25	103.85	162.83	42.48	170.93	323.1	208.88
Hsa.3016	756	416.49	143.28	43.85	628.38	968.87	77.14	62.27	590.8	142.85	352.4	42.83	67.97	146.89	125.98	662.07	59.58	340.59	1310.7	1474.05	3178.75	665.43	812.94	617.52	744.05	981.88	23.42	1346.76	692.64	1779.68
Hsa.902	381.64	106.13	269.1	423.5	448.31	530.83	160.37	51.6	61.42	358.02	284.03	18.3	499.4	790.2	1675.28	128.57	100.35	211.75	53.82	98.42	282.12	197.73	154.95	152.83	89.07	162.06	98.83	243.59	117.38	138.58
Hsa.2832	259.11	212.3	50.34	177.71	115.55	252.49	132.25	37.08	118.4	57.09	577.99	18.29	126.6	437.88	319.85	448.44	196.74	62.01	262.13	140.52	537.96	185.94	307.87	228.45	102.41	440.37	43.76	154.92	167.3	230.07
Hsa.6317	241.31	289.21	174.53	459.89	239.04	224.68	234.64	304.3	234.91	174.73	349.38	60.32	138.74	139.23	280.19	305.79	177.94	227.14	195.24	236.01	421.94	255.79	577.29	94.13	141.56	384.23	236.26	78.6	35.26	26.09
Hsa.1154	141.91	128.26	56.02	72.48	118.19	168.45	71.29	70.47	20.8	46.26	131.81	18.22	66.73	87.76	130.7	122.13	98.97	58.4	87.48	181.5	82.16	49.88	133.88	35.16	71.85	152.3	21.53	138.58	61.83	55.5
Hsa.10240	112.84	126.27	41.3	85.9	65.06	89.06	117.23	70.64	44.26	45	183.22	18.2	117.43	144.89	170.82	94.68	93.88	54.27	77.77	68.51	47.35	113.78	127.55	45.84	38.59	138.81	22.03	183.51	96.1	103.74
Hsa.32	352.34	187.02	90.78	231.93	115.44	389.96	206.91	42.49	120.35	142.18	374.5	18.18	81.67	187.62	787.82	142.77	179.59	74.29	115.88	149.49	444.96	127.92	150.29	47.15	49.74	171.75	38.34	153.15	106.1	159.21
Hsa.667	300.87	117.06	188.13	168.34	333.66	259.19	237.14	127.63	211.9	270.09	183.31	81.4	294.65	484.51	650.89	103.32	18.16	153.68	127.4	393.89	394.41	202.28	230.74	54.08	138.31	98.28	102.29	374.62	69.97	90.28
Hsa.2901	94.68	63.05	27.12	84.73	87.39	105.67	69.82	49.8	71.56	84.72	160.12	31.51	90.5	184.26	173.57	107.47	103.73	59.86	95.37	80.22	236.97	108.04	123.9	60.89	64.82	103.1	18.15	145.64	107.19	85.62
Hsa.7	145.17	51.76	61.09	70.89	146.75	139.83	81.88	80.96	41.95	84.74	66.1	18.15	123.9	220.8	336.89	126.52	37.17	164.39	115.73	191.7	632.04	169.6	285.99	56.1	137.08	107.65	118.76	424.29	125.85	80.92
Hsa.3026	84.4	143.23	35.27	86.98	55.18	97.77	107.23	41.34	74.57	44.76	123.62	27.98	30.01	36.78	88.82	72.23	135.53	57.8	117.22	30	159.29	191.55	118.39	62.65	68.34	81.09	23.03	119.94	97.24	89.22
Hsa.17776	210.65	255.12	94.55	145.87	270.78	390.03	84.68	137.73	32.1	104.33	187.58	27.06	32.44	84.42	107.65	151.04	202.46	152.85	184.19	510.17	165.2	89.05	151.88	28.17	189.15	201.95	18.1	205.67	143.74	103.59
Hsa.6786	132.91	39.73	55.96	86.53	105.14	124.62	76.8	48.46	98.43	94.04	79.84	18.07	101.58	137.29	375.47	37.13	20.01	64.7	66.59	236.59	236.73	105.56	128.11	134.68	119.31	118.14	155.12	205.1	29.17	45.79
Hsa.2410	44.96	45.68	35.56	68.89	83.17	45.17	58.81	29.52	22.73	74.51	95.76	25.5	68.65	86.21	151.69	27.73	60.86	54.15	44.24	30.73	105.28	78.09	90.82	28	18.05	62.37	26.43	71.77	41.27	38.08
Hsa.7462	132.11	76.76	123.4	125.26	264.3	254.88	108.18	78.5	94.91	176.71	94.14	34.46	155.76	165.33	480.41	182.28	18	220.88	74.9	551.6	496.88	112.8	156.36	134.45	331.07	116.29	268.12	260.09	147.37	97.58
Hsa.17564	230.16	94.94	30.53	61.41	81.52	198.88	111.66	225.98	36.87	29.04	139.7	18	183.97	143.22	276.98	223.71	57.17	118.73	134.13	1306.96	258.39	315.35	163.56	81.84	181.98	193.14	87.87	198.79	268.83	238.44
Hsa.814	131.76	41.83	73.87	109.68	151.33	118.4	84.82	70.41	100.56	155.63	80.92	26.68	101.95	342.23	549.57	107.48	17.97	111.38	68.96	449.37	176.06	120.92	134.6	61.93	121.95	93.37	108.1	163.75	49.09	47.26
Hsa.39621	133.81	56.99	49.01	60.06	98.48	183.22	34.54	17.95	59.43	61.33	136.16	18.25	51.62	170.69	201.85	84.84	44.71	69.69	98.43	89.77	359.38	33.9	58.45	65.01	69.52	119.8	29.55	69.1	103.11	118.09
Hsa.2614	74.58	42.27	38.3	70.67	103.82	66.89	63.62	17.94	45.71	67.39	114.89	30.92	65.44	55.65	191.02	49.74	121.33	79.64	39.14	23.21	166.92	83.49	45.22	41.93	40.17	52.55	39.5	89.93	40.27	71.68
Hsa.1719.1	158.64	301.96	60.36	84.47	67.41	108.1	161.91	188.95	38.65	57.62	193.93	25.95	250.31	306.14	263.78	112.12	231.13	82.87	82.21	88.09	58.01	208.05	309.24	65.32	113.87	252.27	63.51	206.83	65.4	113.88
Hsa.41381	53.86	60.82	50.04	76.68	85.86	90.99	48.4	58.72	17.85	83.16	61.46	24.73	43.53	96.69	70.83	50.55	45.86	75.66	20.88	107.3	147.42	68.77	112.01	36.42	41.86	50.22	67.13	61.52	34.13	24.5
Hsa.5392	66.07	46.43	70.93	43.56	108.64	152.77	79.44	83.51	46.93	82.29	66.57	17.82	87.13	100.75	147.96	74.53	33.96	120.2	88.92	295.2	171.94	72.16	190.5	109.64	132.56	98.7	176.4	266.46	53.76	82.28
Hsa.2340	93.06	55.25	85.32	84.05	214.78	133.58	72.03	40.18	17.8	100.01	200.52	23.46	94.05	147.71	54.45	71.58	46.29	53.96	97.94	69.85	329.01	76.73	135.3	30.02	35.67	119.94	79.03	79.58	61.21	76.03
Hsa.2354	380.71	157.62	179.81	139.81	670.75	296.11	306.38	161.2	153.06	311.56	792.77	75.05	334.34	479.18	262.98	195.13	53.02	189.1	340.19	17.8	587.22	145.07	475.81	66.73	106.49	687.66	383.33	498.03	424.67	217.37
Hsa.1320	209.1	220.33	110.55	153.85	170.05	261.67	87.28	109.02	35.07	85.16	138.71	17.8	58.52	133.5	229.75	135.93	130.69	77.33	203.79	243.48	179.07	102.55	139.49	53.5	98.41	114.67	27.96	194.68	92.11	82.32
Hsa.32345	93.4	70.07	54.22	46.96	60.39	505.43	26.19	24.21	64.38	29.12	73.57	38.26	29.75	164.95	659.81	57.3	90.09	76.22	84.78	142.01	481.86	35.95	41.65	64.8	45.74	69.89	34.78	68.02	68.03	65.92
Hsa.41247	159.74	101.33	292.25	105.67	179.8	153.18	67.29	107.46	30.23	305.93	127.93	17.78	66.06	102.73	189.29	182.46	156.06	170.66	202.18	695.59	346.34	172.22	90.46	62.5	195.94	62.94	69.1	124.7	136.21	123.83
Hsa.712	142.56	102.47	92.54	99.53	176.79	205.95	158.26	17.77	60	102.18	184.92	37.4	120.78	201.78	249.27	114.92	193.44	181.74	93.18	101.72	291.09	152.41	218.37	106.59	65.96	178.29	76.44	218.1	88.03	66.2
Hsa.2957	118.39	73.16	29.75	73.34	96.4	142.35	46.03	35.26	70.44	63.65	145.18	28.77	17.75	147.25	250.6	106.03	72.93	36.98	147.75	192.09	317.68	106.84	71.41	75.84	95.81	167.1	62.33	97.06	153.8	83.33
Hsa.37293	143.41	96.19	63.09	159.11	217.74	189.58	75.55	69.84	82.06	192.84	204.07	25.14	32.75	184.28	142.23	134.29	116.6	74.28	235.45	275.68	334.46	113.11	100.56	67.14	136.71	167.66	36.67	124.28	91.84	86.07
Hsa.16714	134.56	173.18	36.31	155.29	84.58	212.06	104.48	94.84	42.3	831.94	152.36	17.74	170.28	158.11	192.44	80.1	82.85	105.47	102.57	58.2	75.91	120.3	144.79	58.41	75.99	144.95	55.68	115.2	98	105.84
Hsa.40206	84.99	39.8	33.92	31.2	73.13	116.71	49.6	17.73	45.7	40.33	84.53	19.39	34.1	102.82	127.8	71.22	54.54	40.34	76.87	54.11	194.72	65.13	42.5	54.86	48.44	86.91	37.88	81.19	60.45	54.03
Hsa.16622	232.26	229.85	30.76	69.68	83.89	295.95	68.6	67.64	74.12	46.47	323.47	20.91	124.05	96.93	89.31	140.59	88.74	69.8	62.91	108.45	58.26	114.75	191.53	111.9	106.55	326.99	35.01	74.87	78.82	77.38
Hsa.534	50.53	60.43	68.63	75.54	108.35	41.11	63.39	27.5	44.91	76.34	81.92	17.69	95.96	196.58	230.4	40.06	37.02	29.33	47.07	119	99.2	95.09	110.7	22.39	69.1	69.76	34.88	137.35	63.89	58.37
Hsa.3238	162.38	92.57	53.79	89	164.25	236.89	90.54	91.53	47.1	93.49	158.16	29.53	93.08	97.15	505.22	76.69	74.25	69.01	173.59	105.67	312.91	21.13	112.85	17.65	89.58	175.77	46.3	140.17	66.92	119.6
Hsa.34431	168.45	113.11	37.08	44.64	54.32	205.6	33.17	28.87	90.59	65.8	123.49	17.64	43.05	114.58	348.26	106.87	55.37	53.05	121.22	185.28	436.34	65	81.17	88.47	62.18	181.39	53.7	109.78	104.39	93.23
Hsa.1241	165.06	102	72.86	36.4	146.58	156.78	24.51	63.29	39.36	43.12	151.48	17.46	141.55	188.66	129.31	131.34	117.6	89.8	50.72	286.21	112.04	39.44	84.21	17.8	110.82	143.75	35.9	109.99	92.99	106.13
Hsa.1062	168.76	264.53	98.68	117.37	78.16	138.23	123.65	106.16	63.81	80.62	199.28	25.39	64.98	137.93	188.05	127.15	206.39	87.28	148.43	115.2	76.28	151.24	232.92	62.42	122.78	140.97	67.66	134.23	85.77	98.27
Hsa.3301	168.31	96.99	66.68	174.7	164.27	198.58	53	79.68	94.39	114.63	204.87	33.25	51.24	170.8	137.32	132.89	131.63	64.53	196.24	146.23	280.08	122.9	104.5	86.47	122.81	163.84	43.2	113.44	92.61	71.06
Hsa.36671	199.53	127.25	77.15	153.28	150.82	212.88	67.11	42.51	44.92	114.37	173.25	17.38	49.64	192.75	276.93	175.84	110.11	90.19	210.44	287.9	439.61	108.14	90.6	77.17	96.56	154.2	41.91	100.29	127.06	94.3
Hsa.341	296.75	55.92	57.86	87.44	164.58	315.13	78.43	39.32	73.41	78.72	153.73	157.04	100.07	251.33	1280.55	79.23	91.84	56.29	83.21	99.69	172.97	81.46	87.36	155.57	20.03	87.55	33.43	47.97	31.87	70.63
Hsa.2827	86.4	45.92	34.44	69.47	68.18	67.67	51.25	61.98	42.68	64.16	108.78	17.36	22.11	124.47	209.91	93.87	79.43	62.39	143.65	134.38	157.33	76.51	61.26	33.43	82.22	85.62	28.03	133.59	77.63	90.43
Hsa.7648	53.79	24.61	61.68	89.9	227.88	149.15	35.55	54.67	37.13	112.14	73.83	31.61	98.9	231.69	142.92	52.53	17.35	110.3	105.72	167.21	280.89	28.44	147.09	39.68	101.1	71.21	68.6	159.61	72.07	59.09
Hsa.28895	146.63	78.96	56.29	94.14	75	163.97	65.77	26.92	116.45	77.09	209.31	31.23	17.33	222.75	262.03	129.15	65.01	57.67	108.26	70.37	252.87	81.67	38.24	71.28	69.57	142.62	38.88	80.27	85.38	60.84
Hsa.18462	240.58	159.65	63.03	50.13	129.52	226.69	64.26	131.64	33.63	41.09	168.98	17.23	113.15	150.71	270.54	182.61	100.46	76.75	137.43	204.65	131.1	89.99	115.7	45.14	86.43	176.33	37.11	148.24	85.35	132.75
Hsa.35496.1	160.49	90.99	18.22	111.77	158.07	116.58	64.56	65.47	75.4	78.14	172.84	17.2	51.19	204.8	287.51	108.09	126.55	75.4	142.58	123.3	325.63	124.71	101.12	70.72	103.65	201.59	33.22	134.06	102.03	85.12
Hsa.1929	109.06	74.65	31.45	60.52	117.19	63.18	43.81	31.49	36.11	76.03	175.43	17.14	56.23	84.55	235.22	69.78	67	52.95	83.49	37.41	213.96	43.06	100.44	28.98	29.81	151.93	39.17	104.03	55.53	72.63
Hsa.2967	149.88	76.35	35.22	71.17	102.32	181.06	70.46	62.46	131.98	67.78	220.12	47.09	70.75	225.93	272.21	352.13	47.04	18.98	221.15	153.7	200.42	283.84	166.61	225.87	100.54	432.52	57.57	659.88	209.82	136.54
Hsa.9102	52.19	52.51	88.73	65.69	134.77	102.65	64.93	29.68	32.81	116.17	106.41	17.07	66.8	114.02	130.82	80.19	52.4	90.32	46.5	216.85	215.27	88.37	96.31	42.25	123.54	69.18	78.64	107.18	42.3	42.31
Hsa.28468	238.41	77.92	49.2	40.61	74.21	247.81	56.98	33.65	119.1	77.09	233.78	22.18	65.45	297.42	519.27	177.85	28.29	57.15	98.79	91.79	339.2	66.21	22.51	59.29	37.11	175.34	17.06	72.59	73.64	89.24
Hsa.36897	145.4	86.33	36.25	109.8	80.85	146.43	51.95	36.43	70.27	49.97	101.22	37.68	44.91	157.56	272.43	98.67	48.42	56.09	122.77	219.41	263.47	49.42	62.14	76.11	85.04	196.01	111.86	75.96	189.81	124.44
Hsa.36943	109.26	94.51	30.89	100.69	119.65	152.03	79.16	22.72	62.58	71.63	128.8	17.03	23.72	208.04	199.93	86.59	65.95	57.92	108.97	108.93	451.5	116.8	95.47	40.39	52.73	154.72	30.39	97.8	165.23	99.11
Hsa.31677	184.6	85.77	31.74	80.16	47.97	227.21	57.34	108.66	63.65	45.06	155.22	23.84	29.75	107.34	306.97	118.45	57.15	56.81	141.3	113.99	420.23	46.85	91.92	57.28	45.59	103.22	24.08	82	76.1	84.48
Hsa.19843	1159.11	330.47	421.17	300.71	2519.73	692.26	447.71	419.72	634.21	945.34	1688.89	430.24	1286.07	2136.45	2277.09	392.97	16.91	1012.14	630.8	269.92	1838.77	563.74	504.87	124.1	245.28	590.39	547	950.77	655.15	914
Hsa.2789	235.86	196.34	97.16	141.78	140.81	264.02	240.93	91.86	94.7	144.35	278.5	28.12	75.99	225.11	298.17	234.14	288.11	89.72	158.16	338.56	1327.65	308.69	225.81	154.86	167.95	261.61	98.37	178.19	225.5	89.22
Hsa.1316	261.24	219.9	35.36	45.79	151.93	285.14	96.16	162.3	65.56	44.99	240.98	16.8	92.19	212.33	294.28	105.92	55.85	224.64	57.6	110.44	148.82	98.29	134.27	46.44	101.16	137.79	47.01	61.97	110.68	52.68
Hsa.6317.1	182.69	161.86	105.65	251.1	159.2	136.6	161.77	148.31	123.77	138.01	273.14	42.8	108.68	87.01	156.51	202.67	103.65	146.43	121.86	127.37	304.22	175.57	388.76	78.93	104.03	217.88	139	42.9	20.19	25.91
Hsa.449	279.7	183.58	346.85	1113.63	540.12	264.27	269.38	783.66	175.2	371.28	445.66	190.43	481.93	645.2	716.41	546.66	25.71	444.25	260.32	132.89	325.15	327.14	651.38	267.88	876.16	148.14	102.89	285.98	168.89	174.13
Hsa.3764	641.09	151.65	80.93	65.48	158.28	859.92	77.81	16.76	89.9	91.9	433.34	32.69	98.82	359.65	1218.4	119.74	141.23	99.47	104.26	101.15	587.25	105.23	122.26	150.89	40.54	340.32	85.05	55.66	160.83	177.16
Hsa.19143	362.9	198.46	247.81	437.18	683.33	437.24	236.79	173.42	76.17	440.65	479.17	83.83	186	100.04	366.33	309.6	251.5	308.49	357.17	320.63	950.62	264.31	350.56	66.19	122.22	424.95	114.87	281.06	152.97	214.28
Hsa.44067	57.69	49.01	105.99	205.03	110.9	116.06	56.37	61.82	77.12	120.21	61.64	42.31	125.28	159.94	158.91	90.22	105.5	107.02	79.94	91.53	172.8	77.49	181.67	68.42	133.74	82.02	119.69	116.77	21.81	29.99
Hsa.2275	104.52	79.57	84.28	131.5	111.73	132.62	113.92	49.33	117.17	56.14	265.32	65.86	134.54	162.66	257.1	145.17	52.45	49.8	79.57	16.67	128.37	113.83	174.46	60.65	61.62	200.43	92.24	120.05	47.36	65.13
Hsa.1902	2367.35	553.72	396.18	772.85	1826.78	1620.39	961.05	109.32	535.93	925.12	1697.8	36.5	1505.39	1783.86	1892.25	838.34	67.48	132.51	203.58	20.39	1689.11	805.67	473.89	29.1	161.72	167.75	16.65	210.49	578.89	456.19
Hsa.578	156.35	102.23	185.6	278.67	326.85	213.35	142.14	209.16	108.73	237.6	211.52	61.27	263.36	517.72	201.98	140.82	16.59	220.03	167.53	218.4	377.68	213.56	293.19	99.7	168.34	161.38	170.61	331.72	121.13	146.82
Hsa.555	56.18	30.25	45.05	71.56	43.75	35.09	48.81	65.55	23.74	46.06	66.73	16.59	82.78	116.72	178.38	70.6	22.45	85.59	58.87	63.58	146.89	72.42	84.71	32.76	38	45.03	49.52	136.32	65.64	33.37
Hsa.1775	138.08	125.64	17.91	39.46	50.14	155.58	87.18	95.57	30.81	30.59	136.74	16.58	142	61.56	174.05	121.22	57.92	53.68	89.94	456.46	59.61	89.14	135.17	31.41	93.3	156.21	28.25	99.18	103.03	108.27
Hsa.1620	146.47	163.64	42.3	57.96	93.78	177.24	64.42	149.49	16.56	41.86	153.63	20.09	112.84	107.88	160.01	146.54	121.15	76.2	74.54	166.42	76.57	96.72	132.9	62.91	62.43	150.53	40.48	166.7	88.4	82.58
Hsa.10314	287.7	350.43	74.89	169.49	137.18	265.17	202.62	377.47	53.22	69.13	307.52	16.55	147.85	168.97	320.23	219.63	225.17	131.92	267.95	344.98	117.84	186.47	256.08	46.39	185.61	317.43	66	191.36	221.56	185.23
Hsa.14763	118.03	125.4	39.56	27.13	120.6	198.72	40.91	38.23	39.89	29.46	154.02	16.54	161.79	122.63	131.81	110.34	90.41	69.63	65.63	184.95	94.21	73.93	110.28	29.09	78.2	159.38	36	140.41	95.09	76.16
Hsa.42746	58.56	43.44	51.13	90.55	94.42	57.75	72.39	35.18	44.45	62.77	132.42	16.53	95.88	192.72	189.92	80.71	27.78	37.19	29.37	48.5	79.59	79.68	106.94	43.41	63.32	68.82	56.44	88.74	29.35	34.36
Hsa.34510	86.61	213.65	23.22	63.31	166.07	414.29	79.89	51.05	60.86	59.35	85.51	20.09	101.57	239.53	409.35	65.5	193.83	91.88	217.17	88.46	576.46	112.79	93	39.65	118.96	89.46	16.51	82.75	118.81	158.97
Hsa.33338	285.77	67.23	56.35	71.87	86.89	297.17	44.53	35.12	76.41	75.47	181.33	16.5	46.25	144.31	466.51	106.3	54.32	54.89	131.84	232.19	399.11	73.26	55.33	75.05	63.64	143.2	21.32	96.28	88.39	99.07
Hsa.27300	173.66	85.02	140.76	220.38	353.81	226.07	66.12	82.35	31.02	220.8	199.56	50.09	119.63	152.1	217.38	148.94	191.13	175.21	127.8	235.9	604.22	143.37	183.77	49.42	100.65	163.57	79.19	193.57	151.17	127.09
Hsa.25522	83.19	38.98	40.32	17.37	121.34	69.77	52.78	47.93	16.48	54.72	112.25	16.7	80.86	114.89	171.4	68.98	58.62	124.59	82.76	55.38	710.34	99.42	61.58	43.97	50.12	108.2	68.56	150.77	181.51	138.54
Hsa.2678	172.87	93.17	53.03	142.39	187.37	67.75	79.21	65.79	56.96	108.21	320.39	45.36	100.1	121.16	128.93	141.87	78.98	73.42	113.67	45.89	104.52	95.32	236.18	59.41	37.42	175.79	39.46	63.98	137.62	137.66
Hsa.663	133.56	87.7	103.1	161.97	148.33	155	96.66	44.89	81.96	137.56	148.81	16.46	219.89	252	460.58	117.15	80.56	141.96	111.38	317.4	295.54	201.62	330.89	90.66	131.58	288.66	265.73	406.33	117.22	124.2
Hsa.212	231.97	136.68	134.17	161.93	341.63	201.15	151.65	78.39	72.71	162.31	461.21	52.05	149.83	224.67	586.03	163.07	118.76	167.8	144.52	16.46	486.27	180.22	253.6	46.91	73.67	245.08	91.77	129.72	121.25	144.75
Hsa.1253	390.73	210.21	36.66	16.46	64.82	280.43	131.21	152.97	73.79	37.01	256.5	17.28	270.12	228.81	375.71	392.7	20.8	48.9	66.28	320.59	29.54	178.5	172.55	49.62	85.96	446.34	20.46	230.09	227.27	274.46
Hsa.2904	470.5	117.48	57.34	163.74	135.16	473.44	44.1	37.5	62.92	61.68	387.14	16.45	67.74	239.56	701.79	311.3	66.92	80.23	186.76	132.87	832.7	77.89	157.89	60.76	137.8	380.66	34.16	223.09	320.53	197.94
Hsa.1066	168.74	109.45	18.94	51.83	71.52	29.91	51.64	37.01	20.74	16.45	142.45	17.68	110.04	112.47	325.76	88.22	91.48	108.45	79.06	75.58	39.22	69.65	91.48	51.85	21.4	79.13	33.33	100.06	47.47	63.01
Hsa.3208	107.99	53.93	34.88	78.51	86.7	123.9	45.68	38.58	96.15	55.97	154.67	16.43	33.99	217.09	214.3	102.81	56.39	53.44	131.69	82.04	248.07	130.89	73.83	45.36	61.09	144.65	28.65	133.7	89	123.72
Hsa.3263	242.34	94.58	41.28	66.83	79.89	311.9	51.8	44.09	88.82	47.06	190.83	16.42	29.91	180.34	312.33	312.82	63.65	88.22	219.42	545.73	1124.83	165.72	105.92	109.27	173.53	270.86	78.76	123.44	403	305.63
Hsa.1569	483.52	245.83	69.78	175.2	218.46	601.45	117.48	54.54	20.37	74.34	300.97	16.4	475.55	210.09	731.83	115.15	250.37	139.79	81.55	375.4	157.93	135.24	186.27	81.78	100.75	137.68	66.05	137.64	274.93	149.91
Hsa.32535	187.17	164.45	76.49	160.08	111.51	284.42	103.88	98.92	68.32	135.93	141.79	36.4	50.26	269.64	422.41	81.8	111.72	93.28	217.57	101.45	329.52	127.33	130.28	16.39	129.92	179.13	82.14	118.49	76.48	80.93
Hsa.23150	135.26	77.6	73.05	138.41	219.77	165.3	101.09	64.15	16.39	81.27	193.22	20.3	46.58	73.77	323.96	62.65	23.81	87.65	104.34	37.47	452.63	143.4	143.84	26.52	42.98	136.68	56.25	87.63	67.5	93.16
Hsa.27488	66.83	60.37	74.01	115.19	165.02	122.05	110.13	51.19	16.38	51.12	68.23	18.77	99.82	66.7	221.18	62.65	33.67	82.71	88.57	51.71	344.65	102.3	90.26	35.98	23.89	35.78	129.39	83.8	78.5	82.2
Hsa.2715	1095.13	20.9	367.59	248.95	1106.54	515.01	362.45	472.62	320.86	590.96	573.19	233.49	1124.19	474.22	1024.52	182.66	89.63	126.88	170.61	73.82	183.99	260.82	242.78	93.41	16.35	161.55	141.19	118.93	102.54	331.59
Hsa.3086	181.15	184.82	73.96	126.71	140.11	178.22	167.45	110.22	36.24	123.66	182.88	16.31	36.25	63.23	130.48	120.33	233.26	51.18	172.77	220.24	269.81	233.99	193.51	43.47	80.48	133.13	17.67	133.67	116.94	105.39
Hsa.2867	233.11	95.21	34.96	60.87	47.25	197.45	35.24	92.05	65.93	41.91	90.96	16.3	46.22	122.54	148.06	208.51	20.76	39.1	156.28	154.16	520.62	65.61	71.38	50.77	121.37	344.47	20.53	116.85	192.75	171.74
Hsa.31630	444.02	125.25	149.18	215.88	185.43	507.05	138.41	120.49	227.18	156.74	430.93	48.19	149.31	398.69	183.5	1022.59	91.07	332.4	413.65	695.39	2641.14	256.47	177.23	375.78	449.78	611.01	322.64	506.15	353.4	291.21
Hsa.2285	124	42.57	52.46	118.82	205.1	126.07	39.58	33.56	30.14	86.89	186.04	22.19	107	141.95	199.68	72.18	47.29	79.65	71.82	16.24	302.91	62.08	76.84	22.72	37.86	106.8	58.77	96.28	70.47	93.13
Hsa.477	138.61	77.69	152.4	192.46	203.05	288.87	59.16	47.86	29.27	169.82	103.17	16.22	225.33	267	660.45	43.46	90	152.35	58.36	86.87	166.11	63.03	118.82	42.76	54.04	19.74	73.83	101.96	37.28	70.2
Hsa.1477	159.5	115.9	37.23	55.11	70.87	388.63	37.08	103.97	39.61	37.11	70.05	28.92	78.63	607.87	180.77	41.25	54.97	67.68	131.44	37.22	33.53	52.35	79.18	16.22	34.5	68.99	20.84	18.05	80.98	139.64
Hsa.3047	208.2	93.67	85.82	87.01	116.67	255.19	72.31	42.83	78.39	105.8	145.78	25.6	91.52	137.22	361.92	151.1	65.98	94.47	148.47	150.45	301.54	111.42	109.68	74.15	90.64	141	30.37	108.05	89.66	86.08
Hsa.990	108.36	69.93	111.33	139.21	217	198.42	92.16	63.62	97.59	172.09	163.82	16.11	67.09	274.53	235.31	82.15	27.24	169.92	92.46	155.65	482.96	169.77	188.94	91.07	154.1	142.67	111.23	272.48	81.6	66.52
Hsa.17210	118.36	96.02	40.99	58.77	99.34	16.94	56.7	106.13	25.54	53.9	103.2	16.09	81.26	62.74	129.65	67.63	98.79	28.77	68.28	212.43	76.81	55.98	94.17	39.62	53.07	105.42	22.61	139.34	85.4	61.9
Hsa.27537	200.67	47.63	78.62	56.37	84.39	88.34	60.43	36.78	17	72.72	158.92	27.51	294.76	155.13	502.35	38.1	35.48	38	25.7	25.77	158.07	54.71	56.51	21.78	16.07	39.22	31.81	38.65	29.48	55.65
Hsa.26969	118.71	129.4	74.13	115.28	146.99	104.67	40.7	51.63	16.05	124.84	222.66	18.16	71.3	119.65	342.57	148.48	87.47	103.46	110.26	124.64	377.28	88.19	145.91	40	45.07	177.43	47.15	114.73	108.05	93.57
Hsa.1832	1644.43	973.17	325.05	541.53	774.28	2221.75	1236.3	277.54	89.84	296.63	1224.73	69.13	1214.46	480.36	2008.51	309.49	333.63	124.02	126.43	183.71	61.53	244.74	282.38	49.02	51.83	81.27	16.04	102.76	85.43	137.65
Hsa.3154.1	664.49	97.55	98.46	384.99	249.76	572.44	89.95	16.01	226.34	174.05	464.38	58.52	243.53	749.2	1166.46	401.15	81.88	146.27	272.86	188.78	740.51	183.63	100.25	75.43	117.22	202.22	67.76	261.28	96.56	316.97
Hsa.660	35.35	64.17	81.88	93.64	73.7	95.75	38.48	116.62	47.67	110.38	68.69	19.49	63.02	69.87	160.51	41.2	49.96	130.88	91.45	85.4	158.38	48.97	170.75	61.39	88.96	55.95	79.45	91.02	46.72	32.14
Hsa.983	94.55	80.76	87.81	108.11	124.41	159.17	71.76	47.7	85.75	105.89	97.45	15.97	121.31	183.72	327.11	64.39	105.54	108.96	72.15	188.66	320.12	88.92	129.65	101.36	148.15	84.5	157.37	239.16	49.74	61.59
Hsa.41442	80.8	29.67	38.78	103.15	78.05	102.83	48.41	83.69	40.06	59.9	33.9	36.91	59.89	161.41	250.67	49.15	15.96	58.25	75.93	242.35	192.23	88.78	139.51	22.93	67.26	57.63	212.16	89.36	57.07	100.12
Hsa.24183	118.26	40.13	22.61	19.37	115.27	75.56	42.94	20.61	35.6	55.61	139.15	15.95	85.4	71.22	260.63	44.73	15.93	80.01	32.73	50.72	181.82	71.88	50.36	25.65	46.32	116.74	52.3	80.54	66.55	83.01
Hsa.2897	123.26	74.35	43.92	109.67	80.03	130.72	51.19	27.82	34.04	58.42	176.12	15.87	63.07	238.08	205.51	147.3	88.12	30.62	88.82	40.07	179.16	96.53	92.96	50.23	50.17	131.77	82.65	72.56	141.84	85.48
Hsa.21859	140.37	36.05	37	23.19	203.67	117.94	16.85	26.22	20.61	71.83	162.23	15.81	92.08	190.63	319.12	54.09	21.53	103	78.7	18.88	470.41	78.3	76.12	30.09	23.49	78.68	55.25	154.98	157.1	111.74
Hsa.486	66.1	36.46	48.43	68.83	149.77	116.48	79.82	63.87	24.91	113.59	49.08	16.95	99.93	192.37	285.63	51.95	15.78	92.72	63.78	122.27	225.5	105.78	118.63	43.87	94.11	74.75	90.69	146.84	43.28	37.33
Hsa.2499	370.36	84.58	96.69	107.8	420.67	249.23	177.19	128.55	81.22	196.06	543.51	46.77	272.65	78.14	621.79	165.12	59.24	174.12	89.56	87.03	816.7	315.61	184.12	86.87	111.63	266.69	76.98	290.75	493.97	459.69
Hsa.1939.2	357.84	227.5	112.95	143.15	454.57	557.84	190.26	164.21	107.25	164.56	541.66	168.99	240.77	190.62	1094.43	113.69	345.75	135.9	204.92	37.24	469.9	241.98	175.17	227.79	27.07	177.05	338.36	201.54	240.23	266.46
Hsa.36528	244.46	102.62	75.4	108.7	137.65	375.96	58.63	40.01	67.9	84.34	192.58	15.76	87.94	516.06	636.31	81.05	73.43	67.52	171.36	60.4	945.93	139.93	119.74	47.89	63.85	164.66	28.87	123.98	179.18	107.06
Hsa.18693	218.04	56.57	23.55	31.31	68.54	194.53	34.97	54.43	56.53	42.73	131.66	22.15	68.72	127.02	271.35	79.82	15.73	41.64	56.34	187.1	128.25	75.05	37.99	38.45	120.05	142.21	48.69	106.93	103.62	106.34
Hsa.481	122.72	89.83	176.18	316.26	230.66	213.87	192.73	100.43	141.06	277.85	140.47	70.68	237.48	432.73	598.91	145.71	21.57	181.27	62.01	156.05	347.71	169.7	170.35	95.8	231.08	129.88	151.64	357.74	84.43	134.45
Hsa.9083	63.62	42.6	81.7	123.54	187.37	164.56	114.19	97.65	87.39	91.87	123.96	32.98	106.81	97.48	299.27	59.34	37.41	46	119.4	125.69	73.68	105.53	220.82	64.6	70.5	74.84	106.62	170.43	32.08	83.12
Hsa.3160	173.31	51.48	19.41	38.34	56.4	224.25	24.21	19	48	44.69	128.41	16.35	26.7	168.78	313.24	87.6	38.83	37.86	89.95	145.1	273.2	48.07	41.07	40.22	48.17	112.61	15.65	81.52	72.58	92.54
Hsa.43201	59.78	60.26	83.66	68.35	122.98	97.23	49.62	66.65	35.88	109.98	74.37	23.65	79.91	128.17	225.25	65.39	44.84	53.64	15.64	129.1	125.52	69.67	138.18	47.89	53.85	68.51	90.86	71.78	33.87	37.44
Hsa.1464	347.19	204.01	107.13	62.69	102.45	389.01	52.96	72.27	22.71	67.09	163.31	15.63	423.31	182.8	358.18	183.09	327.4	158.77	161.73	211.2	179.36	142.7	451.1	160.31	98.39	206.58	54.57	114.9	208.09	136.81
Hsa.3072	63.54	83.66	47.11	70.96	20.8	81.37	105.5	50.92	16.44	53.2	108.3	23.49	15.63	118.9	119.88	65.98	56.68	54.05	97.31	34.62	148.06	137.13	102.74	48.51	31.94	96.71	25.05	64.45	66.99	50.25
Hsa.612.2	123.62	66.93	124.61	114.69	205.12	192.19	94.88	154.11	108.46	150.19	136.75	40.1	165.93	240.37	108.02	109.78	15.63	103.24	169.75	280.97	417.54	109.4	184.27	105.12	158.16	287.61	192.32	442.18	72.66	138.96
Hsa.9711	121.54	78.67	135.21	300.35	291.32	250.46	68.51	134.01	60.2	254.78	118.92	15.61	191.85	586.81	473.85	53.53	50.87	107.91	197.75	291.36	460.71	139.07	374.74	40.46	197.31	128.75	104.01	277.36	63.65	108.41
Hsa.2498	64.83	34.32	38.96	49.5	145.07	70.71	30.28	15.61	24.13	63.73	169.09	16.18	89.04	106.31	223.74	60.03	34.91	65.87	54.45	25.5	383.95	75.06	62.35	25.29	38.31	128.17	39.02	87.28	95.88	122.57
Hsa.5514	271.22	898.06	612.02	3030.72	1028.5	1508.99	418.08	283.15	244.55	594.53	538.44	155.25	318.06	391.02	1055.88	121.06	856.38	448.9	487.09	1095.3	474.31	163.41	1048.08	1020.29	361.49	520.98	2034.41	1123.06	1017.45	465.75
Hsa.1776	115.98	125.3	15.9	143.41	51.5	102.82	96.56	46.71	40.13	15.59	105.75	25.89	70.15	63.06	91.24	82.66	81.4	39.67	107.71	80.81	29.48	102.73	96.61	46.75	100.95	94.9	28.96	138.17	45.65	50.28
Hsa.6288	88.58	48.38	38.53	60.49	95.73	105.39	83.68	94.26	41.05	61.66	68.51	15.55	48.94	84.25	291.82	75.58	26.67	67.79	83.55	436.57	324.88	118.56	152.79	118.78	117.16	150.97	128.61	237.77	74.06	57.7
Hsa.7431	42.59	25.87	15.55	47.29	83.02	45.95	42.5	22.58	29.31	34.76	79.49	36.25	52.18	90.9	145.52	64.65	23.15	28.75	33.51	110.77	94.08	46.5	90.89	28.39	33.18	61.41	35.18	81.94	24.53	30.52
Hsa.14478	62.47	87.95	30.25	65.53	35.68	89.58	30.8	40.75	15.51	25.77	72.26	17.5	72.39	68.12	84.94	61.98	45.4	28.88	48.71	108.37	30.84	53.41	59.12	20.14	37.74	76.48	21.43	55.97	45.71	51.61
Hsa.1778	282.92	167.22	61.06	56.28	125.85	220.78	124.44	68.73	40.43	44.48	243.63	15.49	111.28	169.28	322.48	184.06	64.52	85.68	85.25	257.65	115.46	123.04	176.34	76.92	134.78	235.08	41.68	284.15	203.92	143.6
Hsa.329	227.86	62.53	107.86	175.92	169.26	213.38	50.83	39.88	116.69	95.9	185.43	21.22	144.94	545.95	805.7	86.41	15.49	65.16	114.71	61.76	152.01	51.76	77.79	26.7	45.44	81.87	20.76	88.43	54.62	70.11
Hsa.29817	227.07	121.1	15.43	152.5	101.97	279.13	43.84	54.05	97.84	85.61	221.47	41.07	77.55	410.58	426.9	164.85	58.1	119.85	310.26	140.44	846.2	136.63	125.45	141.37	119.07	375.2	59.01	164.67	265.18	229.37
Hsa.317	102.49	69.62	60.08	59.83	78.28	106.32	52.55	45.08	43.22	79.94	116.51	24.69	26.53	112.77	196.65	102.25	55.75	67.7	121.6	181.81	232.34	64.86	59.18	27.19	50.25	80.35	22.4	63.57	69.28	69.28
Hsa.683	76.34	34.01	42.3	30.3	55.41	70.33	36.08	42.82	37	72.6	68.72	15.4	82.27	114.3	179.26	75.45	25.07	67.02	38.55	138.45	198.14	88.16	69.73	49.31	97.86	55.07	69.5	95.4	45.45	48.09
Hsa.7700	43.68	124.76	86.5	205.21	92.59	98.7	38.4	189.42	25.3	97.83	15.38	34.95	107.76	79.24	66.77	57.92	118.4	97.12	124.21	38.85	150.86	22.31	289.62	40.54	64.75	51.03	80.19	132.56	46.07	41.55
Hsa.3071	317.5	119.6	67.14	63.06	74.93	434.6	54.01	30.3	81.21	75.23	166.12	15.36	60.5	156.28	555.64	142.07	56.2	103.13	114.05	257.87	695.46	89.57	45.95	77.72	94.59	100.82	33.02	137.99	172.12	134.69
Hsa.1574	221.76	576.35	80.94	177.79	285.16	553.22	82.03	113.43	15.33	56.17	381.07	40.63	210.24	317.04	727.28	179.23	526.36	133.91	288.76	165.76	143.01	86.69	452.17	94.41	22.25	169.32	128.64	329.62	224.44	213.78
Hsa.33867	152.85	84.13	44.52	87.41	109.08	155.31	112.82	54.78	40.48	68.91	115.65	26.51	69.78	256.05	283.15	96.96	80.44	62.05	116.38	81.63	279.28	120.29	106.2	43.37	76.38	103.12	15.33	143.36	93.07	90.51
Hsa.8856	80.16	58.83	62.02	87	128.02	91.32	57.28	25.46	102.46	114.29	122.48	27.37	119.57	238.82	291.41	72.67	15.29	91.07	33.53	133.38	217.14	106.96	124.59	97.22	80.79	56.16	94.55	195.07	61.31	71.87
Hsa.7741	52.25	57.69	75.1	112.83	122.04	123.11	50.67	47.83	29.75	106.31	44.43	15.21	110.96	163.67	204.19	44.79	15.24	81.78	41.32	120.17	213.13	57.61	125.49	39.44	49.4	41.4	99.55	145.78	57.62	55.52
Hsa.2426	119.13	84.01	97.74	133.34	211.82	114.43	21.85	38.92	28.21	113.95	171.5	19.65	78.4	107.98	71.25	111.61	103.02	92.52	79.26	103.27	362.07	58.72	143.57	17.18	39.83	147.29	21.78	132.1	76.05	68.49
Hsa.27827	114.24	55.36	63.03	47.76	200.61	101.05	41.29	15.13	17.74	64.97	229.3	24.27	80.3	128	150.41	83.55	74.84	88.95	56.74	119.76	351.4	57.77	83.69	30.48	50.34	118.5	43.48	93.73	98.03	99.68
Hsa.5164	39.75	40.14	90.97	57.64	109.88	117.8	31.76	61.3	44.22	107.37	66.42	26.12	61.99	110.38	104.36	37.89	32.42	76.12	61.33	123.18	188.22	46.34	93.31	37.31	75.66	33.35	69.78	78.73	41.6	46.92
Hsa.1254	1204.3	1133.14	319.42	339.77	920.73	525.33	491.1	249.53	535.68	369.19	925.85	115.17	313.75	496.6	1298.48	1001.42	141.3	579.97	592.48	1821.27	876.38	359.07	855.77	1024.14	1638.66	2324.24	41.11	1777.27	924.52	445.65
Hsa.3813	576.22	210.02	77.01	116.65	189.29	729.12	199.75	197.9	258.32	126.16	346.48	69.95	113.08	357.06	232.68	185.47	26.48	57.44	169.68	440.64	551.93	173.96	78.16	72.14	146.39	464.53	54.3	184.53	104.85	148.86
Hsa.56	50.47	40.38	58.6	78.52	54.14	71.09	20.37	47.24	16.78	50.27	59.72	15.06	52.33	76.5	113.32	77.94	26.48	69.03	54.52	208.02	134.49	43.25	87.23	33.9	67.79	47.13	129.82	64.23	47.29	41.26
Hsa.3225.1	190.56	75.81	56.46	134.03	153.88	246.54	116.7	61.89	137.27	86.76	240.24	24.78	71.76	278.05	341.25	190.95	79.92	85.34	161.38	163.04	367.98	105.44	84.9	112.25	127.15	162.26	61.11	132.66	82	84.61
Hsa.3182	92.42	68	62.11	98.87	63.35	155.16	71.98	49.82	59.96	62.28	139.1	15.02	28.7	219.61	260.53	95.24	79.49	47.66	94.32	78.47	238.99	122.19	71.38	71.25	68.09	127.33	29.32	100.15	168.99	84.44
Hsa.6619	103.77	26.64	37.09	228.42	153.26	124.29	53.72	128.52	42.24	77.01	80.17	20.35	95.99	171.98	269.98	55.17	15.01	66.87	133.86	165.62	316.21	106.99	172.94	48.74	101.49	45.7	57.97	187.61	106.53	65.24
Hsa.654	605.66	407.9	612.47	50.87	848.06	812.69	677.07	941.05	1218.68	801.7	545.08	532.66	348.17	1245.47	935.93	462.22	18.58	1704	293.58	2097.82	1789.38	577.15	1055.9	1094.53	897.64	1158.42	1784.05	1782.23	289.22	220.02
Hsa.32.1	331.31	174.21	45.58	65.74	83.81	337.08	180.58	38.01	104.05	86.64	336.88	14.99	37.62	158.35	590.34	107.61	154.28	38.8	75.76	114.39	351.44	95.61	119.48	46.73	35.09	156.58	33.3	88.44	90.7	125.59
Hsa.3252	180.66	120.39	62.98	54.14	74.3	433.98	108.15	83.36	51.57	57.03	144.36	14.98	101.42	174.02	534.19	243.64	112.37	96.51	141.73	251.23	819.88	179.53	140.91	227.23	222.78	228.6	122.08	249.15	200.6	242.66
Hsa.1410	284.7	195.87	53.64	64.47	124.55	313.59	95.88	110.83	14.95	47.08	209.89	21.1	38.18	49.07	299.96	584.21	156.18	131.07	143.28	502.35	211.33	149.96	180.97	53.72	221.27	269.5	63.18	229.1	367.34	218.13
Hsa.3127	339.42	47.44	37.42	117.76	56.34	351.37	52.67	56.48	85.62	52.94	221.61	24.18	50.89	317.37	294.8	144.03	14.9	73.22	97.69	139.79	464.46	61.51	73.08	40.37	40.74	171.53	43.23	157.42	132.28	138
Hsa.9641	72.31	38.2	79.23	63.6	96.34	94.69	51.94	57.41	47.38	83.98	83.81	40.63	83.85	121.78	142.95	42.17	39.92	80.06	62.36	174.52	215.48	75.91	99.99	60.16	80.65	75.97	94.67	105.13	36.8	38.86
Hsa.2240	159.4	60.9	50.04	48.16	156.42	102	54.37	62.99	19.59	64.59	144.11	14.84	167.31	131.88	435.75	38.88	25.8	64.56	69.92	69.51	286.45	86.37	47.49	17.74	18.36	104.57	60.72	110.53	141.48	99.09
Hsa.10522	465.97	236.57	64.21	193.13	127.24	267.08	72.32	140.93	16.01	22.7	286.08	14.83	139.58	85.27	299.55	89.33	456.55	151.42	81.11	138.53	32.08	217.94	313.65	141.13	89.45	51.02	27.34	84.17	127.71	104.97
Hsa.25536	144.54	97.95	218.68	176.73	318.4	114.2	16.2	88.39	15.28	361.81	126.28	41.32	87.22	77.35	304.35	166.21	140.21	212.73	184.51	212.6	662.13	83.78	95.03	14.82	109.46	90.22	118.47	189.27	207.71	187.65
Hsa.2085	101.45	73.05	51.36	52.59	191.68	98.65	42.34	20.59	35.8	76.05	196.23	28.69	77.11	117.34	194.42	61.47	372.74	84.53	48.68	14.82	303.84	45.77	51.48	32.47	40.55	121.34	52.37	98.23	65.91	84.65
Hsa.1079	169.87	207.16	52.77	101.24	91.79	147.27	104.22	113.49	46.64	44.09	200.35	14.79	128.71	174.3	167.39	118.05	139.94	71.63	74.47	108.99	61.24	109.61	169.06	70.18	72.02	124.76	51.79	144.24	76.89	75.54
Hsa.43226	91.57	51.38	112.25	108.77	138.87	116.41	73.59	62.35	92.48	151.78	127.65	36.11	78.51	148.16	95.82	126.72	32.91	93.44	48.76	209.35	191.58	116.81	74.31	61.74	100.26	84.57	124.52	114.6	54.85	58.17
Hsa.12241	118.97	130.06	44.19	88.31	67.3	131.21	72.69	64.11	33.99	55.74	113.47	19.62	88.83	130.29	124.27	90.52	111.97	70.89	107.48	80.58	70.84	74.97	113.72	32.42	62.29	107.31	32.03	105.94	64.17	65.29
Hsa.41098	268.31	71.52	14.76	162.75	185.84	255.7	172.06	19.46	147.11	104.24	414.78	50.42	111.62	553.72	1281.96	285.53	88.12	34.73	207.5	159.19	679.99	133.48	283.48	106.83	67.33	251.01	75.19	138.96	107.32	92.28
Hsa.2551	748.33	226.18	321.74	95.38	1477.32	703.41	160.44	147.22	348.95	344.19	622.29	400.71	745.2	1387.09	2058.68	186.58	54.97	373	323.68	156	567.6	205.18	391.03	41.19	199.55	1041.83	258.55	400.91	257.94	324.59
Hsa.108	174.4	85.98	72.11	62.4	108.65	394.85	41	40.29	21.05	43.46	158.79	14.72	255.32	115.06	350.44	233.39	732.99	186.95	141.23	423.96	88.21	264.67	362.95	154.56	144.18	73.91	20.83	87.74	273	144.78
Hsa.2330	393.77	36.51	73.68	100.37	401.7	215.18	152.95	155.11	110.77	254.93	408.27	76.51	254.33	173.51	972.49	68.5	14.69	93.92	91.39	35.47	596.44	183.09	91.51	54.56	53.05	236.85	104.07	154.64	238.6	250.27
Hsa.1786	225.95	150.58	36.35	49.7	70.51	385.71	66.76	56.98	28.58	24.21	160.59	14.66	82	110.97	213.93	124.15	35.16	75.67	164.52	278.21	150.94	114.26	151.28	52.58	142.18	147.5	35.12	139.14	307.15	110.9
Hsa.2209	60.09	43.43	24.01	59.55	117.88	103.76	25.88	21.51	14.66	59.83	92.41	28.35	43.7	64.05	151.18	50.85	47.85	45.57	34.91	42.9	206.75	25.28	58.09	15.35	19.69	39.83	39.39	51.94	86.58	39.91
Hsa.491	94.37	33.07	63.08	71.13	87.74	123.76	46.57	38.04	37.28	71.39	86.76	20.01	114.84	305.22	380.97	103.22	14.65	104.56	70	201.1	507.57	121.8	151.25	79.97	91.38	158.05	132.98	231.63	150.36	81.1
Hsa.41152	118.22	106.25	50.96	97.77	112.14	146.85	87.48	44.55	41.48	99.06	164.33	14.61	30.05	141.82	224.37	110.63	92.76	40.84	107.59	156.62	191.47	84.48	93.8	56.42	71.9	129.98	25.32	30.11	52.56	45.17
Hsa.28641	210.92	37.76	24.62	39.13	67.25	137.99	52.42	19.42	44.87	39.93	112.21	18.64	38.82	132.47	337.54	97.49	34.72	22.67	142.85	105.65	339.8	79.33	37.93	39.97	59.8	114.61	33.71	82.57	81.74	112.95
Hsa.9332	39.67	26.48	56.57	64.64	52.55	34.91	26.88	33.75	20.52	48.29	44.34	14.56	29.04	55.9	79.16	38.33	47.02	45.48	39.73	91.57	75.46	46.1	60.53	23.77	30.97	26.39	29.54	43.99	23.78	37.85
Hsa.1543	147.58	103.18	23.67	45.4	40.87	208.89	69.75	106.11	34.31	17.27	114.52	14.64	135.49	90.54	240.73	25.81	25.08	46.21	31.52	166.3	35.66	44.73	51.81	20.06	30.77	79.91	14.56	54.36	53.99	78.05
Hsa.2344	875.03	83.64	189.22	102.72	621.85	580.55	202.07	48.58	74.1	325.83	760.64	38.98	478.76	346.63	1851.17	62.64	53.16	92.34	23.38	31.36	184.17	126.64	52.11	35.2	14.55	20.75	23.03	38.84	34.45	168.72
Hsa.2561	488.49	450.61	328.72	1126.2	567.04	404.8	532.18	294.87	140.8	365.45	938.62	146.78	619.56	932.35	580.04	417.84	279.5	417.12	438.54	14.55	670.39	599.25	960.68	182.19	179.41	532.3	376.53	641.7	312.38	327.76
Hsa.26945	169.89	114.48	261.51	223.16	490.96	357.39	82.07	116.54	32.24	295.43	337.68	41.12	113.63	193.24	62.98	188.57	133.2	244.06	180.42	312.43	717.92	103.32	162.56	31.09	96.21	288.2	87.62	98.85	114.58	97.64
Hsa.10658	74.15	99.45	38.01	54.98	40.35	159.86	40.39	44.15	26.87	23.59	87.85	14.51	61.19	110.03	97.45	59.62	105.24	55.25	52.68	112.75	47.78	44.44	64.75	27.5	36.77	59.96	31.24	134.35	40.89	55.08
Hsa.9574	125.84	51.15	61.5	85.54	123.74	144.94	58.44	18.83	208.6	86.13	74.15	14.51	63.43	170.34	379.11	37.62	35.17	141.03	70.5	415.21	471.75	122.15	150.8	98.27	209.33	70.29	361.55	134.12	49.43	55.5
Hsa.1578	109.68	133.18	38.55	84.94	65.44	123.64	99.54	84.53	34.68	14.5	152.09	22.83	181.81	191.59	213.09	110.6	130.29	55.55	78.48	160.61	62.71	117.39	163.72	45.54	81.52	152.77	24.43	139.58	78.73	80.37
Hsa.1444	232.57	136.37	27.45	48.17	97.67	185.35	48.78	81.55	27.67	41.87	453.29	18.83	116.5	77.88	257.07	98.61	139.06	33.96	48.72	114.12	43.28	48.56	94.72	112.49	47.56	74.33	14.48	91.96	60.73	100.31
Hsa.32298	246.24	105.93	93.54	134.67	152.66	269.22	136.88	45.41	66.56	92.82	316.94	14.45	70.2	206.95	146.46	217.01	88.98	59.86	151.48	131.35	361.51	118.57	107.14	62.46	66.73	125.76	52.72	97.88	74.15	92.98
Hsa.20602	111	40.12	55.91	63.37	486.14	127.69	155.53	46.65	14.44	99.58	190.35	15.82	112.6	128.77	159.31	51.61	70.55	96.91	111.81	41.16	268.47	107.26	202.31	20.25	65.88	179.94	63.34	208.32	123.95	154.73
Hsa.27481	66.19	49.08	78.37	93.14	179.93	106.13	74.54	33.6	14.44	70.48	129.54	17.4	74.35	113.45	167.35	60.65	81.88	78.88	69.38	40.6	235.66	109.98	116	18.72	49.43	79.85	29.02	101.26	83.08	76.06
Hsa.44244	88.06	46.44	64.84	56.41	67.59	74.09	114.71	28.02	38.83	75.47	89.54	14.42	71.87	126.47	142.96	40.25	32.79	41.86	39.88	46.7	77.25	59.26	94.54	20.91	41.88	39.72	28.46	67.95	27.94	63.71
Hsa.862	34.69	53.71	92.28	133.85	117.7	100.13	27.67	15.35	14.35	100.72	951.08	14.33	68.33	113.33	172.28	58.82	87.83	79.15	91.72	160.71	153.89	98.77	130.4	30.27	30.11	37.98	60.29	87.73	40.82	64.87
Hsa.33967	161.53	62.93	62.68	84.94	126.84	185.78	90.05	32.95	49.53	92.5	154.68	14.3	59.31	217.34	243.62	126.27	73.31	64.54	90.29	168.1	557.42	83.94	47.85	45.93	96.6	161.96	17.99	87.03	119.7	86.89
Hsa.36678	233.81	115.34	59.83	159.92	128.13	125.77	81.95	66.66	98.98	105.21	340.41	31.27	87.75	276.82	212.2	208.47	49.79	53.94	130.48	162.89	138.38	130.96	114.7	43.75	62.87	260.68	24.74	162.28	97.59	93.5
Hsa.3104	265.9	143.64	76.27	108.43	115.92	470.26	74.12	21.36	59.75	79.73	197.73	14.27	98.95	415.44	867.94	199.68	98.29	108.79	156.31	90.22	643.69	113.86	116.78	83.37	53.26	138.9	85.22	132.34	217.54	168.34
Hsa.1655	201.04	182.36	74.85	135.59	134.17	234.24	99.21	71.69	24.39	56.34	265.9	16.56	208.13	200.27	383.61	244.25	195.97	64.69	125.6	104.28	95.09	86.46	165.03	41.42	66.38	134.51	14.24	228.98	140.85	119.74
Hsa.2808	253.46	69.24	24.38	55.73	69.92	279.48	44.97	57.51	82.49	54.5	162.34	19.61	74.71	163.75	391.45	124	41.52	39.02	162.83	375.67	977.42	76.39	97.84	68.72	110.48	309.18	82.11	228.18	141.6	115.71
Hsa.2818	232.3	115.63	33.33	58.41	65.42	315.96	60.8	59.06	62.37	54.61	202.79	14.21	92.85	274.13	528.8	172.87	64.38	89.29	247.48	401.65	856.07	113.41	200.27	52.05	203.96	429.03	38.96	273.76	734.47	284.05
Hsa.6555	78.86	45.58	63.86	57.28	89.52	101.17	75.85	17.18	46.18	100.22	67.64	19.35	55.14	113.24	128.12	52.95	14.18	59.87	26.79	180.82	183.11	84.78	85.89	37.63	140.77	82.64	106.41	120.15	45.44	36.19
Hsa.2125	615.14	196.72	262.17	343.16	1081.28	596.15	391.4	236.45	262.09	570.31	771.7	195.78	496.22	443.05	1636.63	177	235.3	426.2	277.38	67.48	1309.15	419.36	350.53	100.49	231.88	596.89	102.72	756.96	493.77	590.5
Hsa.5226	54.73	73.46	78.91	61.49	108.78	103.65	82.42	54.59	51.58	67.64	106.13	37.79	92.27	153.67	110.17	61.9	29.54	57.41	32.03	45.39	152.55	83.38	78.92	64.85	22.45	53.4	61.45	92.08	15.52	37.47
Hsa.1689	127.1	87.45	24.46	25.61	41.32	151.38	65.57	55.59	23.11	21.32	138.81	14.14	113.07	102.46	155.01	139.99	24.11	32.53	55.88	250.11	64.25	46.85	96.57	28.12	68.07	143.97	30.6	174.69	130.12	130.68
Hsa.43431	120.28	41.66	91.36	87.44	146.76	167.64	82.24	40.81	27.86	111.33	120.29	14.11	74.64	180.05	303.52	76.6	40.93	49.24	49.16	91.87	121.49	100.94	107.05	45.61	68.15	66.05	81.59	93.66	45.34	52.5
Hsa.1596	116.59	82.07	23.52	50.32	63.69	175.84	40.41	40.11	20.5	28.57	150.27	14.08	69.28	128.16	114.16	112.08	76.22	55.64	62.42	84.81	73.06	42.62	102.74	18.57	57.74	81.5	20.15	69.68	52.82	37.19
Hsa.21957	114.01	23.51	79.49	117.54	200.68	129.68	28.73	29.86	32.04	93.06	104.79	16.58	88.94	97.22	145.9	82.96	86.97	55.23	66.31	87.88	498.05	47.92	67.92	14.06	50.75	100.89	51.9	106.88	81.07	102.76
Hsa.3110	109.36	51.6	20.71	83.52	85.02	128.43	80.91	31.18	51.26	54.63	153.97	18.64	24.67	141.59	62.49	101.65	52.65	24.5	71.46	47.15	180.76	78.37	53.89	47.5	29.13	96.89	14.06	69.99	60.74	47.2
Hsa.25813	107.24	90.69	127.47	74.77	247.73	144.71	94.57	33.97	40.2	150.05	104.49	100.79	239.83	228.26	157.59	33.37	108.89	236.53	153.07	14.03	259.1	153.58	93.81	41.74	66.52	20.35	87.99	133.42	155.22	151.86
Hsa.295	146.62	44.81	23.4	32.21	57.52	155.76	44.73	37	41.91	33.83	80.59	25.6	62.88	259.28	262.84	21.55	56.52	46.5	83.42	59.39	288.96	88.71	63.19	26.03	19.27	132.35	14.01	139	136.16	103.35
Hsa.2621	154.13	22.5	131.31	74.06	265.75	127.92	58.69	45.7	13.96	212.05	120.1	29.49	104.65	137.39	194.35	128.88	63.93	168.29	18.91	224.14	391.12	109.99	148.8	57.42	105.07	97.93	73.69	118.67	86.02	101.38
Hsa.818	99.02	79.05	123.79	276.25	227.93	170.42	95.97	129.82	37.65	94.63	141.35	34.35	140.39	130.93	268.79	51.67	78.51	98.14	103.24	87.44	101.37	81.39	285.33	70.56	43.55	42.54	203.03	47.64	124.36	30.79
Hsa.6104	52.31	42.57	62.89	87.58	62.29	103.78	32.06	65.54	54.57	72.34	83.07	60.32	76.86	146.74	260.92	44.23	13.95	87.41	62.49	138.75	246.53	61.52	122.9	34.28	112.56	84.64	126.1	119.95	59.75	63.73
Hsa.1887	151.34	184.52	77.18	29.93	128.45	163.27	56.5	53.86	20.62	59.38	160.18	13.93	135.28	110.58	111.98	133.82	133.73	50.77	127.08	271.34	82.86	75.67	123.46	54.09	90.67	162.39	35.86	130.48	76.14	81.04
Hsa.1045	780.96	332.52	47.03	137.89	167.22	572.04	184.67	222.74	52.3	80.95	510.42	13.92	156.97	214.42	692.29	519.64	194.53	211.46	262.1	767.72	330.99	376.95	380.79	101.27	164.25	556.07	105.34	725.79	635.58	520.89
Hsa.24368	82.22	86.75	63.74	80.43	184.76	117.91	52.93	13.9	26.43	87.75	149.48	22.66	36.53	123.58	209.66	88.95	112.22	91.59	69.16	59.16	282.94	65.55	106.49	34.3	26.43	127.27	62.24	92.32	90.09	75.42
Hsa.2154	388.35	54.34	72.7	61.93	416.47	222.79	135.27	258.23	71.13	161.41	359.83	52.04	304.48	451.27	1121.68	188.83	13.89	247.91	123.44	36.52	758.83	254.62	214.72	55.11	97.45	344.29	103.03	307.03	249.12	254.36
Hsa.14031	242.1	132.29	31.72	52.01	98.55	232.31	86.68	55.52	15.51	35.55	180.14	20.08	118.51	102.58	334.06	122.22	122.6	77.85	56.15	82.1	102.45	94.83	151.21	31.47	71.95	166.36	13.87	92.51	115.19	73.87
Hsa.2998	156.01	116.07	70.56	99.55	137.54	222.92	96.72	63.87	57.89	108	205.01	33.97	51.82	139.05	166.8	143.56	105.81	64.86	157.65	196.15	369.58	110.68	119.19	76.21	99.55	110.75	31.82	137.2	134.54	85.51
Hsa.789	66.66	92.78	117.27	110.23	139.11	162.59	47.69	94.75	36.61	116.23	36.57	30.66	99.1	92.76	104.52	84.74	163.82	172.44	83.4	220.45	233.27	67.25	94.75	89.28	88.41	47.37	145.23	157.12	71.21	66.92
Hsa.928	181.28	71.55	224.07	149.72	117.87	159.2	132.93	352.2	108.37	96.71	116.41	37.6	209.62	279.28	737.29	75.73	13.84	68.92	101.26	181.55	175.24	131.53	169.51	35.98	71.88	100.9	147.25	230.78	51.04	75.09
Hsa.42443	62.97	64.3	46.3	67.02	99.04	74.47	60.02	41.54	44.08	74.68	115.79	36.65	69.12	96.61	122.47	97.76	29.49	69.43	35.37	121.55	133.4	79.37	103.17	28.88	72.63	81.68	59.9	53.16	26.1	29.46
Hsa.2959	102.5	70.32	60.14	80.44	84.82	128.88	49.97	30.92	34.75	67.42	101.61	13.84	33.21	123.65	203.64	145.31	77.1	70.33	140.34	203.83	326.94	68.54	107.77	51.74	96.47	125.99	29.02	89.55	97.47	71.62
Hsa.907	54.4	89.47	188.71	104.78	208.65	217.41	107.27	108.9	91.41	229.17	157.31	75.18	173.71	251.75	338.92	197.52	44.15	172.76	81.32	357.72	382.93	173.29	181.28	138.14	204.83	124.28	127.66	154.6	72.09	90.11
Hsa.9103	90.67	51.62	94.78	195.85	259.33	175.83	45.01	29.91	22.04	110.95	344.31	13.82	56.71	51.46	164.31	71.23	52.68	84.54	45.64	88.6	128.06	97.79	155.62	28.95	59.8	28.91	26.05	137.55	28.87	48.66
Hsa.2964	240.03	90.96	28.95	51.89	75.78	237.56	74.09	37.37	57.96	55.77	200.38	13.8	56.27	126.35	405.9	274.18	57.8	68.91	127.8	308.42	419.02	120.01	95.99	84.07	103.66	387.39	26.83	128.07	136.96	101.45
Hsa.25762	137.47	15.06	47.16	30.31	212.71	123.72	43.89	16.61	31.27	78.69	138.77	34.93	117.13	211.67	353.73	37.54	21.43	105.76	87.13	48.49	671.46	132.49	48.58	13.77	18.43	74.88	44.44	153.79	196.95	188.39
Hsa.44229	55.52	15.01	45.83	37.67	46.95	40.15	32.85	30.79	24.33	27.82	78.19	14.93	73.93	105.21	148.76	64.91	38.9	51.71	35.97	15.15	92.37	55.74	69.3	13.74	32.09	32.68	37.3	55.33	25.09	26.77
Hsa.297	150.98	78.5	49.7	84.34	104.14	149.85	54.5	36.88	60.09	77	199.51	13.7	20.13	149.67	137.5	146.21	109.15	66.79	186.59	168.72	326.49	141.38	94.26	86.66	82	176.2	26.56	77.67	96.93	97.67
Hsa.1140	271.4	134.34	23.18	32.75	50.05	121.61	61.42	129.7	27.5	44.58	145.95	13.69	106.95	111.21	253.47	284.59	31.55	103.02	99.07	386.17	96.89	83.24	171.39	66.5	206.14	192.18	42.15	122.19	224.93	141.11
Hsa.2343	228.94	194.07	94.22	219.43	269	158.98	167.21	145.01	13.67	129.52	584.96	20.38	117.72	220.51	726.08	135.95	150.7	99.59	173.6	32.98	309.2	224.51	453.17	16.08	52.5	233.72	21.77	211.75	70.84	91.27
Hsa.2570	57.37	55.13	50.55	60.98	156.22	70.01	71.38	81.18	15.15	77.27	111.3	26.62	101.44	195.01	182.34	43.14	37.9	72.17	96.48	24.84	81.42	129.97	150.53	13.67	33.79	62.74	15.36	125.33	90.4	103.36
Hsa.14914	337.06	258.85	55.97	100.2	94.43	263.38	133.01	234.45	25.39	49.46	235.24	13.62	144.04	239.12	374.65	173.24	101.51	98.26	120.98	113.94	40.19	187.99	286.05	45.37	82.51	115.19	38.92	242.82	264.53	156.94
Hsa.11582	390.84	132.79	65.83	51.76	71.28	322.69	88.76	80.19	14.31	43.13	194.33	13.61	201.8	149.02	486.52	124.19	144.33	75.82	60.49	114.43	72.4	85.21	280.02	53.7	40.97	61.41	19.51	58.87	93.64	77.08
Hsa.9353	84.98	39.24	27.52	62.03	80.75	87.87	33.16	30.43	23.65	43.69	56.58	13.61	57.39	101.82	184.45	70.54	47.35	73.46	64.26	109.96	262.16	101.56	154.65	21.98	76.09	65.31	84.38	130.2	51.82	49.03
Hsa.32463	67.01	37.04	61.75	48.72	69.76	83.66	61.9	27.45	32.55	79.04	94.21	15.25	14.28	102.03	120.85	67.58	35.56	26.6	63.33	69.49	143.22	91.41	61.18	17.31	26.76	92.27	16.64	33.74	38.93	26.77
Hsa.8839	34.02	50.78	55.58	60.81	102.14	64.48	63.9	39.29	30.79	136.29	69.64	24.95	37.78	34.04	85.74	36.42	37.53	66.02	31.52	121.29	100.8	42.64	65.99	18.61	56.71	51.47	35.68	31.95	15.68	18.8
Hsa.24582	146.44	64.2	43.68	40.4	243.41	145.27	51.34	13.54	54.86	93.42	143.84	53.71	191.9	302.31	475.26	68.66	42.82	588.98	150.43	213.61	1236.55	230.44	236.3	145.47	53.15	313.1	332.16	225.6	357.59	359.18
Hsa.2210	114.71	48.06	42.85	45.1	190.5	131.08	53.79	13.53	47.84	81.67	130.09	71.03	92.09	209.37	364.92	75.73	95.18	398.97	113.22	126.58	1455.22	151.83	83.98	32.8	69.38	218.79	55.58	265.06	411.19	233.28
Hsa.952	50.49	27.36	58.2	256.97	67.58	57.67	36.35	62.16	39.94	88.56	75.18	13.52	73.93	160.82	224.29	46.57	22.72	77.85	56	80.2	215.43	50.81	83.64	14.12	52.82	147.87	36.1	198.68	53.1	49.95
Hsa.3132	73.61	73.65	23.55	207.76	48.2	68.9	97.32	54.57	58.12	62.15	142.52	17.89	30.45	69.7	82.65	105.18	52.2	39.36	81.61	52.16	109.77	120.21	76.9	42.45	57.89	116.11	13.52	80.5	48.74	36.04
Hsa.10105	119.75	83.15	24.72	25.28	50.09	109.19	72.62	74.08	27.02	13.52	112.88	14.42	81.14	87.58	125.42	89.68	43.75	70.24	29.14	109.14	67.66	128.63	78.34	30.61	68.28	83.24	34.29	117.85	54.79	44.73
Hsa.10437	156.45	85.81	35.96	66.79	82.5	110.26	59.2	41.17	34.15	27.43	100.41	13.51	91.75	106.7	174.07	55.97	53.01	36.16	79.06	99.38	60.96	53.42	71.61	24.18	22.94	131.99	36.69	131.48	87.85	65.24
Hsa.2387	83.65	53.38	43.79	98.8	93.74	54.88	67.61	26.38	40.63	64.31	95.94	13.8	60.33	70.35	209.15	36.35	29.84	76.04	55.94	50.15	126.67	74.51	93.86	13.46	30.96	82.47	25.46	86.04	82.78	43.51
Hsa.3715	309	106.02	67.11	173.17	155.39	438.01	84.86	13.44	165.45	91.82	235.22	35.57	109.07	183.77	531.24	213.6	62.93	36.36	77.19	135.56	382.51	84.24	64.49	143.62	110.48	168.6	77.08	90.03	115.92	140.51
Hsa.944	186.72	431.08	348.44	264.03	311.9	633.04	742.53	745.94	383.25	408.82	456.65	128.76	603.86	847.76	829.18	154.96	717.67	683.33	200.61	13.44	546.54	547.73	1071.88	462.67	490.46	410.32	478.68	1336.87	261.81	171.81
Hsa.2280	61.95	36.2	14.3	48.62	208.32	223.82	95.08	99.63	29.74	64.18	256.91	13.41	128.69	150.71	371.43	42.44	41.05	235.96	62.85	49.77	560.84	431.6	165.13	73.08	60.93	229.52	93.36	266.98	219.16	115.05
Hsa.1731	73.24	113	34.39	50.1	68.44	113.72	29.59	36.67	16.81	23.12	91.66	13.37	46.71	54.44	68.01	75.99	83.09	39.38	722.09	110.2	573.1	61.3	48.55	26.08	54.83	111.84	21.89	99.43	51.98	61.14
Hsa.21195	60.29	31.25	39.12	30.22	87.69	30.44	51.6	70.17	30.17	81.44	73.01	27.63	71.9	80.57	79.92	39.04	40.34	28.69	47.75	13.36	96.08	53.38	89.76	19.38	33.99	70.48	16.7	44.79	27.7	13.51
Hsa.1373	108.39	197.8	51.28	138.44	23.58	33.39	201.24	117.1	29.09	26.52	83.06	13.35	84.77	116.38	88.56	115.31	231.91	46.25	119.96	17.17	43.26	166.29	170.25	26.03	43.05	97.22	18.12	107.78	34.02	41.11
Hsa.3461	72.51	46.3	21.78	44.41	56.79	98.51	38.49	21.73	41.13	48.43	72.06	23.92	19.09	89.4	92.27	48.67	78.61	48.33	70.47	85.67	309.61	51.45	24.94	84	42.63	48.28	49.21	43.91	44	43.38
Hsa.29940	95	66.55	61.85	124.75	85.8	114.81	40.96	29.98	56.28	96.64	115.87	13.32	52.59	178.71	229.23	113.35	47.14	94.03	123.66	132.35	537.28	94.81	95.15	56.67	99.92	102.62	24.28	115.95	131.67	128.26
sa.19001	218.28	84.12	62.35	126.63	433.63	101.67	106.32	55.74	58.05	208	293.41	41.94	110.44	245.07	516.94	69.52	51.56	274.08	222.63	13.3	545.47	254.1	139.7	56.04	39.33	210.15	38.31	201.01	357.65	350.61
Hsa.13072	141.27	135.97	44.54	87.46	101.37	114.81	55.62	45.98	18.5	26.05	126.03	13.98	95.21	119.94	140.13	123.47	79.57	48.44	90.4	109.35	78.42	84.38	104.84	13.29	55.22	109.05	21.12	146.16	82.14	72.13
Hsa.2742	81.69	60.16	85.36	70.81	185.82	89.27	81.61	33.97	35.65	97.68	186.08	13.28	93.88	139.55	210.37	68.29	55.38	69.75	75.2	42.2	311.04	110.25	114.42	28.49	36.03	114.51	58.24	100.84	69.39	58.59
Hsa.21562	236.92	29	42.29	66.93	172.79	98.7	78.33	90.46	57.56	79.23	256.92	42.84	43.1	45.62	88.22	204.86	17.39	116.16	118.69	124.1	778.36	328.62	185.89	135.97	91.15	485.46	154.08	214.88	220.26	277.74
Hsa.2486	89.84	48.44	20.89	32.89	181.12	94.83	41.42	31.18	33.97	60.72	144.94	13.28	71.49	61.07	212.38	22.79	96.79	67.05	69.31	16.84	204.32	83.58	68.21	21.27	16.82	39.78	29.56	97.91	38.45	95.31
Hsa.121	358.06	157.33	34.64	13.91	118.79	133.47	62.71	185.66	22.79	36.06	171.92	13.26	188.85	127.52	317.01	141.83	70.78	126.99	105.36	671.17	143.49	160.36	119.48	13.84	110.7	454.52	39.64	94.04	223.24	160.72
Hsa.43405	106.47	51.99	103.21	196.39	183.23	238.8	77.99	34.23	46.75	133.51	76.18	31.57	124.51	79.96	321.1	50.32	22.63	49.27	34.98	112.51	265.33	31.73	126.34	27.94	43.88	32.66	128.14	117.82	46.86	44.58
Hsa.41231	75.56	40.77	46.7	35.19	81.51	76.99	40.43	31.41	33.54	78.86	82.63	21.44	54.15	134.14	104.33	82.7	32.86	55.68	45.51	109.25	146.99	102.38	80.9	45.99	63.95	61.92	84.21	72.54	28.91	33.88
Hsa.716	77.5	19.03	91.86	97.19	119.99	107.68	52.14	55.89	57.06	92.03	81.49	28.31	113.81	157.96	74.15	57.42	13.16	75.11	51.53	90.41	133.97	75.22	75.36	57.06	62.38	70.84	67.74	102.42	44.16	43.17
Hsa.3141	105.67	63.25	41.3	73.68	69.1	132.21	48.3	20.21	24.55	71.98	127.44	13.16	39.6	89	140.64	111.73	61.07	27.58	131.53	190.8	306.52	69.01	74.32	28.82	78.9	159.04	19.77	97.84	116.85	83.2
Hsa.2391	74.03	76.13	62.1	76.61	137.72	114	53.51	30.04	13.13	71.34	162.52	18.9	77.08	109.1	46.45	72.87	71.85	61.59	63.6	32.86	206.04	73.36	91.64	15.36	24.89	90.6	31.11	75.4	67.41	62.31
Hsa.11240	140.9	75.3	47.51	80.4	101.12	101.35	32.57	67.99	21.72	50.99	90.29	13.13	60.28	67.64	257.86	116.24	94.34	47.57	137.64	220.97	94.15	47.24	86.06	14.05	76.23	86.31	24.72	155.81	99.88	79.25
Hsa.21939	95.86	53.63	58.76	165.59	184.48	178.24	66.93	20.61	13.13	55.47	241.59	73.5	90.23	179.54	217.68	74.61	44.77	76.69	116.99	37.78	297.39	81.13	196.56	23.27	49.68	160.14	54.4	28.21	124.45	128.74
Hsa.28390	90.84	73.78	38.33	63.89	56.21	100.82	26.84	27.2	51.55	50.26	125.95	13.09	22.29	151.84	173.77	51.49	47.39	44.55	76.63	40.01	186.21	76.15	90.92	47.83	32.6	71.83	13.76	57.35	67.26	53.18
Hsa.1356	126.09	31.52	17.84	125.89	36.22	78.08	41.09	84.4	27.45	32.37	85.35	17.27	82.83	111.62	132.43	75.61	32.69	29.11	70.28	56.84	34.91	23.49	52.56	13.21	55.59	50.28	13.81	29.05	76.54	68.52
Hsa.1380	112.79	161.94	34.34	23.59	89.69	199.8	32.99	17.62	34.94	13.06	74.43	15.47	254.75	590.48	271.63	145.13	56.55	34.52	202.51	153.48	54.61	118.36	140.37	82.9	49.37	158.93	24.65	284.57	119.84	588.49
Hsa.15776	377.24	192.85	27.85	101.45	103.97	298.73	128.49	65.32	51.14	50.79	157.81	23.25	330.86	155.52	434.82	123.42	99.47	78.93	80.72	122.64	53.68	105.11	114.4	62.06	100.77	151.16	52.13	60.43	83.73	115
Hsa.28939	763.63	92.63	85.97	62.06	204.82	690.19	84.84	26.94	17.79	132.41	463.52	15.38	77.68	335.27	1233.73	154.36	110.61	57.56	55.6	106.58	270.12	81.26	43.8	37.24	36.94	64.91	13.04	35.5	51.41	66.26
Hsa.2928	78.21	36.28	77.25	54.23	51.19	82.83	23.43	36	45.47	57.8	106.57	13.04	24.5	64.03	124.66	137.39	95.16	82.85	99.31	186.98	540.02	80.91	116.1	51.81	115.38	246.73	16.18	186.34	110.06	101.56
Hsa.3093	142.88	47.62	16.49	31.41	37.08	169.87	17.83	16.9	31.07	40.74	59.06	13.03	27.44	93.28	233.81	108.51	27.05	58.06	106.61	92.29	497.73	53.69	53.22	34.54	41.97	175.34	24.13	64.13	136.03	94.1
Hsa.1788	133.71	162.24	29.64	101.86	63.99	149.09	93.08	89	41.68	19.43	179.46	13.37	100.27	180.94	175.86	133.61	174.26	61.49	117.85	118.29	80.25	127.35	123.94	42.05	74.14	137.78	12.99	114.98	64.14	74.76
Hsa.1315	1211.07	326.56	99.84	201.33	260.45	790.98	332.22	226.71	45.69	90.9	596.98	31.34	404.88	417.32	1218.77	807.26	96.92	320.47	202.9	378.82	56.1	525.08	499.97	27.35	252.23	962.9	12.94	859.93	135.28	252.33
Hsa.542	119.05	53.33	107.87	154.76	145.99	120.7	69.92	48.83	74.79	206.64	87.24	31.05	176.53	370.93	414.6	88.96	12.89	117.46	49.91	129.85	250.84	148.52	115.26	72.54	87.47	95.5	102.13	151.59	70.69	73.85
Hsa.42317	51.23	33.41	59.3	99.18	110.21	55.13	42.98	47.29	12.89	59.01	72.23	14.56	87.86	103.12	126.81	63.27	152.89	53.61	53.16	63.97	113.4	48.32	89.89	24.5	42.3	52.59	28.94	122.84	31.21	29.71
Hsa.1557	163.81	95.87	35.98	42.04	55.73	169.21	60.2	96.39	18.5	29.66	127.33	14.66	88.59	85.23	245.91	72.45	54.44	34.63	68.26	136.54	63.39	65.51	90.06	12.88	67.36	113.08	46.96	130.9	118	93.23
Hsa.32411	163.04	95.53	43.5	81.71	75.62	192.81	57.79	28.6	101.11	63.19	143.8	12.88	43.74	84.43	120.68	85.45	25.67	70.5	98.23	238.97	317.21	62.3	56.99	64.03	73.83	196.11	32.97	57.86	78.41	97.68
Hsa.21933	106.24	35.71	47.26	28.15	105.92	93.11	43.68	28.4	19.16	60.56	227.95	24.56	100.22	145.38	286.63	90.78	112.41	63.92	12.83	37.66	235.17	47.87	91.44	24.18	27.25	106.48	39.39	116.1	63.59	67.34
Hsa.1090	453.59	158.34	66.78	78.08	127.92	364.46	83.02	40.29	34.88	52.48	277.42	12.79	214.4	341.06	483.77	122.86	78.73	103.69	121.66	99.25	53.5	170.84	157.5	37.76	117.31	230.41	50.04	322.85	235.97	225.76
Hsa.11232	130.39	148.28	12.76	47	50.92	178.13	121.46	233.76	56.6	41.1	134.35	29.85	100.91	101.05	69.96	127.11	84.4	79.55	133.3	137.59	49.84	100.9	129.23	99.69	69.44	100.71	120.69	137.86	107.35	133.01
Hsa.3248	173.19	61.71	20.66	56.1	68.85	218.58	39.02	37.51	40.21	29.93	121.3	12.75	34.33	106.39	124.67	78.33	43.1	35.7	87.97	131.77	358.67	51.33	52.65	33.77	45.25	116.42	18.25	69.36	88.01	62.51
Hsa.45449	65.09	18.54	39.07	65.83	69.6	88.55	45.71	72.22	49.19	76.68	70.68	16.48	88.03	145.04	203.62	53.58	12.72	53.63	79.95	143.8	175.42	84.5	93.24	47.43	103.04	90.42	122.42	137.5	47.36	41.63
Hsa.8164	100.66	87.35	97.43	136.7	113.21	134.41	102.92	63.79	83.89	136.63	251.69	12.71	171.2	237.91	222.92	113.5	73.72	111.68	49.37	124.79	231.47	114.13	168.52	101.45	100.8	108.9	120.42	210.46	51.33	60.06
Hsa.306	86.92	28.48	67.98	58.3	61.35	103.01	33.86	15.07	55.14	41.75	91.18	18.91	46.2	102.84	161.25	65.59	27.54	70.02	71.76	88.61	193.24	43.09	25.49	41.24	38.48	81.47	12.68	52.59	43.58	50.07
Hsa.9246	74.85	59.42	65.39	130.91	143.5	98.35	86.02	77.9	64.58	42.89	212.9	104.85	191.37	273.92	334.73	74.85	22.77	58.59	55.07	34.99	176.31	85.65	177.69	41.39	52.26	118.28	81.46	113.3	38.69	35.08
Hsa.43304	36.06	38.52	43	47.8	53.77	48.49	33.28	47.86	28.83	73.91	42.83	12.66	71.3	62.59	72.99	38.76	25.37	50.24	47.35	62.33	83.87	45.57	64.22	25.49	46.06	23.52	57.53	77.68	29.58	29.62
Hsa.2091	176.88	34.32	53.03	81.48	259.63	117.68	99.69	55.86	51.12	121.3	111.8	62.34	149.68	134.61	320.52	124.43	12.65	94.9	57.94	22.13	695.88	228.81	126.42	100.18	61.31	357.97	191.99	188.96	272.39	283.57
Hsa.1691	184.34	162	29.25	69.17	87.42	170.94	84.51	103	48.35	36.57	271.97	12.63	124.95	121.01	171.75	113.28	17.17	82.5	146.39	261.36	60.55	115.91	136.14	25.65	105.56	415.72	49.12	202.29	127.94	114.34
Hsa.2300	162.9	13.01	26.18	12.63	92.89	84.04	22.55	22.75	26.17	32.06	62.14	27.03	24.35	88.35	315.5	50.65	19.95	82.12	21.41	18.73	446.81	87.31	48.22	35.26	24.36	86.6	85.52	51.01	149.35	146.19
Hsa.1662	217.05	232.08	55.73	106.89	150.28	266.72	77.55	67.63	62.46	43.13	269.6	12.56	174.07	210.96	192.71	192.28	158	68.75	102.56	164.48	114.44	63.34	165.21	49.28	102.69	190.76	39.74	196.39	98.87	97.46
Hsa.7781	59.94	12.55	42.9	52.34	51.26	54.05	37.66	44.83	30.35	42.63	61.3	14.69	44.25	86.72	185.41	23.42	16.73	41.93	18.53	99.17	107.7	32.99	70.43	28.3	72.45	47.29	57.31	102.19	35.87	28.9
Hsa.492	37.02	36.75	57.1	67.34	63.47	56.65	64.45	53.55	45.97	70.84	102.15	12.53	92.01	142.08	147.3	85.91	17.04	54.12	63.31	80.7	114.33	73.97	72.03	78.09	94.48	46.08	73.99	135.91	65.41	69.82
Hsa.1877	162.41	143.14	37.54	54.27	69.15	208.38	67.47	134.69	30.5	50.25	113.95	12.53	43.81	106.14	249.37	120.24	75.61	64.49	111.61	352.9	90.34	92.86	101.65	59.58	145.69	186.85	50.81	127.72	94.38	103.68
Hsa.1774	108.18	580.08	12.5	318.15	30.9	138.32	512.94	350.66	32.35	27.88	161.59	33.07	160.3	127.77	176.36	104.05	691.51	69.68	391.05	63.46	17.58	524.67	726.42	51.87	115.36	243.45	39.16	180.07	82.78	125.22
Hsa.2312	118.65	100.44	66.73	45.82	207.51	512.42	32.9	12.47	37.1	80.02	27.13	41.55	138.83	255.21	228.77	47.41	62.45	83.32	99.22	81.12	250.91	86.74	92.23	73.06	20.65	50.32	212.07	122.3	184.88	201.25
Hsa.127	129.39	130.95	27.59	71.71	64.03	101.49	60.3	45.77	15.13	21	122.28	12.43	104.56	81.99	142.74	116.09	56.5	68.77	55.53	122.2	56.22	112.02	144.06	14.12	62.35	303.33	24.4	120.05	115.07	120.74
Hsa.485	114.93	86.06	121.75	135.04	228.66	193.47	79.54	83.2	18.46	184.02	84.89	12.42	115.5	224.9	324.16	91.51	88.46	158.35	110.61	296.17	466.18	112.73	197.07	40.74	146.76	85.63	70.96	186.37	100.46	92.8
Hsa.2115	74.1	67.1	12.41	33.77	138.3	72.54	26.02	33.09	13.85	66.02	130.31	21.31	57.5	77.38	185.77	61.17	48.14	91.48	48.35	34.22	398.87	69.95	43.14	27.56	30.67	98.38	42.72	49.94	79.68	102.54
Hsa.33144	76.53	67.17	20.5	13.79	37.34	136.21	28.89	28.27	12.39	41.36	92.77	12.69	50.87	88.23	306.56	119.83	22.15	75.69	50.54	82.19	453	44.13	54.47	40.4	67.57	142.23	17.56	89.11	57.81	88.11
Hsa.1728	49.04	71.76	25.58	38.96	48.67	91.89	18.33	34.81	13.54	51.12	51.35	12.38	22.74	56.3	100.1	55.14	70.14	28.09	77.75	138.41	50.9	34.14	51.46	19.97	37.79	42.24	15.03	96.43	60.46	34.34
Hsa.23442	57.02	63.66	45.49	71.08	61.93	52.63	64.86	44.72	45.86	33.39	117.13	17.04	65.24	89.37	151.06	51.25	97.81	47.48	44.3	26.91	148.41	142.15	118.63	44.09	37.34	63.77	47.47	54.94	57.03	43.73
Hsa.9994	195.45	39.12	67.64	64.73	97.71	91.03	106.64	31.33	74.03	223.27	152.88	112.43	186.98	288.85	624.68	76.71	12.31	75.97	76.52	93.86	132.79	115.28	108.59	56.26	71.34	70.2	52.12	82.15	32.18	39.24
Hsa.3893	83.5	78.44	42.08	90.11	96.7	164.85	57.56	36.92	25.87	68.77	97.36	12.26	20.39	107.52	127.41	68.38	44.22	57.64	115.93	131	224.71	75.73	64.43	32.27	54.13	93.97	16.61	75.66	56.97	51.62
Hsa.985	87.63	36.21	46.93	61.59	103.85	116.13	56.68	43.66	58.04	92.88	57.87	32.35	37.7	160.58	344.42	32.64	32.72	78.49	60.62	153.38	220.21	100.9	97.1	68.97	115.44	34.58	132.25	148.69	106.34	59.03
Hsa.2537	63.6	66.67	33.27	72.01	122.78	92.5	46.61	24.16	23.46	58.83	94.92	14.41	42.01	71.35	106.11	33.38	85.65	94	69.87	58.19	343.97	79.32	59.12	12.24	40.25	75.21	41.76	70.1	95.8	74.81
Hsa.21104	226.64	54.1	43.48	91.57	229.59	121.55	87.47	31	16.03	97.06	318.66	13.3	77.58	137.69	200.01	124.3	73.44	93.78	101.1	57	475.77	102.18	121.3	12.21	30.8	191.49	23.24	229.41	120.23	149.62
Hsa.34881	65.84	55.93	24.61	36.85	50.19	83.49	24.71	39.89	42.97	25.28	51.65	16.93	12.21	91.44	124.72	42.92	31.29	21.35	53.16	73.09	134.22	63.85	49.64	49.62	30.02	58.44	20.16	37.09	58.1	46.87
Hsa.2968	188.42	68.4	33.47	78.17	116.63	328.13	38.74	20.77	50.53	70.03	152.35	15.92	125.68	164.22	506.64	127.38	45.48	99.76	111.52	82.11	251.93	12.19	118.28	28.06	39.65	180.82	57.42	216.55	128.25	150.58
Hsa.6372	44.44	33.05	55.45	75.25	55.32	77.93	56.39	50.09	43	57.19	67.34	15.3	86.44	122.56	143.61	51.64	12.18	49.63	36.58	66.65	119.29	81.18	74.87	33.05	33.4	41.89	66.11	75.56	24.5	39.48
Hsa.17426	231.08	244.47	73.57	116.35	165.62	361.76	100.01	105.4	52.85	77.51	210.25	33.76	61.74	87.29	280.53	192.51	194.08	100.2	148.8	262.04	189.02	122.34	202.1	61.47	141.23	191.28	63.14	210.66	164.88	160.7
Hsa.18790	360.25	147.55	108.03	112.04	196.55	341.33	82.21	141.61	30.06	71.78	199.6	26.62	294.67	238.8	691.62	107.52	88.03	63.79	165.84	231.45	93.58	82.69	107.97	12.14	50.52	99.55	49.27	169.79	92.37	151.82
Hsa.1274	107.19	144.95	38.06	81.49	71.99	137.79	90.51	87.86	36.89	38.18	143.9	12.11	92.3	102.57	109.23	125.63	94.55	59.12	104.81	169.1	53.22	85.89	139.96	37.58	57.3	116.54	38.88	85.27	64.9	76.45
Hsa.20883	63.8	47.97	30.5	55.97	110.76	60.27	44.26	24.08	17.03	39.98	175.6	14.85	23.29	67.74	54.93	39.08	28.52	26.13	46.82	22.29	110.87	62.21	106.44	17.34	25.02	104.11	23.97	55.8	39.11	46.43
Hsa.12879	265.1	257.29	56.97	87.54	87.68	133.82	132.01	68.07	82.33	42.48	338.09	18.57	221.28	445.72	386.14	224.97	38.02	107.56	35.93	12.06	113.12	145.3	246.74	88.38	44.5	233.69	97.08	197.86	154.39	130.72
Hsa.1917	254.34	37.79	46.55	28.37	194.31	173.62	65.38	42.55	25.18	78.03	277.23	12	247.39	278.11	619.18	73.59	22.78	88.56	60.28	41.85	305.65	112.13	68.93	21.7	27.1	147.85	36.34	305.78	85.33	185.24
Hsa.1122	176.14	144.23	28.51	78.09	141.9	285.47	67.33	61.98	43.24	56.53	190.36	11.98	193.37	195.15	276.75	139.85	99.84	65.24	118.73	94.86	115.34	74.51	142.8	48.53	95.35	138.7	66.22	108.23	174.34	175.24
Hsa.18589	96.11	113.9	30.17	81.89	112.14	107.6	51.29	70.5	22.65	30.46	145.64	12.48	27.45	61.29	48.66	76.38	100.15	25.43	89.98	120.95	44.08	49.05	134.42	17.78	32.36	84.65	11.98	84.04	41.6	42.63
Hsa.3337	120.11	46.36	24.41	31.64	33.86	122.58	37.46	42.67	29.73	20.01	74.82	18.74	18.01	82.73	179.23	78.32	21.79	55.04	95.94	123.56	346.02	84.43	30.73	34.57	66.46	86.54	23.19	51.16	114.87	64.84
Hsa.3061	86.23	60.05	11.97	49.56	49.34	145.4	49.89	13.72	46.99	34.04	82.78	18.69	40.11	106.93	204.28	76.1	26.66	39.44	97.14	77.37	610.52	63.15	42.27	36.22	51.65	95.85	24.42	57.61	47.24	84.88
Hsa.1028	101.71	68.33	31.67	16.22	47.85	73.71	22.82	45.1	11.95	16.28	96.79	12.25	71.76	104.55	144	75.3	58.79	37.39	15.97	198.39	35.61	33.9	69.84	22.56	25.81	57.21	15.48	93.31	65.98	45.27
Hsa.16092	278.09	248.48	170.77	207.89	392.11	1100.24	92.64	182.85	46.39	195.26	238.06	54.62	26.97	11.94	258.17	253.34	288.08	217.34	372.85	917.48	306.42	137.24	240.06	55.38	302.36	226.02	37.64	262	178.7	162.98
Hsa.10664	230.95	122.97	18.74	49.55	37.87	136.2	90.82	87.29	47.28	31.35	170.33	11.9	86.93	146.05	260.06	198.03	46.6	73.58	138.57	647.76	53.18	235.81	121.71	96.59	95.72	401.2	121.4	269.4	248.15	242.92
Hsa.2097	265.43	59.42	102.84	86.93	213.48	188.67	129.8	60.55	124.87	192.77	320.79	58.64	269.99	289.36	460.66	49.88	30.92	52.06	39.65	23.54	180.28	107.96	82.16	20.76	12.83	70.8	32.84	57.18	35.31	77.5
Hsa.345	97.12	49.16	11.81	90.96	73.5	146.44	53.75	24.19	45.49	44.96	111.36	17.94	29.06	96.5	177.67	78.32	52.01	21.41	121.28	105.22	197.52	124.38	45.73	61.29	71.81	96.02	25.9	60.59	36.19	63.89
Hsa.9744	66.48	73.44	110.95	70.23	159.99	262.74	75.04	74.78	49.15	132.07	50.7	11.8	98.43	461.82	545.6	48.59	45.1	212.25	182.25	261.58	1186.08	143.5	153.66	123.4	177.14	103.78	139.43	309.22	201.11	101.59
Hsa.27560	405.6	319.14	621.81	588.63	1169.73	1050.4	183.46	271.05	11.8	804.64	605.94	52.8	204.22	289.39	403.9	324.41	374.7	603.76	502.09	805.36	1378.46	339.61	325.69	56.78	415.5	606.32	94.18	358.16	293.13	287.57
Hsa.2192	122.67	51.75	44.67	49.55	256.39	73.65	41.72	50.62	30.73	92.16	136.61	37.27	102.01	169.22	178.92	34.04	11.78	110.13	43.64	18.49	215.06	42.56	60.98	27.76	29.88	65.09	37.43	127.59	51.2	129.83
Hsa.145	79.29	81.46	44.69	66.93	51.88	70.91	58.06	42.45	21.76	47.26	67.71	11.78	32.71	50.87	117.13	68.73	68.66	45.33	97.77	175.15	41.47	50.67	81.56	23.01	66.48	46.14	21.8	104.7	36.55	33.56
Hsa.41159	74.23	15.22	27.27	39.29	85.66	115.54	27.77	62.39	12.83	46.01	60.82	14.39	11.77	170.03	179.82	53.52	315.97	53.02	103.19	139.78	201.01	50.51	82.1	30.41	34.01	98.28	19.21	94.45	65.88	43.93
Hsa.12465	194.09	260.24	103.55	118.07	99.69	166.77	148.57	31.59	41.37	94.87	220.08	25.53	190.57	224.09	209.95	144.97	183.91	104.98	45.58	94.72	80.32	149.51	147.14	56.05	88.02	158.96	63.34	283.96	79.45	71.65
Hsa.1402	145.03	94.02	11.75	33.93	53.16	101.93	69.37	138.74	17.8	16.47	70.99	12.54	114.31	64.24	183.01	133.58	56.39	20.03	54.98	228.88	58.31	99.05	108.8	30.46	89.34	190.46	47.54	90.75	120.25	97.8
Hsa.33268	168.54	183.64	13.81	73.82	159.87	100.51	77.84	317.9	567.42	91.91	348.86	194.61	53.77	164.02	196.25	204.44	98.84	41.52	11.74	130.99	157.04	109.64	162.05	132.68	93.91	122.8	76.32	81.33	52.64	51.95
Hsa.2670	49.68	58.08	39.02	15.49	126.66	96.25	34.65	13.57	13.26	45.56	134.32	11.71	56.28	83.36	158.29	65.54	62.3	66.1	65.54	41.43	328.76	77.85	64.29	20.29	16.61	68.18	49.2	48.54	79.07	67.63
Hsa.1163	392.54	194.99	58.26	64.99	150.64	299.92	50.12	11.69	44.37	66.56	257.1	30.63	297.85	423.42	575.6	134.36	170.41	187.02	123.56	118.38	252.03	129.73	151.66	17.33	93.55	279.94	31.17	209.28	274.7	258.85
Hsa.27808	140.39	35.3	33.78	40.15	181.34	74.81	35.15	52.11	22.07	80.76	259.43	16.36	111.69	209.66	452.77	19.58	35.66	55.24	50.35	17.1	231.08	86.33	28.41	11.88	13.87	94.85	21.82	109.78	124.22	94.56
Hsa.662	61.24	38.91	26.54	43.42	40.43	67.87	35.55	34.01	11.65	45.81	21.11	14.24	84.78	108.97	152.7	54.79	24.08	92.01	62.57	191.97	270.86	98.16	113.53	51	107.31	101.67	87.4	194.63	75.37	40.52
Hsa.1240	856.42	121.33	106.44	236.03	68.41	427.65	163.1	314.57	70.41	96.61	212.6	38.15	470.45	324.07	828.97	119.31	23.68	39.64	68.39	766.32	38.86	68.41	35.71	16.86	28	11.65	30.89	101.9	18.9	236.35
Hsa.20376	295.6	25.34	53.42	36.52	166.89	127.21	125.64	52.63	71.55	143.14	222.23	38.73	185.28	156.76	635.64	144.64	11.63	115.94	72.68	50.02	1009.34	251.14	56.14	171.21	41.33	204.45	204.1	160.39	413.62	307.03
Hsa.3230	193.75	68.94	30.99	59.14	46.31	136.91	54.43	30.74	57.06	33.73	176.32	11.59	29.03	136.78	281.32	233.18	52.94	44.34	83.9	72.1	210.05	83.47	84.14	59.73	67.89	243.94	29.15	63.09	152.45	76.21
Hsa.305.1	267.92	82.04	74.14	182.24	155.12	338.28	99.46	65.66	143.07	80.15	229.83	32.41	71.94	229.36	468.48	223.74	48.89	115.42	225.81	388.31	479.23	111.87	113.26	144.35	170.96	316.79	42.06	226.96	163.55	155.05
Hsa.12442	286.68	150.87	14.81	51.41	35.93	124.72	144.68	517.46	34.56	11.58	199.11	15.85	59.17	105.47	260.37	79.3	70.29	13.95	85.67	108.67	25.91	92.05	190.02	27.02	59.77	141.36	31.57	130.84	121.96	112.95
Hsa.743	66.38	37.55	75.53	52.2	137.37	89.89	32.69	11.57	68.26	96.05	65.87	34.67	120.34	165.58	217.48	80.2	18.91	84.56	47.34	152.1	207.7	79.6	76.81	59.02	87.8	52.42	94.21	112.05	48.6	51.66
Hsa.30310	237.96	179.28	106.46	276.94	292.07	365.52	47.63	89.25	116.03	205.39	286.21	41.8	28.81	86.49	157.59	233.49	169.24	104.66	421.65	476.51	414.62	68.18	178.31	85.27	160.46	329.4	34.57	81.39	60.36	85.35
Hsa.2692	127.16	29.07	44.85	74.35	197.13	154.56	34.82	13.61	18.29	123.15	92.18	11.51	102.59	192.9	298.03	71.57	40.08	121.87	72.6	57.67	375.83	57.07	51.33	34.12	41.8	102.94	39.97	113.06	93.97	81.71
Hsa.40211	327.57	121.17	80.28	178.73	110.2	224.27	126.58	24.15	217.34	128.04	298.89	74.12	66.55	238.82	178.85	149.35	46.02	46.12	112.56	91.25	151.5	105.78	110.86	65.56	59.13	146.17	97.91	89.1	59.92	127.79
Hsa.25371	112.37	48.13	38.31	34.31	175.29	128.22	33.3	32.11	24.34	66.32	132.03	28.22	104.71	78.33	93.28	33.19	33.42	76.93	70.58	84.39	300.33	55.92	62.31	44.32	11.49	65.63	83.39	83.55	73.8	72.48
Hsa.45446	73.61	43.75	83.87	67.54	111.68	104.75	53.63	49.47	30.62	127	77.86	11.48	108.53	300.06	373.78	123.43	50.26	161.57	113.87	243.87	425.35	220.79	265.06	55.43	205.04	93.28	99.65	200.7	198.4	123.41
Hsa.34776	89.19	48.79	33.92	62.78	97.21	125.78	39.86	21.54	68.51	47.27	116.15	14.11	36.24	159.74	289.46	43.96	35.72	33.3	73.05	41.13	190.98	51.75	45.27	14.33	39.35	56.59	11.48	47.06	59.51	67.64
Hsa.2458	94.17	70.27	50.88	121.26	221.12	93.53	67.67	27.28	40.18	80.81	262.73	21.27	130.5	181.59	344.06	60.52	97.31	101.49	73.29	53.44	637.09	78.15	370.62	11.46	37.45	275.93	61.42	156.91	174.84	117.17
Hsa.1281	146.62	83.93	41.17	34.58	76.31	137.73	53.3	57.66	29.57	29.81	78.48	11.46	90.94	99.01	86.21	90.79	68.76	49.12	61.23	153.66	96.73	74.62	72.82	21.31	38.85	121.9	36.52	107.98	78.89	69.93
Hsa.15734	138.15	208.63	62.35	53.11	108.76	474.38	67.71	65.43	11.63	31.96	218.68	11.44	96.95	261.43	330.27	64.9	160.02	72.8	122.88	58.15	65.81	66.88	86.05	23.69	73.87	115.65	49.91	113.85	133.23	118.45
Hsa.44350	96.01	135.15	129.69	123.23	162.38	252.42	89.74	27.51	38.81	63.02	145.85	11.43	182.62	102.48	363.02	47.64	116.98	84.38	42.78	46.89	167.16	78.87	190.44	51.87	51.53	14.42	72.86	95.72	29.48	41.7
Hsa.2926	254.94	70.76	89.4	64.27	111.64	347.2	39.41	13.05	33.37	78.6	244.44	11.42	119.05	461.11	674.57	122.65	45.51	16.54	82.64	17.25	503.07	78.2	187.08	32	44.25	177.43	40.43	125.56	61.41	78.06
Hsa.1592	254.21	107.22	23.99	57.64	62.02	201.56	46.59	155.44	11.42	13.38	198.14	11.97	159.25	138.54	244.32	201.48	45.92	87.18	94.16	229.66	118.47	93.11	182.79	26.04	105.48	239.09	28.52	217.7	217.42	127.46
Hsa.687	1205.37	855.3	1136.12	1670.98	2261.71	1334.53	1146.51	1579.59	1337.86	900.51	1045.82	361.11	892.35	1803.88	1749.6	584.3	29.92	536.82	1138.23	3033.28	1635.41	1281.59	2434.68	744.44	868.32	1103.34	983.32	3238.38	460.29	777.27
Hsa.1454	160.23	150.5	95.94	110.65	182.14	149.09	89.81	110.99	63.48	145.01	173.59	38.3	67.11	83.77	89.78	136.68	194.25	133.2	111.58	128.62	91	122.17	207.67	59.98	136.38	158.23	67.51	16.61	30.05	37.94
Hsa.41346	92.02	36.53	82.94	60.06	88.25	83.79	63.66	24.31	29.73	106.03	63.22	11.38	116.1	282.51	193.89	103.88	35.41	76.3	83.92	218.68	249.95	70.46	153.75	61.92	83.5	36.03	26.6	188.37	192.97	108.45
Hsa.35652.1	128.71	502.48	188.53	216.31	247.03	913.06	268.09	127.94	82.8	204.98	298.6	45.19	11.38	209.11	548.69	84.88	304.64	139.38	240.36	79.83	404.45	267.24	54.22	49.37	64.11	94.81	23.41	400.23	61.69	119.18
Hsa.627	23.74	35.96	33.97	56.92	28.77	45.1	11.38	28.01	39.76	31.7	30.58	171.45	36.87	40.34	76.99	75.95	306.31	391.36	2076.9	599.7	175.55	120.72	93.36	148.04	222.56	210.9	1528.41	76.13	169.14	213.63
Hsa.1579	249.58	233.12	38.15	72.63	118.7	341.12	125.42	148.67	59.34	41.1	236.73	29.41	201.1	266.82	245.07	157.83	58.17	42.61	108.94	107.38	68.01	67.51	120.66	39.12	80.79	116.3	11.36	105.54	95.57	83
Hsa.10908	56.68	70.09	19.9	29.07	52.64	54.46	58.46	48.79	18.35	27.6	88.02	12.68	57.21	101.94	127.11	47.84	51.57	23.77	78.61	94.73	33.04	83.28	83.77	11.36	40.69	44.87	18.85	73.82	32.99	37.96
Hsa.14069	158.13	166.31	30.8	80.07	53.85	187.76	67.37	112.03	25.01	43.38	87.67	17.47	114.94	96.71	242.73	51.22	132.85	38.96	37.58	61	33.32	81.14	104.2	24.73	16.68	45.27	11.69	26.25	24.2	40
Hsa.3083	120.2	63.35	21.79	47.68	21.54	85.82	49.21	46.3	22.79	39.65	73.28	11.31	18.28	149.06	157.77	79.81	60	23.15	152.79	120.69	262.55	32.06	110.2	18.95	71.46	142.82	44.67	115.48	166.71	128.87
Hsa.192	223.36	16.8	23.1	29.49	145.15	79.79	70.03	37.73	54.61	53.42	188.91	28.12	186.51	94.19	389.43	91.18	11.29	65.88	15.89	100.16	196.57	67.77	79.34	36.54	41.56	93.93	59.68	72.62	76.11	78.45
Hsa.9295	121.95	87.55	132.7	172.51	184.8	122.04	74.76	114.71	39.04	208.88	128.26	14.42	85.38	144.92	198.69	102.41	88.64	109.37	124.81	423.44	285.58	159.65	231.18	25.49	143.75	117.06	31.82	133.77	65.83	62
Hsa.4296	91.83	61.77	76.15	124.78	143.79	149.35	107.32	109.21	64.21	135.51	109.59	11.27	148.43	185.15	249.31	115.47	49.73	129.76	74.21	175.69	347.82	88.88	98	33.83	116	82.71	79.08	216.02	79.15	70.83
Hsa.2821	113.38	120.47	11.22	52.11	54.14	102.04	40.55	26.88	43.81	29.4	98.85	18.51	59.96	117.24	332.52	136.1	31.69	24.68	143.59	139.6	278.26	72.19	64.96	92.02	50.76	204.41	39.19	188.66	158.55	174.32
Hsa.1380.1	126.48	155.43	16.48	48.35	104.18	190.86	39.41	26.07	34.99	20.36	87.2	11.2	261.96	612.94	269.19	172.81	75.24	34.51	165.5	169.15	67.87	127.53	154.29	63.06	62.23	183.05	15.81	309.64	117.89	610.32
Hsa.335	84.01	28.31	15.12	58.12	69.59	159.9	40.41	36.54	56.02	40.61	77.83	27.93	37.77	220.12	350.28	58.97	11.2	27.77	75.8	86.15	242.33	33.13	59.89	30	66.1	70.41	15.89	48.56	89.44	104.26
Hsa.1223	222.89	254.59	86.38	102.76	164.16	181.49	87.39	70.74	16.52	48.81	226.21	11.18	129.04	263.44	337.4	156.62	197.24	102.73	112.9	146.9	123.89	125.61	193.29	22.78	130.57	183.05	49.92	176.23	128.45	154.19
Hsa.6416	241.3	133.68	175.81	244.77	383.49	284.28	149.69	86.38	166.54	301.78	256.27	47.04	49.39	177.08	278.98	115.26	116.54	166.73	112.38	269.56	337.23	178.75	250.63	82.94	189.57	143.54	131.06	282.97	103.95	122.53
Hsa.9671	112.76	66.44	78.4	101.08	131.35	119.88	11.14	14.97	51.33	133.71	160.84	19.25	129.46	136.53	254.08	95.7	79.96	97.02	71.28	310.79	374.62	97.87	125.15	69.08	154.88	89.55	106.48	99.1	35.51	56.91
Hsa.2168	114.57	96	101.51	182.72	155.39	134.18	34.61	17.57	17.66	127.51	141.29	32.57	70.03	130.81	54.87	99.33	128.72	91.99	117.78	100.4	431.5	70.2	135.1	11.13	53.18	165.52	38.73	142.78	106.2	111.43
Hsa.41368	143.51	84.46	65.6	161.54	85.24	133.05	102.94	99.47	50.97	129.71	104	11.11	95.83	393.73	339.11	85.19	20.19	151.25	61.98	165.39	136.56	89.07	190.37	25.64	96.24	97.95	76.2	254.08	63.33	143.28
Hsa.18469	102.7	155.57	13.76	53.14	38.78	67.22	62.94	77.95	11.11	23.32	93.24	15.08	108.91	116.56	111.44	50.18	135.87	36.23	72.93	51.49	26.7	32.92	87.72	31.71	26.28	73.31	14.84	65.07	36.12	48.62
Hsa.3933	94.54	110.4	11.06	83.32	46.51	76.87	81.44	74.15	48.19	86.77	70.82	26.79	24.27	90.52	226.41	46.27	95.4	31.41	100.37	92.15	175.58	96.69	100.37	20.19	16.95	115.02	26.41	96.94	38.82	48.76
Hsa.37654	91.92	75.68	31.2	61.53	77.94	84.21	52.09	16.25	62.24	47.4	109.96	11.05	30.67	115.78	125.55	84.62	43.01	27.15	108.94	125.2	193.76	87.48	46.28	40.74	42.74	113.36	19.4	80.26	62.66	44.12
Hsa.2206	127.22	40.71	41.22	55.75	115.82	78.3	74.36	35.26	41.9	67.13	222.75	27.88	114.48	199.05	87.91	63.8	38.77	63.31	69.68	41.51	124.65	87.01	76.68	17.88	17.56	104.74	18.67	128.74	54.55	89.76
Hsa.39777	133.73	117.25	37.09	62.39	108.52	127.43	113.81	11.01	55.61	71.18	62.41	28.77	34.64	82.62	191.67	65.55	88.51	47.86	62.6	64.03	205.86	138.63	102.69	23.68	58.85	118.31	27.64	119.81	84.58	72.31
Hsa.2347	82.9	63.99	47.65	126.4	181.31	80.44	91.76	32.71	28.92	73.03	179.95	32.86	69.98	104	130.09	66.58	68.57	71.73	118.22	31.64	191.01	117.49	175.85	11	50.99	96.62	62.05	62.82	57.68	66.5
Hsa.2528	71.56	34.44	35.38	54.26	111.36	57.71	20.79	16.88	13.66	73.47	102.77	10.98	71.77	111.31	139.03	40.31	53.53	62.99	52.32	41.03	284.5	65.4	54.75	12.7	48.45	69.24	20.66	102.88	67.72	79.33
Hsa.39731	141.24	76.64	49.08	147.38	156.2	206.77	60.06	32.61	77.1	144.89	136.23	10.96	59.33	225.08	239.53	120.53	52.1	92.03	126.97	165.5	270.94	82.08	57.94	73.28	91.01	95.48	36.32	105.81	79.84	70.5
Hsa.38171	480.58	36.21	23.17	32.64	12.31	76.04	29.14	17.67	19.38	144.92	57.24	22.4	10.94	353.92	76.55	319.8	20.11	36.74	62.11	48.98	111.55	46.46	11.01	30.23	176.11	52.41	54.75	285.04	142.39	163.66
Hsa.26979	41.5	21.28	31.9	46.71	92.33	51.3	16.81	11.78	24.69	31.6	94.28	12.41	71.28	70.21	148.02	28.72	17.74	49.25	37.85	29.37	120.44	43.39	31.41	10.94	11.49	48.3	20.19	38.62	39.83	47.69
Hsa.3280	127.85	49.3	30.54	37.88	66.92	189.73	39.5	16.01	27.22	27.97	108.99	10.93	45.51	319.46	394.69	86.71	51.2	60.38	90.86	27.83	458.79	76.68	34.26	44.31	45.76	74.97	17.92	62.25	90.25	108.71
Hsa.3316	481.99	175.23	81.58	142.92	134.79	628.81	146.01	10.92	225.4	144.32	354.04	50.25	105.1	298.28	834.31	260.78	83.43	130.77	274.43	787.36	1002.6	189.18	184.66	216.46	136.93	622.44	155.2	250.09	416.27	333.89
Hsa.8576	21.33	51.59	62.95	45.3	55.82	87.53	52.83	37.1	31.81	72.3	33.42	15.34	74.93	78.66	161.35	22.76	35.89	28.18	21.53	23.89	75.45	48.6	76.19	34.82	38.76	29.61	26.5	74.2	24.37	24.3
Hsa.23805	118.38	29.66	35.71	63.96	103.02	69.17	29.91	40.15	10.91	35.07	141.29	13.39	52.36	94.85	250.24	44.48	48.8	90.16	40.11	35.09	352.45	95.35	59.62	13.53	29.01	68.69	28.31	82.85	96.5	75.26
Hsa.37715	710.87	163.48	111.52	228.42	213.41	846.89	125.58	20.2	101.13	150.93	513.05	25.52	115.25	282.1	1336.55	245.22	443.62	183.27	153	135.34	689.45	215.28	269.5	220.11	121.6	113.19	57.32	10.85	240.84	266.49
Hsa.43862	100.15	72.58	188.94	82.01	164.68	136.87	76.51	60.61	30.36	235.54	127.2	19.18	97.78	116.09	143.87	122.81	103.54	136.78	139.45	386.94	313.93	140.69	142.31	51.85	161.95	104.1	56.16	115.09	56.61	66.8
Hsa.31179	75.17	42.78	39.72	41.95	65.79	76.89	42.01	22.11	38.11	64.36	60.28	11.18	11.01	66.81	120.96	71.1	43.68	27.45	81.42	124.72	161.02	34.62	46.54	22.92	40.14	51.53	16.83	48.19	39.04	32.42
Hsa.358	145.37	133	85.21	111.05	120.65	199.39	89.54	52.47	60.66	82.14	142.32	10.83	39.82	165.89	282.19	143.31	101.71	91.86	140.79	177.1	356.72	99.65	95.6	73.42	76.04	163.69	38.79	96.68	89.45	69.83
Hsa.6904	53.1	21.27	45.1	40.51	44.93	53.57	34.8	63.35	61.54	49.28	33.32	29.28	51.99	191.11	85.52	30.3	36.55	40.43	45.12	50.86	130.26	48.44	58.63	44.98	42.05	25.53	48.29	57.13	16.49	22.12
Hsa.41002	161.54	65.07	22.4	57.68	60.56	304.43	56.84	43.73	44.94	44.93	87.93	11.28	22.68	103.61	371.38	39.89	31.43	51.63	60.18	193.97	322.5	59.58	32.82	39.72	37.55	111.67	10.77	42.21	108.33	88.26
Hsa.36697	119.01	30.44	15.37	98.59	51.23	101.85	29.93	12.84	18.85	27.63	85.55	11.03	26.31	108.94	245.07	60.45	12.05	10.76	60.17	21.41	135	25.53	27.38	16.41	22.7	45.09	16.73	31.43	34.38	32.18
Hsa.37811	42.31	65.5	13.15	61.38	39.44	58.6	33.77	26.92	30.92	54.2	55.76	26.21	38.98	43.61	145.71	33.87	53.2	22.81	135.5	64.62	76.1	81.19	53.47	10.72	58.92	111.5	13.83	45.64	37.08	30.6
Hsa.37147	178.89	80.49	29.59	87.76	146.68	169.19	78.41	11.88	88.75	74.33	201.71	10.68	38.18	236.65	143.21	237.47	103.47	270.98	75.42	131.93	266.12	87.23	63.68	39.98	45.94	96.56	15.3	64.9	51.8	31.96
Hsa.2683	141.63	58.4	86.61	63.48	212.18	148.14	39.26	13.89	20.81	106.04	264.87	24.97	105.18	194.71	131.75	143.55	10.67	130.56	74.54	61.1	455.76	74.3	119.14	26.8	59.15	198.3	59.97	77.38	81.43	67.37
Hsa.1539	192.69	113.66	22.98	21.72	74.38	245.36	63.12	137.61	31.68	23.07	147.4	10.6	103.18	152.29	338.75	78.01	16.37	38.47	40.7	214.9	71.47	42.87	50.7	14.81	87.93	161.74	49.05	197.83	170.18	114.13
Hsa.2467	188.67	42.6	56.63	73.77	215	97.04	65.05	42.38	54.73	113.68	258.6	24.12	177.39	272.55	401.87	77.44	49.49	109.36	58.87	66.3	256.95	87.13	102.03	23.08	67.04	144.67	26.7	132.2	94.32	131.8
Hsa.21736	117.77	57.34	74.25	118.09	196.7	119.32	54.31	39.26	22.88	74.62	349.62	17.48	74.23	212.78	111.74	126.77	64.03	78.86	85.45	67.32	309.84	74.2	151.47	29.34	40.3	189.56	38.56	106.21	64.29	73.66
Hsa.2407	47.22	11.49	20.81	21.5	73.76	56.38	18.97	27.6	15.34	35.27	43.82	10.65	44.75	66.67	28.87	20.28	20.33	42.16	31.31	41.3	269.96	67.06	42.42	10.57	21.47	12.52	43.2	34.97	58.05	58.05
Hsa.11632	83.81	85.2	24.75	32.8	55.19	80.07	30.8	27.8	16.73	29.99	101.93	11.03	39.57	53.51	120.57	77.48	17.45	37.4	30.25	76.54	47.61	49.76	45.73	14.5	41.22	85.76	19.99	55.26	36.94	32.62
Hsa.2517	164.32	83.88	65.62	100.34	153.23	98.68	80.81	67.61	35.25	113.01	268.89	10.54	147.86	118.9	263.64	105.85	56.67	111.44	105.18	64.81	234.24	99.71	212.04	31.04	64.3	172.87	26.95	128.77	96.71	79.63
Hsa.8085	282.96	128.67	177.75	205.13	343.68	327.48	157.79	101.81	112.51	319.41	251.75	10.54	299.66	396.35	985.93	173.64	104.36	230.35	161.78	546.19	552.32	247.74	278.38	115.68	232.11	201.64	88.54	353.11	149.05	182.81
Hsa.1308	79.99	69.87	10.54	31.08	40.53	125.92	14.1	19.94	18.38	16.66	59.65	20.32	50.59	25.68	85.8	42.04	109.67	45.56	36.5	93.21	42.66	33.84	66.1	28.83	20.57	31.66	21.54	17.07	41.53	38.76
Hsa.176	132.69	123.07	68.27	91.01	126.69	166.71	32.03	74.97	16.1	80.24	69.3	10.52	29.5	66.48	183.57	117.42	110.85	59.64	188.25	300.25	95.57	62.97	91.42	27.14	104.07	96.93	35.37	137.64	91.72	71.37
Hsa.26971	111.75	29.9	60.65	64.58	176.72	86.95	51.24	26.2	24.03	80.55	211.04	10.47	75.2	82.93	358.29	74.27	59	89.11	67.72	35.84	448.07	58.54	112.61	10.85	42.47	142.75	53.53	105.41	89.92	93.65
Hsa.36025	145.93	38.76	47.99	31.47	85.07	218.98	35.77	11.72	39.98	47.16	158.09	12.69	52.45	220.51	327.77	94.12	18.11	36.66	86.4	126.79	526.89	89.05	48.88	19.42	29.15	140.1	10.88	138.78	70.95	81.53
Hsa.34395	161.75	58.25	43.35	47.31	102.58	330.2	25.39	26.31	64.65	39.14	101.27	10.46	31.88	135.06	457.26	49.83	26.75	39.15	117.52	121.01	411.68	47.65	38.48	38.71	51.91	84.5	13.23	81.63	57.24	85.79
Hsa.2687	208.38	69.95	54.22	115.97	498.97	88.42	59.85	60.16	158.18	212.35	441.11	55.44	214.86	187.94	643.46	107.9	11.24	201.18	72.99	52.08	823.39	228.95	163.59	65.33	95.99	262.1	35.48	210.38	176.56	283.43
Hsa.960	47.17	10.44	20.88	43.3	73.57	82.44	19.55	20.95	21.88	49.96	38.45	12.59	49.61	138.04	186.22	23.28	19.06	71.82	77.97	86.97	326.72	56.7	97.81	13.77	43.23	58.55	41.14	109.41	74.07	56.8
Hsa.1468	103.54	114.27	23.46	67.8	72.99	84.97	16.33	35.55	31.04	29.2	117.34	23.74	64.08	95.88	33.66	83.11	78.44	37.19	55.45	114.56	70.22	57.13	83.91	43.2	52.99	90.07	27.21	90.54	53.44	39.7
Hsa.4286	79.28	20.3	23.19	97.16	51.98	70.83	32.67	35.25	44.02	54.92	68.11	15.63	89.81	77.82	362.95	34.4	12.59	30.46	26.8	97.22	94.43	65.18	97.59	55.19	41.56	57.67	106.37	84.96	34.6	37.56
Hsa.2688	1681.41	557.95	393.32	690.01	1763.79	1139.5	1094.6	1942.1	282.63	888.06	1807.64	232.36	813.67	200.2	2179	1253.33	364.88	1434.9	1257.97	812.96	4959.58	1833.2	1302.01	453.57	576.52	1357.1	457.6	2029.46	1849.78	1773
Hsa.32745	130.19	98.04	43.11	109.89	58.84	113.32	90.06	13.37	43.03	64.23	150.42	10.38	51.26	176.8	226.19	106.97	60.42	26.09	63.69	44.47	173.95	59.69	71.68	48.24	43.31	85.62	33.45	70.63	55.52	55.79
Hsa.12260	148.06	184.97	50.03	63.82	74.67	135.32	83.46	129.35	29.52	57.91	155.82	10.38	67.94	81.24	92.51	209.72	162.23	103.8	116.55	205.3	70.51	71.35	112.01	111.03	162.05	125.37	27.37	161.71	111.06	105.66
Hsa.2645	81.61	60.81	37.53	95.1	100	50.44	75.56	111.44	16.44	49.8	102.37	10.38	102.52	103.83	201.3	141.29	53.4	161.91	106.41	100.45	388.8	210.58	183.64	51.38	111.94	302	99.99	186.27	375.87	287.42
Hsa.18833	214.57	101.54	15.34	67.71	119.41	211.53	79.21	92.26	43.44	24.63	176.6	17.42	66.39	144.45	125.58	54.59	10.36	48.47	46.9	275.87	80.74	75.2	98.34	28.64	60.14	130.83	12.73	230.42	153.08	113.28
Hsa.584	87.1	35.53	131.22	100.63	89.25	110.23	58.11	65.47	47.26	64.64	83.38	10.35	192.68	241.57	292.57	99.62	68.81	205.44	46.96	108.99	458.56	123.62	220.16	53.62	187.17	83.6	193.62	230.62	72.62	76.61
Hsa.2749	67.06	84.53	58.95	37.64	146.74	29.4	10.35	23.75	25.29	50.91	162.82	22.6	73.41	79	175.63	61.18	42.37	64.94	58.99	22.14	245.62	59.33	60.5	30.81	27.73	94.54	48	63.37	28.1	57.85
Hsa.25294	170.58	39.17	59.8	79.26	182.15	96.06	42.37	18.93	15.63	86.91	203.16	10.34	163.35	60.76	521.85	61.08	66.82	57.87	57.57	51.78	254.22	84.67	56.66	15.01	31.26	91.35	19.97	102.94	54.28	72.91
Hsa.42382	62.41	59.7	58.46	142.53	99.85	129.78	50.14	74.67	59.77	131.45	78.22	29.28	222.73	311.52	290.19	65.11	10.33	83.42	74.7	69.76	177.07	74.9	113.92	35.5	95.13	47.35	112.45	178.65	83.98	92.7
Hsa.8121	1367.87	49.83	61.96	176.02	173.2	270.46	85.98	172	71.16	166.45	82.73	11.2	72.67	94.72	303.96	105.67	10.33	257.66	130.01	314.57	81.79	171.04	264.72	35.39	160.72	196.95	26.24	301.36	28.66	86.62
Hsa.14154	345.58	144.79	39.03	49.74	52.4	300.24	145.38	277.6	22.95	27.57	234.75	10.33	248.97	169.65	354.57	290.58	96.35	54.59	25.62	187.06	81.2	115.82	126.38	18.37	87.01	302.49	47.61	256.56	155.39	83.97
Hsa.2945	75.41	57.13	16.31	79.19	53.29	107.11	13.66	33.83	40.85	54.54	52.98	17.41	70.75	133.7	170.87	67.28	21.75	26.23	87.05	12.79	378.87	15.77	46.01	10.29	59.04	39.77	11.48	73	57.71	81.96
Hsa.1398	408.58	352.56	97.3	192.32	191.7	384.88	148.4	220.34	58.49	92.06	410.28	10.27	333.15	420.71	453.99	345.35	179.98	176.56	173.82	256.05	204.48	176.81	292.59	67.88	144.25	366.97	74.99	191.1	171.33	191.54
Hsa.2012	67.64	52.3	41.61	50.13	109.69	38.3	44.39	26.28	42.74	53.16	118.59	28.24	38.56	51.01	72.13	61.07	84.58	60.27	53.89	50.21	167.34	86.13	83.3	28.21	25.2	90.76	29.83	80.28	50.6	48.29
Hsa.43284	256.65	171.17	251.33	269.33	344.34	334.6	214.35	148.14	121.24	322.61	341.1	78.49	49.81	193.01	125.82	236.59	188.71	238.51	181.23	341.31	549.27	335.29	314.54	133.26	229.62	222.97	195.18	261.06	143.05	137.15
Hsa.67	141.61	38.03	88.57	85.27	90.97	66.97	30.42	45.83	57.94	55.74	72.98	20.2	77.47	336.94	263.06	97.49	21.25	40.32	56.49	163.79	364.73	53.78	77.64	21.37	69.58	191.29	28.87	20.08	32.18	80.07
Hsa.14733	152.65	157.13	31.33	61.01	75.58	203.31	35.24	28.53	31.09	17.35	261.51	28.43	151.99	179.77	214.94	88.86	47.65	40.99	92.83	254.8	105.64	71.75	104.07	10.21	81.95	224.01	49.13	67.23	214.05	155.74
Hsa.33587	86.15	54.76	47.61	80.24	84.74	165.83	81.98	48.77	67.72	68.63	133.22	10.21	69.91	176.66	222.19	60.42	115.49	80.8	89.03	92.74	219.98	85.67	63.45	54.63	38.39	71.14	34.57	53.6	59.1	69.46
Hsa.21757	60.89	41.71	42.38	10.19	100.88	73.21	21.75	65.16	16.13	74.75	99.81	19.81	74.04	43.34	168.33	26.43	112.52	77.57	42.42	57.16	318.8	111.91	84.45	79.35	54.85	42.37	37.35	19.74	65.73	93.49
Hsa.3254	150.52	94.64	18.61	88.59	109.33	183.15	69.74	55.19	66.74	60.62	155.9	10.19	58.3	96.86	46.11	134.24	76.42	16.25	174.37	170.54	435.38	101.14	30.08	60.9	58.86	106.77	46.02	99.46	171.33	142.01
Hsa.1550.1	93.45	151.93	25.54	10.14	87.56	272.99	16.69	16.59	68.49	17.52	67.65	19.73	260.59	151.04	286.15	47.81	21.97	50.82	61.52	252.9	87.33	63.03	96.34	13.9	99.5	190.7	36.84	129.78	68.35	121.29
Hsa.230	140.75	22.49	11.52	88.94	224.87	76.11	83.51	48.85	22.46	67.84	358.62	13.05	120.2	42.52	258.76	48.07	33.08	29.74	50.61	24.54	179.74	73.99	102.27	22.01	20.73	95.89	13.04	23.77	27.46	146.98
Hsa.33277.1	89.98	37.04	20.94	31.13	55.84	164.95	42.04	10.09	52.51	23.94	83.55	16.87	56.28	104.05	267.62	37.53	24.45	29.07	69.61	47.74	195.46	21.1	39.52	17.4	39	64.12	13.06	56.58	54.99	80.61
Hsa.710	1230.75	1292.87	1267.02	1211.76	2104.87	1437.96	1338.23	1081.09	1886.82	1488.1	1264.85	825.31	937.73	1947.93	2285.51	588.32	114.74	836.78	925.3	928.84	1522.13	659.53	1825.12	603.02	1556.82	901.46	2231.04	1799.42	245.63	456.61
Hsa.23124.1	142.39	19.22	19.55	10.08	166.56	75.9	30.81	26.96	31.23	47.87	80.86	30.31	51.55	81.41	84.41	38	45.39	123.3	37.46	31.48	512.34	97.01	75.35	34.99	12.81	18.72	51.53	138.16	155.17	197.89
Hsa.3351	135.36	75.18	33.84	78.8	67.9	153.26	84.5	33.24	71.82	71.32	172.21	10.06	14.48	196.51	197.57	106.93	70.73	58.26	108.38	109.21	219.15	113.82	69.25	47.96	61.93	110.86	37.92	77.6	66.57	54.44
Hsa.34793	87.22	51.72	28.62	70.53	89.14	132.82	55.36	32.89	32.61	52.03	111.84	14.69	20.27	137.9	190.24	94.76	71.26	38.11	86.41	107.76	205.53	36.96	39.22	42.79	61.93	77.9	10.06	66.25	61.65	51.45
Hsa.39809.1	59.6	66.84	14.61	83.11	68.73	100.42	56.75	23.23	54.23	45.29	123.89	33.27	21.37	53.89	53.08	45.84	49.26	16.3	65.8	80.9	108.56	52.18	75.15	43.08	40.33	77.14	32.13	44.92	35.13	33.09
Hsa.8679	53.36	50.82	39.29	60.14	83.53	84.13	66.56	132.04	51.48	37.55	40.57	10.04	86.89	65.36	251.71	24.67	15.93	47.51	50.21	277.83	206.56	102.51	103	17.07	86.54	40.39	30.32	134.29	29.89	38.15
Hsa.41136	102.28	65.31	83.68	85.93	109.2	115.18	31.49	33.25	14.4	71.37	92.64	16.33	19.47	43.65	181.8	116.61	75.44	67.7	112.56	187.08	253.25	70.13	51.2	30.24	66.52	88.33	21.38	76.72	62.63	67.62
Hsa.34937	52.37	30.84	19.74	44.43	48.71	56.15	31.08	18.48	30.3	42.81	52.41	10.02	36.54	58.97	116.03	47.52	32.6	11.43	53.17	51.45	98.62	25.97	30.65	26.31	29.22	49.42	18.32	37.71	35.4	35.31
Hsa.3963	146.23	85.59	23.85	50.22	58.87	149.71	26.66	15.33	18.86	24.47	56.5	10.01	30.24	91.39	217.08	73.65	30.91	26.67	77.29	161.8	374.23	43.87	57.13	63.34	69.28	151.62	18.71	78.17	107.4	74.61
Hsa.34575	96.97	28.08	35.12	50.37	47.26	115.67	44.49	20.44	23.34	35.92	105.05	12.35	32.19	80.37	181.9	56.18	39.7	26.87	25.96	38.73	115.87	53.64	45.7	30.91	11.48	71.21	27.38	50.56	36.56	29.34
Hsa.6353	95.17	42.47	70.83	63.94	166.15	178.4	54.67	21.72	56.79	87.73	57.81	15.02	95.45	219.42	262.96	49.1	9.98	108.94	72.8	138.47	341.39	82.7	28.82	25.1	66.52	53.9	126.96	201.29	81.88	79.39
Hsa.8223	174.77	128.95	189.93	604.87	197.21	322.1	114.38	49.84	63.18	176.02	132.07	39.66	261.81	215.22	875.3	35.77	85.57	77.85	19.9	124.76	117.53	63.7	137.55	134.54	10.99	9.97	253.46	29.25	35.12	43.95
Hsa.35741	123.2	99.02	31.6	137.98	86.57	122.26	49.12	41.31	63.3	98.25	145.88	10.03	23.12	66.2	119.18	65.2	82.13	46.65	157.78	169.43	222.8	69.16	79.14	51.55	58.21	100.89	26.56	32.01	85.94	59.14
Hsa.2842	44.16	45.79	34.93	44.43	25.94	46.65	18.66	10.93	25.75	43.51	64.26	21.36	9.97	68.9	137.63	68.86	37.92	35.78	115.09	84.81	116.96	46.9	28.56	76.66	59.42	80.2	30.82	62.46	73.75	53.97
Hsa.10341	125.08	21.41	29.72	11.39	39.87	104.04	42.01	75.35	17.41	14.78	71.21	9.95	66.35	101.52	150.39	70.41	44.14	17.35	49.83	93.48	74.01	96.2	75.22	28.42	46.31	118.75	17.71	91.35	124.08	86.15
Hsa.3324	156.96	83.89	29.42	116.78	115.69	200.87	61.34	11.08	91.17	67.17	205.33	9.92	67.85	147.9	372.99	91.89	15.22	42.39	85.73	46.09	306.96	79.67	41.37	34.19	63.98	88.29	12.33	99.73	59.74	74.16
Hsa.1497	191.55	193.09	25.61	21.05	98.98	267.6	70.84	145.81	23.63	9.9	197.1	13.23	189.72	199.79	384.24	66.77	72.85	114.12	60.23	54.65	59.87	117.74	128.42	17.14	52.39	190.03	11.68	136.83	126.27	140.18
Hsa.21868	128.13	54.22	65.5	150.04	278.96	194.94	106.65	53.27	35.75	128.75	243.75	31.28	97.59	81.97	127.35	82.13	96.61	91.58	110.84	92.21	301.57	89.47	92.93	15.65	48.33	84.81	53.73	68.62	71.7	91.28
Hsa.294	162.19	105.12	31.67	128.53	112.94	284.81	40.63	13.25	145.74	94.37	105.69	35.01	55.71	105.82	253.27	42.73	9.87	73.1	232.28	142.24	487.3	79.59	92.06	197	86.42	146.77	92.86	168.96	72.63	151.63
Hsa.33576	84.94	37.11	33	44.03	72.86	63.23	44.19	20.33	45.47	61.84	173.34	13.19	16.69	126.01	182.06	87.18	42.07	35.42	83.25	84.57	156.65	58.63	72.04	28.22	41.83	86.62	9.85	73.49	57.93	37.99
Hsa.2250	90.31	9.84	18.01	16.42	67.46	72.68	64.85	35.71	19.39	22.16	87.76	11.39	81.66	81.39	48.64	69.62	13.59	90.3	70.34	67.94	686.71	84.61	89.8	40.81	50.08	106.54	164.32	159.59	194.65	159.75
Hsa.601	79.78	26.75	38.75	21.05	62.57	87.96	37.64	9.78	31.63	53.2	64.17	13.33	84.14	83.34	201.52	68.84	41.92	165.45	99.96	518.67	339.31	121.04	102.17	124.39	180.91	92.34	92.74	161.69	142.98	115.75
Hsa.6814	53.15	27.58	56.03	45.75	63.85	68.18	32.11	61.6	11.86	41.88	73.73	9.77	78.1	121.2	38.15	87.71	20.74	129.96	79.39	161.76	326.67	152.88	154	61.74	136.37	89.76	80.12	144	71.58	66.21
Hsa.32745.1	150.64	50.18	36.98	21.12	64.3	269.54	40.48	16.78	68.86	49.65	132.9	13	52.5	182.66	428.56	84.67	39.84	69.62	67.22	39.84	231.11	70.18	56.57	258.36	9.75	70.66	68.39	72.26	65.41	104.31
Hsa.32907	42.18	79.21	33.29	21.25	40	46.23	38.85	26.81	14.98	26.24	70.08	13.12	18.87	55.7	95.22	47.27	32.25	13.64	40.3	38.04	57.14	72	34.35	36.03	26.31	78.4	9.72	34.93	42.9	34.99
Hsa.16296	178.4	155.58	22.52	60.94	60.33	165.53	91.63	86.32	28.9	9.7	162.19	16.26	57.47	105.29	100.79	116.45	53.85	65.97	127.08	314.07	106.84	142.34	108.81	24.18	100.7	227.78	22.64	241.61	291.87	146.98
Hsa.767	40.46	21.92	17.34	79.61	37.5	71.4	25.47	20.93	26.09	30.87	35.28	16.55	38.19	65.93	93.48	41.81	31.05	25.78	53.85	68.86	71.62	47.4	65.95	42.6	30.37	31.43	66.04	39.68	31.41	24.68
Hsa.15716	222.25	186.6	54.62	87.5	118.37	201.43	116.28	84.39	61.57	33.99	230.97	34.12	35.15	21.92	152.87	149.66	128.48	58.22	111.8	169.9	78.98	133.56	128.5	64.47	108.76	200.68	45.99	236.99	129.83	101.56
Hsa.3315	179.93	142.94	60.8	110.06	37.65	161.56	92.96	32.19	65.36	55.29	266.5	9.67	52.22	274.39	450.22	191.52	101.85	74.98	195.16	101.65	286.86	129.76	136.02	71.64	74.85	200.84	30.5	164.98	168.15	191.38
Hsa.27716	26.59	52.76	46.7	57.28	146.84	106.08	40.47	9.66	22.7	64.8	123.7	20.63	73.76	102.11	49.22	32.36	19.9	73.92	59.88	37.01	163.34	40.04	70.11	27.05	27.46	78.72	56.43	55.56	34.18	37.26
Hsa.23600	69.57	29.37	37.25	32.35	152.61	128.77	35.91	37.46	27.85	52.82	152.12	18.12	54.93	100.8	112.07	47.74	24.86	67.84	35.03	48.29	336.08	44.95	59.8	25.41	35.51	94.98	56.27	60.39	70.25	47.7
Hsa.24884	52.59	42.36	16.14	9.58	99.55	54.29	14.11	25.48	16.04	39.09	101.29	16.88	46.52	52.7	128.4	20.04	29.35	60.77	54.6	20.81	153.56	56.66	61.28	14.39	13.37	60.44	38.43	66.06	41.59	57.53
Hsa.888	38.89	34.19	17.77	14.33	30.63	56.45	17.79	28.05	17.03	20.14	40.21	9.57	35.96	45.13	129.08	16.57	29.29	48.64	33.63	24.77	52.58	27.7	136.29	25.66	25.63	21.77	10.49	34.53	21.46	9.83
Hsa.2337	421.73	64.31	46.62	328.81	391.34	145.67	82.25	41.15	15.62	173.79	848.56	9.54	180.11	111.67	938.76	143.51	548.93	250.19	106.94	37.73	538.55	640.48	401.54	185.92	66.09	148.09	40.14	45.48	273.14	399.06
Hsa.1811	129.31	65.67	35.04	35.58	61.76	115.67	47.06	71.53	13.97	29.13	103.63	17.37	99.56	91.47	155.6	70.32	31.39	35.68	67.88	139.7	49.97	78.9	71.59	19.05	60.18	68.58	21.48	113.72	62.66	66.1
Hsa.1145	155.32	34.14	21.65	21.3	24.57	92.65	24.02	19.31	12.73	12.13	79.35	9.48	12.46	48.62	67.82	68.35	19.3	23.25	56.88	84.88	26.62	87.57	50.19	28.12	27.1	105.14	40.55	49.41	233.45	64.61
Hsa.913	42.45	62.67	101.62	171.79	72.39	70.21	44.24	27.11	41.97	64.67	81.7	28.01	94.14	104.67	296	60.91	40.45	96.91	42.32	63.61	59.87	52.43	85.73	33	51.7	45.45	45.86	18.22	40.3	20.11
Hsa.42826	38.27	17.37	29.59	87.19	59.81	45.13	52.83	35.99	32.52	65.75	63.6	13.98	67.98	105.39	109.57	41.11	18.31	31.95	34.86	13.59	83.01	66.13	90.41	11.82	41.37	43.09	18.81	79.87	43.74	39.01
Hsa.42255	24.13	38.01	36.31	45.27	49.37	42.04	19.72	14.37	17.91	61.56	42.01	10.26	64.19	71.88	79.71	43.38	47.16	43.73	14.32	27.26	71.03	11.15	51.45	25.14	41.18	17.44	36.48	46.87	26.71	29.97
Hsa.41239	196.53	94.1	119.34	177.97	138.58	176.58	172.04	200.85	94.28	119.59	139.32	42.01	207.41	472.04	410.05	190.82	32.51	96.44	137.11	357.57	376.95	230.99	215.54	51.53	164.66	117.72	186.55	277.06	111.61	101.01
Hsa.410	78.91	90.16	39.07	67.7	54.41	84.43	77.36	59.35	15.17	62.52	53.06	14.18	41.55	84.98	194.17	65.34	38.4	33.74	102.2	95.65	153.42	83.42	122.02	25.07	53.38	183.78	9.33	90.47	84.34	104.4
Hsa.2794	3623.01	1846.45	1150.29	3117.5	2246.96	6506.11	2158.11	422.69	949.88	2022.53	2395.71	354.47	2313.06	696.33	6606.27	1041.23	1112.51	848.93	794.45	1407.43	3378.41	1038.48	1985.39	1683.77	798.37	2962.5	1118.98	527.51	1219.71	595.31
Hsa.1057	272.4	163.73	63.37	93.81	148.17	326.34	163.96	56.87	68.28	47.39	371.84	9.3	355.85	416.49	482.89	175.89	104.23	121.42	102.81	48.59	66.88	94.91	159.2	89.34	50.2	198.45	78.76	295.52	247.06	270.66
Hsa.2253	96.25	51.15	126.24	136.2	232.78	139.97	16.13	42	23.59	157.92	162.49	9.29	35.33	69.33	148.81	108.82	52.43	115.73	71.43	156.38	422.96	59.82	80.59	13.55	61.47	138.95	17.25	62.11	45.01	57.33
Hsa.18329	74.9	86.92	14.53	29.59	41.94	74.48	49.79	37.98	13.62	9.28	82.16	14.51	102.22	46.69	74.49	94.98	38.68	35.69	30.13	102.25	38.16	67.06	31.32	18.52	58.35	68.57	31.41	71.76	40.84	95.77
Hsa.3015	61.86	45.67	77.15	98.63	62.54	113.75	55.1	53.9	91.44	79.35	84.57	23.14	59.36	148.59	159.87	82.61	70.03	97.61	60.4	65.94	137.56	33.43	73.19	60.76	57.91	82.62	33.04	85.18	18.96	28.02
Hsa.32904	76.11	38.78	11.89	25.66	46.15	30.76	30.77	13.77	40.12	39.05	87.54	21.47	25.42	62.05	77.64	62.1	50.92	27.99	55.26	57.08	81.68	44.96	15.49	20.14	19.59	39.38	9.27	33.12	29.97	20.96
Hsa.1556	171.14	140.71	21.68	17.62	74.95	194.44	24.66	9.22	30.48	37.75	162.18	14.61	130.44	233.48	262.91	101.99	106.5	88.32	119.75	83.8	104.27	66.76	128.28	50.93	45.46	149.2	28.2	142.1	175.35	135.79
Hsa.2753	575.36	259.93	191.42	155.33	1268.6	426.6	652.48	515.08	379.72	454.26	982.54	179.03	634.16	391.25	974.29	930.88	9.22	806.11	293.71	397.67	3161.8	1188.34	809.41	486.57	869.47	770.25	1156.78	1172.14	756.22	868.56
Hsa.23824	182.17	24.9	35.25	47.06	140.55	96.56	63.29	88.59	50.82	81.24	188.28	24.15	91.91	67.25	344.24	114.21	9.21	133.7	101.85	139.17	652.19	189.75	77.04	121.25	158.62	258.25	105.32	161.44	275.16	279.08
Hsa.2137	113.66	26.66	32.79	27.03	204.36	93.57	33.79	27.11	27.4	68.04	101.36	32.46	73.92	69.27	383.91	22.52	9.19	49.23	15.79	34.95	451.28	98.88	33.08	40.97	25.01	101.07	93.91	87.75	141.73	173.61
Hsa.2058	395.13	98.82	189.9	161.99	472.33	351.91	117.17	176.55	9.18	161.61	627.42	65.54	390.15	406.54	646.8	458.61	252.45	289.32	208.58	338.7	881.63	219.07	256.79	148.74	176.35	433.13	284.26	399.13	155.73	239.25
Hsa.8863	69	47	39.39	66.56	61.91	76.43	50.68	102.78	33.64	41.97	45.07	9.17	42.21	95.83	192.47	52.36	20.23	54.16	33.87	125.88	136.63	72.79	59.14	36.56	65.54	46.68	76.63	111.83	58.17	45.21
Hsa.3954	266.3	55.57	37.54	62.95	69.2	269.25	55.47	27.05	30.03	36.47	131.49	9.74	101.23	245.45	686.58	113.76	9.17	71.49	77.1	125.57	277.52	61.38	61.2	29.43	72.81	194.89	46.86	145.48	153.53	134.34
Hsa.2199	209.72	15.37	70.54	37.45	262.13	173.75	33.45	50.89	27.1	104.38	179.46	9.17	157.42	170.85	367.9	79.95	47.12	135.49	105.19	112.57	632.39	71.56	52.38	25.05	49.08	146.54	90.78	243.55	219.57	218.23
Hsa.26992	44.18	24.62	14.03	19.38	74.1	36.72	22.01	13.36	15.71	53.07	42.52	11.98	44.31	51.33	83.13	27.14	27.76	55.34	37.56	11.11	158.26	44.15	40.54	9.15	18.13	42.28	19.57	22.47	42.64	42.9
Hsa.2497	83.52	22.24	29.59	52.28	266.62	81.4	40.25	20.39	10.44	54.59	162.63	9.14	104.58	104.42	259.08	39.31	38.98	43.63	93.82	18.08	374.98	54.19	43.55	17.08	37.93	117.64	29.33	65.24	119.26	113.4
Hsa.10305.1	164.32	141.81	54.51	71.08	108.59	146.49	87.43	17.71	20.99	44.13	177.54	9.14	166.65	195.53	218.5	127.31	45.75	68.27	73.34	116.03	102.59	70.59	150.86	33.17	37.54	88.59	36.37	178.45	114.76	85.19
Hsa.41283	124.16	57.55	76.74	141.26	116.35	183.45	114.02	171.75	46.63	148.04	50.58	37.05	21.62	127.71	221.24	170.21	54.29	244.26	205.82	263.8	729.74	101.5	309.66	93.23	301.67	162.28	249.55	293.96	198.71	138.9
Hsa.9671.1	116.43	46.91	168.18	72.34	155	144.66	41.63	36.49	57.71	167.86	182.19	9.06	122.03	150.05	254.46	114.47	76.53	119.98	70.9	278.7	349.24	138.54	129.19	75.86	147.02	97.21	111.63	98.28	56.41	57.1
Hsa.1039	72.36	81.62	28.46	6408.49	34.81	29.77	27.12	1490.02	18.15	9.05	59.16	20.78	42.93	504.78	76.47	112.78	62.84	44.05	2284.7	123.34	38.55	94.69	50.73	17.72	67.23	132.67	143.76	32.62	21.61	486.17
Hsa.3223	127.72	57.96	9.03	40.59	39.35	175.19	11.77	21.71	89.99	16.92	132.1	22.43	13.79	88.65	285.59	65.96	90.2	40.57	70.48	108.98	243.62	21.57	46.1	69.14	24.05	68.89	40.15	24.39	45.08	54.31
Hsa.41369	431.35	185.11	292.69	289.03	397.1	461.73	346.65	182.77	97.89	310.04	511.15	9.03	668.33	844.84	1339.87	382.29	264.81	168.75	127.12	157.01	275.33	354.52	359.15	85.54	143.33	333.61	205.48	495.42	137.31	162.3
Hsa.33637	183.71	79.53	51.76	74.15	74.55	215.5	66.76	45.34	68.43	76.25	193.3	12.69	32.71	106.89	320.25	98.9	45.58	34.98	61.84	181.79	146.91	39.59	56.57	45.71	9.03	115.72	14.3	89.08	40.03	82.36
Hsa.17766	50.89	84.84	32.81	40.36	62.04	117.7	34.18	36.96	9.03	24.92	74.41	16.87	39.75	63.32	97.96	49.25	66.9	37.2	52.2	104.47	51.85	22.11	71.93	16.67	39.08	76.19	17.52	52.48	38.08	37.4
Hsa.504	28.63	33.96	51.95	91.06	90.71	45.88	11.52	22.39	16.36	78.62	29.37	9.01	63.96	169.09	109.35	27.41	11.72	74.74	36.68	79.95	114.3	33.4	51.4	31.32	62.05	61.67	102.57	61.91	72.74	53.81
Hsa.10746	431.3	249.61	129.43	161.04	230.96	368.1	118.32	127.23	84.13	128.67	323.93	23.35	235.73	337.73	487.92	227.17	150.85	111.74	199.23	417.21	230.01	110.14	154.25	9	114.5	152.8	27.36	224.89	129.84	150.49
sa.41198	92.08	107.2	21.39	161.43	60.8	88.98	61.93	217.98	26.17	74.42	102.4	8.99	72.41	59.86	145.03	78.94	145.48	34.36	106.81	43.03	116.18	75.49	382.61	42.77	61.21	47.83	61.97	62.8	55.43	53.73
Hsa.37609	180.58	58.61	63.02	81.65	153.14	238.41	69.59	48.51	138.76	85.97	184.55	45.02	18.23	169.89	82.83	119.05	81.54	65.31	128.85	200.63	330.35	132.57	89.61	134.84	106.97	128.35	58.24	105.86	63.58	60.59
Hsa.1352	544.68	473.08	86.67	157.7	154.03	611.75	353.26	1029.64	114.24	50.53	344.59	50.68	381.89	299.74	507.99	184.92	88.79	146.25	170.64	407.11	105.75	268.63	255.3	72.73	265.97	425.87	99.55	378.54	311.01	212.43
Hsa.1908	55.21	48.89	21.44	21.41	71.52	63.7	27.86	12.12	21.45	61.05	102.23	9.4	37.74	75.77	64.72	43.02	62.15	54.14	25.29	20.97	169.36	48.6	39.97	26.05	10.72	65.27	30.18	96.64	40.28	40.88
Hsa.37528	138.11	48.32	28.2	49.89	83.13	157.18	33.63	34.22	58.65	54.78	198.04	16.37	15.25	124.41	244.94	111.8	18.46	43.07	68.26	72.07	340.27	48.37	91.54	24.03	43.79	155.41	8.94	90.55	42.05	55.66
Hsa.24490	82.95	27.03	63.43	91.76	232.15	51.56	22.78	11.3	11.52	70.38	124.45	8.92	91.58	190.92	346.14	147.54	40.31	97.58	50.32	21.73	500.53	153.77	73.13	21.32	49.69	111.36	21.14	80.18	163.09	124.32
Hsa.29913	100.25	65.62	25.02	75.66	63.38	117.25	42.54	30.45	60.03	52.57	155.02	8.91	49.41	93.21	137	70.86	31.91	20.01	60.79	69.17	118.21	76.54	110.37	64.97	59.7	134.37	17.1	66.88	62.67	54.41
Hsa.2626	82.02	71.05	47.01	76.73	131.68	73.4	73.61	61.37	8.9	80.59	172.36	21.9	63.42	97.39	165.97	40.22	74.43	84.32	70.07	40.7	206.67	155.73	164.31	13.81	29.26	96.28	48.45	76.07	51.79	56.81
Hsa.16372	119.13	130.75	14.76	41.43	35.4	82.69	59.7	92.3	25.54	20.51	115.19	11.76	112.13	48.64	103.76	23.99	33.59	27.53	62.74	55.85	18.24	69.14	84.05	32.08	40.16	71.71	25.63	53.13	42.37	82.4
Hsa.565	33.9	47.02	53.08	49.56	67.65	62.23	38.36	29.93	27.02	56.03	77.72	8.86	123.57	174.78	187.02	76.73	50.55	75.44	49.26	65.22	137.58	117.37	80.57	51.51	65.67	67.33	50.86	116.02	74.55	55.2
Hsa.10700	177.6	218.89	55.66	95.6	68.31	173.32	135.68	121.7	48.23	27.28	212.09	8.84	145.25	134.82	174.43	181.19	98.36	28.63	70.32	124.72	36.08	120.37	149.91	53.78	59.68	162.17	46.99	235.26	67.93	87.84
Hsa.10784	88.32	210.74	15.91	110.74	24.12	99.44	146.94	137.51	8.83	19.66	113.18	11.15	24.06	69.01	85.3	81.27	187.05	40.16	158.91	169.8	33.21	159.93	268.09	9.14	61.91	87.12	22.56	26.1	91	61.44
Hsa.25830	85.49	85.07	128.8	129.68	286.95	156.52	57.39	50.55	18.04	147.35	200.03	23.14	75.74	110.23	194.82	91.85	103.83	130.16	126.89	151.86	571.51	72.08	104.04	8.82	79.11	146.98	49.1	165.29	90.8	103.58
Hsa.920	45.46	52.51	63.82	71.83	48.9	52.86	46.03	49.64	16.16	90.46	94.37	8.8	44.4	60.42	132.1	56.87	37.9	65.75	57.29	117.5	88.2	62.12	72.49	18.75	54.24	37.4	28.5	95.48	45.85	55.38
Hsa.3127.1	340.45	43.23	11.89	81.19	53.96	260.2	40.64	48.02	27.28	32.73	241.27	8.78	23.46	204.22	269.42	158.07	12.34	29.09	84.86	131.28	366.33	40.89	62.64	21.78	21.9	172.45	16.07	71.01	100.53	94.95
Hsa.41189	53.87	55.71	45.51	61.2	42.35	80.82	63.07	37.03	29.69	51.79	40.43	8.75	109.74	82.08	170.58	40.74	45.85	46.7	30.8	46.41	132.53	57.28	93.42	50.42	56.8	28.49	18.43	101.94	25.83	21.97
Hsa.7870	45.37	8.7	60.78	61.56	80.07	65.01	53.46	31.76	33.2	56.62	61.48	17.09	62.3	97	156.57	33.02	13.33	27.76	34.19	366.37	227.13	50.92	84.93	26.83	53.89	68.69	59.07	86.98	156.68	35.15
Hsa.3173	110.44	8.69	28.39	118.13	121.21	174.85	16.62	41.74	44.9	79.72	138.46	19.06	33.89	167.92	144.63	81.9	59.77	93.08	150.69	196.25	338.2	79.33	90.64	28.98	91.33	78.95	18.25	116.17	62.13	66.5
Hsa.661	35.17	35.73	59.7	70.66	96.89	79.69	16.94	14.86	23	57.62	16.33	17.13	45.15	110.97	129.82	8.67	32.06	64.72	37.59	74.66	116.61	27.82	55.43	40.03	63.2	23.07	37.01	79.18	35.52	42.54
Hsa.1387	770.8	559.44	192.7	118.25	368.06	1102.62	285.27	616.43	215.56	140.18	731.52	91.61	697.6	1080.61	1022.24	188.67	42.12	183.08	145.21	258.47	187.16	198.04	153.37	21.73	251.26	195.45	8.67	523.55	312.2	232.64
Hsa.38040	95.84	72.56	43.16	63.79	60.72	77.1	52.97	16.6	35.09	35.09	131.95	8.63	10.9	100.74	150.07	107.88	32.05	28.8	75.7	57.29	131.37	47.79	45.51	79.05	62.46	104.61	14.13	72.71	53.98	54.39
Hsa.29263	64.35	35.6	29.23	49.84	43.27	70.82	19.66	18.61	26.89	41.69	64.72	11.26	25.32	71.84	125.86	78.13	39.73	65.66	95.85	84.93	151.57	47.77	36.11	30.94	43.05	54.72	19.8	53.2	63.94	48.37
Hsa.3296	61.08	31.46	23.43	27.94	43.22	101	28.22	8.61	37.8	13.8	86.56	10.09	15.2	74.27	126.78	55.66	36.14	43.83	56.27	79.3	399.56	43.9	35.47	41.01	30.76	79.27	26.88	63.59	92.02	73.68
Hsa.3187	121.13	24.22	18.41	28.2	72.68	109.43	56.45	19.87	11.3	44.48	115.6	11.11	25.61	146.8	215.35	70.68	60.27	43.72	50.12	84.91	199.19	38.94	51.3	8.59	26.29	56.75	25.72	23.32	41.11	34.95
Hsa.3862	164.63	74.44	51.09	114.91	84.82	256.18	47.55	15.77	102.17	74.25	164.77	30.95	81.76	262.46	236.4	146.62	16.66	90.57	122.48	77.7	362.33	85.19	8.58	111.06	77.22	94.84	46.86	70.65	86.54	57.59
Hsa.2029	71.91	34.23	45	82.47	78.56	63.49	53.61	27.87	26.08	33.58	186.7	22.03	52.35	133.98	193.12	61.78	55.81	35.33	26.26	39.59	163.73	66.11	86.02	14.37	11.07	215.47	36.02	74.51	45.02	57.31
Hsa.2291	471.61	90.65	143.87	106.24	691.35	330.94	166.55	71.14	79.66	232.05	604.44	26.54	538.81	309.25	831.83	30.25	54.22	89.32	35.21	11.37	126.87	105.89	17.24	36.52	8.56	25.96	26.59	85.8	55.49	422.29
Hsa.25229	123.55	119.6	105.21	163.53	245.18	133.52	72.44	152.6	18.61	158.27	134.61	20.45	44.43	63.47	234.69	75.84	155.59	170.65	154.52	174.58	359.6	128.97	172.6	33.01	78.48	98.95	26.52	119.36	110.55	100.88
Hsa.638	49.42	120.78	63.42	256.36	66.14	85.67	36.63	145.64	9.16	74.55	70.49	28.49	157.93	179.44	210.42	83.85	117.77	69.2	137.08	57.87	134.72	67.82	244.86	8.54	33.25	38.61	75.15	111.29	60.72	76.98
Hsa.10212	173.2	62.39	14.74	35.77	48.11	129.92	64.07	30.91	21.09	8.53	133.04	8.99	101.25	84.03	138.71	70.39	75.51	30	73.32	101.83	26.75	46.42	101	32.17	19.46	92.73	37.95	120.44	34.44	69.28
Hsa.2910	151.53	117.66	37.06	132.6	137.47	159.36	55.34	51.79	72.82	101.6	179.55	12.98	8.51	92.89	95.78	91.1	91.84	30.96	165.41	159.95	265.96	100.42	98.2	69.48	68.13	122.18	15.8	70.17	75.64	75.09
Hsa.26430	89.44	21.83	52.6	24.84	161.36	114.21	45.83	17.6	22.74	55.02	147.7	20.42	154.09	213.26	112.19	57.86	27.32	69.07	29.75	17.05	318.46	78.61	61.65	19.82	40.55	103.89	39.68	98.58	143.56	95.54
Hsa.41108	428.58	167.82	171.44	175.75	349.99	580.73	107.89	8.48	185.35	274.74	533.43	8.45	130.67	623.09	543.31	327.3	40.59	189.14	372.91	422.71	760.82	269.77	130	210.42	217.73	349	47.39	228.42	220.85	171.27
Hsa.2197	342.63	107.92	83.65	168.6	411.92	196.09	214.48	448.68	210.52	228.27	427.32	113.58	57.12	64.02	269.12	208.2	67.61	130.38	161.45	60.76	480.52	237.8	165.14	115.65	76.47	465.81	193	320.7	358.43	300.87
Hsa.3024	80.22	49.99	39.48	58.29	70.45	81.68	32.58	18.06	55.1	59.91	83.95	8.38	27.44	95.72	149.14	70.58	64.53	41.2	111.88	125.2	111.63	66.35	58.84	24.04	37.96	66.35	23.12	76.38	44.3	49.03
Hsa.1009	124.95	119.7	39.68	45.17	38.68	190.05	79.52	74.97	28.82	22	140.56	8.38	74.72	74.76	147.09	61.72	78.71	45.43	61.33	116.57	51.42	64.81	80.92	39.65	68.3	78.09	28.82	56.78	79.76	69.96
Hsa.1514	92.55	149.9	15.85	19.76	23.24	125.08	108.67	88.63	18.85	8.38	157.92	15.06	95.02	69.61	120.94	94.8	89.56	45.79	35.83	143.69	134.47	71.51	160.55	46.84	67.26	136.88	56.39	35.07	131.68	55.38
Hsa.2602	108.95	64.93	85.27	70.25	336.77	178.32	58.33	63.17	8.37	99.39	234.26	29.67	145.94	151.01	246.09	113.82	98.02	149.89	145.15	114.07	527.97	89.98	176.77	16.31	19.81	139.07	82.24	105.15	97.19	111.32
Hsa.1194	155.31	123.02	23.75	50.91	82.1	144.03	34.49	83.38	18.75	32.33	107.99	8.37	56.52	107.93	208.43	66.83	67.34	65.23	62.6	156.58	86.33	83.85	101.14	21.8	63.17	146.19	25.36	139.5	120.11	81.07
Hsa.2389	96.78	30.68	17.03	64.26	179.33	57.92	29.24	32.04	67.76	83.08	95.44	53.23	77.1	72.73	312	29.12	47.58	37.22	45.32	49.98	167.66	47.78	40.39	19.14	8.36	74.54	60.07	45.89	45.24	92.02
Hsa.12442.1	539.72	225.4	17.42	143.29	152.22	254.01	231.93	806.23	55.88	52.89	355.85	8.35	206.56	208.78	452.79	198.48	115.47	52.15	159.39	230.02	49.43	196.66	331.22	45.84	99.92	304.32	65.92	271.88	187.13	180.66
Hsa.43978	41.24	43.9	31.86	68.48	75.09	84.22	41	35.45	25.58	48.02	75.37	8.32	54.45	113.65	100.16	33.06	28.4	33.51	44.39	55.12	96.77	56.19	72.16	35.59	37.83	29.01	51.73	83.38	35.71	17.81
Hsa.31395	104.66	54.46	30.26	60.82	59.96	153.03	65.16	23.88	57.02	57.1	123.52	8.3	33.33	161.08	233.73	76.6	64.05	76.44	106.53	82.78	323.65	119.95	92.66	43.25	53.42	111.89	9.22	117.88	77.38	68.83
Hsa.634	29.9	41.28	39.08	56.23	42.85	57.62	25.47	17.9	28.26	69.37	62.2	8.27	58.31	80.67	92.79	42.32	15.26	57.14	30.28	76.8	121.01	41.53	58.79	25.59	37.16	26.11	47.98	71.66	33.99	39.39
Hsa.2573	97.35	8.26	27.44	39.08	119.97	34.96	20.08	38.56	29.56	41.05	126.17	22.07	73.55	88.96	196.4	22.01	14.05	27.02	29.56	20.87	100.66	52.86	35.5	16.08	14.47	45.34	114.5	36.4	40.97	60.44
Hsa.1321	95.49	47.12	27.61	296.77	49.36	59.42	40.09	52.18	15.11	34.65	56.11	8.25	98.04	49.38	142.83	82.37	24.83	66.58	127.29	103.79	35.2	17.98	90.17	14.22	38.83	58.32	19	19.74	31.42	24.47
Hsa.17514	421.49	291.98	73.64	78.28	263.19	365.97	79.82	13.83	33.59	51.42	281.38	11.47	611.4	353.26	591	207.07	60.86	104.02	72.38	424.54	142.73	101.01	200.4	26.39	114.46	170.62	22.13	8.25	150.03	135.02
Hsa.16930	34.15	41.54	15.38	266.95	17.62	49.05	18.48	31.68	15.58	20.6	44.94	9.28	23.95	42.88	120.14	34.34	65.08	32.52	49.57	86.3	38.23	37.07	36.95	13.4	29.73	30.74	15.96	82.59	30.02	30.17
Hsa.4274	53.58	53.04	60.66	98.81	71.55	74.2	45.22	26.92	31.76	95.96	75.72	8.22	75.47	166.78	197.19	94.18	42.04	69.54	29.62	108.73	111.17	84.58	87.35	41.34	59.24	38.33	33.31	79.06	27.74	36.96
Hsa.14102	121.04	136.76	19.02	75.1	53.18	81.1	115.27	115.05	9.37	51.77	58.75	13.1	61.46	123.43	210.71	30.85	68.59	19.56	98.06	133.07	51.13	104.8	143.35	20.85	29.98	40.59	8.22	51.8	60.8	49.48
Hsa.41323	32.86	16.44	22.77	51.75	41.06	65.83	18.01	14.88	11.3	8.2	61.67	8.61	49.67	68.34	69.38	72.28	8.63	29.74	35.74	93.66	98.77	51.58	36.36	31.31	38.15	94.11	45.7	91.82	36.63	39.89
Hsa.32404	157.56	155.84	81.81	150.95	151.67	207.54	107.59	55.52	110.42	127.86	257.34	30.93	8.46	72.85	144.35	145.76	163.53	89	117.85	119.71	317.82	183.45	134.78	100.74	123.36	164.12	60.36	141.54	102.03	89.96
Hsa.402	199.14	82.01	28.23	72.06	96.36	262.79	13.67	38.37	32.92	36.17	132.9	12.56	85.37	221.53	483.71	65.03	24.95	59.93	107.23	8.16	438.87	50.97	68.84	13.67	43.19	80.41	9.2	118.12	103.63	112.87
Hsa.1660	106.01	126.1	35.56	33.82	64.14	136.15	74.71	62.69	19.82	12.2	119.91	21.49	18.08	8.15	171.31	113.1	74.46	131.12	130.46	178.57	78.15	307.12	108.77	43.17	77.16	135.35	18.18	91.63	143.81	119.98
Hsa.865	217.57	114.54	250.87	294.92	370.74	298.16	240.53	238.57	287.41	310.72	273.88	100.99	372.99	539.22	741.86	198.86	8.15	145.31	125.84	162.87	357.86	204.78	340.71	182.2	277.98	138.53	108.53	323.75	159.83	171.73
Hsa.2875	121.77	48.87	26.68	79.49	74.98	96.5	63.27	37.24	45.97	43.81	152.5	11.65	24.85	159.47	74.77	108.69	39.98	45.63	148.6	93.24	204.58	89.94	105.36	69.36	83.52	152.09	48.52	122.11	79.95	69.79
Hsa.404	590.6	1395.77	126.78	91.82	147.29	665.66	120.67	8.14	272.94	165.76	292.4	52.31	81.69	281.78	1027.09	97.09	21.56	36.51	103.14	70.18	419	34.76	70.69	52.88	45.3	103.85	61.79	109.98	94.73	80.04
Hsa.134	200.49	95.42	19.84	35.6	45.06	211.54	59.89	50.19	26.74	27.56	138.36	11.79	173.19	129.09	311.82	39.43	38.24	24.47	46.13	167.75	17.67	74.54	53.69	8.13	34.47	59.37	12.27	55.95	56.04	115.13
Hsa.40449	166.32	17.23	31.74	32.78	94.85	247.48	47.48	35.52	30.6	51.81	97.34	8.13	60.96	141.84	347.92	90.52	49.97	59.98	73.84	111.09	339.71	57.4	81.84	51.58	51.63	133.78	37.73	87.28	96.22	82.99
Hsa.1373.1	104.94	210.77	53.3	98.05	35.85	66.36	153.44	138.8	32.8	39.24	65.71	27.09	91.43	82.33	137.28	78.92	252.49	60.05	110.32	8.88	13.65	161.92	270.19	18.9	82.87	107.78	33.72	115.82	51.24	62.84
Hsa.36710	82.87	76.1	20.24	44.07	34	55.65	24.36	20.18	41.28	52.59	100.29	19.95	38.76	146.37	176.21	44.79	8.11	25.82	64.49	43.87	141.19	48.9	74.57	28.94	35.18	76.82	15.1	47.85	64.1	51.54
Hsa.2104	113.41	67.8	43.79	111.89	153.77	94.4	57.88	20.71	32.76	70.97	261.88	21.91	55.09	106.73	197.08	85.08	71.62	90.93	52.99	66.01	256.81	80.58	124.58	27.38	9.21	136.89	35.32	94.49	33.13	56.11
Hsa.320	239.97	56.01	44.96	70.7	72.52	296.19	56.67	12.89	48.37	39.03	125.96	8.08	66.89	119.38	484.14	89.43	32.39	47.98	65.83	135.89	390.32	65.75	61.14	61.05	61.68	153.56	32.95	99.38	91.58	88.25
Hsa.1780	297.59	127.8	36.43	61.95	68.64	264.05	72.96	87.74	21.34	58.3	193.29	16.27	151.54	188.01	325.79	124.49	130.54	104.7	112.29	439.31	71.76	203.43	168.89	19.12	89.53	174.47	8.01	207.35	156.76	150.37
Hsa.45658	114.07	68.56	73.03	61.85	64.15	93.26	92.99	196.61	115.71	106.31	90.35	33.62	103.17	214.29	333.8	98.04	8.01	44.22	58.13	327.78	112.36	142.76	213.73	81.03	91.5	149.95	54.19	160.58	45.06	65.26
Hsa.9340	101.09	53.83	85.65	61.89	191.16	171.79	71.55	26.78	52.52	99.98	95.75	22.08	121.57	293.26	617.46	81.07	8	99.16	71.74	293.01	386.55	149.93	207.21	25.65	149.87	117.9	31.64	217.1	67.47	70.23
Hsa.24270	77.33	90.95	50.28	40.36	118.71	47.1	82.82	30.76	24.4	72.59	90.5	17.21	76.17	66.51	210.09	41.1	65.1	68.79	60.37	37.29	211.18	112.79	94.33	7.97	30.98	51.19	41.32	38.9	51.47	83.08
Hsa.25322	96.69	26.13	47.85	42.38	158.65	70.18	39.62	34.03	52.24	85.64	136.01	18.75	136.14	66.56	281.73	26.52	22.86	36.57	24.64	22.17	47.97	25.39	30.59	7.95	23.13	42.52	12.64	52.35	18.73	39.54
Hsa.696	65.11	22.35	30.24	50.46	46.24	42.55	46.46	33.73	15.33	50.26	61.82	7.94	62.18	119.03	119.65	67.1	27.45	52.75	41.6	117.1	144.28	60.81	68.82	22.33	67.84	58.59	37.77	78.85	43.23	35.68
Hsa.6	27.63	24.45	29.09	35.01	50.13	60.62	24.19	8.93	9.15	47.3	191.26	11.04	23.55	69.14	23.25	21.65	17.27	81.13	61.67	64.7	62.92	47.69	63.32	15.09	64	19.74	19.08	87.15	33.01	38.11
Hsa.2196	73.19	44.23	24.59	47.37	95.57	69.14	55.06	27.29	16.2	69.99	160.34	7.89	59.3	75.57	207.68	91.15	12.2	70.3	65.41	37.6	318.84	248.32	93.33	37.81	50.75	154.72	29.5	94.36	191.18	215.75
Hsa.33695	100.41	56.1	21.48	35.07	32.72	120.23	52.93	25.23	9.91	33.92	54.83	8.75	9.26	80.85	212.11	27.64	20.2	24.27	85.34	32.49	280.84	28.79	47.45	9.01	27.14	78.99	7.88	33.44	46.39	40.17
Hsa.35367	51.91	98.1	29.65	51.59	261.08	255.26	47.6	32.66	82.54	62.27	22.59	7.85	30.15	137.74	420.66	35.18	86.11	48.05	61.36	106.15	194.15	74.79	52.02	49.47	51.27	43.89	17.59	66.12	55.99	75.31
Hsa.1765	70.65	40.67	18.15	15.37	23.43	109.29	44.44	83.74	20.47	10.22	52.31	9.01	57.23	52.61	115	37.11	18.79	18.8	49.81	280.75	25.55	31.43	38.93	23.16	63.38	109.47	7.83	40.89	76.93	66.53
Hsa.36161	212.86	98.35	37.89	145.09	136.56	202.12	39.03	47.82	177.81	45.34	385.23	46.15	7.83	71.44	177.9	207.21	125.6	46.35	130.21	27.02	280.06	67.57	153.51	85.24	64.53	233.29	41.33	54.37	57.24	37.04
Hsa.2456	237.2	39.17	116.41	19.58	278.31	347	94.79	11.87	17.87	71.64	243.19	20.76	416.01	275.53	320.39	51.05	19.4	59.3	40	23.26	175.3	76.11	69.28	29.21	8.67	34.87	45.44	55.9	43.64	70.17
Hsa.889	70.8	60.3	93.81	115.77	120.71	141.65	50.04	65.96	47.71	76.17	68.56	13.06	47.14	85.76	170.72	58.33	141.53	51.18	66.57	134.27	120.45	59.83	155.96	40.94	53.6	50.14	42.66	53.23	16.01	28.91
Hsa.2939	156.61	74.27	51.03	99.69	123.63	389.45	61.34	31.63	77.64	62.26	108.63	24.18	114.55	123.72	580.5	52.52	57.04	37.5	70.69	58.77	250.7	7.76	50.87	42.62	24.43	67.53	12.11	64.65	59.06	52.91
Hsa.8192	53.54	17.05	27.57	85.79	69.71	80	23.09	34.72	2029.32	52.32	57.43	22.94	56.45	92.06	232.03	28.11	7.99	32.9	27.85	143.24	113.14	36.8	95.98	25.55	42.7	29.64	91.3	112.35	42.29	62.43
Hsa.636	23.7	21.67	44.09	47.95	59.72	49.22	13.87	32.76	20.52	55.33	51.96	9.35	37.01	109.13	28.09	52.18	7.73	39.63	42.17	53.17	150.61	73.09	61.59	30.62	63.23	25.37	31.44	90.72	28.16	44.96
Hsa.466	105.84	26.11	77.13	19.09	111.95	124.86	58.98	7.68	28.98	73.7	85.97	9.83	104.58	138.43	457.9	20.51	9.14	38.95	20.04	28.54	52.42	42.46	34.99	21.95	18.45	21.17	17.89	31.22	18.15	26.71
Hsa.2519	86.95	16.7	18.52	13.72	109.62	87.99	40.9	36.25	37.94	60.43	95.53	26.07	112.89	94.23	56.18	34.87	20.52	82.46	46.67	75.47	351.67	117.93	69.91	96.91	61.8	138.61	97.75	44.02	134.14	130.43
Hsa.41299.1	70.82	41.66	74.9	47.89	39.27	93.38	40.71	39.27	33.92	51.09	82.71	29.43	88.03	136.63	151.61	84.2	55.37	76.86	62.37	7.64	139.34	63.99	172.4	51.3	76.27	41.62	95.17	80.77	66.04	51.11
[truncated: 101 more rows]
