# Supplementary material for: Combining multiple hypothesis testing and affinity propagation clustering leads to accurate, robust and sample size independent classification on gene expression data
Source: BMC Bioinformatics. 2012 Oct 17;13:270. doi: 10.1186/1471-2105-13-270 (PMC3542193; doi:10.1186/1471-2105-13-270)
Supplement: Additional file 5 — Contains the microarray data used in this experiment. For each disease, we provide the ‘class_labels.csv’, ‘train.csv’ and ‘test.csv’ files, which represent the analogy of samples as described in table 1. The intensity values are unprocessed. [file 1471-2105-13-270-S5.zip › microarray_data/DMD/train.csv]

Genes	GSM74356	GSM74357	GSM74358	GSM74359	GSM74360	GSM74361	GSM74362	GSM74377	GSM74378	GSM74379	GSM74380	GSM74381	GSM121357	GSM121361
1007_s_at	1796.64	1570.41	2410.78	1152.72	2070.23	1698.19	1809.64	2063.4	1909.44	1558.02	1835.39	2509.68	1518.61	3367.51
1053_at	228.16	334.32	211.86	287.9	223.84	337.33	318.97	370.89	352.49	266.09	443.71	354.93	283.07	176.39
117_at	287.96	320.68	360.75	365.09	354.21	286.93	428.97	562.66	502.61	169.76	354.29	409.51	445.02	517.91
121_at	3888.91	3812.82	4502.61	5159.13	6737.85	3060.53	3733.4	2952.39	3469.2	2771.85	3296.6	3423.08	3626.74	4120.66
1255_g_at	36.91	202.36	134.54	246.94	616.55	142.78	177.45	61.37	231.77	122.61	224.91	194.08	98.77	153.01
1294_at	804.81	568.74	548.73	818.41	1220.19	917.82	613.2	987.46	1586.12	1153.11	1050.28	659	866.48	828.8
1316_at	726.46	604.33	491.9	413.47	619.19	505.8	677.96	210.46	355.7	683.06	308.93	230.87	326.98	531.54
1320_at	81.93	43.9	174.65	106.3	437.84	359.31	372.4	124.18	176.71	56.44	45.26	378.59	362.63	111.81
1405_i_at	63.47	35.8	31.58	16.87	33.6	113.08	120.73	277.13	238.63	97.34	281.73	143.84	270.89	298.24
1431_at	187.32	222.59	234.02	210.74	250.05	259.36	218.58	171.55	180.98	220.95	265.98	160.07	134.11	183.94
1438_at	80.73	113.12	119.39	97.29	143.11	82.48	153.79	495.68	396.91	74.36	122.03	230.79	250.11	115.6
1487_at	2667.22	3162.11	3508.69	2914.97	2736.84	2465.84	3028.57	2098.65	1328.9	3156.97	2465.89	2410.79	1471.26	1454.1
1494_f_at	908.04	1005.65	887.65	1331.73	1602.54	783.7	1005.64	527.71	989.01	569.86	778.86	747.02	665.99	699.8
1598_g_at	3415.84	4449.32	3788.63	4081.97	6489.08	5461.29	5206.37	4308.18	4726.87	3940.86	4235.92	4793.85	3646.05	6309.22
160020_at	1178.57	1307.78	1409.86	1540.55	2661.56	953.11	1394.24	828.13	1413.12	1448.5	1521.17	796.75	1233.18	1598.97
1729_at	319.06	147.93	97.67	120.14	134.15	110.81	317.67	581.12	653.48	269.34	224.53	566.87	444.52	545.73
1773_at	459.31	292.49	439.32	642.82	575.42	326.18	562.46	288.07	340.92	248.19	431.6	458.01	428.72	314.4
177_at	31.61	185.28	27.87	301.55	161.88	227.17	169.94	428.06	357.68	252.33	383.79	112.44	117.2	171.49
179_at	3151.88	3080.72	4467.23	7968.45	6055.55	3567.66	3995.81	2272.12	2413.28	1797.15	2439.42	2269.55	1846.21	3203.27
1861_at	328.02	375.75	335.61	674.58	382.98	369.24	363.59	365.57	521.72	445.02	376.01	542.82	415.47	346.46
200000_s_at	2516.94	3188.97	2452.59	2568.5	1993.88	3064.75	2598.04	2502.04	2625.87	2657.04	2050.43	2719.36	2518.54	1461.02
200001_at	5381.83	6219.59	6187.23	8237.83	5948.25	7129.4	7225.14	10688.4	8225.06	8771.38	9098.38	9496.47	10859.67	7972.74
200002_at	14459.84	15460.18	16731.97	18869.98	16135.92	17900.75	14036.72	23583.58	24082.51	19355.44	21979.62	19995.9	17548.46	20448.92
200003_s_at	9383.62	10314.4	9012.89	11754.38	9222.91	10713.8	8593.03	18976.64	24011.2	13036.22	17050.32	17838.01	16535.4	17407.15
200004_at	13070.86	11123.14	11818.5	12667.25	9514.96	11996.74	11600.66	14069.76	10132.11	8747.46	9122.66	10383.33	11471.78	10182.05
200005_at	1974.3	2865.93	2543.26	2079.13	2416.88	3077.78	1794.58	3141.37	3999.83	2447.75	2677.54	3270.06	3599.26	3094.46
200006_at	15448.8	16538.26	15516.99	23080.91	18087.14	12826.52	10163.18	18334.29	16691.42	17579.81	19388.42	16582.15	15092.68	10904.32
200007_at	8614.07	8365.8	7405.49	9793.76	9728.56	8656.91	8218.99	10001.66	8333.43	10949.1	10435	11218.1	9035.22	9362.48
200008_s_at	2051.23	2030.06	2740.74	2685.72	2391.26	1730.6	2070.73	3240.3	3322.66	2308.45	2200.23	2444.89	2713.45	1357.37
200009_at	3333.17	3426.06	3504.51	3626.45	2501.77	4786.29	3830.3	5434.06	5960.66	4412.25	5132.53	5361.62	4865.91	4023.89
200010_at	17862.14	17299.15	16346.63	21194.94	15442.14	15320.95	8173.11	20072.84	21936.48	20086.25	18229.53	20854.53	21420.62	15746.62
200011_s_at	1041.55	1013.34	1023.67	818.96	1176.04	1418.44	1466.97	1750.97	1889.97	1709.89	2412.37	1824.83	1402.73	1950.38
200012_x_at	19466.91	27400.44	27160.72	20224.19	25231.03	21934.73	20475.62	26639.71	25786.87	22947.15	23967.77	20091.98	22763.83	24290.31
200013_at	14965.95	13683.77	16637.92	20188.59	13266.82	16811.39	13086.06	16992.76	22939.61	18107.26	20034.83	20863.14	23541.85	16021.06
200014_s_at	1943.95	1761.95	1279.42	3124.94	1233.98	1923.46	1756.39	2369.28	1734.66	1559.78	2476.35	2273.58	2381.17	2510.93
200015_s_at	3765.97	3390.65	2841.46	4575.56	2414.95	5162.28	3258.79	3993.19	4343.51	4175.06	3633.47	4395.68	3887.25	4391.81
200016_x_at	11833.22	11009.55	12112.17	10092.23	10262.58	12200.53	10518.07	20188.77	21201.48	19461.31	17755.91	19801.14	15982.29	14190.42
200017_at	12036.86	15312.02	14045.7	19448.7	13552.97	14028.77	11267.74	16138.52	15620.01	11337.48	14163.44	16715.3	19317.84	14420.91
200018_at	24574.79	27076.24	29014.32	35399.56	32293.31	27900.62	23956.35	40785.61	40032.41	28418.21	34195.99	29801.11	25887.05	33679.54
200019_s_at	11654.92	10878.49	9021.08	19681.38	15371.83	14304.97	8545.36	14071.67	17107.93	13809.58	13356.14	14833.28	15544.28	14625.37
200020_at	1973.71	1923.35	2113.96	1711.32	1721.09	2029.53	2212.2	1518.14	1737.4	1244.63	1106.47	1658.84	2526.72	1659.86
200021_at	15276.2	8111.45	7656.17	6657.86	8567.28	18469.47	12785.95	23558.81	13948.26	17210.26	22118.93	25295.98	18287.55	23892.31
200022_at	10849.24	11111.94	8586.82	18106.98	10378.54	13933.82	9725.19	15206.19	15467.67	11699.38	14755.07	16212.65	16320.47	19187.97
200023_s_at	10117.5	9103.8	8521.11	11635.87	5676.71	9126.34	8074.6	10342.52	8153.05	9758.44	7630.34	8981.21	8524.19	9087.91
200024_at	13263.69	16299.1	15401.44	22895.38	12485.62	15603.54	11702.64	18973.94	15578.89	12555.87	14736.47	19101.13	16123.31	13606.64
200025_s_at	23690.88	26896.62	25358.95	33504.17	29391.67	26505.59	19408.4	33280.54	27961.72	31463.07	35771.61	30933.22	24310.25	29082.59
200026_at	13006.91	11403.37	15687.58	28406.77	27582.38	15864.66	12884.9	31175.61	45274.06	15273.68	33726.79	33255.17	23717.12	31819.18
200027_at	6159.51	9393.23	7128.88	5538.93	3716.39	5284.58	6191.56	5789.73	5906.24	5369.12	6191.32	5347.8	5720.17	6590.48
200028_s_at	7779.56	12050.23	8485.77	8027.29	6103.05	6681.16	5875.34	3855.49	3233.78	5941.98	4088.22	5282.18	5452.68	6592.35
200029_at	16384.83	15766.35	17973.92	20478	23012.69	17567.51	14376.66	26091.34	21369.61	17023.26	28701.26	27157.72	22787.93	23190.71
200030_s_at	24398.53	34278.7	35684.2	25870.4	15583.78	23555.78	22952.09	23406.38	24833.04	28751.47	23491.63	23862.62	24625.95	21964.12
200031_s_at	29800.33	33623.22	30139.82	34744.38	22217.29	31789.15	24687.87	34348.19	34863.75	32472.28	32048.76	38638.06	28020.83	28290.9
200032_s_at	25211.82	33234.32	32090.39	29367.68	33704.91	29262.48	20637.97	37561.07	44509.32	35126.15	40353.42	30820.68	30610.85	36426.07
200033_at	5250.81	5514.73	5724.55	5350.15	6425.41	4340.48	3974.73	10553.61	13734.34	7439.65	8948.71	9536.36	8186.95	8449.77
200034_s_at	13651.41	19162.9	16569.4	17356.53	16183.55	14468.85	10632.77	16915.74	17910.63	14209.61	19769.43	15139.87	17430.32	15682.68
200035_at	3211.24	4711.38	4024.86	3644.01	4194.24	3640.76	4243.07	3334.61	2460.6	2992.73	4246.46	2868.81	2876.3	1795.37
200036_s_at	8956.03	7801.46	8364.43	11478.47	7530.46	11885.24	8870.26	12552.45	15987.64	11324.76	11788.18	13224.63	10569.8	11798.7
200037_s_at	2248.13	3148.86	3067.88	2518.11	2061.92	3139.97	1778.53	3078.49	2869.96	2550.37	2181.74	2458.5	2793.33	3256.96
200038_s_at	11209.69	14140.43	11451.02	15470.49	10705.57	11353.52	8814.42	17520.88	22513.73	17025.93	17817.66	18679.82	18330.37	18895.25
200039_s_at	4252.69	4106.53	3562.74	4023.54	2690.45	4297.35	3999.7	3248.96	2925.04	3178.2	2771.09	3328.9	3271.55	2780.82
200040_at	1711.57	2167.06	2127.18	2688.39	1597.5	2256.39	1779.11	2730.98	1745.66	1681.19	2216.83	1877.77	2421.72	3150.82
200041_s_at	4246.07	5083.66	5783.14	5681.2	4586.89	6988.79	6731.12	5053.72	5146.73	4254.42	5714.48	5223.21	8042.83	3188.81
200042_at	1679.5	1069.92	1611.94	2960.56	2936.28	2422.48	2081.36	1371.87	1945.81	2038.21	1503.91	1707.91	1966.61	1966.6
200043_at	4217.73	4339.62	4149.75	4655.23	5260.88	3829.15	3621.74	5775.86	4362.63	4481.14	4922.08	5128.71	4736.33	3748.14
200044_at	657.81	610.73	598.54	513.28	456.87	805.45	533.4	1262.68	1921.8	711.86	988.89	1830.88	1117.33	936.11
200045_at	2037.74	2106.51	2057.95	2497.36	2164.17	2726.34	2216.81	2399.78	1678.32	2207.78	1683.86	2033.38	2383.68	1864.1
200046_at	3107.51	3451.1	2948.54	3006.32	2886.12	3029.81	2997.81	3027.77	3307.84	2695.75	3022.49	2992.64	3656.28	2475.59
200047_s_at	2914.24	2475.66	2452.7	2128.83	2097.08	2759.06	2377.83	1783.03	2028.17	2336.59	2494	2171.58	1898.25	3854.46
200048_s_at	6265	4643.17	3735.77	6732.33	4480.06	3467.82	3635.5	4782.73	4360.23	4145.96	3848.06	4407.66	4877.15	5071.79
200049_at	1618.52	1753.55	1837.19	1756.97	1913.72	2199.95	2274.85	1045.09	1311.79	1164.78	1082.55	1023.01	1183.74	1178.26
200050_at	1174.12	1351.2	1398.9	1898.07	1860.55	1330.69	1232.66	1164.71	1451.91	1354.06	1272.19	1032.28	1540.81	1292.49
200051_at	970.93	685.23	873.22	744.44	1295.89	1157.26	878.84	1218.63	946.34	1210.47	1125.31	939.88	684.82	614.17
200052_s_at	1339.25	1535.5	1539.44	1671.01	1244.56	1803.9	1231.6	1650.39	1948.77	1736.58	1525.53	1424.45	1871.13	1435.52
200053_at	4021.69	6687.69	7870.94	8779.79	6508.73	7576.68	8034.33	5616.06	5654.5	7274.88	5536.56	5956.47	5684.92	2923.79
200054_at	466.93	662.24	483.53	495.85	632.13	402.83	412.46	477.41	374.51	799.16	586.43	423.61	461.16	610.78
200055_at	2858.2	3344.34	2886.99	3539.31	4766.86	3227.45	2612.1	4724.25	3753.08	3759.7	4502.96	3399.81	3656.32	3420.61
200056_s_at	1517.46	1300.68	1277.5	1020.01	646.35	1114.87	612.63	590.03	828.83	919.04	930.99	720.68	879.82	925.66
200057_s_at	4337.62	4300.99	3971.51	3585.11	4153.13	5304.82	5213.61	5644.13	6921.72	6196.54	6002	4983.21	5139.38	6266.05
200058_s_at	2484.14	2141.1	2040.07	1652.79	1921.17	3433.93	2016.99	1909.39	2174.29	2297.28	1952.67	2512.04	2507.53	2066.1
200059_s_at	8551.17	8777.72	11815.31	9540.32	8023.59	10487.66	9055.27	15007.04	16044.82	12798.56	12092.96	10512.86	12495.52	8621.01
200060_s_at	4454.95	4067.59	5270.55	4181.97	4413.72	5497.53	3552.36	4016.16	3360.67	3285.76	4742.69	4395.16	4745.21	5674.13
200061_s_at	22678.89	30803.53	27735.03	26780.76	31532.61	26138.46	22639.33	42464.81	38497.82	38536.35	29709.32	28893.99	30765.94	26239.17
200062_s_at	29915.18	30951.64	28746.87	32365.84	38969.95	35025.83	24857.59	42637.95	47209.31	36269.73	38642.36	35563.3	27309.57	34352.43
200063_s_at	8445.42	9754.47	11842.01	8347.85	9446.47	9245.15	8376.85	9971.1	13206.48	8357.29	11974.61	9804.92	13666.45	12922.81
200064_at	11742.36	13113.5	13735.68	15560.59	10913.8	13649.79	12750.89	18242.57	14803.4	13143.07	12576.19	16128.41	15816.44	8030.71
200065_s_at	6972.59	8724.28	7721.63	8072.9	4775.52	8520.73	7663.89	8102.9	7377.26	7111.68	6709.09	7420.54	7526.16	3582.74
200066_at	1700.92	1468.7	1293.23	1158.2	1091.11	2036.74	1688.28	2381.47	2073.11	2439.47	2432.15	2666.96	1557.3	1631.69
200067_x_at	8164.24	8471.81	8795.56	8564.27	7796.15	7522.54	8545.24	6549.08	5009.48	5953.67	6955.91	7029.72	6703.77	7610.61
200068_s_at	3298.81	3766.36	4040.91	3262.68	3727.79	3908.26	4821.75	5417.37	7027.94	6660.49	6679.25	6104.22	4712.98	6468.74
200069_at	480.62	243.27	306.87	399.42	434.85	229.32	346.66	378.96	504.37	402.14	389.75	257.08	362.22	386.15
200070_at	934.63	1081.66	1024.39	1126.55	1180.96	1141.26	863	1188.31	476.16	879.42	1080.75	916.58	1215.79	1126.88
200071_at	1539.04	1309.76	1623.48	1404.32	1024.5	1172.41	1304.09	750.44	861.87	992.46	1077.33	1129.89	1383.98	1351.97
200072_s_at	1199.72	1358.24	1244.86	1911.9	1749.38	1660.84	1658.93	1672.95	2179.84	1773.28	1564.14	1775.52	2446.46	3031.78
200073_s_at	1537.35	1309.33	1345.28	1502.07	1023.38	1668.27	904.16	1730.41	1982.83	2206.6	2083.77	1991.99	2079.62	2069.97
200074_s_at	7837.69	9965.13	9537.74	9470.49	7548.47	9033.6	7568.03	8650.46	10071.68	7329.15	9671.68	10104.23	8461.11	8486.39
200075_s_at	794.51	1076.65	895.33	1182.82	1193.98	813.33	815.72	2201.18	1921.74	1734.6	1596.91	1682.38	2112.9	1607.53
200076_s_at	1077.93	1089.48	721.99	1176.29	844.92	1077.57	1335.63	2150.54	1759.96	2260.55	1271.31	1797.59	1089.9	1472.16
200077_s_at	18845.75	20183.28	18739.79	20958.3	17891.69	16408.25	13133.68	22255.5	20511.23	19846.97	18318.17	18154.12	17665.86	19952.94
200078_s_at	1770.41	2216.27	2210.89	3575.6	1903.82	1793.54	1838.75	2515.61	2651.93	2268.71	1955.95	2371.11	2475.07	2143.67
200079_s_at	4817.71	5563.8	5599.27	5715.89	5214.8	5275.97	5781.45	3777.8	3727.79	3684.94	4111.29	4541.23	4864.7	3212.15
200080_s_at	10669.91	8608.79	11487.31	8427.93	8959.61	10836.37	7583.39	12126.79	12643.72	11109.28	15301.4	10761.75	13693.68	15371.99
200081_s_at	14548.65	16211.76	16031.14	21029.04	14399.78	17092.71	12605.45	22059.7	25150.73	18990.67	21535.51	23057.93	22166.69	13836.12
200082_s_at	9591.91	11661	11266.04	12315.57	10285.73	9808.61	8584.05	14774.53	18112.86	12783.69	13023.67	11244.19	14869.11	14005.37
200083_at	2791.11	3070.05	2902.68	2613.12	2779.4	3295.11	2589.32	3465.44	2421.24	3279.95	2982.9	3297.8	2962.34	2818.75
200084_at	3404.78	3070.14	3603.5	2865.63	2940.24	2942.54	3437.25	3332.96	3086.65	3395.54	3511.68	3389.97	2469.43	2639.62
200085_s_at	2841.49	3600.65	3255.26	6738.09	5834.58	4430.94	2888.77	5359.44	4464	4346.29	3268.76	4472.49	4284.13	3337.97
200086_s_at	11225.22	13289.91	13906.96	11108.42	10509.29	7519.75	7895.64	8633.17	9946.67	13753.21	13550.73	11277.27	8983.92	7405.83
200087_s_at	4342.41	5349.49	4691.47	5665.73	2973.71	5105.91	4247.51	5396.45	5300	4721.78	5027.11	5258.74	5290.78	4663.67
200088_x_at	11297.29	15923.92	14506.54	24444.22	21983.92	14845.51	14549.23	27530.06	31175.21	20670.53	19035.67	29553.69	21750.86	23453.44
200089_s_at	12745.45	12838.44	13258.62	15172.48	14826.93	14156.17	9759.8	16931.1	14650.25	13744.89	17205.61	14596.91	16042.25	15223.99
200090_at	3797.15	3265.91	3887.92	4274.27	4018.36	4455.61	3798.88	3766.92	4061.82	3537.4	4283.5	4413.46	5179.82	5663.66
200091_s_at	16335.53	15814	16055.86	17427.57	17058.15	15979.09	10185.38	11837.57	14308.35	14577.53	14774.84	12390.68	13984.76	12486.32
200092_s_at	15963.26	19546.49	16523.64	24795.81	21818.62	21710.57	12367.95	26252.19	28032.96	22418.42	23290.87	21000.13	20956.91	23015.71
200093_s_at	6709.67	5621.37	4757.69	7383.07	3664.29	5420.19	4590.87	7794.77	6391.4	5821.27	5586.47	5812.39	5371.78	7055.95
200094_s_at	14504.99	18643.43	22301.37	21593.71	13646.59	17299.01	15915.83	22726.27	23872.28	18866.73	26256.33	17714.37	20033.8	17671.64
200095_x_at	25933.44	26191.67	21797.11	35437.22	27951.75	30172.77	23202.87	43213.59	38910.91	35358.58	36213.19	36836.82	28027.87	36676.32
200096_s_at	3246.53	1796.8	2830.21	2517.51	2067.17	2739.12	3665.73	1785.29	2403.25	1523.71	2691.97	2077.48	3366.48	3249.17
200097_s_at	2881.78	4313.39	4886.26	2958.42	2733.8	5344.45	3666.35	3161.81	4231.83	3090.98	3699.62	3221.23	4105.54	3713.91
200098_s_at	4333.83	4689.06	3980.14	4222.86	4524.03	3525.31	2943.17	3078.42	3304.58	3863.41	4277.58	4488.22	4309.92	4542.61
200099_s_at	23034.3	26243.4	22388.35	26340.9	17202.5	25872.59	14348.83	26940.97	33737.92	22016.83	29339.85	25778.07	27498.98	27859.34
200593_s_at	1323.39	1725.77	1956.31	1896.54	1678.72	1684.76	2767.41	2899.37	2254.83	2059.71	2156.02	2631.46	2285.16	917.86
200594_x_at	3445.52	4131.98	4956.69	3224.14	3745.67	4860.46	6579.16	4980.18	4940.69	5935.23	4850.48	6199.23	4734.88	3948.76
200595_s_at	3265.29	3373.91	3922.79	2694.21	2186.21	2730.41	3152.61	2759.96	2524.57	2103.31	2708.48	3175.16	3638.14	3970.36
200596_s_at	685.95	1007.88	1130.49	582.38	110.01	552.83	869.61	909.41	786.84	1105.8	686.59	541.71	1156.88	570.96
200597_at	689.57	649.32	917.62	929.22	755.01	1027.02	1117.6	705.68	626.01	1022.19	836.59	450.35	734.51	783.68
200598_s_at	1215.78	875.32	1260.22	763.38	767.32	1002.87	1520.4	1144.97	876.02	1107.62	781.79	864.05	1617.4	496.26
200599_s_at	1601.64	1386.57	2096.85	2076.18	1443.76	1238.98	1623.49	3601.44	3410.46	2422.98	2411.82	3418	4230.12	2241.7
200600_at	1627.74	1399.33	1689.91	971.35	1734.1	2062.63	2295.82	2826.35	3739.99	2603.69	3235.11	2908.83	3189.87	1816.85
200601_at	762.69	868.33	512.61	1146.12	1099.67	1315.14	1301.79	2358.84	2597.95	2492.78	2284.63	2194.51	1879.54	1687.59
200602_at	1264.38	679.59	884.67	535.4	1319.6	1076.2	588.61	1407.19	1007.85	1981.53	1287.65	1489.27	1062.79	1640.27
200603_at	4717.08	4645.83	5928.22	4597.15	3298.73	6507.77	4407.9	5468.5	5233.25	5530.51	6627.54	7980.79	5537.32	7640.68
200604_s_at	1606.35	2188.2	2159	1981.36	732.44	1750.39	2397.74	2448.26	1928.27	1556.93	1887.49	2977.84	2164.42	1277.93
200605_s_at	5038.28	7291.38	8143.99	5482.37	2670.62	7107.51	5030.8	4229.7	6361.83	4390.95	4849.76	6890.62	5295.7	4626.36
200606_at	188.41	182.11	184.87	239.71	461.78	305.5	307.54	189.12	288.01	228.08	318.06	273.9	167.07	351.64
200607_s_at	1572.96	1910.89	2211.55	1916.48	1509.59	2548.69	2343.85	632.06	941.7	928.57	840.39	1310.65	1597.04	680.53
200608_s_at	1981.38	2279.98	2359.63	1615.01	1996.95	2341.18	1570.06	1616.04	1707.93	1663.18	2013.42	1749.73	1879.06	2104.81
200609_s_at	2010.89	1773.98	1389.76	1905.75	2006.83	3003.51	2214.3	3246.57	2751.2	2051.95	2966.26	2730.01	2569.22	2076.45
200610_s_at	3560.29	4508.35	3477.39	5418.18	2390.69	4140.8	4995.68	6796.4	7352.84	3480.76	6866.06	7704.13	6188.88	4480.62
200611_s_at	1684.11	1791.64	1367.38	2409.01	1798.52	2147.64	1897.72	4001.67	2761.11	1943.69	2162.01	2468.24	2873.77	1846.1
200612_s_at	1560.27	1907.54	1769.07	1199.97	1328.92	917.26	1671.45	856.65	1018.53	1102.09	1692.16	890.85	1555.52	836.56
200613_at	1746.38	1400.21	1342.25	2106.03	1163.19	1995.14	1458.75	3082.3	2915.64	2699.7	1675.4	2108.49	2741.99	1528.78
200614_at	3581.54	3459.62	3594.1	4761.67	5204.78	4038.43	3992.77	6268.03	6522.48	5660.4	4388.71	5379.09	4917.86	5143.36
200615_s_at	2508.02	2503.36	2315.4	2003.34	1222.26	1615.07	2403.29	1816.58	1726.87	1825.99	1674.16	1758.32	1777.92	1583.84
200616_s_at	3397.72	1680.97	927.17	465.79	396.6	832.07	1255.48	228.39	102.85	362.32	109.04	85.45	563.93	248.64
200617_at	3456.17	2731.59	2168.54	2701.88	2213.17	2322.31	2532.5	1866.81	1530.17	2520.65	2409.08	2188.11	1681.57	1587.06
200618_at	1639.28	1111.08	976.53	1122.84	1787.12	2433.81	1631.45	2603.88	3208.44	2480.28	3185.54	2355.37	1257.21	2256.09
200619_at	334.51	479.29	460.78	137.04	135.76	673.98	178.53	1184.41	1023.61	778.53	1441.86	1387	1140.76	125.09
200620_at	4338.59	4504.78	3894.87	2626.01	3283.89	3904.26	4614.88	3469.92	3158.34	3290	3187.01	3839.52	3909.59	4604.4
200621_at	1165.95	1040.04	1372.04	1586.98	2866.66	2454.39	1468.96	2437.79	2681.88	2432.02	2556.5	2266.91	1506.41	1294.41
200622_x_at	2416.43	2507.63	2497.6	2461.18	2176.74	1577.89	2517.6	2254.12	1706.69	1227.17	1955.58	1281.34	2163.19	1035.48
200623_s_at	2224.6	1540.32	1917.2	3659.67	1934.51	2384.62	1744.43	1751.69	1492.51	879.92	1292.46	1081.88	2681.6	1575.12
200624_s_at	4512.7	4358.97	5392.21	4519.26	2606.11	4380.1	4817.24	5247.71	4659.71	4817.82	4037.17	5742.24	6464.65	4657.66
200625_s_at	1195.41	694.62	731.59	554.61	172.74	1632.88	900.44	2542.22	3136.08	2133.33	2064.97	1991.2	2113.29	3009.33
200626_s_at	1277.99	1439.14	1605.08	2274.81	1127.26	1724.46	1513.72	1727.35	2283.94	1526.52	1487.06	1735.43	2444.43	2118.75
200627_at	4976.34	4668.74	5758.46	7041.19	4486.32	5802.05	5514.25	4827.89	5879.6	4158.65	4823.03	5142.6	5387.41	4611.91
200628_s_at	1098.31	1405.48	1110.74	944.8	1330.69	847.44	1004.1	1427.22	1268.88	1326.09	1289.77	1723.96	1101.42	346.32
200629_at	1586.07	1291.26	1135.35	752.48	2175.94	1232.14	1768.76	2041.82	1979.14	2527.86	1778.78	1941.73	1690.23	1351.75
200630_x_at	5929.17	5135.84	6358.59	3550.64	4135.2	6889.35	7912.47	7229.62	6672.67	5872.26	7986.32	6246.36	5459.88	7610.52
200631_s_at	4122.53	3387.48	3652.78	3148.36	2392.06	4241.16	4136.25	3659.23	3027.68	3484.64	3005.73	3294.89	3735.93	4311.95
200632_s_at	897.86	728.8	910.92	1226.99	2212.26	1458.65	1559.22	1810.71	2955.27	2165.57	2042.42	2496.41	1420.36	1517.09
200633_at	34123.19	36148.56	36737.74	30968.61	41602.05	35364.8	33666.71	41039.65	40396.07	38577.52	33190.79	32620.27	31496.35	32018.61
200634_at	2730.79	2866.94	2490.39	2850.99	2312.37	3025.71	2350.21	7698.66	5479.82	5325.45	4847.78	5268.57	5090.76	3077.06
200635_s_at	138.17	63.22	39.34	55.33	162.67	194.27	153.75	296.09	313.9	432.42	182.34	247.08	132.99	172.08
200636_s_at	235.16	197.18	143.1	192.16	285.78	291.32	408.95	386.34	475.87	507.01	508.92	548.08	374.01	822.02
200637_s_at	54.34	28.2	55.68	38.02	197.03	50.52	348.84	256.56	17.7	208.89	60.03	183.06	125.49	233.08
200638_s_at	1151.92	1412.83	1641.34	1376.47	836.4	1274.63	1617.02	2700.37	2175.59	1852.7	1913.86	2256.91	2533.77	1294.27
200639_s_at	1462	1597.15	2224.74	1147.68	1598.83	2338.75	2999.91	3650.72	2668.5	3967.4	3534.15	3701.74	2170.33	2794.31
200640_at	1901.18	2385.56	2937.03	2687.66	3816.14	2816.28	3318.44	4362.17	3757.76	2684.18	3478.81	3407.28	3163.12	2357.67
200641_s_at	1777.45	2150.05	2250.87	1744.66	1549.81	1520.34	2178.75	2468.29	2453.68	1854.08	1503.52	1838.37	2257.43	1287.61
200642_at	12451.67	12838.62	9625.24	12664.44	13133.84	10640.49	10102.93	10894.46	8579.07	12069.53	8862.47	9739.25	10300.61	8181.94
200643_at	2788.98	3220.01	3383.09	3013.78	1946.51	3561.32	2014.07	3339.33	2688.22	4252.2	2318.74	3164.07	2214.33	1061.14
200644_at	789.4	923.49	971.78	692.42	1122.3	1101.37	742.12	1333.12	1651.2	1686.82	1883.05	1437.04	1243.32	1456.05
200645_at	10599.49	12503.32	12796.16	11826.48	11149.33	13135.42	13467.68	9840.86	9155.8	8626.51	8562.04	8396.61	10886.64	7364.41
200646_s_at	766.49	856.55	861.77	939.76	349.45	802.27	635.08	906.15	1049.27	999.19	610.99	673.21	992.67	539.58
200647_x_at	5735.75	7696.39	4626.61	6232.26	6452.32	4297.59	4364.86	3012.72	3822.81	2924.98	4206.86	5547.96	5620.57	7225.98
200648_s_at	5551.28	2174.37	5153.12	2322.65	1341.83	5761.33	8636.86	1504.91	2374.41	2265.75	1855.74	1978.98	2162.52	1186.56
200649_at	1271.71	2012.47	1784.81	2284.71	1623.03	1613.68	1334.97	2174.3	2799.44	1943.47	2098.59	2019.5	1915.3	911.59
200650_s_at	29939.85	43958.99	33346.32	31479.57	30812.28	24706.86	25383.2	41745.87	28775.49	29088.21	33058.88	22875.98	25703.95	25973.29
200651_at	18167.9	14865.88	15740.47	25459.1	14239.15	19214.71	15590.71	19294.93	24861.59	18959.32	17751.28	20155.8	22253.26	19990.56
200652_at	1491.61	1619.07	1528.77	2346.87	2845.19	1982.78	1658.88	2764.44	3145.21	2179.48	2625.52	3123.42	2330.07	2347.97
200653_s_at	5694.36	4413.3	3400.93	7385.1	4615.91	5627	3562.63	4474.78	4764.08	4588.97	5172.8	4101.85	6036.89	6770.77
200654_at	4402.44	4690.93	4524.14	7495.7	3605.47	6831.17	5898.05	9972.08	7726.01	6095.18	4712.95	6013.46	8514.81	5624.99
200655_s_at	6551.33	5095.85	4081.64	13620.35	8249.35	4690.61	4499.78	6665.24	5263.51	5568.71	5690.52	6303.07	7355.73	7285.69
200656_s_at	2012.9	1843.28	2178.42	2458.9	1009.81	2909.74	2291.91	3184.87	2588.69	2278.45	2011.04	2189.91	3456.32	1583.59
200657_at	1667.02	1599.13	1521.28	1588.96	1975.94	2008.7	1608.72	3635.78	4837.33	2668.71	2781.22	3881.46	4420.61	3525.07
200658_s_at	1443.7	1206.65	1527.25	1842.07	530.06	1211.43	1051.46	1104.74	1103.87	1309.87	1134.35	903.96	1715.59	602.51
200659_s_at	890.25	1153.39	1232.16	1671.43	375.02	1446.26	1159.11	703.81	453.88	627.81	1073.08	993.62	850.03	760.22
200660_at	564.63	376.59	244.24	165.07	815.52	753.02	576.14	4366.72	5172.08	1784.04	1985.34	3083.08	2226.56	2131.86
200661_at	401.05	773.5	948.09	450.74	280.39	741.97	534.97	1392.32	1445.86	1484.3	568.1	1018.7	1421.71	1450.17
200662_s_at	2438.21	2616.62	2914.69	2947.08	1334.47	2836.93	2302.77	2492.89	2188.28	2604.95	2275.99	2548.86	3559.49	3681.83
200663_at	10115.27	10933.18	10038.61	15198.72	12503.89	10242.61	9360.72	21417.37	21433.77	12881.07	13877.79	16161.67	16391.5	13320.29
200664_s_at	722.64	569.07	571.24	823.54	290.04	770.84	856.43	788.04	928.65	467.89	777.52	669.96	630.36	654.72
200665_s_at	6827.21	5718.67	3351.18	4194.94	2929.4	5134.38	7034.75	21423.53	23298.09	21738.93	19137.62	19662.33	15145.43	15317.6
200666_s_at	1069.86	1582.96	1275.26	1622.38	1414.91	1077.04	1382.37	1359.49	1644.61	1223.93	1551.49	1792.67	1396.06	1399.98
200667_at	3795.57	4250.14	4073.18	2700.34	2431.99	3031.87	2823.31	2966.34	3071.68	2956.63	2617.54	3084.36	2812.67	3458.79
200668_s_at	5270.27	8189.7	7158.42	6405.91	3566.7	4606.7	4691.48	4651.33	6570.52	4618.55	4034.39	5098.95	5971.74	4552.63
200669_s_at	5274.5	4676.74	4385.03	3604.84	1996.54	3345.15	4641.01	2588.55	3205.3	2848.29	2643.48	2536.07	3750.69	2527.05
200670_at	983.95	904.61	902.21	1043.33	854.44	1257.9	996.47	1817.81	1126.04	1506.62	1170.01	1530.48	890.4	1337.42
200671_s_at	418.56	582.16	424.06	169.84	121.66	557.94	289.4	995.34	641.55	140.39	759.67	641.27	1049.06	306.85
200672_x_at	1527.17	1290.96	1692.51	1683.78	1057.59	1105.69	1872.36	2035.18	2069.24	2542.82	2503.94	2079.07	2060.49	1325.21
200673_at	5475.46	5702.67	6214.58	5483.56	5407.03	6205.71	4861.08	7822.86	8448.25	6823.56	9335.4	9802.21	6951.36	7099.07
200674_s_at	26073.65	29780.95	26938.27	25472.42	27646.08	31969.62	26593.71	40033.85	42045.81	38721.23	32319.32	30055.84	27257.57	33186.8
200675_at	3258.55	3178.86	2771.38	3160.69	5616.33	5039.08	3390.5	5806.81	9284.02	5031.72	4183.65	5660.93	7113.25	8862.83
200676_s_at	643.48	579.01	469.9	607.35	447.23	812.48	878.99	493.85	410.09	592.93	711.12	695.76	613.23	465.88
200677_at	1913.48	2714.66	2381.59	1851.73	2208.65	2284.84	2217.83	3787.7	3004.97	3010.69	2630.6	3290.45	3375.89	3783
200678_x_at	1790.45	1674.46	1671.98	1350.83	1987.1	2015.43	2021.67	4803.77	4192.58	3666.07	4115.67	3818.27	2933.06	3660.59
200679_x_at	3034	2411.41	2336.26	2568.61	931.84	2353.76	2875.79	2188.44	2417.52	2833.31	1705.73	1783.08	2427	820.53
200680_x_at	10636.35	9009.74	11365.51	13287.44	7338.98	9248.58	8479.37	11879.73	8078.85	11532.71	9721.69	11249.98	12445.11	6108.06
200681_at	6749.67	7246.45	7372.83	7358.71	3023.3	4872.54	5403.14	4453.31	3283.68	5153.35	3650.59	4385.07	5067.92	4724.73
200682_s_at	4239.96	3634.48	3142.96	3058.62	2439.62	3531.72	3073.16	3497.39	2996.66	3230.07	3231.59	3271.07	3768.67	3019.85
200683_s_at	1478.06	1247.56	1099.89	1687.2	430.38	1222.65	1299.71	1417.4	1210.34	1103.97	1262.11	1783.13	1627.8	1047.53
200684_s_at	918.79	1015.63	868.48	913.32	829.63	1151.26	1258.61	690.48	833.28	408.78	915.64	756.91	1109.78	567.66
200685_at	241.85	491.94	396.73	261.57	380.71	217.43	280.12	319.92	456.28	340.94	386.83	492.33	307.02	413.41
200686_s_at	2039.14	2774.69	2948.24	1593.45	1485.59	2057.85	2402.94	1481.34	2944.09	2317.32	1780.74	1923.89	2924.79	4586.94
200687_s_at	621.77	757.53	868.96	642.1	620.3	1159.94	523.42	605.37	808.73	739.08	697.25	790.62	808.71	732.29
200688_at	337.24	318.09	346.62	421.07	388.71	318.53	394.08	322.97	580.96	484.93	628.94	570.15	250.51	427.27
200689_x_at	29440.78	41887.31	36801.74	29177.01	38993.99	27004.82	26040.56	42403.56	38878.32	32606.55	36441.44	31664.19	34969.89	27962.63
200690_at	1726.68	2340.84	2790.48	2275.13	1575.84	2371.22	2490	1041.9	1630.49	1212.1	1168.27	968.46	1964.31	865.31
200691_s_at	4820.71	7077.82	6655.89	4915.24	3637.95	5446.34	4993.29	3897.39	4892.09	4214.39	3725.99	3634.57	5087.63	2465.12
200692_s_at	2261.26	3080.67	3059.49	2335.98	1126	2244.17	2526.75	1867.12	2568.78	2035.32	1876.95	1690.52	3038.33	1220
200693_at	2489.65	2377.8	2323.56	2059.96	2332.13	2438.47	3327.12	4525.21	3499.22	2928.31	3384.92	4482.98	3904.69	4359.52
200694_s_at	2500.46	2643.86	3081.6	2220.99	3579.9	2680.19	2119.64	1742.87	2560.98	3020.33	2357.28	2684.95	2242.33	1962.35
200695_at	2029.62	3129.16	2485.58	3082.95	1314.13	2568.07	2968.27	3856.91	3183.56	3326.63	3022.08	2656.24	2200.8	1116.38
200696_s_at	5905.29	6102.69	5696.64	8439.81	15017.1	11498.22	10563.43	14628.68	19190.82	18020.68	13082.42	21089.95	11611.07	12290.5
200697_at	3959.47	5473.26	5391.75	4387.56	3796.46	2712.64	2449.72	2739.35	2448.2	2475.05	2837.29	2362.42	3425.6	3084.77
200698_at	1736.2	1870.78	2135.1	1207.58	2049.39	1904.72	1875.43	1849.65	2113.75	2273.04	2862.24	2394.15	1664.12	1238.22
200699_at	866.91	637.59	817.89	1285.13	1342.28	1028.2	913.42	2423.26	1396.29	1662.54	1460.68	2041.27	1464.82	1568.59
200700_s_at	2366.35	2193.54	2127.34	2055.03	2550.75	1892.71	1677.37	4771.61	4626.24	3447.64	2465.31	2294.93	3450.82	2350.68
200701_at	1461.31	1706.64	1526.79	2845.5	3092.49	1941.31	1728.97	4994.38	7343.29	4790.16	3097.68	3870.06	5078.88	4818.1
200702_s_at	968.32	488.93	558.3	121.18	408.72	511.61	738.86	83.93	153.38	68.3	64.22	30.74	337.96	43.09
200703_at	1467.51	2051.85	802.29	3078.98	3081.26	2532.52	1630.05	4304.54	4486.92	2545.83	3664	4627.23	4966	6163.84
200704_at	1350.86	1078.57	848.56	1269.58	1636.18	547.23	1448.41	1780.46	2183.71	1799.38	1585.7	1590.01	835.1	1910.22
200705_s_at	14835.78	13580.08	16949.13	18594.27	13713.78	16635.7	13678.63	13632.05	14031.25	10896.93	14907.72	14458.3	12570.62	15210.14
200706_s_at	822.94	743.13	532.75	660.07	745.81	864.65	1163.52	1254.66	1498.81	1523.79	1159.63	785.41	1016.78	1395.47
200707_at	530.21	458.71	371.96	585.67	68.65	844.4	503.72	803.75	998.72	203.17	698.85	597.9	850.19	479.49
200708_at	13884.01	16635.11	16243.1	12044.47	6374.58	10096.73	12864.3	3875.66	3854.72	10103.41	7119.74	5151.66	8847.06	5854.26
200709_at	4257.17	2901.19	3800.65	4329.79	4132	3491.04	4369.13	5247.98	4095.57	4224.38	4656.7	4505.04	5862.98	3083.69
200710_at	7689.66	9979.1	10953.09	9586.1	9788.89	7953.25	9422.65	8058.69	5948.15	10151.99	7340.72	7830.4	9784.38	4558.74
200711_s_at	6230.27	5169.95	5178.51	7317.69	7652.17	5499.42	5702	5518.48	5462.71	4470.71	5559.34	4528.59	4488.25	4179.96
200712_s_at	602.45	635.49	619.92	850.43	852.01	617.84	760.25	758.71	892.11	778.27	662.64	638.26	878.06	595.12
200713_s_at	1548.49	1394.26	1021.96	1565.38	873.44	1605.26	1853.66	2575.06	3182.36	1487.95	2160.38	2181.32	2718.05	3127.46
200714_x_at	2213.75	3116.45	2641.83	2066.93	3487.8	2323.84	2687.97	3338.5	5016	3022.13	3476.29	3408.07	3606.31	4137.07
200715_x_at	4190.6	5185.27	5388.87	10925.34	8182.75	5234.22	4851.09	13508.59	13342.63	9262.9	7321.41	10014.21	9599.01	10428.5
200716_x_at	31962.09	33459.18	33107.97	35676.26	38600.99	37256.88	30500.59	48744.64	48015.64	49915.34	38033.92	34289.42	35477.43	39852.79
200717_x_at	34444.25	37171.15	37846.01	39057.79	37447.48	34853.07	36242.97	49048.79	53022.24	39792.15	48765.81	43003.73	40217.78	40282.87
200718_s_at	17510.31	21343.16	18448	22755.26	18833.53	18478.65	15693.24	17520.04	16596.76	17225.71	19065.72	15681.16	16822.12	19725.32
200719_at	2000.09	1670.74	2049.08	1549.98	2297.19	1965.21	1490.76	1281	1090.18	811.13	1393.89	1166.04	1551.43	1062.86
200720_s_at	1247.34	1834.87	1733.93	1834.12	1051.64	1176.14	1433.3	2116	1707.71	1663.78	1356.73	1703.28	1638.05	949.28
200721_s_at	1536.75	1939.75	1710.09	2194.76	2042.93	1577.57	1431.53	1826.76	1061.5	1555.92	1382.72	1424.21	1813.66	1515.37
200722_s_at	1380.34	1198.69	1202.08	1216.69	1149.37	1139.82	1684.94	987.85	1590.08	1204.21	1105.26	1110.54	1269.43	1324.03
200723_s_at	3089.15	3560.5	2392.24	3389.73	1536.34	3360.19	1832.21	2226.05	3377.3	2065.41	2481.62	3110.51	3653.96	2213.92
200724_at	615.01	629.49	445.46	402.71	497.66	424.67	804.92	562.55	523.35	88.76	272.13	376.91	332.89	450.73
200725_x_at	21581.27	25390.76	22981.32	28652.68	22336.03	23405.55	20771.97	38315.74	37915.48	34405.63	27621.44	25587.11	25718.23	25315.26
200726_at	8520.19	8568.21	8192.75	5576.94	5112.79	4308	4212.31	3879.62	3308.94	4358.72	3908.63	3835.01	4868.76	6500.53
200727_s_at	1200.36	1180.36	1260.25	661.28	949.54	832.78	1213.68	589.11	636.94	997.86	934.01	498.39	1201.83	686.61
200728_at	1815.5	1746.38	1741.51	2101.83	1121.57	2160.24	1605.67	1824.54	2515.79	1930.18	1476.42	1758.4	2799.89	1338.56
200729_s_at	1452.09	1504.96	1579.51	987.11	627.81	937.87	1675.65	1568.7	1612.83	966.4	1254.24	976.69	1726.24	788.71
200730_s_at	4493.96	6631.88	8792.09	5106.45	2289.86	1816.13	3952.89	2041.41	1491.21	2191.08	2547.01	2188.33	2650.67	801.9
200731_s_at	5476.03	8566.8	9319	5499.95	3638.67	3387.71	5420.39	2270.76	1783.56	3317.77	2047.47	2460.68	2963.48	1626.19
200732_s_at	6740.59	12002.81	11082.37	9832.25	5334.68	5562.93	5028.02	3471.55	3016.91	4373.04	3538.38	4245.03	4007.6	2430.85
200733_s_at	2682.1	3301	4054.75	2584.98	2096.45	1210.29	1538.57	1811.77	1053.82	1575.04	1684.27	1648.13	2459.4	1523.01
200734_s_at	838.42	972.98	816.23	1088.54	1714.58	984.27	906.82	1179.22	1375.55	1532.21	1377.6	1339.17	1051.17	1279.74
200735_x_at	7664.64	9978.76	11210.54	8919.98	13712.04	12101.59	10023.94	16433.75	22902.37	15836.77	18200.38	14447.85	13842.25	14834.42
200736_s_at	2605.77	4474.21	2640.08	3723.25	1922.35	2413.16	1547.66	3768.86	4315.14	3193.72	2816.79	3679.16	5662.47	4767.15
200737_at	2816.32	4116.61	3094.24	4034.56	1262.65	2162.41	2019.07	1847.49	1574.57	2057.5	1635.93	1431.59	3124.61	1656.89
200738_s_at	15455.21	17857.72	15101.75	16483.84	8158.79	10728.35	10559.84	9434.66	8285.95	11911.28	9418.29	8104.69	12061.09	8578.97
200739_s_at	1232.26	1002.02	1134.48	1633.02	761.18	902.87	1057.27	1041.69	992.32	811.05	721.74	980.23	982.53	854.56
200740_s_at	3973.4	4239.3	4048.96	5210.38	3001.25	3585.18	3119.16	2363.35	2697.6	3227.74	2870.52	3450.34	3600.54	4800.23
200741_s_at	25148.59	30531.19	32072.83	28027.65	42134.43	28072.45	23222.29	49584.05	52610.02	37959.95	41059.4	38851.48	30646.69	35353.29
200742_s_at	1156.41	1374.19	1385.68	893.77	1339.74	1082.87	1467.05	1616.91	2190.15	1478.64	1340.93	1242.32	1743.74	1880.92
200743_s_at	1604.38	1312.15	1596.07	1125.45	1492.61	1390.4	1399.95	2556.08	2287.75	2083.39	2032.53	2083.1	2500.25	2743.29
200744_s_at	1087.45	709.62	658.18	564.72	604.04	1063.7	1567.71	1066.57	1193.29	752.66	997.5	560.82	1319.21	1323.98
200745_s_at	3266.79	2141.96	1830.91	1331.83	949.28	2903.96	3514.65	1968.8	2078.17	2048.87	1852	1616.56	2359.88	2689.93
200746_s_at	1712.97	1552.88	1440.25	1702.12	1874.22	2266.53	2239.21	3360.38	2636.61	2902.53	2593.51	3252.26	2616.34	3697.02
200747_s_at	540.93	632.01	994.44	1210.92	1029.78	1724.23	1124.49	1190.41	1275.62	1190.45	1575.48	1407.35	1259.46	1532.13
200748_s_at	15992.7	16532.4	12785.88	11855.68	9656.39	15671.89	12326.28	15881.59	15592.47	17171.91	11437.24	13558.65	16614.48	12259.3
200749_at	1124.26	1164.23	1314.42	1477.01	400.49	1364.69	1003.67	1886.52	1412.25	1128.15	1251.42	1541.53	1540.87	652.26
200750_s_at	3499.17	4009.51	3441.68	3679.03	2309.54	3888.23	3253.5	5948.74	4399.85	3698.9	4257.87	4378.15	5057.05	2971.52
200751_s_at	832.64	1057.09	1212.41	1404.99	519.84	1200.99	888.55	1198.71	1095.45	559.14	1081.87	913.71	1058.2	520.49
200752_s_at	684.56	805.58	846.55	903.81	799	1171.23	1025.27	1413.08	1543.8	1532.17	1420.62	1895.15	770.83	777.65
200753_x_at	1538.99	1352.21	2395.1	1465.87	1480.94	1329.08	1333.51	922.48	1357.26	1121.99	996.08	1025.35	1249.86	1366.65
200754_x_at	3449.07	3330.17	4124.66	5395.16	2899.31	4746	4039.79	4323.52	4376.02	3672.36	3185.02	3813.8	4367.55	5019.32
200755_s_at	473.89	728.66	860.73	682.9	136.58	747.68	705.69	1446.7	729.53	416.96	574.09	458.76	749.81	484.69
200756_x_at	674.71	923.89	960.62	810.78	1227.43	477.87	578.54	1160.71	1004.11	848.34	630.87	385.85	747.99	385.89
200757_s_at	2091.69	2556.31	2465.57	1584.88	1913.57	1971.84	2347.43	5932.27	3193.14	3393.55	3610.05	3326.91	2305.35	2635.14
200758_s_at	14097.05	12863.2	12885.81	14688.22	10133.65	12784.71	12711.15	17294.03	11267.27	17992.56	12851	17362.12	17382.85	10523.88
200759_x_at	17755.4	17971.36	17422.06	15718.1	18101.96	15493.32	16173.67	13048.95	10224.57	16371.18	12882.05	16133.22	20429.91	18211.68
200760_s_at	5117.53	4889.75	3734.83	5447.75	2354.8	3923.88	4803.19	4686.76	4093.21	3390.34	3959.1	4314.35	4979.24	4838.06
200761_s_at	7841.82	7885.01	6169.08	9156.18	7100.44	7416.89	6003.43	9374.26	10336.26	11631.87	8578.71	14242.49	9059.19	13489.6
200762_at	1642.06	1684.67	1910.76	762.29	2369.11	2536.44	1884.99	4533.98	4927.33	4006.4	3857.55	3474.57	4089.61	3675.28
200763_s_at	29895.83	45060.13	37618.41	32588.69	43851.24	31324.99	22867.86	46341.98	48945.6	40218.22	41187.52	35357.09	35710.84	38297.61
200764_s_at	1077.33	956.35	1182.95	1469.26	1311.07	1273.12	1552.94	2214.99	2221.3	2185.22	2264.2	2076.12	1821.58	1146.51
200765_x_at	1719.52	1431.43	1154.11	1526.43	1461.6	2151.33	1036.27	2748	3137.37	2173.36	2096.37	2428.61	2709.23	2662.14
200766_at	703.34	803.1	1038.91	1057.92	485.99	875.74	783.37	2103.18	2352.71	1296.11	995.25	1145.91	1935.36	1401.64
200767_s_at	1363.56	980.06	1166.21	1287.46	759.25	949.84	1574.25	1073.92	769.99	826.12	1040.1	880.5	728.12	1036.45
200768_s_at	1706.71	2699.53	2463.87	2560.66	2359.59	1986.23	2566.94	2601.36	3891	2204.05	2842.38	3098.56	3180.7	3619.29
200769_s_at	1037.58	733.8	1098.47	1495.04	643.61	816.17	1852.06	870.38	777.78	958.49	618.95	758.86	1355.2	678.85
200770_s_at	1228.99	788.4	944.26	629	863.51	1315.7	1083.4	1176.7	1383.96	1049.33	1110.5	1273.09	1339.26	1008.64
200771_at	2867.06	3116.23	3410.42	2294.27	3841	3315.61	3950.57	4301.34	4623.27	3920.55	5945.66	5633.92	5462.97	5141.07
200772_x_at	2732.33	2174.58	1679.3	2008.58	3403.79	4070.69	3183.36	3018.25	3236.63	3817.37	2957.59	3170.19	5082.69	3286.76
200773_x_at	5309.71	6448.48	6177.89	4760.6	8013.91	7478.92	7469.83	7677.01	8620.98	6644.34	9753.62	7599.27	5796.86	9603.83
200774_at	7665.57	7091.25	7536.86	2923.74	3917.47	6616.21	7102.38	5666.48	4744.99	4609.21	4386.7	3870.73	4829.83	5352.58
200775_s_at	6316.65	6424.74	8856.03	5276.92	3383.31	8657.51	6485.91	4148.27	5027.16	3320.21	5553.82	3645.8	6716.18	4120.66
200776_s_at	914.24	1158.96	1164.65	988.29	759.13	1260.69	1281.84	1153.89	1462.6	1128.19	936.99	972.35	1516.91	1424.53
200777_s_at	1234.05	1169.12	1405.18	1254.85	1296.82	1814.76	1460.47	2134.31	2385.94	1802.68	2028.18	2181.64	1967.5	1996.08
200778_s_at	3544.87	7483.51	4763.4	5186.34	2642.1	4160.72	4857.77	3695.53	3911.87	3961.87	3269.99	3289.24	4420.12	3538.31
200779_at	11020.22	9148.81	7576.22	16153.45	14245.59	14026.33	10023.43	10313.11	8513.06	10376.5	7346.38	8522.25	8248.3	6861.11
200780_x_at	31029.26	35400.59	30000.86	26443.5	33044.38	26542.27	27831.56	37449.88	39348.28	41175.38	32551.31	31875.46	32218.62	39983.78
200781_s_at	28169.32	32854.01	30008.93	28532.32	39359.5	28171.16	23746.31	32136.81	23077.38	27722.01	27971.11	29722.18	25424.23	22841.76
200782_at	2751.51	2015.28	1340.07	1526.93	2072.49	2490.07	2970.09	5313.2	4209.71	4541.45	4814.81	4222.27	3901.11	5914.63
200783_s_at	423.5	127.3	275.09	259.32	300.05	253.66	372.51	490.76	585.33	589.42	240.23	294.52	307.53	821.18
200784_s_at	234.24	162.26	167.75	67.41	219.22	247.99	217.05	768.43	1307.2	830.15	815.54	690.01	779.55	643.42
200785_s_at	759.39	613.25	772.47	859.06	732.86	1004.19	1102.01	1430.95	1477.29	881.24	953.92	995.46	1646.46	1858.95
200786_at	3785.08	3615.07	3447.11	4042.25	4514.4	3912.41	4341.43	4385.17	4686.72	2970.93	3114.85	5683.4	5283.58	3542.48
200787_s_at	1721.03	1881.97	1704.98	2078.14	2971.53	1527.18	1646.29	2352.09	1412.78	2215.92	1770.42	1796.07	2182.94	1049.82
200788_s_at	1838.93	1814.57	1875.38	2075.43	2519.61	2457.61	1863.52	6744.02	5274.44	4911.15	5531.22	5927.08	3827.77	2626.12
200789_at	10241.77	7991.9	7849.68	10074.44	6215.28	10361.67	8474.45	9703.4	6254.98	11401.17	9234.82	9212.61	8718.79	4411.09
200790_at	3177.96	4939.49	3954.34	3048.06	2446.4	2789.3	3309.92	3928.63	2811.8	3343.01	2596.1	2541.73	3955.64	4749.44
200791_s_at	237.04	832.45	487.84	348.91	523.35	479.26	289.95	1855.16	2695.69	1234.15	1335.59	1845.96	1361.54	1311.58
200792_at	4962.25	5357.78	4824.31	7038.29	5193.65	5615.64	4828.69	7622.68	6647.34	5349.83	5703.37	6702.3	5997.14	3735.33
200793_s_at	11411.91	14884.89	10657.42	11072.92	4402.98	13226.03	9852.9	8519.29	6775.5	11920.76	8060.57	8387.71	9672.17	6063.22
200794_x_at	3553.67	4114.46	3820.3	2960.64	3213.49	4216.46	3265.48	4445.8	4546.81	4277.71	4589.22	5208.61	4462.33	4334.52
200795_at	12985.26	9957.38	10838.11	6694.32	15868.37	12284.87	11057.96	16426.9	20722.85	22426.16	21631.29	20457.54	16714.14	11416.16
200796_s_at	598.09	551.64	563.23	488.51	34.79	341.83	579.28	11.02	87.63	301.75	48.64	49.64	426.01	420.7
200797_s_at	5562.72	4791.79	4012.23	4246.92	3234.37	4837.98	3727.25	4440.97	5427.63	4873.44	4354.47	4326.1	4754.11	3896.41
200798_x_at	4063.78	3502.57	3990.5	2445.7	1246.67	2491.28	2857.4	1157.23	1916.43	1441.71	1368.82	1437.19	2839.81	1411.29
200799_at	10328.23	8933.96	12921.82	10049.69	13968.29	11415.06	9303.26	7980.16	8494.79	7093.59	8981.34	10986.55	8931.5	7855.05
200800_s_at	1959.94	1716.6	2354.94	2400.39	1749.85	2375.41	2221.29	3997.38	3383.88	2248.95	3584.46	3231.77	2391.41	1599.5
200801_x_at	15384.58	13636.52	11755.54	20881.06	22852.06	22115.25	14126.17	52672.94	48994.29	31472.39	30372.08	32994.75	35010.69	21476.2
200802_at	2817.42	2260	2685.42	3111.92	2422.41	2389.22	2633.2	2972.74	3011.99	2640.48	2667.37	3026.98	2512.42	2186.05
200803_s_at	4861.18	3459.33	3257.62	4638.28	1817	2906.34	4949.6	2477.99	3047.88	2773.76	2054.51	3127.91	3681.59	2409.09
200804_at	5554.49	4488.73	4110.27	8607.7	4176.82	4893.27	4060.49	4529.22	4477.61	4310.44	3972.49	5154	5489.94	4034.97
200805_at	255.07	358.68	357.13	300.68	126.28	328.27	288.78	819.29	587.38	553.4	450.77	761.21	510.62	237.02
200806_s_at	2155.63	2420.31	2972.74	2377.82	1081.18	1809.08	3162.25	1515.74	1968.61	1856.03	1157.28	1623.38	2704.16	1198.85
200807_s_at	7045.26	7097.59	7110.16	5127.12	5605.59	6031.99	5555.91	6849.18	6067.18	5396.65	6142.21	6020.58	7863.04	6053.69
200808_s_at	845.37	532.75	493.71	2226.01	1812.52	455.76	876.78	2223.41	2779.96	1510.15	2161.2	1832.67	1846.79	1310.58
200809_x_at	14772.88	17206.29	15312.34	23802.9	21073.01	17693.52	21111.97	30583.76	33973.49	26209.6	27219.91	29837.32	21190.29	23168.98
200810_s_at	3645.99	4581.24	4741.16	4040.56	3093.79	5612.53	3824.9	4546.6	4384.07	4170.78	2688.89	3681.42	6117.45	4144.18
200811_at	4106.64	6359.86	7382.16	5217.22	3872.91	7494.75	6068.17	5425.58	5773.95	5386.05	5952.19	4992.56	7161.9	3744.28
200812_at	1663.48	2069.31	1762.67	2787.45	1290.7	1658.3	1492.01	2326.04	2199.78	2122.2	2105.9	2292.38	2357.26	1485.58
200813_s_at	1898.84	2365.12	1818.52	2422.2	1333.81	1731.48	2933.29	1173.35	1405.71	1398.92	1368.14	1583.59	1987.86	992.13
200814_at	3589.8	2291.86	2704.43	2940.69	2805.85	2528.54	3303.24	6289.71	4828.86	3114.15	5759.65	8416.48	3969.58	5969.58
200815_s_at	881.88	1195.86	997.52	1344.04	1438.41	833.41	1290.48	694.11	648.8	738.5	566.34	947.9	749.84	1083.71
200816_s_at	2933.98	3555.72	3301.96	3474.64	2103.66	2477.49	3125.91	3072.31	2305.3	2776.23	1955.52	2972.89	3221.8	3008.18
200817_x_at	31986.12	36000.81	29280.9	38290.66	35087.28	32502.03	18749.82	44929.33	53045.09	46013.99	39902.11	40429.48	38519.78	35652.56
200818_at	21008.83	25465.39	26038.56	23591.82	14698.79	20755.4	16766.39	14691.01	10515.88	17846.5	13466.12	13386.18	16455.54	12103.91
200819_s_at	26511.61	30261.41	25429.85	28543.58	33162.5	28666.2	24982.4	33451.67	36200.1	30844.94	39720.97	29805.7	25557.61	23994.31
200820_at	1181.22	2550.75	2481.59	2431.26	1265.61	1709.46	1419.21	3461.43	3042.32	3323.13	2221.79	2831.97	2795.83	1807.39
200821_at	2434.05	1426.61	2789.61	4155.48	1812.38	3169.69	2332.59	1444.46	1441.97	1644.51	1333.49	1518.97	2012.58	2061.63
200822_x_at	24912.71	30245.47	27696.32	26248.23	20826.15	22685.66	21662.57	20105.93	16506.38	28814.81	20803.25	18151.14	19120.81	14766.3
200823_x_at	14294.89	12511.38	12479.43	18999.1	16124.5	18658.88	13863.69	24445.45	26818.11	19341.2	22495.81	27459.15	18916.74	13803.72
200824_at	2008.9	1948.83	2066.22	3181.44	3980.67	2424.05	2198.95	2950.58	2324.46	2182.18	2323.96	1978.83	1991.87	1856.13
200825_s_at	1004.45	821.26	1068.36	746.25	1039.68	797.34	845.38	1563.68	1593.65	800.82	1448.27	1341.82	1562.66	1114.81
200826_at	4236.55	4325.81	3387.28	4627.27	4838.15	3393.2	3643.33	5509.31	5666.52	5605.04	4600.68	5817.88	5158.72	3985.7
200827_at	590.65	517.71	516.55	914.52	863.89	786.6	419.25	1028.8	642.57	920.56	933.46	974.38	1093.14	692.91
200828_s_at	2729.93	3778.32	3208.07	2970.51	2815.83	3027.04	4200.83	2513.53	2724.93	3136.98	2874.7	2863.11	3412.11	3208.66
200829_x_at	2622.99	2640.81	2318.19	2456.19	2943.78	2622.07	2648.99	1929.07	1853.29	2004.01	2787.94	2085.71	2233.83	3450.61
200830_at	4917.02	4516.03	3332.8	4207.06	3581.75	4175.73	3968.52	5036.28	3845.52	4080.05	3157.53	3592.17	4226.67	3311.56
200831_s_at	416.27	95.1	125.41	383.1	302.45	159.91	777.49	179.93	139.25	1858.61	331.21	192.09	195.66	267.74
200832_s_at	493.78	28.64	15.25	31.56	32.74	360.13	553.15	541.73	316.21	1650.38	171.47	166.84	280.84	1056.96
200833_s_at	1606.68	1525	1687.2	1488.18	1819.04	1946.76	1445.21	2527.86	2844.4	2699.07	2225.71	2586.66	2559.99	2636.14
200834_s_at	16060.58	14173.34	12022.86	22187.84	15191.4	18884.84	12810.6	19034.74	20893.5	17378.33	19098.73	19502.27	19503.34	19497.12
200835_s_at	4431.47	1409.39	1768.3	65.41	60.65	1473.81	1987.38	43.04	61.5	66.21	49.61	26.3	903.43	41.59
200836_s_at	2580.46	4024.58	3700.66	2039.3	1060.66	2940.06	3264.04	2795.43	1994.31	2190.69	2290.92	2401.42	3246.51	1753.4
200837_at	517.63	654.7	476.93	1365.57	704.76	493.58	397.7	1164.25	1193.65	1105.62	1204.47	1430.72	860.74	925.52
200838_at	1237.98	1929.14	2649.67	1932.69	1329.53	883.73	1320.23	4268.44	5742.05	1678.72	1867.33	3208.43	4585.21	3233.97
200839_s_at	1885.69	3075.58	3150.39	1717.84	832.71	2388.22	2089.7	7335.77	8812.41	2946.3	2461.26	3764.4	6223.27	7480.4
200840_at	7962.9	8103.61	8072.55	9777.86	8674.82	11065.42	7955.36	5794.2	5783.6	6961.5	6665.66	7020.35	8275.78	9665
200841_s_at	713.19	648.9	771.13	353.21	61.27	410.63	705.88	142.59	34.73	31.09	57.61	88.47	817.29	243.16
200842_s_at	2703.93	1575.14	2175.64	1038.72	1122.2	1518.6	2363.58	1585.9	938.21	1047.22	422.04	939.66	1168.48	914.64
200843_s_at	2151.45	1943.92	2169.83	2002.94	1480.55	2144.37	1577.92	1263.57	2140.58	1965.45	1853.55	1841.09	2040.85	1144.2
200844_s_at	6567.91	8065.47	10063.91	9871.41	5848.3	8148.75	7027.17	6290.72	4743.12	5752.42	6441.98	5936.73	6716.22	7512
200845_s_at	6165.67	6463.4	7325.73	6043.69	5745.7	5995.13	4822.97	4482.71	4350.3	4851.97	4777.85	4105.47	6766.34	5778.82
200846_s_at	1226.82	1113.78	1115.76	1751.14	513.72	907.26	826.31	1144.16	1431.5	863.01	765	1281.64	1958.01	940.96
200847_s_at	3138.14	2706.04	2829.93	2762.13	2292.91	2726.48	2431.61	1936.13	2360.78	1754.51	2423.14	2262.42	3124.87	3576.33
200848_at	1387.3	1971.47	1631.8	1494.86	911.3	1463.48	1955.95	856.36	717.56	742.93	678.35	619.79	1149.33	481.38
200849_s_at	1183	1865.65	1790.84	2017.96	1591.27	1650.45	1739.24	1577.3	1201.12	2005.81	1465.26	1532.06	1174.72	1101.85
200850_s_at	3164.43	4368.49	3593.17	4060.84	2906.9	2936.91	3882.47	3059.06	2962.62	3645.55	3086.74	2987.77	2777.94	2881.48
200851_s_at	2272.32	2448.71	2915.41	2310.02	2357.59	2107.07	3044.41	2146.52	2646.23	2030.38	2302.87	2439.14	2764.74	2583.51
200852_x_at	981.7	794.43	887.6	1985.24	1055	1586.66	1369.27	2015.47	1164.36	1951.08	1940.58	1768.35	1661.68	1585.92
200853_at	1498.41	1024.87	1074.62	1873.95	1196.27	1577.79	1295.42	1565.99	1653.01	1944.76	1396.18	1873.48	1269.64	1669.81
200854_at	1662.54	2316.83	1907.91	1060.75	899.37	2429.29	1702.79	1292.13	1198.75	1526.33	1734.98	1286.82	1460.85	1016.91
200855_at	496.03	573.1	491.53	530.28	751.33	381.03	493.94	327.1	387.65	456.95	512.65	390.49	255.74	445.62
200856_x_at	606.48	1024.46	601.52	622.82	737.59	913.14	774	436.86	564.24	529.98	437.61	336.81	484.77	993.51
200857_s_at	1970.54	1731.29	1818.77	1530.08	1333.62	1683.09	1731.97	1203.96	1214.05	1705.44	1343.54	1537.43	1492.05	885.62
200858_s_at	15251.61	14213.01	13943.56	11022.35	8676.37	15075.87	10183.77	17826	16968.82	14690.62	18236.84	15329.79	15765.61	18201.83
200859_x_at	1081.24	768.32	737.75	809.53	1162.81	1557.1	1070.93	2713.89	3157.51	2279.74	2450.94	1563.39	1977.76	1756.58
200860_s_at	1520.63	2008.47	2189.98	1773.41	2141.72	1993.32	2112.31	2021.33	2158.71	2143.82	1986.62	1743.15	1698.74	1950.82
200861_at	1012.98	751.96	857.79	552.11	801.56	927.19	850.68	877.11	790.13	1159.55	997.6	1193.04	723.77	669.75
200862_at	864.21	2746.31	1233.07	2115.26	1655.69	895.1	818.69	671.09	855.66	1027.25	709.04	825.94	841.2	633.7
200863_s_at	2739.15	2642.76	2294.47	3431.27	2686.24	2610.99	2679.29	2769.86	2011.81	2714.04	3131.79	3015.89	2663.23	3313.27
200864_s_at	410.2	425.68	480.89	392.74	623.53	429.35	343	119.59	466.69	444.57	438.93	336.31	496.31	472.18
200865_at	37.3	15.35	6.02	10.09	30.56	10.83	80	157.08	16.24	157.58	192.62	48.76	10.97	13.93
200866_s_at	5394.82	5978	6392.83	6817.68	3529.14	5837.94	6234.58	9125.01	8931.27	5947.82	5154.2	6980.81	10476.92	4772.28
200867_at	746.3	1039.32	1144.98	936.08	579.12	694.83	680.72	658.08	592.01	600.09	644.72	761.12	741.15	423.21
200868_s_at	1729	2105.67	2055.58	1933.62	2105.4	1322.32	2013.31	1322.07	1147.23	1312.73	1386.26	1269.39	1379.11	983.25
200869_at	12729.12	12703.86	10766.81	25596.65	13354.5	16705.85	11083.85	23505.72	26146.43	16537.79	16677.25	24600.42	18669.75	19808.19
200870_at	5934.43	6573.27	6274.36	4518.96	3313.1	5512.26	5177.82	4369.96	4170.89	4408.69	4362.56	3933.99	4819.95	5973.56
200871_s_at	10803.75	11568.66	8163.31	7840.98	7685.07	10224.4	8641.29	24147.1	24418.88	16345.77	13544.36	18868.68	19945.68	17124.46
200872_at	2789.04	2520.27	2033.19	2817.16	5710.66	3424.23	3606.84	18027.93	14108.52	8767.8	9891.91	11143.36	8724.65	8846.35
200873_s_at	4453.43	4234.29	2953.17	2858.74	2960.17	2885.68	2905.4	3453.69	3030.86	3364.94	3589.63	3999.49	4310.85	2951.38
200874_s_at	840.19	681.74	784.69	1157.29	1316.64	746.04	870.89	1375.39	915.38	1392.67	1105.86	936.69	573.51	526.9
200875_s_at	504.13	602.26	597.71	519.25	552.2	1037.9	464.88	1246.17	987.13	607.83	1211.19	961.65	733.58	850.35
200876_s_at	3753.57	3668.26	3597.97	4708.04	2936.43	3851.74	3889.56	4654.01	3871.59	4165.47	3841.28	3482.19	4914.97	2275.97
200877_at	5845.24	6629.15	5912.5	8923.87	3584.44	5565.5	6019.93	5424.79	5610.31	4530.61	5445.31	5483.77	6985.34	5100.75
200878_at	4669.41	3785.57	5818.62	1893.36	4082.14	5811.23	5029.55	4613.33	4881.65	5124.89	7559.38	4744.05	3349.12	4092.6
200879_s_at	820.22	795.45	1111.35	361.79	627.13	820.24	1222.23	796.94	596.9	549.64	674.85	373.46	524.25	355.68
200880_at	1016.1	1102.7	803.77	1483.23	1573.27	1251.71	1867.69	1638.57	2178.98	1109.97	1857.35	1750.08	1545.92	1230.81
200881_s_at	1389.85	1618.62	1030.61	1715.55	1702.29	1480.48	2592.17	2016.44	2773.74	1482.22	1851.04	2354.25	2213.31	1545.57
200882_s_at	3969.31	2433.17	2637.77	4489.37	3697.98	3591.39	3053.74	4385.17	3798.58	4468.03	3752.05	4604.61	3952.87	3249.23
200883_at	7457.96	10150.96	10098.02	7353.51	4445.86	7737.12	7204.48	5117.93	5217.62	8595.32	6226.73	6486.35	7777.21	3782.31
200884_at	663.7	854.99	1625.53	885.48	740.46	1603.45	1669.98	2413.38	1829.59	1677.79	1463.15	1367.66	2094.14	1543.11
200885_at	1331.81	828.64	817.3	1278.59	1407.27	1267.15	1284.57	2849.5	2313.44	2654.48	2524.86	2226.53	1749.12	1367.22
200886_s_at	1868.21	2133.62	1332.3	1467.99	1721.16	1832.64	1925.65	3313.08	3443.64	3239.08	2399.77	3055.86	3496.65	3912.08
200887_s_at	2374	2966.65	2438.63	1453.24	1312.76	2221.26	1910.93	2458.12	2750.15	1502.05	2447.9	6336.89	2116.52	2279.98
200888_s_at	11607.11	13982.22	14309.38	18963.41	14272.39	13492.43	13471.47	26159.3	31941.24	30472.11	25013.6	28584.35	19168.31	18084.73
200889_s_at	694.87	568.11	562.35	633.73	415.96	499.63	702.75	633.82	616.11	788.34	539.27	642.13	871.55	729.19
200890_s_at	315.88	268.27	291.58	230.57	241.48	446.06	380.42	448.74	524.27	540.87	414.05	472.34	464.79	282.5
200891_s_at	1417.04	959.18	957.81	946.72	1177.83	1789.93	1292.47	2084.46	2229.51	2076.99	1870.93	2362.12	2597.03	2634.33
200892_s_at	1393.96	1652.5	1475.13	1384.63	1130.94	1382.48	1290.47	1700.86	1379.8	1131.3	1205.01	1224.76	1503.97	1374.45
200893_at	2580.81	2620.29	2481.83	2745.57	2021.88	2797.25	2573.45	3287.38	3225.31	2231.31	2532.47	3100.52	2979.93	3110.26
200894_s_at	477.4	390.3	398.04	588.3	353.07	566.68	561.31	411.53	274.72	358.94	284.92	375.85	389.7	318.78
200895_s_at	1581.36	1646.12	1440.23	1604.99	1308.77	2128.65	1565.25	1250.76	1028.24	1037.16	1567.44	1098.02	1195.68	1380.51
200896_x_at	6321.22	6151.14	6293.86	5492.74	4297.49	5878.65	5599.64	4874.97	4073.78	4695.84	5449.37	5485.72	5364	4632.14
200897_s_at	9007.61	9246.75	8398.2	4882.17	6713.54	10707.56	7744.83	14455.78	10688.38	9549.98	11366.5	10843.8	10135.15	10409.4
200898_s_at	479.62	919.1	916.97	456	197.4	525.31	1079.32	438.82	913.9	717.01	172.48	606.63	1221.54	484.52
200899_s_at	1069.15	1657.92	1621.43	1006.63	1468.03	1268.31	1340.71	1012.59	1370.16	1171.32	1039.81	1414.23	1750.62	2734.8
200900_s_at	462.35	403.86	509.98	305.17	90.63	424.49	449.26	357.81	556.67	164.63	429.48	311.69	660.5	109.55
200901_s_at	896.6	875.62	1082	776.55	538.25	1057.71	805.64	1209.68	1297.33	1202.23	898.72	1214.96	1445.84	420.48
200902_at	1139.48	936.38	981.41	1163.1	1139.25	1344.26	811.21	1021.57	1207.5	1100.54	1296.58	1611.2	699.64	1768.59
200903_s_at	1521.67	1514.54	1551.87	2002.58	1165.14	1830.54	1484.43	1682.48	1634.84	1414.83	2016.99	1627.08	2169.22	1968.33
200904_at	899.49	768.56	862.04	484.14	2421.97	2023.75	1306.68	3468.95	4808.15	4135.14	3645.24	4227.18	2131.4	1810.84
200905_x_at	4165.45	3518.47	3351.72	3003.86	4248.07	6086.89	5486.78	7199.24	9428.27	6677.31	6399.27	8551.29	5699.75	4334.56
200906_s_at	2399.89	1606.73	1279.86	829.25	812.29	1680.08	1623.99	1197.63	876.27	933.19	604.07	600.94	1684.42	779.58
200907_s_at	5003.26	4887.16	4395.43	2497.39	2101.7	6703.03	5716.51	8452.53	5973.62	5359	5051.02	4597.41	6783.8	4221.01
200908_s_at	126.16	106.66	85.55	274.52	105.69	148.27	76.11	210.86	139.45	524.52	267.53	310.97	391.78	144.25
200909_s_at	15249.3	14775.19	12013.65	19422	13984.69	19536.12	16010.09	21878.58	21730.23	22258.44	21511.41	23973.57	17917.47	20731.51
200910_at	2112.8	2367.08	2177.8	2603.48	1720.19	2694.31	2287.86	3933.7	3384.5	2743.07	3331.25	3612.26	3823.55	2041.76
200911_s_at	2999.18	3747.94	5269.73	1917.74	3917.28	4410.46	3594.39	6855.16	5873.48	5123.55	7411.19	6854.87	5657.65	6422.25
200912_s_at	20758.19	24101.22	24117.19	26444.66	25701.65	19451.2	19741.08	19187.81	15040.28	16464.83	17093.7	18251.78	18353.03	19564.2
200913_at	620.45	917.6	875.83	429.68	653.88	667.33	669.35	1127.33	421.14	681.08	1007.46	833.34	680.09	84.56
200914_x_at	4624.51	3076.51	3738.52	2304.66	2087.54	2423.62	2596.94	2017.1	1534.02	2174.13	2681.93	1139.32	3184.55	2079.53
200915_x_at	15197.25	21011.69	16252.91	13697.33	11996.45	10107.3	11179.62	8953.55	7088.38	8769.65	6445.8	8018.8	9756.27	10669.15
200916_at	768.4	1114.17	939.77	980.99	1511.45	858.16	1117.83	1949.39	2409.57	1085.39	1835.3	939.48	1876.52	1244.35
200917_s_at	498.98	348.77	342.62	243.59	89.24	279.45	566.48	519.41	240.1	164.64	25.76	151.35	291.68	148.46
200918_s_at	3077.33	3664.54	2874.35	2608.86	2626.72	3335.64	2926.28	2563.53	2200.27	2120.65	3011.45	2109.6	1855.66	2245.54
200919_at	1860.82	1736.43	2172.22	2439.26	2879.83	2009.47	1978.41	2155.3	1842.96	2149.98	1586.4	1910.91	1895.65	2415.24
200920_s_at	1730.16	915.8	1091.92	734.1	835.89	2487.83	1353.12	1820.72	4327.73	2930.06	2652.71	1916.65	1773.9	3699.99
200921_s_at	1361.59	1621.21	1602.9	964.85	1403.08	2354.11	1073.62	1892.4	3396.83	2112.57	2836.98	2965.63	2732.19	3990.11
200922_at	361.08	411.04	510.66	908.07	714.89	562.53	513.39	709.92	735.37	607.45	607.25	141.25	985.44	455.63
200923_at	1537.88	1084	840.81	800.26	1052.35	1562.54	986.9	2448.1	2900.14	2202.3	2343.59	4280.72	2072.66	3010.13
200924_s_at	379.7	317.18	457.39	560.61	445.53	158.4	295.61	665.82	535.92	583.59	613.97	353.6	518.28	564.26
200925_at	1885.94	2051.42	1832.92	1812.19	3099.97	2224.65	2190.43	2846.09	3217.38	3505.02	3564.32	3464.42	2617.33	2397.98
200926_at	34405.61	38627.19	37120	33727.25	45841.31	35992.57	29801.56	49274.72	65457.67	55716.86	45065.65	37554.86	38709.44	45927.72
200927_s_at	824.97	1156	1223.19	1660.47	894.9	894.58	1605.68	1374.31	1190.74	1276.67	1066.43	1202.57	1276.49	1103.46
200928_s_at	216.57	187.27	221.4	243.04	410.67	357.78	274.84	14.17	279.11	168.61	286.93	249.06	151.06	243.4
200929_at	2008.72	2431.08	1928.42	1528.54	1254.87	1318.06	1733.71	2185.16	1977.1	2023.2	1609.93	1937.92	1935.35	1539.09
200930_s_at	247.73	185.27	170.71	427.92	105.7	177.1	177.26	193.19	199.87	32.14	215.55	239.75	94.13	29.18
200931_s_at	6408.31	6541.29	7473.37	7452.72	4808.75	6199.09	5375.62	6565.74	6143.12	5712.43	5570.5	5292.75	6948.89	7323.88
200932_s_at	1509.92	1884.68	1843.1	1645.13	1386.01	1842.94	2061.37	1944.97	1747.49	3508.06	2272.38	2153.64	1637.74	1253.53
200933_x_at	23065.91	27109.94	26167.9	30752.13	36210.45	25658.92	21744.51	38411.98	40639.69	34039.58	37110.34	34670.78	27990.3	29630.06
200934_at	4221.29	4133.88	4176.97	3478.99	2681.73	3677.55	4300.83	1894.94	2976.53	2255.23	2352.36	2328.33	3581.3	2794.87
200935_at	69.65	56.77	197.15	213.29	159.74	202.5	194.6	281.58	199.13	42.41	190.04	124.77	369.36	115.62
200936_at	13821.3	14855.48	16637.59	25614.83	20228.7	18035.04	16404.77	25957.47	22375.87	21954.15	20106.15	24030.89	15147.85	16627.16
200937_s_at	11584.22	11908.2	11711.09	13027.57	11440.09	10908.33	9419.29	17610.52	15477.49	12571.02	13736.22	14777.45	13518.82	11947.66
200938_s_at	24.03	26.45	21.41	105.65	57.05	15.8	15.34	13.3	27.19	99.22	32.3	13.07	16.24	24.15
200939_s_at	291.68	427.16	587.44	215.6	221.93	402.79	580.06	90.37	57.86	205.89	44.1	134.73	344.31	113.45
200940_s_at	2507.2	2327.24	3359.24	2340.89	3758.39	4303.87	2907.53	2127.46	2971.49	2972.43	3052.13	2676.71	2337.07	1843.54
200941_at	1674.62	1399.04	1325.98	1886.63	1666.03	1250.4	1210.8	1525.1	1743.87	1309.09	1625.95	1729.08	1365.2	1558.78
200942_s_at	2844.9	2559.34	2739.46	3611.44	2481.56	2068.58	3100.66	3394.4	4020.23	2919.59	2863.04	3588.44	3467.68	2482.4
200943_at	971.74	487.98	927.78	722.84	590.3	475.75	1031.11	3178.45	3343.72	1607.63	1860.62	2905.5	3003.91	5427.72
200944_s_at	1102.85	1024.17	955.81	1135.65	1246.71	1249.68	981.83	3217.96	3694.42	2282.89	2237.84	2541.67	2736.32	4109.02
200945_s_at	3548.35	3202.42	2990.45	2298.62	3223.38	3499.51	2740.19	4463.82	4863.52	4441.01	4336.57	4237.98	4327.96	4603.7
200946_x_at	1820.34	1911.05	1840.28	1203.07	1771.61	1415.58	1741.53	1355.62	1340.54	2030.52	1899.18	1629.29	2429.83	1767.73
200947_s_at	1281.49	1599.9	1929.8	1337.71	229.06	1135.89	860.55	1285.98	1416.39	1433.48	1531.89	1488.46	2052.46	1709.59
200948_at	2708.16	3412.7	2856.86	2632.66	2750.23	3169.7	2868.81	3062.31	2745.8	3347.26	3293.4	2457.03	2378.17	1704.61
200949_x_at	17585.34	19667.29	23447.7	24634.84	22816.56	16641.89	14772.06	26346.52	27341.39	20350.24	21445.32	22552.9	19528.72	19254.74
200950_at	1030.34	699.89	914.34	1205.17	1451.06	1126.07	1183.17	1320.87	1496.38	1277.08	1145.38	1558.77	1498.68	1339.42
200951_s_at	39.21	17.92	45.79	63.6	48.74	96.81	18.04	243.38	67.94	44.09	41.59	36.86	40.41	39.59
200952_s_at	239.77	305	280.32	251.11	402.35	377.89	160.68	162.09	306.98	350.75	153.98	158.74	313.94	359.17
200953_s_at	562.39	642.73	449.14	569.14	1144.41	615.13	722.78	2125.93	3450.67	1758.1	1597.63	2290.55	1057.9	2560.01
200954_at	1524.32	1947.7	1904.19	2016.3	1829.81	859.56	872.53	1246.91	1215.86	1216.78	1595.81	1383.41	934.83	1363.86
200955_at	4322.7	5181	4474.28	5073.78	3337.56	2909.46	4033.24	3139.86	2891.82	3753.27	2477.89	3319.07	3229.97	2233.14
200956_s_at	498.06	421.07	455.96	522.79	115.28	538.39	600.51	690.25	486.88	432.43	403.04	392.78	592.43	265.28
200957_s_at	495.52	596.59	649.79	446.92	406.7	1057.41	852.59	910.1	1221.23	951.13	1130.56	720.64	608.38	610.02
200958_s_at	3575.8	2850.53	3357.18	2922.12	3306.48	3784.33	3861.3	5187.84	7532.24	3501.91	4181.26	4537.12	4440.46	5915
200959_at	1244.84	1037.05	1179.97	1436.73	1148.32	941.01	1354.39	2722.29	3324.5	2733.06	2102.06	1935.04	1507.46	1366.47
200960_x_at	2789.47	1965.07	1937.55	2557.31	3226.98	2985.87	1976.46	2697.16	2436.24	2551.3	2373.78	3332.54	2963.38	2299.27
200961_at	1460.26	1010.52	1127.32	801.88	976.13	993.37	815.33	886.71	586.53	837.64	988.46	757.1	810.82	974.22
200962_at	456.9	214.03	467.38	719.74	953.26	923.63	715.13	430.89	743.52	448.33	777.71	644.15	617.7	1486.74
200963_x_at	23112.62	23272.19	23555.87	27527.75	31504.11	25517.1	25559.5	43669.92	45830.15	41875.7	38111.48	38909.59	26305.21	28511.14
200964_at	3451.87	3511.76	3853.92	4418.68	3316.9	3478.31	3220.89	4123.46	4438.4	3205.12	3715.41	3585.84	5152.01	2471.18
200965_s_at	1546.37	1745.63	1925.94	1920.26	3221.13	2237.7	3000.26	2935.87	2740.26	3651.82	1928.97	2941.87	2044.05	1520.81
200966_x_at	42680.22	57230.83	51184.71	15746.08	31740.59	38961.71	39389.02	55910.11	45991.64	57652.06	32421.92	28916.56	43174.4	37877.81
200967_at	707.89	795.2	756.61	708.57	994.37	1011.47	677.13	3616.01	3552.78	2299.73	2385.67	2236.88	2395.14	1378.51
200968_s_at	322.23	406.25	355.01	410.18	694.39	895.96	412.93	2840.82	3017.62	1908.35	1895.92	2118.95	1805.53	988.19
200969_at	182.39	178.29	165.08	169.52	93.39	352.44	217.72	469.64	337.04	383.85	294.31	296.56	422.22	794.21
200970_s_at	549.04	591.19	603.11	382.59	272.36	1091.36	506.51	764.32	1132.15	282.2	725.41	728.46	913.06	1480.87
200971_s_at	972.36	924.59	906.32	683.44	963.69	1068.84	950.55	1532.75	2219.11	1249.15	1926.19	1409.93	1947.53	2362.28
200972_at	7458.46	8196.73	7378.46	11193.41	6929.72	8040.35	9123.88	7204.96	7290.81	7843.4	9656.72	7862.65	8226.57	6531.88
200973_s_at	3601.29	3787.13	2889.26	5840.4	1703.1	3194.93	4948.39	3361.74	2934.66	2601.33	2281.73	2867.44	4318.79	1772.46
200974_at	2940.69	1885.02	2458.3	1441.7	5554.54	5040.93	2763.07	4393.26	8105.57	4897.11	7279.22	4504.2	4229.1	3172.86
200975_at	1675.73	1636.61	1379.54	1426.95	1885.36	1506.44	1335.83	2454.58	2723.89	2422.41	2160.23	2400.36	2441.32	3718.39
200976_s_at	3858.27	4595.08	4519.6	4863.52	3834.11	3998.68	3905.17	3336.73	3374.23	3495.66	2800.71	3023.78	3577.51	3768.98
200977_s_at	1962.79	2125.33	1917.82	1297.89	1517.61	1777.18	1676.14	2892.91	2137.97	1820.82	2337.93	2196.04	2008.97	2953.83
200978_at	21039.78	23946.16	27411.67	16887.51	12791.63	20006.07	16655.98	14027.87	13279.43	19914.63	17217.96	14899.51	13921.24	9997.5
200979_at	911.06	741.16	1045.59	686.27	542.11	520.54	829.82	705.2	620.19	799.67	1035.74	712.01	882.61	629.2
200980_s_at	7498.53	10975.26	10528.47	6669.12	5418.69	6434.07	8223.01	5606.71	5243.76	8047.56	6238.94	6637.48	6268.12	3138.48
200981_x_at	32458.95	35695.52	30032.19	28867.75	34852.9	27119.87	30965.89	41626.95	34962.52	42779.3	33468.59	31284.35	32139.87	40788.63
200982_s_at	3433.74	3279.84	3070.76	6823.96	3787.03	4541.24	4819.71	4588.55	4518.85	3831.6	5612.27	2427.2	4283.35	2606.67
200983_x_at	7881.61	8441.86	7182.09	7942.82	6340.91	7165.95	11442.4	6674.82	7601.29	5920.66	6668.56	8074.41	6258.95	4142.58
200984_s_at	6715.13	7200.46	6350.98	7422.27	4966.91	6349.56	7909.43	6222.46	5481.1	4737.89	4999.88	5685.91	5758.31	3366.33
200985_s_at	7476.1	6387.69	5343.52	9248.47	6720.89	7810.16	7090.16	6480.9	5702.91	6278.55	5401.22	6237.03	6015	3835.86
200986_at	1446.34	1209.49	1177.63	1284.67	2393.03	2293.33	1392.23	3170.04	5045.25	3176.49	2402.98	4266.48	2434.69	4321.26
200987_x_at	1735.53	1357.76	1278.35	1664.21	1148.41	974.93	1712.81	1154.48	1155.79	827.52	1032.93	943.19	1310.92	619.38
200988_s_at	356.89	301.69	374.31	358.56	430.84	494.81	413.42	483.91	327.03	115.78	283.8	432.99	289.49	281.71
200989_at	1338.63	1173.56	1218.92	1013.68	998.22	1207.56	809.96	1658.99	3173.14	1952.82	2059.85	2045.3	2188.13	2371.61
200990_at	1565.49	1659.38	2021.88	2404.02	1871.92	2925.53	2405.78	1925.26	2131.79	1562.98	1477.68	1992.31	2734.68	1814.58
200991_s_at	213.16	153.26	102.03	247.53	203.57	339.12	200.84	273.56	145.19	201.13	164.61	248.41	751.03	210.07
200992_at	3348.32	4410.3	4995.71	4310.17	2238.16	2789.79	3489.76	3189.23	3430.63	2704.32	3488.85	2590.62	4059.62	2931.1
200993_at	4251.93	4227.54	4542	3024.95	2074.61	3637.65	5090.26	3159.14	1835.01	3034.81	3040.93	2763.01	3769.69	3586.55
200994_at	4240.22	3796.13	3770.03	3104.41	2906.26	2834.86	2895.96	2706.73	1882.44	2698.3	2521.11	2465.93	3188.05	2938.57
200995_at	2195.8	2286.63	1914.71	1881.3	2183.07	2107.41	1983.12	953.55	842.83	874.32	1370.05	956.6	1353.21	1175.34
200996_at	1421.25	1630.06	1364.86	1014.53	534.27	1145.63	1055.77	2421.84	2315.3	1434.12	1438.83	1307.38	2028.19	2122.29
200997_at	1041.3	1298.7	1058.48	1177.74	644.59	1068.28	1029.92	1185.85	1674.55	887.59	1268.24	1240.49	1332.25	1169.2
200998_s_at	1245.33	1076.78	850.35	1009.7	1273.63	1626.96	1206.91	997.6	1134.96	837.68	952.33	840.6	1251.46	1169.94
200999_s_at	907.76	889.28	718.22	903.12	864.41	932.3	955.9	1312.12	877.81	1006.75	1534.26	1249.84	1422.89	2139.39
201000_at	2455.69	2838.12	2880.6	2107.15	3667.57	3230.9	2447.04	3218.48	2793	2267.95	1736.69	2752.57	2516.48	2720.97
201001_s_at	1621.63	1869.48	1533	1321.3	727.83	931.69	1534.72	951.89	934.9	790.6	789.25	776.77	1069.66	716.17
201002_s_at	2752.94	3415.06	2859.73	2777.64	2211.4	1755.58	2149.99	2685.72	2462.29	2066.28	2821.03	2213.68	2492.64	2165.14
201003_x_at	1264.7	1253.23	1251.95	1071.25	1617.1	1397.12	1070.41	1224.7	1488.3	1428.68	1554.44	1397.86	1628.31	1510.99
201004_at	2397.39	2739.26	2542.07	2333.29	2588.78	2350.92	2132.08	4324.11	4371.58	3634.88	4256.66	4499.26	3767.71	3570.08
201005_at	1659.16	1300.7	793.39	833.03	2011.92	1875.16	2090.08	2563.42	2653.3	2953.21	1665.12	2430.98	2896.32	1525.99
201006_at	332.29	386.22	426.33	852.62	579.33	552.98	604.52	528.03	475.22	254.02	663.49	700.29	342.06	365
201007_at	18200.13	17947.32	22138.7	12491.43	17982.95	19344.98	17850.43	19362.61	12572.35	17518.42	16713.48	19894.44	17777.62	11010.86
201008_s_at	10504.26	6817.54	16650.48	7513.42	4599.56	20111.08	13137.13	5453.06	8513.17	4912.93	3571	4153.82	17369.22	1998.14
201009_s_at	15781.47	9047.37	17269.41	11643.93	13207.56	35521.97	21529.47	14179.67	16121.56	12573.5	10895.4	11049.45	20156.75	5366.15
201010_s_at	16479.18	14704.18	27142.82	16978.93	24943.11	33762.59	22712.25	21688.3	27619.88	19747.06	21938.11	24151.05	29850.32	13526.68
201011_at	699.25	842.03	831.86	1422.98	1042.42	616.66	501.95	1789.59	1996.24	1039.14	1520.87	1295.65	1416.15	627.89
201012_at	1488.98	1206.17	614.09	1052.01	3060.35	1791.93	1528.49	7297.58	6018.88	3958.85	2848.83	5680.58	3322.57	4642.39
201013_s_at	1077.94	1169.11	1262.13	1562.95	1307.61	1407.66	985.79	1120	899.13	728.09	1098.59	867.56	968.04	1030.29
201014_s_at	600.12	559.63	863.92	781.44	375.91	754	551.53	479.29	361.24	380.11	454.22	327.23	678.06	573.43
201015_s_at	1636.32	1683.22	1407.16	2006.45	804.52	1419.43	1169.16	716.41	632.81	1380.6	800.91	1305.1	653.06	733.61
201016_at	983.69	818.08	773.65	689.93	619.22	911.74	647.71	723.9	655.27	942.98	767.41	637.17	701.36	847.34
201017_at	1543.76	1653.39	1078.88	1418.23	578.61	1474	1481.34	282.11	404.26	515.96	452.73	556.61	920.55	985.15
201018_at	2481.52	2694.89	2776.49	2504.98	1471.14	3168.43	2307.59	1590.85	1616.43	1101.6	1231.54	1337.66	1635.35	1978.86
201019_s_at	3326.75	3523.01	3632.74	2732.54	1415.83	3246.74	2935.39	2176.33	1738.83	2022.87	2582.79	1514.05	2806.33	2199.39
201020_at	922.84	1131.87	941.02	1407.8	1748.52	919.89	1198.86	1154.33	1259.5	1306.27	1740.03	1612.71	1512.18	1100.13
201021_s_at	4186.78	3171.88	3341.13	4457.27	4096.09	3785.44	3733.27	5392.44	6366.21	6192.78	5379.08	5430.36	5363.13	5448.87
201022_s_at	3889.96	3713.82	3244.02	4553.89	4944.97	5685.84	3576.69	5475.35	8307.02	6854.42	6870.58	7312.68	5919.03	7334.38
201023_at	3720.27	3688.77	4199.42	3929.83	2231.68	3848.19	3605.52	1894.16	2422.84	2825.19	2666.49	2529.57	3012.8	3254.97
201024_x_at	2748.35	2602.19	2606.7	1324.99	1759.04	1956.83	2225.52	716.38	795.96	1002.88	751.28	471.12	2128.62	2345.13
201025_at	761.26	833.07	804.07	724.07	896.6	758.6	819.91	742.92	679.1	926.14	732.49	676.01	776.21	668.97
201026_at	953.58	702.99	867.64	571.38	499.84	584.52	1267.56	341.1	401.07	446.87	445.38	261.99	768.53	707.32
201027_s_at	762.46	1071.78	965.64	1278.33	735.8	824.29	1158.58	1653.17	1254.21	1466.29	850.52	1941.68	830.91	516.11
201028_s_at	2035.79	1819.4	1689.48	2828.39	2627.05	2023.59	2309.86	4740.94	5362.31	4527.4	3936.24	3641.77	3776.51	3104.67
201029_s_at	6585.61	4963.02	5144.28	6414.43	10794.17	6620.77	6069.99	12919.76	13153.48	13061.45	10507.94	13352.33	8740.37	9292.02
201030_x_at	6048.2	5924.73	7620.81	1692.54	2464.59	5882.94	7498.23	7385.36	10972.43	11064.65	6347.4	7699.61	7054.64	7598.11
201031_s_at	3282.72	3273.42	4023.9	3462.47	4071.89	2722.22	2132.61	3033.12	3419.85	2670.48	3942.32	3641.84	5484.64	3432.19
201032_at	8573.58	11907.41	13726.29	10442.08	7995.01	10643.59	6676.3	8085.91	8468.2	7391.75	6940.74	7538.57	9335.34	7146.59
201033_x_at	34462.56	48378.2	32510	29110.66	30116.14	34692.92	30154.17	46589.8	39068.47	42896.96	40329.29	33988.91	38089.28	46919.91
201034_at	1862.9	1165.58	1087.32	1422.31	1700.75	2646.73	2198.36	2317.2	2972.01	2535.3	2264.63	3179.59	2681.98	4669.38
201035_s_at	3844.51	4383.62	3945.74	5139.06	3218.37	3851.45	3568.55	3851.22	2821.65	4580.16	3433.74	4173.02	3971.12	2452.58
201036_s_at	5444.41	4691.52	4054.19	4338.35	5976.23	4314.15	2820.57	4394.21	4189.63	4274.26	7176.86	5508.51	4854.05	3406.04
201037_at	348.42	385.87	268.22	533.83	451.34	783.71	474.36	819.16	1343.25	1129.9	842.64	1608.45	587.53	744.37
201038_s_at	367.13	451.82	479.01	250.8	453.67	529.71	430.98	889.55	591.13	612.71	537.82	710.95	442.49	484.06
201039_s_at	7523.6	5941.12	6460.19	6504.29	2953.63	3366.63	7922.3	2488.31	2600.61	3061.23	3155.73	3085.06	4310.37	1375.3
201040_at	936.82	663.13	593.36	908.23	1390.42	819.53	825.91	1816.69	1845.61	2146.62	1884.33	1511.74	792.83	499.42
201041_s_at	11709.46	3366.37	3122.75	6079.01	8419.14	5149.23	4311.52	5859.66	9939.23	6017.51	6055.24	5646.37	2409.3	12091.78
201042_at	1008.47	937.26	1213.69	575.59	1381.11	1343.28	1255.5	1144.13	1409.32	1016.68	1276.53	1044.81	1127.78	818.86
201043_s_at	273.51	498.32	475.71	367.43	264	292.18	600.55	365.2	507.66	258.7	282.69	225.54	538.1	83.57
201044_x_at	121.22	40.15	84.94	108.96	28.91	109.72	88.3	111.81	116.26	106.59	61.91	35.97	24.74	91.32
201045_s_at	33.04	73.33	126.5	27.18	115.65	34.87	23.95	97.23	24.99	65.91	33.11	34.02	17.48	24.27
201046_s_at	10158.37	15174.15	11520.02	10656.73	13826.76	9958.48	9532.4	5808.69	4285.6	4551.19	6051.14	4699.41	6341.38	3691.99
201047_x_at	2923.62	2786.88	2529.31	3131.56	3411	2707.78	2924.77	2262.17	2141.68	3107.81	2414.53	2081.11	2376.05	2430.63
201048_x_at	415.15	422.85	306.07	869.12	92.72	337.33	506.27	430.59	221.85	372.62	154.58	133.64	418.08	129.15
201049_s_at	27543.93	35000.42	23860.22	30154.45	37813.65	32867.99	27058.18	51245.56	47680.47	50202.47	34394.7	29341.94	38654.07	40655.73
201050_at	945.43	753.7	950.03	985.37	325.27	1380.58	876	1664.1	1640.37	1302.29	1571.04	1348.04	1334.3	1388.61
201051_at	2924.75	2725.63	4000.44	2395.49	2022.58	3078.59	3177.66	2323.27	2160.76	2272.89	2421.39	2348.38	3152.79	2764.44
201052_s_at	1758.2	2180.11	1899.46	2071.45	951.08	1399.58	1480.94	1520.19	869.95	1741.33	2013.02	1755.75	1372.83	1072.44
201053_s_at	1215.23	1731.01	1367.27	1142.21	1247.7	1295.34	687.48	1035.15	707.27	868.25	1122.2	874.68	1312.26	1010.15
201054_at	2409.46	1924.86	2318.43	2148.78	1459.86	2526.47	2873.83	2072.45	2182.42	2437.77	2509.94	1944.34	2255.73	1793.9
201055_s_at	823.31	1085.97	751	1130.31	756.84	823.35	801.28	815.61	1096.85	901.87	1476.07	795.92	764.89	1066.21
201056_at	577.31	628.62	509.67	660.91	1109.16	534.32	771.78	632.38	862.68	757.98	628.04	856.66	725.62	650.61
201057_s_at	740.91	639.36	824.79	973.08	934.66	987.26	1239.05	923.22	1016.5	1109.67	1212.14	1069.87	1072.49	1460.41
201058_s_at	282.79	418.28	649.02	114.8	1267.72	1346.72	590.8	2757.42	2904.63	2961.27	3621.12	2087.12	1835.55	1130.21
201059_at	1720.5	1978.85	1822.33	1529.15	2683.52	1820.65	1444.63	2339.73	2152.99	2723.23	1936.87	2058.56	1990.11	2557.17
201060_x_at	2764.16	1510.44	3642.8	994.3	1663.42	2321.02	2213.76	1188.27	1742.44	1216.79	1580.09	1464.65	2015.18	2682.65
201061_s_at	3224.22	2568.27	3249.81	1838.65	3873.71	3259.19	1963.72	4236.48	6075.54	4141.96	4805.98	4749.2	3737.92	3428.06
201062_at	4.12	6.96	4.69	5.52	15.12	3.96	6.5	51.5	174.2	36.39	6.4	72.46	6.04	13.35
201063_at	1001.06	939.93	1173.45	1266.15	1247.39	1039.57	1102.57	2108.89	1441.21	1385.77	1959.61	1767.44	1162.19	883.45
201064_s_at	9636.5	12057.45	11842.34	10946.82	8998.14	7525.61	8785.6	10250.67	7797.87	10103.22	9153.75	10440.65	8320.86	12277.09
201065_s_at	2553.81	2550.12	2407.28	2405.45	1106.26	2185.21	2103.45	1811.83	2544.61	2232.37	2039.33	2191.3	3308.62	2204.19
201066_at	11587.65	14306.13	13445.99	13233.16	5002.29	12139.42	9490.56	7967.63	5436.45	9044.08	8365.98	8999.03	8258.2	6630.68
201067_at	1662.64	1877.57	2074.32	1953.35	673.92	2277.54	2284.64	1307.85	1111.33	1436.91	1659.46	1049.87	1816.29	1022.7
201068_s_at	4681.43	5857.68	5129.14	6293.48	4652.43	4074.77	5061.51	5030.27	4243.68	3854.88	3282.87	3605.95	4317.45	3418.84
201069_at	3311.12	1592.68	1613.3	1209.94	2266.29	3784.27	3553.32	4875.55	5937.51	5354.9	6965.45	10299.51	5126.57	7217.76
201070_x_at	2415.99	2019.31	2121.97	1226.6	250.69	3244.11	2876.5	1342.89	742.76	1355.87	1196.64	710.1	1316.98	1256.05
201071_x_at	7221.26	7937.81	8764.6	7220.52	7724.03	7498.45	7236.57	7187.65	7945.3	6955.15	6343.76	8053.54	7649.34	7081.45
201072_s_at	790.58	744.53	577.63	647.09	1151.59	841.21	996.95	253.07	322.4	378.05	93.68	534.39	516.35	505.1
201073_s_at	606.28	618.51	492.45	642.19	465.38	753.58	864.01	454.52	575.58	486.33	486.96	278.32	586.99	446.19
201074_at	753.98	776.34	675.52	528.52	739.25	1218.06	962.76	1024.74	763.59	880.49	1243.41	1083.73	785.13	1033.99
201075_s_at	456.44	379.74	495.45	531.79	696.37	537.79	790.51	510.9	629.52	594.68	642.44	756.87	445.07	459.42
201076_at	1177.66	2114.8	2132.16	2101.04	1026.73	1406.89	1547.73	1955.81	1802.58	1115.28	1594.62	1511.48	1262.41	1227.75
201077_s_at	5435.88	6942.61	5666.78	5565.86	6029.55	5377.06	5952.35	4496.75	3818.13	5102.32	5381.95	5359.22	4718.26	3814.54
201078_at	2712.14	2760.24	3279.76	2595.59	2005.74	2547.82	2847.24	3811.95	3489.77	3058.95	2633.77	2854.68	3018.69	2189.93
201079_at	3554.47	4794.68	4058.44	5892.43	2393.39	4896.54	3318.28	4018.77	2853.54	2488.39	2969.69	2471.88	4209.87	1704.3
201080_at	1642.5	1872.57	1721.73	2053.7	2982.23	1783.32	1952.53	1400.61	786.6	1429.6	2187.58	1288.04	1280	1391.48
201081_s_at	163.42	763.71	1093.68	681.49	148.46	249.56	537.55	908.13	371.29	277.5	760.23	181.11	378.28	352.3
201082_s_at	559.06	733.86	743.01	787.3	471.75	718.49	594.41	1230.6	627.68	845.54	766.07	664.72	958.95	342.2
201083_s_at	262.83	385.78	472.6	360.66	67.87	250.03	199.67	210.89	86.37	286.37	118.62	128.39	237.19	140.35
201084_s_at	3755.75	4256.57	4744.04	4022.7	2706.29	5309.52	4753.19	3012.18	3678.05	3638.71	3306.38	4154.42	4300.1	3510.81
201085_s_at	2833.77	985.79	1201.09	148.63	156.06	1132.32	1962.17	93.45	98.65	102.31	229.8	33.26	843.69	1418.52
201086_x_at	1919.61	2632.2	2468.86	2114.54	1912.66	2412.56	2600.07	2550.28	3078.98	1981.73	1938.04	2848.11	2825.78	3479.64
201087_at	1426.24	1756.41	1977.02	2401.49	2184.54	1957.86	2347.05	2278.61	2392.34	1814.56	1809.51	1696.07	2045.13	1739.9
201088_at	400.82	312.61	292.84	370.04	178.09	258.04	258.8	543.17	1078.35	268.88	404.55	470.45	1021.86	1274.82
201089_at	1777.31	2362.25	2758.62	1672.79	1750	2191.29	2626.41	1604.67	2238.07	1572.86	1925.85	1941.69	2467.38	1983.86
201090_x_at	6394.56	4680.02	3432.65	6008.4	7287.51	8391.87	6514.84	23096.84	21184.38	14156.25	19014.89	18776.24	14987.22	18238.12
201091_s_at	738.45	694.61	786.2	639.99	309.19	690.63	794.63	623.65	652.21	936.38	691.29	696.7	947.72	844.71
201092_at	3380.53	3246.23	3084.07	3937.38	2880.29	4053.45	2920.75	2928.79	4264.07	3698.44	3312.57	3449.22	3893.61	4353.18
201093_x_at	4189.23	5691.3	5384.78	4426.82	3414.11	6099.64	7139.07	4006.24	4436.25	3704.4	3615.9	4491.45	6091.89	1762.39
201094_at	23709.59	25072.23	24781.48	30352.95	22845.75	28183.5	23686.61	39574.23	35666.66	34982.95	36138.68	35742.06	29039.05	32528.67
201095_at	682.98	225.79	248.6	454.24	938.24	706.05	607.04	1011.19	819.7	1154.37	690.71	897.03	558.51	1015.19
201096_s_at	1339.18	1124.8	1070.13	1323.36	975.91	1694.74	1373.65	1834.96	1787.14	1407.86	1218.91	1508.57	1930.63	1612.02
201097_s_at	3932.41	2417.38	2703.82	2926.29	3320.1	3397.78	2669.17	4286.22	3235.45	3441.29	3439.44	4517.61	5085.66	4170.16
201098_at	1582.09	1331.08	1220.5	1603.24	1064.61	1729.37	1055.14	1064.43	1365.28	1322.66	1143.89	1316.76	1290.41	1458.51
201099_at	2266.14	2201.24	2094.2	1820.86	1707.07	1779.08	2111.57	1682.83	1078.38	1338.48	1444.68	1635.3	1772.09	1774.06
201100_s_at	6231.03	4976.59	4410.54	3516.42	3644.21	4292.58	3622.49	2606.4	2580	3672.73	3510.23	3724.42	4007.58	3181.98
201101_s_at	2093.69	1406.61	1166.45	155.6	72.63	627.98	1881.58	127.76	266.39	105.08	63.2	21.44	1034.91	96.22
201102_s_at	582.42	325.9	432.66	415.19	543.61	490.42	540.74	1147.34	1056.64	1197.28	964.79	576.41	702.32	618.51
201103_x_at	2302.85	3306.07	3750.18	2358.05	3783.97	3045.85	3977.52	4668.05	6443.86	4531.43	4930.31	6552.42	5211.61	7655.87
201104_x_at	2082.37	3131.64	3581.79	2563.43	3406.98	2211.4	3974.97	2837.22	4409.99	2924.88	2737.75	4142	3959.04	2633.9
201105_at	11175.83	12599.14	7049.4	22696.04	17955.11	12313.57	8356.78	24954.5	32233.8	22953.92	18720.76	19123.93	15402.98	17299.94
201106_at	4951.03	5243.14	4533.7	6192.12	3582.25	5060.11	4116.31	6091.32	3428.88	3789.61	4590.49	5526.56	5688.91	3918.67
201107_s_at	28.02	13.28	16.01	57.99	36.49	21.37	47.38	25.35	25.08	37.91	41.21	22.07	19.39	23.78
201108_s_at	478.54	470.47	445.16	729.41	1039.49	666.13	875.43	618.51	1047.74	650.88	772.61	676.99	917.17	970.17
201109_s_at	49.08	43.66	111.76	57.18	452.65	242.7	304.8	414.22	1080.81	506.68	69.66	407.79	636.98	434.78
201110_s_at	56.35	100.85	4	27.73	181.2	222.06	167.02	336.19	772.92	272.82	312.71	228.72	605.99	343.4
201111_at	1406.6	1219.83	968.21	1906.58	1357.61	1260.83	1206.92	1132.05	1289.39	926.76	995.95	943.02	1143.04	1067.26
201112_s_at	1959.32	2367.17	2631.42	2489.66	2137.73	1942.24	1958.8	1947.03	1987.29	1589.57	1622.74	1643.19	2158.5	1796.09
201113_at	4063.54	3965.49	4315.59	4030.79	2738.13	4294.85	3574.26	5221.52	4575.16	6358.33	5713.35	5413.64	4664.08	3919.26
201114_x_at	9676.18	8183.89	6691.13	9200.33	3158	4878.66	6824.21	6707.57	5121.2	5671.27	4708.2	5689.22	7511.77	6673.61
201115_at	907.24	1051.24	834.39	1128.92	480.63	1289.07	890.8	2163.04	1432.6	736.04	984.53	1130.13	1402.2	901.16
201116_s_at	1040.05	1483.28	855.08	1271.42	425.03	725.63	613.51	823.46	1204.49	903.28	1023.1	1201.66	1052.1	1106.3
201117_s_at	582.38	811.56	816.01	1088.56	769.65	665.17	499.95	515.66	851.43	848.87	1094.59	1053.68	572.75	1640.62
201118_at	501.34	326.3	742.06	433.51	117.45	553.03	350.12	639.4	897.63	614.18	535.03	606.61	1035.94	675.99
201119_s_at	19771.22	21064.1	25344.67	22981.22	15303.74	16395.66	13102.72	17365.78	14261.32	17939.93	15941.51	18494.93	18223.29	8072.4
201120_s_at	199.77	219.74	157.91	114.7	141.6	680.99	464.7	416.33	776.95	386.55	301.02	504.29	740.27	302.03
201121_s_at	1914.22	1392.76	1552.49	1848.65	2840.47	2832.57	2236.47	2486.22	2930.53	2973.75	2825.05	3374.39	2370.12	2941.48
201122_x_at	1062.88	2468.74	875.38	1812.93	1312.61	1898.07	973.57	3091.76	2882.71	940.65	2659.65	1972.52	2823.53	1827.04
201123_s_at	574.92	2111.46	377.71	490.69	705.37	1867.66	483.45	3982.37	4129.76	778.09	2001.08	2107.18	4979.42	1681.28
201124_at	680.68	755.77	429.11	871.35	1078.13	683.86	417.79	568.07	840.49	904.41	879.85	602.83	514.99	987.82
201125_s_at	678.38	565.49	697.5	66.09	249.41	639.13	923.92	882.98	1178.02	884.84	1115.89	719.38	924.43	1628.11
201126_s_at	1031.36	954.96	1139.9	512.41	711.08	871.81	716.82	1231.04	1394.72	1485.7	1018.44	1157.71	1340.25	1405.23
201127_s_at	398.16	350.41	264.42	348.89	71	322.74	256.83	888.8	466.48	517.82	311.87	840.41	412.56	208.96
201128_s_at	676.88	820.46	813.95	602.92	777.16	896.7	810.39	953.53	1508.56	1189.02	1078.08	902.24	1355.48	938.66
201129_at	810.89	685.29	749.44	797.59	897.54	1277.1	860.66	884.4	1234.46	586.28	898.67	766.27	718.22	1123.46
201130_s_at	166.53	29.67	7.6	26.67	40.51	102.3	161.91	190.73	151.64	99.91	172.57	132.89	90.95	122.44
201131_s_at	8.7	20.48	7.96	32.64	26.14	74.16	33.87	161.32	148.76	35.31	19.83	23.81	51.96	28.83
201132_at	1679.62	2029.5	2136.04	1817.74	1327.51	1894.22	1099.18	1539.43	1874.96	962.49	1611.75	1472.91	2364.44	927.71
201133_s_at	1447.35	1605	2006.77	1085.27	811.02	1769.18	1403.5	1450.61	1876.47	1406.15	1567.1	1246.04	1413.28	1506.04
201134_x_at	23837.46	30075.09	28339.33	24475.25	28055.87	20943.61	17029.72	16226.73	21537.22	19368.16	23251.06	25757.03	21225.89	18386.91
201135_at	6559.75	5808.13	7070.19	6482.51	4729.73	6294.73	5781.13	5378.4	4083.41	5722.62	5178.52	6004.31	7515.59	6490.65
201136_at	987.37	942.24	626.79	1559.3	1154.06	1098.79	1303.34	1788.94	1801.9	1429.82	1481.27	1791.05	1680.99	2253.7
201137_s_at	2458.32	1491.86	1455.22	972.35	3174.6	2715.54	1666.52	11949.6	10034.29	7329.13	6246.24	4555.12	4676.18	6820.62
201138_s_at	579.24	900.68	777.64	744.16	1307.44	667.38	692.82	481.82	744.05	422.81	700.06	422.53	905.04	684.54
201139_s_at	507.38	686.21	423.62	499.13	577.77	616.9	425.71	1106.08	1121.67	706.9	766.06	1042.77	718.5	520.02
201140_s_at	439.79	442.5	429.48	624.32	958.24	347.28	553.61	939.59	1211.98	809.68	808.56	583.06	518.52	377.3
201141_at	1485.27	2177.91	1584.81	3253.32	2292.32	2305.2	1594.3	6918.95	9363.82	4387.38	4346.61	6489.32	5122.83	7252.93
201142_at	1232.76	1428.16	1073.67	1671.17	1433.72	1648.63	1549.4	1535.59	1503.54	1855.87	2200.27	2036.35	1801.49	1804.07
201143_s_at	729.1	638.94	637.93	1029.07	564.16	925.5	860.71	683.33	594.48	667.98	548.65	468.77	590.45	588.16
201144_s_at	1609.33	1583.18	1506.14	1352.67	1342.24	1529.05	1480.14	2211.52	1917.65	1501.86	2014.43	1416.13	1480.98	1577.56
201145_at	4661.86	4376.98	5323.38	6432.03	4757.83	4577.4	4019.64	3913.06	3194.74	3631.17	4638.35	3574.34	5109.69	3306.4
201146_at	2520.78	1444.52	1216.57	1952.05	1358.28	1985.58	1424.71	1667.07	1909.74	1949.13	1489.23	2039.17	2020.39	2802.45
201147_s_at	1067.67	930.79	1234.45	699.4	1106.92	1341.87	1376.91	2156.08	2041.31	1988.04	1549.22	865.72	894.5	724.41
201148_s_at	1016.79	1376.32	1958.44	929.77	1002.06	1522.4	1560.87	1479.96	1769.87	984.49	938.85	938.59	949.47	920.99
201149_s_at	1664.45	1898.08	2457.35	1249.82	1195.16	1825.93	2422.66	1003.85	2374.32	1375.4	1155.46	796.93	1085.18	679.8
201150_s_at	3041.21	2975.24	4872	1859.69	4380.78	4844.21	3061.58	3842.29	6047.84	4136.05	5704.63	5056.98	2489.22	3254.27
201151_s_at	1766.23	2397.48	3165.58	1811.77	749.63	2124.07	2530.03	694	850.45	751.4	516.13	633.47	1514.74	588.08
201152_s_at	6072.16	9429.51	9151.85	11775.53	7263.05	5666.56	6191.84	6407.6	4712.77	3721.68	3663.54	4052.83	5039.58	2882.88
201153_s_at	4959.98	5666.83	6614.64	7807.49	5645.81	5845.69	4880.42	4680.04	3655.27	4225.16	3993.79	4705.6	5271.63	4094.2
201154_x_at	17159.57	18788.06	17447.09	23539.82	18328.94	19909.1	16505.73	22883.8	23261.66	19352.74	21044.79	21661.5	20162.93	17853.32
201155_s_at	6275.91	8219.37	10082.77	4482.11	3961.36	6881.91	8436.35	5006.61	3922.63	5428.13	4370.25	4474.06	5986.84	2662.05
201156_s_at	539.16	588.72	708.56	698.14	1031.83	859.17	898.44	775.67	923.58	873.19	973.62	604.32	747.95	593.65
201157_s_at	1107.33	875.55	927.37	988.31	788.39	1236.16	888.5	683.56	792.33	865.84	1022.95	958.96	1056.32	1255.7
201158_at	59.54	25.82	77.27	26.26	64.89	27.64	20.43	90.23	49.24	260.55	115.84	261.01	89.3	28.8
201159_s_at	195.91	110.07	156.84	139.47	342.94	167.45	165.1	240.2	171.88	494.08	110.8	321.47	242.14	115.45
201160_s_at	27537.68	40556.82	34184.63	18304.57	28118.61	28386.62	25206.94	28723.54	17733.2	26780.19	31820.38	23637.25	24632.37	33704.33
201161_s_at	31032.38	46691.04	38519.22	24703.69	25454.39	27223.86	23835.64	26231.79	15065.84	17801.53	17324.68	18562.14	27459.95	19465.9
201162_at	5210.87	3737	2312	2245.68	4402.06	6727	3999.1	7518.97	10947.17	11124.52	8681.08	10193.03	7761	9810.55
201163_s_at	6350.4	4929.57	4753.95	2296.46	6317.4	6628.59	3157.39	8084.93	11372.15	12703.65	12607.4	10718.91	7369.68	12336.17
201164_s_at	1211.94	1089.74	1036.88	1609.46	965	1611.68	1083.19	1234.06	1477.64	1462.83	1085.76	916.78	1045.15	822.3
201165_s_at	3114.31	3337.43	3452.21	2443.49	1223.08	4207.89	2976.19	1513.76	1658.69	1769.61	1654.26	1556.1	2410.73	2194.8
201166_s_at	3324.13	4316.17	3923.43	3072.48	4199.45	4004.59	2758.66	2442.51	2862.29	2979.42	3125.95	2778.11	3046.09	3167.47
201167_x_at	184.36	84.63	326.81	15.43	48.22	304.1	495.7	260.41	401.02	317.63	399.77	216.87	488.97	335.93
201168_x_at	1158.09	1280.27	1258.2	1459.29	1424.91	1655.81	1459.59	1386.94	1935.26	1381.45	1315.5	1280.76	1468.15	1385.36
201169_s_at	917.44	578.84	992.53	626.15	101.5	1218.47	1029.74	184.54	507.22	648.29	534.51	685.12	801.25	350.52
201170_s_at	2676.14	1969.45	3770.91	1781.22	2584.57	4512.23	2695.28	2372.42	2595.93	1975.87	3437.59	3569.22	2266.65	2481.97
201171_at	179.43	17.71	68.83	45.58	12.83	86.68	49.8	41.12	182.82	17.32	208.14	41.67	96.29	139.62
201172_x_at	4507.77	5357.93	4413.08	4037.4	4105.26	3974.46	4469.74	5753.3	6644.62	4451.24	4568.08	5815.05	4780.55	4676.17
201173_x_at	2238.49	2588.62	2339.93	2177.27	2375.03	2333.67	2898	2042.81	2188.69	2649.25	2372.25	2120.79	2159.13	1280.41
201174_s_at	1350.81	1920.27	1770.07	1150.1	1407.48	2267.46	1306.43	1812.13	1839.79	1714.22	1798.29	1250.34	1842.1	1993.31
201175_at	1533.5	2082.18	2026.28	1832.72	1367.91	1759.89	1408.13	1588.71	1380.85	2403.79	1727.09	1694.52	1691.38	1153.43
201176_s_at	1403.37	928.87	1191.87	856.7	1223.26	1030.16	1001.04	1216.71	1291.08	997.58	1298.76	1598.04	1388.09	796.17
201177_s_at	2396.05	2141.16	3024.29	2022.25	1849.8	1884.14	1605.03	1795.9	1393.75	1273.25	1521.42	1582.54	2605.79	1960.8
201178_at	1708	1773.88	1750.13	1727.62	2178.48	1774.87	1624.15	2139.66	2278.77	2287.02	2098.54	2071.62	1952.66	1657.47
201179_s_at	877.52	678.43	919.08	975.44	865.44	686.5	818.25	1085.92	1055.57	982.69	1107.25	708.76	883.94	475.88
201180_s_at	1104.12	1022.93	973.6	837.58	978.1	1252.31	1594.4	1780.88	2075.28	1327.75	1734.78	2023.91	2144.01	2169.85
201181_at	120.81	154.76	106.68	156.63	192.62	258.13	330.8	256.47	198.35	204.61	74.03	177.67	158.14	289.59
201182_s_at	1875.02	860.49	888	461.41	164.87	630.1	1592.52	865.43	584.29	590.3	755.6	699.84	615.87	293.39
201183_s_at	1823.99	1423.13	1631.09	1936.09	2293.19	2315.33	2685.67	1881.87	2003.83	1701.03	2090.54	1879.88	1711.54	1280.92
201184_s_at	1487.73	955.27	888.04	145.39	298	1304.6	1026.53	897.84	1880.14	1783.69	2171.93	1850.35	1201.31	1575.98
201185_at	1694.18	1206.3	845.04	1755.48	2550.44	2594.43	1942.29	3619.6	5623.79	3257.52	3981.78	3558.67	4444.37	5114.11
201186_at	472.26	490.32	424.15	514.36	667.28	635.37	349.28	566.09	601.92	724.89	585.04	483.12	687.99	1107
201187_s_at	294.6	330.18	421.61	317.06	538.46	288.59	680.06	469.28	595.95	616.8	318.59	437.99	318.71	273.91
201188_s_at	392.2	395.71	426.03	248.31	539.43	405.35	602.65	244.48	396.49	434.94	833.58	648.37	404.54	374.39
201189_s_at	80.5	44.44	105.18	89.79	66.85	102.69	102.73	539.04	458.06	158.78	109.71	358.68	275.8	135.19
201190_s_at	415.99	777.47	704.74	717.74	190.24	726.02	647.99	473.74	900.33	836.01	787.9	845.94	740.16	987.18
201191_at	50.57	50.06	48.97	27.88	86.32	40.06	50.41	212.63	76.1	118.69	91.84	119.89	98.81	190.65
201192_s_at	637.69	458.2	538.67	501.51	470.04	433.74	466	735.01	591.52	368.66	589.07	337.86	701.32	817.25
201193_at	1275.11	883.61	1121.94	1251.08	1082.45	940.16	849.33	1212.37	1375.83	1127.98	1238.06	1471.2	1257.48	1543.01
201194_at	15593.42	13897.87	7577.2	21580.05	10412.61	10234.72	8179.95	10578.61	9968.83	15606.87	10090.37	9815.5	14643.62	13032.45
201195_s_at	503.18	518.57	391.57	619.62	803.76	449.22	583.45	414.65	418.83	350.49	459.91	99.48	552.42	436.87
201196_s_at	846.28	1048.56	1113.93	799.83	703.44	794.61	1342.57	841.54	765.19	566.7	443.8	460.44	708.17	578.34
201197_at	385.15	435.21	565.13	631.49	507.22	604.66	600.15	472.35	665.4	466.35	313.05	402.61	528.33	493.59
201198_s_at	4670.84	3906.24	3285.42	2897.94	2176.32	3577.98	5580.08	2230.44	2038.78	3156.78	1840.74	2366.49	3182.36	1715.08
201199_s_at	2225.28	3113.76	2927.98	4701.71	2797.64	3681.03	3828.7	3525.07	3269.45	4175.29	3044.89	3332.65	3422.25	3191.39
201200_at	2980.32	2565.63	2587.59	2149.79	2746.62	3114.83	2104.32	3990.51	4192.84	2428.24	2490.43	2449.15	3731.57	5953.11
201201_at	3169.47	3033.45	2280.7	3538.78	3360.77	2415.19	2680.49	5449.32	5371.5	6213.66	3941.11	4785.05	3544.94	3558.96
201202_at	972.82	382.2	457.82	433.36	427.7	654.66	493.05	713.93	719.81	920.4	645.28	732.24	660.75	653.6
201203_s_at	36.56	42.08	45.54	60.66	45.36	48.3	43.92	86.24	60.98	86.77	120.54	64.31	59.5	85.18
201204_s_at	581.75	124.59	78.7	91.82	185.29	762.51	817.56	1526.95	1209.34	1031.82	1238.17	792.92	1283.79	694.96
201205_at	295.73	412.7	449.69	400.54	341.53	389.51	482.72	173.86	520.42	499.61	577.75	505.45	319.89	482.17
201206_s_at	401.06	19.45	48.01	161.48	279.73	303.11	205.69	930.76	656.05	400.15	302.35	390.72	561.02	81.44
201207_at	1415.73	1486.69	1487.35	1465.48	1439.67	1459.98	1536.91	1453.79	1477.41	1903.02	1719.44	1582.71	1668.5	1554.07
201208_s_at	628.13	104.35	568.17	216.68	141.87	379.6	661.56	384.11	146.39	123.29	500.97	168.33	570.05	483.17
201209_at	324.05	381.38	459.55	61.41	305.13	222.04	121.09	333.72	335.89	461.86	557	404.36	474.24	300.66
201210_at	4317.29	4851.94	5205.09	2967.65	2422.93	3984.03	4280.77	3997.83	4369.94	4038.88	4991.18	4816.28	4985.21	3330.24
201211_s_at	756.12	1097.22	1017.19	606.54	98.23	591.92	1016.73	177.01	254.36	461.15	357.96	106.87	834	399.33
201212_at	769.66	584.39	673.09	848.79	301.65	784.82	448.16	2759.23	2951.7	1869.81	1654.38	2052	1848.2	3115.46
201213_at	315.82	223.2	329.3	228.2	440.11	338.57	255.9	79.02	554.92	439.63	547.3	424.13	203.73	355.94
201214_s_at	844.67	959.41	710.95	768.02	1013.56	793.41	705.38	1066.08	1007.3	963.95	951.93	1074.72	884.68	668.75
201215_at	2559.87	2149.53	1870.68	1595.2	2862.31	2475.57	2055.95	3092.71	3749.98	4869.36	3888.41	3337.52	2995.37	3952.29
201216_at	947.64	881.87	778.59	1034.73	1048.36	786.1	1096.08	1932.13	2206.01	1501.11	1927.58	1677.84	1743.89	1736.24
201217_x_at	6013.41	5547.73	5962.65	6970.75	8653.55	9020.98	4636.76	20545.1	29499.07	16833.42	19463.59	25251.92	18118.85	23645.29
201218_at	1070.36	958.34	972.73	388.14	681.51	943.58	779.78	637.74	698.22	533.45	523.8	564.58	760.36	1291.85
201219_at	374.2	245.54	353.32	232.3	227.24	458.26	328	142.65	353.52	380.39	345.22	292.22	272.59	380.69
201220_x_at	1876.95	1272.17	1350.4	1305.99	1613	2258.32	2109.03	1983.45	1915.78	2609.61	1982.28	1819.25	1310.85	2340.35
201221_s_at	1128.16	2373.08	1852.74	2458.75	2516.6	1555.26	2378.18	1961.52	3188.86	2477.74	2506.45	2923.91	3372.2	2843.69
201222_s_at	4942.65	4559.4	6115.33	4093.7	2458.6	2073.09	3900.27	4320.23	4523.61	2897.39	3853.6	3116.55	4744.56	2120.81
201223_s_at	2592.77	2649.68	3912.04	2634.5	1619.44	1772.85	2637.28	2200.53	1361.83	1860.97	1870.46	1616.89	2262.88	1776.55
201224_s_at	834.64	984.15	1076.17	402.66	960.37	1110.97	1009.17	1228.21	856.7	941.35	1328.8	475.31	840.86	552.49
201225_s_at	1390.2	2669.47	3052.47	1977.84	2440.27	2393.78	2979.87	2469.89	3237.49	2642.97	2650.07	2827.69	2834.48	2864.13
201226_at	4935.69	7270.54	5807.12	5170.33	3116.72	5832.45	5252.51	3765.51	4246.24	6581.75	4026.23	5361.63	7451.39	2735.27
201227_s_at	6134.55	6514.57	7858.24	4099.4	6684.79	4815.65	3719.63	4786.73	4705.79	5811.17	6125.32	5669.57	6103.62	4870.09
201228_s_at	650.66	671.11	922.2	1060.35	560.45	592.45	696.93	632.07	543.62	325.1	550.88	469.22	612.12	392.91
201229_s_at	1768.97	1939.7	1347.12	1570.86	744.1	1409.05	1592.9	889.76	545.74	1447.58	620.49	678.71	1799.72	429.25
201230_s_at	2121.87	2144.38	2178.47	2454.71	2264.07	2253.63	2429.37	1996.5	1391.61	2145.49	1824.27	1880.28	1954.06	1963.89
201231_s_at	1334.23	1795.4	1635.99	2083.44	1707.05	2305	1582.15	4763.76	4268.34	3551.56	3079.79	3876.35	3562.64	3813.99
201232_s_at	1104.09	1172.02	1161.08	1726.11	1003.45	1189.4	774.35	1157.57	774.39	1148.56	781.53	1048.43	1358.51	647.63
201233_at	364.94	558.6	351.22	538.39	390.26	354.38	351.53	699.97	230.27	513.9	504.5	542.24	559.12	145.62
201234_at	1545.45	2252.92	1621.6	2457.95	2535.69	1602.55	1253.54	1902.35	3083.78	2442.59	1948.23	2024.28	2489.97	1503.15
201235_s_at	2301.23	987.07	1409.04	1509.11	256.07	1318.57	935.61	256.84	846.29	126.51	525.87	634.23	926.23	595.73
201236_s_at	3733.89	1988.91	2346.61	2764.71	2291.93	2846.86	2309.48	879.2	2962.02	1986.52	2156.16	1837.22	1583.63	1635.58
201237_at	2800.08	3236.71	2703.51	6350.31	1230.8	2873.96	2202.13	2003.4	1598.14	2288.1	1817.08	1878.83	3286.7	1602.93
201238_s_at	5897.19	6816.07	6218.09	6963.54	2308.63	6411.47	4454.19	3557.73	3397.62	3226.84	2688.11	3621.85	5325.9	4229.62
201239_s_at	1999.81	1900.3	2209.26	2165.35	1829.71	2079.87	2128.33	1425.35	1761.89	1916.2	1526.91	1955.48	2166.79	1796.9
201240_s_at	3222.55	3253.84	2792.97	3096	3627.93	3293.96	2721.53	3053.14	4170.64	2510.53	3072.33	3455.81	3337.4	3605.38
201241_at	5329.87	6784.21	6592.91	5388.65	3228.32	6101	5930.02	4743.13	3153.01	3734.85	3317.84	4799.09	4933.64	2260.51
201242_s_at	17928.86	12535.8	13194.47	1385.78	3669.84	13959.48	13575.66	9380.01	3031.64	5911.85	5634.14	1865.39	8404.27	5916.82
201243_s_at	9443.35	14066.18	14113.43	9255.76	10361.69	10600.19	9378.45	9511.92	5812.79	6313.56	7295.6	7129.23	9676.77	6734.81
201244_s_at	4411.21	3797.23	4708.22	4408.48	3852.65	4525.37	4689.18	3441.53	2311.57	3666.28	3665.35	3239.39	4468.93	2737.68
201245_s_at	691.72	1035.13	868.45	862.72	470.88	787.17	825.96	903.88	1045.32	1049.35	1016.48	644.07	1034.83	679.46
201246_s_at	48.56	158.53	112.82	113.61	94.42	49.02	55.13	553.3	426.78	93.5	160.75	214.22	238.98	50.29
201247_at	495.68	613.91	613.46	884.48	613.68	711.49	689.41	552.39	534.24	740.48	956.79	731.47	652.58	634.15
201248_s_at	785.22	568.75	470.04	752.69	384.87	725.69	1065.08	473.17	402.36	911.56	500.75	508.56	579.22	592.96
201249_at	307.37	208.59	229.83	526.37	584.51	398.35	408.5	319.83	216.31	234.62	420.31	331.93	176.61	338.65
201250_s_at	1366.62	1065.81	1539.05	1316.98	2596.45	1555.67	1779.22	673.95	618.8	783.23	1084.7	842.95	814.67	1141.34
201251_at	13586.08	24293.5	17857.11	30681.67	10921.09	11885.12	12747.33	15867.7	8011.27	16053.47	8674.67	9100.35	14597	5049.47
201252_at	655.02	822.34	537.25	811.12	371.13	785.57	258.67	980.64	949.89	465.42	755.61	632.55	1006.48	363.44
201253_s_at	3667.18	2910.8	2608.9	2122.68	2188.92	4923.5	2215.79	2285.08	3363.85	3485.18	2939.51	3231.1	3036.26	6313.83
201254_x_at	23207.62	25138.69	26369	29769.98	28490.7	28924.37	22264.81	38093.75	45442.32	31997.79	36708.07	33771.96	30410.2	29256.67
201255_x_at	2499.53	2402.31	2602.5	2134.02	3613.67	3422.71	2327.07	2712.18	2284.49	4432.89	1953.61	2249.99	2441	2564.26
201256_at	2352.65	2480.35	2698.32	2643.58	1895.12	2121.53	2236.36	3442.87	3102.83	3121.29	3736.11	3812.7	2693.65	4001.39
201257_x_at	37166.52	42263.91	35858.73	31163.06	47416.67	39086.07	37021.17	55097.87	60406.03	49205.03	45568.7	41128.41	35218.58	48854.32
201258_at	18386.74	12989.75	19334.78	23666.03	12788.05	15817.6	14421.66	15833.91	18542.44	14569.8	11682.77	18717.31	17019.52	13441.79
201259_s_at	4127.5	4903.86	5926.65	4380.13	1649.57	2740.92	4475.07	2048.13	1901.2	1983.16	1654.68	1975.42	2838.99	2038.75
201260_s_at	3415.33	2901.08	3782.47	3558.97	2732.95	2687.6	2346.13	2034.79	1442.3	3056.45	2434.41	2524.11	2426.28	2116.04
201261_x_at	589.27	462.46	471.82	712.94	983.81	542.58	758	2053.67	2362.12	1419.33	1375.77	1030.53	1014.49	2747.73
201262_s_at	335.21	132.68	56.46	156.79	340.73	68.42	137.03	1141.97	470.83	575.6	493.61	285.03	938.72	300.2
201263_at	893.56	742.99	996.04	493.41	296.55	1258.09	1028.06	1010.73	1813.32	851.11	1184.14	1157.17	1074.68	1187.79
201264_at	1353.76	1299.89	947.29	1353.63	774.01	1120.56	1060.61	1835.31	1505.89	1545.56	1374.81	2481.94	1483.96	367.15
201265_at	225.06	377.54	330.01	599.08	701.61	192.06	330.2	513.71	568.72	357.9	342.57	462.44	302.26	483.71
201266_at	2740.09	2531.65	2854.82	3361.63	2534.52	2585.26	3061.96	2032.95	1770.11	1942.24	1438.7	2080.78	2265.74	1704.98
201267_s_at	1874.03	1581.86	1576.47	2733.37	1480.9	1715.43	1624.83	1388.49	1246.56	1892.87	1109.52	1410.03	2085.9	688.91
201268_at	3705.15	5150.96	3983.38	3557.37	3817.11	2653.74	1560.61	9311.92	6349.25	4707.28	6180.95	7772.48	4393.01	4123.15
201269_s_at	479.83	488.43	465.43	298.96	1254.32	498.54	556.31	589.05	62.57	325.12	720.88	598.17	260.05	372.91
201270_x_at	2328.83	2249.74	2075.01	2322.03	2805.69	1934.11	1935.87	1272.6	1722.44	2029.18	1516.59	1458.13	2051.26	2074.85
201271_s_at	1206.09	1455.65	1127.82	833.61	590.4	1296.23	739.46	1187.26	1213.6	1840.71	920.41	1135.89	1272.82	1116.04
201272_at	7880.86	9142.31	8415.91	10476.73	7240.03	7228.98	6334.65	8000.11	7268.14	8729.93	6353.56	7276.58	6978.65	6610.65
201273_s_at	8640.52	10267.66	9299.37	7866.4	4921.11	7786.25	5692.6	4944.68	5057.88	4459.9	5457.45	5318.67	7648.59	7283.54
201274_at	2075.71	1494.19	1381.74	2379.64	1108.64	2197.6	1710.62	2167.82	1766.07	2209.6	1242.44	1793.98	2190.93	1663.73
201275_at	503.53	667.19	730.94	1101.99	808.32	873.54	772.12	1235.47	873.89	1226.76	1459.8	1386.79	1045.56	571.07
201276_at	1644.03	1588.3	1632.81	1952.6	1896.44	1626.62	1520.51	1385.17	1384.38	1698.16	1729.17	1572.37	1770.17	1013.37
201277_s_at	1973.06	1610.14	1444.48	2624.51	2108.07	1822.83	1853.02	3258.78	2958.93	1571.39	2809.89	2197.66	2680.09	1847.78
201278_at	804.52	785.07	735.96	821.79	1317.04	1053.85	1044.9	3279.82	4074.76	3111.58	2761.61	3252.78	2255.64	3258.69
201279_s_at	893.58	827.24	655.4	862.67	1055.29	965.98	1187.77	2636.28	2965.15	2263.17	1857.97	2044.37	2988.94	2311.2
201280_s_at	686.85	567.17	615.89	554.93	530.91	801.31	705.55	1916.51	1683.65	1477.65	1478.03	1390.22	1931.82	2567.24
201281_at	2138.94	2854.79	2871.8	3887.65	3111.84	2805	2226.37	2323.62	2112.19	1976.26	2497.11	2809.34	2405.16	1509.28
201282_at	3253.4	4459.01	5145.77	4383.53	1673.78	3867.58	4481.12	4410.73	2614.72	3456.44	2731.47	2697.55	4193.64	1549.15
201283_s_at	469.88	336.32	190.92	352.37	74.11	317.31	401.18	138.84	96.9	213.11	127.67	54.08	502.27	264.39
201284_s_at	1151.24	1336.11	1294.86	1540.31	719.81	1403.86	1060.7	817.48	666.72	1175.7	937.62	777.75	1401.3	861.66
201285_at	1483.59	2121.89	2250.79	1980.63	1253.72	2805.02	2479.77	1943.81	2298.83	2512.19	1855.55	2045.51	2250.75	2015.35
201286_at	66.02	27.38	26.78	90.78	79.87	56.72	93.8	102.67	364.53	22.32	47.14	152.74	80.89	138.84
201287_s_at	407.77	273.34	278.98	559.1	492.78	389.37	606.19	356.62	299.32	379.3	398.73	353.51	305.2	470.46
201288_at	1629.67	1581.7	1810.84	639.63	1775.97	1454.32	810.67	2986.89	3108.96	3042.44	2311.54	2385.13	2667.9	1542.2
201289_at	913.18	526.46	509.52	457.88	2230.53	736.18	612.64	1879.26	2840.29	1008.89	1004.57	1387.62	567.08	1225.26
201290_at	3782.35	3004.63	4034.46	3132.43	3278.98	3829.35	3058.54	4188.44	4224.05	4143.91	4701.41	4974.98	4881.68	5967.79
201291_s_at	54.99	14.01	3.07	8.05	21.98	13.96	10.58	4.5	11.25	9.98	14.74	5.24	94.72	48.06
201292_at	101.3	100.04	19.98	85.01	129.26	21.91	55.12	259.79	389.43	49.22	24.15	92	285.18	177.62
201293_x_at	6427.98	5947.33	5467.85	8831.49	11226.79	7622.22	8252.7	15019.17	18838.89	11899.61	12451.83	15203.98	12556.44	13902.39
201294_s_at	944.29	1163.85	1247.16	818.42	706.62	644.75	1040.93	686.83	671.19	882.98	504.47	350.21	1364.55	805.66
201295_s_at	260.23	659.49	770.42	588.12	289.01	181.81	592.43	221.58	158.5	274.39	227.45	136.87	935.64	165.36
201296_s_at	1705.26	2078.88	2281.11	1745.84	2725.82	1584.5	2115.71	2632.19	4399.54	2845.98	2743.43	4107.6	3587.54	4465.34
201297_s_at	269.57	250.29	259.07	243.04	285.36	210.4	246.27	191.52	298.96	207.04	200.13	188.16	212.03	222.44
201298_s_at	758.68	617.07	1055.71	634.25	168.33	979.03	647.16	898.1	543	924.21	887.99	562.56	795.99	1211.21
201299_s_at	418.93	300.59	472.19	338.47	332.64	359.93	485.83	439.93	517.76	371.73	269.75	269.61	463.01	523.27
201300_s_at	2008.81	1675	1397.78	1479.99	1103.4	2189.02	1449.16	2719.49	2213.29	2117.88	2534.75	2742.86	2139.55	4189.01
201301_s_at	459.74	337.36	218.23	230.92	661.67	355.63	36.54	1398.04	1685.07	716.85	931.73	1313.79	1055.5	1254.5
201302_at	610.37	774.83	627.99	518.17	904.95	727.43	608.47	1179.94	1356.82	1172.57	598.36	1313.88	762.27	1862.99
201303_at	1900.64	1905.65	1697.71	2242.76	2539.39	1978.99	2286.79	1926.79	2835.9	3036.24	2168.77	2416.31	2316.39	1557.56
201304_at	5053.28	8403.71	7389.97	5327.23	3415.7	5363.3	5177.03	2619.28	3362.55	5086.45	3208.54	2561.47	4010.92	3540.38
201305_x_at	1289.01	1474.95	1153.59	1354.2	987.86	1360.32	1744.39	1287.48	1259.64	1702.35	1558.67	835.43	1444.85	1178.85
201306_s_at	2634.38	1877.49	1919.63	2921.52	2493.05	3127.37	2735.46	3611.14	5343.35	2837.6	3088.53	3088.26	4555.65	6676.67
201307_at	1134.59	778.99	988.74	829.47	1423.96	1338.71	1480.23	1812.19	1679.1	2145.62	1881.96	2037.3	1334.63	1769.18
201308_s_at	153.88	133.17	193.76	175.1	138.68	155.54	281.88	195.26	243.08	230.15	120.68	187.22	158.81	111.87
201309_x_at	1923.06	1931.11	1576.05	1560.16	1013.49	2069.56	2105.53	1440.75	1521.05	1442.21	1701.28	1332.15	1276.49	1621.35
201310_s_at	9827.98	8142.17	5570.05	6261.27	4816.12	9590.35	8086.77	7801.72	9890.73	9458.79	11895.33	7950.94	8378.59	11326.67
201311_s_at	770.98	533.02	517.69	418.31	1014.1	559.65	586.29	1078.61	1816.9	1432.74	1206.99	1086.84	1078.93	1256.16
201312_s_at	1268.56	1089.46	935.47	493.45	1105.01	1531.78	1016.79	2763.12	3700.92	3432.32	2558.3	2993.78	2877.58	4099.88
201313_at	48.57	50.38	62.67	21.08	244.26	34.53	129.18	69.53	287.53	192.84	23.64	200.05	135.61	21.33
201314_at	2268.04	2341.44	2731.3	3505.09	1963.68	1596.49	1576.7	1452.64	1336.6	1765.42	1446.92	1570.31	1852.68	1849.02
201315_x_at	2575.74	2541.51	2288.77	1986.45	5490.18	4371.69	3044	6632.2	10160.76	4982.01	7319.04	10082.09	4715.28	5804.29
201316_at	1004.79	1119.09	1016.42	1019.89	1112.08	914.45	1132.3	138.66	565.32	744.67	801.55	610.81	622.96	893.74
201317_s_at	5745.61	4674.3	4571.53	5412.95	3991.58	4932.43	4349.33	3494.61	3301.97	5176.6	3782.81	3672.45	4473.77	3470.77
201318_s_at	19677.12	29913.79	26093.82	21919.75	21781.45	18398.46	15746.71	54847.35	43454.64	39413.13	35586.31	29237.93	27568.33	17815.41
201319_at	6112.6	9692.3	9964.99	4802.27	10900.41	5321.75	3869.66	11069.77	8118.62	7718.3	16733.04	6701.04	5690.29	4483.38
201320_at	321.37	544.44	589.75	730.1	628.6	76.43	392.2	514.69	526.56	208.62	767.52	416.73	435.06	386.47
201321_s_at	764.51	558.7	756.37	584.79	932.44	744.32	988.81	700.7	1313.29	804.93	1055.69	936.79	799.75	1089.3
201322_at	27607	33962.41	36743.31	26017.41	20186.05	25675.16	25459.51	24777.52	20524.53	28215.25	24995.53	26577.1	27025.38	15471.34
201323_at	584.58	527.84	577.88	537.07	663.76	484.23	535.09	548.53	715.62	622.46	510.81	340.09	330.11	531.93
201324_at	401.23	548.39	344.57	327.82	627.02	369.56	391.06	1293.37	2098.04	1086.99	1027.87	1296.56	918.28	2228.07
201325_s_at	768.37	655.46	520.47	490.82	990.87	915.68	515.64	1424.28	1684.18	1275.73	894.57	1583.51	895.78	963.2
201326_at	1432.65	1683.81	1571.94	982.71	1448.49	1677.57	1414.6	1546.23	878.89	1215.74	1096.32	843.18	2134.61	833.31
201327_s_at	1096.49	1208.84	773.62	702.23	861.33	892.02	908.12	1351.56	922.42	985.35	1209.72	992.65	1438.71	1006.6
201328_at	558.52	534.6	408.6	466.29	740.1	754.86	804.22	486.42	694.94	901.37	1258.38	741.99	598.11	850.03
201329_s_at	523.06	565.79	531.93	333.18	382.36	711.8	1125.99	617.28	849.94	476.61	721.89	478.79	775.13	550.38
201330_at	409.66	487.42	448.58	628	432.33	583.61	799.35	738.06	1115.14	839.47	621.53	807.31	1032.41	1161.32
201331_s_at	882.21	769.25	889.95	685.58	1751.18	1010.85	795.54	1485.59	2080.04	1100	1439.74	1820.28	868.18	1776.01
201332_s_at	79.26	82.05	114.13	45.67	202.16	42.24	72.67	98.38	200.32	62.25	67.75	273.63	63.84	228.74
201333_s_at	650.31	385.4	560.47	70.56	889.43	389.93	779.56	589.65	427.88	498.18	126.61	512.94	514.25	410.67
201334_s_at	2555.34	2504.4	2800.76	1867.37	3137.81	1671.77	2056.01	3476.48	4434.88	2372.62	2898.23	3763.52	3909.06	2953.85
201335_s_at	147.29	105.67	74.02	39.14	110.52	170.86	110.67	58.63	234.81	105.8	19.31	67.99	85.81	119.98
201336_at	3754.07	3892.69	4566.95	4624.36	2917.81	4137.02	3569.2	4609.33	4498.37	5183.15	4144.81	5071.66	4465.4	4957.86
201337_s_at	1242.34	1425.49	1630.52	889.45	408.73	1059.18	1050.79	617.65	1007.77	1030.44	718.26	897.64	1157.04	612.13
201338_x_at	8266.03	9283.42	8368.01	8462.27	10396.84	6391.34	4607.55	9799.4	7610.47	7805.87	8058.27	9121	7281.6	10901.84
201339_s_at	3409.26	3278.34	3541.08	2916.11	2281.96	2241.07	2869.25	2695.54	1717.91	2618.64	1733.26	2365.43	2760.37	2681.89
201340_s_at	140.89	68.1	26.36	65.6	71.95	239.12	93.46	41.93	41.16	48.48	44.22	13.81	86.81	113.03
201341_at	557.66	1090.57	741.78	1394.11	1307.93	661.06	564.47	274.34	941.09	234.91	1032.82	890.97	640.48	801.57
201342_at	1436.92	1598.28	1454.6	2313.23	1774.33	1505.84	1346.84	1978.68	1446.1	1555.67	1375.88	1958.94	1829.23	1350.14
201343_at	3234.73	2977.93	2725.63	3722.21	2205.86	2238.51	2562.28	2671.68	2051.38	2763.75	2678.71	2077.56	2070.03	2666.92
201344_at	650.64	519.76	402.83	552.69	843.42	561.92	634.86	735.36	490.68	548.75	786.53	647.58	290.48	506.77
201345_s_at	3737.14	4108.88	2572.36	2878.84	1376.81	1761.04	1564.48	2640.76	2877.74	2807.93	1927.69	2329.78	2199.08	3206.05
201346_at	4666.61	2195.62	2115.19	2541.31	2360.26	4128.52	2535.67	2791.04	2164.53	2999.1	2558.4	2070.68	2531.62	1960.5
201347_x_at	1741.1	1860.2	2228.92	3872.04	2539.5	1743.5	1658.24	2157.72	1816.7	2616.79	1912.92	2393.76	2800.84	2106.04
201348_at	4419.14	4880.31	6143.2	6349.57	14100.37	3948.13	5734.15	10924.3	9419	5687.86	5023.6	9064.85	6340.28	8312.93
201349_at	589.82	580.7	489.18	910.87	1057.6	671.76	691.28	742.68	515.66	734.23	541.81	690.51	655.5	1066.82
201350_at	2024.54	2368.26	2138.05	1669.81	1783.21	2012.07	1824.73	1881.99	1739.68	1484.84	1780.77	1292.94	1671.58	1633.99
201351_s_at	4541.08	4096.77	4186.03	4014.27	2040.32	2956.95	4080.26	2187.21	2980.55	2815.99	2319.4	2603.08	3830.48	2486.9
201352_at	4252.92	6091.37	5711.01	3040.96	3208.31	5050.6	4081.08	3512.59	3452.3	2727.88	3807.77	2751.97	3224.6	4322.45
201353_s_at	620.98	412.35	476.96	93.08	178.41	697.41	631.54	422.05	627.21	226.07	408.08	429.12	294.69	371.31
201354_s_at	156.17	218.46	513.94	240.21	425.3	447.64	309.45	932.97	550.49	619.32	569.3	504.86	412.91	102.86
201355_s_at	499.91	385.15	443.96	72.39	174.54	430.01	647.81	476.36	610.85	375.1	786.87	268.53	472.08	611.58
201356_at	1636.4	1366.59	1560.45	1756.28	1604.96	2088.04	1898.68	1380.53	1831.43	1556.84	1603.07	1508.37	1442.9	2408.71
201357_s_at	780.15	755.26	830.76	1047.16	697.71	832.94	1220.36	814.6	743.32	921.91	1001.95	864.48	865.73	651.43
201358_s_at	3656.26	2630.97	3160.99	2809.86	3600.93	3624.94	2489.54	2689.53	3006.26	2227.42	3473.5	2687.11	2721.31	4361.44
201359_at	1956.22	1765.38	1582.37	1625.06	1762.63	1516.23	1563.29	1633.51	2011.57	1734.41	1485.81	1980.97	1737.95	1983.72
201360_at	5624.66	5806.89	2766.85	5137.87	5525.22	6698.26	3212.66	8715.33	13459.88	7795.28	6943.35	9359.91	14263.19	8423.39
201361_at	2607.93	1961.01	2106.71	2610.89	2222	2319.8	2581.23	2489.89	2670.4	2973.72	2252.65	2089.45	1930.42	1587.62
201362_at	727.39	759.94	773.25	562.09	422.47	471.19	499.41	384.77	668.5	740.95	356.27	645.1	493.2	739.04
201363_s_at	453.33	852.53	809.19	418.66	190.73	338.45	585.26	337.31	571.31	330.91	319.92	627.13	439.14	413.84
201364_s_at	6099.52	4982.7	6144.93	6569.92	1652.88	3956.99	5361.17	4503.85	3832.12	5529.06	3566.19	5304.42	6027.32	2854.32
201365_at	3926.75	2523.08	2880.27	4499.99	2344.49	3416.17	3850.2	3743.06	3746.28	3498.42	3846.67	4122.51	4399.42	2414.97
201366_at	3566.45	3466.94	3588.97	3061.5	3727.21	4622.17	3325.29	2865.22	2216.17	4173.93	2716.61	2371.21	2414.26	1914.49
201367_s_at	250.28	165.27	69.98	42.95	159.97	696.31	638.45	574.72	955.06	503.53	614.7	448.05	390.89	638.15
201368_at	1980.26	1744.57	1240.31	957.23	2215.11	2426.3	1640.45	4300.69	8591.89	4973.23	4457.18	6256.06	3774.39	7782.78
201369_s_at	565.32	353.51	323.92	230.02	405.78	654.17	408.77	621.57	761.79	946.04	731.72	592.07	736.03	649.8
201370_s_at	1043.36	1184.26	1376.58	1103.6	947.63	1135.26	1211.13	801.42	641.71	659.21	736.07	696.68	824.23	688.74
201371_s_at	5541.4	6616.21	5235.67	5276.35	3064.26	5230.27	5853.14	4609.91	3965.16	3899.49	3931.62	4409.11	4489.67	4605.43
201372_s_at	342.31	293.32	303.25	392.31	84.92	355.64	137.3	28.71	43.99	25.99	45.12	29.76	15.66	22.04
201373_at	1459.09	1298.49	1888.78	934.98	453.37	1588.91	1136.13	1830.76	1270.57	1653	1883.29	1177.53	642.19	406.72
201374_x_at	13.2	11.68	12.36	14.97	12.02	10.9	21.99	31.55	10.92	41.17	41.96	26.47	26.49	11.58
201375_s_at	6009.11	5705.5	4820.02	4970.81	2983.2	6056.96	4692.06	4493.15	4008.6	3230.87	4120.69	3438.18	4643.52	6174.52
201376_s_at	404.26	552.22	638.03	464.81	361.73	524.71	421.05	589.79	1099.19	892.11	525.44	741.41	804.15	395.29
201377_at	485.73	439.06	324.55	384.16	77.65	385.64	158.35	709.81	420.11	618.2	263.68	334.82	499.28	568.03
201378_s_at	1292.81	684.96	1011.48	1007.91	1013.26	1204.33	1392.81	1500.35	1073.07	1445.76	1214.11	912.78	1530.52	659.72
201379_s_at	727.49	599.25	1023.4	548.34	236.45	677.89	492.5	1156.78	954.25	492.06	619.53	755.11	609.64	525.96
201380_at	836.88	793.65	729.62	778.8	943.08	696.22	962.59	968.81	966.58	827.75	1471.62	935.02	1201.39	1507.53
201381_x_at	2956.83	2368.69	2014.49	2408.55	1066.81	2375.98	2138.38	2426.06	1793.37	1807.33	2553.2	2211.39	2438.17	2135.48
201382_at	311.76	219.11	189.09	241.55	207.46	593.4	269.29	214.11	170.2	471.57	413.1	231.23	128.47	143.16
201383_s_at	1609.08	2228.71	2203.24	2054.93	450.14	1262.11	2089.2	982.08	1309.84	1900.17	1043.38	1343.39	1524.25	803.9
201384_s_at	2811.1	3324.14	2234.72	3230.71	1975.38	2036.77	1581.97	1742.43	1650.07	2422.13	2596.66	2973.99	2542.65	1606.07
201385_at	1431.5	1305.76	1255.23	1182.19	1601.22	1937.63	1116.08	1219.69	2362.56	1083.22	1442.72	2285.27	2274.51	2810.04
201386_s_at	1419.17	1645.02	1541.95	1138.55	654.88	1740.62	1336.46	1209.24	1480.94	1067.85	897.47	1122.9	1389.96	962.96
201387_s_at	609.98	1760.44	1075.75	877.01	2045.43	601.81	1577.67	1308.34	766.29	970.54	671.79	897.57	1122.24	1112.43
201388_at	1225.68	1102.69	1070.82	2548.87	1003.6	1447.66	1740.13	1811.56	1452.43	1904.38	1553.06	1801.22	1767.44	388.12
201389_at	722.77	223.2	477.78	613.27	284.49	643.43	838.76	1057.88	1530.35	1298.77	1242.93	922.63	785.52	749.18
201390_s_at	2402.01	2533.49	2050.66	3466.17	3994.5	2784.85	2491.97	3057.54	3242.79	2326.79	2778.87	3529.53	2938.84	1886.39
201391_at	2786.47	3228.23	3349.16	3871.53	3306.89	2869.54	3542.85	2363.84	2904.8	5122.58	4264.67	4161.23	3004.49	2440.21
201392_s_at	919.49	816.59	899.44	158.1	335.32	1371.07	830.31	1153.84	1414.8	1201.76	1009.19	808.51	723.07	644.98
201393_s_at	2334.01	2035.62	2876.98	1321.45	1834.05	2682.38	3164.94	1727.09	2051.17	1639.47	2170.19	1844.64	2447.31	1727.74
201394_s_at	1134.3	1477.04	1668.07	1896.31	1920.59	1450.65	2074.6	1419.92	1504.08	1785.39	1594.22	1681.28	2046.62	1306.27
201395_at	1604.94	1959.2	1998.29	2554.85	2441.05	1434.62	1696.05	904.32	1407.56	1629.05	1756.29	2094.63	1356.19	2367.98
201396_s_at	542.04	458.82	682.09	751.08	442.69	486.62	252.29	573.58	641.52	827.04	611.81	468.02	540.35	438.59
201397_at	413.56	149.71	176	367.14	562.49	526.82	336.93	575.67	367.54	735.86	743.25	857.23	208.57	585.96
201398_s_at	1926.86	1579.73	1294.94	1893.8	1609.06	2044.79	2042.34	3754.04	3836.47	2978.73	2810.53	3129.61	2500.77	3325.55
201399_s_at	964.99	961.62	999.54	1098.11	1089.3	747.74	1296.26	1425.67	1338.53	1420.86	760.99	1302.32	1418.21	1160.25
201400_at	3349.82	4944.41	4038.77	5065.46	4074.12	4332.18	3101.8	4206.81	3898.37	3938.81	3340.95	3812.46	4243.93	1879.78
201401_s_at	102.07	245.2	136.5	116.97	51.13	207.06	216.19	129.39	122.83	477.05	116.84	39.73	352.9	187.35
201402_at	47.57	98.1	56.85	112.74	85.87	50.98	44.58	62.27	69.34	85.21	64.24	48.21	41.58	44.86
201403_s_at	15902.92	16903.25	17289.38	20168.49	16906.22	14654.05	13320.68	18652.88	15946.94	15472.47	16331.54	16200.91	14727.2	9940.23
201404_x_at	1895.87	2643.17	2562.73	1953.05	2732.54	1669.75	1702.67	2198.19	2443.27	2420.04	2012.46	1676.29	909.73	3539.35
201405_s_at	2239.16	2171.37	2277.02	3657.87	4014.28	1916.92	2268.58	1935.59	3050.3	3835.46	2704.79	3793.89	2770.63	1708.83
201406_at	12465.28	14140.15	14302.56	22527.29	18100.7	16216.99	17854.31	22558.35	25403.17	19676.6	21479.54	23569.43	19824.48	18562.96
201407_s_at	2107.62	3221.51	3073.23	1821.48	2386.65	2435.89	1838.12	1928.86	1835.12	1726.77	2991.15	1434.37	2261.46	2120.85
201408_at	3257.22	4995.64	4501.91	3051.62	2631.8	2912.18	2465.07	2173.24	1003.65	2405.45	2899.1	1756.13	1937.24	1960.73
201409_s_at	3075.31	4257.43	4432.22	3118.63	2158.07	3261.13	2247.19	1889.66	2369.45	2261.49	3954.12	2073.74	2589.64	1929.13
201410_at	1229.64	1362.56	1488.65	634.25	867.12	1024.39	825.6	1069.33	1343.57	941.78	1367.17	1042.18	1132.39	1852.34
201411_s_at	261.84	156.05	708.32	51.36	27.55	626.47	701.5	449.33	191.92	100.89	61.74	198.78	541.29	456.5
201412_at	845.64	1135.93	971.11	875.6	944.53	1314.64	1261.18	2053.28	2216.55	1604.19	1797.14	1963.41	1449.93	2296.47
201413_at	1692.34	1275.48	1505.74	1481.8	1352.5	1491.39	1761.12	2172.01	2068.34	2534.4	1892.46	2350.2	2028.67	1330.74
201414_s_at	1404.73	1587.77	1720.94	2242.85	1721	1824.46	2265.52	1356.31	1592.57	1478.64	1549.43	1709.95	1748.52	1102.37
201415_at	57.9	132.99	85.72	46.3	212.16	74.05	81.78	675.25	507.45	416.64	60.69	462.16	303.65	353.9
201416_at	615.11	274.03	243.48	633.46	610.73	540.79	1074.68	754.24	718.91	593.94	814.37	591.26	1048.57	798.46
201417_at	813.57	563.09	396.56	218.78	413.7	1063.95	1005.23	1181.68	1986.03	952.35	1154.46	1032.55	1202.38	1161.24
201418_s_at	35.01	38.08	23.57	57.53	93.29	38.36	51.83	593.43	111.39	166.52	333.4	195.21	156.79	26.93
201419_at	796.61	740.9	1078.89	1394.21	949.39	957.46	1101.29	1288.1	959.41	1064.35	1275.57	1379.08	1321.12	911.82
201420_s_at	910.97	1440.69	1084.07	1231.99	383.44	696.37	1069.63	1219.12	1136.96	1186.25	285.58	989.01	1426.83	828.31
201421_s_at	1355.47	1815.12	1219.91	1647.08	1560.72	1233.54	1085.59	1203.6	1458.8	1406.31	922.01	845.1	907.02	1613.37
201422_at	741.08	1201.43	941.52	1767.87	1580.52	907.22	616.39	3104.73	3172.74	1414.16	1470.59	2283.67	2642.35	1517.83
201423_s_at	2845.84	3527.38	3601.94	3301.25	1389.54	2341.02	3067.32	2003.88	1770.46	2214.34	1495.94	1819.31	2908.83	1692.99
201424_s_at	1217.31	1814.62	1952.14	799.16	1174.54	950.49	876.66	617.9	700.92	732.36	733.88	561.69	1147.34	955.18
201425_at	9809.44	6498.42	8172.18	6794.3	6355.68	8491.09	9885.82	3054.95	2974.56	4307.88	3296.34	4235.84	2768.76	4050.65
201426_s_at	7428.06	7887.86	6110.71	6877.24	19521.95	16023.89	12690.09	33829.73	41262.38	27840.59	24127.72	22445.06	20749.38	25595.24
201427_s_at	8394.59	6654.4	6764.69	5736.65	9549.64	8281.28	5301.75	17604.81	16300.66	9267.57	13310.14	22844.98	13966.43	21424.32
201428_at	39.08	38.75	34.57	93.14	110.68	131.52	135.8	45.94	54.28	70.25	234.59	235.45	69.32	57.33
201429_s_at	47245.99	61894.96	59691.64	29596.62	38043.31	52212.27	44181.02	63589.58	62119.96	78648	39894.89	34687.45	52062.14	61950.07
201430_s_at	688.66	848.06	1155.52	439.21	566.56	910.45	1307.66	451.76	568.42	607.34	557.02	377.66	723.25	509.93
201431_s_at	1866.93	2584.61	2198.88	948.33	2658.88	3648.45	1922.5	2208.88	2681.4	4200.41	3178.44	2696.89	3798.12	2465.19
201432_at	8404.99	6067.82	8126.49	6946.96	7210.23	8523.66	10057.4	6360.04	7247.11	5950.06	6061.21	7891.69	8496.26	5534.4
201433_s_at	2243.38	2550.78	2575.99	2222.95	1786.16	2197.6	2024.77	2603.57	2342.3	1884.88	2371.23	2799.88	2272.55	2518.19
201434_at	1697.91	1733.75	1501.26	1959.15	1340.5	1351.6	888.5	1214.27	1468.43	824.02	1627.84	1235.89	1140.63	1406.22
201435_s_at	1428.25	1926.64	1994.27	1629.6	1180.38	1207.84	1921.43	1436.05	1038.9	1427.72	1553.31	1199.67	1168.18	1434.42
201436_at	165.34	186.74	248.35	237.88	176.18	139.09	149.7	146.04	144.95	142.93	200.56	241.04	163.87	198.84
201437_s_at	445.37	563.04	714.53	268.68	271.63	459.39	386.96	677.62	656.77	524.36	863.21	359.04	651.37	574.46
201438_at	6652.66	4732.09	2743.42	3118.73	6269.02	6035.65	3978.59	23667.15	25963.99	14830.64	17141.28	17642.4	14714.95	15108.24
201439_at	1100.88	962.72	1242.38	1513.89	1195.05	1132.1	1458.53	938.11	803.07	1167	1309.9	1223.32	1172.92	511.08
201440_at	174.34	144.25	294.25	236.23	149.16	152.34	143.03	82.86	165.51	137.25	132.04	326.82	731.27	104.25
201441_at	11389.59	13548.76	12457.98	10066.87	11139.09	10214.05	8938.94	11368.15	8980.01	12230.88	13698.28	10892.77	10098.6	6918.59
201442_s_at	236.48	187.72	124.65	299.03	481.94	181.98	187.75	331.07	279.59	335.86	406.97	222.64	121.82	120.86
201443_s_at	1405.84	868.17	1133.74	891.52	1706.41	1199.57	1041.15	2006.73	2688.45	1333.12	2336.76	1441.54	2317.04	3032.14
201444_s_at	1001.17	995.53	998.18	771.13	1290.87	1044.04	1424.64	1210.97	1781.4	1359.97	1171.29	1404.7	1758.21	1153.68
201445_at	444.44	486.87	531.05	490.36	1270.34	530.23	560.78	1533.52	2479.84	952.08	1327.19	1553.34	1276.23	1144.68
201446_s_at	1256.39	1433.44	1308.51	1141.75	1026.47	1069.7	1288.98	770.69	918.23	932.03	692.33	988.71	1114.06	1413.89
201447_at	579.78	641.36	663.95	586.89	763.56	367.53	719.13	708.55	923.28	936.32	694.41	593.94	675.98	841.9
201448_at	868.19	1136.28	969.19	1018.69	649.67	805.71	622.64	716.52	683.24	500.26	662.22	1019.52	1178.62	1230.7
201449_at	570.29	487.08	719.94	610.11	536.19	481.81	607.78	457.67	474.93	456.27	653.3	616.99	670.37	606.37
201450_s_at	294.2	703.64	574.21	272.22	131.49	308.69	425.7	269.4	262.75	414.93	233.39	420.73	423.94	801.41
201451_x_at	27.21	21.76	20.23	111.98	15.75	32.07	22.54	186.27	45.26	80.54	203.51	207.07	116.46	29.19
201452_at	195.86	129.2	290.02	82.76	54.22	19.13	51.24	188.77	50.31	78.99	42.23	69.67	187.41	101.63
201453_x_at	6691.14	5688.15	8432.48	6537.3	5227.6	5342.61	6508.73	3609	4537.68	4685.59	2822.89	4349.79	6214.23	5113.7
201454_s_at	3591.1	3140.31	3150.34	2112.74	1299.39	1579.1	3021.88	1205.27	979.63	1212.48	1051.54	1028.59	1983.5	833.92
201455_s_at	2955.88	2797.69	2822.91	3052.61	1783.47	1869.66	2385.49	1364.21	1689.23	1868.74	1417.43	1946.34	1843.37	1814.6
201456_s_at	504.29	613.34	693.41	565.61	562.45	752.78	619.72	380.45	537.32	500.63	455.16	530.48	464.63	412.08
201457_x_at	1439.13	1226.49	1520.03	1370.75	1154.7	1276.73	1698.62	1483.83	1318.39	1202.67	1296.84	930.89	1314.83	1277.99
201458_s_at	664.76	674.77	1062.13	823.85	509.21	638.36	887.03	759.4	1053.04	691.24	915.39	561.2	1575.79	1081.41
201459_at	611.45	842.27	532.62	700.29	280.47	1576.88	185.77	1637.78	1443.31	598.4	1090.82	1303.34	1098.07	847.01
201460_at	3209.34	3969.19	3607.16	3165.16	2566.51	2902.55	2385.26	2801.12	2358.1	2587.91	2895.42	2055.29	2462.41	2376.56
201461_s_at	1165.95	1117.71	1213.99	1317.16	376.4	880.84	1358.24	671.56	353.19	696.81	543.05	695.61	990.5	436.32
201462_at	90.79	131.57	39.16	88.47	113.59	609.03	272.5	589.73	396.93	380.17	479.03	492.76	638.97	517.4
201463_s_at	1656.89	1835.56	1442.87	1433.78	1560.71	1776.64	1674.16	1615.67	1739.45	1698.88	1662.15	1623.28	1726.6	2090.78
201464_x_at	8666.53	4788.13	3085.31	6245.4	8056.09	4326.84	3390.33	2996.97	7279.56	2176.23	4477.09	3818.45	3302.43	5802.54
201465_s_at	1862.63	332.56	158.54	507.24	115.02	1318.08	478.44	286.22	589.27	127.18	308.73	264.75	326.82	706.61
201466_s_at	993.19	496.48	407.29	1179.12	885.54	621.51	429.12	524.23	1187.79	388.52	842.5	911.24	587.54	1288.76
201467_s_at	43.65	156.23	26.24	43.95	91.43	26.56	30.27	136.63	469.42	79.73	79.21	48.06	59.9	22.38
201468_s_at	614.36	663.77	610.38	803.95	897.03	718.27	1494.1	632.82	698.96	568.72	994.67	862.06	430.86	531.89
201469_s_at	280.55	507.75	535.55	357.26	334.17	395.04	396.16	635.94	818.18	415.07	612.34	432.84	479.46	450.5
201470_at	4064.37	3922.61	4130.12	3659.43	5366.86	1838.81	2414.21	5760.94	4345.06	4246.84	3784.77	3538.91	3869.55	3117.68
201471_s_at	7049.5	6896.21	7372.97	7697.35	8044.08	8720.04	9542.4	3768.99	3702.77	5571.3	5340.35	3395.68	4690.34	3038.17
201472_at	5844.9	7504.33	6894.42	6975.16	4184.23	5134.63	5152.68	4057.46	2957.33	3894.23	3167.64	3812.02	4457.59	3916.23
201473_at	1929.79	539.34	519.58	732.1	1807.9	1254.7	827.23	907.25	3354.91	947.99	1336.63	1388.98	703.56	2295.3
201474_s_at	42	352.61	280.48	545.89	808.42	717.3	121.59	877.31	572.35	100.86	333.34	845.99	705.95	603.58
201475_x_at	2054.37	1964.29	2051.67	1799.33	2512.71	1976.4	2227.24	1684.11	1142.72	2064.77	1840.31	1842.66	2384.82	1582.01
201476_s_at	729.08	936.72	840.27	1086.83	749.84	675.59	960.01	443.39	531.62	332.84	566.47	652.16	941.42	350.73
201477_s_at	999.28	813.2	767.7	1065.99	1620.53	1419.06	863.89	809.71	874.77	864.03	1058.53	694.65	1123.06	968.45
201478_s_at	358.18	503.75	593.1	358.11	636.45	438.64	436.11	664.08	423.73	337.91	684.48	337.54	628.41	304.75
201479_at	1256.16	1420.12	1337.11	1673.07	1144.65	1656.96	1461.42	1121.71	1581.85	1100.33	1220.87	1176	1344.4	1276.6
201480_s_at	778.63	1190.16	1197.56	1332.34	1069.64	1313.06	1166.82	1046.04	1079.02	1446.05	1157.56	1417.67	1328.08	1192.77
201481_s_at	66.67	80.42	72.34	109.36	192.43	71.45	77.76	84.01	65.99	94.48	94.11	80.56	57.5	84.91
201482_at	139.42	499.52	230.21	292.3	186.21	124.64	98.3	750.17	501.09	585.87	210.56	431.59	390.87	183.26
201483_s_at	1513.51	1354.58	1134.69	1300.5	849.8	737.78	884.3	967.67	1302.16	917.7	816.96	812.9	1527.51	980.5
201484_at	1624.49	1782.28	1944.45	2328.39	1868.41	1680.23	1285.25	810.19	1194.22	1376.75	1166	1543.45	1455.56	934.52
201485_s_at	2284.15	1794.44	1829.69	1428.4	235.64	1800.94	1393	1602.97	975.39	1124.45	727.88	953.96	1600.77	2119.9
201486_at	2379.34	2428.43	2212.91	1768.3	465.27	1764.82	1237.8	1238.64	1187.57	1353.37	1364.08	1289.12	2121.62	2652.79
201487_at	1190.43	613.15	545.93	658.02	676.54	1012.83	459.65	1310.33	2414.2	1163.68	1060.42	1029.26	1628.67	1979.34
201488_x_at	3204.34	3569.41	2434.62	2407.05	2621.25	3238.66	3728.66	1930.44	2057.99	2222.18	2277.6	1360.68	3164.35	2944.6
201489_at	2352.59	2683.33	3456.03	1526.32	500.26	2620.34	1251.73	1191.13	953.18	1246.44	1659.13	1750.95	1589.08	440.55
201490_s_at	2105.77	2246.5	2940.05	2232.07	700.07	1765.91	1812.87	1011.44	1136.91	1457.69	1220.46	888.58	1634.72	612.27
201491_at	2270.08	2191.99	1916.9	2407.86	1667.9	1766.25	1826.39	2110.02	2062.35	1353.39	1894.29	1729.38	2520.26	1892.93
201492_s_at	32849.76	39576.97	35650.08	19474.16	33978.44	39672.52	32276.67	49999.88	52731.88	57553.93	23787.06	14722.29	42228.68	47664.21
201493_s_at	1163.31	1269.85	1306.82	1279.39	779.17	1231.01	1225.93	795.43	1218.71	902.6	921.1	1104.1	1243.07	1374.34
201494_at	1122.05	588.73	549.81	246.01	1053.91	2003.19	951.18	2127.98	2778.59	2354.03	2294.08	1836.51	1623.8	1868.3
201495_x_at	26.15	36.78	31.16	17.45	28.1	51.81	31.65	28.47	191.11	35.48	72.72	24.91	23.27	54.76
201496_x_at	83.21	96.8	294.21	32.51	136.39	445.7	191.87	218.75	930.22	574.05	814.34	208.23	179.13	146.76
201497_x_at	341.32	84.6	1579.41	142.71	199.5	2942.17	275.74	766.81	2611.8	2186.7	3479.93	1085.41	281.95	402.11
201498_at	1831.46	1403.71	1455.45	786.55	1046.02	2195.86	1909.7	885.49	1197.51	1161.92	1189.59	1009.55	1097.29	1180.83
201499_s_at	2382.28	2738.13	2732.85	3213.08	1998.44	2557.54	2814.2	3309.47	2417.21	2841.96	2005.39	2442.96	2400.81	1817.6
201500_s_at	2537.1	2852.56	2973.55	1648.62	3428.14	2326.39	2847.42	2434.99	1853.54	1407.39	2084.33	2033.97	2079.46	2437.26
201501_s_at	2485.72	3139.14	2820.26	3796.09	1546.93	1635.17	1450.28	1979.23	1216.44	2352.1	1922.3	2144.12	2036.07	2544.45
201502_s_at	2306.15	3432.37	2054.56	4297.24	4544.29	4156.09	1724.92	1767.12	2789.34	1902.92	2219.36	2307.05	2076.93	3140.18
201503_at	1917.3	1455.31	2292.88	1764.14	1153.69	1970.24	1543.64	1788.52	1955.89	1144.68	2112.38	1696.77	1893	1517.42
201504_s_at	501.73	568.73	244.14	169.74	89.16	104.07	497.91	162.27	50.46	93.66	105	116.78	473.49	83.07
201505_at	827.46	442.25	287.72	233.96	348.75	983.43	506.13	1193.08	1049.68	1724.8	1384.72	1435.43	1312.62	1220.34
201506_at	1493.3	1492.5	1184.47	1022.57	1864.92	2139.32	1267.11	5874.39	5556.91	2712.85	2940.71	3299.52	4061.67	3090.71
201507_at	1944.78	2004.93	2101.85	1691.86	2612.36	1989.24	1257.1	1467.42	1751.84	1627.9	1727.62	1393.57	1717.92	1282.68
201508_at	1122.93	930.86	830.88	1498.99	2117.03	2030.04	1045.09	3594.64	7727.89	3022.72	3546.66	4286.15	2938.19	2116.28
201509_at	586.04	470.69	608.89	550.2	819.53	546.18	641.58	535.05	621.49	918.63	672.05	503.36	556.09	611.31
201510_at	237.13	111.14	114.15	146.88	99.5	261.94	340.19	59.76	70.56	133.22	267.1	224.51	127.93	289.78
201511_at	869.58	1233.39	1087.11	1252.47	431.65	693.2	912.96	639.75	810.05	898.37	869.98	821.15	1136.64	1020.29
201512_s_at	1919.48	2090	2555.46	1953.91	964.58	1337.88	1778.01	969.14	913.66	952.3	948.18	1051.36	1429.23	1276.58
201513_at	475.88	654.54	528.65	778.36	628.07	511.9	426.18	466.62	370.98	547.71	441.37	381.75	558.61	217.04
201514_s_at	2369.67	1961.62	2075.46	2476.77	727.82	1556.05	2377.29	1038.17	895.7	1044.81	822.17	928.4	1251.3	387.46
201515_s_at	2209.86	2366.14	2369.84	1968.35	1640.84	2036.53	2274.7	2713.32	1830.76	2176.3	2651.53	2490.47	2116.3	1714.89
201516_at	1468.71	1876.69	1819.67	1408.23	1436.26	1866.8	1185.9	1683.29	1617.89	1793.97	1769.8	1579.38	1708.85	939.62
201517_at	1031.89	766.58	966.66	1452.12	1163.46	769	852.54	863.77	907.66	1040.03	1201.73	1139.78	1141	902.12
201518_at	2027.25	1697.62	1613.05	1861.55	1586.26	1749.98	1668.55	1486.21	1784.5	1446.56	1526.24	1704.17	1875.27	1675.69
201519_at	4418.08	3690.77	5058.75	3938.26	4177.23	5362.27	3985.24	4158.77	2729.94	4439.51	3295.59	3935.16	2930.41	2807.27
201520_s_at	5781.64	9609.53	7420.29	5224.77	2452.04	4560.08	4763.53	4586.44	3569.65	4492.33	4630.66	4790.41	5236.73	3434.73
201521_s_at	501.63	576.22	364.26	647.9	71.39	239.35	297.87	381.26	257.68	347.92	152.99	253.63	430.08	157.87
201522_x_at	6905.83	8583.42	6906.84	12907.05	7576.75	6083.25	4559.06	7801.71	6976.27	8179.47	8116.13	9136.52	7353.69	5992.21
201523_x_at	2166.79	2700.72	2813.93	2528.17	1832.14	1251.94	2403.45	1621.56	1685.19	1742.47	1736.15	1402.5	1880.97	1054.59
201524_x_at	2827.59	3268.97	3094.37	2879.6	1913.55	2673.35	2969.22	2638.16	2004.94	2496.82	2516.43	2516.72	2631.78	2229.6
201525_at	7324.48	8338.66	9224.17	20568.51	42433.14	20347.81	11059.36	12570.6	7204.5	9052.2	12518.68	20570.9	7580.92	4775.93
201526_at	1006.64	1633.97	1518.38	2712.81	2015.67	1152.93	1239.82	2125.16	2303.56	2285.24	2131.5	2189.37	1952.67	1113.12
201527_at	3354.16	4736.35	3885.16	2794.44	3857.01	3736.57	3804.32	4708.17	4159.57	3403.06	4278.01	5103.04	3758.24	2246.37
201528_at	1741.9	1353.51	1624.28	1684.4	887.1	1955.68	872.62	1112.39	827.88	1260.39	1105.92	983.69	1420.24	1112.62
201529_s_at	1099.14	1186.17	1091.17	2181.88	776.76	1212.7	1135.78	964.53	807.55	708.93	658.63	1079.38	1208.17	1016.83
201530_x_at	3398.91	3259.83	3524.87	2719.86	3481.89	4020.91	3766.43	7240.58	7897.24	5109.92	5703.55	6061.1	7616.56	5493.42
201531_at	2197.9	252.42	267.83	296.19	1825.64	1605.71	684.17	1218.19	4516.91	2608.44	1265.73	1321.25	559.24	3397.25
201532_at	3869.75	3656.08	4065.07	4919.9	2330.07	3367.78	3641.38	2950.86	2279.67	2247.1	2219.37	2544.08	3714.45	2066.29
201533_at	1715.35	1384.88	2212.39	2154.13	1354.76	1731.35	1479.93	3848.54	3034.21	3451.79	2845.81	2988.89	2688.85	1789.3
201534_s_at	1331.22	1064.13	1315.16	433.03	358.5	569.19	716.7	386.93	324.72	654.46	612.89	582.38	636.3	1108.98
201535_at	3558.51	3134.62	3430.25	2894.68	2629.83	2841.23	2953.63	1666.01	1910.93	2064.48	1772.06	2224.96	1985.96	2752.32
201536_at	6619.68	10051.77	9267.08	5388.09	5298.75	4562.87	4202.3	3768.87	3353.1	2987.68	4458.82	2919.33	3186.2	2896.35
201537_s_at	2546.1	3940.08	3420.58	2553.81	1259.71	1335.67	2991.42	763.25	941.92	890.2	765.68	700.47	1363.79	831.83
201538_s_at	2051.91	2438.12	2405.66	2416.79	661.15	1157.39	1506.29	441.3	556.35	857.6	507.7	467.76	1004.56	590.62
201539_s_at	39224.85	52900.96	51578.53	36106.88	20727.7	37203.89	34014.9	42176.17	29615.61	41763.9	28764.64	34279.94	35610.15	23087.57
201540_at	39241.99	47425.56	48735.66	33334.8	47396.18	40454.34	35110.11	58583.59	58863.93	67745.08	33555.19	30836.43	46626.14	52909.01
201541_s_at	524.27	585.95	880.57	1088.96	862.65	785.17	743.67	1187.06	929.78	613.55	812.46	1066.98	798.84	939.19
201542_at	1283.33	1432.5	1312.83	1551.17	1387.53	1369.72	968.51	1604.92	1635.13	1637.09	1499.96	1326.27	1168.22	1314.8
201543_s_at	565.13	698.33	638.54	723.7	404.72	627.15	348.17	1231.48	1106.42	924.65	897.01	784.88	980.74	866.9
201544_x_at	3781.56	3855.57	3846.82	3605.96	4199.66	3543.41	4900.61	4107.6	3729.14	4751.6	4248.32	3667.51	4785.67	3993.73
201545_s_at	622.12	735.13	821.78	1010.79	863.12	736.77	811.63	959.11	1002.55	962.41	1301.72	641.96	850.95	893.05
201546_at	2026.39	2028.99	2378.48	2458.47	1359.44	1771.93	1604.1	2366.3	2209.9	2373.44	1436.26	2014.13	2396.2	1005.97
201547_at	171.89	169.92	29	81.82	71.31	140.69	273.6	118.24	15.9	15.41	37.51	128.26	17.74	128.14
201548_s_at	311.4	239.25	360.51	75.85	468.93	369.63	258.39	481.07	310.64	296.25	533.37	386.34	458.87	329.08
201549_x_at	558.37	371.77	530.09	371.86	445.14	602.44	584.2	571.56	608.24	564.34	475.08	743.82	672.5	941.8
201550_x_at	7795.34	7391.41	6098.47	9758.07	13999.99	14328.99	9724.57	31113.12	32073.79	21302.43	24635.37	27062.86	16940.65	23145.09
201551_s_at	716.24	673.5	844.76	617.62	220.7	632.4	994.31	1273.88	1323.36	1267.94	754.19	1069.38	1392.82	1172.49
201552_at	1287.35	1174.04	1173.71	1094.28	829.05	1570.15	1307.01	3315.69	2528.6	2404.13	2509.86	2397.32	2450.84	2900.31
201553_s_at	4783.46	4826.82	3896.09	3023.35	5242.21	7533.91	4320.52	11568.93	12458.34	7843.78	8251.1	8751.21	6392.74	9941.88
201554_x_at	15715.5	16947.73	17681.66	14005.55	11441.45	12545.6	13270.6	15911.5	8013.97	9574.42	12894.27	14366.7	12947.45	5172.29
201555_at	493.48	844.03	809.54	849.37	1006.92	868.63	873.1	806.79	1230.54	796.9	894.37	1340.82	1150.22	658.08
201556_s_at	539.37	710.75	702.85	1508.86	991.31	1289.37	1274.56	620.21	379.89	458.66	495.56	669	919.79	544.15
201557_at	765.53	534.39	933.73	1286.19	949.57	994.53	1154.23	209.02	885.73	742.76	1007.08	786.5	1258.61	638.2
201558_at	567.32	506.16	416.85	489.58	555.57	731.14	556.25	676	821.74	646.08	584.66	562.81	648.71	789.03
201559_s_at	1273.33	1533.77	1187.66	1031.15	1090.07	1134.06	1359.67	931.83	1138.57	861.88	1032.99	972.18	1403.87	1366.84
201560_at	895.56	667.13	341.84	489.3	882.19	1042.26	972.34	3859.32	3739.96	2724.75	3441.28	2907.43	2885.8	3205.21
201561_s_at	1185.08	1286.19	1212.4	462.35	729.42	1832.93	1308.51	1990.5	1930.43	1854.54	1758.99	2120.13	1386.04	1861.5
201562_s_at	461.26	420.77	501.25	607.4	787.43	545.61	844.44	265.41	501.56	503.4	746.01	543.35	374.73	570.51
201563_at	422.34	363.54	293.43	417.36	428.92	340.61	382.61	238.7	439.69	353.08	270.93	505.51	450.91	533.94
201564_s_at	77.43	98.81	63.48	38.22	55.9	94.36	173.5	435.27	392.89	298.47	155.71	402.73	222.37	167.38
201565_s_at	540.3	624.46	507.43	359.06	784.37	1041.4	594.81	1198.02	1741.38	1322.86	1369.69	1152.34	1178.24	1418.85
201566_x_at	534.78	757.13	565.89	271.94	961.55	670.19	442.64	375.22	1113.83	637.89	322.3	420.4	499.96	1252.31
201567_s_at	2998.2	6658.25	7018.81	3293.1	2939.87	2350.96	3175.53	1799.97	1756.15	1925.04	1604	1983.46	3118.85	2723.98
201568_at	19205.65	23642.33	25135.7	27685	19573	13683.58	13390.07	25687.14	32112.57	18904.38	28457.48	29184.46	19023.84	17728.43
201569_s_at	1764.33	2076.43	2318.71	2130.98	1254.77	1461.55	1405.51	749.66	754.96	976.54	794.21	872.19	1215.36	1384.48
201570_at	4312.8	4738.01	5328.33	6667.46	3317.26	3924.43	4285.79	2236.43	1846.96	3333.54	2668.43	3029.32	3265.9	2206.66
201571_s_at	738.58	788.2	717.87	718.9	750.43	619.22	578.96	716.96	859.39	508.1	638.57	719.02	756.87	869.17
201572_x_at	790.06	841.1	631.64	686.81	910.09	742.24	901.75	834.52	1013.43	964.6	782.79	1006.69	1021.47	1075.18
201573_s_at	1557.04	2162.04	1963.03	1878.46	1514.43	1323.49	1373.77	1440.39	1597.31	1005.75	1594.72	1424.84	1943.39	1784.49
201574_at	1474.42	1744.12	1417.36	1345.3	1391.37	1189.47	1394.86	1524.44	2049.31	1003.45	1436.55	1793.77	1893.99	2194.97
201575_at	1610.4	1522.09	1369.65	1456.45	2355.53	1694.03	1171.4	1293.24	1448.99	1385.78	1203.84	1081.77	1551.73	1411.09
201576_s_at	1072.62	767.94	823.02	979.57	1531.89	803.77	1040.02	1420.76	933.46	895.44	810.75	1255.44	1044.87	1535.47
201577_at	1200.52	1444.34	1494.93	1562.42	1313.39	1415.91	1353.99	3023.68	2665.31	2089.18	2151.8	2335.29	2126.08	1696.18
201578_at	1152.15	1221.99	1306.67	331.32	1117.95	1312.57	1726.86	1520.7	2125.54	2250.24	2451.49	2132.17	1463	1384.84
201579_at	557.03	501.43	448.99	541.94	939.84	784.95	1087.63	1531.21	1918.19	1605	2238.86	1712.23	1468.48	1576.2
201580_s_at	1666.13	1241.29	1464.16	1062.22	1529.8	934.05	1783.1	920.7	813.46	1448.44	1012.16	733.86	869.31	1163.95
201581_at	2715.48	3266.07	2954.66	1967.9	2222.57	2380.19	1867.84	1249.54	1926.77	2555.37	1382.79	1527.23	1823.43	2134.62
201582_at	107.68	54.36	62.89	38	75.18	54.68	83.83	57.88	183.15	225.76	45.29	42.27	31.78	313.32
201583_s_at	758.65	612.79	565.01	835.4	1439.54	602.85	842.72	939.83	699.72	493.85	607.74	587.14	663.49	717.95
201584_s_at	689.27	616.21	589.42	681.87	929.27	720.95	780.41	1045.34	1121.71	1041.71	1265.13	960.92	958.21	1010.51
201585_s_at	814.48	928.07	721.4	635.16	709.65	1119.8	862.98	953.52	1279.04	1035.91	1324.4	981.74	1074.86	761.51
201586_s_at	1304.94	1133.52	1144.3	857.55	690.94	2127.72	1395.13	1210.78	1842.44	892.78	896.57	1070.71	1369	1128.95
201587_s_at	972.42	1521.81	1267.21	412.91	466.92	1092.93	598.1	3428.72	2372.85	1500.2	1565.86	2076.18	1829.7	2759.03
201588_at	7160.18	6265.36	6129.77	5658.29	6912.39	4837.08	5658.74	5579.21	5629.19	6771.8	5904.67	6560.09	5511.75	5820.74
201589_at	662.39	360.29	570.91	361.85	363.54	712.33	833.35	676.55	684.95	351.44	540.02	578.64	676.77	862.23
201590_x_at	5663.42	4264.67	3410.94	4950.94	10019.02	5181.28	4977.73	16199.04	16305.32	13531.8	10491.81	14956.04	11033.87	13468.27
201591_s_at	1292.25	1326.86	1194.42	553.6	1372.02	1535.72	2488.61	1813.3	1924.29	2030.76	1986.65	1917.77	1818.35	3587.32
201592_at	7978.92	6651.54	5999.58	7670.85	5189.24	5936.22	5471.67	5384.06	6522.91	5742.96	5495.29	6223.77	6049.67	7307.51
201593_s_at	2214.09	1611.67	1598.53	1528.07	893.72	1945.81	2122.32	1296.37	1221.57	1645.51	1586.83	1369.09	1577.32	1367.14
201594_s_at	913.85	1069.49	1123.25	1006.15	1405.13	1090.39	941.99	1232.59	1232.35	1053.5	1351.99	1275.17	1169.11	1441.7
201595_s_at	1491.97	1940.78	1908.72	1400.28	1112.94	1652.91	1492.76	1537.85	1673.26	1242.9	1797.19	1968.79	1569.85	1383.64
201596_x_at	412.91	348.63	496.68	465.34	527.93	544.82	351.06	366.69	509.71	109.52	306.73	422.97	339.18	375.7
201597_at	5228.06	5730.81	5159.51	5394.52	5689.84	5527.94	4256.14	8378.58	6278.23	8857.62	8915.72	7284.59	5857.83	7316.11
201598_s_at	1105.68	1208.33	1179.08	1171.55	1122.54	1289.81	1182.53	1491.71	1669.29	1020.64	1184.62	1857.53	1796.87	2320.84
201599_at	3078.38	2087.03	1761.84	2099.7	1815.17	2481.57	1615.03	1391.21	1586.66	1969.26	1523.79	1786.52	1804.13	2388.49
201600_at	14075.7	17381.86	15125.06	13730.43	10447.21	12960.72	11691.64	12240.59	10181.23	12189.54	12499.1	13518.08	11619.3	9907.08
201601_x_at	611.03	2029.4	1346.53	1244.22	3847.66	2439.87	2093.09	3954.21	5506.5	3080.64	3967.52	12878.12	2495.78	2848.51
201602_s_at	371.63	234.94	300.88	37.2	52.77	452.81	329.99	111.33	342.31	136.12	261.23	39.98	390.93	192.66
201603_at	501.29	571.27	469.46	739.14	435.65	656.36	451.62	671.07	797.85	787.44	637.71	896.32	804.56	925.72
201604_s_at	518.34	642.98	551.14	734.1	216.89	719.95	631.9	492.1	599.52	684.08	501.98	611.48	584.98	554.17
201605_x_at	369.08	661.46	655.61	850.78	1502.17	882.84	836.12	1493.39	1011.6	964.45	1257.54	1241.01	836.1	759.38
201606_s_at	1606.98	834.05	1095.59	1362.13	1083.44	1254.38	1101.22	1099.12	890.56	849.53	605.52	564.95	1327.64	706.94
201607_at	1122.51	782.26	945.02	900.91	733.67	1331.88	1202.36	797.4	661.63	773.26	741.7	786.32	788.57	1024.92
201608_s_at	821.58	775.28	775.71	692.09	802.5	759.81	930.91	905.01	1034.27	1052.03	904.6	809.08	891.61	857.7
201609_x_at	2220.36	2625.9	3069.08	1930.91	2144.55	1328.36	1636.28	3786.87	3007.35	2332.3	4148.33	4735.13	1901.71	2842.1
201610_at	27.21	28.19	11.59	70.04	44.74	32.21	15.4	27.7	207.79	220.61	185.93	28.99	24.68	73
201611_s_at	1252.26	1131.51	605.03	1272.87	1076.93	705.58	1166.65	1827.92	1780.4	1215.68	1398.99	2659.98	1209.84	1683.74
201612_at	4519.43	4673.38	4113.21	4178.74	2384.97	5371.75	3717.66	2309.99	2991.12	2625.78	2854.44	2218.15	3867.11	4135.19
201613_s_at	39.78	47.7	21.42	398.58	113.86	30.67	35.39	353.74	276.85	214.02	93.75	163.11	101.76	141.28
201614_s_at	424.34	108.05	304.36	51.8	64.61	289.28	126.83	310.36	329.34	127.09	602.59	340.97	333.47	63.87
201615_x_at	616.47	614.61	481.31	220.71	501.35	363.78	343.37	649.26	496.73	584.16	311.59	110.32	668.56	409.59
201616_s_at	667.74	680.52	582.22	191.94	463.66	1480.03	773.52	685.16	1542.2	878.48	640.09	855.5	1056.15	890.21
201617_x_at	424.24	500.75	638.61	364.81	584.22	515.72	537.33	363.2	1043.6	608.87	686.74	422.55	909.51	690.79
201618_x_at	944.02	674.77	685.29	1090.04	666.85	920.49	1036.86	1581.92	1250.72	1012.03	1472.4	1079.04	1115.48	1397.27
201619_at	7777.32	8559.22	10678.21	8401.33	5108.41	7959.42	7298.43	5967.26	5448.92	5322.66	6097.06	6273.83	6438.37	5178.28
201620_at	154.16	319.36	364.78	272.48	312.56	223.1	228.75	721.88	1356.94	324.67	931.55	505.23	853.04	918.06
201621_at	94.92	184.1	123.71	143.04	394.52	265.21	120.7	817.31	1681.04	156.74	624.36	550.25	471.13	802.11
201622_at	819.46	847.44	865.48	845.57	1204.74	1247.55	914.46	1888.68	1944.68	1635.57	1751.83	1629.98	1223.88	1019.27
201623_s_at	5697.59	5802.27	6017.03	5104.39	3619.28	5501.61	5150.9	2294.21	2066.2	2163.76	2348.92	2332.99	5806.52	3351.52
201624_at	1031.77	1443.66	1373.28	600.03	1329.5	1055.63	812.1	1088.82	721.12	988.72	1269.99	959.6	1366.55	1240.07
201625_s_at	218.39	182.24	208.89	216.3	290.2	158.75	265.49	294.47	194.38	364.52	250.42	22.42	273.09	227.55
201626_at	500.12	242.77	311.2	432.14	339.56	328.78	428.36	437.38	586.67	556.05	757.2	531.97	297.71	766.48
201627_s_at	500.65	581.71	486.93	532.91	758.23	1150.12	788.08	624.79	554.9	653	677.19	922.02	648.86	832.27
201628_s_at	4233.44	3633.8	3543.63	3427.66	3724.01	4749.86	3939.05	3171.27	2650.83	3732.15	3549.45	3701.91	3956.75	3214.03
201629_s_at	515.21	641.13	550.51	797.76	69.25	302.3	158.9	136.59	235.84	212.74	223.09	213.97	628.88	339.48
201630_s_at	2576.19	2280.56	3069.33	2252.92	2443.64	2479.28	2855.54	2537.88	2638.29	2198.77	2708.02	2445.95	2346.8	2701.53
201631_s_at	628.6	382.63	844.21	471.05	570.94	724.7	888.74	676.21	1610.06	872.82	1067.19	764.16	687.74	1397.7
201632_at	1418.78	1755.24	1830.44	1217.88	1138.28	1398.61	1767.02	1555.21	1826.9	895.57	1389.74	1600	1263.52	1314.56
201633_s_at	454.66	493.05	755.09	731.08	655.66	531.91	741.81	568.59	441.58	588.78	596.75	753.29	486.13	414.31
201634_s_at	242.24	232.49	569.17	555.65	357.04	294.31	302.17	333.68	374.94	297.57	353.42	489.18	450.46	461.1
201635_s_at	12012.34	10080.42	9523.59	5857.51	2092	8347.75	10180.69	3112.73	2357.14	2693.07	2292.94	1578.53	7553.18	1968.16
201636_at	6942.45	10146.41	9287.74	10595.94	8796.38	7196.27	7008.12	9014.74	6918.11	7924.49	6930.34	8411.75	7891.81	4939.71
201637_s_at	8686.48	9144.78	7356.31	8440.02	5719.37	7403.23	7597.02	8396.04	7933.88	7355.5	6051.42	8198.95	8921.82	6240.16
201638_s_at	171.24	52.75	119.54	99.15	379.82	43.63	85.05	114.42	142.16	154.51	199.58	50.38	35.77	50.03
201639_s_at	298.11	370.31	273.88	546.62	649.2	406.68	403.08	451.38	745.23	501.17	282.24	577.42	662.88	593.5
201640_x_at	934.87	798.16	822.78	912.21	451.98	616.86	835.09	1043.92	763.81	627.22	891.16	602	794.12	594.98
201641_at	84.86	607.41	204.16	318.73	140.07	204.69	65.31	620.55	869.5	1452.97	750.44	1648.49	365.78	281.59
201642_at	2310.83	2266.76	1666.51	2501.07	2496.09	1893.98	1505.03	2513.73	3075.26	2298.56	1924.24	2644.97	2843.83	2136.85
201643_x_at	1854.83	2411.32	2161.88	2382.6	2603.69	2185.79	1906.12	2018	2698.73	2094.31	2378.33	1944.95	2114.43	2163.6
201644_at	143.42	160.38	168.63	177.36	445.1	142.12	178.31	195.86	180.35	184.72	631.54	158.18	114.6	117.66
201645_at	139.26	97.94	25.14	29.18	81.46	267.91	310.94	3331.16	1677.21	134.34	867.41	437.19	711.14	977.36
201646_at	2488.59	1958.99	2143.65	2457.48	1275.67	1965.3	2609.01	2424.97	1276.72	1377.02	1178.37	1624.25	2453.42	1659.93
201647_s_at	2003.35	1926.26	1597.6	1126.44	1016.77	1318.36	2000.55	1007.14	1070.1	760.66	676.33	839.2	1494.24	1032.8
201648_at	3273.41	5074.92	4192.09	2516.56	2541.91	2810.52	2774.97	2587.55	3474.59	3189.01	1960.42	3036.1	2800.06	2507.63
201649_at	813.14	941.41	438.81	977.46	1285.11	1372.3	819.88	1244.71	1770.86	1535.43	1160.46	1925.53	1303.28	1390.8
201650_at	19.88	10.15	13.04	41.59	43.33	34.51	19.65	11.83	11.07	19.89	17.15	16.42	7.26	25.45
201651_s_at	1515.63	1695.55	1789.03	1718.09	1655.97	2007.18	1661.82	2193.03	1718.8	1680.22	2564.48	1766.87	1918.27	2192.44
201652_at	5732.39	4468.56	4516.82	5570.77	2962.86	3203.18	3007.68	2572.93	2080.23	2505.8	2344.76	3227.38	3290.27	2738.92
201653_at	2711.36	1574.49	2547.34	2091.14	1300.19	2432.75	2067.82	1781.17	2596.23	1633.82	2328.1	1973.65	2177.48	4400.46
201654_s_at	554.64	524.04	403.5	336.56	231.77	625.5	1045.06	528.32	898.39	616.8	763.92	465.41	1153.61	515.35
201655_s_at	1874.65	1111.15	802.88	627.54	1048.21	2545.78	2540.35	4182.75	3599.46	4372.41	3900.12	3025.17	3578.79	5127.71
201656_at	1417.43	894.84	1441.21	410.5	840.48	1595.79	458.92	1115.04	1384.48	830.76	1684.54	1086.47	1297.37	1051.42
201657_at	390.83	338.38	470.8	342.87	294.76	239.68	281.94	297.62	217.89	460.11	262.5	232.35	338.97	139.52
201658_at	1506.19	1755.28	1978.68	1414.31	1745.25	2060.97	1771.64	1204.07	861.11	1374.25	893.49	1365.84	763.21	1206.45
201659_s_at	1623.23	1501.41	1679.11	1458.45	1097.07	1149.58	1337.16	833.48	1050.84	1408.45	1203.88	968.04	1342.5	1143.4
201660_at	1938.64	2025.07	1836.93	2017.55	1468.93	1746.73	1841.41	1371.93	1562.69	1572.98	1430.41	1615.53	2114.99	1872.32
201661_s_at	2040.66	1842.6	1845.59	1257.85	1287.69	917.4	1577.79	875.35	945.93	861.43	1102.49	1180.44	1965.12	973.43
201662_s_at	1440.46	1329.83	1562.3	1201.41	959.92	993.41	1356.06	949.99	989.28	1083.95	809.43	1024.47	1644.41	764.21
201663_s_at	364.82	347.42	391.66	359.61	234.88	538.96	600.7	487.04	666.28	509.66	567.56	564.57	923.21	613.34
201664_at	525.25	404.43	636.31	585.88	450.43	494.73	349.44	769.34	975.67	856.84	845.49	657.93	952.02	792.66
201665_x_at	12853.29	16687.72	13801.3	21177.62	20477.48	18282.15	13912.19	29340.65	41771.05	20648.07	24193.07	25074.61	21451.26	24454.15
201666_at	1622.89	1450.18	925.64	1879.74	2722.28	2091.26	1541.34	5765.24	12170.07	3250.46	2784.06	5504	4374.42	4176.48
201667_at	727.12	686.59	618.83	204.63	510.99	657.48	611.43	1281.8	2873.93	2250.52	1623.85	1947.3	1350.42	2031.23
201668_x_at	1059.21	566.33	499.04	395.67	657.19	1330.26	753.9	417.47	469.44	386.07	396.21	300.44	918.42	909.78
201669_s_at	1755.81	1281.41	919.58	1288.04	1012.14	2071.44	1554.97	2645.8	2820.51	4388.2	3179.23	2673.51	3112.08	5760.62
201670_s_at	1391.51	685.16	652.39	770.17	92.06	1096.57	1359.16	2100.73	1807.93	1632.07	1750.09	1082.03	1200.49	2761.84
201671_x_at	2403.52	2000	2564.63	2165.35	1254.3	2325.02	2390.28	1260.96	860.92	972.38	1162.38	966.19	1698.84	1278
201672_s_at	4619.73	4970.87	4218.48	4052.81	3423.28	3557.08	4492.08	3152.62	3053.03	3140.2	3279.08	3461.81	3172.33	3517.04
201673_s_at	9851.94	12026.22	12190.72	8122	7594.66	7521.56	9096.2	7701.24	5941.28	7010.27	10143.38	7839.89	8461.99	4922.22
201674_s_at	3857.79	3503.2	4509.29	3377.96	2305.53	3977.81	3807.96	3027.88	1239.11	3274.95	3517.26	2359	3113.2	1979.38
201675_at	5338.61	5207.56	6304.92	6581.66	3665.82	6373.86	5637.41	4010.11	2650.22	3981.4	4252.28	4319.24	3701.55	3576.1
201676_x_at	8563.41	7805.07	7727.72	7283.17	3850.13	7130.29	4963.39	7274.1	6870.7	6435.73	5814.34	7147.41	7253.76	5322.73
201677_at	685.56	465.06	878.43	816.2	829.03	761.15	877.67	563.57	620.18	521.79	936.79	643.06	545.62	509.95
201678_s_at	805.79	1000.32	1281.26	1685.8	1376.96	1085.42	1348.02	611.19	1014.2	1218.5	977.83	1173.58	976.45	1208.32
201679_at	142.88	251.78	250.25	116.96	76.63	76.5	169.98	163.52	88.49	99.68	84.57	14.62	216.83	97.61
201680_x_at	1430.79	1499.55	1811.04	2004.98	1827.87	1699.46	1654.19	1499.53	1575.22	1515.94	1889.5	1760.4	1510.56	1667.1
201681_s_at	405.71	438.97	432.54	329.54	523.81	365.79	303.47	379.42	854.23	987.53	534.95	638.8	703.93	577.12
201682_at	2499.63	1942.2	3086.8	1044.1	1066.81	2137.61	2097.53	1857.97	1682.49	2398.39	1605.2	2089.66	2906.47	3450.64
201683_x_at	947.35	892.51	957.89	618.95	747.98	1099.78	1067.58	722.99	471.08	91.28	49.54	334.6	747.46	310.81
201684_s_at	854.24	1427.56	1405.24	1763.97	1398.75	1104.98	1057.2	1216.69	2123.27	1187.04	1240.44	1253.57	1224.02	1432.66
201685_s_at	649.45	1048.42	1258.35	957.07	673.42	855.1	891.93	645.19	663.33	1065.76	967.38	719.29	875.43	237.44
201686_x_at	752.72	684.86	799.66	618.43	555.68	520.77	841.6	956.93	493.24	920.07	963.92	637.75	509.87	600.39
201687_s_at	947.91	1394.64	1278.63	1014.38	898.68	1016.22	954.14	856.16	717.23	680.68	920.18	834.14	1009.58	888.36
201688_s_at	360.66	450.5	330.52	546.47	192.94	375.02	365.74	503.74	222.89	318.27	395.88	259.21	385.75	307.79
201689_s_at	339.43	434.1	339.79	444.11	271.17	325.23	296.2	549.81	216.56	299.81	241.96	279.11	353.17	289.93
201690_s_at	548.55	621.55	326.41	656.82	607.56	676.56	398.44	310.43	332.46	172.43	498.7	421.52	527.4	612.67
201691_s_at	30.04	45.82	57.44	50.16	133.55	86.81	86.14	30.72	23.83	26.44	134.37	20.02	15.24	123.75
201692_at	420.81	364.82	475.25	411.21	639.45	526.52	645.99	885.3	618.18	797.66	560.4	429.77	532.23	657.69
201693_s_at	2015.09	459.89	419.15	643.33	1621.57	1798.03	1009.07	499.5	1494.53	599.84	988.18	934.88	422.3	1778.64
201694_s_at	3073.84	488.83	454.83	744.66	4028.4	1492.91	1176.93	858.59	4680.33	1603.7	1483.17	1270.46	775.84	3221.04
201695_s_at	691.02	551.46	573.15	365.56	931.52	661.56	672.18	560.61	861.03	631.91	637.88	592.51	611.4	708.59
201696_at	2580.03	2365.08	2532.42	2150.35	1451.03	2521.64	2522.29	1424.68	2600.01	1941.82	1706.04	1743.39	1772.54	1830.83
201697_s_at	460.22	505.57	338.78	68.88	88.82	668	275.11	587.88	534.33	502.9	603.97	698.69	671.08	925.49
201698_s_at	968.12	1114.62	859.17	2356.01	2528.39	862.64	1240.52	1739.93	1425.36	2305.2	2023.67	1659.08	1649.63	1561.3
201699_at	2142.45	1600.01	1725.27	1968.42	942.08	1306.1	1228.48	1359.89	1356.93	1244.17	1240.73	1414.33	2134.19	1822.58
201700_at	410.13	488.58	563.47	447.5	1028.88	619.96	664.5	597.41	1009.51	590.81	870.49	1093.19	718.96	591.16
201701_s_at	713.46	341.22	382.83	486.82	410.33	589.55	377.61	628.98	501.46	414.85	657.34	462.91	395.15	514.85
201702_s_at	52.04	45.99	43.86	92.83	74.05	62.34	98.23	133.84	93.45	217.83	104.26	95.14	64.94	62.07
201703_s_at	436.6	771.49	535.51	364.23	1092.66	501.18	501.22	936.1	718.04	563.87	792.2	586.51	742.73	809.3
201704_at	191.75	617.18	426.18	576.46	373.17	344.4	162.71	433.97	695.97	523.5	100.88	473.16	491.46	725.55
201705_at	4647.9	3833.99	3504.96	4181.95	3038.93	4252.5	4141.91	3622.75	2436.12	3065.53	3067.67	3086.3	2807.94	3152.82
201706_s_at	2458.21	2506	2849.37	2951.73	1034.69	2020.39	1976.51	1292.88	1700.73	1701.38	1567.81	1732.51	1891.89	1287.04
201707_at	326.94	411.89	323.28	558.65	112.48	446.78	265.56	162	208.11	469.24	561.13	453.15	303.8	495.5
201708_s_at	744.35	628.35	866.23	642.22	902.49	496.05	577.32	528.12	395.05	462.6	607.8	447.94	496.35	562.42
201709_s_at	436.55	757.82	815.2	1009.98	1633.03	266.73	474.94	1155.68	1067.49	1382.03	841.36	854.69	784.34	884.54
201710_at	104.52	140.39	111.4	111.72	64.1	175.99	75.14	382.02	93.09	377.18	158.57	56.6	50.05	275.64
201711_x_at	1477.67	1535.93	1831.21	1042.66	775.99	1192.62	2061.31	632.57	414.24	710.18	741.13	380.13	1208.21	556.36
201712_s_at	629.57	687.95	798.93	929.75	943.11	481.07	947.08	414.12	684.5	618.59	615.55	690.37	614.52	764.13
201713_s_at	1530.5	1690.74	1949.17	1474.72	902.21	1109.29	1318.77	1128.6	1243.03	929.64	660.98	866.74	1632.99	689.32
201714_at	930.03	972.29	834.85	835.8	490.71	1119.38	1005.33	692.25	532.06	655.86	849.48	560.7	880.33	657.51
201715_s_at	262.39	263.52	217.19	143.14	119.04	294.44	563.62	561.14	864.91	676.19	401.6	736.97	454.09	338.57
201716_at	1439.95	2230.23	1871.3	2164.84	3110.87	1429.72	2122.73	1597.78	1302.44	1498.8	2356.58	1878.21	1544.91	1221.28
201717_at	1600.63	2508.22	2621.99	2989.12	2097.87	2688.27	1946.7	2149.89	1960.74	1731.61	1799.73	1715.67	1973.05	1947.22
201718_s_at	845.56	813.53	1090.41	602.63	938.09	794.31	1872.15	927.06	1178.85	1278.98	1240.48	978.14	944.11	583.8
201719_s_at	1278.21	979.76	1095.15	548.78	1163.55	1420.81	1135.16	1167.89	1685.16	1686.42	1559.86	1901.28	1689.23	2198.59
201720_s_at	510.99	583.36	387.78	260.64	334.82	696.06	734.99	2048.72	2171.45	1314.55	1200.19	1195.49	1953.56	2118.86
201721_s_at	757.05	1684.22	808.41	1066.69	743.91	1773.84	1381.03	8191.51	7444.86	4198.79	2671.7	4347.33	5804.06	6367.35
201722_s_at	2279.11	1414.59	1298.67	1285.81	1050.13	1746.72	1387.43	1136.64	1111.11	1139.78	886.3	1039.15	1402.48	1959.94
201723_s_at	3015.48	2148.96	1860.29	2365.76	2332.43	2401.68	2805.53	1949.47	1636.33	1410.83	2252.98	1874.82	2105.63	2134.29
201724_s_at	904.9	882.04	685.55	728.36	635.34	715.36	896.12	643.36	708.91	870.53	601.6	519.8	663.76	904.2
201725_at	1489.68	1668.9	1056.6	1623.04	1455.71	1297.01	2012.71	1496.6	1528	2048.53	1778.7	1411.1	1816.79	1841.7
201726_at	2652.06	2702.49	2535.92	1600.3	2031.51	2388	1853.86	2038.4	2378.26	1838.5	2306.68	2196.26	2486.1	3028.68
201727_s_at	484.82	429.57	439.94	765.88	730.59	307.41	728.15	696.87	433.72	800.38	655.72	575.74	569.67	689.89
201728_s_at	1946.77	1103.34	1115.33	593.85	1293.37	1260.03	1561.99	736.34	535.66	893.93	691.04	377.62	606.58	735.25
201729_s_at	1162.52	1554.52	1713.44	1232.65	717.83	1357.78	1420.34	1290.28	1287.7	1560.94	1465.1	1026.86	1427.22	693.63
201730_s_at	1300.34	1830.07	1838.63	1633.58	1478.18	2207.65	3300.56	963.03	694.15	1271.66	883.64	388.58	1800.81	1770.63
201731_s_at	1674.84	2047.11	2372.52	2493.01	3392.48	1876.2	2160.16	2113.72	2502.48	2301.53	2212.43	2436.99	2300.39	1429.55
201732_s_at	629.34	529.49	592.82	252	98.07	421.95	389.09	45.3	189.44	192.57	61.53	112.34	346.24	72.67
201733_at	435.44	609.96	928.5	378.42	201.34	294.18	698.08	26.28	32.8	118.47	195	197.79	366.35	263.3
201734_at	2222.83	2448.2	3093.43	1961.97	1930.14	1595.98	1914.21	1182.58	1291.12	1514.47	1187.75	1499.98	1649.01	2249.42
201735_s_at	1675.62	1370.64	1420.49	752.62	629.55	1211.54	1647.03	599.03	841.19	684	671.58	535.06	1073.71	971.02
201736_s_at	2353.7	1877.06	2317.7	1894.72	966.6	1993.42	2661.54	944.07	1321.22	1039.79	863.96	1014.99	1749.13	1493.31
201737_s_at	3412.96	2985.23	2585.2	2052.59	1598.89	3625.83	2167.58	1654.7	1222.37	1252.15	1987.19	1494.27	2327.74	1715.65
201738_at	6079.92	6204.49	6433.42	3556.49	2871.77	4182.48	3924.51	3523.07	3175.9	4080.36	3112.58	3329.39	3274.21	3465.48
201739_at	2902.41	4412.6	2252.88	5175.24	1975.99	2264.72	5414.8	3615.03	2180.87	1915.86	2601.57	1716.91	2080.12	2496.22
201740_at	7785.91	11702.02	11678.28	9821.98	8273.89	7331.58	8413.32	5464.36	5309.89	7004.77	6411.06	5875.05	7002.11	4089.08
201741_x_at	364.49	356.93	366.13	116.86	432.91	384.01	495.91	241.61	222.36	436.33	204	115.46	226.36	56.37
201742_x_at	2254.43	3090.37	3233.24	2242.01	1286.13	1819.88	3497.39	1787.51	2108.86	1847.89	1174.92	1466.32	2432.25	1395.87
201743_at	398.2	265.62	74.26	285.92	85.71	734.35	295.81	1892.22	3092.75	1246.99	866.21	1162.8	1622.67	2448.72
201744_s_at	1465.91	795	391.7	1112.79	1424.78	1673.44	566.21	4936.28	7758.81	2983.07	3811.67	5341.95	4352.7	7253.42
201745_at	570.36	442.38	565.86	312.12	611.43	632.05	407.67	755.95	421.24	550.04	884.34	605.62	459.73	607.09
201746_at	388.54	524.12	470.41	529.19	769.57	430.12	474.93	653.57	707.06	468.76	837.94	523.4	534.67	687.5
201747_s_at	281.05	304.43	276.03	126.03	69.4	180.34	253.05	218.7	71.12	216.88	381.33	182.44	140.96	275.9
201748_s_at	899.19	838.77	1020.56	723.31	603.13	1266.05	838.38	1107.46	1535.47	1656.08	1231.09	1533.4	1115.06	875.1
201749_at	299.05	340.48	401.85	140.56	414.94	554.62	492.26	651.01	792.33	1272.81	868.49	935.87	384.1	576.08
201750_s_at	151.7	203.28	227.86	118.28	172.24	150.5	148.45	166.99	173.37	433.73	468.35	287.74	131.47	135.22
201751_at	165.22	170.69	173.13	214.75	315.19	171.54	212.68	87.02	789.56	185.8	183.94	414.77	570.23	691.38
201752_s_at	1572.94	1289.32	1095.62	1169.45	1834.8	2242.3	2430.52	2390.91	2258.1	2627.38	1582.66	2303.57	1716.93	2033.97
201753_s_at	1211.31	840.01	792.32	943.67	1760.49	1525.47	1287.55	1356.92	1796.42	1724.77	1220.7	2366.53	1032.25	2540.27
201754_at	22394.02	24937.58	27374.98	28482.75	25904.08	19101.73	19475.01	19989.42	19139.21	27938.76	23437.4	22559.18	18121.81	17141.22
201755_at	101.33	86.27	81.51	39.9	45.55	73.33	49.44	253.02	36.52	47.8	46.61	36.15	143.68	54.37
201756_at	2756.9	3888.92	3370.66	4388.64	3329.57	2081.51	3379.15	1517.61	1877.54	2017.2	1868.48	1627.35	2072.25	2882.48
201757_at	11747.54	8576.52	11122.27	11166.64	9405.13	11581.32	7494.9	14161.59	11958.31	10632.61	17628.32	15081.67	11636.77	6842.04
201758_at	4442.79	3964.11	3351.22	4098.32	3351.68	4054.46	3140	2227.85	2030.84	3461.04	2883.81	3113.02	3133.72	2879.3
201759_at	223.07	178.22	225.37	205.51	201.86	84.7	301.03	99.78	174.38	153.38	255.73	67.53	169.81	165.21
201760_s_at	5422.19	4158.83	4924.44	3175.31	3400.79	4621.03	3349.78	5600.99	4087.86	5299.28	4211.65	4075.6	4863.1	5403.22
201761_at	1105.85	1075.22	851.78	1330.82	1130.33	1302.52	1494.5	1211.92	1810.08	816.17	1197.42	1373.25	1425.36	1758.6
201762_s_at	1539.91	1216.51	1187.1	1661.64	1282.72	1299.45	1236.15	2162.49	3312.05	2488.62	2705.45	3112.17	2157.05	2181.21
201763_s_at	406.11	216.11	199.07	451.99	192.98	178.84	183.53	234.68	481.39	525.89	607.77	369.82	411.98	260.28
201764_at	256.92	279.92	268.8	307.5	470.89	240.35	289.8	528.93	276.73	379.9	405.83	823.37	204.75	541.5
201765_s_at	397.45	376.9	429.34	237.59	492.36	705.36	90.52	659.57	2069.59	824.19	1108.72	983.07	1002.81	1439.26
201766_at	374.74	278.39	253.28	355.4	307.39	325.95	453.25	394.76	150.59	391.28	204.12	285.61	148.25	247.01
201767_s_at	491.48	340.65	401.91	642.21	133.95	686.37	326.28	503.82	410.37	457.07	513.41	352.75	640.22	443.64
201768_s_at	1515	2136.59	1858.25	2768.76	1802.56	1522.65	1580.34	1096.82	1147.95	1474.43	1474.66	1503.92	1067.56	896.06
201769_at	2143.03	2715.81	2169.48	2096.98	1424.2	2183.51	1371.39	869.27	1425.78	1259.05	1196.62	1360.34	1793.34	1368.88
201770_at	687.27	929.75	985.11	511.21	757.31	1210.02	1191.48	1273.8	1310.56	1001.88	1269.54	1438.35	1134.21	1399.7
201771_at	1692.32	1662.66	1574.2	1920.65	1496.47	1654.85	1376.17	1735.36	1367.47	1431.4	1886.71	1904.77	1559.58	1293.39
201772_at	1014.31	1229.95	891.99	1160.72	468.34	771.33	1096.04	1211.14	1146.96	732.82	1118.69	1156.19	990.54	1045.58
201773_at	2528.6	2085.97	1958.44	1383.77	1142.42	2263.34	1475.03	1968.36	1681.36	1793.6	1326.04	1755.49	1902.21	2525.36
201774_s_at	394.27	392.6	405.15	377.34	442.28	337.88	383.44	387.82	534.46	371.59	349.16	305.41	348.59	260.78
201775_s_at	1839.83	1442.77	1635.42	1545.51	2106.31	1800.57	1991.7	1212.38	1194.12	1169.61	1094.48	1108.1	1214.97	990.11
201776_s_at	871.91	892.51	962.77	837.63	827.26	603.5	975.06	593.01	556.51	610.38	502.96	776.61	957.92	756.78
201777_s_at	1187.37	1076.96	949.2	1036.82	579.59	1004.96	902.87	850.12	497.24	495.29	771.82	101.76	761.49	626.7
201778_s_at	5301.35	5373.82	4674.46	4559	4753.01	4522.25	4469.2	3974.57	4087.64	6229	6022.51	6009.54	4406.99	4892.41
201779_s_at	3022.45	2375.35	2584.94	2217.69	1711.96	2142.12	2707.48	2065.36	2324.24	2531.13	1635.54	1860.59	2648.57	2348.39
201780_s_at	1210.97	1024.17	852.8	1231.12	749.22	996.84	609.34	850.18	966.14	949.7	728.78	827.2	991.71	1888.33
201781_s_at	685.49	691.21	659.74	1174.55	544.21	516.95	721.81	855.94	890	936.11	676.65	562.95	599.57	532.06
201782_s_at	1502.39	1744.48	1502.09	2359.31	3619.78	1639.1	1506.35	1942.26	1848.06	1629.91	1910.81	2045.04	1457.68	1184.34
201783_s_at	1704.12	2642.46	2276.11	2955.79	3488.46	2621.22	3100.28	1976.87	2045.93	1846.68	1597.23	2015.9	1906	2010.28
201784_s_at	1814.58	1743.23	1713.4	1867.77	921.58	1317.29	1329.66	2382.46	2460.66	2096.68	1665.63	1881.27	1788.67	2129.17
201785_at	2928.02	2872.26	2542.91	2737.2	4596.86	3094.7	3363.73	10582.4	9538.1	6164.64	3694.93	6283.99	3190.43	3142.84
201786_s_at	1042.7	1101.69	1009.93	990.94	1181.81	1272.81	938.89	1518.88	2365.35	1971.9	1685.05	3548.45	1616.53	1754.39
201787_at	87.32	302.93	299.03	158.12	937.61	780.14	221.76	836.75	1597.15	440.58	789.11	1518.05	735.16	858.81
201788_at	883.07	961.45	1118.17	1486.2	1903.71	906.48	1180.12	1397.71	1104.18	1700.41	967	1128.2	1343.41	1559.05
201789_at	87.85	23.4	30.37	116.94	175.56	205.43	32.89	85.59	37.36	130.62	142.18	15.05	55.87	216.38
201790_s_at	477.52	538.9	836.75	714.81	639.77	502.14	493.97	697.4	428.6	672.08	845.28	703.49	363.2	405.04
201791_s_at	449.66	434.39	547.27	328.1	244.63	543.07	328.3	268.65	392.28	273.39	374.33	229.6	312.68	316.92
201792_at	101.71	168.14	125.41	115.78	314.7	252.37	400.22	1283.86	1507.4	1919.36	929.95	775.87	368.16	775.19
201793_x_at	671.66	398.92	595.89	293.43	618.65	486.39	664.05	423.9	318.4	372.15	388.37	119.92	247.45	187.6
201794_s_at	933.55	1345.17	1091.37	1259.9	1556.52	1379.57	1434.42	1217.04	856.65	1480.43	1705.39	1104.52	1455.24	929.24
201795_at	496.42	931.41	803.51	837.63	465.21	1109.13	838.85	428.84	618.28	1512.08	1058.18	290.59	1422.55	804.11
201796_s_at	81.87	131.03	142.71	173.32	141.24	96.58	468.41	724.54	820.16	567.99	514.59	111.8	85.58	72.53
201797_s_at	438.41	437.79	399.04	330.07	502.8	622.09	287.08	417.51	352.83	481.42	483.6	190.91	497.77	352.97
201798_s_at	564.49	614.75	356.95	342.71	854.16	860.71	560.52	1748	2443.83	850.69	1332.07	1943.06	1797.65	3046.42
201799_s_at	1184.2	1564.24	1271.13	1715.31	256.6	1248.24	1051.33	726.45	828.77	1041.8	721.72	990.89	1078.57	256.07
201800_s_at	2131.94	2120.4	1334.98	2079.97	1232.46	2481.1	2022.28	1338.12	1321.54	1725.46	1432.03	1483.22	1474.57	1532.46
201801_s_at	1265.58	1431.32	1770.63	1861.27	916.32	1685.62	2038.22	834.41	898.19	1461.31	1377.54	1094.26	1515.35	717.13
201802_at	1246.79	1136.64	1647.04	1932.97	1270.27	1119.38	1461.23	1232.39	1228.25	2088.67	1405.72	1627.89	1288.24	1066.08
201803_at	4356.45	3100.81	3034.53	3978.63	2528.13	3587.52	2415.74	2556.19	2254.38	1918.12	2103.32	2668.54	3229.27	1964.89
201804_x_at	1157.54	1211.14	1128.02	1457.06	912.26	1655.14	2328.23	1823.59	2263.13	2501.46	1804.21	2105.37	2441.54	1463.18
201805_at	1728.63	3648.15	3964.97	3818.88	3030.45	1564.7	4061.35	2449.78	1647.74	2843	2793.26	1809.21	2468.79	1292.39
201806_s_at	181.56	112.22	95.82	240.61	235.79	306.59	363.18	863.97	562.91	180.33	485.53	554.22	210.66	238.98
201807_at	3211.73	2879.88	3038.34	2384.2	2140.61	2843.52	2455.09	2595.86	2497.55	2626.01	2356.61	3526.31	2573.61	3171.61
201808_s_at	566.27	559.32	556.7	347.29	314.58	489.02	844.9	804.97	373.24	963.49	688.99	390.47	478.15	431.34
201809_s_at	1150.34	927.27	896.87	386.62	778.82	784.16	963.42	1563.68	1884.27	1384.45	777.3	1333.98	1153.28	1000.06
201810_s_at	878.33	401.65	476.96	482.08	223.14	1601.76	1236.43	1126.82	754.24	640.36	866.84	477.22	1818.37	1067.61
201811_x_at	1360.36	1236.19	1746.41	972.13	1295.07	1703.04	1224.23	2695.16	2777.67	2149.18	2854.1	1922.77	3856.99	2964.75
201812_s_at	23634.49	18426.06	16864.48	30765.43	22689.05	21201.14	15591.78	20201.09	19122.3	25319.81	17780.58	20023.36	20671.78	18868.43
201813_s_at	613.66	246.16	163.4	236.39	174.69	978.28	370.7	734.27	421.29	332.63	554.79	689.87	376.42	585.31
201814_at	1273.18	1392.6	1120.13	1323.6	1661.31	1195.22	975.86	919.03	1140.95	1380.96	1123.91	1595.28	1051.26	2139.67
201815_s_at	720.7	865.4	869.5	482.99	1800.35	618.92	687.58	467.16	698.42	636.08	427.31	243.36	628.14	514.91
201816_s_at	12472.68	18080.73	17726.84	16677.02	10343.78	8460.62	7106.54	7091.16	6544.55	7125.09	8561.47	7567.28	11354.84	9586.57
201817_at	2031.58	1934.8	1739.92	2447.94	1453.31	1706.92	1588.27	899.18	733.49	1114.89	1288.81	1170.29	1470.4	1073.12
201818_at	32.51	45.21	54.95	94.6	105.74	63.42	48.72	124.74	179.97	66.86	84.03	83.07	329.61	244.46
201819_at	521.28	406.31	339.35	547.64	761.84	554.01	489.54	354.1	642.75	281.93	663.2	355.88	436.8	666.88
201820_at	38.2	30.86	17.66	71.57	64.68	54.41	56.82	24.39	31.5	58.51	42.24	276.84	26.95	74.67
201821_s_at	2370.99	2970.69	2747.03	1589.91	681.28	937.44	1035.38	1287.09	1163.52	1340.45	970.65	1495.71	1702.56	940.93
201822_at	114.78	140.69	166.15	268.42	378.5	105.34	138.13	268.95	25.87	281.9	241.1	251.22	191.23	211.26
201823_s_at	947.57	1126.16	1159.31	1182.45	665.04	597.71	875.19	493.23	861.46	757.88	833.03	610.62	693.31	522.14
201824_at	1046.57	1028.58	1265.82	693.94	732.94	831.74	817.71	518.94	544.93	882.84	1015.15	712.71	925.96	947.67
201825_s_at	875.96	1072.79	1166.17	1124.34	127.21	834.92	1019.04	1232.89	1247.63	849.74	886.06	1074.27	1220.57	885.09
201826_s_at	1360.62	1279.6	1315.34	1097.7	949.48	1048.63	767.19	1072.51	1004.72	922.34	1369.76	1255.24	743.41	644.18
201827_at	249.87	316.29	243.95	309.78	287.36	289.46	322.53	305.08	308.44	80.19	460.15	510.49	275.43	364.04
201828_x_at	5245.8	6099.76	5478.5	4935.84	5827.7	5575.81	4415.09	9776.54	9118.28	8928.52	10813.52	8533.46	7031.29	9570.14
201829_at	812.23	605.71	878.5	849.69	864.06	852	837.17	1012.07	1347.02	817.33	911.75	817.06	993.43	1088.65
201830_s_at	837.66	496.67	650.02	151.71	298.95	1013.67	1404.05	657.47	1308.07	571.34	700	755.87	1119.1	775.42
201831_s_at	5871.3	6038.28	7091.41	4328.99	1358.39	4473.25	5147.35	1209.23	604.11	938.37	585.5	832.68	3432.01	2100.45
201832_s_at	9665.96	8997.17	8980.57	10918.39	5088.36	8654.97	8869.75	7968.85	5447.67	7208.28	4939.22	8806.08	6378.2	7005.12
201833_at	1809.44	994.28	982.67	1476.91	652.51	1330.28	909.82	773.27	927.25	726.07	1077.04	980.23	1629.91	1475.27
201834_at	343.45	447.38	573.78	386.98	397.96	465.13	338.89	124.16	226.34	406.29	275.07	171.07	451.18	493.8
201835_s_at	742.84	536.33	658.35	1103.57	1179.51	721.45	1038.58	682.03	549.16	714.33	758.86	762.81	615.05	654.57
201836_s_at	493.7	538.39	607.33	504.2	546.08	518.2	425.76	334.67	446.4	330.56	440.57	347.22	450.61	416.8
201837_s_at	912.02	1010.53	987.57	731.76	1032.34	763.18	973.87	820.22	823.95	888.39	1067.29	1022.07	966.59	931.82
201838_s_at	650.14	811.32	704.91	713.37	1250.22	538.13	771.25	351.23	506.44	184.33	512.06	486.24	451.32	448.68
201839_s_at	111.55	144.37	166.85	33.54	71.38	46.8	177.87	83.8	139.94	9.55	151.05	24.58	28.69	95.06
201840_at	2336.64	3624.14	3951.77	4151.63	1689.07	2522.57	2371.93	3244.43	2945.98	1585.39	2482.79	3396.22	3307.51	1957.62
201841_s_at	15640.53	11246.31	8659.94	15278.51	12543.66	17744.75	17772.45	37601.64	20771.19	12795.02	18381.97	20533.71	16302.74	11531.74
201842_s_at	994.94	787.3	698.1	1267.67	2724.78	2155.33	1344.07	4627.48	6152.16	2129.7	1601.71	4327.11	2249.3	4302.42
201843_s_at	269.73	173.02	92.84	142.3	628.33	342.27	221.45	475.77	919.41	235.07	395.2	553.83	418.94	812.21
201844_s_at	1069.81	901.47	1271.63	919.7	1678.06	1098.91	1421.97	1142.21	1105.49	1049.04	1101.06	842.02	712.91	1265.73
201845_s_at	330.69	244.82	409.86	350.67	301.03	392.52	321.34	379.26	613.84	282.01	456.7	473.18	517.53	740.62
201846_s_at	739.65	816.12	885.04	618.89	830.04	826.13	873.64	697.15	860.04	584.83	672.53	460.47	686.67	1239.42
201847_at	1588.87	1381.21	1461.06	1210.19	1694.94	1666.48	1250.23	4161.07	4357.09	2872.56	2427.41	2211.23	3368.66	4861.72
201848_s_at	2338.51	2348.81	2512.64	1943.1	1021	1977.79	2722.52	1602.41	1494.08	1880.42	1457.07	1441.15	1629.3	1184.68
201849_at	5019.12	3373.48	4896.84	3168.83	3187.63	4798.08	4011.92	3019.61	2337.84	3380.42	3427.72	3545.48	4648.6	4056.49
201850_at	293.23	316.81	319.96	620.83	442.01	311.4	410.47	483.3	1177.29	481.85	654.82	675.83	760.33	463.11
201851_at	114.16	217.76	89.93	197.81	121.12	102.69	107.55	596.7	893.56	447.89	559.06	575.72	446.76	1030.28
201852_x_at	14313.47	4809.11	2713.45	2274.74	1690.66	11354.7	8596.45	51438.37	57026.76	45061.81	39637.12	36103.52	30917.97	28475.45
201853_s_at	604.9	665.98	783.5	954.81	857.34	592.5	987.3	1069.7	1213.92	894.29	1231.27	1236.19	1259.72	1165.16
201854_s_at	1499.73	1604.85	1278.07	1337.01	1665.81	1465.36	1557.94	1526.51	1396.84	1238.99	1352.09	1178.25	1244.32	1503.48
201855_s_at	605.67	690.21	497.26	765.24	710.92	372.28	526	614.57	613.2	733.93	504.08	616.26	486.55	804.41
201856_s_at	1286.42	1633.45	1487.52	1005.67	1071.47	1204.66	1493.62	968.12	878.98	912.62	859.66	779.87	800.91	612.28
201857_at	2442.1	2718.84	2560.75	2317.14	2319.83	3563.83	2934.6	2681.43	2338.87	2109.78	2249.74	1681.04	2155.91	3965.98
201858_s_at	802.23	877.1	603.84	439.3	384.66	586.38	969.93	1300.94	1716.4	1820.13	1131.23	1271.08	1224.14	1219.4
201859_at	1445.46	1726.72	1404.19	1254.14	1228.52	1889.03	1559.65	2021.56	2693.74	2032.9	1664.84	1539.97	2680.07	3545.21
201860_s_at	494.68	562.91	647.99	374.96	1200.77	947.16	784.53	577.63	1344.4	846.71	1105.76	816.01	534.7	819.64
201861_s_at	721.64	634.56	674.76	788.5	1386.44	389.33	1345.59	669.35	722.35	820.09	801.57	637.33	1149.81	727.82
201862_s_at	1155.99	1209.15	1100.32	729.01	1070.69	1308.2	2152.6	713.38	1709.1	933.57	1181.25	1093.01	1665.42	1538.48
201863_at	1015.45	1123.41	1230.45	1356.83	1153	1302.7	886.39	1630.21	1709.02	1211.55	1059.25	1353.51	1142.39	1188.99
201864_at	1252.75	814.52	1444.93	1735.68	1914.16	1217.75	1192.07	2291.24	2619	1373.35	1811.88	1929.15	1740.71	1374.03
201865_x_at	5029.48	3258.9	4303.01	7241.44	6585.03	4785.22	5317.06	4520.65	6618.59	6128.35	5537.79	8750.39	4641.92	4660.57
201866_s_at	1236.85	1580.2	1508.8	1608.78	1067.99	1360.77	2266.51	1079.31	859.33	1366.37	910.4	1241.44	1494.51	1324.98
201867_s_at	383.91	367.96	302.48	148.29	457.99	489.66	621.67	395.24	344.1	237.08	474.23	239.72	284.6	400.06
201868_s_at	97.78	129.65	143.04	30.39	102.63	92.04	160.32	24.89	213.68	147.22	33.62	56.67	135.31	34.12
201869_s_at	41.96	26.65	33	62.05	56.11	44.31	80	48.48	77.03	30.37	66.88	70.36	29.93	33.51
201870_at	1361.59	1577.56	1334.52	1615.47	2093.97	1186.33	1830.57	1087.32	1465.03	904.48	1508.7	1421.42	1268.22	1421.67
201871_s_at	1116.37	1730.84	1299.3	2500.22	1617.46	1454.97	1262.3	1489.12	1761.29	1291.21	1456.45	1258.2	1623.42	1241.54
201872_s_at	910.63	991.87	947.2	932.05	944.08	708.38	924.08	1200.74	1255.23	904.56	1050.25	1088.94	1339.41	1125.9
201873_s_at	547.91	505.15	579.28	453.09	435.77	421.44	548.83	689.07	525.04	589.07	790.4	723.23	658.12	625.14
201874_at	1316.36	1563.72	1494.04	1744.52	2122.02	1385.45	1957.56	1542.08	1673.93	1841.82	1417.81	1610.68	1310.44	1608.75
201875_s_at	509.91	699.63	609.6	630.11	800.77	682.39	478.59	753.64	1044.35	1127.79	1118.36	1343.08	843.5	1066
201876_at	695.93	737.97	622.87	708.61	1180.76	738.04	494.64	1277.39	1548.74	1469.22	1006.65	1357.59	1268.9	2386.59
201877_s_at	2250.49	1458.16	2082.61	1825.29	933.2	1936.31	1707.32	852.43	1079.73	932.71	1540.56	1607.35	1889.1	2614.32
201878_at	1227.92	1001.06	1135.26	1176.93	867.57	1314.99	862.68	599.85	478.51	454.74	522.87	530.57	847.15	648.69
201879_at	2197.41	2249.92	2388.58	1475.26	1228.97	2020.55	2185.47	912.89	878.11	901.13	1213.66	1011.16	996.45	857.94
201880_at	1438.36	839.29	1088.38	1777.72	798.83	989.4	1061.34	765.7	788.63	1175.69	905.96	976.47	859.13	661.2
201881_s_at	1318.6	1475.31	1381.51	1279.76	614.39	1005.45	1196.24	407.6	788.22	561.58	706.93	579.05	781.7	684.06
201882_x_at	248.23	458.15	463.21	451.66	473.03	55.95	86.02	438.75	228.44	99.4	200.08	138.3	181.31	290.17
201883_s_at	508.24	372.24	47.76	754.3	649.12	371.81	114.05	767.2	1555.19	1162.41	1097.98	1097.29	533.2	709.52
201884_at	609.57	517.07	389.19	424.79	1339.52	538.88	733.25	708.12	545.72	450.59	1023.63	850.65	246.16	759.85
201885_s_at	5712.45	3929	3685.88	4025.34	4392.68	4085.01	4197.7	8293.84	5622.61	9121.5	8249.83	9186.11	7248.79	8292.41
201886_at	1268.72	1003.16	1525.1	1411.62	1977.75	1323.3	1270.38	1191.77	1307.29	1269.71	1448.71	1246.92	1128.24	890.27
201887_at	1677.33	1053.31	1310.99	1220.58	1200.29	1548.33	1137.18	1181.76	1897.7	1307.89	1640.79	2030.02	2033.17	2416.34
201888_s_at	349.73	291.16	255.66	290.6	67.23	277.89	377.35	305.72	247.86	161.74	633.3	360.14	382.58	466.52
201889_at	1059.95	1087.27	1051.46	785.32	717.06	868.76	701.93	1253.43	1857.38	1337.88	1233.58	1847.66	1585.6	2375.13
201890_at	61.16	27.5	17.99	13.76	22.41	11.89	35.39	159.31	48.6	236.41	302.66	214.64	211.28	277.86
201891_s_at	22559.43	18958.12	20494.82	14579.4	29198.15	25271.28	19831.71	45889.97	42977.45	34314.01	32416.29	34273.48	31342.7	39715.31
201892_s_at	2074.76	2291.6	2275.61	3185.8	2805.87	3771.83	3027.17	3085.89	3952.09	2323.51	2930.5	4243.02	3431.72	2721.79
201893_x_at	12429.33	11195.07	9273.11	16705.66	28909.5	15656.27	13146.27	28241.13	36308.4	26311.46	24481.15	24547.55	18517.13	23788.06
201894_s_at	528.11	768.29	721.22	1030.04	1171.72	560.66	790.9	1454.97	1608.16	1161.46	1109.32	1474.4	840.38	1184.11
201895_at	2212.44	2615.01	2357.89	3787.35	2718.25	2640.76	2311.18	3825.01	2829.08	2784.12	2983.86	2586.28	1841.5	1734.33
201896_s_at	435.91	325.72	376.39	466.11	943.54	414.74	472.44	301.46	636.12	407.66	518.02	366.17	376.55	703.44
201897_s_at	764.03	737.39	695.38	1032.1	953.45	841.3	715.7	880.97	1253.15	1009.74	840.45	1142.75	889.06	1011.5
201898_s_at	2262.79	3080.11	2817.48	2387.96	1280.02	1655.55	2192.05	1998.16	2031.88	2076.43	1849.96	2040.94	2422.91	1126.23
201899_s_at	3515.35	3565.8	3487.68	2818.41	1975.81	3022.95	2689.35	3358.2	2861.22	2728.81	3134.21	2662.68	3267.12	2593.41
201900_s_at	949.32	1053.28	708.74	818.95	1116.7	901.36	1115.52	1600.62	1768.03	1216.11	1528.11	1618.19	1223.85	1975.52
201901_s_at	2641.38	2901.56	2796.08	1917.45	1702.35	3361.07	3085.89	1636.56	1531.83	1836.22	1943.54	1080.06	1974.56	2342.76
201902_s_at	168.71	46.42	36.57	120.99	56.01	66.41	60.68	68.02	59.85	66.8	255.46	59.33	68.79	71.58
201903_at	11658.05	13628.07	15904.17	14314.24	7909.67	14263.71	12772.36	12152.29	8365.13	15468	10489.35	11052.28	11787.05	5119.61
201904_s_at	201.23	89.45	32.43	40.45	128.53	61.1	68.77	1951.15	718.42	1252.69	1429.5	1629.59	1262.72	1815.41
201905_s_at	93.95	84.83	72.87	86.68	97.47	65.99	105.46	90.17	97.03	205.18	63.75	391.13	400	524.11
201906_s_at	1135.46	1036.27	906.56	466.52	770.4	978.53	704.36	1904.57	1495.92	1871.58	2252.12	2676.69	2039.11	3505.04
201907_x_at	58.26	68.04	83.2	81.58	138.66	75.44	114.53	101.01	60.39	76.11	69.78	258.77	65.87	91.71
201908_at	1905.83	2134.99	2322.59	1666.94	1591.52	2549.05	3017.3	2023.39	1881.39	1893.38	2240.18	1878.44	2052.57	1762.46
201909_at	7953.55	9691.34	10265.89	11455.09	7700.53	7621.74	7830.38	9009.54	11053.18	8844.05	9740.57	9707.4	10944.64	9222.36
201910_at	105.06	190.26	156.15	118.77	128.37	168.38	190.09	151.85	190.07	131.77	698.22	157.57	196.22	752.44
201911_s_at	816.73	467.57	440.26	324.29	62.07	526.39	592.49	836.75	603.04	623.81	1050.67	679.72	577.25	666.02
201912_s_at	1527.92	2336.53	2085.49	1518.94	1438.27	1732.87	1732.84	1900.28	1456.16	1288.7	1371.48	1390.38	1760.97	1067.03
201913_s_at	984.22	1041.06	799.98	1002.09	1418.16	1117.19	1252.82	1308.05	1016.21	1223.97	1246.71	1168.44	841.73	1322.55
201914_s_at	789.23	942.36	800.62	894.69	557.28	610.57	958.95	416.3	445.3	507.18	564.96	548.11	922.11	544.13
201915_at	255.26	134.57	337.9	132.72	206.21	251.43	305.97	167.86	89.84	216.12	149.5	285.16	237.52	226.44
201916_s_at	938.09	797.37	1095.62	771.67	717.09	1098.94	1203.03	1036.08	1241.66	821.44	1256.83	998.99	991.4	1336.62
201917_s_at	3259.4	1730.72	2257.45	1501.36	1514.75	3709.89	4338.16	781.06	632.08	818.54	1062.61	328.99	2050.82	948.5
201918_at	3358.08	1940.2	2617.11	1499.12	812.97	3918.16	4397.21	585.93	570.41	933.28	708	316.7	2009.95	1433.54
201919_at	4513.84	5603.03	6036.1	4118.25	4714.39	5716.62	6882.81	3210.78	3586.37	3223.34	3003.74	3339	4403.15	3779.64
201920_at	445.75	248.4	174.45	140.59	159.78	266.54	106.23	697.39	962.18	605.44	463.35	772.24	581.5	567.08
201921_at	2240.09	1712.29	1754.92	1149.52	1452.81	956.43	1238.97	2245.13	2207.79	2165.36	2541.4	1934	2345.81	3594.13
201922_at	4305.01	5058.33	3853.62	3214.42	2944.33	4312.72	3407.89	5210.42	7225.92	4216.14	4738.96	4490.17	6037.25	5204.83
201923_at	1815.7	1841.23	1376.86	2432.63	1378.02	1692.7	1282.36	2123.68	2792.05	2239.13	2418.56	2260.91	2223.28	2048.01
201924_at	6166.96	5749.51	4366.16	4631.69	3163.24	6887.15	3541.55	3139.45	3236.8	4387.95	3413.18	4108.74	5090.77	4190.34
201925_s_at	1122.68	1087.33	940.59	965.29	518.03	770.21	1155.45	938.02	805.3	819.2	566.74	519.6	776.84	775.18
201926_s_at	995.48	1156.29	809.68	810.2	461.36	908.99	1090.07	664.34	576.77	768.74	527.71	720.45	906.6	567.91
201927_s_at	252.48	144.17	42.33	154.26	77.03	340.73	216.11	225.57	307.54	202.34	84.23	185.35	333.52	292.35
201928_at	428.81	464.16	411.86	477.62	696.64	616.49	557.86	523.56	666.93	382.36	647.95	556.27	617.72	641.66
201929_s_at	163.93	381.49	356.04	425.01	421.3	531.86	529.54	512.59	724.86	587.79	682.55	639.71	647.53	524.69
201930_at	1139.69	1223.05	1074.72	1178.47	1118.15	1160.4	1030.87	1609.2	1411.68	1573.44	1321.95	1631.92	1401.04	1159.87
201931_at	7595.61	5519.34	6387.97	5932.87	2654.04	4556.34	3933.69	3551.43	3358.54	5540.66	3651.7	4556.16	5635.48	3800.23
201932_at	582.24	447.22	511.38	250.34	239.46	1100.19	528.15	540.62	527.36	675.85	262.64	885.28	606.83	652.56
201933_at	537.64	447.71	417.58	531.57	773.61	616.4	555.11	605.2	583.17	786.09	858.03	1237.41	616.11	881.52
201934_at	3407.98	5427.28	4579.44	3621.12	5227.54	4046.11	3009.14	4115.05	3886.94	3345.56	4174.69	4326.86	3787.86	4359.91
201935_s_at	1018.86	1471.98	975.53	945.54	680.09	592.27	886.55	1139.36	879.65	916.38	937.67	627.86	1108.37	609.62
201936_s_at	547.57	600.94	313.96	481.91	737.35	220.6	353.85	448.88	770.29	441.29	476.95	513.85	508.29	403.66
201937_s_at	202.71	870.79	1007.44	97.34	76.5	511.59	199.76	874.11	700.94	910.78	524.91	640.5	1050.38	538
201938_at	5490.8	4088.3	2685.19	2821.57	3655.53	3192.2	2882.23	5999.76	5124.32	5222	4606.98	4675.7	4761.3	8681.38
201939_at	361.48	180.58	322.77	112.72	480.25	403.73	330.63	1000.47	1077.13	526.91	935.43	784.26	493.53	535.49
201940_at	516.29	513.6	819.75	319.49	101.95	606.17	815.24	379.82	411.08	422.7	385.37	664.34	706.49	595.31
201941_at	825.91	869.43	937.93	746.38	796.56	739.86	1165.68	543.72	981.74	809.07	1170.24	742.17	639.44	1610.48
201942_s_at	231.23	165.73	16.27	14.51	195.06	97.44	119.74	15.67	30.74	144.44	28.3	10.18	155.67	34.51
201943_s_at	175.3	237.07	365.71	95.7	53.27	320.17	135.16	181.3	338.62	68.9	101.59	219.64	311.92	195.04
201944_at	1022.68	947.05	1206.89	1491.77	1893.08	1163.18	1026.81	1813.15	2457.28	1651.09	1482.27	1939.86	2086.63	2178.37
201945_at	533.81	609.92	615.99	621.63	754.56	604.85	564.51	914.28	605.61	973.13	876.84	903.31	486.22	450.15
201946_s_at	1743.76	1536.39	1365.42	1254.94	790.79	1475.1	1493.23	1013.74	1455.36	710.45	411.42	871.6	1950.93	743.8
201947_s_at	2422.8	2663.25	2501.42	2652.83	2107.16	2460.93	2349.88	3166.74	3495.87	2291.34	3072.33	3112.81	2921.09	3143.51
201948_at	424.02	402.13	313.04	334.44	465.6	389.84	357.05	514.91	631.79	336.88	348.53	630.82	541.6	449.19
201949_x_at	2709	2794.84	2854.93	2975.57	2089.3	3123.56	2430.43	2088.12	2489.41	1624.67	2166.58	1622.02	2856.7	2578.77
201950_x_at	2792.54	4117.74	3692.89	4498.26	2310.34	2618.82	3165.78	4420.75	4112.44	3360.55	4518.15	3099.89	3804.41	1999.05
201951_at	9.16	8.41	7.05	12.2	21.88	82.36	22.08	70.59	51.54	18.05	18.56	49.81	98.47	35.9
201952_at	426	124.8	319.86	505.88	1087.36	615.38	519.34	825.32	877.27	818.81	343.17	803.44	593.27	890.01
201953_at	1192.95	1296.88	1004.85	1251.85	1066.54	1354.18	975.16	1242.69	1278.79	1116.78	1235.69	1514.5	949.09	955.87
201954_at	465.54	575.94	376.37	619.1	1203.73	728.07	633.42	2839.21	2659.56	1715.39	1367.55	1527.08	1613.01	1650.48
201955_at	891.94	950.53	998.1	842.19	948.09	1141.55	1055.79	1089.69	1128.4	991.61	1294.05	1350.87	1263.06	1804.81
201956_s_at	3423.98	3530.39	3757.59	3211.86	2254.32	3707.02	3447.01	2622.02	2413.15	3174.13	3082.31	2668.2	3058.55	3062.61
201957_at	4443.78	5120.27	5610.59	4953.14	3918.52	4857.43	5306.97	4303.52	3206.71	4440.64	3758.73	4406.26	5335.91	2665.09
201958_s_at	1678.09	891.73	939.73	37.57	80.65	413.56	2109.66	31.06	31.1	32.89	40.22	22.29	150.16	19.53
201959_s_at	1018.3	812.12	881.64	395.08	356.75	1119.23	1623.16	862.2	1168.6	551.04	1083.54	682.71	1203.59	1151.07
201960_s_at	1767.58	1473.16	1297.55	1145.65	1041.95	1516.15	1558.99	1414.91	1203.6	1273.02	1176.46	1431.04	1408.54	1829.62
201961_s_at	105.63	108.01	183.08	292.36	153.45	375.29	288.3	92.92	323.25	107.03	110.25	177.99	456.95	38.21
201962_s_at	424.98	429.21	511.53	1116.66	142.29	343.31	680.23	448.32	255.82	515.98	384.83	455.99	533.15	221.86
201963_at	6572.69	5282.57	11918.77	4581.39	6893.88	4712.77	4209.62	5243.01	3025.85	4654.27	8738.13	6361.37	6318.44	6028.72
201964_at	982.97	845.04	849.96	852.57	569.94	465.01	1176.76	735.44	786.16	448.24	219.73	780.2	1091.8	781.61
201965_s_at	874.77	693.7	610.39	867.56	1156.13	494.35	908.47	396.96	518.36	753.36	365.85	615.97	1142.07	622.87
201966_at	9801	11086.95	11247.35	7720.82	4626.22	7478.24	8171	8793.23	6246.64	8837.85	6975.17	7937.38	8378.28	4653.34
201967_at	502.31	629.49	733.69	542.64	993.53	622.37	1002.26	874.43	1235.13	943.95	1059.24	1044.26	1022.52	793.98
201968_s_at	23538.09	37469.31	35044.08	29679.53	28204.65	19305.09	18974.7	15106.08	9106.29	22909	12856.38	14068.82	19955.76	18581.61
201969_at	624.26	733.44	482.83	626.5	631.52	493.43	1132.28	610.64	628.15	375.83	653.12	605.57	515.81	586.1
201970_s_at	44.02	21.18	102.23	51.81	26.46	53.47	56.03	228.31	397.11	605.62	210.33	636.04	525.79	206.48
201971_s_at	450.09	317.34	355.72	402.33	59.63	454.1	410.56	549.64	243.32	231.84	116.7	159.38	431.21	159.72
201972_at	1626.51	1674.08	1303.87	1093.26	1065.55	1173.42	1111.33	1768.21	2155.59	1383.11	1768.49	1693.78	1457.58	2660.27
201973_s_at	3921.88	4225.23	3875.22	3081.37	2970.86	3405.17	3124.52	3430.03	3611.81	4281.5	4618.77	3960.82	4053.19	4926.4
201974_s_at	538.31	403.59	604.43	770.42	688.82	778.16	1065.64	581.82	686.92	715.08	891.56	998.61	687.68	392.3
201975_at	4789.39	5613.89	5139.89	3306.63	5307.76	2624.48	3014.42	4571.48	3349.02	2427.25	2545.1	2503.65	4719.09	2515.57
201976_s_at	774.31	1170.18	684.57	354.74	809.38	929.11	700.15	811.95	903.81	812.84	1404.35	946.12	672.8	1169.11
201977_s_at	1054	917.23	969.72	427.25	797.37	624.22	952.65	696.67	643.04	670.95	468.72	862.24	652.6	727.96
201978_s_at	409.34	831.78	371.93	271.96	540.79	237.62	368.46	334.21	543.03	273.31	364.19	622.44	479.94	600.6
201979_s_at	638.64	531.09	592.27	719.89	543.36	495.92	578.16	642.96	656.33	589.28	635.93	642.43	734.62	228.47
201980_s_at	962.45	660.05	590.03	627.84	674.08	1125.52	811.21	1239.7	1227.54	765.77	1599.47	903.48	781.31	909.41
201981_at	56.46	101.64	180.65	102.48	391.22	120.31	161.13	321.71	26.81	172.55	205.61	64.19	85.24	157.94
201982_s_at	105.1	85.66	56.58	109.85	214.79	101.02	123.63	72.36	85.01	79.21	74.64	43.77	52.97	84.91
201983_s_at	1202.38	1057.59	981.53	478.4	993.14	1835.77	1526.81	807.24	862.82	724.75	979.79	532.42	744.24	956.45
201984_s_at	725.68	601.78	713.25	890.47	965.48	820.85	1224.73	487.02	457.35	485.85	649.84	590.15	546.25	784.08
201985_at	751.82	800.4	733.44	702.79	463.34	691.9	651.04	813.31	950.64	862.77	744.23	734.69	693.94	694.14
201986_at	1760.57	1988.36	2280.11	1636.58	1806.48	1639.87	2181.22	1816.28	1799.38	2010.91	2073.4	1993.35	1043.43	1244.12
201987_at	2204.04	2224.35	3367.04	2230.2	1617.42	2257.86	2289.05	1483.2	1520.16	907.98	1752.38	1797.41	2670.3	2488.7
201988_s_at	806.56	725.33	875.73	762.96	886.41	887.97	738.5	859.63	898.22	754.78	560.03	627.48	720.88	838.89
201989_s_at	872.78	793.6	927.06	742.11	1438.73	1321.26	957.09	1300.55	1705.47	901.59	1019.17	1312.48	1380.45	2639.02
201990_s_at	454.7	479.49	611.99	303.43	654.07	528.4	446.88	499.61	676.81	524.88	614.13	579.53	615.97	1235.18
201991_s_at	3704.7	3728.97	3619.95	2456.34	1802.1	3243.17	3055.41	4924.53	3962.2	3103.05	4578.17	4140.58	4434.36	4156.32
201992_s_at	1187.43	1664.72	1579.84	1112.75	833.85	938.78	1447.49	1016.52	728.4	883.89	685.84	769.77	1166.54	619.17
201993_x_at	2987.3	3849.1	3493.49	4146.07	3292.68	3177	3080.53	3634.64	3972.7	3618.05	2773.61	3529.13	3484.24	2630.2
201994_at	6919.44	9502.67	10065.21	10143.04	10832.37	9907.31	7178.72	10907.48	10806.12	7762.86	11120.5	9390.77	10580.51	7310.64
201995_at	504.73	259.79	251.48	364.23	658.66	507.91	472.16	1018.83	717.16	653.44	734.68	542.14	457.73	285.22
201996_s_at	467.26	323.02	312.9	169.49	225.14	600.18	592.12	307.59	304.39	209.78	362.81	126.6	277.95	313.23
201997_s_at	1344.11	1682.25	1603.47	1061.77	1824.57	1298.97	2108.72	1320.31	1413.92	965.15	1371.2	1564.97	1432.12	1225.86
201998_at	1515.2	1318.7	1285.41	1012	1090.06	1235.53	1335.04	1309.81	1271.93	1354.15	1902.31	1042.59	1184.64	934.88
201999_s_at	3305.16	1944.2	2110.92	3645.56	2517.64	3332.65	3042.51	5893.58	4554.72	2910.67	4467.31	4084.67	4645.17	3836.65
202000_at	1659.72	1940.13	2897.84	2638.21	1689.47	1789.92	1865.72	1304.76	1235.68	1265.31	1627.07	1243.93	1265.1	1261.44
202001_s_at	9672.58	9756.27	10180.46	6143.06	7522.33	7346.26	6809.63	5707.28	4077.86	7046.57	6126.22	5646.92	5451.91	4792.6
202002_at	294.79	81.35	157.26	85.58	55.55	83.68	109.87	791.82	193.62	604.45	626.03	502.56	202.37	312.05
202003_s_at	1471.62	2277.69	3022.43	2220.21	1865.47	2455.27	2446.08	2782.8	1958.73	3536.26	1582.81	2520.18	1979.15	1741.13
202004_x_at	2983.88	3249.6	3144.89	3047.38	1801.3	2360.95	3546.65	2451.82	2368.91	3280.64	2499.22	2794.19	2345.99	2240.28
202005_at	564.19	564.88	324.63	488.94	500.61	268.25	436.16	107.56	257.85	650.12	707.51	454.79	469.98	573.67
202006_at	763.95	936.14	1182.12	732.42	682.69	825.64	916.39	1384.84	1525.52	1147.63	1093.74	1001.43	1121.72	1811.16
202007_at	855.46	451.48	441.55	199.04	395.39	904.36	616.79	1085.62	1459.28	1354.34	1446.36	1429.84	1274.97	1189.2
202008_s_at	677.5	509.86	500.68	360.57	831.4	660.28	976.34	750.67	833.42	951.68	708.32	879.63	874.94	633.05
202009_at	1299.13	1490.31	1391.87	1165.32	1890.61	1348.81	824.15	1629.71	973.91	1213.02	987.76	1330.31	1033.11	595.88
202010_s_at	773.73	766.02	795.38	1062.22	651.17	685.68	795.02	903.33	900.16	985.39	785.17	896.52	722.59	757.65
202011_at	1956.51	1647.01	2250.63	1402.35	2495.49	2157.11	2442.31	2767.14	2149.09	2722.49	2723.85	2673.11	2360.37	2191.28
202012_s_at	671.77	516.26	528.21	685.32	940.23	667.54	738.52	914.59	1259.6	883.04	1027.8	1191.34	741.56	1113.37
202013_s_at	416.8	378.32	323.13	172.12	440.62	424.24	431.31	259.91	528.67	312.33	778.44	650.73	352.91	557.08
202014_at	521.44	373.34	486.08	367.29	736.13	387.04	501.83	696.91	451.34	412.25	760.61	647.3	619.35	686.23
202015_x_at	143.98	192.13	107.7	107.87	164.55	154.99	160.1	149.06	80.55	232.44	34.1	71.67	159.93	163.14
202016_at	1276.58	1010.78	877.3	611.72	1651.43	1493.49	1740.86	4458.39	3460.7	3509.51	3511.54	4800.83	3458.74	5483.98
202017_at	2691.98	1562.36	1617.44	2440.05	2586.86	1915.95	2399.38	2575.77	3261.08	3812.21	2529.85	2747.99	1644.89	1400.23
202018_s_at	35.87	42.85	49.72	55.04	103.11	41.28	37.03	32.53	63.7	29.99	80.26	37.89	40.64	48.88
202019_s_at	1287.04	1986.3	2160.63	1497.9	1087.36	1087.99	1732.22	1637.73	1179.32	1325.99	1126.21	1053.08	1333.51	1065.31
202020_s_at	1689.14	2004.24	1886.08	1462.89	1291.29	1382.65	1458.31	1531.78	2041.67	1259.25	1785.31	1934.22	1129.15	1581.83
202021_x_at	27131.3	30578.46	34755.18	29749.16	28852.32	28718.95	30595.74	23083.7	22484.41	27730.73	23190.02	26484.17	21459.85	17441.52
202022_at	594.14	613.51	695.93	871.42	1190.83	818.37	651.98	248.37	700.69	130.12	542.28	769.26	524.44	746.06
202023_at	83.72	201.5	247.36	220.41	781.21	260.69	66.58	252.2	242.59	569.84	458.12	95.97	517.97	427.57
202024_at	1411.48	1381.69	1045.9	1760.76	1385.94	1414.02	1558.14	1315.37	1218.01	1555.26	1292.57	1124.73	1242.49	720.93
202025_x_at	860.6	1095.71	1177.24	1392.21	1411.08	1003.33	1143.57	1879.84	1494.51	1448.82	1378.87	1531.66	983.6	1314.92
202026_at	6488.05	6981.49	7425.18	4058.3	2926.08	5087.64	7044.56	3333.33	2548.26	4360.83	4295.43	3808.8	4252.82	4124.18
202027_at	433.1	283.4	105.3	733.94	830.49	470.78	565.24	1326.34	867.01	935.45	572.79	642.34	795.91	1152.61
202028_s_at	3055.17	2776.29	3616.3	2856.95	3760.47	2191.45	2216.44	2562.47	2415.07	2445.02	3426.58	2387.26	2426.52	4779.4
202029_x_at	23248.36	26423.69	25064.35	25799.73	34262.43	26855.8	22322.75	34150.9	39578.47	34069.03	31817.73	33824	26284.52	24993.12
202030_at	1221.27	1388.85	1051.19	843.14	1082.76	2009.62	1313.47	1345.91	945.47	1455.58	1293.47	1180.09	1674.56	1394.37
202031_s_at	1206.35	866.09	877.48	1011.05	901.28	1316.74	912.09	786.33	855.01	975.41	813.72	979.63	1081.02	1540.71
202032_s_at	1413.89	1371.5	1425.99	2391.03	1892.25	899.95	877.66	653.27	672.06	1095.31	1015.67	780.31	964.79	776.45
202033_s_at	2457.58	3152.74	3581.93	1708	1404.32	2773.29	3940.1	1369.93	1172.92	1899.27	1617.67	1229.57	2033.59	1197.17
202034_x_at	710.26	681.16	743.98	524.87	645.02	792.8	636	388.07	411.92	382.64	508.53	343.16	654.7	616.05
202035_s_at	191.27	116.66	139.54	198.11	322.49	213.64	340.49	212.49	154.24	131.08	199.9	144.83	123.28	221.73
202036_s_at	130.26	205.43	130.15	325.62	254.6	289.73	405.44	337.15	106.91	284.82	113.96	142.27	259.19	542.61
202037_s_at	428.81	429.77	509.59	789.71	1397.65	659.86	656.17	785.99	1143.88	924.76	737.23	885.51	506.92	1371.89
202038_at	2162.57	1744.73	2489.82	1662.67	1945.45	1788.29	2233.44	2138.7	2117.6	2222.4	1898.23	2131.39	1807.73	1867.85
202039_at	4854.17	6760.43	4875.09	4650.36	4874.46	5625	6527.92	8580.61	4631.32	5074.2	5402.46	5054.73	5642.98	3459.27
202040_s_at	806.16	428.5	531.36	433.06	724.52	1358.6	556.66	818.18	703.11	772.2	612.29	532.96	461.99	658.66
202041_s_at	1753.9	1992.28	1940.29	2932.74	1392.93	1999.22	1569.58	2016.82	1829.11	1899.59	2004.58	1908.24	2653.91	1646.79
202042_at	576.52	1079.98	679.35	543.57	614.78	738.89	429.95	828.19	1315.61	1053.48	1170.1	1153.88	1029.4	780.2
202043_s_at	433.89	600.13	872.1	720.69	974.6	567.07	338.81	1216.21	997.3	1023.09	1600.99	862.26	1314.52	1360.22
202044_at	452.3	465.17	185.55	90.57	88.13	81.07	107.55	106.46	62.9	117.29	134.95	81.17	433.02	49.72
202045_s_at	630.32	679.61	557.77	786.79	834.69	760.24	809.93	723.35	353.68	645.13	884.51	660.46	535.58	583.45
202046_s_at	659.62	595.28	496.17	258.04	347.56	515.62	864.23	362.66	224.51	502.95	402.24	272.01	275.95	177.6
202047_s_at	1039.69	840.23	914.73	679.08	604.36	733.17	1127.64	1029.3	1158.2	1409.2	1544.82	1046.49	1176.14	1718.64
202048_s_at	250.32	201.54	201.95	268.49	225.67	1077.65	803.39	1003.27	875.89	516.21	843.84	924.99	756.78	169.24
202049_s_at	527.64	413.06	396.23	468.03	457	307.57	371.68	417.61	693.39	606.71	750.61	567.05	527.44	543.47
202050_s_at	985.35	798.19	719.71	1353.72	1015.57	730.34	577.38	702.31	934.16	701.68	740.26	1012.52	842.37	741.87
202051_s_at	1176.51	1301.26	1238.2	1103.09	921.75	1222.71	1011	856.26	870.64	1270.77	1324.38	1097.18	1233.5	1087.39
202052_s_at	112.66	142.59	28.81	35.86	113.54	273.09	143.99	265.63	613.98	452.49	353.18	249.69	279.22	383.2
202053_s_at	1856.91	1733.69	1794.13	1605.09	1239.21	1462.03	2534.82	1449.01	1267.06	833.33	1207.89	1149.38	1587.6	1314.1
202054_s_at	1462.67	1672.47	1466.88	1039.14	1637.77	1399.4	1416.31	1828	1134.54	1693.37	1687.72	2089.76	1221.16	1778.99
202055_at	2872.18	4109.25	3625.99	2439.36	1778.51	2101.54	2835.57	3142.55	1671.68	1789.41	2428.67	1686.92	2190.68	1085.35
202056_at	2469.49	2367.7	2931.3	2037.85	1000.23	1972.09	1729.1	1746.8	1156.75	1028.46	1574.94	1477.15	1654.74	753.66
202057_at	434.74	536.62	587.18	318.52	432.64	512.72	311.06	252.22	261.39	355.18	418.13	449.59	420.1	291.12
202058_s_at	1424.68	1988.46	1446.49	1356.38	1111.02	824.69	1481.53	1061.52	973.96	662.24	796.39	768.59	1175.88	509.15
202059_s_at	1703.67	2075.09	1931.74	1652.57	2246.14	1212.67	1725.31	1527.28	1366.59	1076.77	1373.95	1243.23	1108.32	1967.82
202060_at	1253.75	984.25	1297.75	860.95	1485.26	1115.15	1153.41	930.42	825.69	941.08	1061.9	868.08	1120.92	959.2
202061_s_at	1909.56	1902.21	2533.35	2462.41	1747.18	2422.23	2393.76	2115.56	2390.82	2630.42	1879.74	2746.79	1692.83	2528.64
202062_s_at	618.56	182.11	281.31	246.23	245.85	542.39	398.51	56.24	127.53	62.53	106.65	245.51	302.79	263.73
202063_s_at	188.75	147.1	122.85	189.04	348.92	294.54	113.1	41.5	49.35	212.05	167.78	62.03	83.95	254.35
202064_s_at	259.71	335.71	419.02	302.9	620.55	256.5	178.78	323.64	228.46	439.09	275.91	346.95	194.56	221.34
202065_s_at	467.32	311.73	423.89	458.74	125.11	591.8	340.41	358.78	252.28	454.87	370.08	179.95	233.92	294.13
202066_at	783.11	592.1	825.05	530.64	803.34	466.69	451.16	544.19	399.08	546.44	481.46	462.73	497.36	1072.95
202067_s_at	96.52	52.9	42.59	69.13	74.37	102.19	112.74	39.13	193.09	36.46	99.49	266.49	52.03	54.73
202068_s_at	532.86	370.37	412.78	574.99	1096.35	723.08	453.17	496.25	712.38	532.27	683.94	549.84	379.64	566.5
202069_s_at	2680.16	4445.59	3893.11	1844.33	803.22	2256.42	1714.15	1230.93	1170.52	1364.75	831.99	1037.53	1644.29	680.91
202070_s_at	980.24	1232.01	1357.63	1657.56	1006.2	1480.45	978.36	1148.33	956.42	1106.18	1417.19	1210.38	1587.91	793.1
202071_at	1543.74	1220.75	1261.92	1275.29	2345.91	1752.28	1472.06	1888.14	1506.03	1385	1463.08	1727.87	1210.15	1079.71
202072_at	491.31	536.92	464.83	100.61	349.57	376.56	168.77	809.57	419.57	773.88	537.05	362.06	150.77	84.66
202073_at	7420.97	8578.85	11330.59	6679.67	7419.81	7478.99	11639.66	3030.46	1790.06	4698.98	2536.3	2943.3	5382.43	3651.67
202074_s_at	7317.64	12674.23	11923	12464.44	9763.4	6984.47	8575.66	5649.3	3007.36	6378.17	4010.85	4090.94	6872.36	3714.17
202075_s_at	269.93	149	122.21	66.52	485.03	515.24	179.78	1380.94	1936.24	1137.94	1316.79	1328.62	1080.15	762.04
202076_at	2628.05	2971.3	2694.1	2629.26	1610.72	2448.1	2296.82	2327.59	2412.68	1545.34	1840.01	2575.33	3148.84	3928
202077_at	14777.7	15230.12	16187.02	16772.97	11605.97	11501.43	9020.76	12119.93	12316.24	19965.77	13515.41	12050.86	14060.13	13102.28
202078_at	2514.75	3591.84	2701.43	3093.89	2412.48	2314.12	2115.04	1409.02	954.2	1344.11	866.95	1157.13	1654.6	1011
202079_s_at	809.55	897.89	766.69	848.26	414.79	762.44	971.68	757.1	717.63	853.67	652.85	676.01	972.97	1012.52
202080_s_at	1583.78	1487.53	773.03	1383.64	276.88	1707.93	1642.82	1525.06	1500.35	2178.2	1460	2113.19	1906.76	2333.36
202081_at	4826.6	1480.14	1385.31	1107.08	3106.34	2453.72	2102.92	1936.51	5939.68	2024.46	2633.31	3392.5	1409.08	5936.31
202082_s_at	2031.54	1147.6	640.08	1048.83	423.11	2137.89	1886.92	766.7	737.42	1432.77	847.55	617.09	1111.99	995.25
202083_s_at	285.79	197.54	94	52.94	11.5	388.95	63.81	330.71	184.02	236.84	217.81	275.38	367.28	367.29
202084_s_at	4350.33	3938.48	3230.73	2829.12	2912.18	5201.8	3802.79	4543.79	4240.54	5000.91	4801.54	5535.84	3990.97	5283.87
202085_at	652.22	414.25	562.48	203.78	453.29	738.23	631.22	391.93	637.32	624.56	584.25	667.81	371.64	766.39
202086_at	697.79	827.87	566.65	471.45	911.37	931.77	722.57	933.08	1329.62	1132.52	1592.79	4518.16	708.35	673.32
202087_s_at	1467.91	1875.43	1313.49	1110.05	1232.61	1597.45	973.79	1737.5	1999.71	1261.02	1729.48	1293.78	1724.3	1513.95
202088_at	690.13	577.75	631.74	781.34	492.03	717.6	537.93	1123.32	1326.57	859.65	534.1	1425.92	1019.06	1705.41
202089_s_at	705.15	538.98	679.72	752.94	521.63	595.47	821.69	642.4	729.6	600.51	444.07	594	787.21	694.17
202090_s_at	16532.25	18108.51	18892.42	16412.5	17395.71	12295.42	10389.98	17365.61	15746.21	22450.13	20325.31	19499.71	16204.62	12762.55
202091_at	349.77	331.6	342.56	284.1	431.52	380.21	381.66	198.18	262.25	149.09	339.79	165.21	164.19	282.2
202092_s_at	1548.31	1692.39	1515.73	1811.89	2415.8	1331.27	1305.05	1896.92	1897.26	1685.16	1864.71	1670.89	1523.27	1583.97
202093_s_at	490.02	495.73	408.58	543.05	440.38	560.38	541.31	492.8	548.95	552.28	627.43	597.88	400.42	357.13
202094_at	124.96	170.05	57.71	57.45	145.95	104.11	288.06	262.38	97.03	372.39	130.42	65.65	68.86	300.85
202095_s_at	54.14	177.39	72.73	120.78	116.74	157.54	63.06	256.7	540	408.53	287.96	103.96	156.37	114.41
202096_s_at	1219.92	916.92	920.56	1601.62	811.28	1141.87	1102.62	1569.09	1648.1	1477.94	1289.12	1421.39	1692.98	2854.26
202097_at	1554.49	1593.81	1542.15	1188.94	865.19	1450.09	1470.17	912.94	988.11	771.19	986.06	963.81	1488.21	1362.28
202098_s_at	657.25	498.66	497.33	1142.93	1107.52	835.6	764.43	1192.83	1432.92	628.8	838.18	1547.18	1105.26	1914.69
202099_s_at	71.31	139.93	136.32	112.28	138.84	116.72	81.45	149.66	225.72	113.13	106.83	88.79	123.2	131.06
202100_at	925.44	794.42	1260.39	842.99	2241.93	755.15	983.62	804.72	1162.54	1455.5	1472.32	1661.05	1142.97	1018.56
202101_s_at	436.16	417.19	335.44	466.14	312.98	406.96	229.78	255.37	281.14	648.49	402.56	526.91	486.33	596.77
202102_s_at	2185.14	1484.9	1764.52	749.48	749.21	3064.21	2350.87	1422.22	1296.44	1142.14	1186.4	803.51	1801.55	1351.24
202103_at	688.06	801.36	984.85	980.52	1037.89	656.05	878.02	443.99	520.14	404.91	705.49	389.37	631.59	465.48
202104_s_at	1150.99	618.93	1045.42	550.71	453.7	907.99	1395.21	333.91	629.65	803.72	540.28	986.23	1341.65	881.89
202105_at	1948.76	1847.06	2042.45	3147.85	993.24	1354.82	1493.9	1602.83	2125.99	1629.55	1761.73	2050.8	2255.74	2276.6
202106_at	911.19	867.87	964.81	871.48	1107.93	1089.35	1302.26	671.02	1124.17	1566.55	1419	1226.74	1067.02	1245.83
202107_s_at	742.39	733.11	823.52	899.43	824.93	1188.99	955.81	578.09	800.81	894.71	572.77	733.2	829.85	955.95
202108_at	1411.95	823.14	858.38	975.76	1434.99	1460.27	907.99	1001.2	1152.66	1582.44	1300.57	1186.69	1052.43	1273.22
202109_at	909.96	1148.85	809.22	1366.09	1421.35	1191.54	1203.6	1381.79	1031.09	1230.2	1414.43	1231.63	890.42	882.95
202110_at	19104.61	19688.07	23787.33	20642.38	21912.29	14457.54	14719.43	14007.56	11894.39	15270.18	15871.09	14521.87	16128.38	13876.05
202111_at	48.49	57.01	78.2	81.77	78.85	79.71	71.12	424.45	75.49	109.91	105.37	66.93	65.34	72.57
202112_at	4940.47	3824.21	3981.56	1747.81	6478.91	4187.31	4671.92	4320.01	5354.93	5550.5	5816.82	6572.81	4153.42	2652.69
202113_s_at	1166.31	1197.91	1274.95	1488.83	757.24	886.95	959.99	767.96	1036.32	1053.04	541.42	821	1252.61	955.27
202114_at	622.41	639.87	532.9	586.41	835.02	493.17	522.18	786.2	656.98	823.62	560.88	566.68	636.04	840.73
202115_s_at	497.87	676.68	639.09	506.74	391.16	717.37	435.47	690.09	652.48	176.4	603.22	465.6	824.42	404.6
202116_at	209.33	202.06	462.05	590.85	558.2	144.57	97.47	365.64	604.57	409.1	61.59	680.11	542.74	844.9
202117_at	1487.38	1741.9	1751.97	1214.07	1994.1	2083.53	1697.98	2494.47	3093.19	2475.75	2868.31	2821.89	2140.2	3894.28
202118_s_at	879.35	880.86	954.73	565.3	600.84	1008.06	787.98	553.47	587.37	325.94	530.24	331.29	603.82	546.97
202119_s_at	1216.04	1538.15	1465.71	1477.69	803.42	1902.1	1369.24	1223.68	1531.26	1082.27	1348.57	1360.14	1449.67	1158.38
202120_x_at	1667.66	1577.16	1459	1890.29	940.92	1950.14	1517.27	2103.04	2367.99	1957	1964.34	2206.53	1546.1	1344.66
202121_s_at	1602.94	1766.15	1622.41	1743.85	1147.74	2269.06	1554.16	2225.29	2439.67	1615.79	1776.9	2127.04	2123.01	1266.14
202122_s_at	1599.95	1964.35	1434.85	1370.62	1685.6	2560.51	938.62	3072.72	2652.53	1309.99	2130.58	1974.92	2474.4	2026.6
202123_s_at	1009.19	962.38	735.09	693.74	685.18	1237.93	1209.32	1154.41	1825.86	1440.59	1062.01	1160.28	1295.65	1532.16
202124_s_at	819.21	1162.5	669.96	259.31	260.14	683.72	1045.54	606.54	370.33	722.69	585.79	292.17	610.19	844.28
202125_s_at	1561.39	1671.23	1282.62	1129.44	1540.79	1339.94	1653.15	1844.23	1602.94	2171.37	2033.33	1882.98	1651.44	1833.15
202126_at	668.9	994.06	854.8	1255.42	922.26	934.72	667.45	865.42	1104.36	764.51	593.53	734.87	945.27	825.74
202127_at	492.14	786.94	1055.16	744.61	890.64	521.75	760.44	544.29	646.02	650.24	493.01	608.09	684.56	769.72
202128_at	750.65	833.5	928.43	573.81	676.16	658.62	779.83	613.3	625.55	673.64	611.04	517.94	647.01	577.63
202129_s_at	1275.01	1139.16	1347.34	929.62	205.19	692.38	994.42	531.77	681.97	537.14	379.09	441.42	726.91	467.72
202130_at	3684.95	4247.87	3760.44	2999.48	3223.79	3326.16	3856.18	3458.58	2189.95	2291.37	2081.88	2930.94	3806.57	3745.99
202131_s_at	2396.17	1859.19	2011.82	1065.33	633.89	1554.13	1587.69	1043.07	325.78	426.39	454.34	579.35	1306.13	928.7
202132_at	418.29	265.12	277.35	193.58	339.18	334.27	298.92	463.23	733.8	639.66	718.08	535.39	455.37	535.08
202133_at	615.55	535.89	497.8	394.79	353.64	1033.58	395.76	646.76	1699.76	1598.28	1765.8	1642.39	1323.53	2446.36
202134_s_at	216.7	298.36	165.68	78.37	284.02	494.1	232.38	94.86	131.51	245.49	302.22	85.16	278.46	308.49
202135_s_at	1840.22	2309.09	1934.06	2951.67	2358.33	2560.81	2600.08	1849.22	1725.74	2053.04	1734.76	1587.12	2905.6	2153.49
202136_at	4888.12	5808.33	5282.76	5887.12	5062.92	4965.88	4560.14	3027.08	2751.14	3354.3	3188.48	3761.55	4041.66	3964.65
202137_s_at	886.26	1062.02	854.45	1222.07	559.15	895.83	895.42	256.17	325.43	717.6	579.53	418.29	441.03	709.87
202138_x_at	4542.46	7167.26	5069.56	5537.97	3818.5	4193.03	3892.93	3640.12	2671.25	4825.35	5106.58	3737.78	4178.48	3014.02
202139_at	968.83	1088.29	1164.12	1681.27	734.4	1177.91	1062.5	643.56	946.56	844.07	745.88	823.89	1524.81	745.53
202140_s_at	778.72	784.9	855.28	896.11	1561.1	1166.57	1013.49	595.69	714.51	1344.8	831.03	796.94	889.86	970.03
202141_s_at	3942.37	4307.96	3933.05	4146.03	3886.64	3784.33	3118.65	2990.18	2487.49	3157.27	2551.67	3137.71	2997.12	2978.96
202142_at	4174.09	4442.66	5691.11	6123.69	3119.51	3453.48	4518.13	2414.49	2130.28	2675.01	2742.47	2160.81	3063.78	2613.87
202143_s_at	2646.42	2539.45	2526.02	2368.11	1193.3	1935.24	2919.17	1455.09	1008.88	1229.82	1005.86	1447.49	1657.79	1105.2
202144_s_at	6384.66	5865.97	5856.76	8052.92	4328.61	5682.57	4379.64	2931.04	2570.19	3592.02	2989.94	3520.83	4891.31	3831.37
202145_at	76.7	108.14	98.15	78.22	80.34	172.53	106.72	601.31	680.79	418.32	885.85	2253.77	69.4	113.63
202146_at	816.79	717.27	1212.78	791.38	1401.4	1465.96	1164.16	1522.91	1147.74	709.61	732.93	988.54	1335.3	633.56
202147_s_at	511.57	405.67	755.4	318.99	181.51	728.95	840.26	508.43	615.58	400.16	145.48	406.71	859.04	336.15
202148_s_at	361.29	427.78	348.86	390.17	37.27	359.86	201.46	952.01	743.3	473.14	773.44	493.85	215.29	365.33
202149_at	687.11	595.38	546.56	314.67	368.94	443.56	301	376.08	551.34	1135.88	760.78	564.29	431.85	434.07
202150_s_at	546.13	685.56	483.05	107.25	529.56	448.65	511.83	83.91	336.62	570.24	364.73	355.38	367.26	440.95
202151_s_at	3065.66	5018.44	5207.58	5742.81	3153.22	3214.7	3978.19	3011.38	1782.48	3404.83	2846.99	2804.77	3300.07	1656.79
202152_x_at	1782.34	1746.91	2386.23	1426.22	777.56	2792.1	2329.18	1238.72	1275	1020.34	1260.52	969.03	1153.86	2198.99
202153_s_at	369.69	304.01	285.13	61.34	103.36	664.21	494.13	382.51	649.12	162.92	508.37	407.23	653.25	1292.83
202154_x_at	1111.35	677.4	494.6	590.21	975.53	818.79	531.04	2622.83	2505.34	1088.85	3592.94	2506.51	2684.34	1393.77
202155_s_at	781	726.41	674.68	737.65	988.31	793.92	1047.83	976.6	1046.07	753.73	904.22	921.25	916.71	977.16
202156_s_at	540.79	339.96	370.35	593.76	188.41	647.17	929.9	1099.67	820.38	637.72	691.38	1448.81	875.32	780.96
202157_s_at	2296.79	1534.65	1281.27	2581.51	1267.66	2789.93	3190.16	4111.69	5552.15	3998.51	4427.82	5017.03	3316.33	5425.47
202158_s_at	450.22	419.63	487.52	625.94	290.65	746.62	583.28	571.87	667.88	677.44	602.92	571.64	799.94	827.01
202159_at	641.89	476.9	486.87	631.66	550.39	482.76	591.3	779.64	900.44	536.14	1107.6	726.69	648.77	624.79
202160_at	1338.82	1089.57	1558.83	1144.7	1626.14	1609.94	1552.1	1070.93	1163.89	965.69	1071.86	1385.65	1108.03	1330.19
202161_at	405.02	457	720.98	905.43	404.67	630.44	583.36	618.78	521.08	496.92	805.99	659.42	766.41	365.78
202162_s_at	162.07	537.17	519.93	392.39	576.42	164.42	94.01	245.25	186.7	211.24	654.76	93.59	492.43	306.5
202163_s_at	216.27	232.35	306.89	441.44	238.39	210.49	130.67	253.24	266.19	401.75	428.69	203.94	306.04	289.61
202164_s_at	679.13	972.38	734.56	1080.33	919.3	978.11	1208.86	745.06	1149.95	901.63	894.13	894.48	862.3	871.71
202165_at	2097.33	1851.19	2027.87	2850.77	1310.28	1945.73	1536.34	1154.38	653.75	1153.12	1093.69	1172.52	1466.47	955.37
202166_s_at	5251.57	3127.35	2931.1	3554.44	1352.83	3266.95	3308.41	1258.28	1322.01	1836.76	1511.73	1732.6	2771.01	1615.64
202167_s_at	843.74	932.16	1028.84	1280.2	873.93	1041.06	1489.34	1005.05	1010.4	994.34	1049.21	1149.63	860.13	1096.15
202168_at	1371.37	1581.74	1443.21	1040.36	1901.74	1916.62	1508.05	1776.55	1653.43	1726.33	1640.12	1879.08	1807.37	1710.48
202169_s_at	2655.6	2560.59	3128.54	3350.02	2090.69	2373.76	2264.72	1647.09	1757.53	1450.65	1754.09	2125.8	2672.29	3151.94
202170_s_at	1427.88	1039.85	1217.41	726.07	807.34	1083.94	786.86	722.42	455.34	588.07	753.33	528.41	828.01	654.46
202171_at	2162.84	1584.37	1823.25	1655.04	1157.27	2772.66	2090.97	1122.63	1001.15	1474.66	1068.94	1420.31	1308.49	792.73
202172_at	2675.17	2708.44	2579.59	2381.7	2221.78	2587.03	2037.61	1460.05	902.8	1745.9	1150.3	1257.97	1792.73	1071.04
202173_s_at	2041.57	1573.4	1660.01	1592.22	918.57	1844.31	1553.43	766.83	354.5	901.68	1022.85	672.92	1356.97	993.59
202174_s_at	2615.05	3593.05	3151.36	3951.33	2226.07	2661.97	3028.8	2171	2908.17	3112.99	2477.97	3159.14	2582.48	2159.5
202175_at	947.59	740.3	673.87	903.37	848.35	1023.58	1276.36	565.14	514.09	1168.3	1380.52	496.15	1071.16	1250.49
202176_at	309.13	475.79	508.54	324.5	165.72	273.45	134.34	640.48	528.19	372.73	399.88	461.41	661.2	491.74
202177_at	785.55	722.33	1088.26	697.49	1019.09	1348.85	694.38	1001.36	1364.19	1180.67	1232.36	1004.37	975.66	730.46
202178_at	40.31	11.56	10.55	25.29	128.12	27.24	38.68	26.07	20.98	69.98	104.03	38.52	30.01	16.01
202179_at	533.07	589.18	184.8	395.11	203.26	617.41	628.24	683.26	830.23	510.95	600.62	698.18	1005.69	311.54
202180_s_at	185.95	176.19	180.71	276.39	527.05	515.47	226.44	1445.11	1224.41	1348.4	1368.19	966.52	985.92	1157.45
202181_at	963.99	1100.8	1061.58	605.78	1199.82	579.24	662.64	1208.05	2034.1	1173.42	909.08	1118.22	1004.27	1135.19
202182_at	1318	1331.5	1198.23	1652.61	2822.04	1000.63	1190.86	1140.33	1513.85	1150.55	1228.55	1279.08	1513.92	2028.73
202183_s_at	830.47	833.6	979.68	938.83	1117.17	754.73	902.07	1049.5	807.37	1102.15	1012.01	746.74	884.36	555.42
202184_s_at	646.41	689.31	776.34	583.73	503.93	791.4	698.72	584.34	977.84	866.31	656.56	796.67	839.44	987
202185_at	1227.19	981.75	1332.38	1328.17	2084.51	1464.54	1579.35	1965.54	2092.96	1955.63	1937	1940.35	1440.95	1656.4
202186_x_at	22.95	29.85	18.27	34.32	19.93	16.89	27.17	23.39	21.66	11.71	20.51	20.45	11.09	18.79
202187_s_at	1702.01	1555.59	2195.51	1907	2269.27	1451.36	2379.82	1224.9	1144.27	1329.29	979.9	1330.46	1454.4	1845.06
202188_at	111.13	164.9	97.99	81.04	83.04	113.41	48.14	119.29	142.83	109.25	73.51	129.42	393.43	58
202189_x_at	700.03	640.07	687.83	562.14	754.64	811.68	977.69	1377.6	1208.79	1302.6	1345.77	1384.71	1347.69	1460.86
202190_at	312.9	273.33	91.86	83.98	53.6	274.28	138.11	96.87	309.82	135.87	66.55	86.04	400.02	139.77
202191_s_at	834.2	252.87	339.12	283.21	338.52	885.42	647.58	683.67	87.69	298.01	621.5	235.49	752.46	918.75
202192_s_at	1628.88	1556.48	978.11	1801.12	1130.07	2216.31	1378.11	2204.51	1773.13	1960.92	1718.47	1771.82	1533.74	1808.12
202193_at	226.86	215.09	98.18	86.35	45.88	237.64	127.11	211.96	220.68	262.32	205.33	180.56	195.62	353.16
202194_at	3881.14	2697.44	3887.13	3435.26	2789.98	2342.95	2857.48	1866.17	1590.31	2002.59	2127.18	1920.58	2782.1	2149.63
202195_s_at	736.95	644.07	876.9	370.47	501.97	509.82	776.62	336.15	382.68	341.06	293.87	242.05	321.51	401.3
202196_s_at	91.03	115.12	105.25	197.84	140.62	282.54	102.12	339.93	546.69	723.83	458.98	595.38	329.54	438.88
202197_at	1452.9	1071.65	1330.58	1839.65	1670.32	1727.44	1503.84	1146.21	1375.22	1365.66	1343.05	1024.6	1548.05	1395.43
202198_s_at	348.62	247.53	446.44	284.86	110	316.96	320.63	69.53	266.93	172.32	90.63	236.23	243.17	350.82
202199_s_at	884.27	999.44	1149.79	1705.1	1507.39	666.16	983.66	793.19	786.44	782.35	1081.4	753.3	766.29	808.51
202200_s_at	901.52	904.34	1041.5	894.53	979.17	951.27	697.44	690.32	868.77	618.16	689.03	679.96	667.46	694.63
202201_at	1247.27	1000.11	1815.28	2292.65	1747.14	1623.88	1457.58	1186.21	1832.57	1706.36	1171.32	1278.01	1855.6	986.31
202202_s_at	921.9	531.27	356.64	353.44	471.84	651.4	592.23	1308.28	1598.55	1693.41	1778.76	1714.77	1058.01	1494.23
202203_s_at	866.55	1435.14	344.44	540.52	507.25	1259.39	1877.45	2270.24	740.01	715.52	240.12	1138.47	788.14	558.74
202204_s_at	802.14	1084.28	1036.88	1217.85	836.75	980.41	910.18	1196.51	620.02	723.58	856.1	915.33	747.03	841.14
202205_at	440.1	304.34	455.6	477.17	627.46	647.66	805.21	684.43	561.43	940	870.75	586.36	523.54	486.92
202206_at	240.55	219.81	168.7	208.05	380.38	183.44	268.71	805.64	438.46	404.45	573.59	294.51	229.16	711.19
202207_at	286.01	120.5	392.24	287.89	473.08	249.23	326.31	449.33	651.34	159.95	303	477.49	353.81	827.08
202208_s_at	57.21	29.67	37.66	48.84	66.57	87.61	129.6	134.63	98.99	246.47	133.66	380.56	120.94	125.29
202209_at	3135.14	2458.24	3179.57	3481.04	2560.49	1784.99	2174.54	2658.41	2286.75	1947.09	2069.14	2056.68	2202.85	1472.07
202210_x_at	187.93	233.24	704.4	419.17	436.11	741.76	729.4	622.67	661.5	536.46	208.97	919.39	83.56	129.26
202211_at	970.15	854.66	960.78	493.92	632.69	726.96	666.93	1071.54	977.38	1164.83	895.96	889.85	951.55	1224.09
202212_at	56.55	94.01	43.52	189.21	50.77	71.83	33.55	447.16	419.99	123	326.05	63.46	389.23	142.22
202213_s_at	575.52	1142.94	1058.37	667.88	569.46	494.75	635.02	371.18	285.58	742.35	486.83	529.76	699.4	666.6
202214_s_at	271.81	192.59	91.16	34.02	65.24	472.35	111.26	187.08	354.11	318.96	102.79	862.6	411.84	564.9
202215_s_at	1287.3	1181.38	1465.33	1131.3	1096.83	1402.22	1463.74	1171.23	797.92	676.15	1158.49	981.6	1233.62	777.78
202216_x_at	1426.07	1524.75	1480.72	1351.86	1339.19	1321.7	1805.49	1420.65	1430.69	1406.78	1674.53	1599.46	1290.5	867.45
202217_at	3086.85	4656.46	4818.56	3904.53	4831.1	3739.04	4715.17	4458.16	5989.82	4878.08	5394.11	4020.43	4675.15	4679.56
202218_s_at	228.53	380.03	182.36	437.17	441.78	507.89	424.91	1237.81	1108.23	1591.67	896.53	791.19	597.62	435.34
202219_at	3044.38	3322.23	3840.43	2691.78	2259.27	2635.34	3116.32	1665.68	736.83	1960.5	1966.95	1539.91	1772.18	1238.28
202220_at	1135.22	1344.56	1923.53	1829.02	2319.48	1114.05	1742.98	1225.08	1743.39	1369.33	1634.11	1771.15	1685.43	2145.78
202221_s_at	614.57	360	780.37	504.03	394.22	820.88	487.69	408.47	321.79	339.45	595.75	222.31	446.98	600.91
202222_s_at	28354.91	40182.31	39288.05	24192.16	40449.31	29954.19	29311.46	49117.71	36723.45	41409.09	39659.9	35896.18	36920.41	27554.27
202223_at	518.59	438.99	462.7	530.48	438.97	442.24	743.78	833.69	1175.96	856.84	608.92	750.71	427.42	595.7
202224_at	967.14	904.98	942.35	874.37	1516.35	817.64	1448.18	1085.5	1064.77	1147.73	1194.04	1297.32	1280.94	1019.21
202225_at	1022.2	555.95	687.49	712.65	850.76	760.37	977.57	993.13	800.65	706.91	848.71	648.56	840.52	991.39
202226_s_at	422.21	195.47	497.32	739.29	262.72	178.67	665.78	1204.3	638.97	720.68	1013.5	1039.64	921.04	207.51
202227_s_at	1074.42	804.73	966.88	826.92	754.37	1026.67	958.47	908.21	1338.84	1139.53	1234.09	1479.84	1054.72	1280.83
202228_s_at	3270.57	3145.58	4093.81	2584.83	3090.78	3627.32	1914.68	2799.38	4094.64	3350.33	3018.55	3238.53	3923.63	3412.19
202229_s_at	321.13	73.21	104.7	127.23	754.4	94.67	449.4	637.22	337.38	416.9	255.2	681.13	325.67	256.7
202230_s_at	1301.7	1777.37	1462.22	1239.3	1024.94	1899.34	948.47	994.69	791.91	642.65	1058.86	739.47	1663.59	751.52
202231_at	2396.41	2016.33	2444.56	1723.33	2038.56	2196.46	1646.02	2488.72	2767.48	2278.07	3150.08	2251.96	2569.03	2114.67
202232_s_at	1838.61	1710.05	1998.59	1459.14	1006.1	1929.1	1756.54	1553.28	1638.44	1272.7	1959.39	1476.26	1887.29	1739.69
202233_s_at	11058.94	15425.88	15771.37	13225.21	8049.34	9480.1	9825.08	10691.31	10053.92	12996.87	9879.43	12392.87	12242.67	8047.49
202234_s_at	895.65	948	1687.61	846.62	999.62	809.36	1060.07	499.05	536.57	1318.44	1236.49	752.05	812.35	781.13
202235_at	411.96	537.8	1135.38	324.17	208.8	259.17	428.87	119.19	67.78	621.95	217.72	350.69	378.35	196.49
202236_s_at	3541.33	5129.08	7983.34	2341.96	989.9	2475.25	3909.31	2538.13	1735.27	4364.89	2913.47	2989.96	2415.62	1158.88
202237_at	353.11	875.53	642.57	168.26	846.56	2164.45	1894.39	6164.28	8750.13	1329.44	2989	6260.71	6317.71	4698.61
202238_s_at	78.2	541.48	458.86	49.89	296.77	1262.99	1653.18	4822.91	7711.83	564.82	2441.4	5196.24	5377.24	1781.6
202239_at	1150.88	1272.31	1227.44	1093.32	1498.8	1262.4	1460.29	1919.64	2280.1	1925.17	2083.06	2003.51	1728.04	2060.19
202240_at	79.07	35.77	20.46	153.68	81.49	113.15	277.07	350.43	44.36	47.12	84.6	299.58	51.38	296.53
202241_at	4817.68	2198.28	2531.28	3269.54	2067.38	3628.96	3628.46	1828.44	1354.9	1863.68	2502.3	1624.48	2621.24	2039.88
202242_at	4760.36	5072.95	6687.47	4507.62	6531.94	4709.03	5888.87	4708.33	4390.77	4145.57	4709.98	4689.24	4319.23	3023.47
202243_s_at	2523.48	2635.78	3061.65	3163.48	2594.43	2476.94	2172.64	3152.15	2826.37	2383.64	2193.86	2570.11	3475.54	2047.62
202244_at	4933.55	4498.79	5488.85	5301.2	5287.83	4494.6	3283.2	4745.74	3438.43	3132.08	3626.69	4197.37	5887.07	3846.74
202245_at	2140.05	2051.1	2451.66	1810.54	2710.98	1427.02	1574.25	1476.23	1248.07	1072.29	1477.01	1144.93	1405.17	1507.72
202246_s_at	1424.16	1438.09	1623.03	1808.37	1572.47	2014.08	1887.71	2082.36	1335.26	1507.89	2037.15	1882.93	1658.21	1559.74
202247_s_at	501.73	681.54	735.48	737.3	631.4	584.88	893.5	625.67	514.22	567.88	773.45	552.08	787.2	372.67
202248_at	264.98	475.38	319.45	410.8	222.39	137.94	131.32	401.05	425.45	314.67	504.39	554.21	274.48	245.2
202249_s_at	1895.91	868.3	2133.68	1835.84	832.14	1437.23	2007.91	574.88	880.44	1326.22	973.22	1292.7	1509.26	711.06
202250_s_at	2286.69	3125.44	3034.98	2432.05	1691.25	1739.62	2034.08	1174.76	1014.71	1803.22	934.82	1260.86	1950.56	941.47
202251_at	66.66	279.54	228.72	181.9	145.32	184.79	256.87	250.37	532.75	208.85	295.08	263.33	271.21	221.52
202252_at	1857.04	1090.08	1328.84	1737.52	2656.76	1087.31	1947.76	2642.24	2998.54	2499.59	1994.98	1856.54	2145.32	2197.79
202253_s_at	636.96	917.41	869.52	868.78	590.16	760.1	607.52	854.86	773.12	463.4	512.14	696.31	739.34	532.07
202254_at	67.18	77.74	84.02	345.66	115.92	75.28	92.11	62.51	69.69	87.46	37.88	66.51	55.74	77.42
202255_s_at	27.98	39.89	36.76	34.86	57.59	25.53	31.32	45.67	37.76	43.8	47.19	28.57	27.74	39.13
202256_at	147.11	411.64	222.36	274	294.95	178.57	123.75	581.85	466.11	311.62	453.18	143.79	524.87	413.85
202257_s_at	96.71	125.63	121.72	134.56	126.1	49.11	59.81	367.25	392.73	116.13	96.43	70.53	114.33	104.62
202258_s_at	1730.78	1228.63	1108.18	1067.44	1175.31	1128.57	1390.34	1116.3	821.15	1286.84	817.25	753.85	1325.05	1254.15
202259_s_at	831.63	612.6	958.97	485.18	691.45	919.93	795.43	581.92	748.41	1059.25	701.45	610.43	540.44	772.89
202260_s_at	526.38	468.32	607.63	493.68	505.28	551.03	850.81	475.25	759.04	799.62	737.37	928.72	543.88	863.87
202261_at	2080.91	2271.22	2157.86	3718.17	2215.09	2013.69	2241.5	1215.72	1492.35	1695.04	1986.27	1528.17	1737.47	1838.53
202262_x_at	407.23	102.15	112.72	184.32	1008.56	690.83	330.8	1452.67	1606.26	1271.64	1052.8	1338.42	806.64	1252.03
202263_at	10575.64	13735.91	15777.93	11053.98	12802.59	12288.21	9756.22	12273.47	9888.31	12444.71	12070.9	15010.57	12230.62	6059.03
202264_s_at	1088.79	1151.43	1439.22	974.49	1137.23	1254.36	1081.2	1616.99	1352.79	949.81	1281.04	820	958.54	754.66
202265_at	1573.76	2141.82	2166.48	1401.26	1113.66	1353.57	672.79	877.88	958.5	770.14	875.74	1006.48	1414.44	1548.65
202266_at	1108.25	1075.69	880.54	781.81	615.2	917.9	792.47	1030.97	1046.05	911.76	720.43	1028.78	1095.51	1308.54
202267_at	410.68	311.49	243.36	428.97	436.17	329.91	200.46	460.03	360.03	103.9	635.78	444.78	472.64	321.19
202268_s_at	1496.71	1251.69	1470.06	1671.08	1415.23	1890.3	1823.51	1786.46	1631.74	2183.23	2107.51	1847.73	1576.94	1715.92
202269_x_at	353.31	343.41	172.85	27.6	81.94	528.95	124.75	536.26	815.91	581.88	865.51	698.65	382.89	104.23
202270_at	270.1	242.31	236.03	75.46	60.47	385.72	96.16	360.15	545.93	275.79	383.52	515.06	209.24	383.1
202271_at	965.42	1124.21	1496.82	1185.7	682.16	1359.03	691.61	1118.92	957.87	714.31	751.57	938.6	943.96	885.4
202272_s_at	1343.66	1385.86	1130.84	780.17	812.73	1051.96	1516.44	563.4	457.25	781.66	431.23	655.77	904.3	629.77
202273_at	889.8	1383.67	963.99	769.27	958.94	731.49	1106.97	2332.15	2481.09	2138.45	2114.99	2319.74	1512.22	1151.26
202274_at	412.92	479.54	575.57	613.31	641.92	873.93	751.31	1034.3	1507.19	697.22	1405.22	584.6	433.5	628.68
202275_at	47.95	23.54	71.63	87.82	53.22	133.62	172.72	228.08	307.48	22.36	34.77	49.6	177.18	320.45
202276_at	1945.72	2626.62	2226.62	2853.18	2357.02	1580.76	1733.82	1520.74	1757.43	1506.02	1410.62	1660.85	2704.39	1351.36
202277_at	777.94	677.36	711.07	736.58	927.48	1336.73	839.74	988.31	1492.69	962.11	1027.9	1197.35	1258.06	1844.78
202278_s_at	281.12	274.42	224.51	260.92	231.04	307.58	414.69	127.06	335.14	236.68	171.33	335.39	281.73	300.38
202279_at	2955.62	4219.39	3888.97	3911.86	2814.31	3230.73	2047.4	2749.17	2649.31	3149.68	3551.44	2418.72	2677.95	2952.52
202280_at	30.03	30.57	31.18	44	27.41	32.93	62.43	51.91	27.78	19.52	43.19	18.58	10.48	35.03
202281_at	117.98	127.59	108.55	142.84	189.98	119.95	137.1	274.61	209.9	92.36	80.23	98.5	503.97	681.23
202282_at	1630.4	1873.59	2039.86	1981.7	2773.04	1567.59	1424.9	2307.89	2266.33	1645.9	2265.31	2278.96	1859.22	1883.78
202283_at	11406.59	9586.12	7017.37	11219.66	9249.08	9924.15	8417.67	14919.97	12616.31	15157.37	15030.36	15958.31	12868.05	12057.96
202284_s_at	165.11	396.21	65.72	648.11	121.88	514.57	963.72	1724.2	2541.28	1456.62	1788.1	1937.26	958.78	1874
202285_s_at	36.4	80.94	70.77	238.61	269.11	84.52	51.1	66.99	87.04	191.01	33.25	118.68	61.78	132.21
202286_s_at	289.84	214.88	140.59	111.45	363.91	165.49	204.99	226.06	41.13	250.9	196.88	172.66	145.36	248.49
202287_s_at	144.8	99.87	179.9	237.1	277.23	121.19	185.47	15.42	43.1	42.18	87.72	144.03	92.27	122.94
202288_at	344.03	478.3	412.16	512.65	685.59	468.57	472.26	675.47	258.67	718.98	751.87	476.21	337.93	251.57
202289_s_at	4846.88	4694.7	6095.52	3528.72	6109.25	4203.01	3109.3	2485.08	2370.76	1995.39	3163.99	3102.69	4034.02	2529.95
202290_at	1674.97	2257.3	1667.41	3356.59	1201.2	1080.11	1557.76	1507.31	1384.1	1402.1	1159.65	973.43	1638.41	647.47
202291_s_at	2673.39	2059.25	911.84	2582.03	3691.53	3053.29	2014.21	6121.97	15941.12	6566.4	3986.03	10839.35	4936.65	9458.57
202292_x_at	1833.61	1878.27	2053.32	2050.62	2313.77	1606.42	1854.98	1593.67	1479.51	1659.67	1718.28	1656.12	1518.59	2650.3
202293_at	634.66	932.63	748.46	813.26	90.29	636.49	562.16	316.22	360.95	344.89	223.8	457	610.02	454.18
202294_at	1026.82	1048.91	1012.95	1359.8	959.6	1429.63	1202.94	769.59	916.41	950.49	971.49	1025.53	847.6	1173.59
202295_s_at	968.8	848.62	1044.35	790.99	1746.12	808.87	917.13	2290.57	2115.37	1293.75	1597.05	2380.39	1062.47	1812.2
202296_s_at	1426.93	1932.61	2315.42	2759.5	2042.31	1785.98	1850.89	2198.5	1650.44	1287.29	1522.92	2044.94	1948.25	1461.85
202297_s_at	765.21	1115.14	794.31	938.2	742.21	967.96	730.55	1234.16	1192.65	1088.93	840.1	1024.82	1077.35	1105.45
202298_at	15299.42	22937.44	21804.56	19846.02	13862.39	11980.68	7911.99	14707.67	13581.78	16390.23	14907.46	13367.17	14285.33	7548.94
202299_s_at	4179.65	5154.82	4749.49	4155.99	4595.07	3491.68	1804.97	3550.39	3026.26	3903.04	4712.92	4064.74	4148.35	2597.98
202300_at	6229.52	6426.49	5953.39	6642.54	3819.84	4187.95	4980.78	4791.46	4461.41	5740.58	5656.08	6908.8	5791.18	3565.07
202301_s_at	1127.84	1044.55	1037.71	1215.05	905.19	1044.84	1325.11	593.64	696.27	905.12	331.41	503.6	751.24	716.04
202302_s_at	2561.07	2926.76	3143.76	3196.12	4398.46	2133.87	2488.86	2068.81	2677.9	2666.95	1881.24	2326.96	2237.06	2793
202303_x_at	289.54	384.43	651.77	389.35	219.59	62.9	339.56	351.24	531.89	306.95	302.36	340.68	334.76	258.71
202304_at	816.86	589.49	554.78	645.49	670.58	1028.6	794.99	1020.18	1430.85	892.72	936.62	1129.04	845.88	1427.04
202305_s_at	10711.54	3510.43	2486.28	4255.92	7170.66	2721.53	5860.58	4743.77	2754.52	3629.67	3176.95	798.53	2395.52	1435.8
202306_at	2698.41	2172.45	1943.68	2448.32	1762.45	2552.15	2352.14	2492.72	2552.23	2784.41	1775.28	2796.27	3235.02	4132.18
202307_s_at	469.82	493.69	187.13	288.13	506	557.48	372.71	634.21	745.24	698.7	637.52	708.99	625.11	804.07
202308_at	683.89	529.77	272.03	907.37	705.97	785.38	665.93	672.36	896.29	1133.38	872.42	869.93	486.51	1347.25
202309_at	1724.99	1891.45	2144.32	1384.22	1362.36	2062.67	1546.25	1541.35	1494.04	1894.2	1858.48	1892.26	1500.12	1593.35
202310_s_at	3668.67	1357.55	694.67	305.16	1009.53	3785.1	9223.33	53346.35	53087.43	39166.53	35405.21	35375.98	19412.94	23947.86
202311_s_at	537.44	409.52	288.22	177.47	266.64	483.74	1032.79	3252.66	3640.1	2185.54	2928.13	2842.89	2232.92	1286.55
202312_s_at	233.7	260.1	422.55	129.96	479.94	191.69	447.88	303.33	159.85	166.1	527.82	64.68	274.38	342.49
202313_at	2442.19	2786.73	2468.57	3361.12	2063.76	2289.86	1976.48	2330.33	2053.41	2380.29	1545.61	1968.6	1618.77	1237.74
202314_at	145.48	200.69	316.31	107.77	203.74	234.46	248.89	250.03	376.72	280.67	522.77	228.69	208.7	221.71
202315_s_at	322.38	315.03	377.23	454.85	523.28	449.19	72.26	312.29	608.79	750.1	483.71	506.29	236.86	617.16
202316_x_at	114.52	114.23	594.53	132.76	65.28	107.73	298.56	44.73	72.36	53.2	54.38	79.5	311.55	54.06
202317_s_at	1942.13	2303.01	2279.41	1571.04	1432.61	1938.61	2235.14	1577.15	1426.24	1203.11	1516.25	1502.02	1914.33	1539.33
202318_s_at	1257.11	1549.62	1344.85	751.13	951.1	1240.18	1019.63	1088.82	1109.53	1040.14	799.81	1019.62	1190.2	971.32
202319_at	529.32	469.67	516.94	395.34	424.59	315.23	302.26	319.74	294.98	362.67	492.79	317.7	358.93	268.48
202320_at	1067.31	1021.62	930.96	763.85	378.4	1155.49	583.33	1248.16	906.83	803.09	1306.55	971.75	1446.77	1090.88
202321_at	399.84	553.77	327.46	220.1	347.2	408.17	326.71	440.35	347.49	223.09	468.12	423.1	375.44	436.23
202322_s_at	1657.73	1179.32	1064.96	1222.95	1013.94	1143.99	1409.55	1248.98	1189.75	1223.92	1249.99	1491.24	1424.87	1081.92
202323_s_at	781.16	682.64	775.49	706.22	634.29	824.82	579.53	446.48	395.19	417.17	514.86	209.06	345.61	489.04
202324_s_at	750.51	900.94	1066.07	687.32	1000.93	911.1	917.1	908.38	1017.62	948.54	775.1	1367.07	1124.43	1057.44
202325_s_at	12930.82	16586.9	15625	12250.65	10427.53	9653.84	9015.41	13233.87	10164.13	16121.24	15445.53	14730.81	11592.76	8881.36
202326_at	26	40.12	19.73	28.75	66.69	170.92	28.88	61.15	135.44	391.33	555.2	583.06	111.11	141.83
202327_s_at	404.99	368.56	393.77	355.44	505.37	631.3	576.26	642.14	362.37	390	417.07	335.98	242.82	440.93
202328_s_at	624.91	1070.68	992.19	797.29	955.26	1302.31	1084.44	1048.92	864.23	696.9	736.26	1011.09	1110.65	911.54
202329_at	303.23	236.61	377.68	146.01	130.13	80.15	125.27	770.08	581.68	987.13	506.13	628.08	357.28	629.35
202330_s_at	849.81	600.85	602.66	597.72	508.72	637.81	493.56	735.72	828.93	589.93	847.68	529.01	723.29	488.96
202331_at	1618.92	1433.59	1622.34	1869.76	490.51	1614.12	1320.3	1463.35	1572	1474.55	1664.12	964.19	1198.92	1454.57
202332_at	620.07	797.15	750.89	292.93	638.11	608.75	545.22	388.16	385.85	909.61	876.47	451.44	623.58	821.06
202333_s_at	6991.14	5817.1	6440.25	7643.81	5423.49	5813.28	5891.68	4184.26	3822.12	4560.18	3601.31	3735.9	5474.46	3893.79
202334_s_at	6675.87	5893.21	5425.03	2849.97	6810.25	4087.93	4547.12	2444.17	1264.72	1830.29	2490.41	1746.44	2044.83	1895.19
202335_s_at	244.53	245.64	207.8	246.55	215.34	327.88	199.76	203.25	121.17	162.25	77.98	298.85	137.01	208.08
202336_s_at	5455.68	3834.62	4416.82	2431.15	4563.86	4353.36	3986.71	4746.78	7891.27	5177.69	5998.67	7182.19	5921.96	6876.66
202337_at	1264.69	1680.58	1323.78	1314.09	1408.29	1304.82	1211.05	1233.7	898.59	1016.06	1313.11	1170.77	1091	1073.13
202338_at	45.36	78.37	51.7	84.78	110.98	74.2	66.03	79.36	103.04	109.05	93.26	280.26	29.23	307.87
202339_at	48.86	52.95	78.97	81.85	57.93	88.2	102.41	95.61	422.86	58.62	151.85	99.45	151.45	121.27
202340_x_at	1059.15	332.72	134.05	994.32	989.49	648.41	679.91	475.97	694.09	479.84	380.88	425.06	383.95	439.39
202341_s_at	100.78	237.09	114.04	270.98	341.91	422.7	251.98	60	84.42	361.46	270.88	300.42	295.88	241.82
202342_s_at	286.56	307.92	296.86	208.39	436.83	310.31	283.02	321.73	277.91	292.74	323.22	515.99	370.43	397.45
202343_x_at	16002.1	21147.62	21223.11	20592.99	25791.29	15423.96	15393.4	19453.16	16506.18	23203.29	21545.91	22327.42	14430.25	11442.69
202344_at	1406.22	1143.8	1356.98	1805.4	1334.02	1072.29	1104.66	768.58	749.24	1216.4	848.06	817.55	1216.19	1390.78
202345_s_at	2135.19	1381	1397.01	1381.31	4639.97	2100.06	2587.52	4531.89	5048.62	4046.86	3180.8	3270.22	4551.75	3058.88
202346_at	742.23	1044.29	1152.57	811.35	290.16	755	561.15	510.62	337.47	520.49	551.16	247.8	732.55	620.17
202347_s_at	951.92	919.52	705.3	548.49	187.08	848.06	745.28	761.58	735.52	773.05	650.96	449.86	922.07	832.36
202348_s_at	577.12	627.35	605.63	954.2	774.15	639.28	767.98	464.06	556.83	617.95	588.9	899.2	555.72	676.81
202349_at	412.95	342.32	348.52	461.05	288.54	617.28	246.73	323.33	207.31	399.17	202.45	190.7	467.45	646.77
202350_s_at	319.01	182.66	216.95	96.55	460.49	1835.08	788.32	629.56	693.96	829.49	894.81	768.93	621.56	625.6
202351_at	2045.35	1426.25	1508.61	2039.25	1021.87	1298.88	1075.55	3595.7	2400.94	2309.3	1632.9	2740.88	2227.94	2553.72
202352_s_at	1998.79	1831.25	2043.19	1681.62	1424.06	1566.35	2024.78	1625.79	1305.62	1462.22	1563.91	1568.13	1758.34	1445.96
202353_s_at	2731.3	2820.29	3017.32	2708.42	1976.49	2708.46	2356.68	1645.24	1439.15	1371.62	1963.53	1871.17	1978.51	1362.84
202354_s_at	247.37	308.87	282.36	74.06	336.41	144.52	50.06	204.22	80.91	399.8	371.13	92.78	405.37	68.66
202355_s_at	150.96	219.84	170.93	278.81	378.08	283.88	358.77	453.26	668.69	407.34	446.69	446.4	433.92	327.76
202356_s_at	893.44	627.59	480.38	810.32	859.93	575.82	883.88	474.37	575.83	402.42	1206.11	754.83	712.98	973.99
202357_s_at	323.6	267.43	493.39	332.12	685.67	358.54	255.14	511.42	833.76	149.08	563.69	923.21	386.72	596.6
202358_s_at	593.47	1064.42	997.26	442.45	578.17	552.48	614.82	515.33	688.46	198.99	188.92	239.04	494.22	359.36
202359_s_at	404.92	963.57	601.37	322.06	383.37	874.57	378.19	332.86	516.44	270.89	430.06	242.97	380.79	250.55
202360_at	1629.32	1306.79	1608.3	1050.13	1486.23	1759.86	1418.01	1390.86	2175.92	1685.75	1682.87	1657.22	1371.59	1718.95
202361_at	971.18	920.55	1100.79	1456.45	2012.17	971.04	1062.56	930.18	758.57	1210.5	1165.04	1182.53	894.81	827.05
202362_at	2595.93	3984.86	3650.27	2847.75	2611.66	2508.77	1307.39	1758.8	2058.34	2060.2	2298.25	1475	2449.19	2941.78
202363_at	752.59	797.61	1167.92	1030.91	1545.39	505.69	889.91	1612.35	1518.95	1297.66	1864.81	1712.29	988.13	1219.75
202364_at	2668.4	3057.88	4733.75	1488.71	3085.08	2892.61	3203.94	1935.74	2011.63	2171.67	2050.18	2661.23	2739.16	3978.03
202365_at	335.21	558.4	499.08	531.91	470.19	472.83	494.38	572.66	616.53	641.67	502.15	424.47	629.16	738.25
202366_at	976.86	1122.68	1352.12	1251.88	1263.83	1056.98	1140.92	1460.25	697.5	1495.54	1140.09	1049.07	1118.47	782.83
202367_at	557.31	760.33	709.61	513.17	517.79	425.89	113.3	789.87	407.27	506.4	569.33	475.67	644.5	505.74
202368_s_at	474.14	420.94	269.8	645.86	761.81	555.36	519.15	348.43	377.73	635.87	434.29	723.19	754.78	680.66
202369_s_at	542.62	465.23	667.41	797.37	924.84	662.81	798.16	876.89	1266.25	747.87	613.73	832.47	1054.33	1127.32
202370_s_at	1217.59	1614.12	1496.4	1252.14	1364.31	1178.31	1672.5	1587.9	1759.6	1724.6	1573.87	1596.71	1561.16	2452.97
202371_at	2347.76	2658.17	2045.78	1528.16	1705.9	1779.52	1415.44	1634.61	1967.45	1803.81	1790.37	1995.24	2778.02	3187.21
202372_at	861.74	753.19	977.02	1529.46	1380.99	962.72	862.89	781.27	945.68	1082.43	579.55	963.88	965.75	2091.41
202373_s_at	1906.94	1891.39	1246.46	1481.67	1848.06	1169.61	1403.05	1051.25	1090.91	782.01	1392.45	1121.09	1190.99	1283.24
202374_s_at	590.8	1035.27	1038.02	821.48	747.42	621.24	465.31	482.22	441.49	502.68	540.32	293.84	623.32	703.36
202375_at	170.14	74.24	99.93	96.27	107.98	149.78	191.97	326.24	524.6	472.26	344.53	431.4	289.18	363
202376_at	96.55	469.84	191.5	857.82	505.69	83.22	120.05	1032.88	1628.21	861.04	914.6	1245.97	1440.83	760.74
202377_at	2012.59	1756.14	1738.91	1582.58	1766.76	2264.49	1959.38	2161.35	2200.43	2031.89	2043.65	1855.52	2508.94	3664.94
202378_s_at	2865.12	2099.61	2748.05	2332.93	1625.86	2260.91	3143.23	3546.57	1422.37	2289.66	2520.72	2500.21	2804.49	2271.11
202379_s_at	1133.28	1461.28	1520.63	1093.42	1677.11	1503.14	1878.47	871.99	496.51	447.68	715.26	321.54	1979.25	1479.91
202380_s_at	567.2	892.3	1100.88	898.74	1151.77	695.26	1114.25	1162.87	798.17	1074.26	724.39	978.18	980.69	901.44
202381_at	972.47	658.59	702.32	589.49	627.53	596.02	717.96	1059.63	1000.91	798.9	1006.3	736.09	874.64	1797.88
202382_s_at	461.85	578.02	598.89	515.53	257.17	360.79	125.92	430.04	697.39	191.15	346.97	684.64	669.08	937.49
202383_at	1015.37	1039.61	1223.98	1373.31	1514.26	1343.51	1373.36	941.43	823.35	1038.72	1355.98	667.29	1131.2	993.15
202384_s_at	139.21	348.09	301.91	96.29	77.79	158.62	269.35	400.78	113.25	453.73	352.6	264.39	187.95	172.68
202385_s_at	668.31	939.16	825.51	480.88	991.28	576.46	758.71	1035.45	668.03	753.34	847.09	707.29	659.42	825.11
202386_s_at	822.12	747.48	1090.59	844	778.18	982.79	589.47	915.39	1404.57	930.13	1339.48	1127.47	1219.04	1220.99
202387_at	2040.6	2978.13	3099.55	2809.52	2803.33	2418.73	2033.46	1741.05	1797.78	1923.6	2189.03	2362.52	2407.93	1650.24
202388_at	283.42	528.97	260.41	129.97	70.78	573.29	434.65	1173.03	2430.62	1406.86	1020.51	1735.95	851.15	3246.05
202389_s_at	470.86	637.13	467.68	660.06	520.62	474.94	507.7	551.94	451.47	206.8	130.18	222.97	343.34	614.68
202390_s_at	108.68	74.69	76.98	79.07	57.38	94.29	122.95	104.75	124.81	136.99	148.41	97.18	71.92	136.21
202391_at	473.89	584.15	328.45	474.81	1174.06	643.44	643.45	1473.4	1950.69	1365.62	932.44	1461.95	1240.63	2787.43
202392_s_at	36.06	126.05	168.19	39.83	69.47	50.57	62.39	303.28	353.11	129.52	159.09	223.38	240.37	99.4
202393_s_at	4541.05	2362.98	7341.75	2584.4	2615.17	8865.52	6281.02	2830.24	3668.92	2930.71	3570.8	2251.91	4627.74	2639.92
202394_s_at	1028.97	807.91	893.9	1085.01	1395.85	922.97	1249.05	965.39	672.71	1093.78	1077.9	825.77	829.21	618.27
202395_at	1955.61	502.85	872.16	1393.86	1149.48	670.15	973.93	1185.29	978.56	1105.91	714.74	1113.59	1263.49	1297.84
202396_at	1227.42	1571.27	1612.51	1067.09	1189.97	908.58	1016.6	838.28	1114.3	784.9	684.58	814.36	1201.71	1309.13
202397_at	1672.72	1599.48	1535.32	1604.62	1268.98	1249.15	1419.6	2527.06	1590.03	1970.3	1832.05	1386.86	1383.74	930.24
202398_at	492.83	558.39	429.31	246.22	276.39	542.19	297.35	256.87	187.7	228.36	233.08	17.75	235.68	291.59
202399_s_at	3012.87	2808.14	2537.12	2636.18	3265.31	2904.31	2755.76	2399.15	1814.88	2526.72	2675.03	2254.82	2365.68	2116.62
202400_s_at	479.36	488.21	428.58	612.53	528.17	308.06	844.62	165.83	265.07	48.91	345.02	403.43	404.81	437.47
202401_s_at	592.33	566.41	684.89	895.77	330.2	685.09	529.46	605.46	464	779.97	690.04	649.41	693.76	521.94
202402_s_at	381.48	400.99	383.3	448.12	437.96	484.5	404.53	526.95	607.33	740.66	519.43	547.82	445.96	342.44
202403_s_at	13619.32	5102.18	2648.04	2358.86	3090.54	11243.77	15107.89	62528.2	62433.49	47473.16	39814.85	38706.42	27823.01	46926.27
202404_s_at	4181.7	1561.01	649.03	816.85	1002.6	2388.3	3877	30883.09	34211.02	18854	22202.01	23704.88	15010.34	21343.04
202405_at	244.67	348.21	467.41	333.65	260.41	289.13	289.87	343.86	343.57	383.71	324.35	414.36	363.89	281.87
202406_s_at	1122.64	995.32	859.28	891.48	750.85	1086.65	1279.15	1217.44	1382.79	794.06	667.25	1134.83	1302.26	1457.01
202407_s_at	476.29	361.77	360.54	560.61	245.61	370.01	258.15	440.42	217.37	202.1	241.35	463.87	533.82	382.02
202408_s_at	733.09	766.58	777.23	1116.74	1040.12	1291.43	649.29	1012.78	1364.54	817.86	1009.17	830.27	1119.98	1168.74
202409_at	3634.27	4200.6	3502.43	3639.09	4595.72	10142.71	10879.03	13541.08	20029.85	15513.64	15789.87	14343.81	11564.34	17073.93
202410_x_at	404.55	72.05	85.81	76.92	208.66	2907.63	3074.1	1494.75	1533.34	805.58	1399.2	274.35	2880.83	1692.35
202411_at	1112.93	1177.33	807.9	582.31	2032.78	1682.43	1320.6	2629.49	1954.5	1889.83	2428.75	5493.48	1184.34	808.72
202412_s_at	654.32	421.49	540.08	376.63	300.06	962.73	760.56	288.98	169.53	212.91	83.26	177.47	635.57	326.57
202413_s_at	1001.46	614.46	880.76	1160.33	776.64	1411	1304.41	834.93	1014.53	862.09	928.78	1070.67	1375.38	1614.83
202414_at	288.55	439.24	435.05	380.51	713.34	249.59	476.7	738.12	756.64	615.91	636.08	597.39	494.41	416.6
202415_s_at	368.48	626.47	751.86	927.8	200.41	589.29	514.86	841.99	450.88	715.61	523.27	593.72	748.71	531.15
202416_at	682.79	1311.31	775.15	2553.26	1204.63	1477.73	1488.47	1120.98	1837.44	1304.6	1506.25	1200.96	1197.45	987.92
202417_at	1984.42	1738.4	2198.71	3018.54	1627.54	2421.25	2041	1526	1311.5	2201.86	1438.12	1562.67	2091.7	1552.27
202418_at	1569.26	1960.28	1771.69	2389.38	1372.78	2209.18	1502.74	1711.29	1456.05	1455.92	1468.94	1539.92	1843.44	1980.81
202419_at	933.71	1058.08	936.86	1048.46	991.16	1049.95	904.51	543.47	782.64	415.29	705.25	708.69	969.52	1021.87
202420_s_at	781.26	377.42	1014.63	615.57	683.7	759.15	759.09	1078.46	1226.54	1139.6	1328.75	943.99	842.18	527.15
202421_at	757.88	436.03	530.01	481.89	1025.93	767.27	710.52	714.01	672.91	749.74	986.98	915.52	533.65	1052.23
202422_s_at	252.34	255.56	272.66	124.2	233.39	188.07	180.4	252.61	219.65	382.63	189.88	387.91	269.01	418.79
202423_at	1495.79	1729.35	2203.92	2358.87	2569.33	2072.19	2658.89	1673.93	2092.26	2080.87	1816.55	1978.98	1864.82	1860.97
202424_at	3282.58	3180.91	3467.83	3507.29	2680.53	2383.96	2888.29	3574.81	4061.97	4186.89	4369.69	2445.49	5083.41	3036.21
202425_x_at	3818.09	3214.03	2654.97	3900.91	2426.47	3743.65	3801.08	2238.74	2366.26	3056.48	2731.99	2470.46	2384.36	2394.2
202426_s_at	693.36	678.59	429.99	1201.7	192.62	722.49	793.89	348.87	189.27	494.39	353.45	252.83	290.97	238.46
202427_s_at	5237.69	5392.63	6458.09	6024.6	3896.22	4616.26	4415.89	3417.85	3800.93	4847.14	3938.44	3806.46	4614.26	3715.19
202428_x_at	11287.69	7361.2	7557.54	7662.57	5974.2	6966.22	6232.43	8837.56	6646.78	9516.47	9983.31	9796.48	6843.41	7755.4
202429_s_at	4778.37	3207.36	2037.82	3409.12	1683.31	5345.74	4632.53	2373.09	2022.25	3625.25	1928.31	3052.97	2947.1	3171.64
202430_s_at	199.78	155.11	138.19	120.91	190.03	268.5	180.29	318.22	1071.11	140.5	272.69	658.13	501.71	549.8
202431_s_at	304.33	303.73	221.66	178.87	377.19	358.77	459.92	152.41	1009.47	415.3	387.17	331.57	421.49	462.38
202432_at	13190.7	16621.76	13773.63	17329.4	11287.09	8575.85	7425	5986.93	5983.19	5582.06	6680.26	5725.34	10284.02	6629.85
202433_at	2038.79	2435.79	2037.63	2262.6	1442.36	1731.31	1964.85	1371.16	1047.21	1225.3	2026.3	1662.04	2060.53	1551.67
202434_s_at	37.54	27.66	19.52	97.26	88.64	44.96	55.19	76.53	28.53	34.9	38.08	22.97	89.25	36.03
202435_s_at	403.5	210.57	95.51	350.21	692.01	525.18	434.03	517.32	370.2	284.3	339.21	251.98	318.25	383.19
202436_s_at	253.04	375.55	325.62	563.52	823.4	1121.77	609.05	671.86	778.71	465.56	450.69	772.64	679.33	826.68
202437_s_at	101.82	183.67	97.2	212.3	602.66	528.63	218.03	540.74	569.84	354.83	364.55	500.97	496.22	645.94
202438_x_at	141.24	261.36	252.47	224.59	221.75	93.21	236.63	89.52	169.53	154.02	113.28	34.18	142.48	193.46
202439_s_at	633.35	482.71	487.36	395.23	709.06	425.64	623.86	417.34	310.69	434.73	631.17	436.94	480.53	585.49
202440_s_at	541.61	356.64	401.32	549.69	766.7	395.36	416.09	834.82	1119.18	553.53	1129.31	832.83	685.21	688.78
202441_at	998.45	743.65	605.77	538.33	893.06	1236.51	1195.05	720.33	1003.62	667.17	1038.56	1049.17	803.04	1323.53
202442_at	2845.25	2244.9	2210.42	2452.57	3674.55	2674.12	2550.56	4297.83	4096.29	3645.31	3552.41	4463.93	2792.53	3907.97
202443_x_at	1383.01	1299.87	1068.7	1041.88	1928.48	2049.94	1393.09	1933.4	3065.64	2074.29	2139.47	2552.22	2660.31	3652.84
202444_s_at	471.69	352.18	398	389.25	492.01	444	459.3	392.93	368.19	561.24	265.7	369.95	504.13	265.05
202445_s_at	326.31	318.46	315.49	387.16	569.93	487.78	297.96	242.13	342.91	271.05	410.46	361.05	290.02	522.11
202446_s_at	708.27	538.85	622.74	387.88	772.49	710.68	691.65	768	1434.44	705.7	950.04	1970.92	1011.99	1193.57
202447_at	5037.32	4731.93	5688.12	2509.09	3262.26	3485.28	3271.09	2591.55	2111.07	4395.08	3068.57	3041.77	3259.16	2866.81
202448_s_at	915.52	823.01	768.34	647.99	1063.23	588.53	1078.13	622.95	601.23	698.53	409.25	534.11	618.66	593.28
202449_s_at	5021.37	4330.58	3419.5	4657.55	2745.44	5074.94	3983.99	2005.58	1260.75	1898.18	2085.07	1846.73	2929.04	2103.07
202450_s_at	1052.39	1694.9	1252.94	1231.27	2701.05	1610.78	1928.17	2857.82	3153.81	2721.59	3033.72	3226.36	1870.09	3559.17
202451_at	491.73	604.01	517.76	573.98	540.08	499.75	617.1	410.48	402.42	349.51	541.79	623.21	504.17	561.14
202452_at	911.13	978.83	833.76	145.29	332.82	701.1	566.75	104.31	147.96	485.05	273.61	108.04	850.85	1020.21
202453_s_at	686.83	767.63	817.63	732.53	688.64	636.36	968.94	680.12	541.75	693.35	580.94	742.44	654.45	434.57
202454_s_at	445.99	475.16	347.74	945.22	1032.96	703.79	719.09	928.51	1017.9	638.9	917.97	1296.41	816.52	1609.58
202455_at	1131	1217.74	1280.49	1533.7	1690.16	1211.46	1416.66	913.6	1437.86	1191.74	1053.82	1019.78	1200.43	592
202456_s_at	101.08	175.39	162.37	86.07	60.7	98.34	99.82	348.58	348.22	118.62	258.55	76.23	137.1	49.77
202457_s_at	4124.42	4248.03	2286.45	3609.35	1228.78	4012.24	3771.27	1779.91	1363.89	1885.6	1293.38	2854.59	3213.85	2278.16
202458_at	2260.89	1985.18	1747.88	913.55	909.17	1190.46	1242.26	1392.56	2364.52	2297.38	1385.88	1931.77	951.96	2522.83
202459_s_at	363.88	326.9	422.36	414.26	493.7	429.91	428.59	506.86	513.72	342.71	569.8	393.01	462.23	635.85
202460_s_at	573.49	277.78	500.29	209.02	368.26	600.72	640.51	551.96	588	663.68	955.24	665.31	368.08	781.79
202461_at	1681.9	1847.74	1674.44	1966.79	1797.27	1465.31	1431.58	970.39	1568.17	1772.76	1618.83	1049.67	1383.68	1450.91
202462_s_at	1624.28	1684.8	1684.16	1582.21	740.13	1203.42	1934.5	1589.59	1828.92	1535.65	1216.34	2099.55	2168.72	1771.49
202463_s_at	603.79	581.8	378.64	620.42	100.32	408.27	551.17	310	214.31	383.83	364.74	222.33	567.77	127.09
202464_s_at	1428.61	1964.83	1192.62	361.04	1099.14	5469.34	842.32	544.51	778.97	679.99	364.57	598.78	1641.26	1077.99
202465_at	188.76	87.28	265.94	164.29	244.73	867.25	217.46	4137.7	3610.47	2812.51	2614.69	3524.21	2104.8	3128.46
202466_at	891.5	506.16	598.19	839.49	705.26	709.37	954.67	775.19	1114.29	971.12	1039.39	883.39	749.46	1410.28
202467_s_at	4416.83	6064.99	5272.07	6579.64	2478.05	3505.95	4020.02	2941.71	3702.21	2817.41	2502.27	4079.06	4106.89	2932.92
202468_s_at	1514.31	1060.31	1320.64	1393.41	1477.64	1328.89	1915.07	3202.13	2043.78	1583.84	1369.95	2346.04	1676.79	2003.57
202469_s_at	716.52	643.44	684.67	397.71	424.29	869.61	669.55	1071.04	1116.73	575.86	799.22	801.44	704.49	928.89
202470_s_at	141.95	189.74	158.97	131.02	68.89	239.36	111.62	28.67	25.91	31.3	22.35	52.31	175.94	63.87
202471_s_at	1533.9	2358.72	1726.79	1611.15	1214.19	1408.96	1838.01	1665.26	1531.09	1689.23	1543.52	1440.04	1912.21	906.18
[truncated: 20,284 more rows]
