# Supplementary material for: Combining multiple hypothesis testing and affinity propagation clustering leads to accurate, robust and sample size independent classification on gene expression data
Source: BMC Bioinformatics. 2012 Oct 17;13:270. doi: 10.1186/1471-2105-13-270 (PMC3542193; doi:10.1186/1471-2105-13-270)
Supplement: Additional file 5 — Contains the microarray data used in this experiment. For each disease, we provide the ‘class_labels.csv’, ‘train.csv’ and ‘test.csv’ files, which represent the analogy of samples as described in table 1. The intensity values are unprocessed. [file 1471-2105-13-270-S5.zip › microarray_data/JDM/test.csv]

Genes	GSM74404	GSM74406	GSM74407	GSM74408	GSM74409	GSM74410	GSM119936	GSM119937	GSM121389	GSM121390	GSM121391	GSM121392	GSM121393	GSM121394	GSM121395	GSM121396	GSM121397	GSM121398	GSM121399
1007_s_at	1454.38	1746.69	1551.34	1645.54	1818.79	1687.92	1740.33	1757.34	2933.95	1694.11	1789.18	3527.49	3429.96	2779.82	2668.07	1693.47	2706.81	1790.88	1854.7
1053_at	347.62	179.6	133.71	227.95	184.33	310.9	270.51	392.04	349.11	291.96	530.8	430.44	253.22	192	377.2	400.81	236.32	210.68	176.63
117_at	951.85	554.2	354.47	83.35	492.16	365.88	525.58	493.49	340.97	276.92	327.98	422.29	185.2	413.73	326.88	356.85	272.18	219.23	224.36
121_at	3370.3	2855.37	2623.26	3679.18	3964.82	3701.35	3128.18	3556.57	3041.04	2507.49	2811.52	2423.5	3079.16	2272.44	2984.96	3003.22	2283.87	2240.99	2219.37
1255_g_at	195.83	161.83	96.98	208.62	216.92	222.87	191.69	192.76	176.69	158.42	137.16	233.03	179.99	106.89	113.39	147.97	113.72	88.04	82.61
1294_at	1172.74	669.9	617.25	854.74	565.18	710.72	471.54	741.26	1677.28	1288.86	1171.04	1540.43	2789.41	984.3	994.02	905.22	1028.56	910.99	1711.21
1316_at	314.77	340.35	261.31	344.86	614.95	509.67	404.93	540.75	1232.38	476.37	425.78	396.26	1244.09	472.24	626.73	397.06	334.78	341.3	442.88
1320_at	82.7	59.53	131.56	120.68	114.27	51.84	217.12	67.42	56.6	151.63	196.45	87.63	260.79	390.54	36.15	39.94	103.49	293.71	336.2
1405_i_at	61.68	50.35	200.41	38.5	34.59	48.66	43.81	209.12	300.12	3286.33	235.61	575.05	666.95	24.7	230.82	161.25	429.44	501.36	479.01
1431_at	269.3	217.28	167.62	266.1	315.63	147.85	260.94	239.36	222.78	104.48	109.89	148.55	131.28	116.16	150.85	172.84	161.86	120.61	86.31
1438_at	175.7	99.72	75.63	115.74	91.19	143.95	81.84	154.86	128.36	84.18	83.96	535.86	254.56	206.46	56.99	80.94	210.26	124.32	83.5
1487_at	2853.11	3561.71	2712.34	4111.92	5389.5	4101.7	3103.44	2639.98	2038.65	1155.82	1797.37	2226.16	2158.67	1587.25	2219.97	1499.47	876.15	1393.86	2041.08
1494_f_at	1148.57	1101.18	913.9	1119.35	1274.1	831.97	771.58	730.49	829.69	570.13	666.81	822.37	777.21	592.1	562.15	606.42	541.88	404.4	632.73
1598_g_at	3683.71	5546.81	2824.24	4209.66	4496.63	4494.67	3593.52	4263.64	5654.48	5681.69	3854.17	5680.7	6326.78	3627.75	6009.2	3861.94	4436.71	3742.88	4866.97
160020_at	1155.07	1017.28	684.64	1513.82	1730.67	1296.33	998.23	1031.52	1435.12	1696.73	932.29	1419.03	1231.45	831.87	1409.05	813.29	869.8	1085.45	1231.97
1729_at	222.39	260.91	122.37	424.14	401.37	88.63	139.53	527.06	597.81	714.15	498.9	722.97	549.27	454.65	527.65	394.34	740.8	592.46	640.5
1773_at	262.88	497	398.94	612.14	591.04	559.44	447.37	226.56	220.35	236.84	276.1	398.12	291.71	428.73	248.89	397.57	312.84	302.67	283.16
177_at	398.42	201.73	146.41	92.14	405.71	49.68	334.32	81.05	241.01	111.07	101.61	172.4	251.68	87.7	103.88	143.7	167.53	86.31	104.22
179_at	4246.77	2935.78	2792.87	2457.3	4541.58	3998.95	4255.39	3990	2242.99	1982.99	1483.18	1669.78	2830.13	2943.78	2125.1	2986.53	1344.91	1827	2207.86
1861_at	691.38	416.98	413.36	554.16	561.97	657	586.76	516.83	285.87	299.05	322.6	324.91	343.48	323.64	238.42	248.43	228.85	266.79	238.31
200000_s_at	3476.64	3559.02	2253.55	2650.26	2232.8	2100.4	2651.55	1825.04	2375.91	1924.14	2054.54	2072.21	2652.32	2562.61	2230.3	4174.98	2059.49	2320.34	3261.27
200001_at	4648.86	4391.51	3796.24	6206.56	6569.57	5758.22	6503.09	7587.41	5142.07	5486.66	5256.13	9937.73	4907.92	6893.91	7291.24	4224.12	6580.37	9409.81	6308.1
200002_at	24698.29	27629.56	23269.51	30971.16	27295.16	42693.5	21936.06	13505.2	11803.14	11645.68	15002.91	14664.18	14345.89	13905.91	11899.08	14635.94	11388.42	11867.41	16568.93
200003_s_at	15173.88	14497.2	11091.34	10554.6	11945.75	18985.73	15739.77	9253.99	8663.69	13167.28	12183	16652.14	12432.69	12160.53	12203.09	9241.86	12668.26	13247.64	13672.25
200004_at	10179.65	11947.97	15968.42	11416.87	11970.8	13489.15	12421.79	12302.53	8907.3	9802.47	10321.03	10003.76	7835.17	10102.21	8939.38	14297.96	11887.88	10405.43	11380.25
200005_at	2651.46	2477.06	1995.57	2543.47	2126.32	2314.67	2500.6	2177.43	1958.17	2009.23	3477.63	3613.21	2123.26	3346.73	2139.38	3356.9	3629.94	2955.01	3413.32
200006_at	16502.78	16677.71	22645.82	20803.88	21952.42	23675.94	21457	16411.6	13244.33	9103.88	12066.84	12454.52	12585.61	15349.27	11024.17	11436.73	12760.03	11188.98	10245.36
200007_at	7381.09	8600.96	10825.1	7920.45	8118.45	10298.72	10769.47	7880.9	7366.29	8527.04	7729.34	8614.97	11667.66	9135.69	9279.63	7898.09	8054.85	8474.58	7544.44
200008_s_at	2409.45	2399.05	1893.61	2091.56	2153.05	2128.35	2722.84	3158.35	1180.03	2107.09	2507.24	861.52	741.82	2296.32	884.31	1460.06	1535.3	1510.24	1515.26
200009_at	3693.05	3936.14	5130.17	3132.45	2768.3	3218.27	3517.39	3792.89	2799.88	4546.64	4510.07	4065.7	2623.74	4474.75	3334.59	4828.48	4861.71	4529.85	3951.3
200010_at	19887.22	12609.52	17809.61	10838.28	11321.76	22264.84	16171.29	10473.73	7654.3	11248.73	10637.98	5504.5	9253.14	15048	9231.51	11250.01	8833.31	9318.24	9378.28
200011_s_at	1305.58	932.94	642.31	779.53	871.02	812.61	952.09	1406.56	1274.3	2013.71	1209.34	2259.3	1222.44	881.29	1559.44	1394.62	1405.53	1395.32	1216.43
200012_x_at	34031.75	33388.31	37125.86	31773.02	31292.9	50244.96	28931.7	22852.79	8301.55	12431.23	12959.82	8699.05	13841.49	15026.37	9707.56	18528.78	11437.57	10280.58	12005.83
200013_at	21490.13	24107.55	25362.86	22153.63	20625.39	38327.72	19909.56	13516.98	7941.41	9093.16	11819.2	9033.79	13678.64	13871.27	10648.76	14545.64	7396.86	11351.69	10115.26
200014_s_at	687.58	1966.27	2679.66	2075.08	1398.87	1774.26	1344.76	972.89	3298.38	3222.12	2885.1	3081.53	2573.17	3450.41	2407.62	2500.67	3797.62	2933.29	3204.59
200015_s_at	2503.39	2862.29	3591.92	2014.42	2616.11	2661.93	1810.53	2847.4	4584.23	4077.68	3956.59	3678.61	4366.57	2718.67	4741.5	5666.44	4853.58	4602.43	3207.96
200016_x_at	13026.62	11080.52	19432.9	15400.82	11877.7	14589.72	12512.31	10876.4	10486.92	10875.72	9101.1	10138.09	10655.13	9694.31	10759.57	16914.98	11357.33	9523.81	9211.48
200017_at	10964.03	17600.51	21610.89	12353.77	13865.15	31784.76	11857.49	7043.59	6850.17	13098.07	12445.12	9575.65	8184.64	11819.23	6669.8	14737.21	11482.62	11481.71	9254.31
200018_at	41398.67	40229.73	50816.33	40522.65	41616.73	59328.13	38162.02	24387.04	16024.66	16024.97	14070.28	16261.76	21076.87	16114.46	17772.29	29257.01	15372.84	15734.42	16990.85
200019_s_at	20998.54	22615.43	18837.9	17236.22	17214.14	29479.34	14281.93	9251.69	9686.51	9339.91	10521.07	11642	16147.74	13311.25	8847.92	8150.56	6616.32	8892.62	13302.2
200020_at	1770.56	2781.85	2555.23	2382.52	2026.63	1489.48	2091.39	2743.85	2580.17	2606.22	3085.68	2240.29	2097.47	3054.31	2331.98	2766.54	3464.07	2623.26	2988.64
200021_at	7275.59	12796.05	7325.25	11565.88	6985.06	8850.19	7801.68	12546.35	18259.62	22779.13	14506.87	31372.59	33334.68	16412.73	25382.14	12969.17	20178.31	21463.41	19798.5
200022_at	15699.69	17119.69	12467.07	17316.33	16536.4	26658.93	17818.22	7664.59	9786.45	10025.57	11198.9	13723.48	12890.72	10690.05	11498.59	10202.58	12380.35	9051.81	11528.49
200023_s_at	13576.44	10893.79	14322.99	11053.77	12811.24	14368.98	12531.57	9045.33	2862.9	4765.35	4865.9	3395.27	4137.81	6173.26	4026.75	8733.41	4179.14	4592.81	5768.02
200024_at	19823.12	21901.89	16651.14	22799.64	18911.17	35597.57	23358.22	11303.41	5260.88	7718.81	9983.27	5884.66	5422.11	11670.39	6140.56	10343.04	7490.21	7709.07	10414.15
200025_s_at	39765.07	30953.64	48673.01	39637.64	42696.69	53740.17	35267.06	25108.83	15704.02	15743.44	14763.46	15928.59	22684.74	18420	16375.49	21292.63	15321.43	16427.06	17591.97
200026_at	41052.14	22544.92	27396.27	16420.91	19917.09	34565.04	25496.41	13845.09	12572.11	8286.45	14177.56	14246.51	12478.37	12706	10392.9	21599.45	9641.79	11344.01	9917.35
200027_at	4858.09	5321.42	11188.61	6845.94	6611.72	6586.51	7202.9	5422.33	6690.46	4711.71	7186.63	7334.74	4493.39	6120.33	6310.52	6258.1	8218.72	5228.07	5521.17
200028_s_at	5013.55	5503.95	7521.86	9208.94	5254.89	5912.37	6156.52	5462.19	4538.74	4496.96	7395.92	3784.3	4697.26	6508.19	4921.62	14435.09	6467.43	7060.06	6460.81
200029_at	25687.59	24153.95	29448.95	20471.51	18607.71	34139.61	30247.08	12950.13	11516.17	16115.39	11679.37	16523.29	14427.11	14458.81	14572.29	19745.86	12470.11	14131.85	19280.45
200030_s_at	33810.74	31507.85	37644.71	42086.37	34786.93	35293.58	42723.47	33351.66	9278.61	11420.4	13071.2	8290.51	11719.55	17901.78	13275.51	21233.54	12708.58	13089.54	15461.16
200031_s_at	54052.47	51968.36	33951.19	53276.28	56751.04	75416.55	34499.55	28452.43	13820.06	18570.01	16390.83	17416.83	25903.84	21985.78	19687.09	18447.52	11618.69	14483.32	16222.08
200032_s_at	36322.03	39619.54	46312.48	32406.91	36010.22	53995.84	37251.48	27830.2	19258.85	16291.13	17838.85	21076.49	25900.67	22305.39	19034.15	25903.41	19772.37	15590.48	16330.02
200033_at	4525.13	6592.39	8978	3996.16	4326.69	4621.95	5622.26	7462.25	9472.69	9018.72	6707.2	7627.29	6121.22	5799.08	8545.49	6833.29	8291.8	7396.11	5890.13
200034_s_at	17963.27	16769.34	19939.95	16036.19	20249	21848.48	18805.94	12923.98	8424.53	9663.1	8747.27	9053.13	11210.55	10460.28	9872.84	12555.69	8880.48	8181.34	9365.65
200035_at	4850.4	3372.56	2942.19	5487.57	4709.29	4224.32	4201.38	5552.87	2901.92	2284.92	2009.37	2362.5	2673.15	2507.95	3140.51	3050.16	3028.08	2780.43	2939.02
200036_s_at	13969.23	17251	14933.06	11381.63	11536.83	16235.51	12253	9237.09	2629.57	6250.24	6143.87	5327	7701.89	8481.96	4713.21	9892.26	5617.22	4941.33	5063.05
200037_s_at	1472.82	1385.31	2043.61	1941.62	2011.24	1978.85	2168.88	1665.3	2929.21	3351.1	2708.9	2918.7	2168.44	2603.09	2021.6	2849.6	4497.36	2699.37	2571.93
200038_s_at	13494.7	17662.03	21406.7	14546.18	15234.17	29057.47	15997.84	11443.2	5590.21	10607.09	11927.58	7127.87	7644.64	12269.12	6604.35	9402.66	10389.32	9290.74	9476
200039_s_at	2985.69	3075.64	2651.62	5417.81	4556	4441.08	3844.11	3060.61	2754.54	4299.74	5000.27	3603.73	2680.87	4676	2952.02	4890.51	4044.85	3958.57	5532.54
200040_at	2148.61	1648.45	2370.92	2193.68	1830.95	1645.71	1888.61	1762.88	2451.83	2343.72	2174.12	2188.24	2104.9	2151.03	2195.67	2966.82	3439.52	2439.73	1815.7
200041_s_at	4717.23	5391.7	4363.48	3647.38	4094.47	4243.62	4498.73	5176.63	9072.89	7795.67	5790.89	7956.43	5428.36	4883.25	8825.71	4555.07	5399.19	7730.54	6824.89
200042_at	2869.84	2907.45	2127.91	1998.11	2757.41	2598.17	1782.14	2399.75	1577.61	2040.4	1643.95	1592.97	1795.89	1676.87	1166.61	1865.73	1653.19	1499.72	2315.93
200043_at	3006.25	3435.54	3991.23	3695.69	3098.62	4268.79	3677.97	3011.25	5677.72	6196.12	5832.49	5731.14	5329.93	5705.35	5143.86	3172.42	6342.08	5962.07	5614.67
200044_at	1269.62	693.84	583.49	643.85	414.73	814.92	629.06	875.19	881.95	1616.34	1026.5	1353.58	782.55	1080.24	1109.73	851.6	1052.2	1363.09	1213.06
200045_at	2486.37	2592.43	1550.67	2437.33	1853.84	2542.07	2656.4	2245.81	1937.97	2637.91	2613.98	2639.65	1855.89	3309.19	1774.38	2295.22	2837.42	2614.13	3008.23
200046_at	1873.44	2105.99	2795.6	3274.75	2644.44	4570.56	3572.7	2556.8	1410.79	3144.18	4487.35	1749.05	1596.25	3600.87	1964.9	2312.92	2198.96	3473.1	2544.73
200047_s_at	1244.11	1280.72	3138.33	1530.55	2058.91	1424.38	2021.28	1741.74	3357.8	3242.4	4476.84	3425.44	2364.35	3389.04	2344.22	3285.88	3435.7	2850.77	3188.92
200048_s_at	4249.04	6554.78	6985.43	6670.22	7284.26	9556.31	5528.17	3767.59	3104.09	3962.6	4827.8	3316.78	4048.27	5990.9	3364.55	6222.31	4587.36	4329.82	5568.66
200049_at	1741.06	1661.71	1178.27	980.26	1501.28	1139.08	1913.51	1999.08	1184.85	1153.72	1543.52	1345.14	994.2	1346.72	1166.51	1812.67	1420.99	1876.68	1753.89
200050_at	1175.41	2022.81	2279.87	1654.65	1877.53	1964.02	1469.91	1519.87	2225.46	1963.33	1783.2	1390.05	1197.3	1562.6	1399.9	1891.74	2465.13	1785.47	1285.81
200051_at	1427.73	1385.49	1080.45	1357.53	1471.04	1264.81	1266.88	846.22	793.05	760.79	1132.77	1077.41	1022.36	799.17	892.87	639.25	488.18	570.85	957.91
200052_s_at	1350.9	1303.6	1299.92	1289.89	1370.91	1626.54	1391.16	1494.89	1080.39	1651.07	2039.82	1256.43	729.37	2260.29	754.25	1191.9	1875.07	1726.95	1956.98
200053_at	6715.45	7522.99	4090.19	8768.03	6347.69	7713.98	8530.14	6152.46	3973.82	2900.41	4174.24	3933	4967.29	5004.88	4014.67	4437.7	3960.72	4955.02	4823.17
200054_at	661.64	213.16	501.1	582.06	415.91	700.01	612.98	751.07	759.88	652.18	736.11	670.87	373.44	728.17	283.83	402.35	637.23	475.3	613.16
200055_at	2673.01	3048.18	3098.03	4578.23	5339.13	5530.43	4060.15	2754.81	3562.52	3430.32	3823.96	5909.67	3416.43	5341.71	2929.26	1728.44	2742.87	4187.38	5162.65
200056_s_at	841.75	702.27	1630.03	907.73	1017.9	1154.38	1113.23	868.42	644.31	1044.61	1407.93	250.47	292.94	1162.9	399.42	1423.35	1467.71	927.3	975.38
200057_s_at	4018.58	4443.67	3955.96	4499.71	4245.15	3986.75	4240.92	4676.68	4783.58	4941.19	4038.67	5544.54	5460.75	6134.48	5405.67	5541	4770.16	4580.73	4916.97
200058_s_at	2464.24	2671.02	2228.92	2091.61	1622.39	1671.68	2085.11	1917.91	2948.38	2730.72	2445.18	2550.39	2890.67	2630.57	2954.26	3817.33	2389.77	3131.65	3410.51
200059_s_at	8555.97	7920.03	7562.6	7820.95	9108.64	11606.08	11048.32	7750.38	4094.07	9500.53	9916.2	5230.65	2960.15	11348.86	5171.12	8465.57	10155.18	10824.48	8956.27
200060_s_at	4033.64	4829.22	4292.59	3130.6	5153.09	3710.63	4191.5	4189.59	5828.63	3690.94	5520.18	5209.66	4309.41	4825.46	4330.53	5384.09	4941	4796.61	5999.81
200061_s_at	44709.39	41596.63	50394.43	35414.45	43192.63	56243.31	36429.41	28370	19297.05	15369.02	16279.21	19340.79	24082.13	21422.33	19075.28	21254.18	18174.61	17960.85	18191.2
200062_s_at	53047.96	44391.52	46493.46	41161.76	53024.13	70557.26	46786.93	29027.52	15358.09	17585.35	17702.38	17180.29	26701.63	23123.11	16291.24	31067.67	19350.39	17499.55	21694.44
200063_s_at	7060.57	7305.96	10204.47	7935.7	8949.82	9666.42	8655.09	7585.12	8755.78	8262.15	8247.2	8352.06	6337.83	6748.89	8770	12430.23	7618.17	8042.31	8715.58
200064_at	15478.99	22357.86	11376.41	17860.13	16682.95	19046.2	16220.72	17475.6	10927.13	8659.82	16026.74	14932.17	9099.85	18763.12	11303.92	12803.75	17662.18	17624.54	17083.54
200065_s_at	6933.21	8460.27	6610.04	9530.53	9418.37	10083.79	9352.37	6449.58	7002.71	6324.99	7534.33	10399.22	5468.64	8535.43	7353.58	5543.88	8051.94	7135.06	7920.25
200066_at	2379.51	1961.16	1968.4	1449.78	1568.91	1542.67	2068.13	2069.27	1584.4	2229.81	1980.89	1371.91	1374.83	2053.67	1469.41	2411.6	1649.39	1765.93	1997.23
200067_x_at	5838.47	7086.58	12633	12829.79	12537.32	11885.94	10212.7	7386.47	5437.48	5611.88	6488.1	6763.63	5822.04	7477.83	5956.38	7533.01	6974.35	6205.13	6936.91
200068_s_at	3683.34	2568.12	4742.64	2684.29	2611.72	3299.61	3292.93	4627.47	5224.55	5873.24	6703.13	7544.24	5413.27	3345.71	5813.94	5256.83	6344.41	5442.28	5549.83
200069_at	272.55	288.73	294.55	303.88	491.09	376.62	188.94	197.88	627.56	706.56	557.55	594.82	338.34	392.71	688.68	705.11	826.15	590.4	570.99
200070_at	987.24	792.42	937.95	1525.21	1423.4	918.01	1422.05	1701.46	1265.21	1252.88	1630.44	950.06	1061.09	972.43	483.7	970.24	1159.68	863.55	732.12
200071_at	699.9	836.17	1479.67	1449.09	1437.42	1518.59	1020.32	1218.03	1437.46	1577.35	1565.14	1470.99	962.83	1457.25	1249.97	1621.54	1438.05	1366.16	1383.02
200072_s_at	2058.53	2186.96	1322.62	1525.77	1141.91	1519.32	1710.46	1270.45	1630.26	2495.88	2949.51	1377.38	1357.44	2337.27	2090.04	1839.63	1922.81	2517.34	2651.46
200073_s_at	1745.32	1482.1	2082.92	1463.3	1342.1	1159.89	1597.48	1378.72	1500.83	2451.2	2436.8	1800.77	1395.8	2162.37	1474.29	1819.97	2151.41	1742.14	1933.57
200074_s_at	8935.48	7411.76	9432.78	7396.28	8767.52	12696.15	8991.25	5106.42	4692.37	4858.53	5365.74	4344.52	7217.96	6412.73	5801.5	7133.6	4122.53	5486.38	5331.35
200075_s_at	676.36	1006.01	656.34	939.07	892.13	1339.03	1375.4	916.07	1528.33	1870.52	2028.14	2823.2	1197.16	1831.37	1966.59	834.31	2200.78	2502.42	2367.53
200076_s_at	1797.68	1850.73	1280.77	1773.88	1455.21	1707.95	1983.46	2317.26	1079.79	1021.47	1156.13	1487.69	1245.97	966.18	1244.07	1092.83	1012.64	956.57	1254.26
200077_s_at	22528.92	21405.26	19290.87	25583.89	27428.73	30146.24	25092.47	17809.05	12455.11	13445.09	14082.46	15627.21	20513.87	19585.16	13482.89	17072.67	14374.51	14622.66	15574.85
200078_s_at	2257.37	2993.61	1832.48	2641.93	2982.48	3360.54	2549.58	1835.01	2141.79	2854.81	3173.94	4109.04	2041.93	3796.93	1439.37	1488.78	2954.32	2810.84	3553.03
200079_s_at	6014.42	6565.81	5634.93	4888.13	3998.98	4286.63	6517.21	5107.6	3863.87	4091.42	4696.68	4263.1	3613.35	4168.85	4505.05	7562.48	5022.16	4662.12	4633.8
200080_s_at	6850.55	11400.25	17699.38	7273.93	11431.91	10247.32	7447.19	9156.33	9708.16	8104.41	7361.4	9129.19	10081.26	6194.31	8129.74	10939.95	7802.78	7005.15	8127.06
200081_s_at	22579.41	30032.3	36406.42	20692.03	21139.4	40910.39	19078.83	18942.58	8407.45	10284.83	13136.29	6294.31	13940.04	14768.97	11406.49	8711.27	9659.81	11155.58	12563.95
200082_s_at	12480.2	12116.09	13583.1	9691.78	13924.87	19618.59	12690.95	9601.15	6938.21	6292.01	9523.63	7335.46	9107.04	9516	8589.01	10071.58	9263.16	9455.47	8568.73
200083_at	2217.18	2678.53	1225.63	1974.03	2849.05	2587.33	2121.28	2737.8	4268.62	3113.05	4268.65	4458	2781.56	3714.33	3590.92	2293.78	3589.07	4441.69	5331.13
200084_at	2670.09	2984.71	3666.69	3274.31	3818.61	3875.08	3547.57	3355.56	2931.58	3254.79	4075.16	3320.31	2249.31	3672.63	2605.88	3682.09	4508.38	3148.1	3366.88
200085_s_at	6156.94	7969.18	5735.75	6606.76	7223.65	9585.86	6631.31	3371.99	3552.8	2953.17	3865.4	3194.44	3959.46	5093.13	2968.1	2246.78	3083.44	4228.71	4775.57
200086_s_at	10418.73	8681.04	11498.21	14964.75	13885.92	14425.2	15757.99	10699.74	5762.44	4953.17	5685.13	5103.9	8974.4	5947.18	8017.52	8777.85	5527.97	5882.56	5600.99
200087_s_at	4156.52	4925.06	8237.35	3752.45	4047.65	4750.14	4900.58	4332.42	4398.34	5098.18	7764.04	5842.48	3630.46	6146.58	4411.04	4601.27	5515.83	5231.24	5342.36
200088_x_at	24567.88	27865.39	26550.75	27676.23	23955.48	45144.8	20828.72	9583.88	17596.95	13699.64	16610.33	19386.27	28926.72	20994.18	15111.16	20239.01	18618.85	17602.89	22414.45
200089_s_at	20924.06	18945.58	22611.81	13812.28	15113	16413.46	17537.62	13350.72	9562.37	7226.21	9101.76	10128.73	11502.89	10091.22	9517.84	12667.4	8477.8	8274.94	8700.62
200090_at	3237.68	4433.92	7327.49	4416.37	3796.42	4462.39	4107.33	2907.83	4421.04	3844.83	5641.89	4394.38	3923.63	4830.82	4436.44	5980.07	5238.5	4445.5	4519.38
200091_s_at	24901.57	18874.81	20452.65	15243.17	25524.66	27655.76	19863.34	11114.98	9418.96	8780.58	9601.8	5094.88	11527.15	10340.88	8412.61	14020.85	8084.11	6875.02	7272.63
200092_s_at	29760.13	23993.97	27790.16	28631.8	28388.13	45303.21	23207.9	12800.58	12756.87	11663.88	13290.38	14240.69	18673.18	13514.09	13088.17	13885.48	11500.41	12522.44	11524.77
200093_s_at	5735.6	6598.06	8515.49	7398.39	7948.81	9843.27	8463.94	4303.36	2952.3	4673.71	5531.25	2649.74	3216.99	6159.57	2809.04	5055.22	5417.53	5042.78	6580.52
200094_s_at	23575.35	18185.99	18983.65	23005.4	24572.27	26154.06	20072.4	19642.17	9933.66	8053.28	9400.06	13070.82	15366.83	11897.7	12760.81	13973.54	6965	11921.56	11423.05
200095_x_at	51906.55	43150.9	48922.62	37739.09	42716.25	75277.48	43078.65	24064.73	20079.49	21954.7	21566.26	23528.36	33496.44	24728.74	19019.91	26655.95	19367.25	18967.87	25719.58
200096_s_at	1379.09	2424.06	1488.52	2328.2	2346.61	2700.37	3017.82	1980.03	1929.12	3935.69	2897.2	3621.91	1991.46	3131.67	1568.35	1959.48	3172.43	2270.32	2452.1
200097_s_at	3014.29	3553.42	3904.16	2093.84	2039.2	2682.34	3145.22	4068.58	3994.12	4113.47	4567.05	3665.92	3485.68	3584.32	4061.7	4625.07	5433.74	3761.41	3495.6
200098_s_at	4268.18	3965.55	4048.86	4739.33	4472.27	4443.26	4150.06	3296.83	4242.79	3489.78	3344.62	2922.7	4130.34	5343.99	4352.2	4579.67	3601.56	4767.41	4848.82
200099_s_at	33087.04	35023.48	36707.94	25545.64	33326.2	50322.44	31969.43	21774.88	12224.9	12921.9	13697.32	9947.84	10516.43	17398.05	9387.77	23903.11	15556.87	12172.1	13512.29
200593_s_at	3178.03	3370.07	1856.4	1734.15	2342.5	1939	2246.16	3022.46	1554.77	2131.79	2930.72	1335.87	1276.81	2189.82	1516.64	1590.01	1247.73	2467.06	2226.36
200594_x_at	4359.49	4316.82	5204.46	4286.41	3514.3	4852.73	3069.46	5183.89	6037.79	5658.01	7236.97	6131.76	3894.94	5801.53	5285.42	5342.11	5211	5546.66	4779.2
200595_s_at	3015.65	3665.32	5863.04	2702.56	3116.54	3445.3	3265.92	2884.83	2449.21	2869.65	3636.42	2799.51	1682.32	2843.44	2749.94	4103.19	3432.77	3533.21	3433.23
200596_s_at	991.02	1501.16	598.18	1022.33	935.76	873.7	1017.9	1182.88	543.8	890.22	1315.6	757.94	1030.88	1013.67	1290.39	1103.39	1238.95	1858.3	1910.31
200597_at	836.06	1097.96	1352.43	709.9	875.88	622.76	1096.01	871.09	954.19	860.13	786.92	862.05	522.14	583.72	616.28	631.13	504.64	555.95	866.11
200598_s_at	1133.03	1312.67	917.58	865.18	1141.46	656.56	690.74	1094.86	883.82	1543.18	1932.76	2042.1	1576.31	699.7	1247.02	1046.16	1161.49	910.38	1296.78
200599_s_at	1249.71	1726.59	2003.4	1035.99	1083.6	1186.94	1433.67	1497.93	3274.42	5545.21	5486.91	4722.52	2176.65	1993.97	3420.18	2611.15	5070.9	4270.11	3507.15
200600_at	934.12	1301.2	1059.64	798.58	818.2	997.61	1029.12	2139.17	3361.4	5401.35	2838.8	4854.46	2302.7	2523.92	3642.16	1372.54	3601.25	3725.26	2435.44
200601_at	1985.3	1057.72	696.63	719.76	863.16	856.64	675.3	2555.54	2961.97	2758.47	1010.96	2240.66	2604.76	883.27	2406.01	916.96	1341.1	1526.7	1572.19
200602_at	660.71	401.27	1145.66	550.17	518.48	755.3	197.36	539.74	2875.61	2913.7	730.51	1603.85	1317.33	922.98	2252.92	1364.55	2187.01	1433.31	797.97
200603_at	2960.92	3237.21	6460.21	3619.46	2987.95	3829.91	4570.53	4404.27	3745.7	4893.69	8381.6	5447.5	2034.63	5181.52	3617.28	6204.97	5154.57	4806.36	5513.92
200604_s_at	1055.29	2776.46	1010.97	1165.86	1295.23	1542.76	2251.4	2029.9	858.58	1370.65	3172.46	1995.28	443.72	4438.56	975.75	1013.68	1470.69	2454.62	2555.4
200605_s_at	2677.01	4515.16	3478.26	3403.34	2743.12	3659.81	4072.73	5252.5	1705.07	3729.5	7215.49	2510.04	1372.07	6216.99	2278.28	6365.83	5326.66	4831.6	5341.03
200606_at	294.72	284.74	244.19	233.42	293.07	232.6	256.6	256.22	525.57	584.16	241.28	443.3	474.86	350.54	442.82	470.63	702.96	415.99	262.02
200607_s_at	1271.53	1441.01	914.06	1441.42	1433.01	1154.49	1371.63	2271.13	963.4	1153.37	1388.09	1166.33	1683.9	1829.08	1086.47	1431.76	1399.54	1063.47	1474.86
200608_s_at	1492.31	1016.77	2127.28	1256.37	1734.43	1425.86	1410.31	1699.56	2413.94	1951.33	2320.44	2061.42	1141.55	1839.54	1649.49	2766.99	3170.89	2097.44	1819.41
200609_s_at	1711.62	2368.52	1958.01	1857.94	2393.25	2625.41	1612.57	2437.84	2282.77	2483.03	2180.14	2386.65	2253.79	2889.18	1974.48	2113.25	3017.45	2552.65	2861.98
200610_s_at	5124.27	4402.99	6340.34	5014.65	3532.43	5367.6	4690.88	4786.74	3754.19	4430.99	7846.92	5983.49	2334.89	5607.93	4400.74	4731.96	6014.12	4619.1	6712.79
200611_s_at	1867.46	3317.9	1386.95	2497.63	2085.81	2613	1600.56	2013.41	1877.27	3168.17	2247.99	3340.48	2185.35	3221.73	1961.23	1536.26	3928.78	3460.99	3629.91
200612_s_at	655.55	840.41	533.17	1241.79	826.61	841.8	394.87	685.66	1417.43	1420.62	1140.48	813.32	1160.23	1299.55	1498.18	1703.97	1208.47	1327.63	1150.86
200613_at	1608.15	2263.06	1604.28	2217.01	1698.92	1875.98	1481.76	1583.99	1931.11	2473.81	1757.91	2387.92	1801.61	2193.18	2464.3	2061	2431.17	2601.18	1729.66
200614_at	4390.74	3916.32	4491.32	4343.03	4171.27	4420.28	3758.73	4062.69	5446.56	6474.78	4222.98	5525.64	4021.58	3917.23	4325.56	5045.58	6368.4	4528.22	4231.61
200615_s_at	1132.73	1767.45	1808.75	2056.36	1874.94	1940.16	2175.61	1740.85	1113.99	1292.49	1868.57	1144.77	1062.18	1601.02	1147.07	2434.3	1350.39	1857.08	1797.95
200616_s_at	391.6	486.25	300.81	2349.37	1447.67	1877.16	1486.93	1090.95	1302.58	1246.01	1130.22	759.55	2438.51	1167.18	2975.14	1147.46	523.05	1396.04	1504.98
200617_at	3463.6	2814.68	3092.33	3505.85	3091.17	2203.13	3836.68	2408.87	1519.46	1884.65	1720.45	2043.63	1921.28	1905.09	2894.24	1633.26	1509.45	1177.15	1670.82
200618_at	1960.52	893.47	1119.25	1397.28	898.89	933.11	1069.16	1594.54	1877.03	3347.56	1313.7	3368.01	2437.38	1224.58	2204.96	1556.39	2157.22	2129.1	1211.09
200619_at	954.54	242.79	656.92	215.56	101.79	171.13	539.59	122.69	606.51	1014.75	1006.9	1570.17	843.63	857.27	1168.15	579.23	706.86	1082.07	890.76
200620_at	3131.1	2999.9	4885.52	2218.99	2901.6	3328.95	4268.87	2963.7	2087.42	4286.16	4247.74	2836.75	3113.7	4343.31	2812.21	4486.69	4621.08	5597.85	4862.26
200621_at	2722.04	1695.02	1046.68	1662.67	1515.97	1643.6	1229.46	1848.49	1975.35	2409.79	1223.13	2304.76	2399.28	1516.98	1587.87	1608.92	2303.83	1371.21	1004.32
200622_x_at	1974.5	2779.52	1574.2	1953.89	2520.55	2381.82	2799.69	2113.24	1237.74	1722.14	1741.11	1547.61	1350.66	1917.24	1119.25	1134.18	1251.03	1367.66	1709.42
200623_s_at	1373.61	2382.05	1536.61	1313.39	1788.39	1749.3	1626.1	1529.79	1671.58	1873.57	1257.64	2100.78	1358.6	1665.91	1979.49	1129.45	1311.34	2044.93	2095.05
200624_s_at	1999.25	5957.55	6777.96	4019.54	3629.72	4994.64	4262.65	3472.59	4151.16	3525.54	6289.74	4515.33	1445.9	4595.1	3969.89	7528.07	7306.55	5959.96	5219.33
200625_s_at	617.23	1120.26	1329.42	425.01	589.77	683.7	240.81	924.04	2228.32	4073.67	1707.08	2495.55	2318.05	1185.54	2613.85	1972.48	2518.37	2718.15	2066.74
200626_s_at	1111.78	1027.31	1876.55	1038.45	766.03	749.87	1137.42	1244.31	2151.59	2672.71	2531.87	2179.77	633.08	1836.86	1438.81	2286.32	3132.46	1888.98	1591.93
200627_at	4016.01	5775.31	6571.25	6407.31	5767.87	5899.84	7011.27	4613.72	3870.84	5438.5	6682.41	3899.3	2135.64	6098.68	3953.67	6970.98	5110.09	5038.7	4766.21
200628_s_at	759.09	1585.98	584.63	1039.9	1530.43	1149.33	1030.1	1366.47	1907.94	3709.6	2450.35	1611.11	757.6	1833.46	1777.48	1339.58	3193.69	2039.21	2655.98
200629_at	1648.8	1558.56	1377.95	1510.09	1371.17	1169.98	1554.66	1616.56	6533.69	10030.54	4101.09	5052.59	6076.95	2296.94	5654.01	3042.74	10350.12	5035.01	4581.32
200630_x_at	6454.14	5084.7	6788.4	6179.84	5209.19	6157.64	5824.82	6909.88	5877.74	4435.34	5548.23	7482.28	8843.39	6368.54	7439.68	6600.11	6600.5	6485.09	5965.26
200631_s_at	3131.2	3862.28	5088.98	3393.58	3464.84	3556.22	2978.04	2562.27	3099.07	3552.62	3939.16	3440.64	3504.05	4103.89	2990.57	5381.75	5158.18	4389	5617.24
200632_s_at	1677.66	958.21	1110.34	985.69	884.58	1063.91	1095.51	1641.04	1395.02	2272.71	1806.12	1040.41	1455.59	930.61	1281.87	1338.83	1359.22	1500.58	1225.98
200633_at	43266.6	66174.31	56739.62	55722.51	62993.35	64823.04	43377.91	47214.41	30076.66	21771.36	19520.09	28448.57	59395.4	33818.54	31256.47	37676.57	25457.73	26248.17	31730.46
200634_at	2426.67	2445.69	1376.72	3307.91	3035.77	4268.53	2797.61	2916.67	3769.68	11117.24	6573.21	10250.22	3020	4736.13	3923.64	743.5	2681.61	5688.49	6678.2
200635_s_at	105.49	335.95	163.67	92.16	75.87	53.08	131.38	410.99	242.12	202.79	207.08	293.21	420.86	156.43	98.5	159.02	72.45	52.58	27.03
200636_s_at	81.9	193.8	59.4	150.86	52.66	87.55	57.23	72.87	690.79	354.76	220.33	594.09	477.67	287.86	273.47	373.66	711.67	423.79	164.87
200637_s_at	123.78	107.38	74.03	72.95	68.96	12.31	148.87	272.98	155.64	281.14	37.97	243.2	176.95	176.39	93.35	80.93	114.68	163.07	53.97
200638_s_at	677.03	983.01	852.85	956.88	881.58	1254.89	836.43	1460.29	1645.95	3099.25	2667.52	2193.62	568.6	2125.3	1745.74	618.44	1547.2	2594.85	1977.76
200639_s_at	926.14	1479.83	1276.96	1011.12	1060.91	1082.41	1534.99	2927.48	3027.14	4410.19	2555.94	3524.73	1858.19	1768.7	3819.63	2449.9	3213.04	3234.1	1441.31
200640_at	3020.73	2361.32	2076.27	2859.87	2086.91	2227.02	2424.03	3416.72	3759.72	4072.23	3156.08	3101.24	2251.66	3144.82	2834.52	2906.02	4090.98	2843.6	2980.89
200641_s_at	1228.19	1558.46	916.69	1254.38	1732.44	1669.75	1265.8	2211.97	1926.53	2676.34	2115.1	928.37	561.42	3037.74	1130.1	876.99	1232.18	1664.98	1775.36
200642_at	8576.6	13208.44	13679.46	16465.91	15051.6	15066.99	13504.47	9231.1	9005.83	8824.59	8954.97	10100.26	8631.81	12665.13	9408.01	10012.8	10117.39	8673.63	10647.59
200643_at	4407.68	5070.09	1697.37	4326.41	4161.63	3672.87	4574.79	2701.07	1590.87	1446.04	1774.4	2345.66	2079.34	1824.57	1927.57	2124.33	1366.37	1950.64	1986.55
200644_at	950.33	665.42	738.93	750.09	572.66	452.53	810.59	822.72	1077.8	2103.06	1014.68	4275.35	1590.17	1481.39	1644.78	867.31	1364.52	1750.91	1122.53
200645_at	10347.33	17644.09	11281.6	12018.16	12948.59	15192.44	14295.25	9176.92	8749.94	8917.17	9711.98	10209.54	7283.48	9112.69	9367.58	11646.78	7027.42	9595.02	9943.94
200646_s_at	959.14	786.49	545.6	358.1	656.41	603	1122.98	839.67	320.45	945.94	922.12	781.64	229.45	789.06	395.17	506.75	290.21	881.95	670.28
200647_x_at	5886.53	8086.09	8587.62	8578.9	3915.96	4826.43	4461.7	3580.79	3274.06	1977.7	6304.23	5713.54	8352.89	9717.99	5540.12	6497.62	5285.42	7887.54	7422.57
200648_s_at	1799.91	2501.9	2278.86	2854.54	3210.36	2421.05	4521.79	2532	669.39	2575.67	5821.4	1127.49	1015.46	4838.96	2032.3	4900.2	1034.29	2512.49	1814.12
200649_at	1859.46	1769.84	1050.78	1210.83	1602.42	1156.2	1828.97	1329.58	1228.55	2715.36	1961.66	2675.16	1490.46	1802.3	1896.32	905.14	1014.53	2116.12	2163.5
200650_s_at	60797	28610.31	44670.84	33411.07	32458.07	36631.52	44812.72	20345.97	16105.21	15783.77	16384.78	15026.8	22892.46	20509.59	17734.05	15019.76	14643.93	10929.65	12093.65
200651_at	27431.63	18582.86	16918.99	22161.12	24094.5	24934.33	25323.47	16096.63	6656.83	8236.6	9861.41	12606.43	10108.09	11068.42	9653.14	12686.67	8352.33	9682.95	10524.2
200652_at	2438.76	2225.05	1590.15	1761.48	1566.82	1826.31	1894.97	1549.85	1401.81	2447.87	1615.31	2617.3	1908	1448.33	1628.54	1535.41	1617.48	1662.2	1507.52
200653_s_at	8128.42	2473.27	5219.81	2791.09	3724.68	3337	4624.58	3722.28	6639.8	4292.98	5521.99	7712.93	10137.24	4139.93	6481.08	4740.33	5273.6	6158.56	6599.43
200654_at	3390.91	4183.7	1980.39	3924.67	4662.67	5150.55	3976.14	3899.1	5837.88	7073.02	9669.65	14655.05	4869.97	6106.29	6234.87	7208.57	8631.59	8135.93	9211.22
200655_s_at	7427.34	6794.92	8938.29	5403.8	3981.74	5512.43	6454.81	4370.88	6834.22	6042.04	7310.39	6249.9	5308.74	4897.05	6534.64	1931.48	3662.74	4968.6	5163.15
200656_s_at	2344.19	2592.99	914.56	1812.48	1909.18	1761.99	2346.88	2181.91	1579.11	2393.31	4323.81	2788.07	949.99	1792.64	1929.32	1585.77	2012.89	2448.69	2636.33
200657_at	1821.43	1666.29	1964.19	1934.54	2143.05	2715.77	1745.36	1725.82	1607.73	3627.93	2011.12	2290.28	2643.09	2005.41	2014.56	1588.79	2907.07	2622.71	1826.91
200658_s_at	1307.4	2926.6	1258.72	1972.33	2086.46	2077.92	2225.28	1136.19	388.35	950.83	1189.74	746.8	557.25	1739.66	839.13	756.1	820.55	904.97	1174.59
200659_s_at	1565.27	1368.63	630.5	1517.78	1014.57	1586.58	1601.52	1175.33	906.3	919.19	1151.73	729.68	693.1	1191.03	852.73	1300.18	1301.68	929.71	1254.12
200660_at	1211.33	636.29	669.06	430.91	498.61	499.72	606.67	1100.32	1811.13	5907.8	1675.44	7666.18	2295.14	1156.27	2853.19	338.93	1802.88	2120.51	1611.08
200661_at	308.08	595.87	570.42	430.76	276.61	272.2	837.86	870.36	1277.38	1717.04	1603.05	2185.49	1022.12	933.62	1371.24	902.81	1689.61	1965.28	1906.4
200662_s_at	2470.63	2558.16	3083.81	2517.97	2203.38	2623.95	2650.49	2495.98	2691.89	2758.96	3051.01	1799.13	1688.76	2917.18	1890.28	4544.48	3351.29	2343.25	2913.87
200663_at	12987.2	12458.49	11630.14	9472.45	9674.86	15577.9	13236.97	8594.63	13503.89	13816.99	12627.96	24235.75	16630.46	12478.19	11044.56	10959.27	14081.53	15848.41	11562.45
200664_s_at	1192.16	934.32	438.28	1249.3	938.26	970.68	1206.76	925.66	189.92	600.65	708.92	521.41	346.05	815.38	597.48	496.23	550.67	627.99	707.94
200665_s_at	3892.56	4076.41	5071.68	2887.79	1823.88	2466.13	1969.49	9776.9	7669.17	10970.1	7389.46	10448.04	8766.98	7760.71	11770.21	6624.49	10088.68	8498.35	6518.84
200666_s_at	1378.89	1517.15	1286.81	1611.08	1329.7	1860.4	1885.62	1441.12	1263.65	1248.16	1468.78	1236.43	1564.97	1473.13	1516.2	1514.49	1506.43	1385.48	1365.42
200667_at	2317.19	2975.97	5061.35	4220.37	3623.61	3329.57	3646.99	3375.46	4175.16	2850.48	4649.89	3710.95	3632.96	5208.44	2999.78	4570.77	5000.56	3943.43	4029.33
200668_s_at	4113.42	5995.88	6572.39	5874.56	5983.49	6702.14	6448.27	6585.3	4240.81	5308.56	6989.56	2938.81	2057.45	8227.85	2798.31	6882.79	8837.88	5750.83	5248.14
200669_s_at	2615.57	3666.63	3381.51	3002.83	3907.78	3685.45	3871.07	3387.39	3423.63	3277.34	4642.02	2272.32	2764.27	4712.8	2481.5	5103.53	3936.02	3686.63	3645.52
200670_at	646.84	663.74	769.44	936.91	1015.14	918.41	965.31	856.1	1154.48	2607.58	2162.17	1503.94	1187.92	1594.43	1226.9	1509.1	2304.75	1375.62	1983.3
200671_s_at	52.77	674.15	276.58	115.53	435.84	447.09	354.68	675.33	17.89	294.4	306.37	273.56	321.86	675.47	184.23	40.51	122.01	256.43	219.07
200672_x_at	1528.95	1523.78	1552.89	1270.53	1376.92	1383.99	1163.8	1719.88	1496.48	1726.67	1108.29	812.63	1250.49	1524.1	1619.33	497.95	566.54	1275.89	1049.44
200673_at	4733.23	5920.87	7156.58	4016.72	4142.39	4932.74	4482.8	5480.31	5630.46	8102.92	7822.54	6495.41	4403.93	6418.87	5092.76	6670.48	6934.33	5782.05	6662.48
200674_s_at	56882.74	47347.04	44789.91	50681.71	52502.46	73273.49	41598.07	25462.86	20122.86	15589.78	16788.97	18772.55	29167.5	24234.84	20801.92	23686.54	17495.43	22248.21	28011.01
200675_at	2419.07	2268.06	1658.6	2159.98	1729.72	2798.44	2433.42	2181.71	7882.56	7933.05	6019.32	10659.6	6473.04	5637.34	7345.39	3855.48	9210.93	8016.41	6540.88
200676_s_at	546.51	1008.68	276.76	494.3	671.19	587.64	654.81	452.1	413.27	473.59	495.66	900.65	700.71	736.16	708.79	716.27	418.03	619.07	662.32
200677_at	1685.69	2718.07	2540.29	1863.61	2036.84	2676.82	1455.86	2612	3802.57	4508.83	2841.88	4951.16	4107.17	4087.13	4365.36	3164.75	4933.8	4561.76	3603.07
200678_x_at	1912.76	1734.64	1188.49	1542.87	1492.42	1460	1847.18	2203.44	2385.69	6631.03	3116.87	6237.84	3000.23	2428	2867.92	1807.54	2668.5	4051.31	3575.94
200679_x_at	2675.44	2006.89	2325.53	2168.02	1436.83	2081.04	2468.99	2551.21	3377.95	2497.25	2488.87	1899.76	8582.64	2791.67	4415.25	1323.84	1779.73	2781.15	2330.06
200680_x_at	12268.43	9305.39	12892.66	11939.12	9237.38	12324.63	11425.57	12380.13	10278.53	8865.08	7797.4	6444.45	12670.83	8623.07	11297.92	7441.57	11367.69	8670.7	7569.08
200681_at	4685.08	7152.17	8503.52	5194.76	5285.29	5237.55	6544.58	4802.42	3086.48	3038.74	3810.01	2556.27	2859.92	6434.11	3972.64	6582.56	5408.03	5462.07	5230.14
200682_s_at	2981.2	3055.64	2520.34	4085.74	3850.61	3975.79	4347.48	2858.78	3050.86	4144.95	5451.72	3885.68	3746.35	4015.62	3421.04	2859.24	4868.91	4169.05	4380.37
200683_s_at	1466.56	1844.48	972.32	1535.15	1305.49	1468.51	1740.27	1091.27	783.63	1229.78	1659.81	1400.4	1024.32	1712.04	1213.49	1736.94	1241.64	1294.57	1522.1
200684_s_at	974.58	1647.59	778.95	975.48	1052.82	1222.55	1119.98	1268.85	568.45	626.2	885.36	872.81	801.23	1003.46	718.88	871.44	696	970.16	691.05
200685_at	363.65	199.38	457	300.59	187.9	167.77	257.4	271.59	579.5	356.81	405.5	400.57	238.96	278.01	400.87	595.41	551.56	382.82	173.52
200686_s_at	1156.65	1539.79	3540.2	1019.98	1249.54	1361.61	1331.42	1665.32	3610.63	3561.32	2715.27	2479.45	1992.75	1970.36	3699.87	4170.44	3745.07	2886.29	1988.1
200687_s_at	934.74	905.32	415.66	229.55	503.81	491.51	1046.05	720.06	764.84	714.41	1025.33	940.03	936.98	1139.78	1040.55	922.26	925.34	1282.72	1296.84
200688_at	650.33	628.93	224.99	426.78	344.28	243.41	354.93	584.04	470.88	338.33	334.88	476.81	672.99	314.67	409.51	366.85	481.79	383.84	564.09
200689_x_at	62994.96	51487.02	57734.68	50875.09	45805.44	66196.74	44316.72	41281.82	17359.14	14284.47	16401.34	16858.5	27488.6	22638.92	23426.38	28917.63	18030.69	18771.56	15638.92
200690_at	1279.16	2569.69	2381.53	2578.33	2447.64	2562.52	3071.77	2406.53	1840.84	937.65	2028.76	621.56	1210.98	1865.06	1014.99	1382.81	1327.37	1036.92	1768.79
200691_s_at	3791.16	6463.29	6539.32	6144.58	5839.35	6101.84	6036.81	5550.17	4592.43	4568.67	8098.61	2154.54	2154.1	6778.27	2816.77	1496.88	3085.73	5178.51	7938.26
200692_s_at	2191.8	3124.72	2705.73	2689.2	2985.59	3191.23	3097.86	2811.41	4120.44	1736.49	4040.95	1112.05	3916.79	3718.22	2139.54	1386.13	2440.85	2351.35	4123.07
200693_at	1972.75	1943.46	2236.92	1302.35	1532.77	1736.35	1385.92	2468.49	2173.84	3285.02	3502.65	2093.1	1696.82	2515.89	2400.64	3720.29	4592.02	3526.7	3280.13
200694_s_at	2498.92	2760.54	2613.86	2779.08	2142.93	2636.6	3070.14	2600.79	3194.96	2756.71	3455.84	3109.37	3962.71	4294.37	2366.33	4407.86	4469.95	2652.94	3857.2
200695_at	4314.18	4795.34	2161.71	2866.79	3302.6	3019.23	4253.9	4107.49	1981.47	1621.18	2039.37	3091.49	1896.85	2334.97	1829.26	1246.72	1286.28	2007.56	2558.42
200696_s_at	10430.79	8927.5	10364.52	4715.66	4697.07	5521.93	2895.14	7905.67	6942.32	8873.28	5529.51	8701	11252.41	7603.06	9678.07	4584.24	4432.62	9157.99	7584.08
200697_at	3438.65	4586.11	3046.24	5103.71	4390.92	3180.11	5919.78	3137.56	2497.02	2730.66	5144.93	4705.24	4023.94	4592.46	3201.24	2750.86	4694.44	4230.4	4990.31
200698_at	1008.5	1459.61	1514.57	1038.15	1038.32	1251.87	1260.59	1962.48	1120.02	2257	1795.67	1434.14	1190.65	1320.76	1522.07	1165.83	1626.21	1491.72	1118.19
200699_at	680.01	865.12	641.16	566.71	704.28	818.82	798.36	855.56	1109.45	1336.64	1276.05	1526.79	1116.11	1120.63	1715.45	1687.84	1863.92	1547.55	1143.38
200700_s_at	2905.58	2350.95	2778.98	1471.11	1979.85	2261.4	1401.77	2380.67	1763.33	3505.42	3568.79	2432.56	1671.71	3305.8	1452.1	2104.58	2147.16	3209.08	3900.96
200701_at	1638.3	1488.98	3300.18	1771	1694.14	2305.39	1671.8	1453.81	2070.27	6634.2	1876.82	3870.98	1819.14	1721.98	2305.12	1426.28	1819.35	2302.73	2038.11
200702_s_at	99.13	315.58	235.38	367.9	280.4	467.16	832.99	555.88	1798.31	899.97	652.43	977.22	3876.89	781.54	1911.17	376.69	606.91	1014.3	1572.97
200703_at	1245.07	1630.17	1094.75	1605.83	1536.74	3972.77	1573.51	1234.58	2720.77	5394.51	3533.63	8826.13	3264.19	4379.63	5406.41	2232.93	4779	5421.8	2489.1
200704_at	1715.13	1731.81	1510.93	182.57	1272.93	1351.25	1563.8	1366.84	817.48	2017.38	826.6	1464.38	1342.1	865.14	604.58	925.6	883.4	872.12	951.44
200705_s_at	18590.56	25179.39	26546.45	14271.56	18667.93	25065.18	14957.34	15298.01	5542.55	7077.31	11141.7	6491.07	8502.11	11542.29	7122.4	11503.37	8413.79	8188.09	10577.93
200706_s_at	1408.19	235.08	435.91	487.32	782.22	762.39	843.03	791.19	606.69	2302.84	801.73	1697.27	978.95	736.03	819.55	755.58	772.04	1019.38	1471.34
200707_at	251.66	341.77	131.65	366.85	317.16	500.96	586.27	586.76	566.63	1056.21	615.74	1385.04	697.14	538.54	849.55	243.51	533.36	791.04	595.2
200708_at	11812.12	12843.11	12479.83	14963.86	12870.32	12721.95	13212	11118.47	3414.26	3903.38	6349.42	4340.79	5302.76	5991.53	12152.15	9854.22	3543.73	5500.42	6854.66
200709_at	2022.66	2172.84	1885.1	1972.34	2032.09	2268.67	2443.73	3996.56	5023.58	4701.16	6828.02	7666.18	3916.14	3148.63	6301.29	4091.12	4911.94	6456.56	5554
200710_at	6777.68	10292.24	5902.55	12542.06	13766.61	12008.38	12608.07	10753.48	5935.76	5110.61	4500.17	5167.46	5487.81	5612.03	8609.21	7498.4	3749.32	5093.6	5347.74
200711_s_at	5795.1	7888.57	11045.4	6177.39	7366.67	5478.19	7915.34	6392.61	4565.85	3367.13	3980.5	5892.56	5028.15	5127.44	4600.31	5398.64	3915.56	3099.92	3485.53
200712_s_at	358.45	492.77	491.35	671.25	634.92	671.86	553.92	816.17	466.25	842.95	746.25	630.51	350.93	851.3	312.88	641.32	945.26	563.78	674.98
200713_s_at	1314.61	2088.53	1558.86	1188.6	1195.71	1225.83	1409.31	1793.72	2859.52	2731.29	2557.71	3845.52	1577.25	2589.71	2171.58	2393.81	3352.78	2518.83	1910.56
200714_x_at	2779.17	2330.62	1828.89	2482.62	2228.07	2116.4	2831.66	2537.32	3252.81	4076.97	2883.2	5127.28	2489.07	3775.42	4079.07	2328.87	4128.03	3868.51	3102.81
200715_x_at	10284.14	10907.22	15992.42	8434.61	7544.07	12156.85	8950.61	4976.64	4707.76	4073.66	3070.1	6615.48	5347.47	4709.61	3844.58	5295.21	4281.44	2688.53	2687.55
200716_x_at	65246.06	65389.12	53713.1	45780.58	45522.33	80160.67	43298.73	38477.21	17296.28	20063.05	19737.24	22287.23	30830.08	32582.86	20427.62	29577.56	23047.58	21670.91	25197.73
200717_x_at	46009.88	46024.73	71609.16	43795.46	37410.73	50175.72	49904.7	37302.93	13444.75	18884.28	23191.29	17934.78	19546.38	23283.96	17705.64	36360.8	16556.57	22097.13	23722.98
200718_s_at	17647.91	22575.79	23997.61	20053.18	25435.88	26121.88	23419.53	16602.55	11752.72	10221.12	11714.4	12190.82	12647.94	17830.83	9753.07	18046.26	11647.69	9502.36	11673.17
200719_at	1101.87	1013.92	1607.75	1192.58	1682.21	1487.85	1484.42	1793.7	1741.86	883.47	1193.52	1221.77	1497.65	1160.83	1608.51	2081.03	1369.12	1095.63	1198.13
200720_s_at	1666.22	2911.47	2051.69	1828.05	2011.78	2217.7	2637.8	1638.65	907.03	900.47	1707.23	1273.91	1329.25	1981.45	1044.28	1190.06	1261.13	1703.14	1526.29
200721_s_at	1533.12	2315.43	1576.8	2128.03	1769.8	1858.54	2124.53	1671.25	2414.88	1440.76	2605.09	2003.92	2105.73	2314.75	2445.44	1305.98	2112.61	2835.58	2850.49
200722_s_at	1221.87	1355.21	836.11	1100.69	1367.07	1155.68	1519.57	1406.05	492.45	901.1	1329.61	606.21	443.44	1445.49	492.82	1241.09	828.6	948.67	1207.34
200723_s_at	1997.08	2176.75	2500.75	2054.36	2019.7	1958.28	2330.49	1792.52	1368.73	2891.15	2272.72	1635.05	1281.29	3244.29	1920.88	4647.2	3484.43	3294.44	3123.85
200724_at	743.29	576.25	378.61	449.48	593.49	409.18	444.66	101	483.09	376.64	76.71	526.96	671.73	406.62	500.86	348.74	282.05	308.7	344.23
200725_x_at	57636.91	41033.95	40292.61	32416.58	30586.95	50804.28	30838.96	25612.04	10962.81	12849.5	11896.57	14999.45	19886.08	14764.39	13843.43	20938.42	12092.13	12274.42	13815.4
200726_at	5163.69	4526.4	11158.08	7032.92	6976.85	7719.05	9074.18	5548.94	5149.93	4853.94	4034.16	4022.16	4455.44	5576.76	3894.32	7909.4	5878.32	5172.61	5693.73
200727_s_at	498.75	830.77	519.27	714.13	664.71	707.22	622.37	953.66	870.87	1280.25	1218.56	1581.83	1225.21	1343.36	1189.86	836.6	1021.74	1011.74	951.61
200728_at	1980.09	1942.7	1495.14	1631.13	1253.93	1531.97	1913.38	1615.07	2020.48	3451.49	2217.01	2342.9	1934.95	1556.65	2864.43	1879.64	3724.02	3471.11	2483.68
200729_s_at	564.23	933.25	738.04	688.36	637.72	689.92	861.86	1277.76	967.95	1836.02	2275.05	1955.91	834.15	1130.27	1552.11	1017.74	2048.07	2035.31	2069.02
200730_s_at	2408.2	3880.41	4529.94	5603.22	6483.1	4755.41	5989.96	4437.37	1120.24	1814.9	2902.72	447.55	451.51	3952.11	1360.29	617.47	812.07	1456.43	1953.04
200731_s_at	4681.81	5099.33	6338.38	4469.7	5005.7	4019.94	7266.58	7427.18	997.72	1565.46	2081.36	1048.89	905.47	4512.63	1479.22	3004.61	1793.56	1037.16	2157.79
200732_s_at	6806.59	7931.12	14316.2	8701.77	9379.24	8012.43	9386.72	7877.11	1258.89	2373.27	3525.48	1217.54	1463.77	5162.94	1315.22	4166.29	2041.92	1428.73	2618.09
200733_s_at	1320.4	1532.5	3659.29	3394.21	3814.4	3153.72	3485.63	3095.44	2065.28	1466.79	1910.05	1016.13	934.67	1557.25	1695.97	1779.9	1435.53	1400.58	1350.49
200734_s_at	1065.87	896.66	942.52	1095.43	960.58	998.49	901.49	1002.64	1256.47	1609.16	914.19	2073.16	1382.79	1113.41	1201.36	605.36	1261.57	1011.12	1037.45
200735_x_at	15055.51	11547.13	18150.64	9451.59	8809.31	9354.62	8954.34	8702.75	12777.46	9382.45	8227.41	12018.31	10454.1	9654.58	10131.39	11352.87	11041.49	9029.99	8010.74
200736_s_at	2232.18	2725.52	2945.49	4845.27	5196.31	6284.26	3886.54	1856.18	2243.43	5955.32	3165.18	5992.78	3079.88	4179.24	2468.32	1331.42	2239.13	3016.66	3288.05
200737_at	3396.86	3321.93	5491.06	2510.59	2875.98	2866.57	3706.47	1475.5	631.91	2029.34	3196.64	705.92	803.17	2905.2	842.33	1346.7	1493	1260.3	1802.97
200738_s_at	16998.64	14721.5	24076.6	17871.87	12945.28	17740.24	22692.1	12180.12	3196.34	8531.54	10543.04	4028.44	3668.51	10151.15	5603.67	8660.95	6892.15	5733.2	7241.64
200739_s_at	1036.43	2571.82	1117.09	1375.67	1362.61	1619.48	1583.14	1257.47	521.66	1055.28	1106.45	494.38	567.58	1299.89	279.07	849.43	964.52	884.92	1218.77
200740_s_at	2393.51	4377.16	3537.57	4222.37	3654.89	3942.34	4098.69	2964.93	3497.97	4474.68	4055.66	4251.74	3344.17	4524.17	2211.92	6234.41	5880.55	4706.17	4853.73
200741_s_at	58643.36	33981.17	38071.51	41793.19	49080.7	58586.48	44060.72	27765.1	14578.11	17981.75	17210.64	13825	21685.78	18522.62	17018.82	26263.63	17651.99	17267.14	20391.87
200742_s_at	882.75	982.59	507.54	708.83	892.97	842.22	754.17	1355.08	1583.28	3070.99	1700.56	2493.28	1009.09	1821.16	1322.57	1630.81	2061.63	1627.01	1455.1
200743_s_at	993.2	1016.19	1479.73	1048.86	1054.62	1353.23	1136.25	1621.13	3002.09	3640.29	2512.7	2577.05	1759.35	2866.54	2113.87	2502.4	3442.78	2502.48	2597.63
200744_s_at	464.28	475.86	629.86	649.63	544.92	801.85	741.98	1255.6	935.3	1494.55	974.67	1112.29	674.36	949.83	782.3	838.05	1001.86	829.26	1088.15
200745_s_at	1943.71	1412.81	772.55	1410.5	949	1423.77	1092.87	2683.09	1550.13	2677.79	1798.6	1757.75	2646.81	1725.18	2672.01	2423.67	2483.87	2090.32	1608.41
200746_s_at	1753.03	1698.88	1383.89	1301.51	1395.62	1519.91	1317.42	1798.04	2689.28	3652.23	1731.52	3287.39	3432.89	1898.48	3216.36	2824.46	3855.09	3017.19	2254.73
200747_s_at	973.45	2177.86	986.68	699.89	829.02	528.63	772.76	524.22	1424.34	1038.53	1417.4	1485.47	2196.66	945.06	1422.89	1394.97	858.97	1360.99	1148.92
200748_s_at	14713.51	14127.48	29955.24	18403.74	23527.82	24690.52	15361.46	14143.08	6512.58	13337	13309.9	6714.78	9620.24	14420.21	7643.38	7938.19	7961.68	11029.8	11444.17
200749_at	1277	1468.6	2183.31	1202.07	974.16	1493.46	1199.13	1342.32	1606.76	1247.95	1870.79	934.46	1378.1	1639.49	1103.26	1388.19	1974.38	1374.3	2277.56
200750_s_at	2957.07	4283.69	3661.55	3923.39	4066.98	3988.43	4105.26	3739.05	1997.48	4439.61	5236.83	2290.56	1926.02	5576.66	2133.44	3011.28	5611.45	4250.29	6287.08
200751_s_at	773.16	2093.15	956.03	999.14	1118.47	913.7	1426.09	1261.98	1009.13	1289.07	1346.88	727.03	651.4	1435.93	765.47	655.37	1240.5	1836.84	1580.95
200752_s_at	1496.75	1520.76	818.96	1129.56	1007.21	1110.33	1151.98	1180.9	652.05	913.43	562.75	1101.18	885.02	585.6	776.36	423.68	382.5	806.35	471.6
200753_x_at	1374.13	1683.86	1432.42	1300.49	1868.97	1472.27	1588.85	1566.23	1038.43	1125.89	1479.69	632.61	867.57	1160.36	905.95	1140.44	1620.12	1129.61	681.35
200754_x_at	4062.23	6371.32	4882	3445.15	3225.02	4509.35	4536.64	4484.8	4941.46	4868.77	4418.13	3029.39	3534.1	6452.78	4642.16	5520.11	6208.35	5262.56	5674.01
200755_s_at	165.37	600.71	109.28	118.11	545.92	294.91	133.5	514.54	498.88	754.82	942.91	639.99	225.51	686.44	669.34	605.69	991.13	761.35	682.6
200756_x_at	371.57	596.34	597.86	821.32	828.58	706.79	903.15	1025.52	317.41	603.22	922.62	319.07	426	861.15	552.89	295.26	775.94	657.44	745.71
200757_s_at	1734.12	1956.26	2527.92	2002.44	1669.85	1287.24	1878.56	2356.57	2251.71	2668.88	3512.19	2930.28	2221.24	2524.27	1824.88	1421.08	2160.6	2353.53	2778.62
200758_s_at	15186.53	21331.25	12831.6	20054.81	18303.53	18470.11	14743.1	16512.79	12993.19	8087.37	12475.9	7772.31	10995.56	13956.98	11261.13	11087.79	11627.66	12376.46	13764.75
200759_x_at	17400.31	25335.68	12327.7	21201.45	21240.56	22259.23	14747.11	19535.5	18829.7	10913.11	16408.21	9416.83	21618.68	19502.61	16403.9	22177.31	15967.18	17013.15	18496.66
200760_s_at	3635.81	4963.19	4092.46	4011.52	3655.45	4612.16	4398.5	3843.62	2995.09	4529.14	4547.69	4178.05	8901.31	5564.07	3967.62	2800.63	4013.99	4191.97	5448.11
200761_s_at	4591.1	3517.21	14660.33	8576.42	5807.8	9229.52	7288.66	7380.59	7382.19	7135.46	7204.41	6982.88	5517.91	7088.84	7944.16	8686.61	5891.07	6659.78	5593.75
200762_at	1782.57	985.98	1985.98	932.14	769.07	835.84	924.21	2669.25	1831.36	4161.23	1644.84	2153.2	2432.33	1601.24	4982.8	3406.05	1994.65	3427.45	1340.17
200763_s_at	61915.05	51192.71	46637.88	65108.63	65007.66	76879.84	42604.32	36318.09	25114.66	18709.12	19463.38	20435.06	29349.44	29909.34	24796.86	29084.55	23769.02	21971.27	23443.29
200764_s_at	1478.8	1790.97	1493.29	1298.71	1312.31	922.9	1278.51	1523.63	810.98	1254.83	1393.27	1284.71	1072.56	1159.02	1305.08	1128.42	1456.53	1350.02	975.69
200765_x_at	1631.2	1561.98	1810.21	1187.23	1002.76	1334.87	1320.44	1740.92	2345.25	2084.79	2415.62	2283.47	1754.09	2047.09	2336.05	2547.77	3650.83	2294.87	1677.88
200766_at	124.59	597.13	438.36	521.74	880.72	1037.22	731.64	646.05	870.94	1695.37	1846.3	2320.8	711.56	982.89	958.51	855.84	678.9	1219.42	1203.45
200767_s_at	1616.57	1083.74	974.66	1334.08	1009.6	1003.41	1231.89	1195.74	976.35	766.89	1043.99	1153.71	1701.99	832.11	1620.86	787.07	681.29	1447.23	1112.22
200768_s_at	2950.26	3411.97	3567.38	3361.63	2841.73	3523.88	2512.65	2338.48	3636.19	2696.01	2920.42	2538.69	2131.28	2807.49	3058.26	3495.63	3633.22	2896.69	2727.97
200769_s_at	1510.32	1939.42	760.78	1115.61	1244.69	1473.52	1239.77	1503.4	806.37	797.24	1536.42	539.84	49.04	1378.78	625.99	667.16	540.16	928.77	1118
200770_s_at	661.98	1203.71	996.08	725.4	1144.05	841.48	569.64	1096.11	1033.26	1387.07	1687.4	702.87	862.66	1890.88	1403.72	693.55	1697.43	1708.93	1487.51
200771_at	1877.81	2582.84	3118.68	2015.49	2373.22	2509.37	2102.7	3755.54	4755.49	3478.14	4519.85	3649.32	4501.12	5988.98	7052	4666.11	5942.79	6375.14	3929.12
200772_x_at	1556.24	1708.2	1626.81	2524.7	1934.75	2482.65	2047.77	3478.12	7573.37	9527.89	4825.69	10004.56	14561.7	3239.5	8799.72	2868.52	3876.16	6753.72	5677.75
200773_x_at	5519.86	5282.47	4880.23	5154.33	3849.46	5265.81	4230.2	5953.11	9535.88	7496.13	6335.64	6351.41	9672.31	5235.3	5774.25	7198.52	5668.67	5128.12	4551.88
200774_at	3107.38	5506.24	8474.05	5647.28	6004.59	6982.53	4214.83	6318	7834.7	6141	6867.73	4970.49	7332.17	6481.99	6818.63	7980.63	5859.13	6819.29	6660.36
200775_s_at	3117.77	2978.77	4456.27	4433.11	4473.35	4788.96	4240.89	4557.28	11301.95	7474.5	7954.71	6965.45	6272.99	6543.8	6321.06	7041.96	8533.66	6937.51	6445.67
200776_s_at	1008.87	962.22	784.65	666.13	893.67	897.02	769.91	1177.34	1303.21	1499.95	1904.82	980.92	612.39	1316.94	788.08	803.71	2472.95	1556.44	1482.5
200777_s_at	948.94	981.93	1460.68	969.44	1221.73	1113.14	854.7	1291.42	2475.8	2051.31	2275.99	3510.87	1658.07	1502.96	2111.02	1748.7	3180.28	2428.94	2317.69
200778_s_at	1688.18	4610.12	2924.09	2450.03	3593.42	3157.36	3378.78	4340.07	3029.82	3112.12	4811.37	2756.81	2131.09	4701.38	3115.87	5160.32	6680.4	4942.71	4250.14
200779_at	18069.38	20064.92	24134.38	17929.9	17111	22938.5	17287.66	10147.77	10181.98	7098.91	7995.48	7919.75	10895.26	10462.63	9113.46	8892.93	7167.27	6041.92	8748.06
200780_x_at	43425.54	44856.73	44989.88	41139.19	42716.09	46901.15	29818.43	35616.75	33042.28	17473.77	18859.75	28504.98	51078.67	28316.62	34229.05	30974.54	23252.86	25698.48	23776.78
200781_s_at	53322.79	40972.66	35520.98	41731.18	41525.88	63672.18	32666.75	24408.31	17413.26	17472.45	15822.43	12855.73	21884.31	18886.14	16681.59	23086.65	13033.9	15215.23	17580.21
200782_at	2169.22	1428.68	2194.16	2070.56	1938.78	1991.68	2147.42	2664.01	4108.25	7120.75	5119.17	7832.29	5022.59	3728.5	6587.08	2051.95	5267.38	5122.5	4627.49
200783_s_at	212.35	422.07	221.94	644.5	439.6	493.59	236.38	635.42	419.61	471.55	349.08	687.26	623.66	253.22	484.21	314.15	574.68	221.56	541.1
200784_s_at	184.02	226.41	97.59	290.97	204.95	136.23	90.86	235.46	117.41	500.57	102.19	639.5	31.19	117.28	385.95	158	84.76	228.72	93.97
200785_s_at	1052.32	514.46	350.96	536.33	740.18	482.17	542.09	921.22	1000.18	1698.25	900.15	1475.47	525.25	1090.44	1074.66	826.73	1036.82	949.82	1004.59
200786_at	3664.02	3697.45	4387.78	4336.42	3811.11	3870.85	4477.27	2915.35	3423.87	2974.66	3819.36	5523.76	4372.57	4084.93	4044.15	3044.12	3664.34	3588.02	4100.82
200787_s_at	1183.2	1349.04	894.26	1133.77	1143.57	1188	1292.09	1835.92	2288.67	2527.71	1679.98	2331.12	1487.35	2395.03	2384.9	1069.79	3266.18	3568.05	3611.67
200788_s_at	2086.42	2368.06	2217.87	1825.74	2031.22	2462.86	1462.43	3266.18	7378.71	4599.54	2881.07	6239.42	3824.68	4797.11	4969.57	2360.89	6518.8	6887.06	5904.63
200789_at	7388.22	14574.73	5993.84	11167.26	15895.65	10523.21	10792.92	10431.69	3481.55	3400.14	4691.36	3035.14	4220.06	5419.52	5154.58	10040.51	3101.45	4244.42	4750.14
200790_at	3080.88	3143.8	6160.38	4155.94	3774.95	4293.11	4810.36	3748.21	5177.83	3583.56	5861.75	4350.93	3021.74	5728.75	2917.53	3059.14	7089.99	4949.02	8161.36
200791_s_at	123.25	533.33	592.73	90.29	130.78	145.9	74.87	686.55	827.69	1701.6	611.69	769.16	754.5	441.64	1336.49	872.7	1331.59	1569.64	541.75
200792_at	5298.19	6317.64	5337.91	6303.02	5093.74	6628.39	6808.22	5592.25	5554.79	5453.24	6277.24	6723.03	6285.69	5966.7	6200.48	5588.96	5892.03	7056.84	7920.82
200793_s_at	8063.6	11679.72	9929.64	17269.02	20408.95	13869.38	16100.41	13688.18	3674.71	4258.32	7058.41	2455.31	5250.82	7502.82	6779.38	8135.82	6117.53	6048.43	8321.1
200794_x_at	3567	3188.08	3413.47	2925.37	2657.72	3292.54	3155.59	2848.68	3156.03	5393.22	5064.69	3379.75	2312.67	4639.72	2376.34	4176.27	3805.06	3540.63	3859.11
200795_at	10236.79	9841.59	16263.52	6116.2	6134.42	6179.07	5084.74	13832.68	10714.33	12369.28	7909.53	14296.68	14011.12	10795.71	14240.88	15833.36	14981.54	11509.5	7804.23
200796_s_at	408.41	792.42	310.17	294.45	396.06	538.28	416.77	682.51	45.16	148.04	626.74	20.35	30.89	400.68	57.85	307.23	143.11	207.9	409.53
200797_s_at	5203.5	6218.87	5793.85	3677.4	3308.38	2510.81	3298.61	4155.09	6500.6	8661.79	6959.86	3734.41	5698.5	4853.83	7666.17	7866.39	7464.46	10086.2	8034.89
200798_x_at	1190.82	2144.27	1916.21	1205.5	1576.01	1298.15	1800.91	1548.49	1382.93	3844.96	5821.31	1669.52	711.01	3055.93	1350.08	4255.02	3387.3	3055.34	3821.65
200799_at	7429.14	12173.16	10812.52	18289.9	24625.88	27139.1	13570.51	17294.55	10438.08	5480.96	9739.09	9767.51	15767.29	9872.78	8685.15	12240.77	8917.12	8518.79	9506.85
200800_s_at	2310.08	4116.06	2242.01	4608.21	5898.57	8290.24	3042.56	4052.12	2149.65	1914.03	3615.8	1802.58	3666.49	5133.57	2482.97	1352.07	1901.57	3571.71	3351.24
200801_x_at	21999.99	17806.84	13956.08	10441.01	10095.69	13965.34	11311.05	32002.71	27112.58	26717.75	21207.64	32816.15	36363.63	17758.05	31879.1	14243.46	22870.9	26809.53	19085.02
200802_at	2633.9	2755.85	2692.27	2544.48	2865.88	2100.13	2473.61	2838.24	3096.85	2462.04	4404.09	2634.22	2252.51	4578.58	2062.7	2937.22	4446.03	4298.44	5785.46
200803_s_at	3174.12	5035.85	2543.77	3080.22	3790.84	3866.78	4514.38	3843.28	3005.43	4942.97	5799.79	4562.6	2736.75	6191.47	2487.09	3053.04	4729.13	3929.72	5404.38
200804_at	5855.46	6928.52	5115.23	5256.58	5042.74	5738.64	5822.68	4859.47	6397.86	5906.59	5616.58	4222.55	5511.64	6150.1	5149.34	4155.36	5478.34	5734.66	9281.48
200805_at	525.24	398.77	547.75	713.76	565.63	550.91	576.77	389.79	398.7	737.51	747.52	617.4	771.77	449.18	504.58	268.38	272.54	533.55	1056.03
200806_s_at	1553.91	3059.34	1444.74	1988.82	2830	2616.39	2718.23	2981.47	1482.39	1363.44	3490.73	1112.48	1033.76	2680.81	1406.37	2585.12	2803.27	1925.83	3098.71
200807_s_at	5099.78	7086.72	8653.02	9793.62	10009.02	9332.48	7180.46	7699.93	7301.87	5642.11	7797.8	5369.55	5580.4	7938.93	6425.88	10080.69	7969.21	6091.27	8532.29
200808_s_at	1563.99	650.91	1434.95	1523.49	1145.51	709.42	1373.12	932.18	1446.41	2115.32	1398.54	2196.67	926.59	906.73	1095.39	594.95	1368.93	1328.98	1071.59
200809_x_at	26416.84	32363.93	27569.17	29395.9	24938.42	42660.43	27767.37	12467.44	17163.28	14337.54	17641.83	20496.77	30406.29	17595.97	16595.65	19583.35	14989.34	18889.84	23602.41
200810_s_at	2955.13	4115.18	6802.6	2442.75	2874	3254.69	3805.46	2371.76	6005.36	3694.72	5257.68	4477.23	5278.79	4591.18	4687.01	5892.88	5465.77	5534.16	6513.73
200811_at	4621.01	7342.69	5297.53	4479.09	4795.42	5103.88	5542.14	4491.94	6353.37	3932.14	6410.51	4090.96	4091.27	6368.74	5100.65	5742.05	4885.09	7010.74	6244.71
200812_at	2025.98	3363.06	2062.14	3410.66	2766.13	2888.97	2181.58	2006.1	2570.34	1604.71	2465.66	3952.42	2607.7	4002.41	2341.41	2525.06	3573.17	3788.14	3836.13
200813_s_at	2218.56	2652.96	1581.84	1293.39	1635.33	1499.46	1845.16	2604.35	1144.78	1074.54	2117.33	775.71	857.67	1733.52	920.74	1651.04	1309.07	1912.34	1802.73
200814_at	3036.33	4221.95	3208.97	3093.04	3272.09	3782.44	3514.09	3043.55	5342.79	5795	4853.08	8172.98	5956.44	5480.77	4028.39	4649.3	7465.22	5321.41	6426.83
200815_s_at	718.91	1204.27	686.23	859.79	966.51	957.78	887.89	1097.83	1062.73	742.9	1158.73	999.09	1212.36	1188.4	752.49	705.36	926.92	1154.56	1381.79
200816_s_at	2492.06	3689.22	5079.78	3376.93	2819.92	2875.22	2591.57	2962.11	2248.36	2797.24	3256.8	1293.29	1587.38	3626.29	2240.62	4108.36	3038.11	3451.48	2456.06
200817_x_at	59549.25	45710.64	44614.06	42282.82	52793.54	82616.72	46541.92	33698.66	14658.9	18862.27	22943.32	15712.23	14820.72	32454.37	10676.73	29460.85	20148.86	19153.12	20783.86
200818_at	25040.66	22367.06	30236.77	24247.98	27833.06	30998.48	25024.69	15002.77	9086.32	9055.01	10134.6	5929.41	11979.99	12505.97	14078.56	16516.35	9879.18	11043.1	11727.4
200819_s_at	41870.51	42382.65	33554.22	39577.21	39856.14	58569.02	41001.4	25006.53	16233.34	16737.31	17192.95	20050.92	27300.83	21627.06	19830.77	23838.23	16303.08	18321.86	21823.55
200820_at	1985.6	2083.88	3156.74	3256.09	2619.83	3319.69	3414.84	2176.57	1223.38	1764.54	3813.24	1601.23	1276.44	6132.46	1343.79	1271.33	2488.68	2723.85	3667.65
200821_at	2162.19	1691.23	3367.18	1556.97	1147.34	1477.88	1470.68	1393.07	1958.19	1691.41	3255.7	2005.76	1087.63	1644.94	1712.6	3219.14	2784.72	1917.99	2135.18
200822_x_at	41489.54	31526.46	33513.7	40905.24	30968.54	33947.47	38033.98	26184.17	10451.28	12115.41	10787.21	11692.64	19452.22	14594.05	15692.36	12208.74	10767.28	11848.81	16175.38
200823_x_at	30008.82	30376.55	24832.96	30278.96	23512.77	48986.09	20580.08	14560.83	7760.93	8045.95	10082.29	10484.21	9505.62	16572.62	10228.06	13001.66	8202.98	9572.47	10607.9
200824_at	2851.33	2708.29	1758.2	3476.47	3502.86	3305.9	3521.64	2043.3	1567.45	1869.78	1818.52	2409.17	2371.11	2159.54	1540.88	1675.13	1406.02	1798.36	1987.68
200825_s_at	649.04	688.91	536.08	962.66	1033.29	1035.54	733.68	973.16	2721.95	2089.75	2717.65	2944.15	1873.96	1327.04	2061.54	611.48	1522.16	2059.94	1843.59
200826_at	5216.74	4969.37	4743.47	6812.32	6965.98	10476.47	5355.47	3881.64	3154.49	3775.49	3305.94	3456.17	4422.45	4625.73	3527.55	2485.94	3414.48	3540.52	3648.27
200827_at	543.51	877.95	517.74	394.25	678.11	530.02	398.28	826.85	1091.02	742.08	1088.44	1547.73	1297.05	619.66	929.86	931.41	870.33	880.51	1029.28
200828_s_at	3130.57	3282.83	2545.92	2651.28	3542.07	3054.51	3691.15	3257.7	2536.72	3541.74	3202.32	3453.28	2616.64	4409.3	2966.48	2655.58	3814.31	2871.32	3329.35
200829_x_at	1780.61	2002.33	2565.24	2446.35	2443.94	2109.28	3035.26	1830.99	2784.75	3203.23	2540.62	3220.38	3151.73	2391.93	2585.4	2503.18	3092.33	2626.97	2653.08
200830_at	6871.72	5079.36	3799.65	6132.9	4966.4	5297.31	5713.97	4780.81	4446.24	3546.74	4788.19	3915	6813.33	5706.83	4998.04	6207.98	4250.1	4367.24	5362.52
200831_s_at	570.09	913.95	65.93	316.83	220.89	189.21	366.77	130.25	155.14	556.92	497.85	193.32	195.86	441.12	166.38	98.15	304.19	232.5	445.41
200832_s_at	30.18	377.95	59.85	25.49	36.51	22.85	36.09	204.76	573.43	883.83	738.42	401.25	364.82	554.63	431.09	66.6	733.77	476.34	723.75
200833_s_at	1365.03	1255.85	2329.3	1081.07	950.67	1218.9	1243.78	1570.65	3054.89	5102	2672.6	2715.47	2098.66	2027.43	2489.49	3041.51	3328.76	2502.65	1843.02
200834_s_at	25978.47	21692.72	21414.3	27105.95	27725.93	41327.01	21520.25	9744.55	11754.99	12567.91	12456.56	10940.15	20262.51	12232.55	11944.62	17131.87	11188.76	13545.51	15058.1
200835_s_at	66.36	81.12	198.07	1249.67	1090.82	907.79	1462.98	1641.98	1896.37	748	1652.13	113.84	8323.48	2869.88	3026.76	490.36	540.79	2212.78	4068.76
200836_s_at	2318.7	3975.39	1308	2415.12	2516.7	2843.11	3243.31	3769.7	2211.15	1141.1	3405.7	2103.45	1264.83	4710.1	1897.29	1312.99	1215.22	3555.12	4452.72
200837_at	349.97	1021.13	709.71	1017.87	669.89	1400.61	986.24	616.72	890.44	1500.21	1477.5	2232.87	956.82	937.82	984.25	515.92	1196.64	1144.02	1425.25
200838_at	1531.66	952.61	811.64	964.07	1969.79	1616.55	1397.36	1298.39	999.1	7018.17	3060.62	3452.78	956.77	2799.47	1621.56	761.72	2136.12	3495.6	3647.37
200839_s_at	2042.85	2317.12	2085.95	2359.51	2162.7	3828.95	2064.98	2186.58	3311.89	13209.83	4365.89	6874.72	3880.02	6844.8	3145.66	2366.41	4897.58	4777.51	5054.3
200840_at	7228.44	7936.12	16844.31	10194.8	8339.96	9936.96	9466.87	5807.51	9327.59	5719.8	9552.01	8273.22	11626.9	10365.55	9584	15949.95	7953.71	9584.48	9371.78
200841_s_at	52.52	349.86	20.79	440.13	340.45	102.33	480.66	546.38	553.3	281.07	619.88	162.22	625.97	565.16	550.05	692.04	578.22	460.15	364.64
200842_s_at	1251.21	1335.51	1228.54	1655.99	1403.11	1504.72	1753.8	2069.62	3730.52	1659.19	2549.42	1086.42	3498.25	1261.01	3308.72	3291.43	1406.55	3505.67	3472.19
200843_s_at	1809.06	2640.74	2361.32	1601.62	1980.93	2034.19	1225.72	2206.58	1789.01	1434.56	2418.71	1372.61	1386.85	1748.08	1536.08	2701.58	2648.47	2477.82	2610.42
200844_s_at	7272.08	10345.63	10171.81	11513.06	10567.77	10168.44	12054.08	8081.34	3462.73	5083.58	7576.83	9130.63	4207.19	10093.55	5273.13	7660.98	4523.46	6595.61	6281.08
200845_s_at	3817.54	6854.11	8855.74	7931.84	7343.44	6575.31	8371.24	7242.55	4903.03	4630.81	6208.02	5015.15	3285.83	8030.63	4617.09	7576.07	6472.78	4005.87	4380.67
200846_s_at	1120.12	1834.99	814.54	1991.35	1521.44	1828.26	1429.94	1157.55	1194.73	1915.71	1426.73	2276.38	973.03	1811.61	1229.62	854.57	1469.13	1911.35	1701.67
200847_s_at	1912.33	2551.6	3991.22	2584.22	2910.72	3446.14	3125.65	1718.59	2375.11	3521.12	4052.84	1891.24	2084.69	3234.44	2092.71	3747.59	3396.18	2859.42	3246.45
200848_at	1054.46	708.46	1325.46	875.05	984.72	1068.51	1095.86	1142.22	1300.17	1169.14	1262.48	906.5	765.84	826.41	1872.72	1407.97	1382.15	1675.17	1784.39
200849_s_at	1994.92	2494.25	2304.34	2049.59	1788.81	1885.72	2420.85	1609.04	1730.03	1375.71	1407.87	1612.67	1523.6	842.52	2046.81	1601.91	1608.4	1521.75	1815.23
200850_s_at	5518.36	3791.67	4496.96	2230.97	2781.07	2880.87	3865.67	3099.92	2705.1	2442.94	3492.91	2989.18	2718.18	2659.3	3896.42	3962.55	3204.3	3008.88	3200.23
200851_s_at	2016.54	3279.95	2652.48	2081.31	2597.56	2246.01	2163.59	1822.68	3798.35	2924.36	3335.86	3930.43	2806.34	2759.75	3716.41	3732.07	3136.5	2924.64	3213.91
200852_x_at	1308.11	2038.51	839.87	1210.48	1202.94	1031.66	1706.91	1474.63	1354	1750.14	1784.74	2914.06	1356.97	1693.48	1632.85	1003.01	779.29	2039.02	2199.41
200853_at	1823.85	2154.88	2492.49	1258.57	1391.57	1957.96	1931.2	1108.05	803.76	1718.21	1928.72	1313.48	869.17	1895.99	1089.06	2372.75	1752.44	1430.32	1745.98
200854_at	1967.32	1362.24	1634.4	842.92	926.3	1132.17	2072.28	1486.65	1428.68	1491.87	1740.12	1176.79	1199.71	1406.87	1102.81	1510.5	1160.32	1664.16	1788.01
200855_at	475.14	458.72	483.71	426.93	321.84	368.27	574.96	730.22	345.28	485.07	350.26	322.74	576.89	346.44	395.59	514.2	488.63	384.06	479.18
200856_x_at	387.35	625.12	621.77	647.17	520.74	535.19	390.68	732.76	804.91	633.79	578.07	514.05	675.82	462.27	762.81	709.09	507.24	516.15	549.87
200857_s_at	1772.27	1639.82	1049.81	1528.75	1649.45	1449.07	1634.57	1501.05	1422.12	1519.17	1479.27	817.05	1265.05	1496.01	1307.86	1241.89	1280.17	1354.12	1734.29
200858_s_at	12803.87	11281.58	19034.89	12075.47	12074.04	18870.34	12421.32	8565.14	11500.61	8480.45	10588.61	8866.73	17797.78	11351.68	10477.4	10837.11	11044.94	9361.91	9667.66
200859_x_at	1746.28	1424.24	726.91	730.43	1047.74	892.18	736.58	1529.67	1644.82	3156.17	923.12	1745.3	1954.59	896.3	1736.31	987.04	1046.26	1816.02	1065.58
200860_s_at	2534.91	1596.6	1736.37	1801.44	1812.93	1635.92	2240.04	2219.87	1801.5	2352.63	2608.13	2320.23	1967.53	2182.5	1571.36	3320.76	2470.83	2465.83	2410.72
200861_at	1145.29	1024.02	1067.46	707.98	566.15	726.65	721.22	1225.29	1195.09	1334.63	872.94	627.09	745.65	784.97	1063.87	1054.38	787.58	941.96	949.11
200862_at	2415.42	1394.82	1928.64	1620.65	1593.13	1967.96	1484.17	1697.25	1414.36	1396.63	1623.99	1068.25	1664.16	9449.27	1091.79	590.14	931.77	2620.88	3132.15
200863_s_at	2489.27	2864.79	2722.03	2694.27	2349.83	2255.56	2664.01	2388.48	3103.77	4048.72	3952.4	3544.6	3205.94	4364.46	2769.17	3179.86	4004.43	3026.1	3683.49
200864_s_at	315.96	263.57	301.95	275.33	202.54	297.97	221.56	247.39	646.75	968.77	730.42	726.64	521.23	680.26	517.39	523.69	729.55	490.78	479.79
200865_at	168.75	53.18	93.01	147.49	149.02	44.33	29.68	25.26	86.95	20.88	9.16	44.8	28.7	28.29	76.22	22.57	19.36	69.84	32.19
200866_s_at	4805.35	7313.6	3961.08	5285.17	6286.48	6241.41	4997.69	5930.3	2209.97	10253.41	12595.23	3469.07	1452.45	10384.34	2938.15	4092.67	5205.42	8283.38	11144.95
200867_at	692.88	762.81	647.77	1120.76	987.16	1334.19	801.82	761.34	911.49	1316.82	1804.71	581.11	687.45	1344.61	1158.23	1160.16	1270.67	1037.02	1483.83
200868_s_at	2121.77	1970.13	1315.78	1507.06	2822.79	2187.89	2434.13	1768.75	1413.02	1731.45	2538.34	1498.48	1113.21	1945.44	1195.07	1422.62	1403.86	1247.76	2308.72
200869_at	25596.33	32852.86	20587.44	22700.08	24666.67	41976.09	18563.46	14163.12	7579.71	11144.31	13211.25	9947.8	10541.94	17588.99	6987.44	9899.13	10460.3	8358.75	12327.63
200870_at	3440.58	4044.29	5970.12	5458.59	5081.01	5417.45	6149.41	4817.35	3486.32	3794.06	5370.19	3934.38	3409.94	6395.3	3703.25	5698.83	5046.9	3827.24	4349.84
200871_s_at	7013.1	17709.58	12446.25	8427.41	6964.62	8708.08	7849.76	9694.72	16392.22	21199.31	18565.08	21179.8	17688.35	22814.77	16443.56	11753.73	16749.74	17747.55	21809.31
200872_at	4143.5	3501.35	4579.05	2308.62	2382.37	2550.99	1505.78	6827.37	3159.44	9834.5	3935.53	8806.87	9208.96	4647.28	6454.2	2386.62	5511.82	6655.07	5453.89
200873_s_at	2763.31	3017.31	3867.68	4100.59	3321.78	4071.19	4072.42	4088.24	6343.3	4046.71	5510.29	4789.45	3349.77	4947.29	4421.44	4089.32	5344.01	5504.73	5753.04
200874_s_at	1824.17	2042.43	1747.58	950.4	1476.51	1231.36	1443.74	1642.43	656.24	508.75	694.13	693.5	1159.68	500.82	573.55	472.85	380.59	490.54	666.08
200875_s_at	1011.07	885.3	827.85	505.13	833.38	731.37	705.11	822.2	1126.01	1024.73	978.52	1003.84	1084.54	1057.94	853.97	932.1	1365.37	1115.93	1394.55
200876_s_at	4568.33	5489.29	5209.78	5309.62	4798.03	4821.5	5557.86	3975.41	3616.51	4039.84	4311.02	3160.19	3855.43	5027.54	3552.45	5610.22	4191.54	3370.27	4840.82
200877_at	7251.52	8522.47	7589.43	5928.75	7826.87	6165.7	6567.45	5912.47	4479.58	5332.98	7387.03	3417.8	3258.03	7936.51	3662.77	10694.88	8876.08	6630.08	6687.82
200878_at	3318.91	2982.6	4084.13	2864.53	3457.92	2846.07	1975.17	4223.63	1938.04	4715.51	1607.12	2522.37	7166.78	2055.67	5688.45	6383.46	3381.96	3407.35	1824.03
200879_s_at	383.97	713.58	340.63	604.66	554.26	458.74	548.16	657.77	293.49	429.37	275.48	158.56	305.91	313.95	373.64	325.21	140.54	302.76	301.46
200880_at	936.09	1497.61	1726.83	2038.44	2098.32	2149.46	1327.13	1304.54	1494.19	3087.99	2039.12	2084.81	1237.56	2132.3	1100.16	1901.1	2998.64	1561.31	2226.26
200881_s_at	1605.55	1773.51	1225.66	1899.1	2286.79	2124.07	1613.8	1493.3	2075.73	4106.18	3730.3	2327.86	1393.94	3530.47	2328.63	2095.44	4194.77	3579.76	3297.45
200882_s_at	5899.92	4958.8	4655.04	5225.44	3815.62	5380.48	5485.08	3965.39	5087.64	3402.62	4899.66	5243.04	7321.42	6705.94	4964.05	4985.83	4208.49	4620.1	5610.49
200883_at	8471.67	12020.61	10990.6	9011.35	9706.01	9016.08	11782.38	9320.39	1174.75	3767.6	5261.79	1035.8	1605.64	5370.53	2285.04	8210.16	3551.69	3038.48	3264.37
200884_at	1107.6	665.33	1051.92	1343.86	865.82	927.12	767.44	1485.73	980.06	677.79	1197.44	7145.25	668.63	810.73	729.17	478.03	1811.22	849.66	382.61
200885_at	1193.35	1230.89	891.59	1105.52	1239.61	1193.3	864.82	1773.42	2326.55	2257.94	1455.56	3116.29	1567.74	2191.14	2169.44	1008.73	2458.2	2496.53	1630.86
200886_s_at	1331.33	1860.44	2098.41	1978.3	1621.55	1519.55	1589.06	1645.03	2046.96	4090.51	3872.94	3819.09	2193.83	1706.18	1562.77	2568.89	3733.3	2344.07	2723.39
200887_s_at	1452.69	1641.85	2806.08	2016.04	1742.8	1738.63	2179.5	1972.78	16293.64	13410.99	13877.66	14903.02	13706.21	13612.93	8784.84	12584.95	14990.29	12253.57	15455.64
200888_s_at	32645.94	24614	35618.49	16370.88	16283.57	27486.85	26434.99	17161.8	7759.71	9639.49	11554.6	9859.51	13704.85	13346.55	11253.26	9369.55	7543.84	7759.6	6698.38
200889_s_at	362.5	615.3	548.34	350.86	372.57	518.62	532.61	518.12	459.86	754.88	860.28	337.36	253.76	535.84	324.93	524.39	524.45	433.14	352.47
200890_s_at	216.79	212.32	150.09	135.7	166.48	195.47	164.71	215.05	243.12	524.92	371.26	266.45	192.4	337.01	265.42	200.24	295.01	382.39	211.88
200891_s_at	773.51	791.45	1719.6	824.18	717.63	678.71	570.38	973.58	3961.64	5743.57	2311.66	5053.85	2031.43	1392.07	2544.33	1460.89	3187.7	2552.16	1941.64
200892_s_at	937.66	1182.32	1079.89	1159.32	1421.19	1128.99	1142.33	1250.74	1163.61	1566.32	1814.71	852.04	831.73	1998.03	1109.5	1229.28	2107.34	1388.16	1458.26
200893_at	2032.52	2000.5	3795.64	2722.88	2566.34	2624.84	2786.51	2519.75	3662.82	3415.7	2475.06	3517.77	2601.41	3232.79	3422.84	2885.87	3275.68	2743.23	2889.57
200894_s_at	588.79	732.55	189.28	669.22	855.7	606.11	562.81	706.8	333.25	393.84	733.94	688.62	142.31	485.38	314.86	272.42	450.37	481.73	572.01
200895_s_at	1115.03	1648.09	1184.2	1958.07	2066.4	1668.78	1986.73	1481.67	1848.87	1253.31	2365.23	3233.77	1848.97	2544.31	1675.75	1324.67	2422.23	2176.89	1871.64
200896_x_at	3740.54	7263.08	6461.37	5727.25	6105.36	5382	6624.03	4947.33	4479.95	3739.19	4159.22	5854.97	6511.18	5791.78	5187.73	6965.5	4549.59	5472.67	5338.67
200897_s_at	5911.22	9135.86	8604.44	7301.92	7432.82	7037.16	5430.65	8825.68	7143.36	7615.01	5833.57	9176.94	9102.84	10754.69	8143.55	10364.46	10220.56	9661.98	10669.03
200898_s_at	394.86	675.1	404.28	349.42	371.57	374.13	502.07	558.13	647.8	808.28	1046.29	371.58	106.31	886.81	841.77	595.81	650.2	1110.57	734.65
200899_s_at	1216.56	1311.9	1761.31	874.04	1018.76	1148.69	1098.11	1198.89	2183.91	2263.9	2270.17	1423.49	1149.79	1730.73	1760.85	2346.1	2146.92	1851.75	1648.17
200900_s_at	226.75	362.45	172.56	545.16	356.36	447.97	440.49	319	552.7	926.06	857.4	824.85	340.95	551.73	636.8	272.45	495.48	693.38	780.83
200901_s_at	1027.2	1249.98	1224.95	781.91	790.76	677.06	646.76	862.9	894.68	1571.93	1561.92	645.15	504.97	1176.81	738.76	1064.1	1396.49	1145.71	1552.59
200902_at	892.63	548.73	1105.35	804.77	1005.23	956.16	727.29	707.85	1206.1	2143.08	1635.26	1429.3	1278.16	1077.68	1215.29	1187.99	1756.53	1425.26	1958.64
200903_s_at	1478.97	1359.46	1673.76	2020.15	2015.24	2085.98	1458.9	1583.97	1352.86	984.47	1735.06	2352.88	1242.71	2028.1	1186.65	1474.31	1317.72	1763.8	1933.79
200904_at	1154.74	2106.14	1327.84	611.19	786.49	575.67	488.19	971.32	3329.47	5488.81	2451.99	4083.71	4126.02	2377.96	3084.72	3020.11	3502.32	2883.24	3953.41
200905_x_at	3729.14	4070.12	4704.91	3187.14	3308.6	3054.97	2458.66	5073.72	13442.86	17296.62	9399.21	15956.52	23707.6	7170.16	12849.45	7533.01	9258.51	10376.52	14156.85
200906_s_at	854.89	1388.81	627.28	1224.09	913.05	887.5	998.1	1493.94	764.5	921.47	1013.68	864.66	3902.33	2708.98	1617.54	941.74	900.27	1628.86	2691.35
200907_s_at	2831.13	5461.69	3411.46	4364.7	3997.05	3876.77	2950.3	5457.1	3666.94	3576.4	3190.35	5907.1	6757.78	7579.34	5121.2	5117.58	7191.53	6341.84	6896.72
200908_s_at	351.49	117.46	310.81	274.13	214.54	281.38	438.94	298.81	293.95	103.08	132.3	255.65	69.64	197.73	274.72	184.66	120.14	89.46	58.5
200909_s_at	25142.78	30212.2	21904.18	22240.11	22075.47	35201.69	24405.43	11912.99	12248.87	14328.14	14275.6	15246.47	19223.38	14005.61	16065.42	10471.99	7859.62	13288.45	16591.06
200910_at	2600.26	4199.79	2812.8	3089.01	2692.89	2776.78	2671.56	2793.43	3682.04	2561.9	3087.52	5186.21	3475.38	5753.46	3639.02	2601.36	3815.34	3793.66	5121.45
200911_s_at	2640.95	1475.03	2478.42	1772.61	1340.56	1721.45	1411.54	4316.94	3167.55	5300.43	3239.24	4870.54	6053.4	3188.55	5814.17	5334.4	4200.09	4041.88	2807.37
200912_s_at	28062.56	28977.78	34009.79	30719.85	32874.02	29556.98	30621.2	22610.78	17501.48	12148.13	15272.29	13000.25	17059.86	21419.22	15066.09	23901.78	15167.84	13416.18	17422.13
200913_at	584.01	665.35	612.98	723.21	883.36	581.69	1283.02	629.66	646.45	592.91	715.85	735.97	294.49	795.36	673.74	470.68	471.12	498.12	881.65
200914_x_at	2782.77	1214.73	3066.69	3275.39	4221.36	3574.6	3680.56	2731.71	4130.51	1737.57	2791.36	1532.29	5301.68	1580.74	3834.84	2083.31	1813.2	3343.9	1847.28
200915_x_at	10592.57	13512.49	18918.88	15793.5	15007.89	14643.53	19696.77	12697.91	7332.9	4198.4	8739.92	5547.97	8555.23	6515.73	9790.49	12103.91	8583.24	9226.91	6377.66
200916_at	649.81	673.69	281.47	530.74	413.24	777.64	632.7	866.85	2479.2	7230.42	1114.06	1705.75	4000.68	712.07	4175.52	821.98	1573.88	2578.65	1456.61
200917_s_at	679.04	877.23	448.08	447.71	666.32	591.62	678.13	613.15	92.65	263.25	416.34	168.11	337	350.98	182.51	351.64	163.11	332.44	500.9
200918_s_at	3310.63	3135.51	2355.91	2967.42	3592.78	3293.29	3556.79	1974.53	3142.33	2754.06	3482.6	2687.26	2308.15	2981.26	2750.98	3712.48	2869.33	3077.93	3572.01
200919_at	1784.41	1563.31	1229.24	2298.73	2034.5	2617.89	1665.02	1601.11	2077.38	2315.55	2205.28	4195.99	1746.6	2229.62	2456.66	2131.01	2311.59	2525.23	2426.74
200920_s_at	1771.59	621.66	1288.79	807.38	795.22	542.11	636.32	942.6	1821.84	2583.72	1932.69	4009.95	2788.59	1335.12	3190.41	2361.84	1657.48	2299.86	2421.77
200921_s_at	1210.53	865.24	1742.29	441.21	821.89	642.73	542.58	903.21	2635.72	2924.31	3139.66	4201.91	1759.27	2271.54	3326.14	3568.05	3098.49	3115.63	2297.18
200922_at	209.78	537.03	321.21	414.24	471.35	449.88	396.72	473.4	462.13	767.21	451.34	860.27	359.01	845.46	517.02	238.6	393.12	824.18	605.24
200923_at	953.37	903.08	647.7	878.36	769.94	918.06	676.38	1107	7887.35	7827.64	6268	16608.86	8691.85	4552.45	6410.26	2780.91	8242.7	7738.16	10196.9
200924_s_at	883.99	712.92	107.67	632.24	479.83	555.34	636.2	399.76	788.41	723.04	1771.26	1224.94	339.55	1300.68	643.94	443.87	1049.92	1374.57	1695.35
200925_at	2837.23	2348.13	1730.08	2267.06	2355.88	2744.53	2002.09	1850.37	2204.26	4551.51	2098.67	4623.52	3476.55	2201.63	3035.15	1267.67	1522.63	1995.24	2033.39
200926_at	70290.64	57707.6	69294.64	43542.56	58545.96	74615.65	46857.13	40319.01	32464.73	23673.51	20349.42	26896.98	44690.97	36629.43	24995.51	36328.29	23499.06	22510.73	23333.6
200927_s_at	1238.19	1884.8	1359.76	1332.54	1035.06	936.78	1682.83	1238.75	597.46	1155.44	1157.78	461.9	484.4	1757.19	446.41	1114.51	1628.36	965.01	1040.71
200928_s_at	177.83	101.05	180.65	230.42	151.66	260.85	205.18	216.8	213.86	291.22	222.74	226.72	379.85	138.67	238.35	203.86	123.77	177.42	229.88
200929_at	1284.47	2064.24	1919.48	1187.09	1795.52	1612.01	2022.23	2163.88	1057.56	1854.24	2884.33	894	896.79	2423.02	1134.98	1298	2528.53	1890.37	2263.33
200930_s_at	393.09	147.17	157.68	196.78	286.25	147.26	56.84	60.3	23.25	47.9	103.24	136.13	256.31	174.22	129.33	137.76	83.55	83.2	151.76
200931_s_at	4630.16	6129.67	8596.66	5895.56	6858.59	5376.52	6575.01	5847.59	6774.48	5787.78	6061.35	8909.59	7975.61	9426.14	7827.39	6142.73	7793.75	7051.48	6250.79
200932_s_at	1644.1	2486.32	1650.27	1372.34	1478.67	1391.57	2730.89	1639.47	969.57	1063.92	1254.53	1873.9	1674.55	1791.73	1801.01	1259.55	1927.35	2154.21	1205.99
200933_x_at	43781.97	42778.34	40433.19	32758	33622.86	46027.4	31713.25	30017.74	21218.91	18924.33	17120.28	23586.83	28282.72	18283.25	22647.45	29202.49	18655.33	17081.37	17916.6
200934_at	3865.43	2683.72	4310.82	2648.89	2700.98	1789.7	3230.36	2694.09	2810.02	2972.04	3375.34	2419.07	1775.68	2124.12	1790.77	5227.35	2497.11	2707.35	2466.42
200935_at	72.39	79.75	38.71	106.17	53.73	34.22	96.6	287.25	248.63	441.29	514.2	664	219.9	251.01	267.89	125.1	165.99	413.85	257.03
200936_at	25494.04	25054.72	15551.2	27340.52	23421.26	32958.79	30844.42	14714.87	7967.51	9094	11691.56	14305.82	13042.63	12433.86	10676.16	11122.12	8312.14	11786.04	14424.04
200937_s_at	15894.31	11732.23	15829.3	9645.91	11632.01	17818.79	9893.48	8217.15	6049.77	6409.07	8763.52	6641.04	8602.54	9031.71	7121.41	10161.74	8616.98	7229.67	8757.97
200938_s_at	21.67	26.56	25.82	132.2	131.46	56.18	261.14	107.42	21.82	28.42	17.3	19.7	32.68	12.65	22.61	45.22	19.48	74.27	11.75
200939_s_at	86.49	221.02	21.91	53.85	87.65	197.35	78.51	168.86	71.52	192.8	218.11	101.86	149.22	142.63	280.65	263.71	97.68	210.35	235.07
200940_s_at	2988.89	3695.49	2897.77	1541.24	3403.05	2183.44	3030.73	3555.67	2894.87	2428.24	2945.19	2773.02	2753.39	2546.16	3499.95	4571.18	3012.44	2449.53	2319.76
200941_at	1412.58	1902.85	1606.5	1976.32	2000.32	2008.73	1755.01	1689.02	1454.31	1366.54	1323.87	1016.26	1466.34	1575.73	1276.39	1749.87	1624.45	995.52	1046.76
200942_s_at	2782.37	1918.47	2902.9	3715.95	2979.51	5589.44	4555.61	1938.52	2391.14	3015.77	3243.92	3437.58	2642.65	2986.13	2781.97	2893.29	2889.59	2743.67	2439.12
200943_at	379.71	1489.97	1145.27	874.03	695.57	803.45	697.43	984.36	6605.88	4636.01	2973.6	6329.83	2044.05	3246.58	3718.57	1156.45	7690.13	5469.21	5706.97
200944_s_at	1261.19	1724.54	1625.3	976.35	772.4	941.56	1462.92	1319.76	6213.23	3865.69	3007.35	5887.08	1994.66	3238.44	3301.15	2437.07	6930.74	4321.3	3685.69
200945_s_at	2082.16	2406.88	3588.33	2494.92	2561.95	2444.13	1916.54	2882.63	6599.76	4116.17	5266.34	6964.7	4967.12	4649.53	5654.79	3181.97	5248.38	6089.62	5567
200946_x_at	640.31	1250.87	1643.49	1126.23	1696.59	1442.28	1601.11	2018.35	1005.33	1655.62	1765.28	1051.32	924.37	1724.21	1191.61	1146.43	1107.11	1466.29	1410.76
200947_s_at	402.4	870.26	1180.71	1126.98	865.26	871.23	1352.72	959.31	1306.34	1649.66	1303.21	1947.41	1608.05	1455.65	1877.5	891	937.89	1559.92	1070.02
200948_at	2360.3	3090.89	1475.11	2183.2	2420.28	2198.18	2890.32	2813.09	1853.71	1777.9	2584.06	4173.22	1752.53	2058.81	2662.23	1814.67	1192.28	2662.7	2886.84
200949_x_at	29316.56	28373.08	26735.27	24094.43	26707.15	39227.8	29212.78	15199.37	10998.77	13218.57	11897.41	9739.89	15524.86	11955.18	12588.2	15204.08	12853.39	13273.88	12553.76
200950_at	917.34	994.75	402.29	1027.57	1025	983.71	909.8	922.06	641.96	1095.81	1256.82	1356.99	793.43	1601.86	955.93	1147.01	1104.94	1369.46	1265.4
200951_s_at	52.38	31.54	42.17	26.85	35.05	105.65	46.12	23.94	64.33	212.08	31.16	46.44	175.24	36.61	73.34	22.26	50.32	31.74	23.93
200952_s_at	318.83	96.12	129.21	128.72	282.96	231.42	393.11	300.13	458.47	203.8	364.75	273.21	439.96	147.88	284.02	291.18	208.3	131.52	144.14
200953_s_at	1027.13	688.49	617.76	648.44	520.9	528.22	489.13	929.18	1139.18	2447.65	797.33	2352.31	1001.78	520.18	904.66	578.93	1325.01	1004.47	890
200954_at	949.95	1376.72	851.95	1596.44	1630.44	1304.83	1587.97	1609.82	1464.36	2227.07	1241.01	2626.17	1052.78	1014.24	1427.03	855.91	945.78	1835.15	1621.89
200955_at	2902.32	4932.59	6406.95	4475.48	3718.46	4036.59	4736.57	4091.5	1581.12	2187.7	2809.3	1397.38	1409.13	4052.81	1992.1	3939.27	2561.54	2315.02	3239.41
200956_s_at	602.42	671.88	359.28	629.28	444.14	532.26	324.58	362.43	535.04	461.98	771.06	324.71	901.77	809.56	662.75	403.87	495.64	703.03	651.91
200957_s_at	935.36	716.99	670.98	638.56	539.89	462.78	148.28	929.42	925.91	672.05	651.8	982.16	931.84	722.08	823.16	824.11	667.85	774.9	693.7
200958_s_at	2308.46	2137.97	2297.2	2702.8	3600	3048.36	2149.42	3330.6	3757.22	5446.21	3772.1	5707.16	3170.44	3704.76	3499.45	3964.37	5082.76	3058.35	2993.55
200959_at	2199.09	2181.49	1598.94	2322.77	2026.34	2614.25	1446.44	2333.05	1990.48	1474.09	974.88	1545.04	1283.27	1225.01	1181.42	1439.19	1334.83	1165.48	878.73
200960_x_at	2737.65	2165.44	2443.51	2277.85	2231.67	1873.3	2131.15	2074.41	2143.63	3431.78	1894	1932.14	2220.1	2021.24	2407.41	2600.43	3164.39	2541.91	3108.76
200961_at	939.83	617.35	1464.69	1599.28	1326.85	1734.48	1465.47	1456.38	1200.35	1434.99	1734.06	652.84	881.25	1525.15	1142.97	1113.7	1245.93	1341.09	1533.58
200962_at	699.1	718.84	392.09	435.85	507.11	670.98	465.64	686.38	647.01	409.4	524.26	644.28	597.04	435.01	615.77	507.26	309.82	575.87	421.99
200963_x_at	51462.74	50371.66	48534.41	32543.75	35335.54	55040.49	34237.8	22637.77	17370.74	17877.83	17730.74	22675.29	25858.81	24249.55	17210.28	18465.16	18034.15	16516.31	18492.88
200964_at	3893.53	5939.85	2235.59	3704	4635.32	4060.54	3971.52	5297.75	5517.1	5783.55	5543	5904.21	4657.03	5936.45	6704.12	2355.37	4078.4	6347.55	6747.61
200965_s_at	2814.43	2185.27	1977.01	1612.75	1484.41	1677.67	2061.56	4438.88	2405.7	2117.17	1126.81	1249.18	2571.48	2486.78	3554.87	2181.6	2153.11	2045.54	1169.32
200966_x_at	121900.56	73479.59	80965.34	91851.59	89897.45	101286.33	15447.13	46153.56	26090.03	22977.73	22203.62	26139	40546.51	31851.47	33858.08	33617.74	19156.98	22886.46	25157.37
200967_at	799.62	739.12	590.16	553.97	655.43	985.18	360.81	902.6	2058.57	4272.5	2435.25	3973.18	1308.28	1352.47	2236.69	308.51	1336.84	2050.21	1628.58
200968_s_at	295.92	502.2	393.57	407.45	299.77	388.75	49.75	812.65	1543.12	3550.05	1816.45	3732.58	1278.51	1311.42	1671.08	288.81	1031.1	1528.52	1377.63
200969_at	159.96	185.1	244.24	182.13	157.01	164.4	192.78	99.14	495.41	590.59	475.89	581.9	308.89	259.24	439.79	463.05	567.13	417.24	288.92
200970_s_at	208.58	244.02	425.59	310.1	345.53	327.11	286.78	792.68	861.07	758.78	709.46	451.77	656.08	495.16	970.88	1103.41	1062.24	946.31	754.18
200971_s_at	877.71	552	641.51	1113.04	1036.49	955.49	627.11	807.27	1393.83	2179.9	1700.83	2052.2	1116.68	1662.97	1056.02	1348.1	1597.51	1526.3	978.6
200972_at	6169.91	8029.9	10783.52	8884.7	7350.27	7345.33	9464.17	6570.06	9750.44	6014.06	6608.27	6290.97	6120.24	8487.14	7542.3	5854.4	6907.51	9839.33	8096.22
200973_s_at	2655.32	4210.08	4604.16	3806.56	2501.34	3755.4	3676.24	3111.51	1501.51	3235.26	4327.77	1142.47	702.68	6202.16	1487.35	1971.04	3148.72	4220.96	5486
200974_at	5018.68	3286.72	1479.96	2900.67	2495.43	2501.66	2462.59	5299.57	3205.84	4606.08	1502.72	6101.69	5086.09	2230.97	2770.97	3156.71	5467.24	2226.39	1348.57
200975_at	1224.81	1136.54	1910.45	1528.63	1278.46	1104.34	1262.88	1503.9	2079.61	2799.03	1820.68	2242.01	2086.72	1961.33	2030.37	2006.26	2751.31	1789.93	2073.27
200976_s_at	5102.04	4465.96	5705.7	5165.66	4390.32	4569.06	4156.63	4448.2	6458.29	3485.1	3892.18	5960.86	6282.57	3397.16	4570.62	5188.55	6173.11	4950	4666.56
200977_s_at	1816.02	1793.75	2833.56	2287.1	2074.07	1984.8	2094.01	1896.79	2837.73	2237.96	2951.69	3138.7	3033.48	1829.16	2594.44	2530.35	3326.25	2968.34	2612.41
200978_at	14920.75	25427.95	30928.48	24686.91	30626.95	25852.05	25847.26	26590.99	6658.26	8346.77	9464.19	6637.75	10740.37	17309.72	11536.3	16178.45	11274.89	8042.92	9870.92
200979_at	430.03	466.99	810.84	954.4	979.75	780.12	901.21	1115.45	731.62	734.27	750.89	728.64	580.41	1030.89	822.21	877.9	624.27	558.23	496.16
200980_s_at	8410.49	9757.86	10679.89	12991.56	10990.56	8880.71	9882.33	8787.32	4706.89	2929	6452.9	3140.55	5069.11	8034.78	6698.72	6282.89	5482.05	5558.18	6395.91
200981_x_at	46719.81	52328.31	45361.7	41059.47	45952.22	47782.41	34441.67	36938.47	34600.75	19621.62	19076.29	27133.66	53664.71	30337.11	35491.18	32809.73	21828.1	27663.46	24799.4
200982_s_at	2289.41	4069.95	2984.72	3574.77	3159.46	4834.88	2555.04	3198.89	3508.23	3008.17	2556.4	3985.76	3669.97	4458.23	4608.65	4156.81	2655.99	4153.79	4161.35
200983_x_at	5249.93	9818.04	5980.58	7333.35	5907.39	9215.52	8496.07	7074.55	3056.16	7628	9154.78	5597.29	4117.93	10581.96	4235.58	6022.68	6929.26	8305.38	7420.55
200984_s_at	4780.9	9374.91	6024.33	6303.08	4990.08	7584.6	5980.22	6112.2	2728.76	4950.06	7293.21	2976.32	2885.8	10165.8	2712.71	6137.58	7130.66	6244.03	5512.35
200985_s_at	6892.91	8426.51	9941.25	6486.64	5848.74	7141.28	5706.31	6885.63	2714.42	5221.19	6968.78	3786.39	5029.93	7725.52	4649.32	7857.41	6886.88	6965.42	6065.84
200986_at	2132.04	1321.6	871.45	684.96	713.02	710.94	673.48	1168.79	3335.21	7627.46	3682.44	7875.73	4493.89	3619.3	3060.04	2958.44	5885.75	4279.66	4733.69
200987_x_at	1173.58	1367.84	1222.96	1547.05	1299.26	1441.75	1686.17	1624.72	933.83	1060.47	2382.46	884.72	935.09	1940.26	1088.79	1342.24	1323.21	1734.07	2100.24
200988_s_at	424.21	449.56	348.43	453.7	449.22	385.43	351.15	317.41	398.23	332.77	267.97	246.61	373.6	301.29	337.8	269.61	319.26	406.43	399
200989_at	589.91	669.85	1225.23	579.4	547.92	741.36	937.27	1374.86	2611.98	4537.14	2253.01	5587.71	1994.95	1654	2165.4	1759.87	3980.95	2413.99	1352.78
200990_at	2244.36	1849.56	1206.69	1289.47	1789.34	1704.77	1429.42	1562.8	1644.46	1883.43	1910.87	3858.88	1089.68	1981.49	1892.83	2172.64	1658.34	2580.72	2412.52
200991_s_at	134.31	123.33	84.26	101.28	109.08	99.43	101.96	179.93	170.22	793	800.8	817.45	126.49	893.64	464.02	455.86	1183.12	1245.2	1215.1
200992_at	2707.56	3439.45	3386.14	4522.21	3526.36	4104.44	4195.11	4546.47	2051.77	2182.7	3471.27	2033.87	1796.18	3726.71	2346.87	4352.17	4602.94	3467.66	2830.53
200993_at	3675.81	2594.61	3249.03	3477.28	3616.57	3678.84	4100.6	3837.02	3078.54	3247.72	4098.84	3160.32	3188.97	3099.58	3548.68	4693.67	3941.77	4405.51	4233.11
200994_at	2561.43	2776.44	3985.83	3047.36	3312.7	3606.37	2850.44	2881.22	3169.41	1998.58	3149.49	2663.73	2797.8	2404.14	2975	4443.04	2840.47	3210.31	3156.92
200995_at	1323.44	1706.78	2485.03	2095.81	1821.1	2221.86	1548.23	1675.87	2107.65	1375.83	1889.4	1770.51	2193.53	1580.94	1873.43	2989.85	1581.75	1613.04	1429.67
200996_at	460.56	508.86	731.99	1338.8	604.14	1142.11	1394.66	1396.17	1700.14	3676.12	3135.48	2813.61	1225.09	1796.42	2220.21	1684.32	4710.65	2462.44	2256.78
200997_at	1130.96	1371.11	970.7	1440.84	1380.41	1637.49	1211.1	810.05	1715.11	1061.79	1474.99	1430.42	1069.12	1533.15	1151.29	1337.95	1537.11	1009.26	1020.32
200998_s_at	1065.75	1066.29	679.37	994.13	861.62	842.81	760.32	1376.58	1049.98	2052.19	1497.56	1604.37	2056.52	1674.28	1434.08	720.59	1276.78	1730.73	1899.99
200999_s_at	348.13	642.49	896.79	763.67	620.88	688.78	577.19	757.02	1461.27	3048.25	1488.02	4871.37	3874.17	1607.62	1864.67	1099.02	1448.39	1943.97	2032.09
201000_at	3439.43	3568.33	2196.12	3035.77	3022.07	2901.76	2392.42	2904.4	3044.9	2335.13	4310.16	2820.57	2670.93	3843.7	2488.41	2973.53	4704.9	3197.68	4721.01
201001_s_at	1303.24	1109.51	1044.98	1148.12	1197.24	1379.66	1783.49	1059.67	1319.81	1207.49	1668.31	1437.42	1005.4	1485.67	1210.11	1011.25	1568.35	1420.63	1536.82
201002_s_at	2992.19	2692.75	3420.81	2207.92	1977.77	2839.59	3155.91	1401.76	2484.87	2250.77	2660.27	1786.14	1710.57	3017.07	2517.63	2189.31	2874.72	3276.01	2719.29
201003_x_at	990.83	1546.27	1118.07	1201.43	1401.88	1006.66	898.23	1308.6	1867.09	1792.33	1458.71	2311.18	1826.32	2112.05	2126.45	1372.29	1579.93	1595.36	2401.88
201004_at	2881.85	2632.11	2169.23	2923.88	2729.13	3876.33	3124.74	2395.76	2376.05	4138.82	3461.14	5291.65	4037.28	2632.31	2974.87	1393.04	2303.48	2910.97	2025.14
201005_at	641.59	576.61	1322.81	1298.26	943.08	1726.01	681.23	1288.36	2106.1	1940.59	2068.96	1231.68	1588.05	1231.04	2295.03	749.55	2696.71	2309.83	1154.72
201006_at	451.02	863.07	607.89	610.28	974.62	760.19	757.34	506.76	361.65	183.51	358.67	420.27	675.41	427.94	434.85	378.84	371.6	314.98	284.51
201007_at	9427.83	17627.32	19741.03	18997.34	24869.28	18677.86	18363.09	27534.49	6095.31	6281.95	9903.2	6138.13	7992.18	10579.32	10233.55	29639.58	8384.57	9010.36	8241.55
201008_s_at	9416.29	16726.96	3784.85	7506.22	8750.4	3144.53	4868.04	11637.94	5823.25	5424.12	13426.66	3925.85	10248.8	13859.52	11552.19	19363.9	9189.02	8891.93	9230.11
201009_s_at	19557	23947.07	6018.72	17444.53	13446.03	4668.83	7267	18884.99	14642.9	10144.55	15968.45	13571.49	35095.93	17421.64	26032.2	24624.95	13442.95	13621.75	20725.82
201010_s_at	23533.7	35849.4	16542.81	17217.91	16960.44	7577.28	10074.11	17544.32	15905.29	13700.39	17266.85	12617.29	20753.38	24811.59	21107.39	32577.67	18707.18	16618.84	22744.34
201011_at	1118.25	1002.11	900.52	841.9	760.06	1038.29	791.98	990.77	1227.79	1827.06	2058.72	1709.98	895.56	1736.54	922.47	325.51	742.06	988.22	1156.32
201012_at	1097.94	1283.23	2451.15	626.25	665.91	762.39	548.55	1767.11	3368.71	5672.88	2564.09	5653.4	2641.12	1433.07	4661.63	2140.31	5211.54	4129.55	2269.9
201013_s_at	1551.87	1306.16	839.07	1239.87	1293.77	1015.85	807.5	918.25	1217.96	1050.52	956.6	1321.16	1326.59	1167.58	1057.95	1393.73	1429.58	1026.2	1061.92
201014_s_at	741.53	589.05	379.98	474.28	833.29	502.06	693.27	845.5	396.36	503.02	1051.41	468.64	288.5	1045.45	377.93	798.97	895.38	578.9	708.25
201015_s_at	1486	1942.76	1555.52	1547.99	1783.28	1413.17	1444.99	1835.17	1161.15	779.36	1504.31	886.31	1232.95	1365.35	1981.35	1743.9	751.71	1120.33	752.92
201016_at	606.42	532.72	829.17	535.05	555.33	666.16	654.55	1000.61	985.22	962.37	1706.19	1233.04	773.08	865.32	823.9	1120.98	1359.48	949.93	1248.09
201017_at	1218.15	755.49	660.86	657.66	1038.98	1025.4	1133.52	1716.3	812.86	1094.08	2362.42	661.98	581.37	897.36	1001.87	1916.57	1294.92	1701.2	2067.96
201018_at	1429.07	2960.43	3139.46	2261.33	1884.78	2212.76	2543.96	2789.41	2605.55	1628.87	3834.4	1651.04	2211.25	2571.09	1878.17	5909.95	3529.74	2437.42	2747.63
201019_s_at	2636.32	927.49	2320.89	2359.68	2709.48	2710.79	2618.21	2520.24	3839.63	3151.33	4759.36	3354.02	3578.58	3235.45	3145.99	5024.59	3377.91	3371.69	3962.02
201020_at	856.19	1291.17	1040.92	1134.98	1062.4	975.02	894.92	1038.21	1664.58	2202.61	1723.13	1155.78	855.7	1432.07	1430.26	595.08	1263.45	1749.84	1792.01
201021_s_at	3485.23	2194.83	3084.97	2774.3	2446.61	2790.81	3040.9	3389.05	1761.08	2992.94	3886.73	2393.66	2284.42	3284.69	1972.03	2788.88	4134.25	2190.49	1686.78
201022_s_at	3807.83	2757.74	4019.44	3005.48	2595.44	3568.8	2884.66	3399.95	4077.9	4488.84	4254.44	5755.81	4775.84	3736.25	4390.14	5273.88	7057.57	3141.2	2731.62
201023_at	3782.02	2601.62	3836.85	2927.03	3759.6	3495.6	4124.02	3333.91	2534.7	3191.74	4112.53	2137.61	1854.18	3225.77	1816.99	4393.21	3616.7	2929.94	3726.97
201024_x_at	1570.35	1160.63	3547.82	2702.25	1782.59	1867.12	1708.58	1575.64	4108.67	1527.03	1876.58	3192.13	2674.83	982.84	3110.43	3506.25	2771.87	3459.92	1976.97
201025_at	674.1	726.13	1081.05	637.76	929.31	807.14	913.31	893.83	883.97	611.31	831.9	725.84	854.77	472.04	771.22	719.21	838	603.71	585.32
201026_at	454.84	338.96	427.9	628.49	734.54	639.43	910.8	924.96	1325.41	899.36	1149.87	871.38	1176.28	347.83	1444.8	1197.38	614.22	1220.9	763.79
201027_s_at	2652.98	2165.44	2070.21	1016.63	762.01	820.85	1115.31	649.62	1040.01	929.61	1166.22	1313.86	1193.02	533.94	1081.06	774.26	1976.18	1772.4	988.1
201028_s_at	2974.03	3113.9	2456.94	2063.88	1991.05	2300.77	2860.5	3165.43	1235.79	2877.94	2605.43	3125.61	1463.99	2191.83	2241.16	1214.84	2339.24	2040.93	1755.19
201029_s_at	6224.71	6178.24	6002.84	4983.25	4751.32	5876.02	6461.58	6130.87	6263.21	8544.96	5704.18	10729.48	9774.1	5878.58	8556.3	5042.05	7808.37	6432.66	5816.19
201030_x_at	1800.48	6755.82	5149.96	10433.72	8646.01	9706.73	3347.66	10055.62	4380.49	5514.21	7092.99	5976.27	4682.75	8208.84	6945.43	11065.76	15815.79	8244.18	7889.82
201031_s_at	2032.44	2736.17	3978.42	3774.2	3073.71	4121.82	2880.98	3253.9	5024.71	4943.4	3780.74	3322.39	2411.6	3282.62	3161.98	3348.95	4132.29	2305.32	2727.42
201032_at	9116.65	9438.07	7742.12	9912.74	8282.85	6602.5	11175.52	9252.73	10543.98	6766.45	9800.76	8347.15	8579.34	12890.08	7626.81	10730.69	8384.38	8265.35	8274.44
201033_x_at	45871.64	61048.6	54011.86	45254.9	38134.9	60644.76	35898.83	40752.94	21606.32	21182.25	21370.22	27958.26	32775.67	30928.25	27240.02	28965.13	22196.31	24764.07	27422.66
201034_at	1271.65	954.11	1398.3	892.37	972.94	1063.92	650.77	1434.5	1695.06	3702.84	2191.74	3179.62	1672.89	1417.38	2936.67	2035.43	2274.13	2390.65	1743.07
201035_s_at	2736.66	6125.99	4105.02	3739.59	4870.7	3917.95	4188.27	5464.19	1737.07	2363.6	3182.95	1380.49	1734.62	2779	1706.49	2478.84	3070.58	2153.08	2859.63
201036_s_at	2014.19	7014.69	7728.73	4074.43	4376.38	3861.64	5168.35	5128.39	3980.33	2731.98	4251.09	3374.78	2452.27	3215.15	3547.47	3250.81	4986.98	3249.75	3558.87
201037_at	306.62	457.78	271.01	192.46	531.01	404.09	334.57	543.69	1060.1	1817.75	1094.08	1067	991.49	909.18	1059.93	832.69	1058.12	780.6	814.9
201038_s_at	727.48	436.76	801.63	366.27	210.06	380.11	557.94	605.91	438.13	562.84	450.79	504.41	661.55	434.95	457.73	518.67	446.89	415	337.76
201039_s_at	9251.85	8290.07	4821.09	6437.81	7850.69	8244.38	6243.41	2412.83	2705.19	3364.66	4761.12	2615.76	5335.79	5325.98	5686.92	2045.87	1543.46	4911.35	5956.01
201040_at	811.22	1285.16	690.52	856.31	608.91	630.9	566.69	1504.32	1164.36	2904.02	984.99	1774.14	1281.68	680.64	2479.12	436.72	539.68	1766.41	1139.44
201041_s_at	5231.17	3845.19	7262.75	2309.99	3350.46	2464.12	5252.52	4206.97	2480.83	7497.85	4066.46	3416.16	5460.43	2749.05	5629.41	4609.05	3188.73	8593.19	6521.91
201042_at	960.16	1011.45	802.18	800.54	965.75	832.54	636.44	999.63	952.55	1644.16	1789.1	1805.04	827.55	1750.08	1062.58	1701.09	1532.57	1007.89	1392.67
201043_s_at	60.62	512.98	412.16	194.99	169.93	329.15	109.94	435.67	461.56	444.39	511.95	37.82	511.26	512.58	330.7	278.17	419.66	386.94	487.31
201044_x_at	84.74	129.34	69.87	38.08	140.08	70.21	171.98	129.39	20.34	44.64	65.86	23.13	85.68	28.2	33.33	35.38	16.83	192.56	90.08
201045_s_at	274.99	147.27	76.09	64.44	70.18	35.73	300.77	139.46	128.68	42.27	20.32	11.66	35.45	16.67	32.03	42.7	13.1	21.9	12.76
201046_s_at	13786.94	10708.26	10203.91	17798.5	15889.69	16246.38	12810.14	5995.68	8447.88	4790.26	6516.17	3375.75	12420.92	5748.84	10822.32	9308.42	5023.3	8178.24	7830.44
201047_x_at	2024.02	2786.88	1927.29	2376.36	2359.9	1777.94	2651.52	3190.78	2446.77	2178.5	2415.73	2255.6	1619.08	2489.28	2683.75	2642.88	2955.94	3144.19	2594.59
201048_x_at	205.07	685.82	347.26	323.99	484.73	265.9	444.88	357.56	73.48	205.59	410.67	92.34	78.05	461	99.92	222.06	230.63	202.81	266.63
201049_s_at	71726.33	44698.08	43966.66	42960.2	43522.4	72468.42	27905.47	26397.58	24512.87	20658.27	20550.03	29776.91	41435.24	23076.49	26562.47	28517.2	22209.52	25658.23	27204.99
201050_at	800.81	989.42	806.62	1002.86	1157.83	1292.64	994.81	956.29	1155.65	1838.98	1085.5	2491.7	889	1056.26	1214.95	816.12	804.11	1652.99	1507.67
201051_at	2184.99	2721.36	1844.08	2027.72	2134.47	2553.37	1925.56	3287.22	2332.71	2343.78	2670.45	1530.13	3594.22	2583.54	3061.44	2941.58	2661.38	2736.66	3088.9
201052_s_at	1734.62	1402.23	1387.35	2291.01	1813.57	1913.13	2137.99	1139.11	1107.12	1649.91	2272.29	1327.16	894.96	1533.86	1133.46	974.15	1018.62	1346.86	1851.36
201053_s_at	837.58	911.67	2087.7	1501.44	1412.93	1462.72	791.28	618.78	2070.87	982.78	1723.28	815.34	1331.08	1214.11	1263.71	1586.89	1371.98	1042.87	1018.38
201054_at	2318.92	2564.17	2475.12	2554.29	2171.15	2145.48	2155.65	1893.14	999.05	1921.55	1639.11	1252.81	924.17	2124.49	1139.23	2140.85	1774.3	1683.43	1760.21
201055_s_at	1040.77	728.86	827.17	526.03	815.64	815.82	992.37	769.7	992.79	685.53	595.19	680.77	1008.35	819.7	1023.49	672.33	444.45	743.9	726.9
201056_at	647.03	780.61	672.82	947.35	654.37	922.97	541.76	677.28	612.36	661.73	569.22	659.76	766.31	366.12	789.4	650.34	584.45	490.01	510.53
201057_s_at	1233.05	1241.67	996.23	874.6	729.91	523.04	857.36	898.41	1285.88	1482.05	800.11	1172	1017.58	504.27	1000.13	932.8	1102.02	1050.72	798.46
201058_s_at	1044.17	1311.05	184.17	230.18	129.67	496.78	329.7	1519.89	1365.23	1984.49	514.68	3788.59	1588.14	667.23	1727.01	495.47	2050.09	1205.2	407.25
201059_at	2670.79	1706.99	1505.68	1810.01	1518.52	1674.63	1783.45	2175.8	2670.43	2202.58	1643.3	3655.26	3423.38	1611.85	2885.51	1930.44	2929.16	2065.01	1911.8
201060_x_at	1072.23	1200.34	823.07	1367.04	1559.82	1735.39	1836.58	1976.68	1372.85	2445.32	3019.37	1293.14	1763.39	1960.39	1955.42	2400.61	2061.51	1790.7	2047.39
201061_s_at	2594.59	2731.4	3747.21	1690.48	1846.72	2472.67	1887.82	3265.76	4446	5790.42	4267.09	4116.02	6249.11	4620.55	4926.62	5076.98	5800.81	4158	4806.95
201062_at	7.51	14.85	11.05	18.75	15.28	4.64	17.47	13.34	3.47	10.36	2.67	7.28	22.63	5.66	5.08	8.16	4.46	3.94	3.93
201063_at	805.74	1038.52	1216.71	1027.1	689.66	879.45	810.82	1176.33	1913.05	2194.24	1495.26	2236.84	1171.6	1548.4	1596.91	1334.02	2340.32	1890.28	1605.16
201064_s_at	14503.15	14546.84	13714.32	14904.11	13069.06	12828.8	15334.09	9379.53	4058.54	3632.17	5552.31	4981.37	4862.07	8513.31	5546.56	9630.23	4003.98	5263.49	5165.23
201065_s_at	1183.47	2798.42	1319.91	1671.79	1947.11	2345.68	1985.92	2271.21	2429.06	2218.12	3198.8	1718.9	2378.72	3099.62	2343.38	2731.5	3903.25	3503.4	3486.05
201066_at	10828.04	15820.99	10886.02	18593.05	15776.61	15187.79	13118.84	7602.07	3054.08	3265.55	4876.04	3582.75	5908.28	6684.36	6432.02	9257.83	5633.27	4726.85	6794.88
201067_at	1701.4	1317.77	1280.64	1192.33	1472.58	1967.06	1468.39	1181.8	1485.86	1248.75	1158.67	898.96	1794.69	1968.35	1831.82	2581.32	1840.68	1471.09	1857.94
201068_s_at	4630.23	5181.52	6643.18	5149.98	4655.31	5297.93	5912.05	3819.41	4557.33	5007.23	5894.39	4024.23	5730.96	5545.11	5011.63	6074.07	6040.79	5674.24	6199.45
201069_at	2778.7	1352.48	3511.24	960.64	992.33	873.56	486.99	2586.58	5083.66	9307.66	2597.68	5692.73	5497.42	2656.02	6656.29	2823.39	3291.37	4343.35	2730.2
201070_x_at	1018.36	1538.9	882.62	1949.92	1339.23	1554.02	1636.18	2303.32	2186.85	1096.93	1145.54	2097.92	3672.91	1193.84	3137.95	2074.58	2253.3	1671.99	2001.77
201071_x_at	6450.06	8791.56	10252.4	6214.66	6288.36	5833.74	6166.95	6432.1	8473.71	6806.64	6157.81	6678.79	5810.53	6747.59	8575.65	8624.69	7831.64	6799.37	6061.17
201072_s_at	666.58	313.1	266.56	826.76	681.44	422.97	652.58	726.48	951.56	661.75	524.85	749.29	906.47	526.78	1071.8	396.34	373.22	605.46	732.34
201073_s_at	757.43	853.25	458.25	536.73	477.47	550.37	390.65	767.66	723.7	495.93	858.57	378.39	420.12	830.02	665.68	554.52	568.49	870.68	868.83
201074_at	706.62	956.85	836.38	574.05	637.69	616.22	516.26	684.71	1034.13	1021.34	962.2	978.41	969.05	873.24	937.65	815.42	817.73	1291.03	1186.86
201075_s_at	1029.69	671.24	487.79	478.35	402.21	421.7	521.91	367.3	418.99	635.6	595.94	453.41	567.51	578.61	460.17	352.86	316.77	422.23	568.51
201076_at	1339.48	2059.24	1566.91	1893.91	2226.91	1995.01	2379.62	2046.59	1926.56	1443.92	1489.11	702.58	1164.06	1456.52	811.21	1464.98	1411.82	1105.92	1273.38
201077_s_at	6127.67	7248.88	5672.59	7396.46	7306.1	7956.7	7864.4	5537.92	4933.15	3998.28	5614.79	5363.57	6325.14	6571.2	4514.05	4859.11	5397.61	6576.05	5885.44
201078_at	1896.89	1838.23	2417.95	1443.24	1733.51	1706.25	2017.08	2155.99	1582.15	3141.97	3290.91	2099.37	999.05	3353.39	2160.68	2801.37	4532.86	4007.61	2794.17
201079_at	4296.69	5676.31	2302.05	4657.87	4882.54	6797.37	4355.64	2828.57	5292.92	4326.15	6368.44	6186.1	3061.83	8523.7	3498.21	6135.51	6456.9	5871.11	7505.89
201080_at	1719.48	2291.94	1741.01	1753.98	1903.33	1375.85	1991.54	1915.67	1424.82	921.74	902.72	1359.16	1838.19	979.61	1935.9	1303.29	987.8	1524.48	918.94
201081_s_at	575.06	968.45	571.82	911.73	1078.61	850.58	985.2	1024.07	285.4	458.13	476.99	386.25	121.5	141.25	248.04	373.36	253.57	279.92	337.37
201082_s_at	565.9	706.74	316.48	444.87	656.36	685.55	735.91	853.95	884.35	887.6	818.82	1541.92	615.13	993.9	986.3	462.12	823.07	1449.42	1097.34
201083_s_at	185.36	193.55	120.36	120.87	197.98	166.55	169.11	232.37	246.36	212.72	317.19	112.01	324.63	158.19	345.46	265.48	279.82	198.99	137.54
201084_s_at	2581.42	3425.78	4722.48	3121.99	3298.63	2835.64	3066.5	3511.84	3505.87	3592.27	4244.25	3607.46	2099.51	1896.52	3352.67	4873.48	4106.57	3359.08	3453.9
201085_s_at	52.09	80.07	264.17	1079.55	961.98	807.51	572.25	370.33	3114.9	1355.73	1566.63	1894.93	4215.04	1635.45	2488.37	838.6	970.45	1386.36	1324.85
201086_x_at	2129.53	2304.91	2486.93	1599.33	1667.03	1584.13	963.01	1513.49	3078.25	3342.82	3222.1	2252.03	1517.03	3055.71	2388.96	3783.3	5004.21	3456.86	2359.69
201087_at	2683.68	2827.58	1795.27	1837.43	1747.37	2055.4	1112.38	1826.04	2878.93	1964.94	1295.13	3397.53	2456.57	2185.69	2094.85	1511.62	2281.64	2024.84	2553.42
201088_at	294.6	161.79	360.65	302.21	445.94	357.74	402.93	411.25	1170.23	1756.42	880.16	1613.07	587.48	831.61	1078.78	869.65	1586.11	1282.98	693.37
201089_at	1554.74	2696.91	1571.67	1806.28	1534.71	1554.9	1949.11	1950.59	1424.34	2872.34	2222.86	1263.49	1055.97	2553.8	1296.35	2462.23	2346.44	1668.28	2000.11
201090_x_at	4437.67	6058.64	9260.86	6593.84	5928.18	7726.54	3452.79	7812.01	10767.4	14994.41	8990.1	25764.51	19449.14	8406.64	13101.81	8665.36	10213.37	14488.12	12108.62
201091_s_at	420.34	462.26	529.36	384.3	478.14	626.42	704.73	567.82	490.29	972.82	1257.31	536.25	575.82	633.27	492.87	580.89	1049.61	838.62	810.11
201092_at	2536.08	3786.02	4864.6	3233.53	2825.97	3265.91	2924.96	3308.78	3197.02	3343.76	3862.16	3892.5	2990.41	4473.62	3283.75	5312.46	4565.62	3697.47	3826.68
201093_x_at	5217.82	9355.94	8429.53	6818.73	5294.25	4842.64	7900.1	5789.77	2541.95	2323.04	3442.33	1121.23	3198.92	4626.81	5123.82	6823.97	4022.59	3704.65	4011.28
201094_at	42047.71	35531.91	41766.56	42364.49	43369.15	63130.36	35269.72	24866.37	13335.81	18167.42	18056.38	15180.87	24104.05	18726.68	16565.9	18321.25	12001.92	17956.95	16146.76
201095_at	945.78	376.95	504.95	553.37	340.83	493.37	465.36	301.94	504.97	702.41	262.78	632.58	671.48	525.81	498.41	638.64	623.93	492.93	422.55
201096_s_at	1074.06	1110.74	968.62	1039.31	1010.24	984.94	964.45	1186.6	1050.44	2242.76	1568.14	2243.23	976.41	1740.5	1138.97	831.17	2099.71	2098.66	1845.45
201097_s_at	2074.36	2217.03	3305.04	2684.12	2953.48	2690.87	2028.23	2637.65	3787.76	5174.85	5242.61	5943.77	3403.06	3932.11	3519.96	3801.31	5054.52	5548.82	3932.06
201098_at	1606.48	988.68	1341.43	832.98	1112.15	1006.73	1212.83	1661.93	1314.97	1701.96	1111.49	1631.63	1489.78	1016.08	1181.59	1485.41	1265.09	1174.58	1411.89
201099_at	1867.98	1739.99	2440.18	1321.94	1916.9	1712.59	1813.96	1835.03	1610.28	1588.14	1679.29	1342.54	1252.1	1033.77	1534.93	2643.02	1831.36	1763.83	1769.47
201100_s_at	3633.03	3111.01	4748.47	4406.12	3180.72	3949.59	4619.82	5308.94	4046.4	2696.66	4198.51	3081.1	3162.82	2846.2	3616.78	4880.72	4474.2	3436.19	3068.63
201101_s_at	72.68	423.63	78.74	156.06	168.71	114.8	114.44	708.63	1288.29	1315.99	1038.25	749.83	2745.26	482.77	2226.68	302.63	724.79	1427.89	1765.97
201102_s_at	722.28	821.51	1478.48	365.54	687.98	974.25	417.15	462.58	613.13	711.48	535.01	826.92	286.8	412.5	530.18	337.13	310.34	655.03	537.4
201103_x_at	3255.13	2332.37	4693.37	2174.51	1821.93	2404.73	1962.37	3224.99	5785.49	6173.78	4472.83	5699.13	3617.56	4160.91	6626.63	5907.99	6740.62	5352.41	3675.22
201104_x_at	2179.06	2602.24	1734.19	2018.14	2084.36	1992.53	2681.79	2744.97	3539.71	3570.05	2943.58	2442.26	1477.01	2886.17	3710.43	3137.67	3856.44	2819.87	2283.59
201105_at	15830.74	15033.41	10501.63	17435.86	14049.82	15825.6	19070.36	16007.02	13960.77	14763.5	9630.49	20948.15	20040.94	18825.03	14756.17	6484.84	15680.2	15645.79	11585.25
201106_at	5493.38	7526.96	4222.86	6425.25	5918.09	8002.39	7176.35	3720.89	3157.76	4067.52	3594.55	4996.87	4973.3	4242.64	3737.62	2597.73	3301.42	5222.13	4789.33
201107_s_at	59.75	37.42	44.08	34.45	27.5	32.55	20.59	27.35	20.43	29.34	15.02	30.48	33.94	63.33	14	78.19	15.19	14.8	28.45
201108_s_at	894.76	550.94	476.12	478.37	630.14	637.64	601.62	799.69	528.94	909.04	822.79	1247.64	720.82	559.46	412.73	344.46	719.42	479.85	500.37
201109_s_at	88.09	61.29	175.49	45.66	68.86	149.41	53	289.77	141.86	882.14	527.25	395.32	197.8	220.17	128.49	147.96	432.77	184.04	271.17
201110_s_at	35.17	6.79	69.83	125.75	6.1	53.62	17.54	134.38	470.33	1715.12	604.13	1199.43	11.59	174	171.73	68.6	370.33	149.67	268.74
201111_at	1107.69	1404.11	1774.96	1065.89	1092.63	1234.96	1481.89	1326.18	1809.1	1195.46	1859.11	1086.92	1540.98	2474.9	1483.22	1910.88	2687.57	1796.27	1848.38
201112_s_at	2054.51	2117.41	1563.6	1771.48	1563.37	1570.22	1823.88	1930.34	2318.33	2073.29	2839.03	2267.72	1756.87	2106.68	1713.19	3025.18	3047.73	2539.69	2723.02
201113_at	3570.05	5002.36	3551.36	3936.6	5121.94	5309.87	4346.94	3709.56	2881.7	2337.08	3264.25	5894.49	3155.01	4633.66	3795.9	4127.31	3115.64	3894.73	4227.22
201114_x_at	9701.26	8255.59	7928.52	8834.9	8315.51	10889.46	12145.21	6197.17	3914.15	4281.57	9266.48	5816.31	14071.88	11722.56	5528.51	11034.17	8685.96	7260.91	8494.26
201115_at	1378.48	2386.08	1222.88	1398.85	1730.78	1954.24	1581.97	716.51	981.02	747.74	1572.99	939.08	870.49	1928.43	728.93	964.5	1464.14	1184.72	1504.24
201116_s_at	790.91	680.61	381.21	189.97	243.89	179.57	170.96	712.32	1534.4	963.9	1473.92	917.91	2069.42	989.71	1583.69	1321.39	1925.29	1654.32	1427.26
201117_s_at	402.05	341.38	639.81	214.04	307.86	210.27	206.2	692.92	1534.21	1167.84	1261.65	1197.22	1409.61	705	1468.86	1456.49	1796.49	1251.5	640.77
201118_at	96.36	244.28	232.16	71.49	651.78	369.87	534.73	822.13	338.92	815.25	828.42	884.38	104.49	626.54	444.5	579.22	806.49	710.18	762.79
201119_s_at	19152.76	22695.3	16234.85	35596.23	27649.37	40290.81	31428.12	17201.42	9393.93	11693.3	11828.17	5427.12	13903.77	17660.5	12104.02	8904.42	8690.49	13027.39	14653.87
201120_s_at	144.08	339.73	129.17	131.36	102.9	100.76	118.91	267.39	169.26	617.59	739.71	288.4	62.03	607.28	267.42	341.03	363.11	529.55	647.46
201121_s_at	1556.89	1958.39	2137.81	1602.84	1332.54	1581.44	1126.48	1883.27	2176.82	2841.07	2189.68	2578.33	2537.68	2088.67	2202.97	2581.62	2187.75	2134.37	2123.18
201122_x_at	3028.11	4315.43	1923.98	3408.37	3840.97	3489.42	2652.79	3046.51	2509.53	1912.21	2173.87	1816.79	1636.88	2466.28	1941.84	1553.03	821.69	1317.21	1695.43
201123_s_at	3597.59	6504.48	2111.58	4052.67	4437.97	5294.77	2892.11	3979.92	1293.9	2174.63	3451.48	1262.33	692	4099.95	1386.01	1063.67	156.26	1593.31	2256.84
201124_at	906.37	537.59	693.6	448.99	756.5	513.86	398.39	754.69	784.13	573.15	403.29	635.48	985.19	483.91	801.87	554	451.3	503.31	455.52
201125_s_at	1022.47	254.63	1051.67	386.05	555.08	770.35	760.82	486.91	673.92	874.35	837.12	701.47	828.17	977.08	636.05	963.21	725.38	795.28	804.37
201126_s_at	726.21	1078.8	582.64	645.78	802	660.6	841.92	1121.12	859.74	1766.08	1251.76	1539.09	1080.32	925.6	1203.56	957.15	885.03	1309.82	1366.51
201127_s_at	546.44	690.07	333.43	86.02	209.45	290.78	339.65	745.3	236.68	494.82	332.31	507.93	101.54	394.33	423.48	265.34	242.73	271.8	307.49
201128_s_at	590.49	654.89	613.42	557.78	380.66	513.69	582.15	802.29	1482.71	2668.2	957.11	2825.98	1345.22	1227.38	2098.33	777.87	2288.12	2007.49	1260.21
201129_at	471.41	716.39	656.48	718.13	865.95	973.53	881.7	1360.86	1333.36	1059.55	877.06	1552.09	1665.98	931.67	1579.35	1299.54	1073.79	771.83	855.69
201130_s_at	451.68	296.26	108.8	102	153.08	25.78	159.97	188.98	11.56	128.53	150.97	178.3	156.95	94.72	83.01	116.02	3.29	28.42	99.85
201131_s_at	63.31	13.53	12.36	15.91	65.02	16.56	45.1	62.28	95.44	87.39	6.46	125.07	17.48	27.24	21.12	17.9	21.21	26.9	12.46
201132_at	1695	1505.24	2096.39	1313.07	1365.29	1384.13	1536.63	1388.25	1315.66	1999.12	2982.4	1464.48	964.72	1747.32	994.01	1242.15	1280.89	1392.82	1317.78
201133_s_at	920.28	1086.52	995.55	764.48	852.62	1004.17	1451.03	2269.49	1513.72	1478.98	1662.67	1708.23	2011.23	1438.83	1665.93	1802.61	2497.13	2036.8	1841.84
201134_x_at	34633.77	26086.12	39191.43	38722.98	44533.02	51030.53	33527.91	22714.81	8334.22	11160.84	12072.66	5555.25	20505.74	18816.52	13447.42	17085.73	8526.28	10665.21	10929.07
201135_at	4054.12	6960.45	5672.08	9235.66	7455.69	7119.2	8233.02	6017.89	3204.27	3464.15	4279.92	7110.29	4117.35	6007.56	4281.5	7294.67	5814.51	4697.67	5073.85
201136_at	385.6	1743.54	913.06	691.86	808.29	326.29	533.47	647.83	1748.42	1662.35	1588.05	2966.47	1389.79	1414.66	1233.31	1337.93	1637.02	1206.18	1000.51
201137_s_at	3016	2167.92	3039.49	1396.91	1090.44	1624.57	963.53	2569.99	3107.19	7525.73	1949.21	4165.58	2555.25	2077.55	2192.97	2964.86	3134.39	3437.74	2635.23
201138_s_at	687.67	354.97	882.95	555.49	415.52	531.65	663.14	732.62	1183.65	1181.49	1263.26	1402.36	1331.53	703.47	1174.71	1135.95	1360.35	1428.3	1335.49
201139_s_at	366.96	488.61	893.42	465.48	237.83	497.41	339.45	285.05	858.36	1188.46	901.94	871.69	427.02	621.65	583.59	478.22	1909.88	1118.16	861.45
201140_s_at	205.46	396.91	292.86	395.45	482.1	351.22	595.3	938.51	461.34	1216.88	602.71	416.5	466.92	686.32	589.68	330.17	370.16	552.91	678.06
201141_at	2294.08	1345.23	4979.52	1567.93	1287.15	1120.86	2188	1751.17	1871.95	5401.97	1191.88	2821.99	2465.81	1447.83	2784.27	2290.07	2217.24	2213.71	1099.45
201142_at	1457.92	2293.82	1624.91	2058.08	1296.52	1145.95	1559.35	1185.66	1327.1	1420.47	1980.03	1267.72	781.14	1224.89	1266.92	1840.54	1800.15	1460.45	1517.05
201143_s_at	951.42	642.46	591.94	702.44	596.04	658.21	779.9	697.66	1621.79	780.94	791.78	781.72	1191.93	646.66	1232.68	908.2	835.39	771.18	734.19
201144_s_at	1062.1	1564.56	2154.79	2167.92	1837.47	1932.95	2299.79	1379.62	1457.85	2066.67	2593.62	1693.76	1953.1	2750.18	1617.94	2196.99	3077.12	2198.14	3099.71
201145_at	4043.61	5286.62	5335.31	6156.75	5579.46	6922.79	8096.16	4014.62	2178.93	2664.65	4290.78	2462.66	2975.52	3767.25	3173.09	3280.62	2269	3233.54	5359.44
201146_at	1228.16	988.77	1421.13	1496.01	1689.41	1655.07	1742.86	1788.26	2299.76	3105.34	3760.26	1470.1	735.92	1827.38	1464.79	3557.04	4300.23	2712.99	3399.81
201147_s_at	1090.93	1081.3	618.83	248.43	449.88	638.39	535.92	1443.27	585.96	1257.39	838.37	587.74	950.2	1010.52	1187.18	716.27	375.23	633.7	630.77
201148_s_at	930.59	1012.59	562.31	1052.18	782.21	904.18	800.55	1705.64	1302.88	1136.48	737.31	537.33	1535.66	792.78	1677.99	521.79	520.81	1200.4	940.18
201149_s_at	1073.16	1559.89	493.67	1028.26	1140.01	794.75	1029.6	1710.9	629.94	1084.58	1127.76	414.33	1525.11	1326.02	1206.47	916.22	347.49	693.18	972.92
201150_s_at	3580.85	2375.12	2263.09	1262.31	1192.75	1409.57	1545.59	3081.36	2675.3	4479.03	1575.18	2688.08	4422.19	2624.24	4770.74	3726.62	2395.08	2801.77	1466
201151_s_at	630.92	1023.89	996.33	972.74	1205.25	969.36	2521.73	2413.47	824.28	603.71	1519.19	538.52	623.31	907.54	1277.95	1585.36	1447.12	1157.4	971.7
201152_s_at	6439.08	6433.98	5641.31	6381.58	6136.5	5516.46	10597.54	8177.94	5649.57	4619.35	4715.9	4300.76	8730.55	3397.09	9410.85	6655.79	7483.36	5963.17	5281.27
201153_s_at	5722.3	5339.51	8870.07	5953.11	4655.84	4630.15	6276.61	4448.62	5591.93	4528.31	4322.11	4246.18	4206.59	4634.93	5693.63	6424.25	5298.42	4142.26	3839.82
201154_x_at	34527.43	32733.18	34397.62	24283.19	21070.72	26942.01	23965.91	18230.97	11861.46	9993.99	11210.87	10881.62	14573.39	17070.69	13081.47	18640.47	12117.48	11679.91	12229.5
201155_s_at	6100.7	8106.4	4169.98	7935.53	8597.19	7584.75	8466.77	6658.32	4930.45	3612.92	5033.74	2566.73	6630.06	5324.44	5170.61	7072.88	5120.57	5660.02	5784.73
201156_s_at	1184.36	1024.17	488.31	604.94	834.23	626.13	572.2	920.81	791.56	1295.19	603.41	683.14	585.59	761.43	768.5	747	566.36	557.69	834.06
201157_s_at	768.62	956.51	866.3	962.82	1008.62	1113.03	911.37	1178.05	1459.78	1215.36	1882.38	1415.09	1484.04	1461.73	1165.45	1279.24	1639.85	1485.62	1610.08
201158_at	59.94	36.68	65.53	32.01	77.49	38.11	252.8	31.4	124.42	335.52	63.46	187.42	396.76	85.84	215.28	132.3	110.6	241	355.59
201159_s_at	187.9	499.08	107.15	221.9	150.58	341.62	106.36	296.2	386.71	302.21	362.55	351.74	460.3	140.54	151.38	135.34	259.96	249.25	266.66
201160_s_at	44514.29	38293.99	40803.97	37365.16	45457.77	42297.31	36595.2	39673.78	22022.78	17135.24	17470.11	18062.67	31565.81	18223.96	23157.55	24791.57	16052.65	15773.92	20091.03
201161_s_at	48801.95	50071.48	53491.85	48111.9	53118.99	64859.14	33706.68	30884.06	12123.24	12825.75	17518.4	5220.47	19555.7	29685.31	17022.44	25392.67	16557.89	16283.27	18845.26
201162_at	2092.12	2760.51	2295.34	2058.1	1247.56	1981.68	1327.27	4785.63	7469.49	12387.97	5858.04	13245.56	12156.49	7224.25	11154.16	7545.45	15260.95	10320.5	7769.39
201163_s_at	2947.46	2577.19	4298.76	2697.49	2584.36	3026.78	2107.63	6193.06	8512.02	9234.24	5251.95	8103.56	9872.54	6798.94	8010.97	6741.39	9697.14	6914.27	4945.32
201164_s_at	2458.06	1630.74	1536.68	1072.42	1077.27	1154.99	983.67	1488.68	850.91	887.58	1697.22	747.01	1363.06	1603.08	973.69	1352.09	902.82	1411.46	1677.05
201165_s_at	2305.34	2490.24	2191.81	1058.99	2263.4	1731.4	1817.19	2237.6	2160.55	2181.46	3610.96	2232.65	2137.42	2159.3	1951	3233.96	2352.13	2608.06	2651.35
201166_s_at	2558.37	2500.65	4612.65	3342.7	3075.48	3352.34	2893.34	3327.45	3386.65	3009.91	3788.51	3177.53	2022.46	3770.43	3067.26	4230.59	4042.19	2889.79	2757.64
201167_x_at	24.36	117.97	106.16	51.35	237.08	69.77	215.27	477.19	322.4	632.9	488.3	444.26	274.58	521.9	353.98	218.15	68.11	575.97	429.12
201168_x_at	662.82	970.24	1031.45	405.79	677.32	910.26	1062.39	1230.94	1928.67	2100.41	1467.93	3358.74	1502.41	1625.55	1282.81	1051.88	1202.46	1766.29	1224.26
201169_s_at	420.72	106.93	331.65	444.2	160.56	1088.32	555.01	1046.61	115.85	517.58	1439.85	306.62	364.63	671.53	266.5	454.26	289.07	509.01	445.35
201170_s_at	1675.12	1029.42	2257.39	1344.58	1588.18	3022.75	1948.89	2736.24	3577.25	3480.76	5080.43	2896.79	3597.65	1944.59	2178.35	2640.22	2173.44	2877.97	1601.95
201171_at	70.49	15.85	7.13	15.22	56.68	37.17	280.3	107.36	19.61	137.66	114.13	10.76	117.33	79.14	57.97	63.84	60.85	73.63	20.97
201172_x_at	3293.49	5040.96	4597.35	4858.22	5394.46	5522.52	5544.56	4679.8	3070.84	5193.89	4806.35	5840.18	3479.41	5624.22	4109.91	4588.7	5107.52	4636.7	4873.48
201173_x_at	2790.01	2892.56	2178.54	3253.9	2786.99	2754.47	2869.28	2607.75	2357.52	2147.22	2524.52	2479.55	2365.86	2202.33	2600.46	2161.62	1749.17	2126.52	2368.9
201174_s_at	1480.57	1794.78	1453.99	1246.32	1791.96	1507.3	1787.83	1295.39	3121.3	2075.61	2114.81	2264.2	2064.98	2443.82	1997.14	1500.39	2521.76	2086	2048.7
201175_at	1375.81	1527.62	1440.59	2341.51	1604.79	1771.6	1709.53	1516.25	1482.74	1829.87	2625.87	1592.41	1382.99	2104.82	1414.26	1635.64	2561.04	1879.67	2567.74
201176_s_at	1425.38	951.03	651.38	1184.26	1482.14	1423.15	910.33	1428.4	1571.81	1119.6	1441.07	1022.61	810.51	858.53	930.84	1415.51	1521.96	1151.37	1113.86
201177_s_at	1299.98	917.49	2483.93	2130.29	2452.14	2537.52	1827.93	1785.12	2041.26	1706.27	2746.32	1318.87	2053.75	2576.01	1628.65	2583.84	2065.08	1723.45	1574.11
201178_at	2247.21	2068.2	1457.62	1889.87	1720.68	1283.64	1941.94	1832.97	1700.61	2503.99	2148.18	1989.56	1341.73	2140.26	1994.75	1999.74	2070.37	2103.41	2121.94
201179_s_at	759.39	670.33	599.41	714.25	501.44	472.38	634.85	713.62	466.22	861.05	734.22	296.62	339.66	641.54	626.74	732.84	670.89	719.25	607.23
201180_s_at	905.48	1293.79	1388.67	961.93	695.49	831.33	620.1	1252.88	1810.86	3071.28	2233.43	3421.16	2380.7	1420.32	1971.32	1810.96	2653	1814.17	1506.48
201181_at	111.53	350.43	170.68	168.97	253.74	351.68	234.49	244.47	254.21	227.23	177.93	234.11	277.78	144.12	194.21	215.21	185.68	149.28	176.45
201182_s_at	1204.49	1057.96	338.21	877.43	900.59	872.84	439.74	786.26	1016.54	693.12	620.78	638.82	1598.73	1289.65	1095.4	754.05	383.59	723.88	1263.75
201183_s_at	1917.46	2120.42	1154.69	2655.35	2381.11	2301.5	2318.2	3386.23	1749.2	1508.42	1585.2	2460.63	2540.5	1623.29	1948.67	1309.56	1289.69	1759.51	2122.4
201184_s_at	417.74	1096.02	1266.39	2007.13	761.81	1313.82	1229.64	1028.31	2098.93	1279.66	1165.08	2587.18	2753.36	1246.43	1619.02	1439.53	1723.78	2101.19	2072.68
201185_at	1276.31	1579.19	1170.97	1278.47	1140.05	1277.89	653.69	1727.55	1946.34	3175.81	1177.97	4519.06	2805.28	2017.25	2977.87	1647.74	2681.52	2137.06	1727.04
201186_at	1094.89	641.72	292.14	846.28	502.51	688.59	688.08	151.33	915.37	810.82	1008.56	1278.81	962.24	849.81	554.97	766.43	1076.28	770.62	1194.4
201187_s_at	709.01	938.17	571.98	734.38	621.62	280.74	600.41	764.61	279.43	260.34	232.12	289.55	419.98	358.87	439.55	132.12	273.58	151.93	139.28
201188_s_at	611.88	407.52	246.35	242.62	588.63	543.35	110.07	525.33	488.77	565.89	609.07	528.44	392.74	556.68	610.1	256.67	193.64	516.31	388.29
201189_s_at	110.97	42.39	113.37	73.14	62.55	194.89	115.6	243.84	323.15	859.25	504.12	479.81	124.46	270.66	371.18	222.05	486.51	502.28	245.31
201190_s_at	112.75	383.32	615.12	591.71	372.15	567.22	684.63	146.04	870.26	1069.29	663.13	1387.68	813.86	871.3	889.11	710.43	1034.96	903.91	947.75
201191_at	53.54	80.65	26.67	58.41	82.27	21.95	63.23	63.76	48.2	147.23	33.96	220.88	43.22	73.1	76.13	36.55	143.81	281.91	54.8
201192_s_at	403.49	609.99	412.07	555.53	594.56	706.56	592.39	386.16	437.78	993.13	590.07	421.4	304.48	831.6	508.52	390.51	742.58	624.76	738.59
201193_at	743.18	1113.14	1513.39	1233.44	893.19	1341	1333.85	1417.54	1138.1	1462.41	1758.64	1085.19	671.32	1445.65	1436.45	1209.3	1613.36	1721.14	1209.74
201194_at	16836.82	27493.19	19923.91	27492.19	32446.64	34524.21	25409.29	15632.27	7686.67	6890.32	10470.71	12524.85	8969.86	15740.1	8351.26	12388.17	9500.23	9746.6	13179.94
201195_s_at	736.55	330.82	168.49	483.62	499.82	938.73	333.91	738.21	1146.82	628.83	957.95	2026.59	641.31	1039.59	720.68	592.6	1056.82	1125.61	1097.31
201196_s_at	773.1	749.69	808.3	971.53	876.89	749.62	1188.89	711.4	846.33	654.55	685.01	778.17	993.25	655.2	492.41	699.84	693.41	611.57	572.67
201197_at	367.39	403.42	518.67	726.39	517.73	516.06	610.91	516.43	559.15	597.05	593.53	519.26	596.54	508.71	524.06	484.13	499.72	449.12	417.6
201198_s_at	3810.56	2706.23	1999.96	4270.94	2968.22	2725.15	4226.24	3842.42	2527.34	2542.18	3308.42	2744.12	3151.72	3450.47	3082.52	3050.78	3152.19	3330.54	4801.95
201199_s_at	3198.13	3682.56	3808.41	3678.77	3619.81	3010.53	2706.6	2951.79	3799.75	3076.34	3605.97	2868.77	4104.44	4034.23	2062.82	3249.04	3917.93	3725.19	4243.96
201200_at	1948.33	2681.3	3265.98	1741.74	3076.18	2539.29	2308.38	2065.22	1923.22	5256.51	3851.29	3133.85	1713.65	3456.19	2171.93	3615.33	3638.32	3158.45	2480.57
201201_at	2706.2	6087.14	3472.31	4315.69	4033.6	4802.71	4961.61	2742.15	2836.22	4948.54	3477.76	3365.28	5612.18	3708.99	3547.66	3757.94	2919.61	2985.53	2753.17
201202_at	342.11	586.09	753.29	669.46	430.45	609.93	527.08	568.68	732.21	1259.25	1000.89	808.97	673.98	979.22	656.88	1047.63	1212.08	584.18	763.42
201203_s_at	79.2	60.08	161.96	57.54	83.66	63.31	60.47	105.39	45.28	91.81	35.96	139.5	94.51	26.43	36.03	35.38	66.71	32.65	34.49
201204_s_at	518.62	241.99	164.29	217	151.43	254.05	76.92	142.34	1321.77	2407.08	1006.97	3319.01	909.17	828.25	1922.54	584.08	1084.49	1469.47	1216.67
201205_at	952.37	845.76	458.14	435.63	569.34	280.31	642.42	961.25	434.01	322.8	460.27	397.19	460.62	373.17	384.48	357.52	401.92	401.97	289.52
201206_s_at	197.81	97.26	101.61	583.4	52.9	333.54	132.17	409.32	428.49	752.96	240.76	626.98	1014.83	137.03	645.2	106.11	177.91	437.89	389
201207_at	1502.14	1614.85	1350.7	1554.49	1849.6	1288.14	1271.54	1667.58	1823.83	1619.31	1713.98	2583.71	1879.14	1675.01	1863.58	1798.85	2029.78	1554.58	1434.53
201208_s_at	115.81	140.25	142.76	123.67	407.09	292.35	630.41	827.61	512.38	436.08	731.86	557.32	509.79	592.76	827.33	465.62	472.57	565.46	516.85
201209_at	137.01	126.33	29.41	322.13	213.83	251.62	307.18	436.35	576.08	789.67	499.45	316.89	395.97	484.52	560.79	470.35	590.12	528.05	432.28
201210_at	2543.28	2488.59	6566.4	4202.29	3590.5	3811.49	4234.96	5633.85	6300.01	6235.39	6061.54	6364.1	2585.13	5070.44	4707.63	5159.88	4739.67	4746.43	4488.39
201211_s_at	138.25	888.57	711.33	181.76	440.9	549.25	920.95	1100.58	414.22	530.12	1128.07	277.97	223.57	863.06	397.47	164.6	261.62	617.43	711.44
201212_at	414.65	417.86	519.42	641.79	445.34	777.07	606.28	743.87	1693.44	3428.81	1726.67	2500.79	1088.68	1839.54	1067.06	1251.44	1165.46	1209.68	1694.9
201213_at	365.99	805.65	268.43	595.41	548.98	603.65	551.29	241.92	343.5	199.61	297	220.92	184.94	342.76	247.02	432.3	418.7	193.66	216.93
201214_s_at	1011.92	1315.12	1113.19	1244.15	853.73	1502.19	797.67	726.42	705.19	827.87	1321.73	819.14	1465.27	1356.71	965.81	1193.04	1319.09	1096.16	1331.98
201215_at	1261.78	1198	2683.74	1370.7	1186.34	1584.91	916.98	3022.58	4221.1	4358	3313.33	2503.13	3573.77	2183.01	4630.88	3696.57	3952.02	2967.57	1865.87
201216_at	1390.88	1026	915.7	990.52	720.85	1026	908	1025.69	1218.3	2007.22	1378.02	1866.83	1134.45	2036.71	1190.24	1129.63	1615.68	1700.29	1763.43
201217_x_at	7256.86	6478.98	5502.56	4194.86	5022.91	6504.71	6296.91	9220.65	7661.95	9740.37	5948.96	15369.75	11374.64	9014.42	11980.44	7252.22	13049.06	9554.21	9545.56
201218_at	268.92	528.76	531.12	684.25	608.98	591.1	323.44	719.45	1075.08	1057.41	1385.53	800.43	881.27	942.64	1101.59	1348.23	999.72	1042.93	670.87
201219_at	565.28	176.3	351.64	247.02	259.87	234.89	223.66	324.43	447.39	335.9	336.48	333.74	674.18	279.32	480.13	470.14	377.92	291.12	245.93
201220_x_at	2104.9	1209.31	1360.53	1419.68	1925.16	1526.05	1154.25	1479.58	2703.34	1622.52	1537.87	3519.96	4783.5	1859.45	3315.24	2521.87	2292.99	2500.62	1983.67
201221_s_at	2744.43	3619.74	1717.37	2269.94	2300.43	1888.44	1696.33	1684.99	6033.95	3254.24	2401.42	2948.57	2397.26	1864.97	3530.11	2041.98	2544.07	3207.58	2424.59
201222_s_at	2538.39	2738.15	3806.08	4096.06	3773.12	3468.91	2350.98	1457.86	2252.71	3485.22	5022.26	2253.61	1092.53	4097.72	1991.57	3940.69	3551.96	4214.96	4261.53
201223_s_at	2261.57	2082.6	3653.31	3309.38	2757.6	2444.26	2961.87	2167.82	1849.19	1925.76	2775.2	1610.47	876.91	2492.94	1354.21	3196.9	3218.23	2370.98	2754.57
201224_s_at	508.62	668.88	392.77	965.25	820.98	678.07	488	778.39	1669.92	843.09	949.7	1613.36	1428.46	811.52	1778.5	832.66	673.89	1134.99	1041.37
201225_s_at	1732.71	2770.99	3123.03	2040.7	1741.33	1598.71	1532.69	2290.06	4026.06	2255.23	2575.5	3400.65	1882.67	1936.62	3109.39	3210.52	3054.06	2659.49	2539.39
201226_at	4004.64	6386.54	5504.72	11305.16	7384.7	10585.01	9959.89	5693.3	2454.1	3591.65	2925.2	2417.97	4967.08	5707.22	4811.22	2897.24	2473.6	4547.34	4269.68
201227_s_at	3181.33	5287.41	5919.24	8724.25	7162.95	7737.86	7115.74	5502.7	6114.3	4977.02	4764.52	3389.19	9211.67	4492.37	7921.39	6034.78	3645.59	5052.4	4217.32
201228_s_at	482.27	1108.35	426.57	630.8	462.73	692.74	753.45	722.84	509.62	377.62	762.44	399.01	268.95	791.59	311.6	615.32	685.03	631.32	637.32
201229_s_at	1898.15	1186.23	633.78	1795.11	1651.87	1223.52	1151.64	1071.62	1650.92	790.1	1630.86	879.31	1299.21	1720.84	2065.31	1102.14	1362.43	2365.95	2297.78
201230_s_at	2122.29	4057.7	1824.77	2423.91	1914.79	1880.22	1823.96	1862	2622.41	1315.07	1537.68	1608.56	2339.54	1879.61	1823.03	2427.1	1827.43	1922.69	2201.45
201231_s_at	1404.98	1721.4	1134.69	1072.46	1193.97	1455.24	1396.15	1473.03	1960.6	5065.78	3535.34	3965.43	2685.41	2239.68	2385.82	1599.89	2676.23	3244.97	3060.8
201232_s_at	1512.72	2022.25	860.93	1426.8	1588.42	1525.12	1385.69	970	1486.04	1275.74	1765.24	807.66	1485.02	1327.55	1406.9	1232.71	1007.85	1167.02	1434.2
201233_at	520.55	360.61	406.94	661.9	539.22	570.25	895.29	823.92	476.73	595.94	615.49	470.09	364.18	656.48	491.77	535.37	482.9	513.87	653.39
201234_at	1283.56	1952.68	1628.45	2603.25	2335.25	2192.74	1152.23	2548.13	2310.35	1979.1	2218.68	890.85	1713.73	2962.41	1984.95	2010.08	2701.72	2271.86	2200.67
201235_s_at	636.96	2149.87	429.61	735.58	1320.49	1148.38	1100.89	1978.93	341.94	679.13	1146.98	483.97	681.87	740.29	518.1	1181.2	258.3	669.97	516.42
201236_s_at	1939.25	4331.97	2578.21	1148.97	2971.74	2083.13	3097.71	4440.21	2240.95	2174.07	2551.53	1574.76	2784.94	1975.09	1900.71	4067.65	1928.27	2305.1	2420.87
201237_at	1941.57	2954.3	5651.79	2330.72	2386.56	2476.21	2708.67	2151.73	1133.94	2759.84	2473.54	1104.61	796.53	2507.68	1292.04	1970.53	840.22	1756.98	1783.8
201238_s_at	5164.31	5072.81	6052.55	4449.65	4105.08	4666.75	5010.7	4195.52	2543.6	3956.58	5131.68	1771.6	1466.37	5430.16	1718.53	3971.1	4152.48	3259.7	3202.75
201239_s_at	2147.57	2073.06	1612.13	1565.89	1519.45	2326.42	1951.73	1549.78	1273.47	2140.1	3035.34	1459.31	1805.35	2579.85	1223.02	2644.82	2900.75	2234.96	2742.24
201240_s_at	2708.76	2837.9	2902.1	3248.69	2517.61	3115.66	3092.85	2923.29	4244.17	4407.3	4452.46	3713.07	3561.16	4724.51	3551.19	4295.89	5960.12	3734.36	4078.58
201241_at	5304.42	7071.84	8793.47	4980.68	5213.03	5539.2	6656.44	5457.25	3219.17	2615.06	5513.83	2866.77	3987.57	4863.06	4587.62	6273.13	4972.4	5343.76	6026.45
201242_s_at	13532.03	4239.08	5924.05	13480.83	17462.54	10334.79	9128.11	14265.64	14227.29	5482.57	8047.81	9859.59	29846.23	8559.16	15319.72	12801.01	9201.68	10346.31	14577.59
201243_s_at	9991.97	10540.33	12597.03	14062.52	15858.53	14432.79	15351.64	11966.87	11178.64	6784.21	9428.97	4580.57	10293.59	10681.17	7895.58	8902.56	10257.38	7537.26	8058.81
201244_s_at	4473.06	4972.53	3148.12	4243.74	5045.13	3991.61	4037.01	3788.41	3624.13	3537.99	3184.13	2900.88	2704.83	4369.02	3732.29	4678.69	2671.38	3904.3	3361.46
201245_s_at	855.57	833.18	696.32	940.51	996.71	938.61	1185.21	1057.21	855.53	1435.7	942.65	1509.35	893.55	1322.47	698.97	572.02	848.81	988.8	1095.86
201246_s_at	373.03	343.14	45.19	156.81	36.57	218.88	380.04	172.57	73.5	157.24	221.03	285.4	56.47	216.24	104.32	48.21	53.29	297.07	389.6
201247_at	667.84	631.97	385.6	1052.86	1045.77	807.82	753.51	687.24	512.35	602.75	681.72	562.96	457.25	546.37	542.89	608.07	848.59	734.27	788.47
201248_s_at	360.47	640.24	407.52	497.27	625.66	814.56	370.5	456.63	728.67	699.83	511.62	851.67	816.49	724.07	874.44	695.49	599.45	707.24	721.58
201249_at	618.57	429.97	336.97	334.21	421.89	346.76	350.33	232.58	251.04	287.22	142.44	573.79	393.96	163.61	292.67	175.46	154.19	105.45	238.09
201250_s_at	1189.92	924.85	529.06	1074.08	1069.42	825.88	1068.66	825.85	1430.96	644.33	833.9	722.22	1101.78	761.41	730.57	1245.94	926.43	561.12	709.7
201251_at	27901.6	22401.98	17872.09	14712.14	11171.23	16548.9	31311.89	18232.01	5698.03	9564.33	9511.9	14196.64	4284.14	9174.55	12589.57	4377.99	7026.19	7871.36	7143.94
201252_at	372.93	192.41	427.12	695.87	456.77	765.75	525.13	333.89	882.05	964.01	821.57	1109.44	740.6	749.62	1002.96	443.4	1200.08	1179.64	974.15
201253_s_at	2193.38	2844.37	2958.36	5042.69	4215.17	3687.68	2808.94	2003.88	4640.11	1630.82	2478.09	3823.83	7060.72	5189.09	4924.2	8473.54	1704.25	1561.24	2965.22
201254_x_at	42534.03	39610.06	53955.23	32219.46	31356.04	48503.95	33861.18	26601.8	17727.83	17141.36	17498.12	15916.05	25788	22230.17	19825.05	20964.69	15325.91	16696.76	21343.08
201255_x_at	3024.19	3776.89	2378.96	3336.83	4686.8	3280.32	2786.35	3427.89	2631.85	2131.62	2803.24	3601.47	2808.3	3475.37	2556.74	2829.91	2443.16	3246.66	3298.3
201256_at	1983.92	3027.47	3986.39	2456.18	2384.36	3473.4	3133.35	2324.94	1729.94	1625.75	2084.82	2910.47	1857.88	2741.96	2131.09	2765.29	2704.87	2409.41	2259.77
201257_x_at	65434.16	60084.97	66348.84	46382.25	56218.41	86945.64	43093.25	46556.63	24454.57	22361.52	20758.35	28363.9	35175.27	25838.38	24564.11	43603.1	25785.43	20522.42	24453.72
201258_at	25065.2	19984.91	20093.6	25401.13	22463.07	49130.04	26307.75	12998.01	5510.28	7650.83	9965.27	5358.77	8819.69	10522.2	6605.05	13905.4	6047.57	6881.3	6789.76
201259_s_at	2345.24	3681.48	2477.13	2798.64	3038.78	3466.23	4197.69	3521.52	733.67	2018.76	4288.65	627.23	579.07	4288.47	645.67	3910.36	1618.46	2055.91	2637.62
201260_s_at	2834.03	3442.3	4369.44	2739.32	3316.79	3103.69	3105.97	3500.98	2087.25	2084.85	3682.28	1451.55	1288.05	2926.76	1746.58	3947.79	2431.66	2327.58	2357.91
201261_x_at	1276.56	548.72	752.71	613.25	617.39	797.36	574.64	1331.97	1383.01	1246.18	709.43	2687.86	2428.21	756.66	1644.29	664.61	1285.45	1051.06	576.35
201262_s_at	656.26	262.59	565.83	235.86	270.87	145	188.56	852.48	61.71	687.54	256.52	492.97	166.13	81.96	602.18	149.3	90	542.4	223.02
201263_at	888.52	914.1	936.77	1062.16	869.61	958.99	954.91	716.44	1685.95	1132.12	2402.79	1706.42	1399.01	1094.18	1624.66	894.03	2504.84	2260.7	2241.4
201264_at	559.59	1579.81	822.17	2375.93	1427.32	1935.82	1142.98	1430.94	908.69	1170.19	1624.54	2258.79	921.92	2093.54	1083.67	305.82	1059.96	2681.69	2139.82
201265_at	395.48	516.19	365.18	533.26	511.58	466.21	695.43	607.28	367.57	173.32	360.08	322.08	285.94	343.61	255.93	332.32	348.85	272.33	239.37
201266_at	1537.95	2013.59	2569.64	3262	2731.23	2384.12	2068.38	2758.36	1875.32	1529.98	2634.49	2164.03	1809.31	3025.47	1997.14	3005.49	2346.1	1979.08	2979.83
201267_s_at	1894.88	1763.09	1275.48	2534.86	1952.28	2079.11	3550.39	1951.5	723.36	861.15	2297.24	1035.43	460.8	2147.55	842.39	1343.26	1535.43	2147.24	1851.39
201268_at	4494.84	3521.21	5638.7	6953.91	6022.74	8711.98	5286.1	4515.09	2558.39	5157.71	5319.58	5532.02	3692.13	3788.17	3063.38	1934.9	3532.41	3920.81	4333.49
201269_s_at	211.9	485.77	251.96	388.86	905.94	600.68	548.94	621.53	324.49	183.21	162.9	325.65	351.95	303.63	218.2	406.67	209.89	183.86	185.75
201270_x_at	1278.85	2019.88	1121.31	2163.23	2015.3	2357.59	2430.47	2045.24	2394.28	2247.38	2619.07	2306.93	2083.49	2247.88	2647.5	1877.63	2028.61	1996.28	2126.07
201271_s_at	1079.8	1214.87	687.01	1614.4	1532.32	1532.92	1198.56	1175.17	1046.19	1115.55	1185.05	1485.38	1077.73	1213.93	1110.03	647.5	862.09	1112.29	1215.89
201272_at	10075.02	17725.1	10920.98	12826.68	10515.78	10361.26	11181.9	8538.77	5012.35	4127.68	4734.26	4679.07	5309.15	9666.27	3201	6594.38	6616.99	5779.95	6922.6
201273_s_at	4165.3	5630.38	9272.31	7551.33	7930.82	8291.15	7927.53	5454.87	4296.01	6034.02	6478.47	3136.19	2995.01	6504.87	4327.62	9496.18	7095.67	4537.39	4100.76
201274_at	1537.97	1941.43	2767.88	1961.46	1272.11	1601.81	1954.87	1101.27	1801	2457.4	3002.25	2298.17	2093.93	2791.8	1976.47	2210.5	3204.55	3366.66	4541
201275_at	861.56	1736.11	1324.64	1023.31	1011.07	1198.26	1265.03	1048.35	674.24	817.3	746.02	999.72	1308.69	822.4	1158.3	802.58	907.46	795.91	773.91
201276_at	1941.96	2051.42	1369.25	2028.33	1770.35	1731.17	1138.82	1581.07	1882.98	1484.4	1648.97	1571.91	1214.2	1785.66	1703.86	1707.28	1356.18	1681.09	1817.44
201277_s_at	1296.77	1893.8	1535.94	2405.68	2271.8	1806.32	2078.87	1900.37	3512.1	2319.46	3688.61	4859.03	1833.8	3501.55	2305.15	1939.13	3263.6	3442.47	3587.7
201278_at	945.26	629.61	1021.6	768.45	650.11	598.74	483.11	923.7	1560.81	2484.19	1075.86	2297.12	1175.56	1020.18	1256.64	1316.59	1864.84	1738.2	1058.47
201279_s_at	743.96	409.55	519.98	881.65	680.32	758.09	227.07	1201.46	1705.15	2241.04	1478.19	2339.04	938.33	1217.16	1871.04	1805.16	2903.06	2404.54	1293.63
201280_s_at	851.62	169.6	461.32	416.26	356.1	446.48	442.67	778.09	2057.43	2711.59	821.83	2648.05	1519.8	713.82	2159.74	1447.65	2372.67	1938.63	1078.82
201281_at	3511.12	3210.18	2368.87	3545.68	3211.19	3482.51	3077.19	1971.82	2231.5	2297.94	4209.01	2765.79	2319.56	3004.35	2251	2229.74	1974.55	3148.5	3350.75
201282_at	2573.41	4711.22	2253.1	3725.03	3625.67	3545.15	4035.89	4925.3	2318.15	1933.05	2099.24	2245.7	1832.44	4389.38	3394.34	2523.83	1532.54	3614.84	3382.19
201283_s_at	70.41	587.55	258.19	482.88	437.92	456.19	550.38	294.77	127.22	200.37	254.3	71.69	215.74	404.21	163.87	87.5	34.66	205.94	301.94
201284_s_at	1153.59	1948.84	1125.78	1957.12	1689.29	2204.42	1722.91	1353.23	554.85	762.18	2033.69	1017.11	699.76	1308.12	797.09	1796.6	851.07	1240.11	1662.94
201285_at	2545.3	2535.83	2108.06	1728.6	1512.25	1509.42	1698.43	1803.56	2521.94	2565.72	2843.56	1910.33	1627.19	2819.77	2810.14	3799.36	2728.18	2891.29	2339.25
201286_at	75.57	27.62	28.31	70.22	49.57	31.36	28.72	59.02	56.11	125.07	21.13	163.9	48.95	79.43	11	17.49	62.96	25.23	41.68
201287_s_at	431.9	582.98	326.43	360.32	472.65	205.65	711.54	625.56	411.61	460.83	374.64	461.55	586.16	398.56	275.66	246.37	350.74	276.26	219.34
201288_at	1323.29	1123.24	962.32	531.51	809.77	882.57	489.77	1849.92	1981.22	5657.55	2429.95	4230.89	2648.02	1450.18	3366.12	1523.86	2464.34	2575.84	1685.82
201289_at	1219.09	127.61	1314.49	102.3	438.83	522.19	949.3	1630.32	2786.21	2805.23	1506.34	2250.32	1159.2	2098.03	758.81	598.41	2151.7	3539.82	2786.41
201290_at	3361.99	3472.03	5968.18	4143.13	2688.46	3625.38	3841.9	3131.58	3809.65	4474.59	3758.55	3623.77	3684.19	3516.08	4688.62	5924.7	3665.26	4522.51	3444.58
201291_s_at	33.37	16.77	14.93	19.57	68.41	6	10.41	144.96	173.6	331.7	48.88	146.26	190.88	36.99	188.04	27.83	59.08	198.28	39.36
201292_at	227.62	77.26	27.62	24.26	38.4	66.32	41.65	191.8	138.5	634.47	120.62	554.46	211.22	53.41	287.87	17.06	199.89	367.82	153.41
201293_x_at	6377.83	5120.98	6463.59	5698.8	5491.88	5476.08	6098.87	7357.69	12717.92	17492.63	10332.45	20555.45	12609.51	8803.92	14283.32	8423.2	13849.71	12512.57	9748.25
201294_s_at	829.43	909.54	497.84	654.18	834.07	777.44	734.69	1247.43	1712.92	1197.17	1285	1011.35	1829.51	630.37	2317.89	801.3	1112.61	1123.77	880.61
201295_s_at	221.07	199.66	222.32	280.88	77.65	264.52	142.33	343.02	666.69	551.46	470.94	238.32	171.42	278.76	1377.02	447.6	803.76	653.01	319.5
201296_s_at	1959.86	1760.14	2969.51	1307.76	1027.16	1493.39	966.01	1878.53	5358.99	4925.77	3357.59	3880.85	3009.07	1724.84	4370.11	2067.79	3938.59	3091.27	2267.84
201297_s_at	158.59	130.95	258.91	250.01	290.63	179.17	351.11	442.54	176.83	430.92	422.5	350.52	157.87	396.62	141.84	254.02	342.45	265.87	404.52
201298_s_at	937.59	441.43	706.68	609.05	767.37	814.79	884.11	528.33	711.69	1477.22	1522.68	1310.22	946.41	1481.43	616.46	830.6	1367.26	1257.75	1380.44
201299_s_at	308.1	297.96	222.61	345.33	250.49	342.2	353.08	320.37	389.78	556.59	516.24	493.41	484.89	337.02	483.77	362.74	454.74	437.39	421.01
201300_s_at	1148.59	1147.35	2256.45	1121.03	1555.97	1381.78	1218.57	1397.54	2913.04	3444.23	3010.18	4115.72	1999.27	2443.99	1898.19	2871.25	4024.9	2631.8	2937.89
201301_s_at	377.54	346.99	726.4	495.85	211.06	308.25	259.96	575.71	948.06	2454.53	1709.03	1537.92	787.97	1302.3	1298.95	1020.54	2183.34	1491.8	1163.19
201302_at	524.31	479.78	928.8	581.82	429.48	413.45	413.78	635.33	1224.32	2206.95	1310.9	1742.58	1121.2	981.03	1154.47	948.22	1669.72	966.89	957.36
201303_at	2709.46	2168.56	1960.71	2113.34	1614.41	1645.1	2262.55	2305.58	1451.55	3365.22	1995.63	2378.1	1708.5	2310.96	1730.29	2757.34	2982.97	2258.28	3092.09
201304_at	2292.58	4218.28	5171.44	4313.59	6060.46	6309.38	7042.44	4615.48	3051.94	2273.09	4367.91	2453	1934.27	3234.24	3739.42	6049.82	3086.04	3463.44	2229.82
201305_x_at	1277.39	1550.43	1120.49	1153.89	1062.98	637.77	1462.52	2123.42	1238.36	1578.26	1422.14	1080.32	1142.48	922.52	1355.99	743.44	981.6	1337.25	1387.01
201306_s_at	2626.81	2549.42	2575.21	3241.86	2735.61	2727.8	2803.74	2262.1	4558.51	5062.93	4044.82	4838.34	4465.54	5786.79	4443.08	5248.39	5642.61	5295.34	6042.33
201307_at	849.83	697.49	894.26	626.57	601.73	584.89	413	1315.43	1428.65	1926.92	1194.65	2248.69	1427.62	841.34	1447.09	1300.67	1407.18	1614.34	1106.87
201308_s_at	218.63	83.55	59.21	90.68	134.67	42.67	151.6	189.24	156.63	222.55	147.23	154.01	182.21	143.44	93.14	102.49	118.81	185.01	106.34
201309_x_at	1189.74	1799.16	1470.1	1185.94	935.32	1260.85	1654.67	1605.74	846.67	841.05	852.49	828.84	953.54	666.35	1265.64	871.82	820.69	815.34	756.15
201310_s_at	7224.1	9641.85	10491.02	9113.43	7302.52	7698.04	9240.9	6687.54	6372.31	5701.13	2724.77	5439.71	7513.61	2771.58	8007.38	7478.71	4723.71	5584.62	4682.03
201311_s_at	661.46	752.8	578.83	431.64	444.16	572.52	368.31	958.6	335.7	1442.14	529.85	818.29	602.65	627.33	722.3	890.93	1005.55	567.36	483.87
201312_s_at	619.55	533.26	958.68	370.37	461.81	357.23	504.04	879.15	1717.74	4263.47	1642.56	3798.64	1723.36	996.87	2279.69	2174.49	2625.96	2555.97	1607.02
201313_at	29.61	160.68	15.14	45.12	93.5	29.09	23.16	165.85	49.68	180.71	656.72	344.2	192.49	127.13	31.59	38.16	117.69	109.35	34.25
201314_at	2051.89	3262.68	2439.66	3004.94	3490.42	3296.75	2574.08	1465.02	2219.92	1197.31	2014.84	1911.94	1579.56	3077.8	1593.29	1826.45	1642.98	3196.54	2840.63
201315_x_at	2497	2778.6	2560.26	1976.79	3215.37	2173.06	2043.54	2813.32	10100.71	11989.31	13264.91	18702.11	15935.79	11265.24	11628.19	5245.42	11759.17	8432.94	16669.36
201316_at	912.54	791.27	1422.46	991.74	855.47	913.7	1213.46	1067.59	645.01	549.66	1063.42	736.28	843.56	627.6	550.42	1040.39	701.95	515.73	682.91
201317_s_at	4740.52	4818.31	6315.62	4585.1	4239.21	5324.51	5525.1	3688.27	2507.51	4180.22	5598.92	3036.5	2183.14	5044.89	2026.33	5470.16	4623.26	3792.56	5131.51
201318_s_at	13612.16	30340.17	26065.84	22688.43	38810.07	41851.64	24241.64	29784.37	19018.71	16972.73	12906.31	12994.9	30415.7	28431.6	11749.54	20035.85	24587.82	20646.23	26578.73
201319_at	4661.17	5285.97	5053.44	4873.48	14675.2	10773.12	8295.77	11230.87	7949.31	4211.49	4935.15	2566.6	6758.15	5597.85	3294.73	6107.45	6551.27	3934.75	4088.61
201320_at	557.83	241.13	391.08	465.42	487.09	660.39	775.71	326.9	647.42	434.62	524.01	605.81	485.89	736.16	724.09	212.94	564.56	653.07	350.49
201321_s_at	1371.73	377.65	586.34	388.67	483.4	523.33	789	677.6	975.44	626.75	816.91	1034.47	1130.95	480.52	1049.42	770.15	605.24	840.96	795
201322_at	29638.19	31952.07	31302.86	35353.89	32243.14	32327.52	33515.72	35150.55	6692.77	10864.11	14896.51	7954.04	12582.52	18261.53	14887.39	17995.12	14892.27	13874.87	17260.02
201323_at	1191.14	465.24	731.24	691.11	656.85	459.21	577.51	624.37	544.94	483.43	556.32	382.26	696.35	436.57	434.49	449.99	620.01	324.87	570.47
201324_at	744.92	240.31	666.87	325.05	328.8	452.77	408.53	777.85	1467.9	2226.69	1914.27	1196.13	2530.67	1021.99	1308.9	622.86	1704.62	1348.43	666.58
201325_s_at	619.7	598.82	651.34	342.21	273.75	76.67	440.13	638.28	555.98	2065.37	948.79	500.59	844.31	494.85	816.46	652.24	945.41	848.18	616.89
201326_at	920.94	1210.1	2442.18	1492.51	1608.07	1164.68	894.37	1584.85	1486.41	644.44	1332.21	1388.57	1539.97	1855.29	987.89	1292.7	1826.43	889.3	1198.1
201327_s_at	1134.97	938.38	1201.77	838	1154.76	1082.54	863.99	1249.76	1099.37	1069.16	1487.9	1269.26	1252.03	1770.66	846.51	1256.76	2000.41	1417.31	1866.93
201328_at	345.42	445.12	471.08	486.75	642.82	673.94	544.17	459.06	738.9	829.19	788.46	640.32	668.17	867.94	809.85	1098.86	1052.35	664.97	1038.96
201329_s_at	623.13	420.59	413.77	356.42	601.46	451.19	384.47	537.15	952.65	951.18	1005.58	541.6	706.45	1053.18	722.42	593.84	629.58	673.09	821.64
201330_at	457.02	662.43	546.85	349.16	264.35	395.88	372.97	617.68	1056.25	1010.89	1235.24	1207.62	735.24	1099.92	1120.73	947.75	1349.75	1328.01	1244.49
201331_s_at	832.52	763.49	562.84	807.07	761.16	526.83	723.63	950.74	1861.11	2796.33	1286.32	3116.75	1514.48	1247.51	1363.91	923.93	1808.07	1476.1	1236.47
201332_s_at	160.21	52.85	99.87	323.61	102.71	70.69	111.13	129.53	292.95	355.45	199.7	487.09	64.55	166.65	355.69	194.18	229.72	227.72	391.37
201333_s_at	971.39	558.15	345.3	820.95	667.43	521.96	464.07	648.86	541	114.74	398.22	645.47	751.17	544.21	585.04	340.87	637.76	512.46	685.8
201334_s_at	1534.79	2972.74	2888.99	2831.57	2097.91	2780.4	1350.17	2669.46	5280	2159.7	2580.55	2373.84	2499.95	2935.15	3024.11	3506.91	5051.22	4462.5	2720.01
201335_s_at	110.63	222.22	210.5	97.58	128.36	262.73	27.68	165.39	230.4	85.19	102.59	141.81	119.72	222.26	154.43	167.85	248.21	199.03	113.79
201336_at	2880.61	4345.98	4008.73	2947.55	3853.72	4526.89	3948.02	4056.78	3445.95	4457.81	4209.88	3466.78	3143.05	3014.27	3370.51	5345.3	4684.6	3516.45	3734.91
201337_s_at	877.52	1181.76	703.52	794.7	959.2	1337.59	1654.66	1329.35	172.43	770.47	1364.91	191.75	183.88	953.31	302.41	1206.92	1034.71	677.68	666.87
201338_x_at	9769.78	10780.97	12536.99	9516.5	8188.1	9839.71	10700.42	6256.94	6706.28	4753.57	5486.02	7065.27	7286.85	9366.02	8302.69	7553.76	9927.26	6880.08	7424.14
201339_s_at	2222.71	2546.41	2599.94	1552.47	1935.89	2205.84	2200.88	2363.18	1481.79	2286.92	2082.51	1709.08	1665.78	1988.48	2388.94	2763.44	2419.22	2173.31	1802.85
201340_s_at	25.93	27.62	25.67	122.43	118.96	97.49	85.94	149.27	213.18	149.38	117.41	186.36	652.01	219.57	334.1	45.76	100.82	156.01	236.05
201341_at	814.82	214.08	239.58	539.51	167.02	248.34	721.9	1079.09	767.15	697.45	382.01	538.91	500.82	1077.43	167.27	597.05	725.52	281.27	584.1
201342_at	1300.32	1910.02	2263.83	1704.59	2306.11	2226.61	2463.54	806.06	1222.35	1363.39	2073.67	1458.74	1498.1	1874.54	1570.7	1162.28	1476.49	1988.79	1969.12
201343_at	2203.87	1951.87	3366.58	1881.58	2153.29	1984.16	3079.53	2709.71	2409.35	2524	2992.62	1625.62	1687.9	3290.5	1979.98	2256.03	2669.97	2895.46	3013.65
201344_at	831.25	378.48	627.36	527.5	770.89	487.98	712.48	628.36	560.15	398.14	560.29	627.26	637.7	520.31	371.66	366.19	361.51	388.39	475.77
201345_s_at	2759.48	3169.35	3557.57	2936.07	2593.4	3799.06	4540.8	2970.96	1304.29	1671.8	2779.47	1322.9	1802.05	3981.72	1173.21	2159.04	2483.9	2414.95	2438.97
201346_at	3106.01	3999.36	3134.28	2656.46	2897.92	2825.04	2431.73	3326.25	2568.16	2357.76	3161.78	1210.8	3073.12	2433.26	2779.07	4075.78	1583.68	2751.92	3222.88
201347_x_at	1935.72	3254.77	2223.47	3407.02	3443.04	3409.61	3658.33	2001.36	1325.37	1148.18	1544.4	1707.74	1192.49	2107.31	1558.74	2038.71	1942.41	1821.08	1914.25
201348_at	7130.13	4414.87	3401.52	4858.82	4991.1	10697.06	6538.42	4889.38	8690.95	6254.56	13367.63	10231.77	6331.13	14882.5	6210.36	7462.72	11503.78	11302.02	11703.8
201349_at	580.09	927.04	440.01	768.13	859.4	656.61	637.09	818.45	642.21	663.08	671.6	829.58	768.73	494.77	553.73	475.23	655.34	591.53	574.31
201350_at	1635.52	1716.19	798.5	1904.1	1706.87	1529.34	1795.34	1604.35	1794.12	1543.93	1458.36	3399.15	2257.45	1371.66	1476.52	1324.46	1262.4	1441.72	1640.46
201351_s_at	3635.49	4134.89	3676.77	3935.85	3921.08	3648.39	3958.36	3282.22	2067.22	2875.7	4385.81	1676.87	1302.9	4234.16	2024.05	4045.26	4079.79	3415.13	2872.71
201352_at	2670.39	4456.17	5990.76	3550.54	4236.95	3544.67	3473.09	3146.67	3660.56	2878.11	3719.52	2323.34	3975.58	4510.78	3476.95	5590.12	4640.18	3499.42	4295.11
201353_s_at	1080.67	390.02	413.83	639.3	387.47	626.05	527.23	647.84	687.1	555.74	484.31	1020.35	819.69	257.96	900.43	467.3	559.63	597.61	783.27
201354_s_at	850.12	177.3	710.34	606.17	537.15	662.72	927.92	530.41	297.61	434.78	272.31	239.05	359.27	327.95	429.46	293.73	343.43	298.53	173.78
201355_s_at	430.69	635.82	724.92	613.48	147.55	518.31	534.7	678.55	564.74	328.9	135.88	491.21	399.03	608.03	464.92	319.91	375.86	310.73	172.7
201356_at	1841.49	1964.78	1351.47	1223.51	1193.09	1355.27	1260.48	1456.73	2314.01	1830.83	2360.37	2020.16	1799.39	2258.18	1816.25	2566.53	2255.14	1854.51	2186.91
201357_s_at	804.46	962.29	648.86	669.27	1032.84	750.01	857.34	1257.21	535.87	744.62	833.78	507.23	335.25	681.9	606.01	631.74	496.56	573.34	585.61
201358_s_at	1679.47	1776.78	2864.04	1750.61	2245.55	1646.75	1739.97	2206.96	4781.15	4160.23	4208.93	5951.73	4634.75	3403.64	4086.52	3985.57	4721.91	4135.31	3629.96
201359_at	1407.93	1331.74	1689	1455.46	1481.06	1341.16	1219.52	1366.29	1645.17	2635.23	2293.92	2660.12	1457.65	2281.41	1899.3	2782.83	3678.69	2178.2	2568.18
201360_at	3998.33	3413.39	4389.02	5160.01	5718.33	5967.17	3979.8	3642.39	6028.15	15098.43	6804.4	9050.2	6680.82	9535.49	8647.71	6202.54	6170.16	8466.16	10322.95
201361_at	3027.74	3209.63	1725.62	2961.23	2300.23	2030.33	3442.76	2618.98	1176.84	1801.02	1610.24	2037.72	1606.18	1900.83	1812.87	1391.7	1684.94	1746.9	1963.49
201362_at	521.91	562.62	805.38	623.76	814.98	481.27	769.01	493.7	698.67	787.58	807.17	480.98	379	500.83	506.43	851.32	814.27	733.56	605.1
201363_s_at	248.43	432.42	590.54	302.73	295.57	350.28	330.96	391.58	534.07	536.41	748.63	356.89	215.89	509.47	370.3	551.85	505.49	555.96	590.27
201364_s_at	3332.14	6445.44	4236.36	5430.43	5124.69	6555.61	5258.85	4237.93	1848.86	2276.19	5186.6	1916.14	1112.92	5429.08	1750.55	3699.24	1698.53	3456.68	3222.45
201365_at	3571.32	5605.11	3869.45	3634.85	3861.76	3699.95	3930.42	2888.52	2957.74	2880.12	4208.39	2324.88	2128.21	2887.06	3272.78	3934.07	2737.25	3801.08	3672.65
201366_at	2890.27	2215.93	3363.57	2785.12	2846.97	3058.19	2928.24	2816.31	3968.16	3008.72	3621.53	3766.42	4349.7	2815.7	2504.63	3198.65	3192.5	2396.87	2324.26
201367_s_at	623.63	59.05	193.84	181.68	360.43	242.62	215.5	167.66	339.5	367.92	249.52	389.33	439.6	378.19	460.62	295.81	13.43	438.51	318.34
201368_at	1797.28	1369.21	2373.13	1453.14	1222.02	1073.35	1195.97	1319.56	2250.64	3676.25	2240.18	2616.06	1921.14	2403.51	3347.78	2559.82	3010.93	3050.46	1930.35
201369_s_at	919.19	393.14	318.03	359.11	437.93	346	457.47	506.2	597.97	637.89	375.38	540.35	781.44	301.97	661.24	435.98	260.66	574.92	355.24
201370_s_at	637.11	789.62	1165.65	1011.14	1062.64	799.47	1145.16	873.62	686.44	776.36	889.25	382.76	596.77	772.58	379.47	1124.17	1018.87	603.2	780.63
201371_s_at	4596.56	5444.26	9108.88	5460.53	5168.34	4850.64	5582.76	4172.57	3508.24	4409.71	5205.18	4637.95	3451.23	5325.75	4215.53	6004.2	5213.55	4861.06	4289.24
201372_s_at	211.45	280.39	449.53	75.58	276.64	255.02	274.77	163.07	98.96	50.24	105.84	62.53	29.66	23.54	15.36	244.76	130.73	103.03	135.62
201373_at	3046.61	2661.16	1119.71	2000.68	2770.05	1854.28	2065.61	3033.84	1157.22	1133.61	845.68	1538.76	2404.79	1665.9	1157.25	1062	658.48	1869.27	1537.39
201374_x_at	246.05	28.49	15.92	27.43	25.07	20.43	26.59	29.25	8.56	15.26	7.89	47.14	23.29	107.96	9.93	6.04	29.01	18.37	8.48
201375_s_at	3270.88	4563.41	6702.62	4825.15	6571.12	6196.56	5468.64	6694.93	3703.79	4361.54	6238.75	3331.95	2975.28	7312.23	2836.39	6057.75	6723.06	5563.75	6142.39
201376_s_at	397.73	604.53	490.6	433.51	589.13	621.76	878.12	610.76	376.77	1149.24	934.29	401.6	68.95	905.66	438.33	652.39	741.36	840.49	622.66
201377_at	282.56	539.33	366.68	279.81	385.66	361.2	450.63	211.56	697.27	551.18	531.43	588.49	852.37	354.67	492.97	251.23	489.41	487.73	354.41
201378_s_at	1562.73	1120.33	806.71	1158.81	945.67	1148.69	1171.14	1103.52	986.45	1372.88	1294.76	962.13	749.79	1449.1	950.08	967.04	878.44	1369.26	1510.05
201379_s_at	595.33	521.56	827.91	749.44	468.52	801.89	724.45	464.05	700.87	832.27	978.67	1300.94	365.69	696.85	694.55	537.91	874.28	772.72	771.8
201380_at	1113.29	1111.15	562.97	804.69	854.67	508.18	1093.24	700.02	838.18	905.55	704.38	663.48	897.2	694.29	677.56	771.82	692.54	718.44	543.36
201381_x_at	1285.27	1961.28	3562.71	2673.67	2616.13	2538.98	2316.31	1592.42	1329.28	2121.96	2270.28	1769.42	1225.4	3036.69	2145.31	2606.81	2592.61	2346.98	2637.23
201382_at	182.52	303.03	145.09	118.48	144.49	56.59	347.74	381.38	39.7	280.72	147.21	310.84	488.42	172.9	199.87	64.52	60.09	156.48	143.35
201383_s_at	1138.02	2662.87	1048.55	1520.23	1535.18	1594.75	1874.59	1594.61	534.48	657.48	1877.88	234.79	310.7	1419.82	550.18	1046.06	1377.72	1261.11	1596.99
201384_s_at	1946.56	2556.65	2867.89	2259.74	2253.42	2468.16	2754.85	1987.11	2502.52	2073.27	3577.4	1195.1	1215.58	3016.31	1927.46	3684.27	3896.42	3454.59	3090.47
201385_at	1245.6	1750.61	2406.64	1586.41	1074.18	1897.43	1311.58	1803.13	2951.69	3879.1	2871.98	3495.79	2147.33	3030.02	2624.76	2797.78	2890.89	2344.98	2646.49
201386_s_at	853.03	1822.18	1377.34	1009.3	1291.75	1215.09	1391.53	1357.46	1065.46	1713.84	1894.23	908.98	473.08	1567.57	798.06	1867.87	1577.56	1384.92	1375.11
201387_s_at	473.15	324.69	794.37	674.02	1293.62	754.56	811.55	1515.4	2193.18	1452.6	1154.23	4756.03	1165.73	2682.53	1719.31	557.07	3830.2	1409.41	1682.83
201388_at	2060.58	2124.85	1376.21	2053.29	1868.34	1571.66	1624.13	2024.87	1513.78	1461.44	2133.75	1457.92	922.27	1805.09	1728.68	1120.41	974.4	2352.91	2646.23
201389_at	1176.92	1027.27	524.91	178.42	509.75	718.19	476.97	881.56	875.88	964.43	881.23	1975.02	1106.5	740.82	1144.77	725.93	900.92	880.43	776.4
201390_s_at	3002.81	3627.39	2916.13	2905.66	2347.27	3362.49	2724.92	1974.32	2631.36	2870.26	2607.99	3536.58	1766.64	3455.64	2928.85	2739.31	2664.42	3479.26	4426.61
201391_at	5325.41	4839.98	3405.89	4637.05	4162.02	2925.89	4900.3	3824.75	2097.01	1620.63	2271.29	1823.82	2493.67	2085.33	2021.94	2636.54	1670.6	2196.51	2277.85
201392_s_at	817.04	618.2	418.26	1033.54	1115.17	980.63	872.9	1403.33	1010.66	1356.72	1283.97	1305.4	1714.59	1570.6	1197.53	830.09	718.23	1887.86	1768.46
201393_s_at	1076.15	1731.07	1148.16	1438.96	2323.87	2362.67	1277.98	1879.99	3787.25	3551.96	3905.78	5152.46	2238	4700.11	3364.19	2647.48	3160.38	4625.23	4030.54
201394_s_at	2014.53	1655.42	1427.89	1420.19	1599.2	1105.75	1578.58	1662.12	2473.22	1365.97	1438.3	1222.87	1129.47	1430.99	2422.32	1691.41	1826.33	2195.58	1790.86
201395_at	1483.11	3556.53	1902.65	1564.33	1568.85	1395.21	1807.04	1698.55	3263.32	2770.07	2746.28	1970.81	2091.2	2242.07	3072.1	3111.05	3673.44	1944.66	1936.37
201396_s_at	856.88	1327.63	744.82	784.45	886.51	1004.06	833.77	810.02	431.92	349.02	475.24	618.08	778	514.37	584.95	277.26	386.08	593.72	788.57
201397_at	692.43	540.01	385.15	508.09	334.46	140.73	671.93	690.54	539.89	517.01	370.55	611	718.23	346.59	494.81	368.05	585.89	428.72	359.34
201398_s_at	1699.47	1322.64	2549.62	1262.48	1001.08	1473.46	1024.6	1351.76	3102.09	4240.91	2621.86	6383.12	3794.39	2304.89	3351.63	2024.06	3312.43	2853.79	3330.06
201399_s_at	543.26	661.3	507.07	481.4	512.19	640.7	728.26	1060.86	470.8	1481.68	1821.64	653.92	585.54	1381.73	727.86	812.77	1470.47	1190.19	1047.4
201400_at	3721.43	3236.14	3058.56	5087.27	4394.73	5522.57	4609.16	3130.27	3387.21	4804.99	4139.83	5393.19	3161.38	4535.37	3609.56	2085.83	2781.96	2880.12	3928.2
201401_s_at	262.11	60.63	62.03	102.1	199.14	178.95	319.9	154.07	291.28	363.36	311.17	103.84	103.24	457.32	141.02	56.1	16.77	389.44	433
201402_at	129.74	58.7	56.64	68.77	73.28	71.81	54.22	68.48	46.41	41.96	34.28	41.05	36.68	49.67	35.57	37.29	51.42	34.11	32.38
201403_s_at	10846.66	23110.14	13360.94	19813.97	20918.28	26982.02	18870.32	17392.31	7035.04	7677.29	7819.61	6175.35	15292.76	14659.23	9712.57	11317.7	9654.81	10080.52	10024.54
201404_x_at	787.77	2577.37	1804.63	1491.81	2739.92	2730.2	4008.26	3141.23	1378.03	1145.41	1200.85	1077.16	1069.87	1097.07	783.68	1301.35	1103.38	861.87	943.04
201405_s_at	3755.95	3442.81	3040.86	3423.94	2711.58	2968.26	3396.1	3791.22	2115.87	1860.07	2331.26	2287.77	2234.72	3124.39	2176.27	2695.46	2321.39	2443.3	2352.76
201406_at	17693.27	27551.72	23746.25	14580.03	15072.53	24113.32	18952.85	8164.05	10675.93	11454.85	16638.04	18150.35	10565.36	12207.96	14865.5	14702.41	12878.39	17151.57	14201.69
201407_s_at	1045.81	1959.39	2726.03	2061.8	2540.03	2460.25	1955.15	2779.79	2536.82	1385.75	2635	1606.35	1289.87	2101.85	1779.91	1875.15	2068.94	2091.81	1700.94
201408_at	2787.66	4658.54	4610.94	3597.67	4347.55	3243.22	3320.88	3438.48	1387.56	2307.6	2492.09	1391.03	1206.01	2745.71	2323.57	3863.88	2924.37	3126.34	3548.7
201409_s_at	2342.52	3214.27	3635.95	3226.06	3487.97	3100.09	3642.04	3185.39	2386.9	1494.03	2392.37	2486.83	1885.73	2596.17	2053.4	2269.54	2172.36	2158.16	2040.18
201410_at	499.37	656.74	884.81	692.94	730.14	738.97	1138.03	918.29	772.69	1463.09	1356.98	1277.52	767.45	849.73	1215.25	1341.99	1370.97	1062.77	1325.24
201411_s_at	157.83	242.07	156.06	683.98	93.77	599.26	485.86	874.67	204.51	344.92	293.57	356.96	392.9	597.32	379.91	374.06	219	646.25	385.1
201412_at	1258.24	1546.78	1100.86	1044.1	972.27	862.93	964.75	1386.21	1317.16	2143.31	1902.76	2250.37	1777.64	1779.12	1537.01	1205.34	1644.67	1827.46	2003.24
201413_at	1931.54	1977.59	1863.3	1670.68	1556.97	1503.35	1728.49	2159.16	926.01	1325.34	1413.03	1445.49	1257.81	943.42	1828.32	1639.54	1011.43	1169.06	1163.35
201414_s_at	1461.96	2415.54	1571.9	1937.27	1957.56	1377.17	2710.22	1735.03	2014.78	1182.31	1413.6	1600.64	1110.09	1259.1	1587.19	1432.89	1411.23	1481.22	1382.51
201415_at	565.42	413.48	426.21	107.7	77.18	266.5	117.19	486.07	884.56	588.54	376.35	765.26	555.49	558.66	590.09	337.9	833.28	734.31	632.31
201416_at	257.87	250.24	503.1	345.31	246.32	236.99	348.46	530.95	1103.64	604.02	217.2	1616.47	1696.34	509.81	1366	379.05	504.79	945.57	688.57
201417_at	402.91	192.4	241.87	191.36	181.58	371.58	203.93	652.83	1183.81	1036.05	504.48	1303.21	924.9	1043.1	1924.78	1030.26	1203.86	1323.55	881.77
201418_s_at	97.76	165.6	82.89	85.27	61.46	133.43	98.69	213.41	76.37	91.74	17.22	193.68	143.94	27.41	131.44	76.2	35.8	176.5	20.44
201419_at	844.56	1004.08	457.63	1297.16	939.5	1156.4	1246.31	774.34	1022.18	1153.51	1183.87	1659.23	569.03	1215.21	829.38	905.73	1062.67	1214.16	1214.02
201420_s_at	1085.65	1236.45	657.1	1484.18	1497.17	1396.57	1864.69	913.43	768.33	839.52	1055.57	1233.42	696.31	1657.52	622.88	860.37	1252.5	1415.07	1420.25
201421_s_at	943.46	1816.2	1549.58	934.69	1641.1	1561.85	1353.27	2068.43	1076.58	1094.56	1398.53	1492.95	748.33	2241.26	872.41	1426.73	1884.22	1791.98	1726.97
201422_at	1318.73	1283.25	947.29	935.02	1129.24	1062.86	991.57	895.72	1583.46	14632.6	3482.43	5813.73	1350.79	1556.51	1339.32	913.82	2657.38	2209.29	4271.87
201423_s_at	1366.49	4186.08	2395.95	2709.4	2219.5	2573.01	3101.31	2870.18	2229.65	2025.13	4372.56	1132.06	1186.26	4366.29	2349.52	2473	2934.63	4288.71	4133.54
201424_s_at	482.35	772.92	1017.44	1038.21	816.76	767.4	870.06	944.66	1754.72	1019.39	2110.04	672.25	916.17	1458.92	1151.78	1936.26	1593.86	1250.92	831.27
201425_at	4653.94	6648.29	6057.52	7377.69	6751.9	6457.94	5659.57	8465.92	3228.96	4985.84	4546.64	3098.94	7057.45	2976.33	8007.23	6838.4	2904.6	4068.28	3728.95
201426_s_at	11620	7940.65	10002.49	4127.65	4258.99	4360.02	3164.49	9738.61	9038.72	20346.96	6825.25	19522.68	17486.46	12943.57	16276.15	9008.76	13696.18	14049.12	8684.62
201427_s_at	4843.1	5858.78	14238.04	5335.45	4979.41	5471.15	5821.26	5869.92	5893.35	8996.7	8411.84	8103.89	4028.49	6022.25	7031.74	10501.88	6305.68	8043.52	5839.42
201428_at	92.9	146.45	49.52	108.23	93.01	111.66	189.09	117.55	24.97	128.1	38.12	28.52	51.32	31.76	28.57	41.13	22.28	18.1	22.61
201429_s_at	106637.46	100443.31	81400.51	86601.13	90211.46	118143.07	48814.02	63795.74	42064.68	29595.81	29062.86	42778.89	73097.8	43666.61	44035.34	47510.47	35754.91	32255.26	36386.18
201430_s_at	40.7	1103.33	301.7	707.61	710.24	791.83	307.06	1104.01	685.37	896.11	919.79	451.46	479.31	623.55	1010.35	919.95	644.18	968.86	871.71
201431_s_at	1037.8	2557.4	2584.28	2655.61	1843.28	2482.55	1921.15	3467.43	2039.77	3067.43	3056.76	1889.55	4033.57	1977.62	4122.24	4301.23	2195.41	3109.58	1311.37
201432_at	3943.4	7179.85	5962.52	5437.92	5569.04	4301.05	4928.74	4686.89	4905.39	5415.21	5991.57	6535.45	5735.2	7511.52	7665.7	11108.83	5464.82	5908.16	4968
201433_s_at	2008.12	1450.71	2073.52	2130.89	2164.66	1672.05	1783.65	1782.81	2032.16	1911.67	2619.14	2229.51	1551.18	1823.28	1910.82	2431.14	2128.74	1482.92	1539.05
201434_at	1197.48	979.52	1655.5	1094.67	1377.73	1257.43	2224.38	1241.35	860.18	1161.14	1247.62	1134.93	888.44	1086.99	809.36	1019.29	1442.6	1342.52	1351.25
201435_s_at	860.91	652.92	905.47	1533.1	1180.18	1224.52	1880.09	1509.14	925.17	1470.93	1881.78	1034.66	855.22	1795.63	666.3	833.53	1119.28	1212.88	1255.08
201436_at	155.97	118.37	264.39	171.32	249.07	327.12	146.17	118.08	192.21	245.83	165.46	278.32	163.53	204.28	187.97	252.46	244.94	169.07	182.67
201437_s_at	196.46	203.69	613.39	467.99	574.75	645.95	542.74	440.85	763.4	397.64	791.29	694.94	437.91	638.55	343.84	443.2	773.23	466.86	382.82
201438_at	3902.64	3220.42	6787.86	2301.02	2670.47	2828.39	1403.1	7473.96	11636.87	10823.23	6906.72	14038.79	9782.29	7958.44	16115.35	4853.57	11671.95	11749.41	7126.46
201439_at	1542.54	1234.33	939.57	1198.61	1041.68	742.17	833.85	1337.64	875.04	918.4	762.99	900.06	1445.4	844.18	918.18	1001.5	663.09	1270.78	1139.37
201440_at	149.4	158.72	349.48	278.27	200.46	90.81	216.33	112.94	890.78	935.95	979.81	443.68	160.48	763.34	230.5	1053.65	1011.92	678.21	983.41
201441_at	13411.7	16095.88	15415.62	21208.46	20522.43	21694.24	20481.89	11186.61	4326.91	4742.58	5356.07	5562.97	14865.08	8214.26	11298.18	7718.44	3819.8	5567.08	4567.33
201442_s_at	295.53	397.86	189.91	343.07	382.54	325.77	308.81	78.04	230.25	236.6	127.93	258.54	55.43	190.36	190.46	151.88	111.68	82.14	130.84
201443_s_at	620.17	776.11	1191.17	726.24	623.27	545.62	597.59	1088.23	2047.86	3487.08	2035.18	2817.17	1399.23	1389.27	2238.9	1895.67	2087.82	1851.78	1964.86
201444_s_at	816.38	1135.04	642.55	595.76	794.29	648.53	620.09	1124.77	1074.74	1858.81	1588.82	856.49	812.24	1284.34	866.56	1026.6	1548.33	1176.59	1219.19
201445_at	402.34	512.82	265.25	466.23	360.02	477.06	341.59	480.15	930.9	1641.71	1150.14	327.31	716.9	908.32	723.45	542	770.11	1099.46	574.59
201446_s_at	918.03	1176.9	775.18	800.29	685.13	659.01	844.14	1126.74	1551.14	1065.37	1466.53	1021.56	1641.42	949	2032.42	1015.13	1488.46	1139.3	1128.23
201447_at	300.04	762.73	704.71	459.98	324.7	449.18	832.6	680.04	1001.92	655.59	773.96	935.81	552.25	499	1230.91	863.21	1044.25	758.3	518.57
201448_at	350.97	569.67	790.45	615.42	665.97	345.87	341.97	501.91	2028.21	1191.19	1444.6	1825.25	864.85	912.68	1989.29	1530.9	1920.79	1621.73	881.49
201449_at	470.47	473.34	652.92	495.66	497.19	419.25	345.57	688.17	1153.15	611.91	606.2	895.68	641.92	498.97	738.84	670.53	975.8	697.91	589.47
201450_s_at	29.63	228.43	259.5	104.93	160.3	147.35	160.26	321.22	667.07	504.15	689.91	458.04	412.9	481.49	1083.28	685.06	643.29	920.62	376.18
201451_x_at	67.58	32.49	109.48	35.99	173.52	25.57	51.06	118.99	21.85	32.45	35.4	15.31	34.73	37.45	112.35	85.35	43.06	34.56	10.4
201452_at	62.99	104.37	290.35	245.19	374.87	87.6	219.7	121.59	14.3	31.82	139.14	33.71	39.5	228.9	31.77	84.54	15.12	27.1	175.24
201453_x_at	4027.07	4991.69	5982.42	7305.96	7560.5	9397.22	7101.82	4908.5	6101.31	4138.44	8087.26	4413.93	4196.31	9692.05	4395.13	7241.53	8092.74	6848.11	8745.22
201454_s_at	1526.03	1463.19	2331.3	2877.99	2594.24	3255.69	3020.47	1842.38	1874.46	1796.28	2691.49	1105.66	2412.74	3267.87	2317.6	2596.79	1596.32	2163.27	1940.39
201455_s_at	2343.37	2523.79	2627.38	2348.49	1909.57	2414.97	2371.08	1801.83	1231.6	1352.95	1904.57	1175.3	628.28	1884.92	1530.97	2494.88	1781.63	1712.84	1839.19
201456_s_at	390.34	643.58	598.81	430.04	355	407.13	440.22	507.06	687.51	853.96	1018.67	714.99	847.97	669.91	965.24	806.58	651.26	904.08	877.83
201457_x_at	1333.27	1576.34	1148.48	917.51	1163.86	888.2	1105.18	1565.08	1019.42	1570.5	1898.86	1341.78	844.89	1736.93	1054.44	1174.26	1668.08	1098.18	1423.09
201458_s_at	627.62	573.7	1202.54	478.38	388.2	209.28	179.95	656.28	1114.56	1298.88	1349.24	1079.17	248.73	1099.93	1140.73	1463.2	1279.73	1298.4	910.5
201459_at	378.44	1744.3	1378.2	1256	822.16	768.19	1187.7	168.79	1077.46	758.68	987.4	1707.04	1504.56	1954.47	1135.87	949.44	1122.48	1044.4	1663.11
201460_at	3951.34	4480.54	2988.27	3795.35	3873.99	3820.83	3684.15	4010.29	2771.14	2339.3	2099.56	2673.11	3202.49	3637.12	2479.02	2948.31	3429.92	3217.05	3109.72
201461_s_at	947.73	1238.45	570.19	1057.51	929.63	985.38	976.2	923.68	300.53	819.67	1312.92	464.17	677.46	954.76	382.43	448.39	481.7	1329.78	1340.79
201462_at	366.23	88.19	161.36	57.47	105.95	143.79	115.43	130.66	447.19	600.74	292	972.19	470.07	324.38	490.62	396.16	737.03	575.14	492.64
201463_s_at	2027.18	2039.23	1483.55	2184.3	1897.76	1971.59	1859.35	1502.98	1309.63	2461.09	1939	1483.47	1613.26	2160.93	1761.21	2277.28	1907.73	1930.34	2083.15
201464_x_at	3374.36	3993.23	3640.93	3618.18	4634.07	3687.04	3490.28	4258.01	5520.42	3387.22	3761.42	3122.48	4722.3	5021.04	4886.84	4794.23	2312.7	5226.9	5583.56
201465_s_at	108.42	41.8	80.25	581.31	431.06	483.59	573.47	662.3	847.97	576.46	594.13	117.69	2601.08	720.25	952.46	492.9	30.76	721.67	1065.05
201466_s_at	462.24	709.97	937.5	617.4	522.57	429.94	548.86	631.09	335.56	768.79	961.85	383.81	603.02	735.34	485.63	844.2	683.28	801.78	973.02
201467_s_at	105.9	74.41	73.82	59.86	42.02	128.32	123.37	90.21	27.82	24.27	136.56	17.69	30.43	29.91	84.3	59.87	86.49	20.04	220.55
201468_s_at	1706.63	1034.1	936.6	880.78	620.86	686.46	1186.81	997.26	634.39	460.37	426.45	456.73	1063.42	381.86	560.9	297.21	265.87	314.89	675.27
201469_s_at	707.6	208.29	226.98	402.26	453.85	433.39	505.72	586.88	486.26	577.66	514.04	654.13	194.77	389.6	481.84	268.06	524.03	633.34	380.48
201470_at	2994.69	4526.5	5173.73	6089.03	6069.56	6770.55	4854.78	3939.8	3562.77	4941.72	5032.92	3747.09	6501.82	3491.59	3826.34	3596.97	3410.56	2999.92	3331.98
201471_s_at	7306.15	6351.01	4721.39	10987.15	10427.37	9278.7	7034.97	6958.85	4381.06	6454.45	8162.16	3709.37	4016.97	11355.78	6294.63	7292.1	4279	4489.38	9425.84
201472_at	4188.21	5712.4	10146.78	5152.04	6813.16	6694.5	7344.7	4852.58	3101.57	3354.19	4812.47	2436.31	1811.85	5033.88	3045.18	5997.56	6123.39	3705.78	4566.1
201473_at	1722.8	892.6	1467.6	943.8	790.39	1336.83	932.84	355.2	427.77	1581.57	836.42	1918.36	858.43	465.12	887.69	452.15	368.05	1951.54	889.15
201474_s_at	498.48	331.22	369.53	211.43	123.89	405.29	480.78	198.68	681.91	809.11	616.66	822.49	730.26	459.03	616.33	486.89	457.84	621.91	565.99
201475_x_at	2079.5	1933.03	1499.91	2274.66	2236.98	1961.72	1950.55	1984.63	4224.29	1969.63	3520.25	2684.69	2344.54	3700.25	2832.48	1565.67	4065.23	4190.74	4572.05
201476_s_at	990.71	1240.9	646.12	693.07	728.06	622.47	1243.3	785.99	341.75	611.63	645.17	347.49	304.08	624.51	359.71	1090.25	553.05	612.36	682.78
201477_s_at	1427.53	1058.36	1682.83	989.65	1008.39	740.26	1058.46	765.59	1087.95	915.38	892.96	869.95	985.04	905.04	913.89	1639.37	749.2	1115.07	836
201478_s_at	688.83	581.34	276.86	507.7	437.63	580.58	689.05	441.36	438.3	597.68	698.95	299.4	417.06	674.14	455.17	392.81	867.98	817.16	825.1
201479_at	1331.96	1456.45	1342.6	1130.46	1164.76	1079.36	1054.83	1039.26	1772.37	1216.37	2004.09	1777.82	1622.75	1695.72	1440.27	2040.58	2141.77	1804.22	1911.13
201480_s_at	1848.43	1216.99	861.09	1071.28	1121.63	1149.04	1533.93	1361.64	1163.14	1200.99	1350.22	1265.19	909.24	1344.19	999.4	922.82	862.5	1198.38	1088.68
201481_s_at	114.4	84.37	47.31	80.69	88.14	71.79	80.18	79.03	85.96	96.68	68.76	75.04	82.58	64.13	68.58	59.19	42.97	47.72	61.22
201482_at	490.89	244.54	355.01	228.98	419.49	242.53	576.32	884.83	377.25	896.54	708.47	577.35	303.2	645.41	505.08	54.42	265.93	370.54	596.92
201483_s_at	1050.15	1308.14	939.98	1137.67	970.3	1304.99	952	761.48	751.72	1346.39	1492.14	729.1	930.67	1843.52	882.2	1119.86	1203.92	1113.42	1377.63
201484_at	1796.23	2076.95	1512.96	2056.42	1847.98	1857.28	1932.61	1473.09	951.36	919.7	1396.87	1054.65	1391.53	1320.7	1261.29	1675.98	1114.53	1231.34	956.41
201485_s_at	648.22	847.21	1842.12	808.22	1336.02	1489.17	1604.18	1384.72	961.85	1244.22	1063.34	1149.25	1468.04	1518.48	1597.21	1204.52	1796.66	1846.82	1628.57
201486_at	1138.71	1213.82	2872.67	1343.99	1884.31	1984.33	1786.69	1352.05	1442.22	1632.45	1549.39	1319.5	502.38	1705	1133.39	1442.82	2085.85	1507.94	1607.52
201487_at	1109.05	937.88	755.18	372.72	97.98	450.59	441.83	494.21	873.27	5526.79	1151.75	2195.16	853.55	744.41	505.42	818.38	1210.96	956.44	1530.23
201488_x_at	1883.62	1024.64	1225.95	2553.06	2073.11	2360.13	2371.29	2932.69	4520.91	2151.35	3148.08	3492.92	4458.66	1579.27	4125.75	2824.38	2166.07	2685.76	2418.75
201489_at	1167.53	1943.76	2365.2	3920.78	3334.99	2016.27	2604.85	1714.64	850.71	1680.78	2421.24	927.62	1074.77	2454.52	1569.21	2045.38	1309.61	1890.02	2950.01
201490_s_at	1274.16	2002.52	1498.59	3347.47	2938.98	2276.95	2447	2296.34	519.31	1302.76	1781.47	509.29	259.9	1881.58	522.53	1241.26	860.83	932.34	1434.86
201491_at	1440.67	2395.9	1463.65	3810.34	2663.65	2486.5	2706.31	2305.52	3298.04	1866.77	2957.26	2146.18	2180.9	4830.99	2792.08	3002.12	3806.45	4123	4177.19
201492_s_at	78172.48	68690.51	60766.95	66296.1	59812.57	82106.85	29943.15	43567.43	21129.57	25935.78	23081.55	27641.24	32007.65	33234.63	21556.99	31822.16	23877.51	24471.53	28801.9
201493_s_at	732.22	1115.26	785.54	604.26	680.79	778.51	1001.85	1288.26	1248.78	1173.11	1485.91	1072.31	541.2	1296.95	1174.3	1926.46	1605.74	1250.88	793.42
201494_at	831.16	431.43	768.81	647.52	471.04	445.75	92.49	970.23	1814.17	3559.41	1313.52	2136.21	2070.73	2074.28	2547.31	1704.89	2658.68	2777.41	1700.58
201495_x_at	75.36	46.77	17.84	47.66	37.03	20.04	55.05	43.76	28.48	31.25	13.42	24.71	26.52	9.25	14.9	20.73	10.48	20.09	9.72
201496_x_at	290.8	551.72	128.94	61.56	201.96	26.31	216.49	165.63	123.15	197.47	106.59	166.78	636.26	17.26	167.23	111.32	163.17	91.23	101.41
201497_x_at	2081.83	909.18	633.67	104.78	175.42	183.15	257.56	247.59	112.4	336.36	88.49	151.58	3011.18	94.92	260.17	1345.65	1671.46	237.06	87.55
201498_at	1374.1	1100.78	1763.47	1087.74	1407.74	1334.61	1534.22	1415.59	1724.85	1303.68	1297	1312.96	2036.6	1064.52	1781.14	1898.61	1166.93	1439.32	1256.13
201499_s_at	3316.27	2960.45	1893.03	3497.06	2317.11	2913.01	2938.63	2873.07	2021	2670.58	3182.41	1732.04	1779.41	2825.04	2554.64	2372.88	2731.7	4409.49	3876.54
201500_s_at	2538.35	2397.05	2577.54	2872.15	2118.19	2970.24	2318.21	1848.85	2536.63	2525.64	2417.53	2247.95	2664.39	2284.34	2390.98	2320.85	2072.43	2066.66	2198.92
201501_s_at	2399.07	2328.78	4259.52	2621.51	2947.32	2208.78	4141.24	2696.63	1020.46	1113.32	1625.4	1014.72	849.25	2306.06	1341.55	1821.26	2563.46	1331.61	1495.92
201502_s_at	3204.95	2399.39	793.17	1023.75	222.53	198.87	2026.7	1320.88	2868.51	4156.82	2331.91	3076.41	7880.42	1064.43	5270.34	8371.93	2555.02	4335.29	1912.28
201503_at	2008.95	2863.69	3011.54	2389.45	2307.27	2255.52	2401.84	2403.55	1336.6	1346.05	2121.36	2179.22	1524	1951.3	1394.83	1697.99	1736.39	1606.49	1484.37
201504_s_at	198.24	1091.92	206.19	106.46	81.15	345.46	1065.01	430.34	93.24	196.62	127.42	48.29	72.52	651.39	57.6	185.13	220.97	187.27	224.76
201505_at	273.14	214.07	249.84	277.35	394.5	200.15	194.99	567.51	1117.21	1674.45	1001.33	936.22	979.04	820.45	2121.91	1263.58	1574.85	1184.97	782.51
201506_at	1335.65	936.44	797.02	1664.9	697.63	1051.33	369.03	1718.66	2703.01	5383.88	2118.37	3224.56	2756.21	1130.49	2865.42	1700.23	3112.07	2869.35	1925.9
201507_at	1596.53	1793.55	1725.54	1600.72	1687.97	1892.58	1937.77	1408.43	1254.75	808.69	1639.26	1501.75	1432.72	1970.65	1867.4	1069.5	1622.26	1749.52	1604.78
201508_at	1226.29	901.79	732.84	696.93	701.62	656.75	590.12	1601.09	1750.52	5936.92	2132.46	6578.08	1116.08	1418.63	4569.29	881.1	2371.32	2870.47	3085.16
201509_at	300.73	684.24	603.54	821.31	416.78	723.78	619.1	672.86	648.13	421.33	402.42	551.31	402.51	469.15	599.18	489.39	528.53	416.76	272.69
201510_at	235.82	77.51	187.27	198.08	78.76	141.62	206.31	214.96	213.46	120.55	297.79	259.07	154.13	76.35	129.18	219.93	139.7	59.78	158.02
201511_at	584.42	962.48	542.24	1233.38	704.84	837.68	1216.7	845.96	1327.29	1087.49	1324.32	1578.17	1159.91	1508.11	1000.07	884.71	1404.85	1359.67	1754.35
201512_s_at	975.96	1446.61	988.17	1217.64	1365.32	1552.76	1570.72	1535.49	1111.09	791.36	1485.1	1270.02	591.66	1787.26	739.82	1209.46	1576.76	1275.13	1198.29
201513_at	515.48	579.11	965	562.74	475.49	521.32	719.49	995.09	663.93	419.74	411.75	284.77	329.57	512.81	305.76	525.82	516.07	261.03	403.13
201514_s_at	1278.89	1245.09	678.66	1505.86	1700.76	1780.36	1612.45	1137.21	818.51	1305	1651.08	628.05	858.43	1880.98	877.53	597.69	554.32	1069.06	1559.73
201515_s_at	1464.24	1847.92	1732.85	2118.77	1857.72	1835.81	2313.34	1979.53	1457.87	2036.31	2199.24	1405.36	1146.59	2227.85	1435.06	2050.43	2097.67	1771.18	1973.16
201516_at	1880.96	1845.93	1409.72	2012.61	2592.29	2154.14	2002.71	1831.06	1114.97	1166.72	1630.44	1132.6	1071.59	1556.26	1371.37	1011.74	1172.77	1816.69	2079.27
201517_at	1465.28	1428.69	1498.39	1160.57	1103.73	1030.68	1103.32	1086.81	1023.73	1094.49	1069.69	791.82	642.71	1116.61	855.8	1224.24	1420.25	906.77	873.84
201518_at	1687.58	2389.09	2298.49	2244.74	1871.49	1837.42	2047.65	1522.68	1301.42	1531.48	1576.26	1082.26	1213.11	1828.83	1321.8	2875.94	2005.12	1588.83	1907.5
201519_at	3425.84	3753.42	4212.35	5667.62	4415.2	4559.59	5192.38	5726.22	3621.17	2619.7	3547.87	3565.15	4495.27	2988.16	3545.97	5916.43	4091.74	3029.36	3752.08
201520_s_at	6118.8	7322.15	7050.5	5523.1	5907.59	5840.71	10310.73	6941.82	1196.18	2522.13	3637.67	1715.13	1396.59	4246.23	1719.27	3409.26	3386.31	3298.46	4103.27
201521_s_at	106.09	674.66	323.08	374.16	422.86	576.97	498.93	368.8	195.45	302.34	535.64	285.13	29.7	654.37	217.14	273.48	301.18	379.21	393.29
201522_x_at	10465.54	14653.75	8486.43	9594.1	12431.16	11436.71	12077.82	8329.41	5483.11	4006.1	3982.89	7750.31	5989.94	13798.32	5601.46	4539.45	5766.53	5200.98	4384.73
201523_x_at	2044.15	2590.43	1551.57	2056.4	2158.4	2058.93	2810.3	2604.55	1182.58	1509.34	2185.3	1042.05	729.43	1533.17	1124.31	1527.72	1113.52	1444.03	1263.01
201524_x_at	1884.73	2892.35	2061.14	2988.79	2530.74	2929.99	3720.04	2441.17	1916.11	3097.33	2632.16	2934.52	2258.84	2148.76	1998.35	2490.61	2619.9	2827.57	2748.71
201525_at	14161.47	12660.98	9996.91	3754.8	6244.71	3696.61	4800.66	6088.94	8768.79	6379.99	11367.27	11155.56	7753.22	18406.55	10227.1	14393.01	6443.15	12033.42	11579.54
201526_at	1421.83	2037.1	1048.22	2458.04	2064.78	2338.4	1817.1	1719.21	2336.52	1368.96	1712.49	1943.15	1199.49	2320.26	1435.38	833.43	1322.35	1259.77	1672.99
201527_at	4506.54	5291.84	2563.83	5369.81	3948.72	2783.85	4198.79	3973.18	3762.3	2753.17	3185.84	6292.91	2617.16	2616.02	3395.86	2079.83	2903.4	3439.93	2116.51
201528_at	1114.62	1705.66	1468.79	1674.07	1407.1	1858.63	1570.91	1237.94	932.11	1190.93	1306.58	701.24	770.73	1248.43	1222.53	2333.83	810.61	1102.96	985.34
201529_s_at	1281	1537.27	855.47	734.98	925.91	1269.63	1248.75	1145.2	659.05	1208.17	1477	496.48	291.08	1010.39	869.42	1265.65	1029.59	1015.1	946.16
201530_x_at	4121.16	2952.13	2730.47	3153.76	3090.51	3548.07	2639.48	4424.16	4703.11	7651.51	7107.91	10217.84	5075.99	6699.77	6052.18	4055	6692.81	5911.71	6142.56
201531_at	2083.77	1344.76	2118.28	272.7	345.48	739.74	747.89	755.76	403.57	2550.25	2172.82	1621.03	874.97	251.62	1923.42	1580.05	669.11	2512.95	1420.96
201532_at	3140.06	2107.21	3932.47	3185.41	4196.3	3429.63	5252.15	2414.26	3662.68	4015.31	6780.14	2561.78	1982.3	5568.53	2645.97	6180.69	5967.62	4140.44	5318.65
201533_at	1368.83	2402.7	2803.7	1848.67	1666.27	2881.54	1290.6	1707.92	1657.37	2791.3	2289.41	1079.73	1435.21	2941.64	1641.65	1379.41	1289.23	1239.47	1439.21
201534_s_at	321.68	411.42	889.66	803.07	550.22	458.84	691.11	801.79	608.69	504.93	760.27	393.04	493.15	424.9	759.46	861.67	506.37	906.56	539.87
201535_at	2560.42	2270.8	3662.47	3750.22	2772.07	2974.92	2779.83	2416	1889.3	1809.36	1714.5	2285.07	2340.47	2041.98	2554.69	3029.38	2037.05	2162.2	1740.31
201536_at	10455.86	4194.43	5983.73	10758.29	10006.7	10041.99	11075.79	4216.87	3125.95	2758.41	3621.54	3238.5	4237.01	4569.29	3664.8	5507.67	3728.17	3154.34	3778.51
201537_s_at	2264.63	1861.13	1531.16	2793.73	3205.6	3538.74	4160.42	1627.84	717.9	987.13	1627.74	879.68	766.84	2495.09	865.42	891.24	847.94	1051.73	1526.78
201538_s_at	1530.86	1704.21	1160.95	1667.43	2500.14	2449.7	3070.59	1616.52	220.81	403.5	1187.36	373.81	426.47	1680.06	379.92	483.7	358.39	816.46	854.72
201539_s_at	47580.27	69400.73	44298.41	46781.84	62368.81	64609.23	45190.45	62369.37	6357.77	14616.8	19932.05	5402.96	16869.25	29610.81	13516.46	27863.17	14221.92	20325.78	17530.1
201540_at	92973.89	76778.32	64755.49	65069.73	79934.74	77877.56	37964.71	52248.49	37744.21	23902.5	23402.48	29351.06	57498.41	31110.79	33061.07	35906.26	24263.82	23667.79	28559.58
201541_s_at	448.95	855.83	809.13	832.12	849.02	1274.87	944.75	885.99	670.93	630.18	940.37	736.45	972.41	869.3	892.94	600.98	566.35	761.15	509.69
201542_at	895	790.77	1951.54	1696.14	1218.73	1811.66	1636.36	1354.65	2006.25	1798.91	1784.48	907.18	1081.29	1232.82	1806.45	2081.91	2128.6	1668.15	1346.08
201543_s_at	1162.49	853.81	916.67	1028.34	886.01	1094.07	1142.24	1195.71	651.23	1075.27	871.64	1283.54	879.81	805.25	638.68	1105.21	1022.59	786.49	967.28
201544_x_at	4592.47	3599.84	4192.79	4059.66	3590.55	4025.91	3292.64	3949.56	6596.47	3507.39	3766.21	6391.6	4793.92	4128.98	5694.21	3776.11	4048.88	4543.67	4682.95
201545_s_at	288.42	772.67	496.34	746.02	810.71	848.03	766.34	945.77	1781.36	1141.12	844.11	1191.04	678.13	654.4	1221.31	734.92	872.95	1100.82	795.06
201546_at	1965.51	2249.92	2787.86	2142.38	1071.06	2067.08	2393.41	1781.19	1712.94	2208.35	2008.92	2206.2	799.11	2972.68	1479.42	2401.8	3268.6	2691.96	3215.91
201547_at	643.18	61.32	61.87	202.33	74.89	55.63	159.64	265.23	112.68	125	143.61	161.77	178.07	13.17	153.66	91.84	100.31	13.45	49.05
201548_s_at	213.08	311.15	266.21	283.24	418.78	269.85	304.43	416.06	540.11	496.44	525.14	645.45	505.64	349.19	442.34	408.6	461.05	555	493.28
201549_x_at	353.78	498.36	390.52	357.8	452.42	381.36	371.8	535	647.41	811.7	598.94	760.72	522.15	594.26	705.21	698.13	912.87	553.07	570.97
201550_x_at	14622.54	12974.31	10638.27	5986.13	5894.82	6966.85	7457.38	11586.9	17036.45	22304.06	11660.49	25885.94	18987.26	12577.14	22435	12809.11	12002.99	16902.18	11401.65
201551_s_at	590.87	858.6	450	571.44	807.87	659.31	604.67	756.22	80.52	1096.38	1107.88	79.11	334.79	1239.63	492.37	225.06	305.51	737.6	987.26
201552_at	933.85	1129.76	836.16	974.92	907.82	900.88	920.99	1166.6	1667.3	3415.61	2743.82	2069.58	1355.3	2488.31	1701.23	1308.39	1820.67	2542.25	2943.04
201553_s_at	3648.06	4520.24	4912.78	5155.73	3440.61	4208.1	3389.67	4611.54	11687.9	12054.14	5528.01	13184.05	13436.9	8884.24	9052.05	6296.77	10290.5	8092.87	8291.83
201554_x_at	14444.64	16846.4	18800.69	14266.44	15327.98	16295.93	19421.35	14274.68	3563.19	5610.16	10066.18	2342.9	4857.59	12743.68	4487.57	16903.19	8264.7	8790.6	10768.78
201555_at	700.56	862.08	677.51	703.67	623.01	749.28	746.49	816.49	1051.32	1446.1	898.08	860.26	838.39	800.62	1137.34	630.36	768.52	1216.6	956.06
201556_s_at	1149.19	920.19	610.08	431.8	524	598.54	666.2	501.68	2251.42	767.54	896.73	2232.15	1405.29	950.93	1607.15	597.88	995.35	1562.39	1036.62
201557_at	551.73	1310.11	507.19	750.77	459.86	670.95	547.91	834.85	881.15	906.52	825.82	855.33	935.81	518.55	907.8	746.53	649.98	1289.69	1114.81
201558_at	612.56	585.28	409.19	604.31	749.08	646.57	382.27	530.63	990.32	906.85	628.52	783.43	1181.26	656.7	783.64	807.53	917.92	714.48	797.28
201559_s_at	819.24	1023.29	470.33	586.12	701.01	774.16	655.56	1427.31	466.58	866.46	1309.79	639.09	594.26	1203.87	669.43	708.62	1056.62	657.62	650.56
201560_at	798.96	616.77	1762.71	400.1	438.95	603.28	300.63	1622.3	2004.81	2200.01	1984.75	5722.01	1175.75	1953.94	2178.08	1033.99	3864.41	2349.51	1399.5
201561_s_at	1262.02	1785.81	948.84	979.22	909.02	868.4	945.54	1689.03	1933.63	1473.24	934.77	2029.75	2689	1526.01	2045.26	1632.12	1279.41	1784.32	1429.79
201562_s_at	754.85	653.26	633.92	259.05	517.56	497.14	978.64	595.94	418.01	438.44	355.8	438	458.78	457.18	321.55	389.72	299.81	271.76	330.55
201563_at	309.73	175.45	410.46	354.46	452.89	221.27	369.55	422.71	299.46	555.25	275.3	575.48	379.79	426.23	381.08	344.52	261.92	450.51	318.54
201564_s_at	125.65	65.22	32.15	90.43	43.35	84.78	52.8	497.71	101.64	438.82	50.45	693.06	347.83	124.11	192.13	175.93	229	382.55	152
201565_s_at	744.99	268.63	650.73	225.03	234.44	133.07	638.2	565.51	1050.79	1776.93	879.51	2326.96	2119.29	1189.05	1108.8	795.9	2548.23	1577.29	1300.69
201566_x_at	309.93	255.31	614.59	96.88	49.98	230.83	639.55	811.95	808.13	1096.44	531.16	643.85	1047.09	749.63	399.53	872.51	1478.53	534.24	574.77
201567_s_at	2885.57	2461.52	5951.66	3922.04	4102.8	3203.08	4144.75	3020.48	1986.39	2375.14	3225.99	1122.24	1818.63	940.19	1755.77	4498.36	2066.96	2241.9	1621.77
201568_at	21705.21	22828.22	30282.72	36455.6	38327.88	44378.79	34253.35	21150.79	14302.74	8169.32	11396.83	9295.86	20114.96	18130.62	16875.81	11839.58	10372.17	13047.39	12239.46
201569_s_at	1695.43	1819.73	2546.81	2311.86	1880.65	2108.06	2083.78	932.65	766.46	613.03	1212.05	473.35	1151.85	1530.74	1634.05	2394.67	1093.44	1156.59	1116.81
201570_at	4475.1	4631.26	5375.47	5372.89	3895.74	4552.59	6416.62	3143.94	1377.58	1547.34	2470.72	1382.54	1621.04	2670.38	2526.61	3625	1681.51	2097.36	2387.4
201571_s_at	396.5	569.81	553.15	882.86	701.48	1039.27	928.86	530.43	302.38	582.78	1003	341.32	183.13	881.82	276.84	651.55	630.98	660.74	721.86
201572_x_at	943.22	834.71	805.1	836.83	771.25	809.38	919.35	983.78	1027.54	993.26	782.86	1045.39	884.16	979.53	771.18	837.24	939.59	1200.78	1177.77
201573_s_at	1483.02	1143.58	2461.39	2073.29	1652.5	1683.23	2015.24	1126.13	1986.58	1570.63	2128.08	1387.44	1376.42	2633.79	1227.53	1643.97	2091.02	2555.43	2511.02
201574_at	1325.1	1053.68	1080.11	1730.98	1263.94	1912.45	1331.69	1617.79	1960.6	1547.42	2261.01	2048.89	1314.03	1635.57	1228.85	1442.74	2239.78	1561.15	2429.34
201575_at	1227.65	1200.66	1589.72	1340.47	1164.72	1292.67	952.62	1028.18	1926.26	1868.11	2389.21	1392.91	1504.11	1871.23	1587.82	2676.85	2590.3	1772.09	2167.4
201576_s_at	801.55	988.2	886.65	960.7	763.27	958.98	762.26	935.91	857.34	1543.55	1100.13	966.27	1194.62	934.55	1053.3	853.71	919.89	979.04	1139.34
201577_at	1614.06	1051.02	1052.1	1771.32	2125.68	2181.05	1499.44	1766.8	1867.08	2128.94	2365.39	3889.23	1277.48	2373.92	1928.44	662.34	1782.17	2164.81	2603.44
201578_at	1381.39	1031.88	1398.28	757.93	708.44	794.26	902.02	1380.94	1452.34	1315.73	1090.53	1231.22	1770.24	1202.85	2877.5	1789.84	2067.74	1643.57	852.59
201579_at	453.24	656.4	522.75	334.61	469.2	442.91	212.45	1082.33	1616.32	1486.42	701.04	2001.76	1584.34	635.53	1533.97	924.12	1421.43	1083.67	653.38
201580_s_at	1413.55	834.03	589.51	1761.78	1850.87	1099.48	783.59	1165.7	1021.2	841.01	1306.75	764.31	1129.2	1207.23	998.09	1081.69	1291.84	1218.05	1254.13
201581_at	2382.65	2701.98	3234.4	4423.21	3527.05	3157.95	3586.94	1680.58	1225.69	1724.39	1983.48	818.18	1390.44	2988.02	1407.48	2293.59	2226.15	1473.9	1740.18
201582_at	62.53	40.98	127.53	71.82	163.43	48.12	50.25	97.33	206	409.79	99.76	249.07	221.02	106.36	202.45	220.34	266.58	190.89	175.64
201583_s_at	760.26	952.03	522.96	594.29	916.92	515.16	615.76	846.55	435.19	777.78	745.14	500.79	490.98	539.56	435.58	574.35	473.39	454.12	547.55
201584_s_at	615.44	823.87	533.17	730.02	729.34	760.29	514.09	842.29	1177.31	1471.6	902.12	1618.53	1354.5	783.89	1326.87	935	1132.63	946.77	861.27
201585_s_at	1399.38	979.35	1267.56	955.28	982.49	940.04	1022.21	955.29	929.4	982.58	1125.9	786.73	515.92	835.18	656.52	408.54	434.46	820.15	992.68
201586_s_at	1128.96	1139.58	2103.77	1073.4	560.42	1009.66	809.12	978.05	1006.32	2081.17	1778.9	1281.16	1153.42	1446.37	2174.13	1337.2	2434.51	1400.81	1329.52
201587_s_at	1525.19	1269.52	1933.06	2318.65	2014.21	1265.88	1290.94	1395.2	1356.44	1629.32	2066.52	2045.98	1979.86	1995.38	1455.26	1183.38	2096.37	2043.8	2214.29
201588_at	4670.25	5909.02	12457.81	7886.74	5991.87	6901.82	6873.99	5024.21	6004.1	4713.76	5280.24	5339.93	6501.16	7212.93	5959.81	7772.06	6016.72	5014.56	5716.1
201589_at	279.1	328.77	417.36	359.14	416.87	264.13	247.48	514.6	866.35	1346.85	1128.69	1259.09	829.36	750.48	800.53	765.85	850.2	871.55	1045.29
201590_x_at	6305.2	6255.58	6723.34	6150.9	3811.66	5363.29	4552.86	6910.24	6980.96	12706.09	7113.87	12085.39	12286.93	9021.35	7892.16	6212.29	11873.97	8488.77	6412.7
201591_s_at	1028.58	1074.72	361.27	936.49	823.13	1162.53	1009.72	1703.37	2835.94	2633.55	1632.24	3355.48	2215.51	1538.78	3232.71	2952.33	2357.25	2520.05	2220.73
201592_at	8707.16	7557.03	13100.72	7509.54	6474.29	8983.63	7641.73	5202.73	3354.7	4308.78	5062.79	2729.38	4540.55	5599.35	4115.99	8967.53	3972.55	3992.73	4310.19
201593_s_at	1502.17	834.19	1431.43	1624.12	2049.49	1687.77	1871.04	1389.08	1866.26	1792.48	2252.22	1538.85	2421.22	1495.04	1844	1702.49	1798.58	2307.65	2233.44
201594_s_at	891.3	690.89	607.03	564.18	1066.3	698.18	942.62	1558.49	1395.96	1192.17	1663.33	1511.03	1131.32	1667.72	1382.4	1343.04	2118.18	1923.15	1643.59
201595_s_at	1169.48	1195.59	2053.56	1461.94	1681.97	1460.96	1678.18	1493.99	1595.66	1597.34	1905.48	1862.66	989.26	1220.64	1219.78	1655.46	1955.97	1484.87	1458.39
201596_x_at	432.62	370.51	324.64	609.22	390.03	495.33	470.16	388.25	472.19	472.58	329.44	768.08	420.69	351.48	438.79	324.66	480.88	232.29	292.36
201597_at	5086.24	5262.82	8966.89	7798.9	9419.05	12957.35	7862.48	6867.68	5070.11	4958.03	5149.27	5910.66	6916.96	5806.23	5981.43	3482.5	5325.5	4306.23	4258.49
201598_s_at	886.61	1356.34	1097.16	1825	1602.25	1396.53	1229.54	1580.49	1693.63	1401.04	1725.82	3236.93	1542.49	1873.86	1382.48	1235.13	1429.85	2037.75	1682.66
201599_at	2783.69	1462	4217.27	1418.25	1170.51	1517.46	2871.48	1451.19	770.19	1667.37	1302.05	1188.55	1283.54	1265.07	1181.62	2234.97	1490.63	991.41	1067.1
201600_at	14887.73	16796.42	13510.98	13717.36	12466.93	15941.4	15901.44	10016.95	5322.27	6672.29	8397.86	6680.66	6826.54	11170.68	6768.86	11651.18	8280.53	8112.75	9915.57
201601_x_at	1295.13	1557.64	834.13	930.16	1106.46	1281.12	873.79	1536.07	18982.21	15701.55	16271.74	23160.3	24785.83	16665.42	12513.64	8240.6	15002.55	13529.78	19010.26
201602_s_at	98.6	61.4	62.26	194.42	80.31	249.72	135.81	269.53	495.22	370.39	308.25	415.89	597.6	138.38	515.38	406.45	315.97	431.2	232.45
201603_at	515.32	661.07	863.47	382.01	498.86	407.73	368.86	755.46	1371.75	1465.33	1039.44	919.55	749.84	613.01	680.44	914.6	1161.6	1219.36	959.37
201604_s_at	656.67	782.72	571.24	334.11	350.85	221.9	439.97	692.77	787.65	654.28	785.99	570.39	334.99	495.45	477.12	443.11	603.96	721.72	667.01
201605_x_at	1175.04	880.23	573.98	1308.77	1192.09	852.55	1211.54	697.45	884.65	877.5	379.6	1352.43	1201.85	594.2	674.67	678.57	740.3	611.37	540.99
201606_s_at	1716.58	783.25	654.42	845.27	1005.97	751.44	751.29	813.92	1466.65	1008.41	1411.58	2011.37	2297.61	1020.51	1818.5	1937.01	1571.83	1408.38	1466.49
201607_at	833.71	667.66	1247.62	252.18	579.6	558.38	635.48	537.24	610.78	1056.3	821.59	642.03	1458.2	774.03	803.81	928.12	631.46	680.04	810.42
201608_s_at	1261.09	855.62	968.53	465.23	633.68	465.51	671.09	772.64	934.51	941.43	969.3	1178.61	755.83	1039.57	1025.74	1200.36	918.2	961.01	950.72
201609_x_at	2307.09	2122.82	1397.48	1770.84	2275.47	1539.98	2244.23	3181.6	3574.73	1994.49	1605.85	2598.43	3303.46	4066.97	1818.07	1278.83	5368.72	4180.38	3905.43
201610_at	138.01	45.57	189.14	179.78	29.53	134.93	23.75	46.65	20.12	15.3	10.71	86.31	35.44	58.69	14.69	22.06	100.51	17.24	22.62
201611_s_at	1403.2	1445.06	1169.25	1066.75	1323.47	1224.4	1805.48	2251.63	1835.3	1066.61	914.44	1569.23	2303.03	1518.37	1660.05	765.81	2601.54	2173.5	1949.37
201612_at	3907.93	5044.88	4618.08	3335.22	2528.12	2951.24	2560.4	2847.89	2688.17	3388.32	3273.45	3614.15	3719.92	4943.26	2850.58	6050.28	4044.31	4112.34	5465.51
201613_s_at	42.78	56.33	50.81	66.93	46.35	99.95	172.69	58.35	63.58	447.36	102.73	312.1	31.66	44.88	112.66	103.26	120.79	114.51	77.92
201614_s_at	42.49	440.27	392.87	106.97	133.21	305.15	191.76	138.94	210.99	174.82	273.72	625.18	71.94	343.07	175.61	247.65	502.52	411.64	297.15
201615_x_at	484.35	170.87	273.63	417.37	318.19	266.21	517.73	738.91	1224.2	672.75	356.03	813.74	2546.79	352.51	1350.23	371.11	581.46	852.75	353.47
201616_s_at	642.85	430.27	301.05	113.49	42.84	114.37	223.95	1245.37	1525.87	859.06	756.08	681.03	1949.99	524.68	1214.18	760.83	1729.15	1090	670.12
201617_x_at	305.49	367.44	216.2	153.24	204.21	278.61	250.94	626.01	848.98	706.27	564.12	660.01	433.01	435.28	569.17	596.51	1389.58	671.18	321.11
201618_x_at	470.84	1258.39	828.72	1175.94	1076.73	1164.36	1198.41	811.54	957.26	864.58	378.77	722.76	892.76	1269.1	999.23	618.61	762.67	944.92	1095.7
201619_at	4982.4	9428.19	10115.48	6888.12	7545.62	6532.02	10234.24	6474.63	2073.32	3985.23	5457.21	2443.98	1998.53	4934.2	3800.8	4477.08	3880.29	4143.72	3642.25
201620_at	93.72	47.41	111.68	235.46	113.06	327.67	427.01	331.32	757.16	680.93	458.67	1051.81	666.26	583.43	818.53	482.62	903.59	856.87	756.24
201621_at	135.6	103.29	57.61	136.15	75.18	109.37	158.72	142.62	312.18	854.04	158.07	747.46	150.65	53.05	603.67	113.88	570.54	629.37	334.72
201622_at	1700.98	1444.73	962.66	1300.72	908.34	1222.14	1522.12	1344.87	885.38	1091.73	1010.54	1530.43	1389.71	975.29	1311.29	812.34	827.42	709.74	1014.45
201623_s_at	2197.31	5259.37	7163.39	4340.86	4440.03	4282.01	5167.84	4557.28	5010.01	3749.69	6553.8	6051.17	4662.46	4711.02	4778.93	5934.92	6032.81	5628.21	7421.6
201624_at	610.6	596.92	1669.45	989.2	1134.43	724.18	787.85	639.78	1616.17	1245.22	1933.58	1148.07	982.14	994.44	1155.44	1206.3	1266.14	1395.25	1363.94
201625_s_at	71.11	186.31	178.81	41.34	201.76	185.58	45.55	67.65	205.51	286.32	266.02	390.81	482.37	263.32	453.3	130.86	219.57	360.94	442.7
201626_at	228.61	169.8	544.89	226.88	362.47	219	335.83	396.16	454.61	1009.89	523.73	531.36	296.37	425.01	559.35	315.01	445.73	546.31	492.96
201627_s_at	968.79	671.48	394.29	358.78	524.21	534.25	432.8	502.29	609.08	797.09	503.13	585.82	620.66	477.13	424.49	484.85	705.86	463.18	659.47
201628_s_at	2848.09	4228.6	3998.75	3515.77	2864.4	3140.38	4017.43	3511.31	2435.4	3420.26	4986.86	3341.1	3135.04	4942.46	3481.3	3714.28	3014.27	4868.09	5128.91
201629_s_at	153.2	517.95	533.27	360.83	355.09	604.23	672.38	115.27	29.09	290.03	972.4	41.81	87.48	849.17	29.31	538.08	647.03	425.45	169.67
201630_s_at	3525.89	1999.88	2470.86	2487.67	2436.75	2269.79	2492.36	2934.32	1896.33	2422.79	2349.77	1566.99	2501.27	1970.9	1888.11	3290.33	2643.33	2030.82	2099.27
201631_s_at	659.44	612.09	633.71	644.47	904.27	600.37	756.49	905.12	1367.42	1614.8	922.9	1389.25	1167.06	1324.93	1033.3	768.77	1053.38	2141.48	1278.07
201632_at	1287.79	1478.49	1164.53	1570.67	1123.11	1208.54	1800.11	1440.47	1720.83	1465.22	1621.33	1343.67	1366.45	2235.95	1876.36	1967.1	2070.36	1474.35	1160.77
201633_s_at	485.06	711.58	714.64	752.51	853.36	594.65	568.26	618.69	317.29	277.25	597.38	327.51	357	483.32	428.16	616.35	419.34	391.8	388.71
201634_s_at	336.55	375.38	330.37	453.8	358.46	469.61	386.91	313.18	338.93	272.12	524.63	261.11	291.92	533	254.2	184.8	406.88	252.28	268.15
201635_s_at	2701.79	10047.23	5090.8	4984.28	3887.68	5039.94	4907.62	5517.62	2782.78	2245.72	6539.43	1916.84	11151.46	10334.61	5352.39	7927.73	5191.6	5992.12	6225.3
201636_at	9733.56	12194.29	17400.41	10517.88	10246.27	10700.4	8745.8	10707.57	7522.13	5100.41	6127.19	3853.51	3418.66	7771.74	4331.16	7231.85	6688.9	4759	5068.4
201637_s_at	8103.1	9992.68	13714.11	11692.69	8776.48	10615.27	8783.16	7487.78	6009.48	5240	7067.36	6239.97	6597.26	10098.22	6010.24	8324.47	7295.82	7661.97	6987.22
201638_s_at	67.76	95.28	407.98	390.71	103.51	268.02	358.32	224.87	151.94	37.95	18.19	34.42	228.83	48.07	47.29	37.01	28.78	32.92	93.64
201639_s_at	627.21	117.91	63.57	281.65	636.41	472.36	620.9	111.42	923.88	587.57	570.85	870.51	663.99	600.25	513.1	490.74	454.5	622.41	700.57
201640_x_at	595.11	1060.03	836.18	492.47	960.16	712.86	594.08	1026.3	977.7	959.3	942.29	701.07	887.08	1233.95	1178.37	666.74	430.36	1543.95	1698.89
201641_at	96.16	118.78	198.08	73.9	69.19	59.71	203.83	552.14	3492.07	3379.45	2383.79	2978.31	2934.84	2152.76	1812.05	1158.34	2637.77	1692.41	2288.01
201642_at	2141.02	2589.52	2067.08	2477.5	2295.74	3375.8	2201.69	2805.5	2121.84	3427.56	2394.17	2947.89	2929.68	2691.65	2636.78	1560.9	2349.4	2955.32	2913.05
201643_x_at	1848.81	2561.13	2741.81	1788.02	1954.67	1976.55	2134.24	2049.93	2539.78	2199.98	2602.11	2316.06	1829.04	2798.05	2120.41	1395.45	1504.75	2155.88	2425.15
201644_at	271.64	175.41	146.4	155.54	223.03	157.12	183.57	235.32	135.87	254.75	125.25	429.28	118.6	402.48	132.07	114.77	95.25	437.86	114.28
201645_at	63.02	33.88	34.5	58.43	78.76	36.21	30.06	1150.2	546.12	2035.2	1161.07	1476.58	809.08	433.49	1110.86	40.36	502.15	1259.2	963.04
201646_at	1644.62	3582.2	1820.99	1174.87	1412	1544.63	1651.78	2463.28	1493.86	1861.83	3726.2	1485.02	1756.77	3391.26	1549.22	2426.35	2666.78	2848.93	3363.76
201647_s_at	1049.31	2072.96	1058.93	1023.62	1133.82	1166.72	1287.45	1432.85	1243.56	1116.4	2564.47	1071.01	944.43	3140.22	990.22	1448.65	1822	2069.59	2493.39
201648_at	2638.42	2598.14	3668.06	2422.49	2654.68	2779.48	2789.33	3069.28	3905.15	3689.91	3376.13	2224.35	2801.36	4593.31	2956.05	4327.78	6204.1	4650.98	3947.71
201649_at	1537.96	737.44	928.07	723.14	761.93	776.6	680.36	998.79	4892.02	6606.05	6991.05	4252.63	3016.79	5895.22	2671.43	2797.91	6683.87	4892.34	9285.57
201650_at	21.32	46.89	16.04	12.84	18.49	19.74	12.39	27.72	17.75	28.74	10.25	12.91	7.79	37.13	7.96	11.11	14.65	4.29	11.03
201651_s_at	1843.42	1780.67	1437.76	1555.7	1435.15	1553.93	1357.4	2231.83	4294.04	2210.17	2412.41	3556.11	4020.4	2197.08	3117.39	5019.1	4055.36	3390.52	3545.47
201652_at	2836.95	3917.03	5950.01	4015.78	4688.78	4614.27	4608.09	2899.32	2124.48	1791.13	4266.31	2526.62	2005.33	3816.39	2965.72	3501.21	2971.9	3271.83	3190.16
201653_at	1466.36	1298.43	3260.89	1629.08	1653.35	2594.13	2137.76	1494.35	1348.36	1910.88	1867.61	1692.61	1191.37	1868.88	1410.1	3230.83	3618.57	1870.61	2122.96
201654_s_at	99.46	147.54	34.92	127.82	34.16	86.39	85.56	589.55	278.34	558.23	224.42	437.1	246.82	405.61	1496.82	196.73	91.71	1265.54	217.44
201655_s_at	393.44	2097.87	728.67	745.1	711.01	1083.93	435.83	782.23	2133.31	2257.58	637.76	4145	6539.91	1501.76	6202.55	1607.84	1270.83	4341.24	1131.83
201656_at	383.97	289.64	886.41	231.22	382.19	427.7	202.33	1043.32	1220.73	874.66	1536.08	1239.43	1253.63	1180.93	2465.22	2497.2	2441.59	1611.13	1028.62
201657_at	196.09	211.95	273.06	225.48	298.11	222.02	345.59	196.07	188.97	251.74	484.94	118.05	204.07	259.88	168.7	375	383.89	285.19	207.05
201658_at	1290.39	1873.31	1038.67	1721.51	1262.93	1418.45	1772.54	1566.09	1653.01	1229.06	1065.05	1409.48	1748.37	1033.82	1423.28	1060.67	1215.75	928.41	865.48
201659_s_at	779.92	1153.92	1331.45	878.66	1095.51	1311.91	1414.33	1486.15	644.02	1023.03	1669.9	870.71	555.48	1980.14	662.03	1504.96	1405.46	1065.87	1214.73
201660_at	1606.22	1886.22	1578.88	2260.93	1806.49	2140.03	1611.12	1618.41	3049.93	1691.26	1676.6	2164.33	2014.24	2094.9	2215.81	3061.14	3998.47	2451.57	3416.59
201661_s_at	1662.16	1801.89	1595.34	1742.04	1424.35	1570.97	1342.36	1844.36	2857.62	1442.26	1979.81	1588.07	1793.42	1891.8	2430.02	2224.31	2589.16	2759.67	3557.53
201662_s_at	926.35	1209.51	1308.15	1714.73	1416.02	1345.15	1160.85	1027	1192.38	1861.01	1237	1061.66	548.38	2458.69	1088.04	1747.17	2575	2199.15	2756.82
201663_s_at	380.27	410.74	294.3	305.07	426.84	482.23	376.5	262.44	491.61	567.59	528.08	510.1	189.56	281.7	458.94	546.28	559.82	784.2	319.8
201664_at	554.38	525.37	560.86	382.6	499.4	390.15	488.87	487.16	598.12	978.58	550.11	1038.41	506.16	287.55	737.37	796.1	750.35	701.32	351.62
201665_x_at	24064.56	32079.41	37689.55	24085.32	20957.91	42896.87	20740.32	16015.32	11578.22	12292.41	18581.26	11685.96	12755.73	20878.23	10249.3	14713.62	17189.04	16218.07	16470.81
201666_at	1554.28	1447.49	1385.2	1640.53	1467.17	1173.6	1140.36	2234.47	7409.89	16175.21	6016.94	25744.52	5638.96	2213.42	6913.84	1770.01	8811.89	6389.07	6168.32
201667_at	615.25	262.46	805.66	388.49	263.76	355.19	257.4	695.62	854.72	2654.86	1164.78	1866.4	1030.6	387.75	1719.72	648.97	982.49	1265.14	721.64
201668_x_at	318.6	277.4	265.82	290.75	378.51	101.69	289.68	121.97	369.48	790.59	693.61	1387.5	1079.24	659.87	1349.9	354.58	239.13	929.85	895.12
201669_s_at	795.93	1023.61	1270.05	906.17	863.95	898.52	552.26	1389	1663.35	4449.8	2874.59	3990.82	1325.03	2086.9	1782.29	2243.77	2738.45	2412.31	2148.39
201670_s_at	302.56	458.05	532.43	701.1	442.45	606.95	160.92	950.02	1510.89	2779.44	1981.51	3546.84	2241.72	1768.45	2565.63	925.29	799.21	2096.64	2088.26
201671_x_at	1449.15	967.41	1305.61	1908.26	1514.72	1181.25	2031.63	1624.96	1852.7	1197.23	1679.41	1245.16	1090.49	1791.21	1587.18	2783.04	1585.21	2307.38	1619.65
201672_s_at	3515.47	3330.3	4892.8	4051.79	3494.86	3751.79	4238.98	3628.75	4139.31	3114.01	3812.57	3764.91	3266.48	5458.67	3522.82	4440.24	5420.22	3922.81	3962.23
201673_s_at	5601.65	11034.78	6101.01	8779.96	5823.67	10617.94	11503.32	9615.44	5902.88	4162.84	4216.42	5660	6710.09	7124.65	7185.62	6906.16	4858.45	8090.24	8490.99
201674_s_at	2169.8	3493.09	2951.9	3666.67	4037.07	4009.23	3806.37	5234.86	3751.73	2104.38	4667.2	3042.84	4512.27	3323.65	4349.79	4804.67	4197.81	5368.96	5893.25
201675_at	3794.69	5204.84	6767.3	5295.27	5276.67	4759.29	4272.25	4203.2	3921.47	2767.22	4815.14	2817.88	3302.16	4419.26	3598.32	6231.3	5266.32	5622.76	5783.8
201676_x_at	5407.94	7451.64	12186.56	9699.36	9386.03	10495.72	10336.11	7688.77	4674.57	5709.95	8343.37	5509.52	6671.25	9064.04	5209.98	7909.41	7692.88	7374.38	6920.22
201677_at	918.97	919.23	675.14	807.59	933.91	581.66	601.34	772.39	542.42	478.36	485.42	365.01	515.55	480.37	519.67	534.2	374.21	399.87	359.47
201678_s_at	1547.83	1561.18	1309.03	1282.92	1196.33	1489.17	1546.22	1126.32	1091.13	1033.26	1264.34	808.6	1003.12	1185.03	1168.73	1342.53	925.39	802.12	951.36
201679_at	47.9	220.77	50.52	95.55	218.79	291.6	478.44	442.94	285.52	118.39	218.29	185.88	52.15	211.73	229.27	81.16	89.05	155.49	133.43
201680_x_at	1917.16	2047.4	1288.53	1902.42	1891.29	1651.37	1569.3	1850.94	1957.6	1833.03	1565.9	1824.27	1745.18	1552.61	1851.06	1569.28	1318.56	1573.63	1459.15
201681_s_at	632.54	653.26	733.47	553.1	694.85	978.44	618.67	954.76	870.54	481.47	551.96	449.67	352.02	1102.86	609.69	606.25	1014.82	1217.5	1195.63
201682_at	1636.99	1339.47	3026.71	2196.31	2200.8	1527.38	2109.94	2116.35	2796.36	2157.87	2236.28	1998.69	2569.25	2979.41	2796.1	3204.37	3412.65	2513.66	2491.74
201683_x_at	360.73	638.36	270.64	971.41	811.01	975	756.17	703.43	786.67	358.23	964.31	786.77	2252.56	777.95	992.31	713.84	699.47	930.17	1287.47
201684_s_at	1631.12	1502.12	1083.71	1403.12	1587.41	1314.4	1722.89	1784.3	1991.52	1225.66	2061.48	1551.87	843.56	2010.55	741.06	1424.63	2026.73	1227.46	1600.12
201685_s_at	1039.55	1045.98	1400.03	872.23	739.81	706.15	1154.48	790.28	903.63	815.42	1427.86	357.76	393.73	1093.06	686.98	1215.47	1000.17	1001.12	1079.81
201686_x_at	1431.25	1146.66	865.58	895.54	1407.37	843.52	1505.56	1204.93	729.83	583.54	677.42	470.4	533.4	652.73	390.97	508.23	607.78	453.71	645.75
201687_s_at	530.1	885.01	1234.42	925.97	674.53	563.03	794.89	472.31	987.26	854.41	1164.21	768.46	898.81	755.55	1118.16	1070.57	1055.41	1143.68	1020.86
201688_s_at	436.59	299.14	380.03	306.6	56.42	271.27	570.4	401.32	225.45	430.66	767.16	216.38	298.73	611.9	198.8	340.08	444.52	315.64	466.94
201689_s_at	400.48	409.32	381.15	241.25	190.08	242.03	459.11	278.82	412.07	384.15	613.06	276.73	152.55	393.74	203.09	527.2	647.31	313.38	460.6
201690_s_at	662.34	440.52	925.07	435.95	415.91	358.99	589.49	329.75	752.6	797.28	956.73	1035.96	422.29	645.53	341.9	758.18	1149.77	557.09	753.11
201691_s_at	19.99	24.27	217.56	12.93	14.51	28.44	46.78	7.75	84.06	44.17	89.87	10.29	122.95	13.71	39.21	136.78	74.76	43.77	47.88
201692_at	430.33	546.88	465.8	619.51	629.1	433.19	1212.48	903.31	552.7	536.28	389.06	915.14	748.5	539.24	585.01	611.05	512.36	595.56	486.25
201693_s_at	1446.09	484.07	681.09	360.78	431.84	749.3	468.97	886.32	1851.58	1153.87	535.63	2856.76	2270.68	353.06	2313.36	513.58	732.38	1814.11	1266.93
201694_s_at	1776.87	629.87	2683.49	431.39	712.88	1774.98	516.68	708.08	2016.03	2235.44	1793.75	3288.55	2042.31	1157.83	2477.49	874.61	1703.93	3287.17	2053.91
201695_s_at	765.02	427.45	336.92	530.95	683.65	466.45	520.66	750.99	795.66	718.34	656.3	873.15	920.94	462.74	731.23	678.92	602.61	553.86	515.58
201696_at	1720.52	1918.97	1611.18	1742.54	2198.55	1846.8	2232.75	1990.21	2178.65	2213.52	2542.53	2062.27	1787.26	2200.19	2608.3	2890.55	2203.35	1914.98	2231.22
201697_s_at	86.77	311.6	262.24	365.04	280.77	232.91	184.23	105.22	911.77	1146.22	713.48	1399.85	841.55	795.38	1109.24	577.63	1181.27	983.77	1369.21
201698_s_at	1028.64	1585.68	1204.15	1308.97	2233.07	1810.48	1675.82	1224.43	740.86	1917.74	1237.8	1048.23	565.79	1482.07	1225.54	980.49	1201.89	1230.15	1464.21
201699_at	1061.74	1086.47	2790.82	1075.82	1372.6	1768.92	1588.4	1093.21	1043.56	1853.31	2145.35	1773.71	1239.86	2330.94	1186.02	1727.6	2839.01	1569.15	2078.56
201700_at	534.69	577.85	430.71	371.71	316.1	440.1	663.53	337.91	940.6	1630.53	1109.55	2304.04	1163.48	669.82	898.97	568.38	1111.21	1234.02	1189.67
201701_s_at	385.09	418.37	506.47	365.03	267.95	215.99	471.51	496.07	326.27	418.79	690.63	491.92	408.77	278.59	208.28	472.03	449.3	230.88	695.34
201702_s_at	129.11	77.36	176.84	311.7	69.91	141.53	102.43	96.36	55.27	205.12	60.53	920.44	669.68	348.09	458.18	34.16	263.87	408.68	468.91
201703_s_at	481.89	258.38	312.86	561.78	946.5	866.66	620.33	516.91	1082.47	855.57	757.18	1339.19	439.57	870.42	945.01	652.97	935.75	786.58	862.96
201704_at	514.53	442.71	44.57	761.17	298.27	690.3	735.96	173.55	381.16	587.46	436.18	712.06	228.31	784.75	574.72	413.33	508.32	597.96	776.3
201705_at	4066.79	4707.09	6475.01	4438.71	3554.91	3365.4	6793.04	3108.64	2108.57	3863.17	4840.02	1658.5	2567.32	4577.94	2088.7	5014.88	4276.74	5831.41	5493.59
201706_s_at	1962.32	2637.05	1754.65	3396.18	2659.33	2787.22	2662.4	2049.13	960.23	1308.11	1787.44	911.47	664.39	1770.23	1146.03	1707.37	1452.26	1592.51	1723.87
201707_at	91.15	222	571.89	575.58	245.55	263.68	559.77	432.37	276.38	323.12	246.53	499.27	56.32	275.6	340.4	364.78	383.62	329.05	521.19
201708_s_at	362.13	365.64	406.97	118.71	614.58	569.87	652.15	765.18	481.19	434.53	499.03	406.4	538.47	478.82	453.45	396.31	391.66	459.09	474.5
201709_s_at	700.05	656.35	1084.71	304.18	413.91	722.61	766.59	903.56	880.48	1047.35	720.4	1094.03	435.15	798	686.38	874.01	985.23	711.66	759.43
201710_at	422.83	126.4	111.35	79.22	488.16	463.13	408.67	384.39	75.79	174.23	59.54	151.88	57.09	70.23	136.59	60.71	37.37	157.88	67.5
201711_x_at	890.38	1569.99	731.19	757.12	734.29	868.34	1423.19	1677.27	1376.62	834.5	1476.11	1008.11	1153.23	1051.96	1802.28	991.62	1649.74	1552.22	1581.2
201712_s_at	724.64	755.08	972.91	602.95	688.39	420.11	636.7	565.84	686.65	642.15	633.51	620.36	626.69	562.08	621.46	821	962.24	519.5	665.97
201713_s_at	1063.84	1194.07	1887.13	809.97	1599.63	1365.38	1247.18	1007.68	2423.38	1544.15	2041.83	928.97	864.57	1369.26	1465.51	2502.88	2450.29	2011.4	1570.32
201714_at	670.55	1171.14	599.41	1134.08	1030.88	704.86	641.72	738.57	1011.66	776.33	1657.1	1581.63	1143.13	1494.46	832.38	781.04	1364.57	1730.39	1893.32
201715_s_at	594.38	624.87	320.22	469.36	382.47	432.09	573.89	603.77	544.04	636.68	675.75	738.34	289.63	630.38	596.75	227.34	278.82	763.61	623
201716_at	1560.54	1895.53	1301.52	1791.11	1567.58	1364.75	1428.54	1462.88	1563.69	1828.51	1853.31	1606.51	1415.86	1469.39	1829.45	1297.82	1443.99	1494.26	1395.11
201717_at	1957.21	2074.43	1704.79	2091.26	1955.2	2234.22	1863.17	1549.96	2311.36	1982.44	3249.49	2320.42	2315.37	2828.72	2019.05	2469.38	2325.38	1967.62	2695.99
201718_s_at	447.82	845.08	744.76	583.01	484.05	757.33	652.2	782.82	649.48	866.85	634.43	403.36	271.24	665.24	779.14	664.79	626.83	792.59	421.4
201719_s_at	785.11	544.58	804.18	429.72	409.35	463.93	418.83	893.56	1904.79	2603.17	1041.58	1389.2	1710.8	829.82	1397.65	1098.74	1578.17	1471.95	730.1
201720_s_at	496.47	338.12	349.83	292.7	627.52	284.12	436.6	430.34	900.8	3960.8	1272.62	2501.42	741.79	1047.78	956.3	549.97	1111.7	1154.94	1204.93
201721_s_at	944.44	1022.71	948.05	724.96	1016.85	867.48	488.2	1170.61	2500.65	7615.35	3725.74	6578.24	2103.05	2774.3	3089.15	2246.93	4294.2	2864.73	4259.88
201722_s_at	1018.63	1647.9	2355.96	1061.37	1230.12	1655.39	1246.31	1508.88	1283.55	1713.96	2015.22	1937.16	751.52	1685.53	937.07	1976.15	2105.94	1744.21	1609.83
201723_s_at	1553.78	1861.64	1169.65	2225	1853.48	2241.32	2249.95	2522.2	1765.5	1912.51	1975.74	2333.52	3127.65	1862.42	1997.36	2105.6	2723.53	2405.09	2427.1
201724_s_at	616.2	531.64	709.43	660.8	501.85	765.56	727.98	597.35	680.33	1112.4	803.34	1191.96	612.99	714.94	578.65	821	940.76	1130.47	874.61
201725_at	1091.35	1656.78	1065.34	1272.46	1474.26	968.98	1454.07	1135.68	1278.3	2472.92	1893.42	1784.61	2156.68	1859.75	1869.53	1542.36	1469.27	1791.27	1903.93
201726_at	1503.5	2008.86	2368.91	2642.5	2808.89	2663.43	1995.84	2231.99	2838.99	2296.21	2812.23	2950.43	2367.72	3532.42	2817.86	2240.92	2572.86	3118.5	3228.72
201727_s_at	422.23	547.61	523.12	465.79	540.8	616.37	937.39	748.63	395.47	496.66	755.35	587.72	687.5	583.56	291.54	394.8	438.16	642.13	770.7
201728_s_at	748.19	619.34	571.83	1347.19	1123.31	1102.37	1097.45	1716.89	1130.91	920.82	749.44	1061.81	2464.69	751.07	1510.42	780.84	436.4	987.16	1252.95
201729_s_at	1753.84	1774.65	1206.92	2556.22	1520.79	1512.04	1467.46	2045.14	1083.83	1251.5	1214.23	1465.68	785.5	1529.24	1319.9	1290.99	1390.12	1535.14	1180.5
201730_s_at	1250.35	457.48	754.52	1795.38	1537.39	1501.34	1559.98	1657.2	2449.57	1674.08	2027.13	3438.51	3276.48	599.49	4125.53	2638.78	1883.1	3391.33	1366.24
201731_s_at	2683.59	2009.87	1837.91	1788.1	1936.07	1773.98	1517.59	1916.61	2188.82	2579.71	2339.44	1650.72	1447.53	1175.2	2261.32	2234.15	2257.42	2053.53	2066.31
201732_s_at	446.85	460.1	390.86	581.44	393.52	518.25	308.38	447.98	565.08	267.67	552.01	128.42	598.91	462.01	637.99	308.62	564.47	687.21	752.85
201733_at	250.77	305.37	174.52	434.17	418.71	434.48	279.16	224.39	640.78	510.43	809.12	293.73	407.47	438.11	367.95	368.67	646.54	380.79	338.03
201734_at	1669.08	1391.45	2165.21	1939.51	1839.74	2093.9	1799	1813.44	4053.16	1836.29	3497.81	1711.5	1698.98	2346.49	2374.05	3173.12	3454.68	2878.27	2664.53
201735_s_at	706.57	923.25	1040.96	906.48	961.94	1023.92	649.19	1014.51	963.27	832.93	1866.03	768.25	822.54	1667.36	1223.64	1364.54	1789.23	1862.55	1732.88
201736_s_at	1409.62	1944.18	964.26	1184.04	1427.65	1369.43	1767.68	1792.61	1223.33	1285.94	1487.45	1053.42	740.45	2247.11	1405.92	1570.9	1805.74	2046.52	1944.52
201737_s_at	3463.79	641.6	1701.76	1584.79	2308.55	1597.1	2190.12	1892.66	2934.83	1467.88	2297.23	1870.93	3286.96	1341.87	2849.96	3161.02	2130.43	1686.66	1726.59
201738_at	4039.48	3995.59	7123.49	6182.03	7071.37	6592.65	6345.29	4203.34	1259.77	3415	4381.55	1397.55	1477.17	4558.36	1606.6	4001.75	3324.19	2723.64	3629.88
201739_at	4540	4336.78	8235.52	3054.54	1222.18	2715.06	2771.96	1292.1	3038.87	4339.58	2251.13	2218.05	2466.26	8316.91	1918.65	1074.94	4333	4819.29	6124.8
201740_at	8069.76	7437.08	9220.68	10185.57	10043.74	10241.78	11586.61	8716.3	4551.55	3790.89	5537.18	3493	5670.46	6279.02	5681.79	5902.64	4094.09	5135.9	5636.08
201741_x_at	174.91	426.56	350.49	182.03	128.94	303.11	211.09	367.99	295.2	86.32	303.16	284.91	276.84	270.29	164.13	347.85	206.46	114.48	176.9
201742_x_at	1872.55	2969.7	1216.8	1783.51	1677.41	1725.34	2230.44	2421.07	2373.32	1640.22	2561.83	1082.26	699.92	2767.87	1807.44	1913.26	1717.13	1826.88	1885.2
201743_at	382.12	217.29	396.57	277.58	337.5	163.39	137.75	200.28	668.23	3629.02	928.26	3058.6	1074.68	924.29	1019.22	458.31	1106.86	1249.79	1502.13
201744_s_at	443.38	514.86	1170.32	603.25	494	771.35	342.52	2030.11	3858.35	4579.74	2251.35	5249.23	2150.12	1593.76	3431.07	1485.97	5159.08	3284.53	2501.85
201745_at	515.57	316.2	444.01	284.75	428.18	291.06	272.27	458.75	581.4	1031.87	567.67	826.68	731.74	319.41	529.91	415.64	615.06	533.23	306.02
201746_at	341.83	330.33	381.95	491.42	515.46	429.44	381.53	393.54	634.17	711.12	584.07	1039.73	534.31	474.22	524.83	357.17	467.05	489.57	499.05
201747_s_at	641.54	164.64	138.87	94.13	115.49	262.21	463.6	563.05	251.74	332.59	340.18	384.3	343.32	305.52	167.44	110.89	149.28	321.76	340.33
201748_s_at	1581.47	1505.07	1048.97	1649.77	1179.66	1127.81	1572.03	1393.19	1512.92	939.08	1106.82	1303.06	1308.99	1297.22	1066.83	504.77	740.22	1207.54	1203.54
201749_at	1333.01	379.09	335.19	212.87	208.83	366.58	521.43	850.95	652.12	688.45	244.05	984.8	707.86	562.75	519.46	538.32	456.92	414.73	320.38
201750_s_at	212.48	167.19	117.86	280.58	140.66	166.55	135.57	141.55	58.08	126.92	174.52	109.61	87.42	123.37	195.11	84.61	59.82	168.31	81.61
201751_at	153.72	129.29	174.88	408.3	160	210.3	365.01	197.71	446.68	637.39	692.78	754.83	544.57	522.9	836.91	591.51	729.95	966.54	688.99
201752_s_at	1545.13	1081.65	630.21	1091.97	859.69	935.63	686.59	1576.7	2063.55	2186.02	1316.6	3290.59	3562.7	909.22	3998.55	1958.91	2780.11	2716.39	1431.41
201753_s_at	1041.65	522.55	499.98	533.21	815.23	686.68	637.08	719.09	1677.13	2425.03	944.22	2692.72	2203.95	369.96	2585.54	1501.25	1679.43	1735.13	1541.8
201754_at	19692.29	33053.55	37917.13	32464.76	34608.28	36042.84	35861.34	23989.1	11013.52	10592.88	13349.99	14631.93	21493.53	15303.21	18585.53	12982.5	9256.26	12457.91	9674.98
201755_at	106.53	88.86	64.51	128.05	88.6	96.67	86.48	69.02	43.56	168.97	90.94	108.52	24.28	60.86	199.31	320.27	334.63	308.22	76
201756_at	1933.47	2626.52	2195.71	1926.59	2012.96	1585.84	2817.34	2182.6	2135.91	1774.33	2810.8	2115.04	1418.28	2366.34	1695.36	3268.79	1916.28	2098.4	3259.28
201757_at	12662.59	18385.89	17920.58	16529.76	16859.34	21320.57	17793.69	12276.25	15576.19	6152.06	8908.58	12398.84	18062.65	14702.92	12172.01	13363.46	11642.83	5401.61	7113.26
201758_at	3075.33	3590.82	3455.68	3738.38	3686.52	3125.92	3508.42	2944.38	2513.13	2888.84	2872.98	2931.52	2425.28	3989.4	2383.56	3129.74	3576.59	2861.13	3310.43
201759_at	168.49	348.55	236.89	448.83	45.87	170.65	402.52	545.39	125.71	47.16	66.49	104.47	259.37	176.23	400.82	28.67	187.42	112.93	76.37
201760_s_at	2846.96	4068.17	8574.24	4102.04	4559.07	5690.42	5584.58	5242.97	5060.8	4265.92	5208.86	5255.87	3931.64	6337.34	4166.05	5068.11	6388.08	4776.86	4805.49
201761_at	1210.57	1172.68	1430.32	478.69	697.08	636.86	638.68	592.37	3438.27	1858.57	2618.16	1794.57	1689.51	2612.3	1320.09	1331.61	3159.23	2542.11	2470.07
201762_s_at	1354.75	1629.86	1565.96	1599.81	1384.6	1272.86	1502.25	1429.29	8885.1	8336.33	4998.72	7469.78	9362.69	8301.05	4085.38	1985.18	8527.37	8130.82	9943.07
201763_s_at	145.44	120.21	31.07	74.9	307.66	332.92	861.11	230.1	431.76	399.65	466.87	452.63	362.48	434.8	411.18	308.37	548.75	498.12	489.03
201764_at	371.7	280.74	621.52	272.95	308.24	382.53	310.29	135.31	379.86	229.17	465.24	210.43	257.84	248.4	283.28	321.61	275.02	867.41	826.69
201765_s_at	659.8	223.86	338.81	187.39	234.98	597.62	471.28	166.77	1234.3	1341.63	1234.71	1801.79	571.17	956.37	1229.63	815.16	1340.64	1622.65	1347.12
201766_at	528.19	187.48	358.68	92.27	83.47	221.36	261.95	74.71	55.72	39.9	249.54	273.54	218.09	170.66	109.59	289.93	151.05	154.08	279.75
201767_s_at	152.11	931.23	567.99	404.24	575.27	299.62	209.77	356.45	847.91	492.72	803.19	698.1	542.41	832.02	756.57	823.59	750.49	773.04	1124.99
201768_s_at	2021.96	2393.34	1318.47	1600.35	1414.31	1471.66	2290.93	1848.55	879.47	902.99	1459.49	598.58	1000.9	1500.64	813.58	762.16	932.9	1249.06	1071.9
201769_at	1824.26	1875.51	4002.07	1633.78	1344.9	2038.7	1908.22	1246.3	2149.51	1459.94	2517.22	1794.29	1363.7	2417.77	1690.51	2910.91	2278.06	2353.03	2057.74
201770_at	1530.41	1278.1	800.69	952.37	628.94	886.84	1135.8	734.27	1265.91	1312.49	918.85	2041.99	1376.55	915.29	1396.07	1036.86	1088.95	1403.77	1147
201771_at	1621.25	1794.83	1679.16	1502.37	1795.79	1859.44	2008.37	986.26	1295.03	1498.2	1874.66	1272.28	1056.87	2233.1	1427.5	1497.96	1690.85	2036.12	2080.84
201772_at	751.64	1154.51	673.27	951.21	1204.95	1171.1	737.06	1180.85	678.4	924.91	1178.02	1062.84	474.91	2792.88	594.08	629.2	1239.6	1608.45	1573.86
201773_at	2237.08	2095.38	1883	1076.12	1826.86	1395.2	1876.44	1290.09	1645.31	1537.23	2420.41	1792.54	905.49	2117.03	1241.75	2291.6	2654.45	2266.21	2225.54
201774_s_at	174.28	468.82	380.01	449.72	448.11	282.86	436.19	641.48	431.24	305.7	364.89	353.49	498.98	243.08	354.87	326.1	446.79	315.99	301.95
201775_s_at	1743.73	1474.07	814.68	1174.23	1205.24	1168.56	1476.85	1227.04	826.47	1374.95	1070.35	627.81	1104.14	1129.09	1403.1	1101.92	712.47	1196.71	905.9
201776_s_at	393.23	609.64	405.77	512.44	380.04	575.54	694.05	483	511.17	1220.72	1039.45	318.02	374.12	656.7	814.99	971.3	755.97	956.47	974.86
201777_s_at	637.53	785.46	273.3	128.83	810.94	588.02	895.28	975	676.93	630.44	828.17	650.86	755.29	891.33	949.14	680.81	626.05	619.56	758.75
201778_s_at	3793.94	3882.1	4959.55	5114.05	4246.6	4725.73	4567.67	5287.77	4714.11	4295.61	4473.71	3435.46	3540.58	4592.58	5939.13	5688.08	3825.54	4536.88	3722.03
201779_s_at	2965.34	2531.96	2382.47	2273.18	2047.5	1948.24	2231.25	2158.02	5215.14	5029.77	4597.05	2237.71	5353.42	6040.07	4070.38	2404.39	5674.46	6745.63	9905.18
201780_s_at	666.6	879.12	1476.1	660.72	568.39	489.29	588.89	632.9	2187.09	2093.64	1534.25	962.42	1002.53	2681.91	1024.08	1382.19	3393.46	2523.38	3419.3
201781_s_at	667.29	689.8	556.62	773.66	896.47	906.76	1002.83	782.15	501.34	740.81	658.34	709.99	469.63	597.41	395.07	317.37	548.97	536.18	434.17
201782_s_at	2427.79	1616.98	904.41	2269.09	1860.7	2161.54	1756.04	1560.24	2133.02	1714.5	1318.54	1847.09	1654.12	1340.5	1390.3	1408.63	1445.14	1245.45	1451.12
201783_s_at	1623.14	1427.77	1125.46	2522.46	2072.8	1660.96	1539.35	1680.3	2394.44	2372.65	1862.89	3100.98	2218.86	1666.8	2159.43	2463.09	1864.24	1963.43	2561.05
201784_s_at	1300.12	1387.66	1709.43	1715.07	1390.91	1787.05	1656.55	1502.81	1231.58	2878.84	2654.9	2031.04	1236.21	2576.09	1722.97	2130.82	2846.41	2811.33	3146.44
201785_at	2806.38	3798.83	2302.52	2114.48	2230.38	2344.77	2045.81	2930.33	2309.34	6737.89	2069.95	4468.24	3466.19	3787.26	2798.05	1719.81	1471.26	2160.5	2742.44
201786_s_at	1232.02	984.09	1084.62	975.36	736.54	922.17	769	1245.39	4716.41	5060.83	4296.98	3881.53	4506.81	4199.84	3580.39	3365.37	4479.25	3689.97	4212.45
201787_at	819.29	872.19	414.93	102.51	65.43	127.76	84.72	227.23	198.53	806.6	262.11	848.99	99.51	133.49	74.14	85.39	277.46	286	87.75
201788_at	1220.19	1553.78	2531.39	983.97	1207.61	1025.73	1140.27	1557.83	2014.62	1526.75	1255.6	777.58	2214.31	1160.5	1561.69	1557.95	1111.4	1423.4	879.87
201789_at	24.56	19.6	103.23	28.69	25.5	181.49	173.81	239.58	118.08	43.24	66.62	160.87	106.38	54.29	74.04	18.8	45.97	18.67	114.58
201790_s_at	790.54	1038.99	412.41	612.14	789.56	522.17	661.62	639.41	211.24	193.55	135.37	289.49	262.04	454.83	201.38	460.93	362.66	366.63	496.01
201791_s_at	501.38	629.13	369.42	683.81	551.83	320.15	352.44	313.71	409.19	324.51	330.2	246.64	391.38	267.1	347.11	235.03	211.72	243.26	301
201792_at	219.12	137.4	66.85	271.78	149.55	205.59	207.56	649.46	1126.05	1063.36	375.01	802.83	1327.77	648.12	816.25	254.29	683.43	861.44	421.68
201793_x_at	569.71	372.66	139.92	362.62	319.37	215.99	168.57	470.11	99.62	241.67	432.98	308.22	782.39	299.35	442.62	233.59	57.49	393.83	346.81
201794_s_at	986.13	1326.12	790.44	1190.93	798.72	930.66	1068.54	1342.46	1207.82	1542.66	1966.76	1444.68	1030.8	1123.89	1412.15	1310.93	1174.63	1474.16	1652.49
201795_at	958.22	597.79	1518.07	594.27	591.9	803.24	601.47	585.29	500.38	1147.75	928.18	591.46	836.01	637.06	1137.28	1098.38	1070.96	1058.87	515.73
201796_s_at	400.01	749.72	238.03	170.99	149.29	148.92	136.24	787.4	202.96	86.78	79.11	91.39	92.62	513.13	147.69	307.83	61.08	318.87	414.04
201797_s_at	663.11	565.88	403.46	416.41	433	350.01	374.99	486.94	496.96	487.65	619.15	741.89	404.91	649	655.28	437.84	338.05	848.87	880.98
201798_s_at	661.63	473.83	629.55	275.37	320.37	321.11	273.86	907.89	1858.49	2913.11	1212.06	2702.22	1994.36	858.08	1534.33	965.51	1885.02	1604.26	827.34
201799_s_at	1004.24	1342.63	839.44	837.84	634.59	904.47	1341.97	1316.31	449.29	648.95	1917.74	165.67	165.08	1805.93	482.6	1069.34	1171.39	1532.97	1376.48
201800_s_at	2218.36	1723.19	1649.14	1581.94	1288.61	1303.03	1928.75	1544.55	1229.05	1402.56	2301.88	1240.51	1243.77	2102.35	1394.91	2175.1	1855.69	1539.95	1882.03
201801_s_at	1989.14	2632.11	1476.18	1344.7	1523.72	1794.92	1524.57	1648.09	645.13	603.02	1352.47	503.94	435.79	788.35	622.74	1099.49	361.48	735.21	656.64
201802_at	2284.63	2678.97	1545.57	1770.1	1719.71	1878.47	2039.08	1960.52	877.33	732.75	865.75	624.99	565.33	784.63	1056.96	1041.55	928.08	817.81	787.13
201803_at	3239.03	3475.39	3772.53	3214.8	2435.55	2907.25	2737.71	2658.99	1819.45	2402.9	2738.29	1859.91	1820.33	2746.48	2307.93	3911.9	2673.59	2612.69	2844.12
201804_x_at	1235.99	1515.04	1190	1783.31	1286.18	1579	2412.61	1771.73	2607.37	1903.39	2474.75	3799.75	1349.41	2293.36	2277.59	777.47	2806.26	3093.24	2470.64
201805_at	2894.42	3547.46	2969.99	2578.25	3354.05	2430.25	3382.87	2307.55	1721.26	1168.32	2339.13	1424.4	847.23	2292.53	2208.7	1878.27	1783.56	2472.37	1570.7
201806_s_at	576.12	264.47	714.59	610.12	442.62	132.62	796.32	979.39	259.6	297.47	227.48	416.1	186.68	85.39	293.69	177.98	156.53	152.02	133.8
201807_at	1909.89	2512.41	3664.04	2693.74	2241.65	2734.04	2714.65	1831.53	3196.83	3081.18	3707.02	2582.33	1741.47	2659.13	2527.35	4411.13	3880.36	3530.17	3542.95
201808_s_at	157.65	428.54	92.21	623.77	257.36	502.03	535.83	611.42	404.76	485.87	269.13	362.84	411.14	363.92	506.19	323.56	307.54	503.37	458.94
201809_s_at	876.46	1118.55	223.74	486.21	768.63	557.63	739.37	1214.03	1077.28	1669.62	731.04	1893.8	1899.4	1002.15	1284.31	836.43	1369.61	1303.63	804.47
201810_s_at	454.96	356.66	656.61	519.88	717.86	626.42	1359.59	1734.06	1516.27	1140.1	1163.06	1378.36	1655.44	723.22	2016.8	1267.79	1244.25	1381.61	1523.01
201811_x_at	1690.44	742.8	2331.61	1393.08	1132.29	1067.05	949.38	1242.44	2107.58	2584.98	2946.88	1045.94	1702.29	1717.9	2144.49	3275.31	2773.77	1894.45	1895.3
201812_s_at	25066.29	27065.97	32519.76	24237.12	29143.64	34056.73	29592.44	18561.84	10951.14	9659.4	9696.06	7307.07	14795.06	13188.72	11364.52	23897.47	11717.23	9124.33	10008.93
201813_s_at	273.61	149.41	157.9	389.71	232.34	206.77	225.68	150.21	681.2	424.5	157.99	920.97	1137.23	485.31	1006.33	659.93	592.29	896.11	587.33
201814_at	468.63	196	991.01	1068.75	797.29	1042.76	747.62	889.21	1389.34	1200.54	1123.98	1040.01	1120.96	1060.17	1263.2	1355.48	1685.79	1107.6	1363.92
201815_s_at	530.6	881.21	363.4	493.93	861.62	364.1	342.51	651.26	474.06	355.6	561.78	638.86	489.87	638.37	499.65	556.22	522.69	500.71	369.89
201816_s_at	9767.35	12874.64	15277.46	15705.17	18844.02	18083.5	17772.56	14683.7	5382.94	6383.21	7300.52	2071.78	3589.09	9009.7	5014.72	11041.29	7814.8	6138.72	4498.49
201817_at	1157.15	1890.24	2250.39	1799.75	2099.02	2197.21	1754.35	1526.39	1622.2	1296.23	1695.45	1117.98	1094.37	2622.1	1358.31	1536.39	2132.78	2050.05	2154.92
201818_at	68.77	77.03	69.39	119.01	65.77	300.3	67.72	435.67	286.47	409.17	342.85	477.19	216.53	246.15	346.91	147.27	287.99	436.35	287.73
201819_at	548.87	606.72	257.72	400.75	416.55	467.94	286.6	540.63	338.99	477.01	676.2	587.96	482.23	425.16	386.92	400.04	280.29	481.13	439.34
201820_at	200.63	284.51	63.11	84.01	47.49	75.94	47.77	77.8	127.58	31.4	66.44	189.91	105.96	84.28	51.44	28.68	195.31	29.53	116.86
201821_s_at	1233.73	1874.79	1953.81	1930.36	2093.86	2145.9	3106.97	883.82	784.44	1141.17	1812.28	302.58	476.22	2211.45	484.61	992.35	1699.65	1133.17	1482.34
201822_at	472.91	195.61	115.41	200.61	252.96	455.09	318.67	393.04	80.89	66.37	48.82	171.4	275.19	124.77	57.86	110.49	168.84	55.45	179.17
201823_s_at	677.21	654.85	490.82	896.23	812.32	779.83	1027.75	912.39	489.77	658.04	996.83	466.84	414.46	939.62	588.37	572.66	674.82	662.07	813.79
201824_at	543.61	440.36	686.9	752.17	755.87	886.13	1037.99	796.05	979.03	807.26	1250.29	705.96	708.44	973.36	934.74	864.77	833.63	923.74	1110.59
201825_s_at	1145.33	1036.05	1485.05	919.81	739.55	850.21	1512.18	1023.47	660.5	682.64	1144.38	626.49	137.4	1805.01	965.89	1073.72	1565.43	996.89	957.79
201826_s_at	1253.55	1347.12	1086.3	1498.18	1564.76	879.32	1492.22	1197	519.39	790.37	874.54	475.73	461.41	1049.86	851.04	873.14	742.19	682.61	811.94
201827_at	107.67	488.76	128.27	93.03	189.35	139.18	322.03	531.48	240.4	500.82	288.53	614.96	642.02	278.92	273.97	269.69	313.07	358.39	310.85
201828_x_at	4251.96	6265.39	3947.33	8122.88	7357.16	6455.55	7307.8	7003.39	3507.3	3548.99	3430.2	8381	5543.84	4900.67	4366.37	3699.82	3496.83	4055.43	3260.8
201829_at	524.47	401.88	968.92	683.24	638.37	847.88	761.03	967.12	763.59	909.43	762.69	666.78	510.82	563.22	1209.49	930.83	802.75	814.19	683.65
201830_s_at	395.91	411.28	419.24	329.13	293.04	342.19	426.1	728.65	336.14	693.41	898.3	296.73	289.64	852.22	461.42	599.8	483.52	667.64	661.04
201831_s_at	1421.79	6511.77	1824.52	4234.81	4341.3	4029.09	4487.87	5454.85	3546.54	2028.73	3160.34	1950.99	3575.1	2698.29	3482.06	8370.43	3871.73	4229.38	3343.96
201832_s_at	7852.6	18353.1	14503.24	8525.29	7783.42	7419.36	9799.69	9675.81	4696.67	5741.47	7018.91	4425.45	3924.2	7198.8	4411.25	12112.76	5687.76	6813.48	6977.21
201833_at	706.24	598.74	765.43	797.8	822.54	760.3	529.73	730.37	1745.91	1683.47	1720.76	2507.3	1173.08	1250.94	1466.51	1848.83	1683.69	1599	1477.94
201834_at	333.09	675.21	382.58	348.49	367.59	310.27	513.61	362.42	498.83	257.78	503.04	411.36	291.71	458.64	434.83	621.19	394.85	342.16	460.46
201835_s_at	1060.87	1274.48	767.18	755.94	1055.76	796.56	471.21	943.08	799.89	704.77	864.66	699.75	762.85	655.19	540.07	771.06	596.21	636.13	888.06
201836_s_at	681.99	570.01	503.84	585.38	460.73	435.21	451.59	540.55	618.4	448.53	364.03	484.11	516.51	561.72	562.51	542.91	673.55	421.02	542.34
201837_s_at	673.38	1055.39	867.41	987.22	945.46	712.12	799.28	774.04	1287.28	887.67	1022.04	652.43	1215.63	1119	1109.53	966.17	1362.89	1108.25	1165.84
201838_s_at	682.31	670.47	469.19	492.01	413.81	477.73	531.2	638.34	389.58	348.98	574.87	659.36	514.62	512.66	520.52	609.97	484.76	422.01	457.24
201839_s_at	174.48	46.06	136.91	191.22	203.47	49.25	63.3	105.12	47.51	76.38	88.26	82.47	46.69	110.43	46.48	75.59	39.83	36.47	136.15
201840_at	2096.71	3373.26	2842.37	3485.43	2947.06	3721.69	3637.49	2303.93	1809.39	3990.54	3493.52	2418.18	1685.6	2099.09	2022.88	2753.11	1966.6	2558.19	3682.61
201841_s_at	21513.64	31115.9	10771.83	36489.74	39032.67	36878.93	16521.96	20137.09	24838.18	17956.69	16890.77	20130.48	32276.73	43489.11	18152.92	8423.56	15162.48	29948.12	38283.87
201842_s_at	1259.73	922.46	938.49	827.16	647.79	766.61	344.55	863.79	1322.78	8216.59	3332.97	5878.24	2097.93	938.84	2914.36	1393.98	2703.28	1669.75	3346.88
201843_s_at	269.82	125.95	224.23	204.57	46.37	175.49	57.36	57.4	505.4	1359.03	745.84	671.56	306.05	141.31	512	386.21	631.1	402.35	375.29
201844_s_at	1229.09	778.65	1125.87	1196.43	1222.71	961.52	786.54	1015.99	1013.09	712.56	757.45	1160.92	1109.91	699.36	1173.15	944.65	821.33	1184.68	877.37
201845_s_at	350.01	251.42	543.72	379.33	184.16	302.77	273.86	295.48	748.09	772.18	465.46	729.73	645.72	517.04	536.07	543.92	752.31	543.72	484.2
201846_s_at	1139.46	501.6	581.46	638.88	1025.12	1049.39	722.59	1278.45	745.44	873.99	645.87	774.13	1090.74	620.51	1226.9	1023.09	995.51	879.65	770.74
201847_at	1048.29	992.85	1486.51	930.82	698.54	929.49	1040.52	1432.5	1287.33	4363.54	1462.78	1759.21	1353.3	1667.59	1559.23	2088.92	2665.57	1732.6	1550.82
201848_s_at	1013.15	2491.47	1363.46	2518.15	3521.97	2939.6	3801.92	1964.21	789.64	1050.77	3600.76	566.5	1128.59	2574.76	845.32	3241.5	1504.7	1215.71	1488.79
201849_at	983.58	2743.33	3888.97	5499.46	4465.34	4329.48	4553.82	2587.47	3582.2	2390.65	5490.87	2119.62	2455.38	3370.07	3288.93	8401.65	3777.92	3910.3	3676.09
201850_at	357.77	374.68	173.77	359.88	352.15	381.71	239.8	508.5	347.31	1107.39	398.34	611.66	349.83	417.01	345.83	225.44	325.44	276.62	323.48
201851_at	53.38	107.82	106.71	81.31	83.1	97.98	141.98	76.8	405.26	731.77	154.12	1511.54	666.88	387.14	512.04	144.92	646.32	517.61	195.19
201852_x_at	2913.39	3735.18	8783.07	4387.16	1735.46	2625.94	1584.57	25303.67	8087.42	14319.46	9144.03	16843.05	12712.35	12844.86	20749.41	10458.59	15325.99	13797.92	11190.42
201853_s_at	1053.42	692.76	483.69	796.13	716.29	697.8	1006.75	713.44	1248.42	1759.78	855.75	2189.74	647.46	1063.96	1040.15	900.18	1206.49	1276.33	832.73
201854_s_at	1490.44	1656.32	1779.31	2081.91	1405.57	1420.62	1764.52	1924.75	974.6	1005.93	1225.87	972.77	1469.76	1609.92	1122.63	1535.28	1230.61	1390.4	1889.14
201855_s_at	539.7	347.48	568.13	557.35	543.98	474.9	419.92	484.3	1639.45	533.37	934.77	575.79	729.58	1300.73	825.25	835.73	1476.81	1068.56	1306.16
201856_s_at	1040.54	1144.58	609.16	817.84	833.01	680.62	851.19	1106.5	751.06	782.65	1129.76	743.68	1793.34	1365.3	1124.65	746.9	731.17	773.6	1145.56
201857_at	1768.86	2090.63	3661.15	2410.89	2086.57	2731.64	2206.32	2113.17	2977.37	2145.64	2903.01	2910.31	2373.79	3043.09	2402.92	3116.17	2744.96	3037.18	3318.25
201858_s_at	179.01	501.13	853.14	135.74	523.5	479.18	107.68	1013.35	554.13	4813.95	1797.92	1645.7	1150.24	1131.65	1258.2	506.83	1053.72	1663.52	1714.27
201859_at	643	564.54	1705.48	598.26	1165.37	883.82	923.07	1219.31	2178.23	7256.96	4015.82	3835.51	2819.27	2719.75	2659.12	2854.37	2671.84	3097.15	3591.65
201860_s_at	617.96	403.11	280.4	218.03	390.11	167.17	212.18	544	668.75	946.8	578.57	1055.96	878.76	506.54	666.31	695.78	705.15	508.95	499.72
201861_s_at	618.62	960.7	992.28	716.96	835.04	609.93	580.19	1310.79	2138.8	2208.61	894.21	1157.25	2462.45	746.4	1875.77	575.66	492.37	1262.64	1165.89
201862_s_at	930.8	747.04	669.76	699.56	819.22	591.85	565.18	994.22	2087.83	1648.88	1476.27	887.51	1516.15	938.36	1709.93	1815.9	1628.69	1470.28	1302.42
201863_at	1461.77	1193.52	760.18	1822.13	1733.26	1304.01	1257.18	1369.12	1313.83	1348.38	1279.31	1293.54	1355.91	1370.54	1200.41	1097.37	1656.83	1169.06	1598.27
201864_at	1302.95	1782.08	1076.57	1312.83	1132.46	1096.57	1167.72	1781.01	2956.45	2133.8	1980.72	2541.72	2280.19	2398.31	2473.19	1700.62	2858.06	2372.23	1950.73
201865_x_at	6813.34	5503.23	8584.26	3565.16	3979.04	5252.09	3748	4016.74	6031.6	3772.82	4851.51	3232.65	4143.56	4420.28	5365.64	6868.88	3833.65	5065.36	4293.65
201866_s_at	1511.09	1790.04	1026.22	1252.51	1527.64	1747.47	1488.45	1297.12	836.47	1411	1409.22	552.28	514.08	1548.82	846.03	941.85	1506.74	1283.86	1348.03
201867_s_at	435.03	406.91	233.38	564.38	509.02	274.64	358.98	708.96	426.7	414.74	306.44	440.82	787.04	281.07	464.25	318.99	254.68	300.83	385.65
201868_s_at	43.68	55.08	66.68	18.92	91.52	97.36	67.73	30.17	56.34	69.11	156.13	97.28	117.66	39.69	134.97	105.51	103.87	153.84	77.73
201869_s_at	61.28	38.63	41.26	38.36	43.8	62.99	72.72	28.79	42.2	36.15	55.56	49.21	47.42	41.11	62.42	22.76	27.22	31.24	19.96
201870_at	1508.82	1473.91	1313.45	1585.58	1803.38	1560.14	1418.99	1247.91	1335.69	1500.16	1664.99	1611.34	969.92	2063.31	1286.52	1277.13	1486.07	1412.11	1942.19
201871_s_at	2634.93	1870.84	1731.99	1826.07	1535	2140.63	1981.16	939.5	1457.73	1219.03	1671.88	1767.75	1438.81	1855.13	1187.84	1124.84	1182.91	897.07	1694.07
201872_s_at	726.67	623.68	1087.42	889.57	791.46	940.02	1117.77	1081.09	1077.13	936.12	2038.17	1222.74	944.9	1323.88	1067.58	1325.28	1869.61	1688.09	1274.66
201873_s_at	487.17	363.14	376.09	416.66	465.22	480.06	428.26	574.16	664.65	981.02	849.36	734.04	502.19	381.83	546.17	563.04	781.4	684.58	661.41
201874_at	1212.29	1142.31	747.89	1379.72	1314.01	1110.89	1548.17	1551.47	1212.59	1331.67	1203.43	1075.59	1073.65	1016.12	964.73	1227.03	1186.65	814.65	923.32
201875_s_at	602.18	253.08	421.97	458.02	465.33	472.59	442.51	377.7	737.6	1454.64	676.18	817.66	758.35	433.04	915.83	469.84	506.38	660.47	764.13
201876_at	792.01	738.73	1121.71	546.81	791	667.24	504.01	638.77	1488.51	1555.91	901.64	2054.01	1192.84	1043.04	1290.98	1315.79	2062.83	1753.09	1013.82
201877_s_at	1004.47	1472.27	2347.58	1403.47	1340.51	1485.35	1442.01	1563.54	1926.31	1505.07	2368.83	1450.04	1495.67	1589.47	1656.76	2263.59	1873.33	1907.78	1722.92
201878_at	482.08	824.02	802.76	1219.02	989.95	757.84	888.53	850.29	908.53	576.46	875.4	482.6	458.08	859.23	1024.14	1064.24	900.92	1238.95	938.32
201879_at	1473.34	1414.48	779.69	1503.56	1735.42	1424.11	1918.74	2009.61	1207.9	996.32	1114.59	765.71	1752.1	1266.1	1709.9	1602.67	1224.42	1127.86	1219.76
201880_at	1319.31	763.76	1345.26	2214.24	1097.62	1618.47	1132.25	1168.16	823.41	984.51	1077.31	718.53	698.33	766.01	994.07	1675.64	904.67	794.34	980.05
201881_s_at	768.04	1256.48	873.02	1325.43	1024.04	1282.28	1372.52	907.87	737.48	779.11	1353.95	460.27	560.78	1471.33	582.64	994.49	1110.81	1037.09	1401.83
201882_x_at	434.49	221.76	325.03	528.76	528.46	604.85	666.87	254.64	138.14	141	152.57	34.95	74.1	249.2	132.95	213.96	146.08	96.57	146.64
201883_s_at	805.38	578.06	347.23	684.53	817.1	530.56	626.62	751.45	680.42	930.95	449.12	647.46	412.1	837.4	498.69	445.89	419.73	856.65	529.57
201884_at	744.01	589.77	896.98	666	462.44	350.9	571.11	841.04	568.12	543.54	458.42	383.76	552.68	309.14	344.26	294.81	388.17	256.21	359.66
201885_s_at	5278.22	3967.6	3760.43	3185.9	3848.53	3883.83	3902.46	4402.33	6438.63	5181.64	4567.42	9916.78	10437.82	5703.24	6141.46	4542.52	7763.06	6635.68	6970.66
201886_at	1147.59	1506.19	1050.4	1357.03	1193.78	1324.36	1228.26	1513.23	1421.71	976.93	1218.89	1383.05	1669.17	1187.38	1163.61	1170.36	1357.74	1425.58	1404.93
201887_at	1287.43	1065.29	1617.28	1158.79	841.71	832.09	1037.3	1134.72	1935.4	1736.14	1720.72	1225.7	1499.92	1385.95	1646.62	2138.42	2099.11	1584.56	1160.03
201888_s_at	227.67	404.23	186.97	223.35	239.76	192.18	173.31	147.05	253.74	365.22	215.59	193.3	555.73	351.29	278.97	267.23	221.76	382.53	306.44
201889_at	632.92	678.89	1381.77	701.43	540.51	713.05	664.19	1374.4	1111.16	1617.79	2149.35	1101.42	706.51	1138.06	801.21	1454.11	2303.81	1278.93	1213.2
201890_at	321.78	21.77	45.96	32.53	32.85	170.65	149.38	127.24	163.31	444.3	222.54	270.95	197.77	77.76	149.23	82.21	177.4	226.21	124.69
201891_s_at	19310.3	25528.39	29916.99	15490.93	14718.09	18645.41	15993.06	25023.88	26951.95	20762.52	20036.81	25662.64	46125.31	25208.1	25031.46	31969.2	25162.59	20172.11	20711.81
201892_s_at	4058.57	3807.45	3536.8	3114.37	1854.49	2551.4	2593.92	2417.49	2373.72	2161.86	3149.9	3199.31	1805.95	1998.86	1897.43	3034.18	2024.03	2909.76	3216.82
201893_x_at	16762.08	19327.42	20336.73	10234.85	8479.03	12635.81	6133.72	14823.99	5932.57	10986.24	9271.34	8623.06	13571.01	12273.7	11480.5	10314.77	12214.45	8462.2	8697.07
201894_s_at	814.1	833.75	903.83	577.23	623.18	514.81	547.95	1083.78	719.03	1603.95	689.24	862.07	602.78	722.66	546.9	368.46	647.33	935.68	804.44
201895_at	4721.2	3464.92	2242.71	3827.63	3962.7	4525.24	4400.77	6296.87	1376.04	2510.96	2783.57	828.99	1062.18	3296.51	1339.2	1695.06	1528.41	1680.03	2708.61
201896_s_at	290.43	279.94	263.72	304.01	282.69	343.23	272.9	350.34	413.75	496.71	342.74	670	316.23	245.16	538.89	280.66	393.25	364.93	370.09
201897_s_at	705.75	583.52	885.12	1035.77	1026.91	910.5	718.66	738.48	970.34	1115.95	886.79	673.2	895.44	921.09	643.72	773.17	814.94	649.45	688.64
201898_s_at	1231.6	1953.39	2082.41	2273.85	2134.86	2456.26	2871.69	2556.88	2068.22	2156.55	2521.43	1369.06	1182.98	3391.31	1685.89	1288.86	2198.72	2668.01	2660.74
201899_s_at	2117.08	2650.68	3342.51	3091.41	3176.25	3403.15	3436.84	3655.77	3614.18	3426.89	3025.68	2674.6	2935.71	4700.89	2697.75	3151.77	4657.69	2987.01	3475.6
201900_s_at	986.65	980.47	734.84	1391.84	977.46	1100.23	1354.67	1102.04	1416.32	1673.07	1056.21	1767.16	1404.77	1206.03	1126.2	1042.34	1097.16	1131.24	1053.52
201901_s_at	2365.91	1329.63	966.89	1823.14	2164.49	2143.42	2121.46	2404.71	2549.95	1832.11	2423.8	3105.6	4937.64	2560.67	3672.86	2726.01	3047.94	3540.27	3931.32
201902_s_at	105.27	272.73	75.14	100.95	91.43	39.45	56.87	380.9	43.31	43.53	143.26	45.11	46.28	232.46	51.93	39.42	54.5	37.44	62.23
201903_at	15991.11	17052.25	13735.54	18441.75	17163.32	16145.48	18253.21	14402.48	5657.14	4887.13	8252.96	7716.64	8379.44	11535.58	9790.77	7038.61	5065.03	8404.44	10639.49
201904_s_at	730.84	208.4	727.88	39.48	40.62	35.33	144.81	210.99	124.52	276.95	26.89	2041.39	806.86	457.79	1311.29	294.72	329.53	835.28	336.91
201905_s_at	108.46	106.68	60.07	34.31	90.49	45.97	103.16	91.23	68.89	34.91	15.78	52.1	64.99	248.27	45.03	91.39	259.69	93.39	37.73
201906_s_at	866.75	681.97	997.77	901.78	896.86	905.95	1370.62	1293.94	927.45	778.71	759.34	1820.91	874.88	1525.56	962.64	1261.26	1707.23	785.67	630.05
201907_x_at	73.01	71.51	37.19	39.2	82.81	69.27	102.52	73.23	71.93	68.32	67.1	401.6	454.25	61.48	173.95	33.93	17.73	199.75	265.07
201908_at	2100.52	1901.29	1197.6	1381.28	1869.65	1468.79	1640.77	1981.28	2609.44	1967.22	2262.53	3220.56	1415.78	1785.48	2885.88	2054.65	1792.71	2725.65	2708.96
201909_at	8972.27	10209.66	10562.38	8371.24	8149.41	13664.14	12250.58	563.46	374.86	468.87	263.4	647.41	374.57	224.02	353.34	337.29	495.09	381.92	278.94
201910_at	128.72	254.49	158.19	211.89	232.86	239.71	232.94	190.61	578.88	974.5	290.74	805.63	282.7	411.42	396.17	230.41	875.85	608.9	391.15
201911_s_at	586.17	465.52	539.23	537.35	571.1	484.7	643.3	726.16	397.12	498	420.15	485.29	533.19	350.35	482.5	472.61	235.67	342.35	232.44
201912_s_at	1843.13	1817.52	1554.84	1708.72	1988.94	2478.76	2201.52	2178.07	909.02	754.15	1888.67	818.33	647.33	2305.86	900.62	1230.74	1407.19	1674.92	1686.01
201913_s_at	1073.27	1395.71	966.34	1343.92	1311.22	1615.04	948.62	656.67	1269.05	1023.33	837.69	1656.21	1181.1	919.68	966.39	1030.46	1244.67	1001.55	1256.94
201914_s_at	686.36	584.32	675.94	686.65	501.7	577.27	394.5	541.55	792.71	694.37	810.09	716.26	1033.2	544.72	1080.37	811.15	985.44	898.93	656.17
201915_at	79	246.14	160.17	75.97	237.61	196.36	325.27	284.75	276.72	242.97	254.2	227.57	158.19	143.49	195.95	269.1	131.62	200.72	223.19
201916_s_at	921.21	757.43	1003.35	584.16	623.06	499.94	502.02	970.77	1104.6	1193.15	1331.58	1071.52	674.52	569.58	1096.79	1375.48	1322.9	1001.25	812.68
201917_s_at	719.02	820.71	768.5	1482.8	1402.16	1503.89	621.94	1633.46	3654.13	1651.51	2092.3	2159.82	6448.13	1546.86	4287.98	2538.36	1988.57	2670.43	2652.1
201918_at	979.99	1108.18	656.56	1286.68	971.17	1378.4	1024.51	1737.46	3441.21	1765.68	1629.6	2385.72	5677.2	1430.12	4642.03	3492.69	3011.62	2648.93	2360.18
201919_at	3748.33	5340.21	3904.04	3043.75	2824.08	3041.64	3099.5	4134.78	4706.82	3143.45	3875.26	3275.86	3703.14	3042.01	4602.9	5896.57	4298.21	3509.27	3153.69
201920_at	279.81	470.78	651.99	208.41	149.35	579.04	212.81	438.92	1023.1	1639.59	812.87	1774.86	791.89	656.13	598.8	1057.65	1354.39	773.94	631.46
201921_at	541.84	1012.7	2131.72	1384.65	1626.59	1885.96	1633.05	1498.23	1818.7	2569.59	2323.7	2692.79	1549.14	2248.11	1623.08	1433.39	2763.99	1746.31	1608.48
201922_at	6529.94	4264.03	5558.53	4139.39	4121.99	5128.13	4005.85	3885.19	2499.83	2604.63	4336.48	2180.42	4559.16	4782	2560.31	5480.9	4040.19	4164.48	2674.91
201923_at	1330.31	1806.23	2300.31	1287.8	1113	1409.83	1134.45	1209.9	1154.14	2119.13	2278.79	1774.53	1248.78	1644.06	1186.66	1792.66	1851.73	1574.81	1538.91
201924_at	5688.23	5247.7	8182.21	5149.7	3101.2	3779.54	3996.34	4036.06	6152.28	4619.6	6927.97	5235.61	4799.85	7309.45	5516.84	10465.99	4974.72	5399.05	5357.53
201925_s_at	1084.69	738.39	2085.31	1076.39	1097.13	1129.29	787.59	706.65	930.41	1236.9	1620.62	721.34	503.82	1144.98	1095.55	1334.68	1758.48	911.15	1250.42
201926_s_at	1443.81	1204.96	1271.96	1130.21	1059.88	951.18	1202.91	886.2	632.9	1259.11	1496.32	474.46	773.31	1163.51	1104.01	790.23	1096.27	1083	1012.3
201927_s_at	178.79	123.46	48.91	35.53	120.78	67.6	41.06	344.02	120	185.59	198.48	93.24	326.33	195.92	210.72	155.58	136.86	138.68	169.62
201928_at	419.69	361.52	478.45	465.49	655.03	596.95	371.49	630.86	559.68	611.55	441.59	467.49	458.69	511.09	824.87	732.62	666.26	466.94	468.61
201929_s_at	665.37	202.53	324.82	443.83	244.86	143.66	328.32	286.25	521.54	437.67	408.32	432.36	291.01	494.96	542.57	364.38	364.32	258.04	295.59
201930_at	1081.31	1126.13	1275.73	918.14	906.93	703.86	918.49	1247.78	993.28	1435.73	1075.28	1523.2	1038.71	1031.63	1082.35	1655.6	1027.16	1066.07	814.82
201931_at	2556.92	5521.44	7278.3	5688.78	8135.52	6539.8	5923.53	5498.76	1684.65	2688.16	4107.9	1992.27	2233.69	4881.6	2410.73	6913.81	4328.58	3209.02	3217.84
201932_at	448.99	653.35	78.05	560.15	725.57	595.2	353.89	880.47	705.39	803.61	887.72	917.92	261.23	968.28	538.1	825.43	833.33	1085.1	1308.14
201933_at	970.64	1108.45	481.87	773.82	636.53	452.46	942.37	1108.07	825.17	677.08	616.35	1706.71	779.16	721.03	810.94	517.71	575.04	812.78	832.44
201934_at	2360.98	3082.64	3358.68	4178.58	3563.06	3140.26	3136	2612.45	3582.39	3393.01	3919.88	3601.04	4124.33	3692.17	4742.65	4207.66	4013.25	4308.73	3228.64
201935_s_at	973.82	839.78	1108.46	1583.93	943.01	983.74	1043.78	1116.39	1437.07	1017.52	515.13	1416.17	1553.97	1032.83	1633.2	514.39	1163.86	1247.65	1169.21
201936_s_at	140.56	467.89	964.61	1078.03	692.15	445.09	442.09	458.34	903.27	448	322.28	731.81	893.36	383.27	743.23	163.03	845.41	488.9	376.99
201937_s_at	268.9	1017.16	540.4	1127.11	598.5	1466.77	501.19	754.51	1419.59	1346.99	1903.8	1308.73	797.09	1497.3	1019.66	1411.72	1455.7	1596.2	2466.68
201938_at	2180.52	1980.81	5317.45	5013.63	4349.39	3984.93	3769.07	3697.21	5491.82	5159.66	4148.4	7253.75	6351.17	5267.8	6323.86	2908.29	8189.21	4919.84	4848.54
201939_at	142.32	137.44	393.09	33.96	84.79	272.13	68.4	320.24	550.38	488.53	335.12	617.9	361.83	427.39	443.81	511.59	493.84	440.21	272.67
201940_at	406.06	589.75	525.58	325.59	241.17	107.82	345.59	660.12	326.27	436.05	580.88	525.19	287.97	452.75	423.11	758	769.9	570.69	368.69
201941_at	698.42	680.96	422.42	641.85	620.43	552.05	705.91	914.6	951.43	859.58	732.7	830.27	783.3	624.39	694.7	891.71	738.82	779.8	752.75
201942_s_at	103.11	170.38	26.48	51.96	37.17	28.74	127.96	34.77	29.37	119.07	198.42	21.07	60.07	200.1	20.12	120.76	204.77	109.31	117.47
201943_s_at	63.88	260.05	234.98	181.37	78.64	90.47	94.4	331.61	124.29	415.7	545.93	309.93	91	369.1	246.57	281.88	490.64	283.48	226.92
201944_at	1252.37	800.58	1419.21	1053.42	1124.19	848.21	1070.36	1061.68	1858.5	3541.85	2486.51	2148.03	1430.27	1922.47	1673.36	1739.76	2635.93	2151.02	2421.7
201945_at	974.35	1400.35	751.23	1002.9	1055.06	800.03	1148.12	1034.22	644.18	617.71	390.23	746.94	817.15	598.12	433.22	454.24	457.02	476.64	567.14
201946_s_at	1042.74	1204.81	1070.77	1172.15	785.58	835.75	976.71	1639.34	906.79	1133.03	2341.99	1314.82	960.71	2648.54	977.04	1908.75	1924.37	1860.31	2343.55
201947_s_at	2514.01	2684.31	3784.46	2709	2507.3	2591.52	2257.73	2742.4	2204.67	2617.21	3388.52	3464.86	1683.67	4201.81	2086.15	3461.2	4621.76	3324.25	3576.46
201948_at	421.43	211.66	485.27	422.8	217.09	232.13	389.83	281.6	771.55	783.77	612.36	478.96	540.82	477.33	609.82	585.92	609.12	506.72	467.23
201949_x_at	2463.91	2645.77	1785.99	1864.99	3342.36	2404.28	1891.52	2293.8	3260.2	3264.21	2796.99	3348.84	3707.94	2498.45	3628.95	2526.98	2791.6	2898.77	2684.04
201950_x_at	3316.94	3043.81	1682.29	2748.57	4121.16	2789.35	3083.4	2746.77	1890.2	3639.27	2520.93	3387.49	2638.23	3680.85	2997.25	2228.9	2258.66	2773.73	2462.5
201951_at	157.08	25	29.23	17.57	9.59	8.67	7.5	16.98	21.97	234.8	4.86	145.71	20.94	8.92	43.66	45.12	21.74	25.26	9.66
201952_at	584.93	614.18	455.19	324.15	368.13	330.5	362.16	355.58	481.57	728.9	406.67	1057.9	612.76	421.56	447.65	446.28	587.33	465.23	321.73
201953_at	1542.68	1566.41	702.68	1493.43	1608.4	1871.22	1153.32	1493.55	708.26	1352.98	1031.34	1551.9	1524.91	936.83	1064.21	726.83	886.89	753.78	1141.96
201954_at	456.02	545.44	330.37	567.08	541.99	504.49	485.02	436.97	1332.53	3993.65	1127.55	2426.52	2027.21	673.12	1432.56	501.56	1572.68	1747.2	1289.85
201955_at	944.32	1064.18	1031.91	731.64	669.21	946.71	955.21	939.76	1285.89	1942.45	1250.78	1905.54	860.15	1434.82	1127.33	1448.52	2068.17	1326.51	1522.02
201956_s_at	3555.73	4032.64	6072.38	3398.59	3820.02	3931.31	4395.42	3525.21	2470.89	2124.52	3514.09	2470.64	2772.17	3471.96	3049.4	4448.55	3408.36	3289.61	3204.06
201957_at	3739.6	7893.23	3968.75	6715.77	4004.24	4368.42	4369.5	5583.6	4175.1	2506.44	4130.63	2564.62	3378.64	3751.84	3462.98	3370.99	3716.75	5710.02	4320.35
201958_s_at	38.17	56.73	40.48	87.1	350.53	101.4	301.3	475.95	66.3	133.51	461.64	20.54	24.7	1022.66	305.5	399.77	340.94	597.13	621.19
201959_s_at	841.02	142.59	877.23	715.49	434.43	367.46	589.79	777.88	2002.75	1617.42	1210.8	1184.6	1748.19	815.1	1804.99	1688.86	1614.2	1755.49	1335.69
201960_s_at	957.93	1103.55	2514.81	1400.15	994.12	1239.57	1028.68	1267.9	2702.38	2520.05	2081.31	2164.39	2082.99	1146.82	2841.23	2167.32	2687.86	2557.76	2422.04
201961_s_at	166.81	120.58	414.81	306.45	310.35	102.83	139.2	105.25	71.07	94.01	79.98	187.66	90.28	471.1	65.74	74.22	73.53	243.81	168.76
201962_s_at	691.45	627.19	790.83	521.53	442.71	673.52	874.14	390.45	300.79	362.26	437.02	166.21	67.25	387.49	357.05	415.4	375.26	410.49	526.83
201963_at	2766.34	5659.25	5121.99	5828.53	8893.58	8530.18	5765.12	6103.08	4265.13	4408.31	5258.2	3195.64	2992.36	3391.56	4896.78	10958.98	5119.5	3320.11	3409.9
201964_at	853.35	813	709.35	713.33	637.97	776.5	93.58	493.23	1795.35	1393.03	1487.1	756.48	878.46	970.63	1113.19	1304.14	1626.46	1310.17	1342.04
201965_s_at	389.62	1083.63	412.62	802.58	758.46	772.87	301.97	491.08	1385.35	828.42	1083.11	971.83	1082.69	1019.43	961.25	714.69	1726.6	1178.65	1268.28
201966_at	6068.45	8654.45	9998	11247.55	8558.35	8843.09	10363.44	10093.56	3201.3	4403.57	7940.5	4437.47	6479.56	9615.39	7303.37	6271.21	4884.38	5970.13	7805.3
201967_at	1238.23	805.88	1027.71	516.38	737.52	628.35	640.15	781.87	1846.44	1457.53	584.28	902.35	702.6	542.72	1602.04	1087.59	1066.73	966.16	890.14
201968_s_at	42838.86	42725.4	46634.71	34413.61	33223.1	33679.14	37679.94	20600.22	6805.01	9866.55	14268.95	3935.43	9366.46	17353.4	11339.18	22104.13	8505.53	11099.63	13325.75
201969_at	743.86	467.63	409.72	724.99	453.43	577.87	525.33	643.02	765.99	501.35	761.87	393.92	569.86	622.94	727.19	643.96	785.71	516.92	448.6
201970_s_at	61.61	44.37	60.72	50.84	28.88	29.62	24.26	62.56	648.39	611.31	468.98	483.1	31.16	300.48	710.05	358.8	819.9	610.97	392.17
201971_s_at	410.32	214.65	159.08	56.87	319.27	245.99	248.57	355.85	61.4	672.78	375.66	163.55	215.21	252.27	422.66	187.59	322.87	318.4	266.11
201972_at	1091.98	831.36	1207.39	1083.43	1020.77	1368.26	1123.86	1313.44	2463.97	2310.5	1454.72	2811.25	2018.27	1641.85	2172.46	1685.32	2400.36	2328.26	1792.95
201973_s_at	3431.54	3471.92	4457.96	3816.72	3576.28	2907.84	3729.51	2795.01	4880.78	4199.05	4183.17	4492.35	4269.91	5522.94	3787.39	4360.19	5692.35	4075.75	5558.5
201974_s_at	719.33	1335.24	765.78	557.02	645.42	1026.58	841.77	1254.74	269.14	482.05	350.65	511.97	587.18	289.18	421.2	465.24	193.98	198.84	335.44
201975_at	3292.86	2395.27	4950.36	6221.78	4971.49	6435.65	4779.07	2937.98	3556.37	2560.66	4100.89	1333.59	2294.74	3158.05	3368.69	3536.26	3608.85	3764.69	3142.15
201976_s_at	572.56	543.03	851.27	636.92	627.8	317.11	704.92	694.78	1025.9	955.07	767.44	1359.36	1012.13	889.9	1504.43	918.94	1103.16	1559.06	832.54
201977_s_at	463.66	666.38	819.38	849.08	758.7	636.51	822.76	1132.83	552.1	447.29	743.15	678.01	1008.32	375.72	859.2	658.48	454.48	647.88	597.85
201978_s_at	374.78	296.41	868.74	957	432.3	387.56	775.12	448.45	755.14	307.18	594.8	239.25	566.08	866.9	529.88	1317.96	918.05	742.58	1020.12
201979_s_at	377.17	642.32	312.28	745.05	874.22	685.72	746.46	791.66	481.82	478.51	676.23	581.42	257.22	795.03	387.64	475.6	347.36	619.49	681.08
201980_s_at	538.89	520.15	652.53	433.57	611.7	420.99	304.27	676.77	655.84	1280.67	989.59	1228.44	1000.62	740.3	1155.26	955.97	1040.88	791.06	586.38
201981_at	354.4	334.61	190.43	256.05	128.6	141.84	238.56	142.44	158.36	134.19	121.87	157.85	230.48	68.21	151.24	135.74	98.32	122.11	106.04
201982_s_at	66.78	98.19	72.09	109.66	115.98	502.35	85.27	33.16	125.34	44.73	90.29	171.45	110.85	62.86	57.14	157.35	58.69	48.68	154.98
201983_s_at	2473.19	294	288.43	759.02	834.35	679.83	573.37	996.95	586.96	863.96	740.98	795.1	1504.01	458.11	1616.35	1302.6	730.48	894.1	918.52
201984_s_at	918	514.4	662.92	277.7	400.47	526.36	584.77	576.27	425.6	544.37	500.83	452.59	661	434.87	659.63	621.13	333.61	558.82	385.88
201985_at	730.63	724.34	817.01	721.32	603.79	648.93	765.21	821.84	518.69	903.55	830.41	417.79	348.19	999.44	518.15	1078.72	959.06	686.82	728.18
201986_at	2764.21	1114.79	1144.93	1783.91	1419.76	1113.43	1911.9	1723.3	2139.09	1706.15	1423.5	1743.04	1520.08	1246.73	1936.45	1142.13	2245.54	1943.94	1719.24
201987_at	1426.32	1444.95	3355.99	2489.89	1777.14	1739.29	2092.56	2947.28	4305.42	2852.21	2500.16	3579.54	2356.81	1683.47	3527.25	3467.45	4175.42	3654.46	2743.64
201988_s_at	839.85	734.28	571.64	617.62	664.87	621.61	890.89	778.87	575.42	850.41	694.26	557.12	512.91	748.87	409.72	657.93	483.26	372.33	563.35
201989_s_at	845.52	890.35	1000.09	668.48	569.47	765.95	848.68	889.12	940.02	1525.21	984.34	1108.02	827.53	1026.12	912.13	1114.98	1227.94	1206.33	707.11
201990_s_at	404.51	310.33	555.16	360.99	324.92	263.16	412.28	247.47	408.24	844.92	357.64	608.76	482.89	439.22	432.22	775.4	532.16	439.5	350.76
201991_s_at	4106.91	1760.66	3616.04	2692.66	2893.59	2936.81	3608.84	3619.42	5684.28	3739.97	3798.48	5136.04	3788.2	2480.57	4612.46	4526	5844.89	5376.93	4220.77
201992_s_at	659.21	1119.92	1062	1058.73	717.78	1037.14	1105.91	1560.67	897.19	964.3	1087.85	928.1	1102.51	907.72	1022.01	632.68	654.38	1269.65	1251.01
201993_x_at	3722.55	5264.94	6775.73	4498.72	3780.93	4229.56	3922.37	4716.47	3427.71	3419.5	3599.98	2610.34	2012.77	3333.72	2759.94	3575.95	3647.34	3037.84	2665.07
201994_at	7384.13	9769.03	15636.31	10401.91	9427.19	10968.17	11297.75	9707.31	11875.85	7730.51	9208.75	13665.01	9812.42	10188.03	9241.44	8685.75	10157.49	7895.57	9052.93
201995_at	566.24	340.83	473.45	331.69	341.72	305.59	293.27	569.22	924.26	885.83	443.14	467.35	961.24	363.6	891.59	284.97	576.32	667.22	496.07
201996_s_at	367.22	128.78	390.19	439.12	428.25	341.2	156.13	280.41	492	393.28	406.36	564.38	800.95	261.31	586.23	509.27	347.19	560.26	556.6
201997_s_at	1426.29	1115.71	951.99	1301.87	1660.7	1659.99	1611.92	1746.25	1480.03	1707.58	1732.58	1217.36	1349.38	1161.67	1694.15	1670.31	1740.95	1855.48	1948.08
201998_at	1104.03	1022.53	993.97	525.77	937.89	875.75	737.5	1353.03	1247.77	1330.55	1276.76	941.18	1349.6	1372.11	1011.78	1037.96	1319.59	1440.11	877.73
201999_s_at	3079.68	3155.2	3540.73	4321.03	4813.35	6536.85	3005.34	2505.64	5767.02	5845.36	5379.88	5932.83	4116.68	6654.17	4172.62	5500.19	7046.02	5466.98	7959.86
202000_at	1719.98	1948.57	2203.47	2818.23	2296.32	2306.42	2436.47	1746.49	1426.95	1293.9	2248.3	911.99	1642.33	1601.46	1150.3	2741.57	1524.14	1184.33	1956.6
202001_s_at	9582.3	6228.42	8653.79	11078.16	9471.77	13709.55	11444.66	5479.78	5367.94	4696.13	6249.08	3287.27	11370.2	6498.14	6410.91	9631.63	5890.8	5246.39	6158.15
202002_at	337.38	193.55	333.61	384.23	156.59	255.04	825.4	500.65	170.88	82.51	90.44	280.41	36.53	62.99	62.56	98.96	86.23	37.14	61.44
202003_s_at	1077.09	1987.81	1421.8	1467.64	2206.08	1629.57	3649.15	2552.45	905.79	1550.33	1345.69	1329.62	1054.76	1636.82	1428.26	1782.19	1390.36	1287.99	1202.83
202004_x_at	1685.55	1720.29	1671.78	3761.6	2833.75	3282.51	2875.58	2401.61	1083.53	2215.35	2015.88	1454.91	1473.26	2489.37	1552.74	2182.84	2135.04	1708.9	2020.99
202005_at	905.08	249.46	352.35	616.14	506.23	512.01	770.71	1070.42	476.75	399.16	419.49	426.67	311.16	293.69	303.96	356.27	371.18	294.3	226.81
202006_at	695.84	641.14	929.54	651.72	513.49	698.07	407.03	1102.12	952.39	1314.02	1169.31	1643.54	697.47	968.36	1224.25	1679.59	1859.06	1129.17	790.46
202007_at	380.39	186.18	356.81	147.36	243.02	125.68	33.44	452.46	733.33	989.29	1895.93	1123.35	763.58	1451.7	2254.82	1157.27	1306.52	1824.71	1116.27
202008_s_at	819.79	614.97	261.59	380.52	501.58	191.76	369.74	778.65	547.11	497.01	919.45	627.4	590.88	1014.72	992.99	585.53	737.59	904.76	524.45
202009_at	1782.89	2420.67	782.32	2821.33	2964.78	3552.23	1708.32	1829.29	1988.81	1109.37	1160.28	885.56	2893.1	2094.77	1482.95	839.39	1698.32	2247.16	2278.1
202010_s_at	738.65	942.28	1077.4	918.61	894.14	904.17	1061.61	1237.17	1034.81	1118.03	1410.07	844.22	731.99	902.68	1032.7	909.54	1252.16	1303.74	1367.17
202011_at	1749.26	1347.2	3076.23	1718.03	1803.67	1587.63	1263.96	2987.1	2894.06	2444.95	2303.41	2788.58	2541.59	2025.14	3494.29	3393.31	3286.79	2387.09	2141.65
202012_s_at	623.17	681.98	509.5	557.59	687	513.2	674.16	694.68	735.45	949.42	1059.11	1038.8	705.55	1122.17	959.14	624.95	750.73	957.56	875.5
202013_s_at	330.76	370.57	437.91	158.67	319.3	235.59	322.86	156.66	525.27	564.87	354.46	567.79	529.73	298.57	509.14	359.88	435.72	408.89	410.66
202014_at	243.99	566.54	374.2	76.11	425.93	512.81	554.04	385.49	485.15	477.17	808.83	836.96	502.94	412.39	375.14	271.75	399.28	905.23	677.91
202015_x_at	157.68	8.89	120.53	97.64	127.75	109.95	67.63	150.07	120.12	154.36	103.16	91.89	134.95	68.27	226.78	83.39	133.91	149.22	31.06
202016_at	803.4	906.27	1005.74	693.76	864.19	938.43	416.19	1541.57	3928.48	3998.49	1834.69	5606.92	2765.03	1780.35	3833.52	2168.92	3348.77	4257.37	2426.59
202017_at	1580.94	1707.91	878.83	2425.12	2916.57	3597.67	1803.16	1812.93	800.34	1553.32	1773.54	2544.81	1437.79	1251.06	2097.11	1217.38	692.48	1560.9	1281.16
202018_s_at	45.83	58.1	31.41	71.27	51.95	32.07	56.18	52.88	40.07	106.1	19.48	42.24	63.61	26.81	38.47	27.15	30.41	21.27	20.65
202019_s_at	1110.19	1778.19	2006.27	1676.35	1838.47	1495.24	1801.58	1580.16	928.88	769.48	940.53	487.02	1186.99	1194.49	676.85	1325.07	1459.09	767.09	782.42
202020_s_at	1246.47	1683.27	1202.72	1435.85	1185.8	967.51	1704.97	1968.07	1747.94	1385.84	1729.44	909.49	1013.76	1383.13	1263.51	2589.91	2762.54	2159.87	1283.22
202021_x_at	42926.59	38896.88	44417.25	45128.57	39539.15	43026.85	41864.69	31587.39	17201.36	16354.65	19056.04	9969.63	18169.19	25481.35	19400.26	29311.25	15274.32	18523.05	21302.7
202022_at	977.54	463.81	645.83	667.1	735.92	609.5	412.17	560.85	788.57	578.7	638.5	764.79	390.01	467.16	326.97	333.17	442.3	367.57	335.24
202023_at	479.48	89.9	263.31	136.12	245.74	163.61	78.77	61.16	272.01	80.56	199.97	426.74	194.38	396.03	545.73	315.87	808.7	421.39	138.72
202024_at	1606.41	1419.85	1064.23	1443.71	1336.22	1429.02	1326.75	1148.17	1089.49	1079.55	1207.91	1246.69	1039.69	1501.04	860.97	943.39	1045.03	1356.04	1203.91
202025_x_at	1432.19	1468.04	1419.13	2082.54	2191.39	1656.6	1919.88	1555.16	1193.73	1030.02	765.85	1597.19	1005.43	1159.73	809.47	975.88	942.65	838.64	821.87
202026_at	3433.16	4148.14	5517.23	4680.8	6002.2	5754.8	7049.63	4647.73	2606.12	3606.27	4316.03	1886.69	2655.65	3645.24	3126.51	5913.17	3440.03	2892.29	3905.75
202027_at	953.14	450.48	946.65	698.42	561.71	657.63	686.43	910.56	985.15	1034.14	878.33	1066.68	997.48	723.73	913.02	675.68	1333.49	613.08	1286.07
202028_s_at	2648.34	2553.83	2907.87	2990.17	4838.95	3617.57	4534.6	3661.84	3069.83	1651.48	2130.38	1798.83	5976.23	1687.63	2573.25	6955.16	2166.69	1271.09	1290.33
202029_x_at	52328.68	39616.9	45385.93	40444.8	42601.37	61176.93	40898.7	26793.3	14644.53	15651.35	15531.35	17591.16	28832.28	20768.73	18029.51	19059.47	12036.66	15096.65	13145.68
202030_at	2120.88	1959.08	1034.98	1600.16	1874.56	1482.91	1464.12	1783.45	782.35	803.45	1375.21	1365.55	1242.24	1020.17	817.15	1389.88	787.42	795.18	1196.43
202031_s_at	889.96	1035.27	984.08	990.43	1081.44	784.59	1111.54	1083.38	1383.3	1015.08	1208.73	1278	1447.61	1331.75	1409.93	1467.86	1043.58	1359.38	1415.61
202032_s_at	1820.11	2408.14	2333.07	2288.56	2073.43	2137.41	1671.48	1300.04	1069.51	838.05	1052.32	269.62	804.88	982.88	1340.22	1020.84	527.93	889.36	811.19
202033_s_at	2572.83	2345.75	2027.52	2075.88	2428.12	1986.99	2401.28	2303.99	2100.5	1717.59	3417.81	2570.5	1973.8	1330.99	2389.5	3362.14	2292.89	3568.39	2461.35
202034_x_at	529.5	476.64	883.83	440.32	741.54	616.69	540.34	464.72	1019.89	622.93	871.95	644.23	464.02	629.77	802.03	910.53	784.08	677.55	642.62
202035_s_at	73.49	160.43	112.21	208.36	175.89	232.24	234.76	108.08	206.18	115.12	139.21	72.73	194.99	134.81	71.31	87.43	74.12	128.46	171.52
202036_s_at	320.49	287.06	91.79	118.48	218.31	149.2	153.8	408.82	375.68	283.17	289.01	401.61	62.13	65.19	100.19	151.04	333.24	335.17	208.69
202037_s_at	508.35	633.3	427.46	667.39	543.82	513.55	607.7	634.42	507.07	511.59	476.72	484.42	618.2	391.85	293.23	479.59	366.11	419.46	353.35
202038_at	1670.72	1277.23	3459.32	1182.54	1454.02	1099.32	1456.74	1912.63	3367.83	1967.5	3294.86	2634.91	2154.3	1900.82	3061.88	3601.18	2424.41	3463.44	2579.76
202039_at	6881.45	7098.1	3312.08	8459.53	6475.55	7337.6	4697.17	5578.2	6617.99	3950.75	4701.14	6084.07	7446.49	8213.35	7370.15	3102.33	4441.02	9972.12	10519.91
202040_s_at	659.38	534.43	576.32	735.38	436.84	558.27	482.68	923.57	814.92	878.66	556.05	1016.22	1741.1	613.93	1471.25	1246.83	887.73	1101.04	1028.79
202041_s_at	1924.63	2217.07	1427.66	1896.03	1479.02	1988.21	2260.45	1803.05	1361.33	1672.47	1561.51	1849.19	1395.58	2321.61	1580.7	1196.1	1926.13	2345.07	1814.61
202042_at	896.3	750.28	582.04	694.79	626.87	721.17	714.92	843.25	1719.09	968.84	1161.83	1624.54	1085.75	1471.08	1508.21	886.47	1607.98	1499.08	1365.69
202043_s_at	667.91	488.33	449.25	752.87	634.46	973.12	766.44	597.47	923.72	873.66	1067.84	1158.8	786.52	1192.97	459.33	566.74	969.82	858.67	855.41
202044_at	189.98	76.6	109.18	43.38	63.8	128.65	59.28	258.15	103.2	77.78	417.22	57.43	304.9	427.67	293.99	226.3	228.01	389.02	472.9
202045_s_at	1385.56	758.58	523.19	457.57	572.06	710.65	844.74	869.96	446.09	418.41	495.71	669.21	736.81	577.35	670.59	280.77	377.65	552.41	506.48
202046_s_at	595.94	316.97	267.01	219.69	388.4	319.78	447.53	673.16	294.7	422.05	499.3	402.29	383.33	365.29	444.91	301.77	106.19	425.96	413.73
202047_s_at	1800.89	593.42	804.09	1088.21	672.01	790.49	787.42	1197.08	1420.91	1750.96	902.92	1357.46	1842.19	913.82	1710.71	843.71	886.25	1495.13	1292.02
202048_s_at	334.53	606.36	186.06	220.94	196.7	265.9	183.39	326.74	914.99	999.95	455.07	1005.74	717.91	832.04	728.94	378.46	632.3	893.55	470.73
202049_s_at	492.4	445.52	542.76	391.22	487.93	335.33	406.46	281.73	668.52	412.88	433.09	384.39	515.24	565.17	447.55	411.02	604.94	754	528.02
202050_s_at	786.55	1399.58	880.02	1272.87	999.22	588.77	786.44	1563.72	853.83	764.18	755.52	740.95	797.16	830.37	1004.96	818.68	846.71	1101.04	865.95
202051_s_at	1069.49	1353.73	1122.81	733.9	811.29	973.75	917.55	1185.83	955.28	1051.43	990.34	1313.63	1079.97	935.42	1144.46	1232.91	1227.71	1074.88	937.04
202052_s_at	50.3	61.06	23.37	37.82	42.68	69.56	75.01	148.47	520.52	495.93	185.7	479.66	415.85	88.76	402.32	259.55	366.72	510.18	291.35
202053_s_at	1482.66	1497.83	1203.83	1574.79	1721.65	1264.32	1700.75	1952.15	1327.1	1382.52	1421.68	1803.25	2477.8	1500.59	1898.87	1370.14	1546.98	1364.17	1697.74
202054_s_at	1349.26	1531.73	1809.81	2251.98	1985.77	1896.26	1293.15	1324.22	1663.65	960.65	1388.49	579.3	1192.92	1938.68	1376.66	2595.78	1691.2	1103.64	1417.41
202055_at	2410.45	2858.21	2817.31	3494.43	3154.85	3149.09	3259.53	3284.96	2310.65	1691.24	2688.83	1179.86	1850.84	3669.05	1685.1	2317.93	3015.28	2341.34	2872.91
202056_at	1485.94	1609.3	1989.18	2711.48	2254.69	2936.56	2446.73	1782.34	1738.33	1179.91	2568.18	894.45	1584.98	2820.8	1420.34	1581.13	1189.66	1912.39	2387.4
202057_at	341.9	389.52	717.71	369.78	408.94	451.03	387.43	308.69	700.14	281.4	546.81	329.98	410.8	564.5	539.97	507.64	347.11	566.44	609.01
202058_s_at	947.22	1369.86	661.85	1201.4	1475.96	1347	1334.66	1476.28	730.92	678.67	1361.21	575.34	450.88	2666.67	841.21	620.78	876.59	1264.95	1588.43
202059_s_at	1915.7	1607.98	1408.31	1718.21	1330.69	1327.94	1870.3	1838.25	1279.06	1074.81	1580.09	1495.08	1300.99	1724.4	1251.34	1155	1272.04	2027.78	1978.8
202060_at	953.8	833.7	1033.1	1019.58	1163.4	1093.7	1042.31	963.33	990.51	1420.99	1260.31	893.73	846.6	909.17	893.27	986.84	1198.68	1118.64	1480.85
202061_s_at	2368.31	2074.51	2909.48	1899.75	2309.85	1938.61	3175.41	2508.58	3423.03	2603.14	3293.34	3404.8	2237.07	3089.98	2589.89	2040.07	4760.33	3083.59	3847.56
202062_s_at	460.66	278.34	250.74	400.43	141.38	276.91	204.17	166.04	237.33	410.89	513.81	378.87	489.08	469.62	401.77	314.53	398.79	481.5	771.47
202063_s_at	286.78	163.67	239.42	288	161.42	68.44	111.71	70.1	361.49	258.05	298.77	238.44	206.39	222.68	156.83	166.99	234.29	157.24	164.65
202064_s_at	145.31	250.73	163.8	114.46	228.86	86.31	135.69	341.9	354.74	195.63	415.39	75.14	69.04	530.49	158.08	315.2	343.31	288.03	238.85
202065_s_at	844.96	678.02	470.7	351.71	419.19	234.28	620.87	515.16	401.17	193.33	259.82	128.97	507.04	302.34	476.7	204.05	301.58	283.21	273.81
202066_at	669.33	578.25	618.59	641.85	649.36	601.77	642.58	666.98	1243.68	1226.26	777.36	677	684.4	801.05	1192.96	1064.16	954.09	790.42	808.29
202067_s_at	435.19	233.97	51.05	43.34	159.44	50.4	44.18	107.7	32.67	34.61	61.41	142.53	46.75	28.02	151.02	25.8	21.03	178.87	64.45
202068_s_at	382.67	506.98	493.92	574.71	462.28	458.22	388.91	561.73	826.48	1141.89	626.38	660.6	827	492.14	607.8	640.86	932.6	728.7	717.59
202069_s_at	936.44	1682.26	1686.68	1673.94	3006.39	1965.46	2496.49	2162.78	545.72	1168.09	2649.62	529.34	431.22	3194.52	792.47	1955.93	1408.26	1512.49	1593.99
202070_s_at	1188.52	1139.36	1404.57	1673.61	2038.76	1381.82	1558.7	1162.88	1010.51	1015.34	1123.11	1156.02	839.44	1344.6	935.8	755.22	703.22	1092.89	1159.59
202071_at	1361.61	2113.33	1185.3	1256.86	1400.71	2333.93	893.16	1508.03	1761.17	1758.24	1474.13	2115.46	1203.25	1699.83	1313.34	1466.47	1866.14	1728.36	1983.26
202072_at	997.59	496.46	691.27	1122.63	648.3	702.51	109.46	624.47	852.71	252.24	229.74	75.94	924.84	906.92	425.69	98.37	204.51	66.37	203.27
202073_at	3583.88	6066.47	8891.34	4140.34	4973.28	4336.88	6255.4	5340.04	5287.9	3861.69	9207.61	1786.9	3055.22	4522.86	4539.5	12955.96	5598.89	4514.05	5826.74
202074_s_at	13684.39	9280.33	16403.3	11397.03	9917.02	11389.61	13618.36	9906.66	4521.69	6064.86	10374.48	2201.59	5796.23	7806.37	6787.62	8861.46	4950.85	5914.98	6906.11
202075_s_at	301.77	97.3	142.85	50.27	86.93	118.32	41.01	394.83	792.8	5754.51	464.07	3563.62	589.42	624.87	1015.41	308.42	488.58	1114.49	690.56
202076_at	1663.57	1913.23	3774.88	2232.72	1700.91	2048.68	2331.35	2056.47	3337.12	2881.98	3896.22	3008.92	2310.83	3316.73	3112.73	3487.62	4717.51	3996.01	3317.15
202077_at	13068.71	14207.4	25103.4	17422.15	26643.59	24304.31	19617.02	15213.32	6180.21	5618.43	9578.84	4489.95	7372.66	11670.56	7239.35	13880.35	9027.48	7405.3	8084.79
202078_at	2992.68	2471.16	3769.87	3119.86	2865.2	2781.01	2956.84	2312.57	1513.47	1419.42	2651.4	730.2	1194.58	2828.04	1160.26	2736.3	2500.83	2025.57	2697.45
202079_s_at	423.09	870.26	641.09	671.9	386.3	677.98	551.26	656.98	728.93	602.88	572.63	568.79	730.39	678.46	1058.91	504.53	792.33	621.45	853.83
202080_s_at	196.15	1885.95	1730.55	2127.6	692.41	1256.49	1236.81	1106.19	1935.92	914.99	1030.45	901.49	1506.88	1251.3	2031.47	1490.03	2143.07	2001.68	1964.87
202081_at	2002.1	1650.07	2863.11	1182.55	1604.26	1131.5	1526.25	1839.32	3215.61	3878.25	2331.55	7248.15	3459.49	2615.23	3513.35	1875.92	3291.01	6489.76	6168.76
202082_s_at	1222.13	928.55	635.34	1535.89	689.2	1404.76	891.53	1254.41	778.06	615.49	834.4	1501.9	2392.26	886.24	1419.48	1025.85	882.51	1575.45	1375.77
202083_s_at	355.75	55.12	323.09	312.55	345.96	152.94	222.14	54.98	223.63	258.43	416.45	297.27	309.55	314.4	316.94	335.46	259.76	413.43	418.67
202084_s_at	2753.1	3598.35	2957.26	3796.96	2753.65	3750.05	3580.09	3986.38	3110.29	3103.11	3745.41	3876.41	3646.69	3189.93	4800.92	5700.87	4311.19	5535	4570.04
202085_at	548.43	465.38	687.86	266.65	143.82	308.6	249.35	759.37	502.75	635.42	803.22	579.34	802.89	459.39	578.9	502.53	992.83	735.35	619.13
202086_at	343.26	409.21	300.79	511.01	473.26	416.51	453.55	708.29	14652.47	10537.19	12179.94	13383.39	10752.88	15070	6308.68	4827.74	14640.66	8785.18	17533.31
202087_s_at	1903.46	1113.14	1822.17	1747.42	1239.82	1251.68	2289.65	1675.53	1728.03	4649.69	2666.59	1950.64	1243.23	2399.12	1950.9	1608.88	2534.61	1693.25	2321.77
202088_at	458.42	881.59	1447.74	559.6	507.66	478.84	380.76	433.38	1283.56	1237.91	1255.65	958.8	672.72	1156.54	966.86	1209.01	1720.22	1506.49	1260.85
202089_s_at	472.89	642.97	550.22	312.02	682.72	524.58	407.54	695.07	662.46	750.84	807.17	462.53	619.8	760.51	627.84	557.02	876.15	903.59	767.55
202090_s_at	13612.92	14863.56	25280.37	23535.58	28869.39	27226.82	26327.67	16563.63	7712.56	6552.42	9011.95	6153.39	12871.23	11277.27	10582.03	9631.81	6134.36	8034.79	6996.6
202091_at	388.53	409.77	144.92	213.38	48.39	225.07	402.31	247.79	298.41	125.93	214.15	230.16	93.84	203.06	250.75	195.91	180	122.22	165.4
202092_s_at	1426.37	1588.83	1385.51	1737.24	1548.11	1296.3	1927.45	1750.32	1078.35	1400.71	1261.55	857.16	1348.68	1534.29	1004.42	1038.54	1196.05	1111.04	1171.82
202093_s_at	875.22	691.9	457.7	718.49	301.53	638.01	713.68	622.62	644.02	574.21	514.32	530.13	464.09	631.72	452.52	326.83	526.76	534.08	632.45
202094_at	835.99	54.99	63.71	77.74	328.35	77.17	114.56	170.29	143.93	286.06	75.25	341.63	220.6	47.45	104.15	56.33	42.25	55.35	104.58
202095_s_at	209.29	55.87	222.29	298.58	99.4	63.9	401.31	669.97	27.23	210.07	23.64	227.14	62.99	52.6	218.32	61.56	46.23	148.44	119.54
202096_s_at	585.27	1134.82	764.25	1422.46	1440.68	1190.68	827.96	1268.53	1688.08	2803.52	1678.16	2607.6	1983.12	1680.83	1618.01	1075.63	1775.92	1569.25	1851.09
202097_at	872.82	1234.45	1052.26	912.85	1019.03	1138.47	1008.33	1139.85	1597.92	1858.32	2031.17	1193.02	982.91	2046.98	1608.34	1936.91	1814.52	1693.26	1549.25
202098_s_at	874.09	699.82	628.51	819.3	777.99	653.48	682.59	391.06	1110.56	770.15	633.21	1588.15	788.74	869.88	926.43	658.18	1318.42	938.66	854.71
202099_s_at	159.12	132.74	101.34	193.43	170.39	265.87	197.97	136.78	96.46	60.58	146.52	111.57	85.38	126.83	75.46	113.46	60.82	88.07	138.52
202100_at	1238.3	792.76	1355	1281.79	1423.76	1000.21	1235.06	1184.42	1165.84	1860.32	1425.49	920.07	1621.6	1188.94	1728.21	1142.75	1304.48	1020.69	1041.45
202101_s_at	431.66	471.29	177.08	401.48	360.69	719.51	305.75	413.78	387.34	569.22	547.32	273.61	92.06	291.99	370.82	345.79	566.88	244.96	284.64
202102_s_at	1995.8	706.96	793.31	1643.93	2102.96	1942.68	1447.88	1637.05	4878.37	2890.31	2462.07	4555.24	4330.05	3874.62	3612.1	2744.17	2538.47	4007.84	4626.48
202103_at	1122.59	422.9	491.89	732.42	1029.16	906.01	723.37	752.92	1100.66	465.96	1136.57	731.74	436.41	1377.85	742.35	942.38	760.75	1083.3	1079.9
202104_s_at	481.43	1398.72	589.19	571.77	996.2	867.46	674.25	844.59	786.78	537.59	986.68	1087.45	327.26	1041.18	782.08	736.81	856.98	1029.16	1262.62
202105_at	2140.08	2581.71	2753.59	2121.89	2231.73	2372.42	2291.7	2029.87	1309.13	1177.7	1392.71	1286.32	1609.06	1727.66	1333.64	2102.95	1669.69	1442.1	1223.51
202106_at	1206.31	902.19	699.18	767.84	625.23	813.21	1043.39	1238.36	1115.44	1098.96	756.02	1448.18	1081.89	1153.42	911.76	820.08	1310.03	1004.02	1026.87
202107_s_at	592.11	1129.49	638.94	546.63	534.04	568.99	784.71	995.17	823.41	663.62	906.14	727.35	497.05	1035.82	762.03	1083.76	799.23	628.73	878.81
202108_at	1203.87	1121.78	898.77	1068.35	1027.48	1047.67	815.6	1057.61	951.1	1406.25	1144.48	1733.78	919.71	1232.04	1069.95	1695.62	1428.41	911.57	1216.48
202109_at	936.56	1093.51	759.36	1146.4	1019.36	706.68	579.9	962.69	1018.04	813.54	682.1	1411.83	785.52	731.59	512.84	846.52	825.81	858.6	962.78
202110_at	15645.76	19379.97	31169.81	28805.11	30501.93	35232.34	21080.29	20158.1	8279.44	9375.2	9344.07	7613.07	16040.27	11325.02	15257.06	9550.66	6774.22	7584.44	6055.83
202111_at	146.44	75.74	92.33	48.47	55.19	72.22	59.6	63.51	64.93	192.76	92.87	1047.23	61.84	43.33	228.69	54.08	206.86	23.71	190.91
202112_at	2924.62	3881.04	2954.43	1923.83	2802.89	2500.69	1528.16	5152.49	2493.92	3746.25	2212.16	3420.41	4124.53	3206.96	4969.23	4212.87	2551.31	2440.21	2889.01
202113_s_at	1009.9	880.81	1199.94	766.82	853.95	940.99	1079.49	725.51	648	1676.81	1594.44	651.99	385.94	906.01	801.29	1341.17	1108.53	1192.66	1014.68
202114_at	731.94	368.65	820.29	587.43	376	486.75	665.4	530.29	488.31	1267.7	628.24	602.77	282.25	448.59	439.3	797.88	739.16	459.34	447.11
202115_s_at	506.65	893.14	545.91	510.47	1026.47	908.16	608.11	287.59	966.38	651.57	982.25	806.66	283.99	915.94	647.28	523.39	737.88	846.14	810.38
202116_at	294.18	127.49	202.84	490.06	153.92	373.83	265.33	850.64	581.01	434.47	785.44	755.14	620.76	678.14	654.52	684.3	504.45	737.28	527.46
202117_at	1702.61	1218.77	1196.16	1498.67	1078.36	1251.09	1194.2	1935.95	3031.4	3466.52	2431.56	3685.33	3751.01	2377.97	3830.24	2508.44	2499.65	3223.08	2642.88
202118_s_at	659.94	744.22	388.1	960.12	643.41	545.51	456.91	585.25	713.51	715.12	601.68	1016.29	1060.38	752.12	1497.68	662.21	563.81	974.91	1064.93
202119_s_at	830.91	900.32	1213.51	737.47	636.37	827.67	807.43	1399.3	1387.47	1275.64	1506.82	1327.45	1007	1412.94	1640.69	1368.92	1215.55	1800.94	1563.55
202120_x_at	2060.17	2690.54	1375.78	2391.49	2378.94	2344.97	2260.95	1737.67	1455.86	2102.52	1611.19	1687.39	1897.57	1980.25	1570.47	1284.59	1507.49	1332.79	1462.9
202121_s_at	2006.41	2439.91	2048.79	2071.77	1685.05	1999.82	1923.3	1582.94	2101.32	1821.76	2129.97	1757.41	2802.54	2924.39	1969.21	2184.86	2445.8	2622.04	2354.6
202122_s_at	2052.18	2183.86	885.17	1808.53	1928.56	1399.73	1956.45	1956.56	1459.37	1695.56	1453	5643.68	2570.21	3027.4	2583.62	1355.33	1934.6	2022.67	1996.43
202123_s_at	653.39	1002.59	472.67	731.48	1105.84	485.85	822.44	880.97	1686.64	1636.46	1607.23	2326.01	1849.82	1556.55	1888.82	1497.54	1736.99	2352.64	2123.25
202124_s_at	878.48	121.55	440.42	842.98	652.24	936.6	563.06	1148.55	1449.02	813.9	767.24	1520.33	1281.4	550.98	1898.72	1153.56	2517.65	1365.04	1684.16
202125_s_at	1485.48	1307.78	1642.46	1862.54	1602.32	1267.49	1668.16	1550.47	3139.94	1308.83	1754.66	1886.07	1982.8	1532.87	1902.73	1753.68	3057.01	1762.53	1953.5
202126_at	567.45	552.37	1472.62	843.46	862.19	696.35	662.01	613.15	802.87	1311.72	892.68	598.83	532.41	566.48	654.34	939.11	837.16	624.4	599.85
202127_at	557.68	513.63	584.85	352.4	591.04	401.94	454.44	651.33	1421.33	919.93	976.88	965.67	514.46	582.73	1007.91	983.51	1068.1	804.12	492.22
202128_at	474.75	712.32	525.82	577.61	490.48	505.63	651.71	510.32	1010.73	773.91	889.44	729.19	926.58	825.66	789.53	686.27	764.21	788.15	847.85
202129_s_at	868.01	887.91	867.03	619.81	1006.2	885.96	1707.38	1231.84	442.23	644.93	1548.95	154.83	319.17	1288.07	505.26	816.43	720.03	690.68	966.86
202130_at	2519.8	3266.35	4427.16	2358.15	2277.62	2428.24	3004.14	2061.3	3235.02	3315.64	5555.67	3486.63	2260.55	3248.85	3803.95	4661.97	3592.71	3897.19	4109.81
202131_s_at	753.83	792.03	692.84	1054.59	695.5	803.51	1051.05	953.34	1343.92	1340.76	2810.26	543.93	828.89	1133.97	920.03	1603.54	1251.7	1223.96	1218.31
202132_at	618.57	464.44	273.16	205.18	86.88	262.67	322.22	585.85	435.18	448	474.02	1274.06	503.57	403.67	515.59	275.04	577.52	809.83	383.69
202133_at	770.47	467.91	911.82	365.53	544.62	425.98	429.03	671.67	1273.29	1189.72	820.9	3605.5	1177.96	1177.8	1363.39	1166.56	2752.2	1739.37	927.35
202134_s_at	331.49	374.27	94.77	128.41	230.32	59.1	90.77	176.96	233.2	339.2	451.55	927.42	740.57	521.25	403.77	411.48	479.74	599.58	312.66
202135_s_at	2569.65	3349.91	1766.48	2627.98	2703.88	2332.74	2548.17	2008.98	1511.96	1662.83	1674.56	1567.53	1977.24	1790.55	2286.41	1792.48	1035.99	1969.05	2113.62
202136_at	4520.43	3257.1	4745.81	4624.97	4699.91	3385.27	4733.4	4722.33	4256.01	2806.97	3208	3334.4	4183.33	3136.8	4133.77	6368.2	5068.73	3543	3058.18
202137_s_at	417.2	920.24	670.64	620.18	897.55	595.87	736.4	941.99	780.7	691.87	664.38	364.93	791.33	682.85	686.03	839.31	692.73	568.59	410.57
202138_x_at	5543.21	5779.48	6586.37	5461.99	5424.5	6474.47	5751.38	3173.27	4399.39	3495.44	5841.07	2047.43	4420.97	6268.56	3248.8	4354.86	6971.73	4599.89	7785.94
202139_at	1066.29	1930.46	938.59	1828.22	1700.22	1674.7	1416.88	1228.97	256.75	1081.33	1044.43	396.47	367.52	1050.64	530.74	765.46	482.46	973.6	1041.5
202140_s_at	1122.62	1452.22	1045.74	239.27	1198.34	1391.38	825.32	819.74	735.63	777.12	796.74	1309.43	785.64	799.42	935.91	593.94	514.71	639.24	877.29
202141_s_at	2662.92	4077.7	8286.87	4571.48	4039.38	3878.85	4376.4	3688.75	2810.98	2187.33	3651.37	2091.61	2222.76	6762.57	2615.87	4006.97	3973.48	3136.03	3018.37
202142_at	2740.2	3120.54	4997.09	4232.99	3961.45	4394.42	5414.65	2878.73	2348.71	1677.42	3304	1581.59	1860.67	3473.77	1917.2	3089.72	2853.19	2644.45	2784.25
202143_s_at	1624.53	2712.69	1573.44	2085.89	2213.47	2091.46	3185.05	2067.49	869.84	849.18	1834.38	669.74	702.44	2836.97	911.47	1561.07	1749.97	1629.32	1634.67
202144_s_at	9167.63	10998.27	11312.93	6911.37	5851.72	7734.64	7367.35	3371.18	3414.55	2967.31	4365.31	1613.33	4009.89	5130.68	3478.54	8789.08	3820.41	3831.36	5158.09
202145_at	322.96	86.59	183.38	111.21	87.03	116.98	94.54	115.83	2438.4	5923.81	3032.89	7024.88	1615.85	2583.59	1621.21	448.24	1792.27	3085.9	4452.58
202146_at	413.58	1000.39	1052.17	1829.49	2416.41	2082.42	581.86	1571.56	2888.34	1355.39	2429.8	1693.17	1360.57	2382.77	1784.4	2104.98	1407.16	1740.79	2628.49
202147_s_at	178.37	641.35	397.19	631.64	1167.4	797.7	585.35	935.36	1314.64	681.71	1547.48	555.47	390.69	1341.22	884.67	955.15	930.93	1408.46	1524.31
202148_s_at	779.33	429.33	144.46	174.37	242.75	348.05	528.76	543.39	612.04	309.76	594.81	1257.54	592.59	255.29	451.8	267.24	461.24	421.12	409.48
202149_at	177.04	261.93	598.54	178.34	314.48	190.03	215.91	691.86	697.34	673.41	1041.87	504.99	1145.37	421.07	1149.28	1268.48	591.27	826.89	369.46
202150_s_at	197.3	341.09	58.98	282.74	176.75	100.88	296.61	744.1	387.74	332.35	529.76	563.85	521.01	419.51	598.12	477.32	291.19	409.06	422.97
202151_s_at	3712.65	3498.09	2700.58	4174.15	3655.47	3886.64	5241.48	3752.93	2847.71	2954.11	3490.48	2023.56	1989.21	2814.45	2648.24	1571.42	2440.18	3475.43	3674.85
202152_x_at	781.44	488.16	513.1	1726.38	1298.75	1709.9	1861.96	1711.67	1322.96	1114.26	1293.37	2191.07	2073.67	1552.89	1373.99	1253.79	1056.96	1424.32	1776.71
202153_s_at	150	437.21	601.86	91.45	144.94	86.57	53.39	182.04	804.56	1137.56	585.84	1259.63	715.95	1048.41	794.2	1123.63	1103.14	1332.66	980.3
202154_x_at	803.63	801.4	782.32	1354.42	269.79	709.44	397.13	323.92	1584.07	1447.28	1759	5040.92	1482.19	1236.6	1020.2	564.82	1659.54	1604.69	1544.78
202155_s_at	924.58	814.87	500.28	684.15	1029.97	916.54	958.41	705.08	957.54	1001.58	792.85	1130.03	802.31	719.53	838.6	668.03	801.48	815.82	813.98
202156_s_at	659.6	683.96	545.79	229.78	189.33	158.23	175.76	505.78	1420.81	1458.82	914.89	1445.19	1265.73	1159.52	1271.41	560.84	907.39	1178.23	1016.99
202157_s_at	3055.56	1523.21	2784.76	1405.49	1202.7	1089.07	1908.64	1832.19	4672.63	3891.04	2982.97	6825.94	4407.34	2271.43	4447.4	3910.77	3519.91	3954.9	3825.03
202158_s_at	318.63	338.39	297.18	268.18	478.24	322.16	295.68	327.51	788.01	940.82	747.8	892.22	359.55	581.56	599.58	740.95	1314.39	936.94	805.61
202159_at	947.51	929.9	794	801.38	774.84	829.52	700.76	576.47	714.23	549.3	915.29	995.08	770.44	758.09	826.27	732.65	767.57	554.99	807.07
202160_at	1247.54	959.2	1927.19	1304.06	970.88	1094.49	1027.41	1092.81	1393.34	1120.36	1534.57	1087.67	820	1122.79	1281.71	2018.45	1725.6	1268.57	1102.39
202161_at	553.63	770.39	557.47	779.25	602.2	577	872.38	621.69	664.98	921.22	1239.98	981.53	737.48	842.5	1298.23	434.81	399.2	1041.28	1713.4
202162_s_at	168.08	130.64	207.78	248.2	126.8	294.2	275.87	374.05	357	482.46	592.76	312.3	204.72	306	254.84	252.6	486.57	379.6	384.11
202163_s_at	199.47	227.02	332.58	78.52	136.46	50.96	178.21	225.89	408.67	472.56	249.48	284.68	214.25	243.17	252.13	260.13	248.12	174.92	270.26
202164_s_at	585.43	769.78	695.75	501.51	575.9	482.41	632.86	711.12	689.7	832.32	793.64	597.31	684.78	1033.84	786.8	806.73	995.43	889.35	849.62
202165_at	1283.68	1899.76	3290.5	1618.85	1714.73	1561.02	1936.41	1844.5	1176.98	1041.18	971.74	542.14	757.82	1275.56	1203.55	1785.5	1207.21	1064.33	1259.63
202166_s_at	2343.64	3097.07	2802.31	2720.28	2769.78	3442.07	3373.23	2764.11	997.12	1569.26	3180.99	1037.37	647.6	2991.18	1383.2	3039.8	2145.42	2260.68	2400
202167_s_at	1270.31	1226.03	894.3	975.03	819.48	850.47	1100.97	1460.51	887.95	1126.85	720.03	881.88	691.63	588.31	1001.19	724.03	724.56	915.89	740.43
202168_at	1163.8	1467.64	1612.33	1391.31	1475.11	1255.45	1610.69	1147.79	1393.22	1435.28	2195.87	1392.31	1264.46	1787.27	1533.71	1729.85	1779.36	1903.46	2039.84
202169_s_at	1574.18	2042.87	2923.44	1807.21	2257.09	2194.84	2046.74	1928.63	3633.22	2028.52	3459.52	1739.77	1675.72	2626.12	2786.22	3116.33	2796.14	3135.2	3194.26
202170_s_at	611.21	678.5	515.64	919.72	806.96	714.47	1010.48	1153.33	882.32	954.26	1495.57	764.71	1624.9	1083.52	1177.66	1108.57	880.47	1141.99	1578.28
202171_at	1879.54	1680.69	1912.19	1590.01	971.58	1048.55	1088.51	1852.34	957.63	1048.99	1813.87	807.24	1295.22	1167.38	1299.02	2767.09	1237.52	1370.13	1447.23
202172_at	2200.15	1632.86	2022.65	2365.88	1727.68	1810.22	1669.49	1206.25	1774.44	1430.49	2234.93	663.96	1253.96	1726.19	1877.04	3865.43	1991.63	1790.65	1465.34
202173_s_at	1364.53	522.82	571.36	1325.97	1120.08	1055.96	1325.1	1011.12	1773.41	1028.47	2211.62	627.09	1159.83	929.22	2173.68	2916.25	1541.99	2414.81	1339.69
202174_s_at	3749.6	5959.39	4107.08	2999.66	2376.12	3227.52	4122.24	3770.94	2586.02	2109.91	2565.35	1662.78	1894.37	1699.68	1747.76	4788.23	3610.23	3750.08	2367.99
202175_at	883.12	731.3	505.72	724.02	783.61	585.05	683.39	770.76	1039.67	1080.07	984.14	1813.01	838.92	709.95	1019.36	721.07	622.96	813.17	1226.91
202176_at	247.15	258.56	437.37	322.02	173.51	307.88	354.88	232.74	816.42	538.84	749.83	195.72	349.12	776.13	848.44	892.99	874.03	929.46	808.06
202177_at	1107	1230.72	499.59	1023.68	1010.54	667.93	838.29	1114.61	1442.45	1312.54	905.89	1263.61	1401.54	875.05	1017.34	885.42	1074.73	800.05	885.61
202178_at	49.02	52.58	41.37	69.36	38.47	52.66	52.92	48.04	297.84	58.12	29.67	197.07	307.66	35.55	27.25	16.09	81.85	216.05	32.5
202179_at	105.17	733.98	490.21	647.3	471.85	427.1	575.44	578.65	591.91	641.16	660.12	178.08	271.94	1306.23	669.68	795.5	919.58	696.38	528.68
202180_s_at	575.54	654.24	305.77	600.26	299.43	349.16	380.84	926.98	993.26	1477.94	1050.73	2775.08	1015.79	687.64	1353.6	373.35	930.19	751.69	720.37
202181_at	1058.78	598.14	770.74	950.55	997.29	924.73	715.84	895.5	1581.14	1892.47	1226.41	1275.23	1118.47	1430.81	1003.85	787.75	1480.86	1169.51	1292.8
202182_at	1579.07	1916.81	1186.64	1602.17	1520.28	1616.5	1278.09	1626.97	2989.5	1503.47	1578.8	1514.79	1720.17	1216.72	1959.75	2174.62	1443.41	1230.16	1494.55
202183_s_at	1224.46	1424.9	753.61	2070.35	2082	1994.35	1401.14	1045.38	556.21	628.18	422.21	480.52	595.53	371.12	691.96	434.63	266.75	421.25	458.83
202184_s_at	425.32	540.78	926.56	654.71	594.56	597.98	661.37	827.07	907.81	868.49	1037.95	847.42	670.47	857.79	831.91	1307.96	1142.82	864.13	893.74
202185_at	1608.51	1290.66	1172.09	1528.98	1388.34	978.58	1410.79	2203.35	1504.93	2023.65	1742.37	2744.42	1971.96	1245.86	1783.36	1194.5	1209.85	2085.5	1933.36
202186_x_at	89.75	24.12	40.16	35.41	44.1	19.08	20.41	19.55	17.34	15.9	11.03	9.08	23.49	12.42	14.95	13.36	7.27	5.93	14.4
202187_s_at	1440.53	1467.35	1016.44	1596.55	1869.88	1733.69	1499.92	1152.44	1654.68	1228.73	1827.77	1118.8	1460.66	1631.72	1868.92	1893.62	1887.7	1479.91	1691.89
202188_at	123.3	390.72	302.85	83.86	122.07	79.55	107.16	182.48	114.65	274.64	573.01	567.43	76.69	450.59	49.53	212.71	468.69	476.39	571.36
202189_x_at	987.02	1031.84	1376.08	462.89	685.67	647.88	437.9	1066.92	1589.99	2438.54	1266.31	1520.5	1303.4	731.71	1807.66	1145.75	1243.61	1760.68	1091.45
202190_at	304.9	426.08	121.6	76.25	95.15	88.04	109.67	85.11	52.14	268.82	372.9	158.46	215.75	474.11	202.2	301.99	392.69	403.05	433.07
202191_s_at	826.32	307.82	455.38	833.98	539.97	834.29	124.48	129.34	560.23	1171.78	375.38	533.26	1305.73	447.56	1096.85	599.78	599.02	649.9	550.47
202192_s_at	2044.85	1371.72	1063.13	1649.56	791.79	1277.61	1319.1	1606.29	1403.32	2240.25	1245	1451.5	2236.33	1113.52	1920.36	1142.94	1267.49	1160.38	1048.11
202193_at	256.76	167.77	179.58	200.52	134.86	88.78	254.06	164.64	427.84	456.18	270.47	324.57	184.67	323.16	266.53	291.16	362.75	288.16	231.13
202194_at	1555.98	2601.39	3597.87	2798.38	2768.87	2561.91	2218.22	2218.34	1602.13	2557.8	3407.56	1536.47	1023.85	2613.6	2014.57	6103.09	3249.48	2823.19	3299.94
202195_s_at	333.57	914.97	312.06	261.84	552.33	349.68	564.99	575.74	258.56	442.33	652.94	170.97	131.13	562.21	227.89	674.34	495.35	331.72	366.21
202196_s_at	203.48	186.95	57.23	52.47	120.44	66.96	16.15	310.5	363.96	576.94	221.31	524.31	434.44	184.75	343.98	202.28	720.14	365.95	183.39
202197_at	1586.49	1745.56	1576.53	1143.95	1413.82	1168.18	1194.87	1260.54	2084.25	1282.37	1873.56	1317.46	1196.09	1997.63	1649.01	1899.25	1782.57	2028.24	2210.62
202198_s_at	402.75	169.23	163.07	417.56	227.32	293.81	313.1	394.72	524.41	57.38	350.25	275.03	94.06	193.64	252.61	148.9	239.45	287.13	268.34
202199_s_at	1475.36	1303.68	1150.6	911.08	1031.75	932.41	1070.85	834.04	682.19	525.16	833.35	683.25	791.55	1101.68	483.68	707.62	755.85	554.58	686.3
202200_s_at	870.67	907.35	1015.73	858.41	841.69	716.47	946.94	961.69	1040.25	662.81	904.45	869.81	742.1	905.65	777.06	845.87	1147.07	801.31	972.75
202201_at	1448.22	2535.55	1806.85	3498.49	1716.51	2289.28	1883.28	474.15	890.57	1095.44	1900.36	694.49	1264.12	1321.06	1066.81	1264.05	967.49	1026.22	1545.41
202202_s_at	575.4	528.89	748.99	503.74	398.62	503.91	192.2	896.55	1435.38	2066.31	1266.76	1224.27	1957.88	603.19	2545.21	1026.64	1222.59	1898.82	937.55
202203_s_at	1269.44	372.33	2991.72	793.64	353.72	1753.12	1339.31	2081.59	1538.62	308.44	1560.72	849.68	1127.35	483.47	851.04	542.25	523.54	148.14	1721.85
202204_s_at	1242.43	1583.49	1828.59	942.79	1685.05	1737.66	1637.82	1864.74	1161.6	327.86	1198.39	743.29	929.77	1574.66	834.65	623.94	1104.47	999.6	1439.46
202205_at	222.54	376.89	453.93	323	268.2	489.92	388.75	623.08	1041.63	472.64	1108.54	2050.43	911.6	701.94	812.68	543.63	373.58	919.2	723.43
202206_at	229.4	72.44	282.12	215.49	240.29	232.38	234.55	402.65	394.42	1148.64	433.13	467.64	604.84	278.25	324.3	342.37	461.8	633.43	568.14
202207_at	477.87	227.41	405.37	151.94	350.96	216.64	327.15	83.4	544.67	1346.68	407.32	626.45	392.89	287.71	400.43	436.14	560.24	782.79	439.7
202208_s_at	79.91	67.24	93.66	72.14	249.32	56.08	270.33	137.75	76.33	565.39	37.83	439.08	163.93	57.25	358.11	38.88	265.23	611.65	148.61
202209_at	3135.81	2412.91	3171.71	2356.7	3285.06	5013.51	3073.26	2578.97	1205.78	1177.59	2002.91	820.36	1212.13	1878.58	937.08	1563.63	1459.14	1475.99	1294.49
202210_x_at	368.14	522.99	141.26	578.89	1006.38	309.72	872.97	929.64	888.49	850.81	654.48	479.13	457.02	529.05	564.29	535.19	392	526.94	690.78
202211_at	901.25	568.44	1034.14	698.1	736.47	698.06	639.37	1057.07	1022.39	1138.86	1813.39	1089.12	1023.05	1434.67	910.36	956.1	1188.65	639.96	976.05
202212_at	346	43.14	100.22	428.9	249.28	57.25	59.28	68.69	361.47	373.01	417.36	356.41	308.57	282.58	278.51	199.49	291.18	343.31	472.76
202213_s_at	524.73	604.96	677.74	407.31	460.77	467.69	647.73	557.9	575.03	661.76	681.83	507.63	439.92	412.66	691.58	568.56	617.73	351	356.3
202214_s_at	160.03	228.49	340.32	161.25	24.86	47.18	31.38	82.7	517.6	662.77	343.6	888.44	748.81	200.8	832.7	966.94	803.5	518.52	457.21
202215_s_at	414.06	1138.06	856.56	1088.58	999.25	1419.54	827.59	989.86	1206.21	1033.18	1608.7	1142.19	873.9	1062.26	1122.1	1741.88	1675.69	1491.38	1392.71
202216_x_at	1635.18	1946.55	916.21	1430.76	1560.78	1532.83	1660.03	2221.31	981.94	990.77	1441.38	1084.92	971.92	1422.48	964.01	667.45	692.23	1350.32	1326.73
202217_at	3104.25	6024.72	5978.52	9012.56	6782.58	7146.11	6190.81	5685.27	2785.43	2942.64	2326.94	2890.98	2843.01	3543.59	6393.23	3006.88	3170.99	3905.19	4685.76
202218_s_at	579.97	889.59	461.13	515.14	232.72	572.38	565.36	904.33	394.42	562.21	255.62	321.05	587.35	117.6	692.66	266.68	186.61	423.87	198.08
202219_at	3993.54	2933.3	2638.3	2274.45	2400.21	3539.32	4194.83	2954.68	2575.15	1004.95	2076.48	3349.24	2790.19	2056.16	2790.45	2210.05	2018.93	1941.6	2146.02
202220_at	1698.16	1730.88	2016.75	1192.57	1555.77	1310.61	1158.08	1118.92	2481.05	1572.66	1633.36	1928.44	1635.29	1214.17	1974.83	2674.76	2323.3	1875.1	1601.49
202221_s_at	592.62	318.7	508.86	237.43	403.97	291.52	408.24	355.19	592.44	707.87	635.75	409.46	404.71	462.31	645.03	679.2	640.17	516.38	509.29
202222_s_at	49222.48	51022.57	27958.09	51388.47	52094.59	59740.88	38206.45	48225.89	26538.24	17787.78	23773.67	33814.72	28539.44	26860.79	33578.84	19949.68	13873.25	27490.55	27310.48
202223_at	702.85	436.27	580.17	463.18	625.8	815	628.43	674.45	809.81	862.11	865.12	445.12	807.37	750.76	820.81	401.78	401.38	537.04	446.38
202224_at	1118.5	997.95	585.71	1084.15	1135.29	1020.07	1319.99	1338.47	1195.15	984.28	974.22	711.11	1106.33	854.81	1322.01	829.19	959.96	1132.55	964.52
202225_at	729.14	572.35	572.69	664.94	826.7	1006.18	471.38	963.57	471.19	1086.53	977.15	678.6	899.62	876.89	911.52	1089.8	940.1	976.59	971.45
202226_s_at	277.8	937.47	355.48	221.56	905.6	971.33	1145.36	1132.73	429.5	434.51	628.8	432.67	296.27	742.38	631.34	697.01	823.27	757.38	781.97
202227_s_at	1197.26	1193.04	1293.57	1096.2	1075.75	896.83	846.47	1035.03	1526.53	1454.79	1142.21	966.75	1546.52	1254.42	1450.44	1458.13	1383.77	1100.18	1327.17
202228_s_at	2113.21	3233.17	3743.15	2402.56	2342.2	2245.7	2516.06	2921.71	3929.46	4816.73	3942.67	3017.25	2533.08	3507.73	3052.2	3990.58	4894.56	3124.44	3312.61
202229_s_at	250.26	136.64	321.12	189.6	581.93	420.91	827.92	456.07	593.29	133.92	211.67	84.25	58.91	204.47	230.59	211.78	173.58	102.36	69.82
202230_s_at	1285.76	1861.49	917.31	895.2	999.81	907.24	697.25	1124.64	1496.88	1033.35	1663.85	1823.38	1233.03	1782.43	1359.58	2142.96	2061.96	1820.96	2421.95
202231_at	1785.91	1223.29	3416.3	1843.1	2318.98	2093.98	1933.32	2155.08	2365.45	2046.55	3354.32	2910.4	2110.27	2520.59	2199.94	3298.26	2551.51	2452.54	2167.32
202232_s_at	1372.72	1705.9	2256.39	869.5	1295.19	1240.24	1574.96	1175.26	1364.07	1898.94	2163.63	2237.77	1303.09	2353.94	1415.18	2048.09	2157.27	1779.28	1821.73
202233_s_at	12680.13	13092.88	20393.06	21465.4	22386.04	27896.42	18500.4	11438.26	5231.77	5852.13	7665.55	4544.67	9367.06	11021.44	8217.64	8707.98	4664.53	5829.75	6161.67
202234_s_at	623.33	779.99	940.15	1108.29	1009.24	1216.01	1133.35	1302.72	707.37	528.65	681.47	705.31	1110.37	723.46	1396.7	703.94	688.8	626.94	602.66
202235_at	377.74	395.6	471.21	403.25	470.53	638.6	529.46	526.57	179.35	181.58	350.72	134.35	349.81	246.99	393.02	410.93	220.75	213.2	204.45
202236_s_at	2653.91	3572.7	2023.49	3314.75	3017.51	3229.13	3326.3	4179.61	608.91	1330.86	3025.29	854.9	883.75	2426.76	2062.22	1165.46	1255.21	1662.11	1805.91
202237_at	293.67	176.16	387.93	126.05	289.21	334.13	100.77	645.78	5902.69	3541.98	4589.39	14849.25	3860.73	2267.55	3657.51	5652.33	7042.28	3974.91	2614.31
202238_s_at	457.62	60	130.48	330.8	88.67	296.16	77.45	727.42	2591.4	2577.52	3977.16	10538.81	648.39	2004.99	1984.14	2804.63	5194.88	2726.42	1565.51
202239_at	1496.49	1192.98	1223.52	785.25	1121.07	1273.79	1507.77	1552.57	1448.27	2412.16	1295.39	1614.86	1249.3	1293.64	1827.04	1649.21	1703.37	1750.91	1574.79
202240_at	99.92	68.97	71.3	375.19	212.51	60.71	94.85	145.87	186.29	228.06	110.79	247.4	272.63	114.09	164.45	37.44	187.31	157.4	189.58
202241_at	2410	2381.75	2238.38	2889.86	2032.26	3456.37	3417.21	3126.9	1353.91	2266.66	3127.58	2137.71	1937.1	2469.46	2669.66	4293.65	1994.21	2490.14	2575.02
202242_at	2972.53	5593.14	3577.62	2897.79	4755.27	3624.14	3995.34	4582.85	2696.58	3034.72	3439.44	2497.74	2565.51	3594.92	3355.06	4775.58	2683.13	2902.79	2248.68
202243_s_at	1641.26	2125.95	2416.43	2451.24	2560.79	2929.03	3193.94	3100.59	2390.37	2649.75	2780.15	3158.47	2512.18	2853.94	2751.2	2797.94	2583.7	2804.15	3559.15
202244_at	2303.95	3273	4919.32	4687.4	4308.38	4304.9	5143.13	3062.17	4196.66	4446.6	5646.22	4220.51	6011.18	4169.69	6198.96	4742.55	3411.49	4647.76	4799.7
202245_at	1521.77	2230.15	1054.94	1824.18	2509.12	3198.24	1750.57	1916.95	1389.13	1403.88	1196.95	891.63	1064.27	974.79	2088.68	1582.99	1351.67	1351.08	1109.98
202246_s_at	1503.37	1585.21	1280.48	1954.47	2058.22	2145.19	1590.04	1541.13	1506.61	1544.38	1774.75	1548.35	2039.07	1536.19	1255.71	1240.24	1294.1	1421.33	1670.22
202247_s_at	709.77	682.34	506.91	739.07	624.38	567.6	748.26	930.08	507.95	633.32	529.85	526.74	579.87	636.44	925.49	347.75	230.96	581.42	562.05
202248_at	612.21	708.15	483.37	477.64	496.91	384.9	609.19	503.56	281.06	357.47	439.03	258.31	155.81	218.66	305.32	212.14	146.6	247.52	276.94
202249_s_at	980.11	1459.46	1234.06	1299.56	1082.6	992.93	967.99	1634.04	992.34	858.17	1516.9	1192.35	717.61	1188.84	1884.54	1309.85	1089.37	2074.22	1169.87
202250_s_at	2036.92	2622.3	1679.81	1618.22	1802.61	1858.46	2014.21	2213.28	1364.35	1674.3	2259.1	917.67	767.86	2140.25	1731.26	2202.93	2026.23	1732.99	1736.86
202251_at	306.21	202.21	278.72	157.19	153.76	57.62	128.51	122.99	514.15	472.44	259.25	239.65	363.09	211.39	409.54	403.55	444.59	335.99	210.69
202252_at	2635.5	1565.57	1833.34	2207.12	2016.93	1658.8	1956.82	1767.67	1840.42	2116.66	1170.8	2670.94	2320.3	1378.91	2420.94	1311.39	1639.34	1860.26	1356.5
202253_s_at	766.47	818.39	599.13	633.92	962.41	887.57	1076.04	530.43	662.2	811.32	858.23	924.17	519.99	787.7	489.85	588.78	424.21	949.91	988.28
202254_at	61.22	69.96	29.67	86.07	62.02	83.11	35.48	84.63	87.03	71.88	66.09	65.88	59.82	59.82	56.92	64.79	65.45	43.21	54.56
202255_s_at	49.94	66.83	35.65	31.86	51.99	29.79	49.95	41.49	46.05	73.54	41.7	219.95	60.71	33.27	96.38	25.1	54.4	41.78	28.64
202256_at	253.01	603.1	518.06	343.52	198.27	431.86	455.83	360.46	589.22	554.15	603.65	754.58	450.15	458.19	510.21	464.19	379.8	475.1	468.8
202257_s_at	141.36	109.74	70.29	101.81	75.26	112.06	91.66	83.78	161.89	384	632.28	265.85	106.29	460.33	95.43	95.43	536.06	478.32	415.72
202258_s_at	798.75	709.11	864.68	1059.7	956.31	1009.67	947.25	1344.43	2160.19	2609.24	1368.61	850.2	2810.21	931.43	2208.69	1940.11	1360.23	1764.98	1561.05
202259_s_at	613.06	607.99	580.61	587.48	936.97	593.58	741.99	1056.95	959.07	1025.4	502.47	712.42	768.47	599.61	988.82	778.78	879.98	872.06	508.5
202260_s_at	513.85	495.59	591.37	341.26	371.66	590.75	390.76	621.52	999.56	709.57	614.68	463.82	902.31	573.98	977.25	714.82	653.38	833.97	461.3
202261_at	2394.03	2344.82	1860.91	2016.48	3246.87	2605.23	2034.86	1824.01	1926.54	1540.05	2539.18	2301.13	2692.94	2390.34	1767.02	1846.39	1714.64	1796.36	2116.87
202262_x_at	359.86	694.18	430.07	398.01	526.21	480.57	468.36	513.34	842.38	723.43	311.19	1755.39	1237.71	646.02	783.85	568.71	822	713.78	550.63
202263_at	8853.21	12467.43	12154.73	15110.16	18556.51	17175.04	11996	17318.45	7489.14	5544.61	14577.45	6321.23	5665.13	12651.03	4802.45	7946.18	10145.12	13107.15	11347.54
202264_s_at	1412.57	2219.63	974.58	1842.23	1768.76	1440.61	2080.41	1684.59	818.47	861.91	820.31	995.83	1360.57	934.58	1134.93	917.61	700.82	761.63	861.14
202265_at	1046.65	1473.89	2090.8	1781.12	1435	1499.89	1594.24	927.88	1840.66	1597.41	1984.35	882.02	969.02	1858.51	1400.13	2116.95	2650.86	1493.14	1043.68
202266_at	486.06	542.38	1185.89	887.3	541.88	813.73	863.54	595.43	1481.88	1613.74	1922.55	1364.83	1220.75	1464.32	1323.01	1737.63	2412.16	1456.33	2311.25
202267_at	483.38	276.62	293.03	142.21	549.74	246.87	123.38	213.18	505.43	387.77	300.56	87.63	360.4	344.18	437	74.23	374.16	157.94	328.69
202268_s_at	1948.59	1657.23	3155.55	1422.7	1782.63	1524.43	2179.54	1428.97	1284.27	1486.77	3282.59	1238.24	1104.86	1410.71	1782.64	2664.36	2470.63	1860.31	2046.69
202269_x_at	222.16	176.68	12.5	65.72	73.08	31.81	67.26	264.34	3103.85	9341.82	3325.06	4103.97	2792.62	1688	2547.76	2047.31	4061.81	2635.44	2938.05
202270_at	33.03	132.5	88.53	76.65	120.98	99.24	114.03	354.57	2188.83	6699.76	2453.44	2143.05	777.74	998.03	945.57	1479.33	2581.46	1712.65	1684.77
202271_at	823.95	1006.24	1228.1	1068.8	718.93	755.27	852.41	878.06	1185.07	778.62	1599.98	1357.23	786.8	2126.7	1235.81	1784.91	1715.38	1523.68	1276.86
202272_s_at	592.49	622.39	633.17	819.42	751.1	730.87	854.97	671.72	1451.76	761.72	1267.15	840.61	562.3	1908.66	986.99	1640.95	1908.4	1347.62	1913.78
202273_at	1427.93	762.89	466.56	1219.56	793.13	918.33	518.01	1795.34	1195.25	2021.65	979.13	1582.94	1776.51	996.29	2874.13	825.84	890.11	1519.96	791.23
202274_at	1113.51	647.43	442.22	545.06	826.61	771.5	784.44	839.39	500.62	669.68	266.01	1224.06	716.91	459.41	306.31	490.69	1214.31	473.34	380.36
202275_at	54.71	47.3	64.18	55.53	51.9	105.9	260.49	201.34	211.64	269.7	135.46	398.95	43.61	122.97	171.22	159.48	130.02	194.13	164.54
202276_at	1713.93	2298.69	1909.2	4239.54	2396.61	2658.4	2966.79	1726.63	2587.26	2725.23	3389.56	1210.58	1691.17	2480.96	2037.84	1684.48	2337.03	3259.14	2190.91
202277_at	698.11	840.14	972.53	421.44	534.84	526.14	592.09	668.13	1739.17	2187.98	1686.45	2187.59	1044.66	1264.74	1354.02	1567.54	1894.05	1402.79	1332.06
202278_s_at	526.75	337.87	256.02	122.67	413.09	249.55	206.87	262.84	152.91	431.38	262.39	93.12	205.84	388.49	241.47	243.63	252.1	280.59	267.49
202279_at	3068.77	3972.83	6339.88	4000.55	6709.33	7952.7	4532.51	3080.56	1908.08	1243.2	1383.35	1876.33	2709.01	1484.76	2693.05	2181.21	1108.31	962.61	1101.12
202280_at	98.44	48.63	29.83	29.75	33.36	21.38	39.34	22.4	35.87	49.05	28.38	34.42	37.86	40.29	31.65	40.88	9.38	27.81	24.36
202281_at	60.7	89.04	62.18	378.05	221.54	94.2	121.55	101.69	729.63	778.11	472.66	977.38	936.43	341.35	830.5	586.3	698.09	635.2	466.62
202282_at	2298.57	2166.87	1813.76	2947.71	2215.46	2574.57	2358.15	1958.82	1306.21	1416.21	1343.03	2162.31	2373	1506.35	1266.51	1271.59	1511.6	1164.34	1109.5
202283_at	7729.2	10762.39	7830.07	9293.05	9983.39	12408.82	10930.18	8900.17	7153.9	7230.82	7281.58	17019.09	10465.27	8289.29	10859.83	5971.26	8921.87	8888.8	6930.86
202284_s_at	353.54	140.89	355.2	657.72	96.04	603.11	160.04	1104.62	2727.42	1951.04	1652.35	4237.17	1180.59	2136.51	1160.18	578.4	2969.77	2318.04	2198.56
202285_s_at	285.3	51.02	164.88	202.62	303.91	87.89	222.96	138.54	53.23	40.14	48.92	47.47	177.63	114.44	60.96	114.6	57.17	13.76	32.91
202286_s_at	302.13	174.19	213.11	172.11	194.15	235.58	307.1	218.63	233.04	221.27	117.88	276.49	310.06	115.91	140.73	37.27	269.6	183.36	171.69
202287_s_at	334.66	214.81	121.52	243.03	144.48	211.21	64.45	260.74	95.05	108.06	110.17	163.77	253.99	63.3	134.63	110.55	71.3	77.67	167.27
202288_at	831.77	620.88	691.84	897.44	879.89	559.01	493.53	742.27	442.11	311.65	455.18	463.35	500.1	410.23	522.84	642.18	483.03	345.38	369.47
202289_s_at	5175.28	5131.53	7692.96	7040.66	5836.04	6227.83	5090.23	4241.81	4337.78	1793.42	3450.48	1704.47	3618	4335.48	3407.85	6947.44	3231.37	2408.8	2932.55
202290_at	1077.02	1955.46	858.8	1710.89	1831.14	1766.51	1991.89	1950.22	867.37	950.83	1185.21	553.98	914.18	1571.65	922.47	1079.26	1045.31	1338.53	1461.03
202291_s_at	2681.98	2109.24	1382.92	2112.71	1683.95	3083.22	1568.86	1972.3	2566.41	5760.31	4346.77	1844.27	3123.57	3843.23	2654.17	1858	4263.65	3538.89	5510.72
202292_x_at	1403.64	2395.25	1435.79	1869.59	2121.92	1872.22	2442.7	1355.4	2419.17	1972.17	1840.99	3221.99	2830.2	1816.1	1941.67	1755.39	1705.23	1590.22	1606.95
202293_at	459.72	573.33	430.18	101.24	58.13	418.46	342.72	254.4	423.44	548.57	776.87	391.5	217.55	541.75	437.3	1138.43	626.44	594.5	496.24
202294_at	1270.75	987.8	1164.71	955.04	701.66	903.79	816.89	805.9	1205.7	755.39	992.25	842.93	1066.35	910.29	1056.28	1176.66	1356.23	907.5	904.1
202295_s_at	1057.8	719.33	1067.33	1309.21	1593.3	1372.64	1212.46	1430.36	895.07	4373.9	1280.48	2933.31	1100.81	624.63	794.97	1278.46	1922.21	731.57	796.44
202296_s_at	1592	2099.88	1892.43	2032.55	2090.78	2384.78	2278.46	1755.94	1290.98	2192.87	2752.75	1490.13	1399.34	2349.51	1480.52	1526.35	1442.04	2232.69	2534.41
202297_s_at	1080.32	1197.09	880.44	994.56	999.88	1216.35	1112.79	1068.02	1094.12	1326.66	1007.63	1324.84	1003.9	1421.87	864.4	1271.7	1577.3	1093.38	1606.68
202298_at	15743.9	20273.56	24440.12	30298.38	33884.99	35461.72	32407.47	12911.34	4753.01	7164.56	8133.64	5888.28	7089.6	9311.54	7580.64	5276.55	7586.74	5957.32	5629.35
202299_s_at	3422.27	4757.27	6835.33	6363.43	6111.68	9101.76	6181.3	3452.98	3146.19	2797.41	2929.07	1892.21	2988.83	4330.49	2603.05	3756.77	3368.57	2633.87	1955.95
202300_at	3906.63	7170.69	8014.61	8178.06	7983.4	11760.85	8519.64	5439.78	2040.58	2773.65	3603.43	2242.91	2747.47	4312.07	3220.25	4362.78	3141.3	2995.04	3142.18
202301_s_at	1019.19	1364.09	980.39	850.83	1245.87	954.18	1183.82	956.69	1434.49	1179.57	1050.08	678.79	1606.32	1051.65	1378.16	894.38	962.95	1187.1	1407.81
202302_s_at	1951.08	2625.78	3086.73	2247.64	2557.98	2347.33	2326.31	2126.05	3502.55	2530.17	2409.6	2608.18	2068.92	2104.84	2159.56	3271.81	3757.9	3346.33	2323.95
202303_x_at	339.93	478.91	513.73	392.76	332.9	354.79	409.61	182.8	474.19	626.05	662.37	342.24	56.64	321.07	311.54	259.4	548.83	391.91	459.7
202304_at	567.37	700.77	823.95	706.32	553.17	663.95	636.45	1148.83	1714.16	1109.03	1186.16	1658.4	892.77	957.93	1265.31	966.26	1461.23	1419.21	1357.62
202305_s_at	2839.84	2622.39	4215.23	4806.08	2363.04	4838.34	3273.37	3394.69	2986.34	2694.14	4052.49	2312.21	3405.5	3986.53	3475.42	3424.54	3071.08	2102.89	2390.23
202306_at	1515.09	2624.44	1538.04	1850.47	1732.17	2600.95	2272.26	2165.55	2917.07	2305.87	3009.12	2738.96	2401.9	2979.95	2418.4	3553.39	2948	2655.31	3165.29
202307_s_at	592.71	488.32	444.09	304.19	388.44	282.41	126.74	255.27	3089.76	5183.63	2320.4	2976.08	1970.57	1514.27	1301.37	1628.75	4006.77	3136.27	6306.39
202308_at	110.1	672.67	402.81	606.87	352.77	644.52	954.65	625.45	1044.78	1675.37	596.75	2126.06	1311.29	797.48	1537.64	948.57	702.42	802.78	522.98
202309_at	1804.54	2047.51	2198.03	2367.83	2163.71	2053.26	2260.76	1795.46	1412.78	1727.15	1885.8	1072.32	1480.98	1968.15	1391.06	2538.94	1664.06	1781.98	1476.74
202310_s_at	2959.29	1279.63	3324	676.44	645.66	792.18	402.04	19334.26	9351.52	14216.04	4552.04	21311.12	12608.09	3963.98	21001.37	2145.25	9057.25	14002.93	9555.1
202311_s_at	259.11	113.11	216.43	150.91	301.67	329.55	112.77	1848.85	955.72	2133.44	668.8	3333.6	716.62	463.22	1951.21	374.51	656.9	1241.83	543.26
202312_s_at	98.21	290.47	191.01	119.45	204.32	274.91	216.1	210.56	358.08	415.95	312.2	165.29	367.35	344.75	203.87	215.75	242.26	196.23	153.16
202313_at	3207.24	3083.71	2358.86	3251.31	2947.42	2714.51	2523.16	2817.46	1698.51	2019.73	2927.88	1254.81	1787.27	3370.32	1671.94	2921.91	3078.2	2339.12	2609.92
202314_at	188.57	294.73	219.3	197.55	214.63	296.18	88.7	42.32	228.87	297.26	216.04	220.77	325.93	287.34	138	206.83	348.38	250.59	216.63
202315_s_at	750.81	360.21	407.75	373.02	509.87	335.9	161.86	477.99	421.52	604.27	409.08	609.94	849.63	297.87	472.3	313.82	386.9	423.9	400.35
202316_x_at	89.18	56.72	74.4	79.91	109.11	121.87	247	84.84	66.98	38.01	109.47	27.24	39.83	401.84	218.73	60.75	47.29	61.88	85.96
202317_s_at	1223.15	1514.27	1928.22	1555.94	1811.75	1871.14	1706.47	1855.74	1521.14	1660.59	1532.06	1296.01	1691.66	1828.4	1965.31	1845.99	1369.78	1548.42	1680.89
202318_s_at	945.97	970.56	1611.82	791.42	953.4	919.2	911.37	952.75	1219.37	1415.35	1408.26	1332.13	1072.44	735.43	1376.36	1514.38	1499.03	1442.74	1282.08
202319_at	596.36	301.12	444.58	327.12	372.01	416.45	357.41	671.2	357.17	344.93	353.22	268.54	434.04	166.04	244.59	341.08	268.21	319.36	235.18
202320_at	1363.56	1101.82	414	982.33	1158.46	1292.94	795.9	830.6	1383.67	1298.43	1017.35	2100.86	1651.47	1267.65	1753.32	958.25	848.59	1420.8	1670.22
202321_at	97.18	203.3	403.63	517.58	406.6	293.79	338.34	345.56	658.39	281.65	473.37	382.16	571.44	552.9	450.37	312.42	594.84	509.6	638.86
202322_s_at	1662.88	1406.13	2163.62	1400.04	1333.67	1278.07	1804.24	1155.05	2250.96	1950.91	2485.55	1741.76	1721.59	1747.02	1908.3	1308.75	2228.62	2217.05	2449.07
202323_s_at	258.06	604.58	391.34	737.81	1065.85	558.58	675.15	572.87	877.09	549.11	554.12	404.99	855.79	528.15	660.24	538.29	463.74	443.1	802.14
202324_s_at	930.19	643.08	1348.62	681.98	663.45	826.52	877.7	760.81	1302.9	1163.91	1245.45	1237.63	790.23	898.52	901.5	1100.03	1426.26	1211.38	1185.92
202325_s_at	11646.08	11957.59	21740.37	17602.73	21528.88	22974.56	20821.05	16594.11	7916.06	7229.06	9392.07	4826.72	8040.08	8360.79	9188.72	8904.39	7194.21	7528.12	8455.02
202326_at	294.38	212.06	36.05	72.98	24.76	74.08	30.76	63.03	48.01	299.11	42.51	611.5	17.98	33.49	108.44	46.64	146.12	126.72	173.82
202327_s_at	618.74	266.51	141.5	134.89	608.64	446.17	561.22	370.04	342.86	346.27	275.79	242.56	37.38	420.47	425.52	228.94	49.22	382.25	341.26
202328_s_at	1272.89	1419.66	904.33	1142.49	952.04	981.3	832.38	979.6	1823.63	1222.05	671.88	1291.6	2087.7	940.82	1441.46	806.27	733.79	1490.41	1462.68
202329_at	504.03	399	518.69	390.92	403.35	336.81	332.34	803.55	601.55	1306.54	535.79	1123.94	773.78	332.88	548.02	329.89	476.93	748.72	668.65
202330_s_at	268.63	730.59	1311.39	836.16	630.38	557.53	1204.51	524.16	502.1	470.74	670.7	471.42	663.29	772.35	681.2	389.53	569.24	693.15	607.41
202331_at	1160.68	1847.58	1281.75	1654.59	1896.14	1677.88	1679.84	1749.75	1227.69	813.31	1726.35	808.65	1161.46	1882.16	1257.28	1665.22	1440.08	1419.2	1352.23
202332_at	876.97	498.91	464.71	601.97	863.22	664.32	783.43	1260.66	858.99	548.14	701.62	823.07	848.44	428.42	720.46	612.89	479.06	714.9	811.86
202333_s_at	5544.62	5943.53	8356.84	6789.09	7715.17	7289.65	6905.65	6025.89	3878.32	3584.27	5710.64	2789.83	5250	5206.91	3925.08	4920.7	4357.94	4284.03	5362.62
202334_s_at	1886.65	2876.05	4355.15	4334.56	5444.07	4487.38	5362.62	3011.74	2845.37	1128.21	2135.86	1737.02	2518.75	1533.72	1910.47	4510.45	1938.05	1384.95	1821.07
202335_s_at	196.75	246.81	266.63	217.16	258.59	203.21	288.48	202.48	105.07	251.86	159.08	128.21	165.95	69.38	291.43	192.46	130.11	144.87	190
202336_s_at	2131.55	3631.64	4674.18	5073.87	4344.01	5457.54	2866.45	5482.79	7428.81	4544.53	7389.04	4474.48	5476.6	8123.77	5811.75	7915.56	8717.01	7021.25	7542.69
202337_at	1287.66	1038.63	993.74	1723.95	1732.62	1424.37	1713.9	1100.69	803.62	938.96	1084.61	892.57	1178.23	915.01	1169.02	902.25	809.16	1005.1	1046.02
202338_at	376.68	35.56	115.5	70.76	114.38	36.82	173.18	264.07	129.38	72.26	359.75	456.82	98.35	174.6	28.19	54.83	186.48	161.67	41.75
202339_at	88.81	94.79	66.22	232.35	116.51	99.66	204.43	257.08	122.28	126.11	66.58	50.51	135.47	80.56	279.05	24.65	25.15	260.98	238.3
202340_x_at	1118.11	279.33	641.7	922.6	351.13	2362.22	1627.22	1508.77	641.9	754.01	385.75	164.67	746.99	316.4	373.88	241.86	471.16	733.58	161.01
202341_s_at	303.99	79.95	212.07	147.17	55.46	110.29	323.39	197.58	586.79	367.86	189.43	517.75	490.61	219.41	575.64	350.67	284.3	205.68	349.68
202342_s_at	193.77	205.18	200.7	298.7	151.95	219.26	73.51	293.06	485.46	445.95	300.87	449.99	158.29	246.22	437.29	315.5	507.27	464.53	268.25
202343_x_at	22402.43	21434.39	23777.64	30680.24	27863.4	35301.38	30633.24	18393.16	10732.37	8069.94	10494.21	8930.57	13679.77	14328.25	13846.67	10676.65	7557.03	12408.32	13578.05
202344_at	1667.16	1614.75	1267.43	2357.01	2883.97	2617.26	2019.55	1574.42	813.49	897.18	963.2	962.43	1123.79	898.66	915.99	1039.77	646.68	806.25	1202.69
202345_s_at	1298.25	1008.5	1575.49	1096.37	1561.52	1491.36	526.97	1750.92	1645.88	3891.98	1352.66	3590.91	3985.54	1437.55	4925.85	4550.88	2165.35	1829.22	1544.44
202346_at	468.42	612.17	757.59	568.4	551.52	612.73	732.42	569.06	517.86	709.19	969.33	494.26	417.89	705.07	433.19	855.68	978.51	621.31	606.46
202347_s_at	549.11	706.91	707.74	882.56	529.02	644.62	627.23	568.55	659.73	990.67	673.76	566.63	729.72	770.07	749.26	718.4	1674.61	1041.17	1103.72
202348_s_at	904.7	325.27	678.7	509.3	872.47	741.87	602.13	760.42	608.16	960.97	693.91	647.04	574.63	876.37	578.56	608.93	984.56	643.91	845.38
202349_at	411.87	138.43	256	181.01	397.63	99.13	257.13	298.07	606.22	725.87	827.69	672.12	632.56	708.47	732.95	699.34	573.49	596.05	980.46
202350_s_at	310.15	378.94	269.81	193.36	118.24	191.6	110.38	199.17	1026.2	728.75	236.74	1092.24	445.94	222.01	761.67	780.26	394.09	880.94	389.41
202351_at	975.3	882.3	1466.04	1341.89	839.76	1594.29	1041.37	2283.64	2286.48	2135.19	1048.87	2749.14	2374.44	1787.07	2032.57	1141.99	2440.56	2344.12	2318.28
202352_s_at	1447.92	1441.01	1576.21	2042.97	1628.74	1963.47	1806.99	1489.78	1564.78	1908.56	2392.45	2288.62	1370.47	2144.23	1722.26	1731.95	2395.69	1692.11	2403.9
202353_s_at	1318.69	1445.82	2516.37	2546.76	2133.83	2136.85	2412.97	2038.75	1450.25	1390.66	2247.45	1626.33	2070.52	2075.89	1652.26	2644.5	1651.38	1734.84	1954.18
202354_s_at	421.52	98.14	52.53	141.59	383.08	338.41	377.1	78.22	350.12	276.07	311.66	312.47	464.57	383.3	332.3	127.5	139.21	290.89	488.53
202355_s_at	485.66	418.85	283.26	387.35	243.48	275.39	379.7	133.77	415.03	406.05	384.83	608.32	345.55	415.76	346.81	324.37	352.72	490.45	408.53
202356_s_at	666.45	677.41	579.18	971.53	736.42	768.05	778.25	904.36	1001.07	609.77	632.46	1062.41	945.41	937.24	789.56	671.03	598.74	788.96	738.58
202357_s_at	636.01	166.82	240.87	192.31	428.29	318.87	379.77	264.16	1645.52	2248.31	1506.95	1946.25	839.95	867.45	1151.73	659.37	2202.6	1087.76	1636.58
202358_s_at	387.99	394.55	303.64	1075.98	503.39	760.53	535.92	481.35	679.05	393.44	635.89	141.09	131.75	685.81	221.58	378.15	495.8	678.86	717.28
202359_s_at	122.99	647.06	566.55	1048.86	635.32	570.53	430.3	431.23	579.15	493.96	728.71	414.59	171.42	502.43	514.99	495.6	452.07	502.07	549.58
202360_at	1535.89	1595.19	1618.73	1434.28	1301.62	1444.64	976.98	1679.38	1936.31	1600.08	1671.78	1646.76	1496.67	1625.01	1598.33	1847.5	2071.45	1632.58	1592.12
202361_at	917.03	1085.47	666.52	1093.26	1165.64	1147.44	1122.95	1028.02	1028.19	792.44	916.95	1740.92	857.38	823.32	1200.94	769.89	1014.13	972.23	1343.44
202362_at	1908.59	1949.84	2944.22	1841.61	2465.17	3012.05	2489.16	2355.54	2029.58	2520.67	3063.13	1778.19	1730.27	1848.8	1320.77	2429.7	3156.18	1876.38	2324.69
202363_at	1603.39	764.37	1164.93	666.69	635.68	273.77	587.83	1102.49	629.12	473.24	864.93	1099.75	1106.18	942.24	932.47	871.72	560.16	579.98	407.02
202364_at	2130.37	2004.82	2062.56	2668.96	2467.13	2868.99	2795.49	2604.82	3336.72	1994.94	3825.26	2155.01	2061.5	3504.9	2782.73	4153.54	3269.11	3367.94	4207.22
202365_at	669.69	549.66	339.76	374.87	485.24	403.2	522.63	353.8	306.55	294.92	438.71	439.38	665.59	338.13	628.67	447.18	338.36	483.47	355.3
202366_at	858.89	1748.34	912.72	1964.5	1826.26	1915.54	1979.13	1421.08	607.75	749.81	811.12	613.28	819.31	767.94	976.25	867.21	344.4	744.07	915.03
202367_at	250.47	1037.07	354.02	659.05	983.18	741.48	1001.56	445.78	531	520	684.83	582.49	476.33	694.41	362.85	751.57	571.02	564.99	586.97
202368_s_at	780.77	437.5	582.7	546.3	508.43	497.12	339.18	513.11	922.6	1012.3	629.71	991.57	720.63	716.79	716.2	483.21	689.44	836.64	595.44
202369_s_at	652.69	599.08	610.34	474.13	716.25	515.53	299.16	480.16	1104.78	871.78	987.26	1087.54	697.74	821.37	945.81	770.02	1186.88	757.74	943.53
202370_s_at	1501.27	1254.29	2020.77	1112.96	1287.59	1503.33	1455.96	1517.18	2663.57	2333.47	2553.69	3791.05	1453.09	2971.65	1905.68	1898.74	3007.58	2382.55	2037.4
202371_at	1066.02	1196.23	2297.78	1020.51	1450.97	1590.67	1577.21	865.98	2519	1803.36	2025.97	1712.29	1349.07	1724.83	2217.9	3240.65	2764.57	2240.47	1756.67
202372_at	1534.57	1105.06	1297.24	543.91	702	665.98	861.16	1200.81	1773.42	1281.87	1304.03	1539.51	1267.46	1373.09	1225.43	941.73	436.9	466.47	851.02
202373_s_at	2145.14	1404.57	2180.76	1050.58	1354.05	1009.9	1693.25	1366.03	1545.55	1467.99	1230.81	1076.86	1920.57	1095.74	1546.68	1268.21	1557.77	1375.44	1522.06
202374_s_at	779.72	586.97	513.3	661.98	396.45	428.08	561.71	695.8	398.54	403.95	610.9	344.24	223.33	700.49	404.52	673.46	836.67	526.66	414.91
202375_at	99.29	82.07	126.68	102.97	81.97	51.3	78.65	192.3	244.41	660.72	395.78	440.48	163.57	170.84	300.69	219.52	489.88	376.38	258.03
202376_at	326.74	256.15	82.33	592.78	93.66	156.76	272.18	113.24	181.57	218.09	1296.7	1083.01	128.44	444.67	60.34	79.81	512.65	381.29	172.4
202377_at	1099.42	1732.58	1125.96	1033.47	746.2	1140.38	982.37	1297.88	2611.51	3858.86	2928.15	2841.97	2325.41	2274.34	3141.87	3499.69	4192.46	3087.08	2790.31
202378_s_at	4132.71	1579.04	1818.02	2624.87	1799.83	2190.81	1469.07	2193.84	3431.29	2947.33	2841.76	3825.75	5231.43	3050.53	4706.28	2849.38	3336.19	3600.18	2600.63
202379_s_at	1371.44	132.31	503.91	1162.39	640.95	1008.33	1015.96	1796.17	3658.07	2865.5	1635.99	1715.06	3642.96	837.67	5558.82	3635.58	1884.4	2798.96	1430.71
202380_s_at	1091.85	752.3	982.53	457.91	663.45	545.64	874.36	849.23	1373.98	830.76	762.73	552.82	760.8	650.62	1428.21	1080.61	1159.39	809.78	479.79
202381_at	490.71	850.13	957.08	711.6	1218.01	1058.24	554.72	850.86	780.64	949.83	1010.01	854.15	534.72	618.88	776.94	663.62	1081.95	740.09	971.37
202382_s_at	410.09	553.63	402.51	746.2	587.19	1081.59	637.22	104.26	525.26	592.87	697.95	763.11	521.54	678.88	772.75	798.38	698.32	595.38	599.3
202383_at	1367.52	1050.51	443.11	580.14	861.52	896.85	1085.86	1359.93	1321.8	1315.63	942.6	1491.32	1118.98	927.24	1717.6	789.9	682.64	1069.07	1124.17
202384_s_at	150.83	215.95	90.74	22.16	247.89	286.04	288.73	310.48	419.66	254.77	151.97	366.95	492.95	151.09	199.54	154.49	302.27	266.52	273.41
202385_s_at	994.48	670.89	927.45	681.49	737.99	702.69	1108.75	755.75	731.79	577.29	634.21	819.85	388.21	564.64	565.43	598.33	537.1	611.51	577.13
202386_s_at	829.82	906.71	1517.84	711.54	640.11	465.14	1010.09	582.6	1096.46	1033.37	862.45	828.93	711.46	1035.88	1272.91	1487.9	1057.71	1572.49	1059.63
202387_at	3233.46	3575.76	3078.47	3686.9	3207.36	3218.63	2708.55	2087.09	1929	1540.09	3441.31	1343.53	1424.62	3894.82	1762.97	2466.96	1922.4	1742.31	2786.36
202388_at	584.58	85.42	1690.07	24.78	654.12	189.12	429.51	718.52	1095.21	776.56	374.63	4532.78	860.58	323.51	680.33	311.1	2327.87	1034.71	564.52
202389_s_at	709.05	441.24	68.08	654.13	531.72	266.51	369.34	349.1	652.8	386.98	350.98	540.88	572.28	630.55	471.68	469.36	351.39	585.21	416.32
202390_s_at	203.59	55.5	85.14	205.27	154.55	109.35	133.08	70.68	155.17	96.1	57.26	125.86	171.89	95.5	152.99	77.64	103.63	119.53	112.07
202391_at	1189.13	477.91	977.33	515.8	582.59	315.13	555.55	924.8	1873.77	2930.39	788.23	3208.35	1486.6	718.84	1174.29	729.08	1246.48	1258.13	1174.09
202392_s_at	172.35	231.7	91.04	214.49	101.12	300.29	125.05	142.85	259.45	289.24	313.81	294.18	103.71	200.3	265.31	106.45	201.57	453.41	375.84
202393_s_at	2359.16	4715.96	2562.53	3163.02	2176.85	1971.83	2701.53	3739.99	4192.36	3696.46	5222.7	4132.36	5161.8	5209.45	4650.52	8808.36	6035.58	4232.82	5204.09
202394_s_at	839.78	1179.54	893.53	1287.46	1406.77	1069.7	1005.74	1284.61	919.63	537.07	883.55	958.8	660.2	1070.51	613.08	361.96	681	717.77	1112.88
202395_at	903.67	700.06	1336.73	973.86	793.78	845.88	756.95	902.45	1089.72	1119.79	1000.32	697.5	802.39	1080	1157.76	1310.94	1378.43	1256.31	1326.4
202396_at	760.88	831.42	1638.76	710.49	621.68	617.71	707.68	661.75	1927.49	1336.99	1393.72	1246.65	1337.33	773.85	1715.49	1601.37	1792.47	1536.87	1049.65
202397_at	1091.03	2572.49	2077.49	3828.7	3187.85	3507.7	1864.23	1485.04	2615.05	1660.48	1837.76	990	1762.27	2505.04	1358.28	787.57	925.19	1151.25	1116.57
202398_at	425.09	901.98	272.52	389.7	402.69	509.57	556.25	215.22	229.34	252.02	325.36	134.62	75.37	455.05	364.57	398.2	188.34	153.85	164.4
202399_s_at	2739.88	2923.6	2370.93	3741.95	3232.19	3001.69	2571.2	2645.92	2577.99	2032.25	2807.34	2908.54	2556.68	3242.01	2404.27	2446.92	2477.79	2468.42	3772.03
202400_s_at	478.28	509.53	352.09	165.78	424.04	396.7	402.1	214.33	309.09	380.34	423.2	366.26	310.31	479.54	343.71	323.38	247.81	571.45	572.18
202401_s_at	1025.1	1403.8	1075.26	928.61	725.1	709.34	629.6	688.92	449.13	524.98	665.8	371.36	628.26	820.67	332.98	408.18	519.34	463.36	596.12
202402_s_at	808.83	426.22	434.08	666.14	557.55	699.86	549.81	629.31	942.4	443.39	869.41	602.56	728.72	720.77	708.13	399.31	986.66	870.72	1091.76
202403_s_at	4473.71	4093.41	9724.6	3681.06	2196.35	3557.38	1631.78	23582.78	14173.69	22435.53	8704.31	31833.2	37901.08	13293.33	32535.88	8548.75	14874.6	20796.87	18917.37
202404_s_at	863.44	1082.52	3796.55	954.55	497.02	993.82	159.27	12427.46	7473.03	11103.67	5294.46	10610.4	6763.27	4678.49	10265.3	3994.63	10570.6	9538.02	6973.51
202405_at	429.68	442.65	619.15	473.85	365.12	446.14	305.16	290.82	414.65	245.4	314.12	180.04	327.83	315.72	374.56	281.05	286.72	276.84	229.73
202406_s_at	747.84	728.84	1008.33	967.26	1021.62	665.87	640.22	956.25	1462.61	1565.94	1542.94	1552.48	1725.07	1418.67	1293.23	1168.87	1664.06	1519.3	1131.7
202407_s_at	795.93	519.57	473.83	636.44	762.93	699.02	644.99	377.48	317.09	218.36	575.16	346.61	253.39	549.21	314.95	526.87	323.69	386.72	498.55
202408_s_at	1001.12	1525.33	838.94	1165.97	931.06	1052.36	984.79	906.65	1228.59	833.64	1391.99	1442.06	1758.12	881.83	836.1	1177.38	918.64	833.35	813.46
202409_at	2487.2	2074.78	1169.9	1538.36	1481.66	1301.61	3374.44	7649.5	15195.19	5337.35	2278.42	21980.84	7720.67	4438.05	16487	6259.88	6377.25	14407.08	2698.44
202410_x_at	1143.68	62.48	78.25	105.08	155.41	35.96	70.31	713.15	3479.71	772.13	86.44	8186.32	3254.63	414.79	4864.26	649.42	280.97	3626.14	331.99
202411_at	814.96	1346.62	729.38	898.47	927.81	1045.28	897.88	1768.16	23191.26	14305.54	11222.06	22993.97	31507.17	17553.37	12550.01	5568.02	19006.4	16256.34	15799.49
202412_s_at	264.2	222.27	279.12	366.34	238.29	294.79	469.03	582.52	756.05	460.59	613.82	671.22	876.75	418.03	765.78	740.39	695.78	643.51	684.81
202413_s_at	811.56	780.05	958.28	865.26	623.65	582.84	681.28	674.94	1133.71	1425.91	1733.5	1016.28	876.09	754.49	1173.97	1942.89	1607.98	1624.91	1347.69
202414_at	743.11	500.97	710.09	287.54	398.97	423.01	1169.99	818.28	1276.33	820.55	395.94	618.11	718.58	260.08	873.68	764.36	616.41	517.95	757.89
202415_s_at	615.13	727.4	746.16	949.95	758.83	886.82	858.98	266.92	734.8	386.28	602.5	1066.44	652.84	654.25	771.18	466.35	538.07	729.1	581.53
202416_at	1672.77	1435.47	1063.07	1002.93	1041.75	1233.69	1164.52	1181	1270.2	1255.23	1007.05	973.06	1146.36	1215.84	1623.37	956.55	1062.54	1092.71	1237.97
202417_at	2483.45	3037.15	1519.72	2989.14	1869.9	2707.77	2786.49	2233.79	1733.6	1365.75	2770.39	1141.76	1885.1	2122.01	1709.36	2404	1437.18	2127.94	2255.25
202418_at	1425.73	2148.99	1079.66	2319.32	2023.58	2332.62	1935.66	1623.61	1420.31	1502.81	2101.48	1666.56	1310.74	2734.87	1409.62	2145	1762.64	1993.89	2102.21
202419_at	681.76	583.29	884.95	634.77	535.57	823.33	536.47	733.04	1485.23	1511.34	1075.69	998.17	814.97	1009.16	1064.42	740.61	1105.95	871.26	933.9
202420_s_at	1012.04	1183.08	1070.68	762.88	1125.9	858.11	1139.7	934.36	709.77	661.42	793.59	583.11	828.59	547.21	715.69	739.69	625.2	810.85	763.7
202421_at	638.9	782.84	672.71	672.9	546.93	632.8	547.22	716.6	521.41	393.82	330.33	724.74	881.01	420.18	687.95	567.94	510.57	493.71	443.28
202422_s_at	174.88	72	329.67	155.2	87.31	142.43	153.49	65.58	328.41	572.34	605.65	569.68	208.17	133.91	228.51	256.43	585.53	245.88	239.14
202423_at	1957.28	1706.05	2261.24	1269.12	1289.64	1488.8	1715.82	2193.32	1933.16	2010.96	1935.56	1302.64	1616.21	1924.27	1777.47	2530	2297.2	2098.77	2214.62
202424_at	4992.28	3302.52	2630.05	5560.97	5066.55	6366.93	5231.64	3958.41	3819.53	1867.83	2722.89	4827.7	3952.72	3018.25	4646.09	2458.1	3076.57	3717.53	3335.73
202425_x_at	3775.73	2452.01	2424.91	3214.77	2020.01	2743.53	3180.12	2662.12	6603.71	2326.72	1966.59	2639.43	4029.9	2292.08	3437.59	3397.89	3366.62	2636.51	2419.5
202426_s_at	737.83	425.35	634.75	777.45	639.07	703.72	727.05	551.98	202.81	289.33	350.87	301.25	380.71	447.94	245.9	337.42	143.97	329.69	266.67
202427_s_at	3515.72	4363.29	4541.99	8017.63	8375.02	8138.98	6931.71	5962.79	3127.79	2970.16	4787.28	1751.55	2927.02	8969.01	2452.69	4665.69	4731.9	6476.66	6541.86
202428_x_at	4092.45	7385.62	7778.79	9371.51	11399.47	14674.44	8964.4	7080.02	4456.83	5922.41	6272.7	7358.81	7322.45	3553.14	6801.3	6814.15	5021.3	6677.26	3161.53
202429_s_at	2928.91	3777.36	3776.12	2523.63	1929.78	2101.96	2295.38	1894.13	2278.13	3643.96	3500.55	2276.46	1644.95	2297.13	2595.5	5395.56	3490.35	3234.4	2970.47
202430_s_at	34.62	56.98	117.55	10.2	71.67	103.99	98.18	152.63	1730.16	2501.53	2842.2	2022.61	976.04	1116.82	529.11	887.81	2482.71	1095.02	1269.55
202431_s_at	367.71	86.61	274.38	95.51	283.4	398.22	79.49	104.26	232.56	646.87	1629.04	510.1	375.58	1171.48	289.59	598.46	510.29	832.18	1258.4
202432_at	14292.1	16508.85	14503.11	10807.32	16022.21	17958.63	17383.3	9679.41	9956.14	6596.47	6833.11	4571.01	7425.52	11387.98	7538.72	12326.58	9020.53	6370.83	7743.61
202433_at	1367.53	2078.09	1761.97	1477.7	2133.87	2214.91	2621.44	1447.48	1595.71	1543.44	2188.66	1017.53	1243.84	2023.85	1415.74	1886.81	2071.87	1775.27	1929.56
202434_s_at	106.07	50.28	60.35	53.34	54.71	56.42	61.75	44.91	49.05	44.76	30.52	44.95	35.73	34.18	21.17	29.62	16.41	18.04	19.07
202435_s_at	648.8	186.7	93.98	367.96	419.56	269.87	241.13	568.26	341.35	873.5	670.15	3189.57	272.5	281.61	502.57	236.53	672.47	351.19	264.93
202436_s_at	577.35	386.6	360.89	529.23	409.09	502.82	420.89	324.84	801.94	1638.45	1557.27	5570.01	1014.87	510.53	1241.06	615.81	1734.82	892.21	1104.25
202437_s_at	287.68	144.87	229.2	198.07	182.7	185.63	3.66	243.6	399.34	1395.86	1398.3	3460.68	254	344.4	450.64	347.58	1070.21	416.69	460.11
202438_x_at	214.55	179.24	106.08	62.67	176.06	83.56	169.65	235.78	85.47	158.44	130.41	123.49	124.76	105.95	118.4	220.4	125.36	52.95	84.99
202439_s_at	433.47	522.24	664.92	545.59	485.59	440.67	572.97	497.32	404.5	486.18	684	615.26	696.2	392.85	452.02	560.23	374.95	363.81	456.3
202440_s_at	843.03	923.52	690.09	586.23	871.44	758.79	603.37	962.53	871.4	526.61	575.7	1334.64	448.3	623.07	791.38	395.71	741.73	963.58	549.61
202441_at	132.44	735.02	598	817.5	753.8	901.77	469.09	738.06	1145.71	1839.91	1165.34	1376.75	1267.04	1029.97	1204.89	1187.03	1248.92	1319.9	1209.35
202442_at	2206.33	1972.67	2633.38	2247.28	1549.43	2192.97	2160.24	2518.92	3090.95	3965.21	3145.96	4237.54	3776.6	2297.29	3648.75	3635.61	4203.02	2677	2432.36
202443_x_at	1454.25	1191.23	1394.19	1266.59	980.52	881.89	850.6	1173.04	2857.74	3562.41	2132.59	2883.51	1985.33	2342.73	2523.11	2699.63	3459.39	2432.91	2279.5
202444_s_at	450.21	574.06	262.93	499.23	402.99	385.3	449.12	465.19	205.41	343.75	600.54	351.36	264.92	350.77	217.69	387.03	393.17	349.2	407.52
202445_s_at	620.94	408.03	301.58	450.62	429.35	358.82	324.61	511.43	301.95	165.16	253.4	312.28	435.55	312.91	241.61	270.22	168.63	160.03	219.02
202446_s_at	609.71	381.91	492.17	390.43	272.66	468.68	222.34	513.07	4223.77	6352.01	6198.78	5018	2845.5	4605.1	2595.25	2035.55	6433.28	3623.4	5751.52
202447_at	2637.67	3120.56	5806.54	4187.15	4182.83	3665.46	4226.34	3693.11	2043.89	2785.52	2813.6	2156.78	2741.03	3127.22	3738.85	3960.86	2705.49	2479.37	2384.18
202448_s_at	729.58	1079.59	510.82	1008.57	1142.45	1110.25	1098.62	772.22	566.9	531.14	607.41	452.61	568.23	776.2	408.23	401.84	294.66	426.18	516.11
202449_s_at	4561.84	3370.1	3199.62	4088.42	3754.27	4612.64	4055.58	3104.93	2581.53	2277.31	2651.15	2307.87	2962.05	3404.84	2741.26	4791.11	2757.94	2872.86	2562.41
202450_s_at	1445.18	956.81	969.25	836.28	822.06	1083.64	874.13	1736.7	1653.21	3320.52	1266.14	3022.5	1378.04	1147.1	1735.91	910.6	2220.95	1657.65	1325.48
202451_at	479.56	445.18	650.02	304.46	137.11	325.31	368.85	380.64	415.22	659.28	703.49	925.3	601.27	394.54	624.67	517.83	565.59	473.14	470
202452_at	302.56	621.99	383.58	223.76	652.42	348.21	330.22	401.84	842.02	358.68	869.61	1146.68	657.65	985.68	553.52	723.66	585.02	641.93	998.49
202453_s_at	637.53	848.69	525.28	653.96	391.14	485.57	607.02	632.01	408.05	669.59	523.85	405.57	344	561.03	621.21	567.05	525.05	581.14	612.61
202454_s_at	666.96	569.2	515.09	385.68	388.34	412.9	364	750.84	1192.24	503.36	931.92	2256.56	607.47	441.14	438.16	847.61	1261.02	724.69	399.21
202455_at	1482.09	2409.16	1055.01	1642.66	2056.95	1444.4	1360.33	1474.77	1341.3	672.68	1026.43	954.61	508.74	1785.49	882.8	827.7	891.12	1047	1150.06
202456_s_at	119.49	95.79	48.76	63.53	235.68	411.02	301.41	70.75	69.32	29.25	213.15	50.5	40.7	234.8	55.65	56.36	76.3	272.26	209.74
202457_s_at	2355.11	2912.36	2396.09	1614.12	1053.17	1225.32	1916	1203.88	2219.6	2121.23	2330.34	1771.54	1818.06	2106.53	2075.25	4005.43	3675.52	3710.65	2166.46
202458_at	1726.47	1060.17	1665.54	1263.73	1308.44	724.5	1676.8	1266.84	1560.35	1972.58	722.37	842.45	1239.72	1224.29	1148.5	905.61	1540.91	1376.62	1247.84
202459_s_at	660.77	500.99	356.39	305.35	319.99	321.91	236.89	654.34	444.59	855.56	650.51	520.07	535.14	510.68	330.67	430.6	778.01	516.12	428.99
202460_s_at	539.04	512.3	499.1	308.86	362.81	286.22	521.7	525.01	664.74	1207.14	755.68	600.19	561.58	317.66	469.72	407.31	355.1	652.8	513.55
202461_at	1937.55	2129.9	1590.12	1210.02	1839.56	1412.44	1654.49	1408.13	1518.87	1211.86	1677.73	1310.95	1294.94	1606.17	1284.81	1886.43	1602.04	1133.98	1616.13
202462_s_at	1196.52	1603.44	2174.92	871.65	1439.34	1413.77	1667.86	791.39	1260.21	1709.65	1907.96	903.88	895.04	1858.11	1353.58	2585.35	2563.38	1777.07	1657.26
202463_s_at	134.38	868.24	148.14	859.21	899.42	818.53	112.42	119.81	540.89	298.74	479.57	480.02	116.4	472.18	361.31	247.67	317.5	510.33	432.7
202464_s_at	2836.65	1152.33	2036.44	596	215.44	363.54	569.95	588.65	2021.12	1789.04	3535.79	490.92	613.69	2281.71	3056.42	7543.35	1892.19	447.91	943.71
202465_at	366.1	191.83	673.73	207.1	90.05	116.89	92.19	262.01	1015.55	2425.73	1016.75	3680.23	2308.65	1248.65	1918.07	806.7	1811.81	1707.89	1656.67
202466_at	769.4	965.56	898.15	791.51	925.07	972.61	816.88	902.75	1788.78	1812.08	1382.58	1556.06	1133.57	1316.84	1523.16	1070.45	1341.73	1404.55	1594.06
202467_s_at	2968.84	4253.71	4573.97	4841.42	4098.9	4183.96	5224.43	3269.24	2933.3	2714.52	4275.47	3287.21	1782.62	4002.77	2795.02	5977.82	4161.96	3929.1	3402.52
202468_s_at	825.59	1368.56	2057.27	1935.01	1691.42	1353.62	1175.78	1599.96	1385.91	1477.52	2032.23	1910.6	1085.23	1474.58	1329.26	2295.41	1382.03	3180.21	1712.23
202469_s_at	615.76	753.49	987.4	530.48	371.93	398.64	407.39	591.15	997.24	1248.65	1139.78	1140.04	679.67	1123.21	919.34	778.98	1247.89	1039.98	1029.81
202470_s_at	83.81	99.42	189.99	46.87	55.74	53.75	62.39	95.03	45.2	52.85	111.48	58.92	58.83	250.47	41.49	219.77	210.33	100.08	129.74
202471_s_at	1659.96	2707.01	1060.78	2684.6	1909.02	2395.02	2344.02	1730.08	1252.88	1292.82	1914.18	1452.87	1326.14	1572.01	1585.25	970.86	1206.13	1939.93	1806.96
[truncated: 20,284 more rows]
