# Supplementary material for: Combining multiple hypothesis testing and affinity propagation clustering leads to accurate, robust and sample size independent classification on gene expression data
Source: BMC Bioinformatics. 2012 Oct 17;13:270. doi: 10.1186/1471-2105-13-270 (PMC3542193; doi:10.1186/1471-2105-13-270)
Supplement: Additional file 5 — Contains the microarray data used in this experiment. For each disease, we provide the ‘class_labels.csv’, ‘train.csv’ and ‘test.csv’ files, which represent the analogy of samples as described in table 1. The intensity values are unprocessed. [file 1471-2105-13-270-S5.zip › microarray_data/JDM/train.csv]

Genes	GSM74356	GSM74357	GSM74358	GSM74359	GSM74360	GSM74361	GSM74362	GSM74363	GSM74402	GSM74403	GSM121379	GSM121380	GSM121381	GSM121382	GSM121383	GSM121384	GSM121385	GSM121386	GSM121387	GSM121388
1007_s_at	1796.64	1570.41	2410.78	1152.72	2070.23	1698.19	1809.64	1217.96	1666.56	1167.1	1780.73	2004.44	1998.68	2108.25	1715.43	1769.33	1976.95	1812.05	2484.17	2625.69
1053_at	228.16	334.32	211.86	287.9	223.84	337.33	318.97	184.4	312.57	213.27	324.07	323.53	373.36	424.1	456.25	374.63	280.88	188.48	129.42	66.85
117_at	287.96	320.68	360.75	365.09	354.21	286.93	428.97	339.64	229.99	698.61	279.16	306.09	381.13	266.11	245.35	436.08	599.78	366.24	330.57	322.04
121_at	3888.91	3812.82	4502.61	5159.13	6737.85	3060.53	3733.4	3191.67	2862.73	2886.42	2221.48	2756.25	2701.56	2777.72	2742.34	2860.84	2613.65	2365.26	2678.69	2495.53
1255_g_at	36.91	202.36	134.54	246.94	616.55	142.78	177.45	96.63	178.43	179.35	138.67	155.05	77.73	100.42	157.73	75.31	37.59	90.93	122.09	148.29
1294_at	804.81	568.74	548.73	818.41	1220.19	917.82	613.2	526.06	972.53	876.71	1726.75	1464.28	1023.93	1379.14	1307.01	1413.05	1471.29	1136.71	1289.9	1450.48
1316_at	726.46	604.33	491.9	413.47	619.19	505.8	677.96	555.77	280.23	549.3	559.84	467.98	441.51	458.54	553.39	421.94	399.78	415.65	392.16	822.46
1320_at	81.93	43.9	174.65	106.3	437.84	359.31	372.4	216.63	87.7	57.19	176.47	207.29	338.21	222.24	231.55	100.78	313.34	376.21	367.91	34.1
1405_i_at	63.47	35.8	31.58	16.87	33.6	113.08	120.73	33.48	11.99	134.79	2056.08	147.54	531.47	305.66	184.94	1975.64	766.32	780.29	252.08	368.2
1431_at	187.32	222.59	234.02	210.74	250.05	259.36	218.58	133.65	201.76	245.17	141.69	67.4	179.6	123.02	91.14	165.26	132.53	175.67	128.88	157.17
1438_at	80.73	113.12	119.39	97.29	143.11	82.48	153.79	90.16	217.57	141.13	75.22	96.57	68.04	79.47	72.14	81.36	282.72	194.74	84.52	116.87
1487_at	2667.22	3162.11	3508.69	2914.97	2736.84	2465.84	3028.57	2883.24	3200.08	4159.56	1295.28	1770.09	1503.48	1867.99	1396.3	1511.7	1204.88	1195.21	2065.61	1585.06
1494_f_at	908.04	1005.65	887.65	1331.73	1602.54	783.7	1005.64	875.03	957.04	1008	599.73	784.14	702.52	614.94	589.8	475.14	632.29	632.06	641.74	553.7
1598_g_at	3415.84	4449.32	3788.63	4081.97	6489.08	5461.29	5206.37	3325.27	4099.63	5124.05	4590.1	4514.38	4383.18	3488.31	3603.21	5054.03	4920.4	3626.74	3932.58	5501.64
160020_at	1178.57	1307.78	1409.86	1540.55	2661.56	953.11	1394.24	1124.85	1267.32	1214.46	1196.48	1205.03	1197.09	1107.36	917.14	1201.32	1157.3	1081.4	1068.59	1001.66
1729_at	319.06	147.93	97.67	120.14	134.15	110.81	317.67	97.33	398.4	141.7	716.39	518.21	496.73	659.38	493.88	544.16	665.18	546.28	522.76	678.67
1773_at	459.31	292.49	439.32	642.82	575.42	326.18	562.46	513.69	472.18	636.24	258.56	253.24	397.23	364.41	246.71	416.8	494.49	355.48	308.52	199.61
177_at	31.61	185.28	27.87	301.55	161.88	227.17	169.94	194.94	112.54	152.73	126.53	31.81	189	62.55	47.39	214.03	270.24	139.06	100.11	56.87
179_at	3151.88	3080.72	4467.23	7968.45	6055.55	3567.66	3995.81	2891.95	4373.92	4262.02	1763.28	2879.5	3377.08	1770.07	2442.37	2062.89	2577.68	1804.6	2005.76	1563.55
1861_at	328.02	375.75	335.61	674.58	382.98	369.24	363.59	332.91	564.35	420.67	236	380.3	222.18	265.74	295.19	308.99	274.2	243.82	267.57	197.92
200000_s_at	2516.94	3188.97	2452.59	2568.5	1993.88	3064.75	2598.04	2396.49	4045.38	3029.66	2316.17	1971.85	2776.33	2714.03	2293.41	1918.17	2465.71	2273.77	2422.75	3079.9
200001_at	5381.83	6219.59	6187.23	8237.83	5948.25	7129.4	7225.14	6569	4591.25	3965.49	6134.85	5495.96	7419.58	6964	5234.13	6011.76	5212.44	6286.19	5762.58	4547.49
200002_at	14459.84	15460.18	16731.97	18869.98	16135.92	17900.75	14036.72	14073.73	28394.85	25754.75	15113.68	14780.68	15674.62	16263.39	13968.2	12189.53	12026.63	9960.19	12029.27	14392.86
200003_s_at	9383.62	10314.4	9012.89	11754.38	9222.91	10713.8	8593.03	7680.08	13438.13	13870.18	13157.71	12868.4	13590.69	15268.09	12562.77	12589.04	11245.94	10367.96	10917.71	10876.52
200004_at	13070.86	11123.14	11818.5	12667.25	9514.96	11996.74	11600.66	11945.87	10992.9	9648.72	11077.28	11324.53	10719.27	12109.45	11446.47	11156.68	10849.02	10585.3	12799.18	10037.71
200005_at	1974.3	2865.93	2543.26	2079.13	2416.88	3077.78	1794.58	1621.76	2978.12	2973.45	2897.55	2243.42	2748.43	3790.44	2048.65	2257.35	2425.15	2454.5	2776.53	2293.9
200006_at	15448.8	16538.26	15516.99	23080.91	18087.14	12826.52	10163.18	15467.76	16800.16	18676.04	10198.2	12628.11	12303.58	12161.03	11249.27	11340.2	9750.9	13813.12	11912.05	10762.94
200007_at	8614.07	8365.8	7405.49	9793.76	9728.56	8656.91	8218.99	9754.35	10820.87	7633.73	7527.4	7742.69	8022.51	7897.74	9459.32	6259.99	7336.54	6522.46	9184.19	10745.39
200008_s_at	2051.23	2030.06	2740.74	2685.72	2391.26	1730.6	2070.73	1879.96	3149.75	2400.53	1273.42	2164.63	2461.43	1742.12	1457.8	1837.37	2753.79	3302.45	1540.05	762.05
200009_at	3333.17	3426.06	3504.51	3626.45	2501.77	4786.29	3830.3	3629.72	3821.4	3841.16	4158.73	4459.85	4049.78	5356.29	4502.99	4505.33	4879.46	4532.44	4375.55	3400.78
200010_at	17862.14	17299.15	16346.63	21194.94	15442.14	15320.95	8173.11	12950.47	16561.59	23514.86	10986.95	9705.34	10724.55	13416.69	9575.33	10599.02	8135.93	12067.88	7093.47	14265.18
200011_s_at	1041.55	1013.34	1023.67	818.96	1176.04	1418.44	1466.97	867.02	1046.34	1149.87	1446.08	1297.01	1385.48	1029.97	1241.02	1581.76	1499.22	1141.15	1392.47	1062.83
200012_x_at	19466.91	27400.44	27160.72	20224.19	25231.03	21934.73	20475.62	20442.47	33607.87	36519.15	12291.06	14566.82	22163.36	11372.33	13110.91	13346.14	11411.07	12008.02	12058.18	17546.18
200013_at	14965.95	13683.77	16637.92	20188.59	13266.82	16811.39	13086.06	14006.92	21756.64	22226.13	9929.5	12795.15	12627.25	11706.77	12453.69	10538.66	9476.71	9716.14	8705.2	17242.13
200014_s_at	1943.95	1761.95	1279.42	3124.94	1233.98	1923.46	1756.39	1756.62	1633.64	847.72	3000.14	2980.52	2253.11	3557.16	3431.1	3421.11	3030.98	2503.88	3488.38	3060.16
200015_s_at	3765.97	3390.65	2841.46	4575.56	2414.95	5162.28	3258.79	3689.86	2878.97	2061.63	3671.15	4604.5	5038.53	3103.78	4924.2	3562.75	3503.95	4484.26	4093.47	4703.73
200016_x_at	11833.22	11009.55	12112.17	10092.23	10262.58	12200.53	10518.07	9874.59	14493.9	14311.53	10381.55	9934.72	11873.75	10812.18	11139.36	11356.14	7808.53	9934.55	9940.3	12273.58
200017_at	12036.86	15312.02	14045.7	19448.7	13552.97	14028.77	11267.74	10107.78	12666.21	10726.86	11567.28	12592.76	15265.2	14078.71	14571.7	8160.5	12893.07	11169.96	9386.9	16623.69
200018_at	24574.79	27076.24	29014.32	35399.56	32293.31	27900.62	23956.35	23258.7	35671.64	35308.2	16895.09	14405.22	21574.6	17469.52	16628.84	10742.24	15404	16311.98	17214.43	27383.06
200019_s_at	11654.92	10878.49	9021.08	19681.38	15371.83	14304.97	8545.36	9008.52	17437.64	18038.99	10288.45	12639.16	9925.15	11122.45	10514.66	12672.17	7881.94	10318.05	7998.74	14941.96
200020_at	1973.71	1923.35	2113.96	1711.32	1721.09	2029.53	2212.2	2464.79	1497.65	1212.53	3384.83	2639.51	2668.97	2972.15	2710.81	3062.11	3573.27	3750.02	2755.92	2092.91
200021_at	15276.2	8111.45	7656.17	6657.86	8567.28	18469.47	12785.95	15982.54	9161.31	9891.72	20206.98	19719.66	17327.82	19753.88	13285.67	19805.31	14479.85	14955.46	23611.06	18911.73
200022_at	10849.24	11111.94	8586.82	18106.98	10378.54	13933.82	9725.19	8499.06	14354.71	14238.38	11207.6	9442.23	11026.87	13429.17	11384.55	8960.04	10287.3	6855.71	8796.68	9766.42
200023_s_at	10117.5	9103.8	8521.11	11635.87	5676.71	9126.34	8074.6	8269.79	12625.83	15564.9	4034.87	4612.28	7005.41	4606.42	5424.95	4817.35	4410.61	4090.53	6028.69	5541.66
200024_at	13263.69	16299.1	15401.44	22895.38	12485.62	15603.54	11702.64	10577.15	22596.83	23630.79	7230.68	6997.84	13074.67	10036.47	8884.29	5486.63	5716.86	7409.59	8590.87	7634.6
200025_s_at	23690.88	26896.62	25358.95	33504.17	29391.67	26505.59	19408.4	21170.79	37039.62	35445.15	17012.83	15361.86	21614.9	17261.74	16549.48	12801.32	12316.61	15304.09	17391.4	24581.93
200026_at	13006.91	11403.37	15687.58	28406.77	27582.38	15864.66	12884.9	12579.48	24193.27	28797.12	18064.44	10413.24	13981.26	10647.41	15410.66	7201.33	8447.6	12266.26	10118.34	23097.34
200027_at	6159.51	9393.23	7128.88	5538.93	3716.39	5284.58	6191.56	7223.77	4046.04	6152.26	5790.04	4253	5363.06	8136.92	5209.02	5015.11	5292.22	5990.64	7074.38	5536.85
200028_s_at	7779.56	12050.23	8485.77	8027.29	6103.05	6681.16	5875.34	9499.16	5769.14	4997.03	9682.2	3562.32	8739.1	6849.6	7003.38	7234.35	8209.3	6852.07	6207.56	7603.9
200029_at	16384.83	15766.35	17973.92	20478	23012.69	17567.51	14376.66	14571.67	23838.69	22250.24	14421.28	13950.55	16329.12	17455.85	16601.63	9651.2	10571.8	10399.61	13188.13	20977.4
200030_s_at	24398.53	34278.7	35684.2	25870.4	15583.78	23555.78	22952.09	24940.17	32135.11	34761.79	13499.72	14282.74	21296.4	15321.48	12302.78	14521.5	10838.99	17206.43	15544.26	16562.64
200031_s_at	29800.33	33623.22	30139.82	34744.38	22217.29	31789.15	24687.87	24906.59	48020.25	43791.13	17681.31	20639.85	24860.74	18411.82	16649.8	17836.43	13550.46	17170.7	14006.7	26212.51
200032_s_at	25211.82	33234.32	32090.39	29367.68	33704.91	29262.48	20637.97	22532.36	35342.78	34084.62	19837.88	17057.18	21674.26	20757.44	18332.15	20071.49	15092.12	19067.4	18463.15	30278.22
200033_at	5250.81	5514.73	5724.55	5350.15	6425.41	4340.48	3974.73	6333.33	5254.26	4356.88	8281.75	7120.24	8349.71	5992.25	6967.22	5906.76	6835.5	6795.19	8384.04	6529.73
200034_s_at	13651.41	19162.9	16569.4	17356.53	16183.55	14468.85	10632.77	12445.77	17311.55	17341.16	10041.3	9381.08	11019.97	10672.35	9235.46	7490.79	8366.14	8253.92	10803.07	16326.32
200035_at	3211.24	4711.38	4024.86	3644.01	4194.24	3640.76	4243.07	3263.47	7212.84	7567.49	3100.72	1818.56	2993.55	2087.07	1903.15	2008.45	1819.5	2542.38	2016.61	3181.01
200036_s_at	8956.03	7801.46	8364.43	11478.47	7530.46	11885.24	8870.26	6804.88	15171.25	13642.27	5880.3	6598.47	7354.49	5841.92	5521.1	5533.37	5074.82	5443.31	5438.09	8402.31
200037_s_at	2248.13	3148.86	3067.88	2518.11	2061.92	3139.97	1778.53	1836.75	2100.67	1532.64	2970.75	2134.17	3106.05	2220.14	3416.82	1716.4	2577.59	2712	3175.76	2143.38
200038_s_at	11209.69	14140.43	11451.02	15470.49	10705.57	11353.52	8814.42	10424.2	13007.07	13928.77	10529.64	11275.47	12338.03	10563.91	10836.51	8647.46	8145.8	9469.29	11799.31	7803.46
200039_s_at	4252.69	4106.53	3562.74	4023.54	2690.45	4297.35	3999.7	3841.33	2602.89	4212.09	4759.75	3110.56	3808.89	5014.88	3598.6	3653.42	3648.24	5264.31	2998.13	3351.02
200040_at	1711.57	2167.06	2127.18	2688.39	1597.5	2256.39	1779.11	1977.75	1871.01	2239.34	2846.61	2180.56	2454.05	2070.87	2491.07	2019.34	1814.14	2360.78	2339.95	2772.93
200041_s_at	4246.07	5083.66	5783.14	5681.2	4586.89	6988.79	6731.12	4389.46	5631.86	4788.68	6867.85	7483.47	5827.97	6373.43	6583.98	5975.06	5926.49	5275.59	5790.46	4734.57
200042_at	1679.5	1069.92	1611.94	2960.56	2936.28	2422.48	2081.36	1447.09	1628.32	2531.73	1976.72	2146.97	1529.16	2113.89	1823.19	1748.1	1835.56	1743.73	2112.68	1716.1
200043_at	4217.73	4339.62	4149.75	4655.23	5260.88	3829.15	3621.74	4271.01	4477.85	3809.76	6112.82	4746.05	6034.41	5635.05	5412.83	5310.58	5324.36	4463.94	4212.83	5041.78
200044_at	657.81	610.73	598.54	513.28	456.87	805.45	533.4	633.75	703.97	759.4	1277.56	1153.64	1042.96	1056.35	1067.6	1384.35	1051.08	1149.45	1155.89	1004.28
200045_at	2037.74	2106.51	2057.95	2497.36	2164.17	2726.34	2216.81	2521.33	2402.24	1886.36	2538.17	2108.69	2556.83	2732.03	2254.55	3155.54	2596.26	2969.89	3017.44	1613.21
200046_at	3107.51	3451.1	2948.54	3006.32	2886.12	3029.81	2997.81	3713.9	2820.69	2262.17	2650.02	3571.46	3179.13	2875.26	2921.12	2807.88	2730.47	3246.55	2368.04	1387.26
200047_s_at	2914.24	2475.66	2452.7	2128.83	2097.08	2759.06	2377.83	2717.47	1864.09	1402.48	3537.02	4103.51	3320.52	3024.28	4874.63	3569.61	3978.82	2929.88	3772.85	3278.74
200048_s_at	6265	4643.17	3735.77	6732.33	4480.06	3467.82	3635.5	5909.57	4838.61	4500.14	4197.91	3765.24	4104.35	4596.16	4353.45	4522.98	4134.51	7064.95	4031.44	4063.78
200049_at	1618.52	1753.55	1837.19	1756.97	1913.72	2199.95	2274.85	1348.15	1710.21	1316.58	1031.02	1538.76	1581.93	1389.72	1728.86	1818.88	1992.6	1170.69	1095.3	938.71
200050_at	1174.12	1351.2	1398.9	1898.07	1860.55	1330.69	1232.66	1073.58	1255.07	1122.81	2365.81	2226.42	1637.7	1743.05	1930.91	1874.35	1609.91	1998.23	2552.15	1360.77
200051_at	970.93	685.23	873.22	744.44	1295.89	1157.26	878.84	896.4	1779.07	1584.59	695.2	807.28	583.13	957.55	891.71	810.33	760.74	535.99	803.17	835.67
200052_s_at	1339.25	1535.5	1539.44	1671.01	1244.56	1803.9	1231.6	1341.02	1074.33	979.97	1335.38	1796.27	1517.37	1817.98	1688.98	1959.27	1563.05	2133.46	1886.15	622.7
200053_at	4021.69	6687.69	7870.94	8779.79	6508.73	7576.68	8034.33	4218.41	7453.78	6551.55	4560.11	4540.75	4940.54	3827.6	3668.21	5190.61	4072.47	5718.53	4203.13	4439.53
200054_at	466.93	662.24	483.53	495.85	632.13	402.83	412.46	398.75	381.07	538.19	508.63	624.56	401.9	632.96	450.54	667.25	487.73	496.83	618.7	434.89
200055_at	2858.2	3344.34	2886.99	3539.31	4766.86	3227.45	2612.1	3465.2	3744.58	4441.81	3208.41	3251.74	2518.67	4579.48	3573.96	2886.96	2277.9	3648.63	3713.2	2373.55
200056_s_at	1517.46	1300.68	1277.5	1020.01	646.35	1114.87	612.63	1123.63	927.35	1069.99	778.43	945.35	877.29	811.33	1441.59	1470.4	1134.14	1165.11	1211.84	763.4
200057_s_at	4337.62	4300.99	3971.51	3585.11	4153.13	5304.82	5213.61	4148.27	3876.72	4303.01	5452.5	5158.74	4713.54	5202.55	4838.57	6141.3	4481.87	5487.02	5123.21	4850.32
200058_s_at	2484.14	2141.1	2040.07	1652.79	1921.17	3433.93	2016.99	1910.26	2920.28	2578.91	2564.72	3690.39	2901.98	3008.58	3258.81	3028.01	3050.91	1987.21	3076.77	3094.63
200059_s_at	8551.17	8777.72	11815.31	9540.32	8023.59	10487.66	9055.27	8634.48	9133.58	10532.56	9943.03	10319.62	10921.34	10175.83	10690.7	12334.93	10945.01	10233.82	7487.04	3196.2
200060_s_at	4454.95	4067.59	5270.55	4181.97	4413.72	5497.53	3552.36	2793.33	4933.47	4134.2	5077.93	2811.73	4504.94	4326.29	5683.9	4543.63	5274.58	3596.95	4453.08	4261.69
200061_s_at	22678.89	30803.53	27735.03	26780.76	31532.61	26138.46	22639.33	23090.52	51095.79	42847.37	18518.78	22198.82	26276.01	18129.79	18672.3	17188.2	16051.88	17812.38	17106.07	28533.54
200062_s_at	29915.18	30951.64	28746.87	32365.84	38969.95	35025.83	24857.59	25483.54	46295.7	42509.96	20589.61	17143.19	23371.43	21631.53	19562.65	17367.2	16485.7	19362.54	18303.16	32176.36
200063_s_at	8445.42	9754.47	11842.01	8347.85	9446.47	9245.15	8376.85	7621.58	7429.74	7487.45	8165.61	9250.17	9225.41	8220	9147.43	6199.91	8957.31	6335.77	7653.92	11452.94
200064_at	11742.36	13113.5	13735.68	15560.59	10913.8	13649.79	12750.89	13041.44	19712.05	18509.03	11859.09	13507.78	15202.68	17811.98	13509.12	15977.48	20097.47	17252.18	17809.93	8344.98
200065_s_at	6972.59	8724.28	7721.63	8072.9	4775.52	8520.73	7663.89	8345.16	7927.29	6792.45	7992.67	6203.13	7442.24	8070.87	4892.77	6302.37	6700.34	7345.91	6308.32	4367.04
200066_at	1700.92	1468.7	1293.23	1158.2	1091.11	2036.74	1688.28	1776.98	2455.69	1836.18	2542.04	1962.34	1673.27	2037.88	2258.67	2127.11	1741.51	1647.16	1984.83	986.6
200067_x_at	8164.24	8471.81	8795.56	8564.27	7796.15	7522.54	8545.24	10531.95	7682.73	7874.79	6649.52	5616.32	5129.58	5691.91	6024.88	6748.36	7018.11	7247.71	6832.06	9478.88
200068_s_at	3298.81	3766.36	4040.91	3262.68	3727.79	3908.26	4821.75	4348.79	3245.66	3692.89	5469.09	6134.44	4575.59	6060.2	4977.05	7007.31	6118.19	5681.85	6107.99	3708.92
200069_at	480.62	243.27	306.87	399.42	434.85	229.32	346.66	475.44	389.91	230.53	683.58	598.96	486.69	403.8	562.82	581.5	828.03	580.02	598.53	420.95
200070_at	934.63	1081.66	1024.39	1126.55	1180.96	1141.26	863	872.52	1265.59	1200.06	1215.46	978.06	1188.36	774.31	1250.59	831.88	1187.15	890.49	811.34	1379.73
200071_at	1539.04	1309.76	1623.48	1404.32	1024.5	1172.41	1304.09	1417.54	1000.82	863.66	1290.2	1160.55	1309.7	1329.25	1545.49	1402.28	1131.86	1176.08	1593.24	1513.2
200072_s_at	1199.72	1358.24	1244.86	1911.9	1749.38	1660.84	1658.93	1424.27	1979.24	1800.01	3504.07	2136.17	2114.25	1796.82	2483.14	2909.08	2979.12	2696.94	3052.31	2007.84
200073_s_at	1537.35	1309.33	1345.28	1502.07	1023.38	1668.27	904.16	1286.4	1778.01	1472.56	2039.45	2226.48	1623.69	1556.55	2671.13	2076.52	1867.54	2024.99	2197.73	1924.21
200074_s_at	7837.69	9965.13	9537.74	9470.49	7548.47	9033.6	7568.03	7103.7	7851.47	9018.46	5915.83	5475.13	7016.26	6359.55	5566.7	5018.38	4404.71	5544.82	4897.58	10102.96
200075_s_at	794.51	1076.65	895.33	1182.82	1193.98	813.33	815.72	1166.6	876.06	1116.94	2719.59	1874.13	1725.22	2134.2	2025.78	2176.64	1771	1704.68	1518.97	1049.16
200076_s_at	1077.93	1089.48	721.99	1176.29	844.92	1077.57	1335.63	1056.01	858.05	1946.86	970.78	929.04	1105.75	1278.78	1185.86	1002.23	1162.81	868.66	1518.05	1451.05
200077_s_at	18845.75	20183.28	18739.79	20958.3	17891.69	16408.25	13133.68	18114.53	24736.19	21002.98	17995.33	15679.33	17653.65	17840.47	15226.67	12911.53	13853.53	17785.58	15310.51	15976.72
200078_s_at	1770.41	2216.27	2210.89	3575.6	1903.82	1793.54	1838.75	2089.62	1820.97	1898.67	2742.18	2454.14	2226.62	3129.72	2531.85	3093.16	2338.37	3597.55	2854.84	1110.92
200079_s_at	4817.71	5563.8	5599.27	5715.89	5214.8	5275.97	5781.45	5503.37	6256.5	6556.95	5711.51	3864.19	5522.76	4215.83	3703.21	3704.31	5317.93	3794.57	4677.13	4969.89
200080_s_at	10669.91	8608.79	11487.31	8427.93	8959.61	10836.37	7583.39	9687.99	8762.01	6832.48	9474.98	7799.26	9151.85	7839.41	9680.31	4922.98	9187.82	7608.97	8518.3	12073.48
200081_s_at	14548.65	16211.76	16031.14	21029.04	14399.78	17092.71	12605.45	13532.43	23511.38	26244.92	12098.62	10320.92	15309.38	13604.38	11179.85	8967.22	8965.07	11633.7	10128.92	14137.63
200082_s_at	9591.91	11661	11266.04	12315.57	10285.73	9808.61	8584.05	8787.39	11125.9	12132.5	9462.44	6204.14	10304.35	9878.45	7469.96	5952.62	6832.54	8916.17	7991.96	10948.69
200083_at	2791.11	3070.05	2902.68	2613.12	2779.4	3295.11	2589.32	2648.03	2818.58	1967.36	3435.27	4464.71	2676.68	5302.68	4669.88	3660.7	4026.23	3328.67	4335.57	3193.87
200084_at	3404.78	3070.14	3603.5	2865.63	2940.24	2942.54	3437.25	3441.48	3224.94	2599.29	3230.85	3147.42	3039.63	3740.6	3598.84	3840.99	3759.78	3480.64	3019.32	2749.77
200085_s_at	2841.49	3600.65	3255.26	6738.09	5834.58	4430.94	2888.77	2974.98	6194.77	4932.37	3813.81	3387.87	3011.6	4939	4129.64	3920.74	2603.11	3447.62	2938.17	2548.92
200086_s_at	11225.22	13289.91	13906.96	11108.42	10509.29	7519.75	7895.64	10158.38	9216.19	13814.55	5868.48	4784.69	7024.45	6698.36	5357.01	4384.9	4543.53	5663.61	4782.94	12359.64
200087_s_at	4342.41	5349.49	4691.47	5665.73	2973.71	5105.91	4247.51	4744.3	4590.65	4034.88	5280.96	5595.56	4868.24	6152.12	6827.01	5544.04	5564.47	5871.44	5605.77	3864.4
200088_x_at	11297.29	15923.92	14506.54	24444.22	21983.92	14845.51	14549.23	12021.89	30167.13	17747.66	19692.5	13210.26	16125.77	21491.93	15261.98	16815.41	10272.93	13614.05	16093.16	21757.67
200089_s_at	12745.45	12838.44	13258.62	15172.48	14826.93	14156.17	9759.8	10401.47	18071.74	16440.88	8021.59	7364.52	9367.82	10214.43	9403.58	6783.47	6377.93	7212.67	9671.53	12539.87
200090_at	3797.15	3265.91	3887.92	4274.27	4018.36	4455.61	3798.88	3333.54	3697.57	3652	5157.43	4582.83	4793.98	4843.89	4775.31	3773.87	5014.16	4163.83	5268.29	6429.62
200091_s_at	16335.53	15814	16055.86	17427.57	17058.15	15979.09	10185.38	11349.76	22606.84	19473.39	9213.24	9409.68	9134.27	9085.48	11985.26	9996.14	7719.9	8674.88	7457.28	15629.86
200092_s_at	15963.26	19546.49	16523.64	24795.81	21818.62	21710.57	12367.95	14474.41	30526.63	27649.85	12114.01	11812.2	14841.68	13316.31	14406.63	9746.36	9109.73	11486.24	11632.75	18266.95
200093_s_at	6709.67	5621.37	4757.69	7383.07	3664.29	5420.19	4590.87	6635.71	5667.35	5381.64	4225.78	4762.34	4123.57	6932.21	5908.42	5862.82	4804.3	5247.07	4131.88	5012.15
200094_s_at	14504.99	18643.43	22301.37	21593.71	13646.59	17299.01	15915.83	13609.28	22678.63	22833.64	9760.99	10569.28	15566.78	13467.56	11325.36	8074.36	6550.89	11281.95	13828.66	13820.78
200095_x_at	25933.44	26191.67	21797.11	35437.22	27951.75	30172.77	23202.87	24770.17	46355.01	54579.1	24458.58	25313.44	20989.37	27137.28	22707.86	19816.66	20092.3	18431.71	21646.84	33817.39
200096_s_at	3246.53	1796.8	2830.21	2517.51	2067.17	2739.12	3665.73	3282.5	1611.58	1765.98	2214.35	2548.72	2147.6	2634.84	2919.58	2935.07	3300.76	3226.3	2546.84	1869.79
200097_s_at	2881.78	4313.39	4886.26	2958.42	2733.8	5344.45	3666.35	3186.97	3454.62	3173.16	4692.58	4024.37	4738.32	3382.86	4300.58	3255.77	3610.76	4012.39	3992.9	4053.35
200098_s_at	4333.83	4689.06	3980.14	4222.86	4524.03	3525.31	2943.17	3868.8	4808.82	4133.07	3781.1	4599.52	3840.65	4064.04	5208.09	4365.36	3762.84	4107.69	4658.73	3674.53
200099_s_at	23034.3	26243.4	22388.35	26340.9	17202.5	25872.59	14348.83	19178.53	25910.26	27508.63	17077	13856.83	18096.49	15959.63	14680.31	9985.81	12453.47	14963.56	14255.89	19510.22
200593_s_at	1323.39	1725.77	1956.31	1896.54	1678.72	1684.76	2767.41	1462.16	2933.81	2351.33	2264.91	2772.11	1922.76	1968.88	3575.85	2678.24	2782.86	1980.88	2622.22	1129.25
200594_x_at	3445.52	4131.98	4956.69	3224.14	3745.67	4860.46	6579.16	3664.58	5122.58	4510.26	6152.61	6270.39	5795.74	6178.19	6519.89	7024.62	6273.87	6189.05	5173.19	4229.86
200595_s_at	3265.29	3373.91	3922.79	2694.21	2186.21	2730.41	3152.61	3784.73	3935.82	3025.64	2689.86	3014.51	2886.11	5007.09	4103.5	2869.36	2740.66	2927.56	5057.71	2761.84
200596_s_at	685.95	1007.88	1130.49	582.38	110.01	552.83	869.61	1107.51	1578.75	1273.37	890.14	759	1133.89	1905	1263.7	941.66	1224.57	1283.56	2064.42	1116.56
200597_at	689.57	649.32	917.62	929.22	755.01	1027.02	1117.6	438.9	741.42	945.76	968.79	954.97	776.12	884.06	965.99	711.74	694.78	457.12	1067.44	540.48
200598_s_at	1215.78	875.32	1260.22	763.38	767.32	1002.87	1520.4	1300.04	946.36	1236.26	1134.33	1123.7	1012.38	988.38	926	1539.75	1685.68	1742.36	1252.12	1354.03
200599_s_at	1601.64	1386.57	2096.85	2076.18	1443.76	1238.98	1623.49	2187.38	1964.41	1353.58	5857.24	4494.55	3289.2	3334.42	3558.22	4439.72	4807.52	3793.74	4262.95	2375.54
200600_at	1627.74	1399.33	1689.91	971.35	1734.1	2062.63	2295.82	2380.82	1424.14	1393.5	4895.3	3268.3	2489.2	3383.63	2820.53	4401.24	3036.44	3901.73	2781.39	1660.76
200601_at	762.69	868.33	512.61	1146.12	1099.67	1315.14	1301.79	1136.77	1698.12	1522.9	2575.84	1959.14	1078.48	1534.17	1749.33	1727.83	881.02	1149.81	1923.38	1983.59
200602_at	1264.38	679.59	884.67	535.4	1319.6	1076.2	588.61	856.37	651.68	684.19	1309.65	1148.48	1146.42	1009.41	1390.26	1718.67	1081.39	1057.88	930.09	1595.12
200603_at	4717.08	4645.83	5928.22	4597.15	3298.73	6507.77	4407.9	5561.55	4298.91	2815.62	6728.01	6124.52	5493.83	6714.75	7957	4806.05	9117.98	4934.36	6371.9	4252.47
200604_s_at	1606.35	2188.2	2159	1981.36	732.44	1750.39	2397.74	2334.01	1786.75	1331.06	1727.65	1852.04	3054.97	2751.39	1674.38	2524.21	6646.1	3199.26	2017.43	662.3
200605_s_at	5038.28	7291.38	8143.99	5482.37	2670.62	7107.51	5030.8	7439.26	3730.27	3265.98	6382.9	5141.94	5889.07	6091.72	4883.92	5760.28	8872.44	6997.1	5205.39	2827.78
200606_at	188.41	182.11	184.87	239.71	461.78	305.5	307.54	177.22	167.47	334.9	450.44	560.95	480.96	271.13	510.58	626.91	424.35	274.53	1111.74	424.71
200607_s_at	1572.96	1910.89	2211.55	1916.48	1509.59	2548.69	2343.85	1722.79	790.98	1267.54	1008.02	943.62	1525.94	1203.35	1059.96	802.95	1851.83	1506.11	1381.05	1451.66
200608_s_at	1981.38	2279.98	2359.63	1615.01	1996.95	2341.18	1570.06	1675.63	2296.24	1405.27	1831.11	1235.1	1944.74	1885.28	3058.81	1383.38	2400.66	1757.84	1958.75	2803.75
200609_s_at	2010.89	1773.98	1389.76	1905.75	2006.83	3003.51	2214.3	1715.79	1695.55	1861.55	1933.75	1775.06	2524.11	2455.31	2195.33	2056.48	2185.35	2306.51	2900.19	1360.01
200610_s_at	3560.29	4508.35	3477.39	5418.18	2390.69	4140.8	4995.68	3765.91	7798.99	4871.21	5827.4	7610.75	6959.68	4891.29	7919.36	4870.27	4400.21	6067.96	7118.89	2842.53
200611_s_at	1684.11	1791.64	1367.38	2409.01	1798.52	2147.64	1897.72	1969.69	2777.1	1930.95	2238.37	2004.85	2429.34	3255.27	1983.86	3898.12	3042.33	2790.29	3409.19	867.47
200612_s_at	1560.27	1907.54	1769.07	1199.97	1328.92	917.26	1671.45	1914.23	714.96	986.26	1328.27	1152.73	1451.22	1216.36	1315.48	1472.15	1303.13	1185.28	1109.99	1085.3
200613_at	1746.38	1400.21	1342.25	2106.03	1163.19	1995.14	1458.75	1980.58	2382.55	2256.85	2198.03	2404.49	1992.46	2050.62	1810.2	1893.2	1216.34	2654.46	1792.23	1246.94
200614_at	3581.54	3459.62	3594.1	4761.67	5204.78	4038.43	3992.77	3969.64	4209.36	3774.3	5805.34	5406.21	4929.79	4561.54	3952.03	6474.88	5026.5	4930.17	4593.96	4536.14
200615_s_at	2508.02	2503.36	2315.4	2003.34	1222.26	1615.07	2403.29	2551.52	1729.47	2114.38	1398.56	1922.37	1869.31	1683.72	1728.33	2315.67	1966.25	1841.64	1860.27	1196.68
200616_s_at	3397.72	1680.97	927.17	465.79	396.6	832.07	1255.48	3298.12	625.79	1191.01	1488.78	944.26	1188.83	1559.03	865.8	1007.23	1055.84	786.83	1274.96	3172.31
200617_at	3456.17	2731.59	2168.54	2701.88	2213.17	2322.31	2532.5	3566.8	2882.15	3630.11	1418.68	1588.51	1509.93	2101.66	1523.23	1461.37	1810.59	1655.05	1876.91	1524.71
200618_at	1639.28	1111.08	976.53	1122.84	1787.12	2433.81	1631.45	1454.44	1483.45	1340.51	2113	1842.47	1417.96	1151.87	1457.58	2569.88	1945.98	2207.01	1678.16	1248.67
200619_at	334.51	479.29	460.78	137.04	135.76	673.98	178.53	374.05	1107.55	582.98	908.09	877.83	1192.85	1085.23	1108.61	772.38	868.84	849.15	664.37	585.64
200620_at	4338.59	4504.78	3894.87	2626.01	3283.89	3904.26	4614.88	5059.04	2983.38	3254.32	3975.34	3529.04	5858.94	3600.56	4415.09	3745.04	5286.15	4253.07	3095.88	3737.28
200621_at	1165.95	1040.04	1372.04	1586.98	2866.66	2454.39	1468.96	1234.64	1733.75	1922.57	1856.48	1646.07	1628.43	906.37	1239.49	2482.38	1027.02	1552.08	1466.72	1357.67
200622_x_at	2416.43	2507.63	2497.6	2461.18	2176.74	1577.89	2517.6	3013.1	2460.1	2867.07	2039.94	1749.79	1995.15	1415.6	1760.37	1858.16	1812.87	1886.22	953.63	741.18
200623_s_at	2224.6	1540.32	1917.2	3659.67	1934.51	2384.62	1744.43	2672.94	2376.38	1806.51	2104.28	1757.63	1824.8	1342.66	1566.7	2301.58	1631.63	1460.31	1342.59	1218.41
200624_s_at	4512.7	4358.97	5392.21	4519.26	2606.11	4380.1	4817.24	5263.29	6781.52	3905.94	4052.18	5656.55	6458.3	4625.56	6294.23	4718.47	6297.82	5517.16	5610.27	4949.03
200625_s_at	1195.41	694.62	731.59	554.61	172.74	1632.88	900.44	1287.56	946.79	604.84	2999.09	1539.65	1810.45	1431.46	1708.58	2982.8	2247.14	2478.98	1996.58	2030.71
200626_s_at	1277.99	1439.14	1605.08	2274.81	1127.26	1724.46	1513.72	1084.93	1079.71	907.86	2653.75	2533.34	2324.78	1483.24	2412.77	2296.76	2798.2	2295.07	1873.56	1242.63
200627_at	4976.34	4668.74	5758.46	7041.19	4486.32	5802.05	5514.25	5648.55	5406.39	4742.69	5685.19	5106.68	7261.96	5244.13	5569.72	6140.22	7527.47	6250.82	4726.54	4168.87
200628_s_at	1098.31	1405.48	1110.74	944.8	1330.69	847.44	1004.1	1231.43	1509.2	931.2	3391.12	1679.97	2350.48	2214.44	1221.99	3932.89	2174.48	3313.68	2365.65	972.2
200629_at	1586.07	1291.26	1135.35	752.48	2175.94	1232.14	1768.76	1550.38	1296.47	1232.98	13709.26	3629.73	2734.73	4437.67	3082.9	6598.84	2784.55	7425.9	6621.45	5020.45
200630_x_at	5929.17	5135.84	6358.59	3550.64	4135.2	6889.35	7912.47	7379.98	6654.68	6858.06	6674.38	4731.77	5500.54	7680.25	5369.19	4417.28	6010.66	5298.55	5220.45	7994.25
200631_s_at	4122.53	3387.48	3652.78	3148.36	2392.06	4241.16	4136.25	3988.66	4428.75	3773.4	3928.83	4299.79	3860.66	4498.26	4636.43	4020.04	3774.59	3900.72	4931.13	3594.91
200632_s_at	897.86	728.8	910.92	1226.99	2212.26	1458.65	1559.22	1025.82	1306.53	1549.68	1438.81	1891.25	1561.76	897.73	1501.71	2107.17	2045.61	1276.36	1395.76	1581.8
200633_at	34123.19	36148.56	36737.74	30968.61	41602.05	35364.8	33666.71	36039.38	54674.04	44295.21	32718.69	25823.7	30742.27	27968.52	25279.32	20402.76	24369.65	31092.34	31988.73	43468.25
200634_at	2730.79	2866.94	2490.39	2850.99	2312.37	3025.71	2350.21	3291.91	3022.73	2540.45	5806.52	7688.22	4365.68	5625.92	4676.97	10651.92	2847.67	4897.76	3965.45	1106.31
200635_s_at	138.17	63.22	39.34	55.33	162.67	194.27	153.75	75.1	72.2	235.53	262.5	524.64	50.82	168.15	232.92	194.97	123.06	123.06	187.05	169.33
200636_s_at	235.16	197.18	143.1	192.16	285.78	291.32	408.95	101.49	66.84	84.19	284.34	635.54	270.78	316.23	500.14	428.51	538.45	239.73	340.89	217.17
200637_s_at	54.34	28.2	55.68	38.02	197.03	50.52	348.84	16.23	32.52	84.7	169.55	163.59	167.79	223.57	118.62	67.83	148.05	40.03	157.56	49.47
200638_s_at	1151.92	1412.83	1641.34	1376.47	836.4	1274.63	1617.02	1539.56	1359.72	796.54	2379.44	2471.99	3008.44	2154.56	2362.85	3489.45	3012.4	3268.8	1824.62	768.21
200639_s_at	1462	1597.15	2224.74	1147.68	1598.83	2338.75	2999.91	1963.09	1598.92	1429.23	2808.67	2473.24	2792.32	2037.43	2582.03	3893.86	2693.36	2141.51	2222.59	2433.9
200640_at	1901.18	2385.56	2937.03	2687.66	3816.14	2816.28	3318.44	2730.93	3273.48	2597.44	4090.86	3979.24	3744.37	3067.89	2934.59	5624.89	4031.09	3523.89	3028.51	2132.9
200641_s_at	1777.45	2150.05	2250.87	1744.66	1549.81	1520.34	2178.75	1983.38	1381.78	1117.26	1889.14	1758.32	2551.74	1491.9	1660.04	2590.21	2519.25	4034.45	1635.94	708.7
200642_at	12451.67	12838.62	9625.24	12664.44	13133.84	10640.49	10102.93	13660.48	12542.12	9876.58	9983.93	10827.03	10675.43	9915.45	8206.58	11074.95	9656.02	11169.04	8101.11	11876.02
200643_at	2788.98	3220.01	3383.09	3013.78	1946.51	3561.32	2014.07	2719.83	6152.18	5281.29	1461.27	1953.17	1840.91	2311.66	1912.2	1761.74	1879.45	1199.64	1996.85	1794.53
200644_at	789.4	923.49	971.78	692.42	1122.3	1101.37	742.12	486.85	596.08	503.86	1743.48	1785.03	1531.2	720.42	1288.34	2365.76	1229.31	1463.38	1497.45	1018.01
200645_at	10599.49	12503.32	12796.16	11826.48	11149.33	13135.42	13467.68	13094.33	11072.43	9956.48	10009.49	9067.49	10766.38	8892.58	8965.22	9473.62	8112.51	9303.18	6541.63	5857.06
200646_s_at	766.49	856.55	861.77	939.76	349.45	802.27	635.08	927.22	801.97	963.75	490.12	708.72	939.65	413.45	525.33	1022.62	791.36	811.12	436.93	249.47
200647_x_at	5735.75	7696.39	4626.61	6232.26	6452.32	4297.59	4364.86	5819.76	5729.26	6099.84	4172.43	8204.48	5297.71	5380.03	5686.89	4506.96	4795.48	4884.86	5121.13	9916.95
200648_s_at	5551.28	2174.37	5153.12	2322.65	1341.83	5761.33	8636.86	3377.11	2950.76	3716.49	2804.26	2016.69	7165.21	1054.59	2491.82	2986.33	4268.14	3969.12	1656.36	1504.54
200649_at	1271.71	2012.47	1784.81	2284.71	1623.03	1613.68	1334.97	1365.3	1837.5	2275.93	1913.97	1566.8	1850.39	1132.89	1565.61	2163.85	1420.67	1948.67	1005.48	686.91
200650_s_at	29939.85	43958.99	33346.32	31479.57	30812.28	24706.86	25383.2	35535.31	32706.18	42158.75	18151.69	15801.03	16248.86	16670.26	16485.5	15446.35	13639.84	18223.97	20490.66	15581.64
200651_at	18167.9	14865.88	15740.47	25459.1	14239.15	19214.71	15590.71	15744.09	20652.16	21857.79	9065.56	7676.06	11843.21	13656.72	8003.61	9999.26	7666.96	10681.03	11090.68	12559.21
200652_at	1491.61	1619.07	1528.77	2346.87	2845.19	1982.78	1658.88	1448.67	1683.52	2136.78	1436.11	1754.77	1446.96	1309.42	1068.6	1796.29	1331.52	1290.84	1179.02	1510.89
200653_s_at	5694.36	4413.3	3400.93	7385.1	4615.91	5627	3562.63	5250.99	7477.15	5485.44	9115.53	5519.1	4016.03	9639.17	7020.6	3695.63	6864.43	4912.48	7420.41	10947.92
200654_at	4402.44	4690.93	4524.14	7495.7	3605.47	6831.17	5898.05	4659.46	4164.66	4246.7	7486.76	6632.52	5699.7	9120.11	5269.12	8499.87	6128.39	6307.52	5888.51	4402.09
200655_s_at	6551.33	5095.85	4081.64	13620.35	8249.35	4690.61	4499.78	6622.46	6347.66	5466.87	10044.08	7303.06	6395.23	6766.13	7516.34	7581.55	6534	6533.79	7166.04	6165.73
200656_s_at	2012.9	1843.28	2178.42	2458.9	1009.81	2909.74	2291.91	1870.89	2649.47	2499.76	2475.3	2009.18	2018.8	2701.1	2034.74	2450.8	2741.87	1744.34	2151.91	642.08
200657_at	1667.02	1599.13	1521.28	1588.96	1975.94	2008.7	1608.72	1166.41	1211.91	1421.13	2789.29	2580.94	2395.67	1991.26	1803.45	2669.03	2095.31	2452.37	2053.28	1324.55
200658_s_at	1443.7	1206.65	1527.25	1842.07	530.06	1211.43	1051.46	1478.33	1402.41	1295.56	935.77	1044.67	1263.27	1220.01	997.24	1171.77	1051.91	1657.49	721.6	651.69
200659_s_at	890.25	1153.39	1232.16	1671.43	375.02	1446.26	1159.11	1308.63	1029.02	1276.54	1237.77	1059.7	971.05	1167.47	889.84	988.71	1080.38	1241.97	1141.98	1139.97
200660_at	564.63	376.59	244.24	165.07	815.52	753.02	576.14	884.63	668.96	535.64	2962.4	2191.83	1803.19	2464.52	1621.15	2987.84	1524.94	2714.42	1382.51	1054.67
200661_at	401.05	773.5	948.09	450.74	280.39	741.97	534.97	954.28	469.4	896.08	1818.93	1286.71	1241.97	1283.89	772.63	2472.52	1544.14	1421.93	875.08	1129.61
200662_s_at	2438.21	2616.62	2914.69	2947.08	1334.47	2836.93	2302.77	2002.17	2840.36	2230.19	2397.87	3001.04	3236.97	2441.52	3294.25	2540.18	2615.34	2949.43	3242.38	2481.64
200663_at	10115.27	10933.18	10038.61	15198.72	12503.89	10242.61	9360.72	10532.03	10124.55	11970.06	14212.94	14637.4	12421.84	19782.88	11454.89	12985.05	11183.91	12343.36	11922.83	9467.61
200664_s_at	722.64	569.07	571.24	823.54	290.04	770.84	856.43	1149.71	895.69	771.46	609.86	606.71	1039.3	671.85	594.44	859.66	1788.74	858.05	347.2	478.75
200665_s_at	6827.21	5718.67	3351.18	4194.94	2929.4	5134.38	7034.75	5049.46	3585.12	3159.32	5710.37	9115.42	9230.37	7412.23	9367.55	6590.39	10058.08	10201.95	9081.94	3930.95
200666_s_at	1069.86	1582.96	1275.26	1622.38	1414.91	1077.04	1382.37	2078.02	1726.66	1250.94	1596.5	1169.1	1895.49	1365.41	1643.28	1192.35	2921.91	1310.98	956.39	1544.1
200667_at	3795.57	4250.14	4073.18	2700.34	2431.99	3031.87	2823.31	4017.25	2496.04	3162.81	4237.9	3606.71	3794.78	5115.03	3625.64	3775.13	3720.92	4477.62	4389.71	4925.19
200668_s_at	5270.27	8189.7	7158.42	6405.91	3566.7	4606.7	4691.48	6282.35	5156.25	5642.1	6419.52	4315.12	6818.48	6536.56	4873.46	6609.67	6843.99	8046.53	5522.45	3218.57
200669_s_at	5274.5	4676.74	4385.03	3604.84	1996.54	3345.15	4641.01	4737.52	2780.24	3158.1	3611.38	3003.27	3588.69	4957.77	3237.69	3812.8	4789.95	4918.22	3844.04	2839.82
200670_at	983.95	904.61	902.21	1043.33	854.44	1257.9	996.47	1314.89	923.54	667.24	1480.98	1743.77	1231.59	3140.88	1499.62	1650.94	2217.42	1647.59	1761.47	971.39
200671_s_at	418.56	582.16	424.06	169.84	121.66	557.94	289.4	600.04	354.84	124.59	80.34	211.15	755.47	194.81	47.8	216.47	533.78	429.46	140.84	114.83
200672_x_at	1527.17	1290.96	1692.51	1683.78	1057.59	1105.69	1872.36	1309.7	1207.38	1285.49	1353.36	1411.68	1876.27	712.11	1184.04	2114.53	1647.98	1724.09	1491.11	810.57
200673_at	5475.46	5702.67	6214.58	5483.56	5407.03	6205.71	4861.08	5771.08	6269.49	5061.37	5336.47	8090.44	6546.24	5610.12	7886.38	8009.02	7581.93	5827.83	6194.69	5362.88
200674_s_at	26073.65	29780.95	26938.27	25472.42	27646.08	31969.62	26593.71	25472.02	46497.54	46939.09	22860.14	16855.14	23250.23	27111.13	18014.23	15631.73	13979.51	20385.71	18801.81	29749.35
200675_at	3258.55	3178.86	2771.38	3160.69	5616.33	5039.08	3390.5	3310.26	2690.03	3304.97	6765.74	7504.47	6396.85	5487.41	6301.34	8383.72	7177.64	7464.3	6020.54	3383
200676_s_at	643.48	579.01	469.9	607.35	447.23	812.48	878.99	677.87	517.07	445.5	477.38	537.54	570.65	635.67	497.1	607.84	913.93	459.94	581.73	427.68
200677_at	1913.48	2714.66	2381.59	1851.73	2208.65	2284.84	2217.83	1825.43	2184.72	2198.75	3394.82	3489.25	2756.51	3357.94	3787.05	3644.71	3563.95	4044.84	3499.07	2855.8
200678_x_at	1790.45	1674.46	1671.98	1350.83	1987.1	2015.43	2021.67	1815.07	1749.96	1986.26	3063.56	3779.54	3267.56	2662.84	2652.41	4152.63	4044.72	3237.33	2639.9	1653.67
200679_x_at	3034	2411.41	2336.26	2568.61	931.84	2353.76	2875.79	2622.16	1950.67	2101.33	3652.57	2601.94	2506.94	2910.67	3048.61	2836.54	2121.87	2799.64	2480.34	4546.47
200680_x_at	10636.35	9009.74	11365.51	13287.44	7338.98	9248.58	8479.37	9857.37	10804.54	11073.89	11714.49	8219.63	9506.84	7811.93	9099.54	12642.93	7129.58	8698.97	7368.8	11108.72
200681_at	6749.67	7246.45	7372.83	7358.71	3023.3	4872.54	5403.14	6030.52	6348.59	5208.7	4086.34	3171.34	5564.23	4433.27	4491.22	3019.41	4786.89	4911.49	4106.22	5289.32
200682_s_at	4239.96	3634.48	3142.96	3058.62	2439.62	3531.72	3073.16	4233.4	3248.56	3596.17	4912.55	4190.09	3917.76	5196.28	4227.97	2931.92	3464.46	4142.94	4049.47	3708.79
200683_s_at	1478.06	1247.56	1099.89	1687.2	430.38	1222.65	1299.71	1721.48	1507.65	1738.77	1369.62	1476.64	1184.82	1163.41	1261.94	1541.89	1885.59	1289.76	1266.53	1085.88
200684_s_at	918.79	1015.63	868.48	913.32	829.63	1151.26	1258.61	1360.61	1268.38	731.28	686.26	541.58	974.06	850.55	633.14	834.44	1092.1	915.28	802.81	583.87
200685_at	241.85	491.94	396.73	261.57	380.71	217.43	280.12	265.57	357.37	323.54	437.16	422.6	276.61	264.65	544.75	195.77	350.39	236.28	489.12	599.15
200686_s_at	2039.14	2774.69	2948.24	1593.45	1485.59	2057.85	2402.94	1844.7	1623.4	1225.95	2695.4	3410.57	2459.57	2135.26	4308	1117.94	3221.53	2672.69	5370.18	4276.13
200687_s_at	621.77	757.53	868.96	642.1	620.3	1159.94	523.42	771.12	622.77	1005.93	782.83	802.37	980.49	1248.93	1018.32	817.11	782.9	790.94	1128.29	784.44
200688_at	337.24	318.09	346.62	421.07	388.71	318.53	394.08	273.38	478.86	675.63	500.23	440.64	254.51	567.93	428.8	253.98	517.01	260.92	473.57	457.18
200689_x_at	29440.78	41887.31	36801.74	29177.01	38993.99	27004.82	26040.56	32046.03	51544.44	63485.22	17137.86	15296.5	27737.88	16701.56	15945.8	13115.75	13840.87	22747.44	17636.43	36737.49
200690_at	1726.68	2340.84	2790.48	2275.13	1575.84	2371.22	2490	2137	2308.98	1885.89	1304.01	1702.73	1076.65	1680.87	1507.31	730.85	1384.98	1907.42	1720.82	1756.45
200691_s_at	4820.71	7077.82	6655.89	4915.24	3637.95	5446.34	4993.29	5792.5	4167.94	4067.11	4803.71	4394.09	5188.05	7115.44	4636.46	6266.89	5651.71	6510.63	6621.62	3239.81
200692_s_at	2261.26	3080.67	3059.49	2335.98	1126	2244.17	2526.75	2903.54	2072.89	2089.19	2894.2	2052.68	2753.86	4321.59	2325.93	3167.29	3098.08	3727.08	3174.83	2577.38
200693_at	2489.65	2377.8	2323.56	2059.96	2332.13	2438.47	3327.12	2728.08	1710.39	1718.38	2598.38	5046.44	4044.01	2989.46	2647.21	3242.73	4173.39	3307.95	3059.63	2213.74
200694_s_at	2500.46	2643.86	3081.6	2220.99	3579.9	2680.19	2119.64	2180.63	2493.4	2227.8	2971.8	2279.02	3062.82	3796.08	3496.66	2379.75	3075.4	3187.45	3281.34	2951.13
200695_at	2029.62	3129.16	2485.58	3082.95	1314.13	2568.07	2968.27	2433.96	4412.68	4416.2	2157.83	2529.62	1976.7	2512.64	1709.01	2218.23	2427.57	1945.76	2163.96	887.33
200696_s_at	5905.29	6102.69	5696.64	8439.81	15017.1	11498.22	10563.43	6421.07	8279.67	7902.91	7093.06	8457.76	9967.74	7999.12	10261.58	8709.91	8391.67	6186.36	7745.51	6174.79
200697_at	3959.47	5473.26	5391.75	4387.56	3796.46	2712.64	2449.72	5968.39	3149.4	4291.23	5418.27	2434.49	2812.06	6708.5	2285.56	3059.9	3562.35	3293.45	3275.95	2908.42
200698_at	1736.2	1870.78	2135.1	1207.58	2049.39	1904.72	1875.43	1729.08	1552.52	1463.2	1126.84	1479.86	1595.55	1309.58	1406.15	1410.9	1767.97	1757.96	1265.63	949.43
200699_at	866.91	637.59	817.89	1285.13	1342.28	1028.2	913.42	1303.11	1021.89	847.89	1035	1432.23	1309.53	1078.01	1154.5	1102.91	1522.31	1289.02	1222.78	1231.73
200700_s_at	2366.35	2193.54	2127.34	2055.03	2550.75	1892.71	1677.37	2328.79	1822.89	2422.38	2667.53	3142.85	2641.5	2954.19	1767.14	3223.55	2105.55	3407.67	2438.9	1252.95
200701_at	1461.31	1706.64	1526.79	2845.5	3092.49	1941.31	1728.97	1667.67	1431.45	2550.81	2921.48	3322.07	2769.41	1401.11	1813.06	5176.37	3074.99	3436.96	1290.76	1697.44
200702_s_at	968.32	488.93	558.3	121.18	408.72	511.61	738.86	416.61	164.32	158.79	998.78	441.46	340.32	1777.82	737.24	592.62	602.57	505.6	629.43	3568.24
200703_at	1467.51	2051.85	802.29	3078.98	3081.26	2532.52	1630.05	2255.18	1792.69	972.29	3740.44	3527.77	4903.78	7146.61	3106.81	3984.03	8304.6	3589.91	2615.47	4582.59
200704_at	1350.86	1078.57	848.56	1269.58	1636.18	547.23	1448.41	1222.08	1242.09	1422.55	1363.82	1121.11	908.61	819.13	879.4	1540.2	790.66	1073.4	884.52	982.98
200705_s_at	14835.78	13580.08	16949.13	18594.27	13713.78	16635.7	13678.63	11646.75	19970.3	16580.58	9910.17	11077.57	10098.48	10544.89	10296.01	6584.73	7410.52	8910.75	11198.28	14777.9
200706_s_at	822.94	743.13	532.75	660.07	745.81	864.65	1163.52	1734.39	980.18	1520.21	1618.21	1102.65	1113.91	1529.34	708.31	2059.8	1998.44	1250.29	847.61	1067.3
200707_at	530.21	458.71	371.96	585.67	68.65	844.4	503.72	390.24	822.63	669.56	736.83	730.01	591.65	675.59	514.98	973.15	597.29	588.5	418.54	398.17
200708_at	13884.01	16635.11	16243.1	12044.47	6374.58	10096.73	12864.3	15599.22	10598.57	13201.79	4191.41	2910.33	9858.55	4761.69	4266.75	3725.43	3236.67	6222.42	6296.78	11836.7
200709_at	4257.17	2901.19	3800.65	4329.79	4132	3491.04	4369.13	4214.08	2557.74	3176.25	5693.25	7356.22	5227.5	4793.88	4338.81	7410.24	4476.4	5659.47	4246.16	2404.5
200710_at	7689.66	9979.1	10953.09	9586.1	9788.89	7953.25	9422.65	6434.56	8633.02	7404.52	6244.84	5981.91	6669.17	5499.96	4722.1	4207.21	3444.39	6017.65	6963.44	6108.35
200711_s_at	6230.27	5169.95	5178.51	7317.69	7652.17	5499.42	5702	5948.88	6487.84	5651.09	4482.6	3546.86	4116.21	4660.6	3551.61	3993.91	2863.38	4625.87	3776.4	6220.14
200712_s_at	602.45	635.49	619.92	850.43	852.01	617.84	760.25	581.71	458.5	461.68	560.67	776.25	878.54	763.1	512.23	983.14	1037.31	901.94	696.52	320.04
200713_s_at	1548.49	1394.26	1021.96	1565.38	873.44	1605.26	1853.66	1758.48	1539.18	1165.65	2492.66	2350.1	2675.32	2526.76	2285.4	2400.51	2604.29	2926.26	2944.06	1254.04
200714_x_at	2213.75	3116.45	2641.83	2066.93	3487.8	2323.84	2687.97	2454.71	2593.4	2817.18	3775.4	3993.12	3705.06	2736.33	2567.72	3684.48	4006.99	3536.85	2914.86	2520.77
200715_x_at	4190.6	5185.27	5388.87	10925.34	8182.75	5234.22	4851.09	2799.26	7738.6	11118.06	4303.18	4000.44	5426.85	2451.1	3557.27	3126.77	2559.01	3595.03	2466.11	4676.51
200716_x_at	31962.09	33459.18	33107.97	35676.26	38600.99	37256.88	30500.59	30678.54	58047.66	56722.5	23309.23	18533.65	29070.02	27399.97	22905.7	20531.52	17627	24495.94	21946.58	35832.67
200717_x_at	34444.25	37171.15	37846.01	39057.79	37447.48	34853.07	36242.97	38039.82	48131.45	46940.98	21608.38	31690.7	31598.55	22642.88	26299.22	23490.39	23312.64	20741.4	24957.22	32785.48
200718_s_at	17510.31	21343.16	18448	22755.26	18833.53	18478.65	15693.24	14438.02	20806.45	12895.39	13125.68	10600.25	14150.88	14211.64	14374.12	10165.68	9781.3	14481.63	12399.46	17323.81
200719_at	2000.09	1670.74	2049.08	1549.98	2297.19	1965.21	1490.76	1805.36	925.44	1219.23	1346.26	703.64	1583.84	1453.32	1395.23	869.47	1188	1067.62	1168.12	2295.15
200720_s_at	1247.34	1834.87	1733.93	1834.12	1051.64	1176.14	1433.3	2353.82	2327.33	2148.52	928.87	936.2	1569.76	1951.71	733.59	1332.66	1491.21	1238.69	1096.28	735.27
200721_s_at	1536.75	1939.75	1710.09	2194.76	2042.93	1577.57	1431.53	2065.03	1849.78	1652.81	1829.42	1818.29	1680.41	3834.71	2367.31	1469.98	1660.2	1845.26	1939.17	1262.89
200722_s_at	1380.34	1198.69	1202.08	1216.69	1149.37	1139.82	1684.94	1549.04	1180.97	1077.05	840.51	995.16	1943.08	934.02	871.85	1226.84	1883.91	2115.4	1194.37	613.32
200723_s_at	3089.15	3560.5	2392.24	3389.73	1536.34	3360.19	1832.21	3311.21	2459.26	1883.04	2339.63	2706.78	3829.38	2672.85	2314.75	2767.54	3898	3656.11	2728.65	1762.57
200724_at	615.01	629.49	445.46	402.71	497.66	424.67	804.92	452.15	236.69	395.22	448.94	383.81	327.79	381.22	194.37	252.25	260.81	294.51	311.48	882.94
200725_x_at	21581.27	25390.76	22981.32	28652.68	22336.03	23405.55	20771.97	20323.22	41992.73	43020.92	15977.52	14141.46	18161.92	15351.45	13161.5	12119.24	10214.55	12592.16	14009.91	21628.94
200726_at	8520.19	8568.21	8192.75	5576.94	5112.79	4308	4212.31	7444.71	5884.59	6889.56	4579.41	3750.43	5060.74	6081.86	5854.24	5312.02	4945.12	5585.74	6337.87	6075.73
200727_s_at	1200.36	1180.36	1260.25	661.28	949.54	832.78	1213.68	1001.6	467.07	684.76	1184.01	911.43	1100.28	1228.73	590.14	1158.87	1271.11	1852.25	1090.37	899.5
200728_at	1815.5	1746.38	1741.51	2101.83	1121.57	2160.24	1605.67	2013.54	1764.43	1902.66	2971.95	1917.44	2369.38	3133.81	2202.49	2527.53	3601.78	2278.06	2927.11	2526.46
200729_s_at	1452.09	1504.96	1579.51	987.11	627.81	937.87	1675.65	1614.81	844.33	642.96	2205.92	1252.48	1732.83	1737.93	1080.53	1795.72	2988.52	1812.06	2644.57	1212.51
200730_s_at	4493.96	6631.88	8792.09	5106.45	2289.86	1816.13	3952.89	5888.58	3413.26	4588.88	1317.85	1503.25	3446.26	1854.87	3460.98	1951.57	2453.52	3364.82	2610.39	774.98
200731_s_at	5476.03	8566.8	9319	5499.95	3638.67	3387.71	5420.39	6413.97	4642.26	5179.55	1675.11	1336.24	3359.42	1779.83	2367.37	1532.61	2387.75	2817.94	2540.9	1001.35
200732_s_at	6740.59	12002.81	11082.37	9832.25	5334.68	5562.93	5028.02	7968.67	9193.19	11721.88	2099.99	2572.95	4621.57	1841.05	4831.6	2163.88	3450.05	3464.37	3102.62	2145.64
200733_s_at	2682.1	3301	4054.75	2584.98	2096.45	1210.29	1538.57	2393.15	2386.2	2180.6	970.22	1327.73	2184.21	1432.19	4401.02	1402.64	2175.33	1135.99	2451.89	1925.18
200734_s_at	838.42	972.98	816.23	1088.54	1714.58	984.27	906.82	764.26	758.58	1106.32	1058.83	1322.31	1015.92	1008.12	872.26	1453.38	1124.21	1336.88	916.35	762.3
200735_x_at	7664.64	9978.76	11210.54	8919.98	13712.04	12101.59	10023.94	8533	14015.08	12631.8	11494.25	10583.93	9258.13	10708.64	9937.6	9916.91	8048.75	8767.75	8326.28	11727.27
200736_s_at	2605.77	4474.21	2640.08	3723.25	1922.35	2413.16	1547.66	2989.85	2286.34	2885.93	3569.95	3485.69	2756.04	2690.4	2459.21	3708.45	2439.05	4453.25	2500.23	1995.47
200737_at	2816.32	4116.61	3094.24	4034.56	1262.65	2162.41	2019.07	3575.4	3310.66	3810.95	1728.31	1723.64	2361.09	1538.77	1747.23	1932.19	2227.4	2279.74	1617.89	905.26
200738_s_at	15455.21	17857.72	15101.75	16483.84	8158.79	10728.35	10559.84	15471.87	15270.54	18715.56	7138.32	7117.74	9479.29	6730.71	8255.5	8851.04	8217.12	9428.44	6492.26	6716.08
200739_s_at	1232.26	1002.02	1134.48	1633.02	761.18	902.87	1057.27	1173.97	974.99	1292.37	799.53	1179.73	1032.82	776.27	940.92	1019.46	1047.57	1297.4	695.09	392.59
200740_s_at	3973.4	4239.3	4048.96	5210.38	3001.25	3585.18	3119.16	4330.26	2727.27	2416.8	3494.77	4374.7	3603.15	3729.11	4367.27	5274.09	3483.11	4717.82	4058.22	3060.34
200741_s_at	25148.59	30531.19	32072.83	28027.65	42134.43	28072.45	23222.29	21584.23	42664.9	49434.85	18115.83	19581.3	25025.69	17512.82	18952.55	16978.14	16680.17	16857.67	16622.06	27973.4
200742_s_at	1156.41	1374.19	1385.68	893.77	1339.74	1082.87	1467.05	1353.5	1013.16	910.28	2070.87	1958.85	1988.16	1121.97	989.05	3512.72	3056.64	2163.93	1146.46	1001.17
200743_s_at	1604.38	1312.15	1596.07	1125.45	1492.61	1390.4	1399.95	1615.27	1307.68	793.07	3180.68	2481.63	2234.59	1860.28	2286.53	4618.67	3146.53	3614.56	2384.72	1825.3
200744_s_at	1087.45	709.62	658.18	564.72	604.04	1063.7	1567.71	1150.37	651.47	689.87	1182.8	932.55	1007.33	909.74	764.3	1386.57	1749.57	1288.19	1152.09	656.32
200745_s_at	3266.79	2141.96	1830.91	1331.83	949.28	2903.96	3514.65	3262.85	1331.18	1348.32	1683.52	2229.89	2370.37	2323.67	1484.58	2937.69	3166.39	2669.62	2697.67	2951.22
200746_s_at	1712.97	1552.88	1440.25	1702.12	1874.22	2266.53	2239.21	1582.82	1728.12	1708.86	2983.16	3007.68	2646.87	2143.78	2207.6	2874.94	2692.26	2673.9	2874.61	2153.83
200747_s_at	540.93	632.01	994.44	1210.92	1029.78	1724.23	1124.49	412.66	1446.01	1028.61	1649.94	1481.4	1075.27	1089.63	1043.36	1237.58	1171.09	1011.65	988.4	1263.4
200748_s_at	15992.7	16532.4	12785.88	11855.68	9656.39	15671.89	12326.28	18305.08	12985.31	26875.01	12664.79	8822.36	13345.44	12392.47	10568.25	12550.58	8109.51	13392.25	8932.06	7671.43
200749_at	1124.26	1164.23	1314.42	1477.01	400.49	1364.69	1003.67	1299.34	1209.77	1416.34	1720.44	1138.68	1033.97	1891.06	1854.58	1437.04	1418.38	1630.84	2125.18	1232.92
200750_s_at	3499.17	4009.51	3441.68	3679.03	2309.54	3888.23	3253.5	4064.26	4688.75	3457.56	4091.14	4170.59	3517	5599.74	4316.58	5269.7	5529.89	4503.32	4279.73	2242.99
200751_s_at	832.64	1057.09	1212.41	1404.99	519.84	1200.99	888.55	820.01	1137.14	1017.36	1301.28	816.76	1566.63	1532.28	1465.75	1330.17	2971.22	1363.32	1266.24	500.99
200752_s_at	684.56	805.58	846.55	903.81	799	1171.23	1025.27	899.45	1941.97	1549.8	699.87	566.29	635.3	730.13	515.27	463.59	596.9	572.27	502.39	513.03
200753_x_at	1538.99	1352.21	2395.1	1465.87	1480.94	1329.08	1333.51	1460.9	1115.64	1359.23	892.46	864.76	1113.13	821.85	1172.93	810.41	1100.01	1468.4	1091.76	831.66
200754_x_at	3449.07	3330.17	4124.66	5395.16	2899.31	4746	4039.79	5044.27	4999.76	3038.18	6545.94	5127.53	4640.18	4726.62	4587.01	6078.19	4186	5782.81	5065.41	3692.78
200755_s_at	473.89	728.66	860.73	682.9	136.58	747.68	705.69	697.06	201.19	367.41	639.47	844.39	610.41	968.7	649.37	554.65	675.83	841.86	1164.51	69.69
200756_x_at	674.71	923.89	960.62	810.78	1227.43	477.87	578.54	841.01	607.84	1205.64	400.79	562	959.64	631.14	370.05	626.77	1151.13	832.37	690	193.95
200757_s_at	2091.69	2556.31	2465.57	1584.88	1913.57	1971.84	2347.43	2437.34	1638.16	1794.94	1682.47	3224.03	2313.36	2680.95	2416.67	2404.13	2360.99	2448.34	3980.22	1494.87
200758_s_at	14097.05	12863.2	12885.81	14688.22	10133.65	12784.71	12711.15	14843.74	19238.96	14133.88	14272.93	13129.12	14855.2	11901.5	12483.06	13201.83	12054.71	12885.73	12143.02	7407.39
200759_x_at	17755.4	17971.36	17422.06	15718.1	18101.96	15493.32	16173.67	17485.48	17185.96	13957.51	18887.11	16997.44	17578.53	16721.63	19040.46	15298.29	16501.71	17294.47	14989.47	19300.02
200760_s_at	5117.53	4889.75	3734.83	5447.75	2354.8	3923.88	4803.19	6416.4	4100.91	4448.3	5666.37	6487.73	5051.99	7020.55	4634.32	5715.93	5475.65	6038.67	5340.48	6266.14
200761_s_at	7841.82	7885.01	6169.08	9156.18	7100.44	7416.89	6003.43	8917.45	4629.25	5546.26	8264.25	9879.75	8427.48	8440.07	9328.31	5780.11	8408.36	7919.54	7315.47	10057.23
200762_at	1642.06	1684.67	1910.76	762.29	2369.11	2536.44	1884.99	1958.1	1083.71	1493.66	2574.44	2252.97	3075.19	1105.68	2360.94	2325.65	2207.36	2272.37	3370.09	3988.41
200763_s_at	29895.83	45060.13	37618.41	32588.69	43851.24	31324.99	22867.86	27421.49	59145.28	60391.91	23736.26	21706.64	29475.5	24494.61	22927.15	22857.36	19211.73	26041.24	22068.46	35201.99
200764_s_at	1077.33	956.35	1182.95	1469.26	1311.07	1273.12	1552.94	1375.5	1278.89	2024.45	1170.89	1015.69	1448.86	1209.69	1017.64	1113.5	1424.99	1310.73	1209.04	955.36
200765_x_at	1719.52	1431.43	1154.11	1526.43	1461.6	2151.33	1036.27	1590.45	1240.59	1169.02	2188.3	1497.04	1897.42	2114.97	1856.74	1869.3	2179.66	2253.55	2104.93	2246.45
200766_at	703.34	803.1	1038.91	1057.92	485.99	875.74	783.37	1046.53	639.5	707.61	1357.61	1116.19	842.73	1120.95	1207.89	1755.16	1115.23	1507.92	799.02	337.54
200767_s_at	1363.56	980.06	1166.21	1287.46	759.25	949.84	1574.25	1431.62	1355.66	1124.81	1107.42	1071.74	1110.19	1711.09	1066.78	748.81	961.37	1027	1310.69	1208.69
200768_s_at	1706.71	2699.53	2463.87	2560.66	2359.59	1986.23	2566.94	3143.28	3510.4	2167.41	2973.29	4072.75	2572.53	3117.83	4151.62	2779.24	2879.59	2766.33	4387.37	2880.42
200769_s_at	1037.58	733.8	1098.47	1495.04	643.61	816.17	1852.06	1944.74	1410.86	1102.26	906.87	795.47	1445.73	1396.21	1131.45	846.58	2027.25	1709.83	1407.05	153.7
200770_s_at	1228.99	788.4	944.26	629	863.51	1315.7	1083.4	1740.02	942.68	1196.45	1107.04	1356.76	1614.66	1555.96	1285.5	1568.59	1652.23	1688.68	1361.7	735.8
200771_at	2867.06	3116.23	3410.42	2294.27	3841	3315.61	3950.57	3521.59	2372.69	2182.06	4737.45	3713.69	5219.74	4775.49	5211.83	2945.46	3859.79	4791.7	5981.95	4185.6
200772_x_at	2732.33	2174.58	1679.3	2008.58	3403.79	4070.69	3183.36	2797.75	1493.19	1238.07	9255.5	5843.15	4994.1	4326.46	4718.05	7191.18	4420.56	4204.01	4643.81	9447.82
200773_x_at	5309.71	6448.48	6177.89	4760.6	8013.91	7478.92	7469.83	5646.12	6087.32	5953.25	8087.81	7906.33	6553.18	4928.99	7292.42	5031.09	6496.49	4961.43	5870.06	9568.34
200774_at	7665.57	7091.25	7536.86	2923.74	3917.47	6616.21	7102.38	9032.72	4264.62	3439.37	9129.85	5543.46	5913.05	9027.06	6318.78	5274.74	6568.7	6740.88	8334.8	8439.92
200775_s_at	6316.65	6424.74	8856.03	5276.92	3383.31	8657.51	6485.91	6319.54	4334.84	2075.76	8268.63	7486.14	8511.45	6867.66	5877.9	4256.47	6091.49	6736.18	6248.44	7131.48
200776_s_at	914.24	1158.96	1164.65	988.29	759.13	1260.69	1281.84	1213.37	795.8	837.81	1084	1339.05	1435.87	1598.65	1493.96	1415.79	2544.35	1978.15	1809.17	520.26
200777_s_at	1234.05	1169.12	1405.18	1254.85	1296.82	1814.76	1460.47	1479.6	1029.38	1143.55	1952.42	2267.28	1994.39	2796.58	2467.01	1822.75	3447.62	2084.69	2901.91	1639.51
200778_s_at	3544.87	7483.51	4763.4	5186.34	2642.1	4160.72	4857.77	4613.15	2684.66	2332.38	3636.34	3490.71	5867.15	4639.37	4057.92	3946.15	5474.91	6737.13	4412.55	2280.42
200779_at	11020.22	9148.81	7576.22	16153.45	14245.59	14026.33	10023.43	12175.29	13749.7	15065.93	8119.43	7440.46	8847.5	9089.22	8529.15	7453.45	5675.41	8548.38	8958.1	9607.26
200780_x_at	31029.26	35400.59	30000.86	26443.5	33044.38	26542.27	27831.56	34934.61	48049.97	42709.43	26964.68	25223.98	30099.28	26080.09	21109.7	20489.43	19176.2	26922.19	26564.28	42413.87
200781_s_at	28169.32	32854.01	30008.93	28532.32	39359.5	28171.16	23746.31	25743.28	40330.17	45833.07	15818.2	19675.04	22907.11	14470.11	17714.81	15535.85	13914.18	16060.67	16094.31	25626.49
200782_at	2751.51	2015.28	1340.07	1526.93	2072.49	2490.07	2970.09	2781.34	1762.74	1755.04	5020.03	3754.47	3775.79	4696.97	4219.56	5734.23	3866.79	5834.1	3930.66	3419.62
200783_s_at	423.5	127.3	275.09	259.32	300.05	253.66	372.51	288.97	112.27	128.55	425.84	332.61	297.86	295.55	189.76	522.05	188.46	259.46	449.54	50.16
200784_s_at	234.24	162.26	167.75	67.41	219.22	247.99	217.05	408.2	162.84	249.79	280.52	612.12	356.84	208.51	83.38	325.98	449.37	542.3	61.86	81.01
200785_s_at	759.39	613.25	772.47	859.06	732.86	1004.19	1102.01	1063.13	590.91	931.32	968.73	1335.62	1248.55	753.84	895.35	1071.27	1229.93	1276.31	811.92	598.56
200786_at	3785.08	3615.07	3447.11	4042.25	4514.4	3912.41	4341.43	3301.33	3871.65	4022.47	2950.07	3706.24	3303.77	5135.86	2838.72	3595.11	3105.3	3519.42	3854.08	3437.07
200787_s_at	1721.03	1881.97	1704.98	2078.14	2971.53	1527.18	1646.29	1794.91	1251.34	1548.21	1558.71	2496.75	2129.81	5533.24	2109.5	3380.9	3098.94	2042.37	3310.65	808.13
200788_s_at	1838.93	1814.57	1875.38	2075.43	2519.61	2457.61	1863.52	2240.94	2292.33	2008.83	3216.61	3408.13	3362.73	7927.72	4157.68	3940.26	4885.94	5003.14	4874.43	2580.74
200789_at	10241.77	7991.9	7849.68	10074.44	6215.28	10361.67	8474.45	9622.65	9927.78	8127.71	3563.35	5148.11	5317.88	4564.9	4494.62	3430.69	4070.68	4045.76	5364.42	7171.06
200790_at	3177.96	4939.49	3954.34	3048.06	2446.4	2789.3	3309.92	5349.29	3182.92	4203.81	5462.57	4990.75	4034.73	7235.62	4887.46	6600.31	5598.99	3877.4	6229.04	2354.19
200791_s_at	237.04	832.45	487.84	348.91	523.35	479.26	289.95	369.21	360.41	409.41	1080.06	965.05	1209.93	651.25	1104.79	1058.89	977.15	1165.62	1133.48	1110.38
200792_at	4962.25	5357.78	4824.31	7038.29	5193.65	5615.64	4828.69	5115.42	7265.85	5139.26	6388.62	6193.75	5348.23	9929.69	5975.59	6591.83	5251.72	6345.74	6760.08	5138.08
200793_s_at	11411.91	14884.89	10657.42	11072.92	4402.98	13226.03	9852.9	14225.27	12088.51	12691.01	5891.29	3813.14	8100.81	8049.91	3878.24	6088.52	6396.39	6807.09	5392.88	6795.31
200794_x_at	3553.67	4114.46	3820.3	2960.64	3213.49	4216.46	3265.48	4510.92	3868.13	3035.49	4231.61	4815.76	4566.06	3023.21	3912.86	4930.96	4051.1	4189.72	4011.37	2978.34
200795_at	12985.26	9957.38	10838.11	6694.32	15868.37	12284.87	11057.96	10157.73	8890.36	9896.21	9966.33	12314.12	12952.91	9822.46	12919.68	13834.19	10616.86	10280.39	14074.29	16094.28
200796_s_at	598.09	551.64	563.23	488.51	34.79	341.83	579.28	763.05	242.67	520.18	275.42	192.65	904.84	196.8	149.55	448.11	878.04	718.75	478.03	91.89
200797_s_at	5562.72	4791.79	4012.23	4246.92	3234.37	4837.98	3727.25	6927.27	6343.63	4602.41	6910.7	6495.78	8611.56	4642.95	7547.55	5513.88	8217.72	6215.01	5866.32	5967.36
200798_x_at	4063.78	3502.57	3990.5	2445.7	1246.67	2491.28	2857.4	4714.1	1591.82	1403.96	3039.36	2165.79	5871.91	1786.08	2609.75	2734.64	5555.95	3778.83	3038.01	620.85
200799_at	10328.23	8933.96	12921.82	10049.69	13968.29	11415.06	9303.26	15242.62	11774.1	9938.94	8710.36	9149.47	9700.29	8652.77	11672.26	9704.35	18238.6	8533.78	9185.25	14908.11
200800_s_at	1959.94	1716.6	2354.94	2400.39	1749.85	2375.41	2221.29	3871.26	5246.03	2774.27	2195.65	2574.2	3797.29	2444.92	4025.44	2067.87	12377.51	2787.89	2926.36	3312.18
200801_x_at	15384.58	13636.52	11755.54	20881.06	22852.06	22115.25	14126.17	20641.81	18606.47	18014.05	30540.24	22048.97	27633.67	18300.82	17114.63	26105.68	20923.58	27788.23	19556.61	16579.28
200802_at	2817.42	2260	2685.42	3111.92	2422.41	2389.22	2633.2	2386.12	2962.98	2913.94	3057.92	3474.77	2875.87	6276.56	3491.59	3438.68	3219.97	3356.31	4149.82	1751.24
200803_s_at	4861.18	3459.33	3257.62	4638.28	1817	2906.34	4949.6	5733.32	3099.19	2981.02	3730.21	3317.64	4645.75	4897.96	3311.96	6646.34	5645.74	7022.23	3710.47	1954.55
200804_at	5554.49	4488.73	4110.27	8607.7	4176.82	4893.27	4060.49	6937.79	5798.2	4564.75	5467.65	5578.87	4825.44	8261.06	5494.99	6771.03	4068.91	6242.34	6208.95	5705.29
200805_at	255.07	358.68	357.13	300.68	126.28	328.27	288.78	288.66	524.26	430.19	482.46	697.71	564.98	629.88	382.84	720.62	693.66	490.5	591.92	254.27
200806_s_at	2155.63	2420.31	2972.74	2377.82	1081.18	1809.08	3162.25	2975.53	1727.81	1357.73	2084.02	1725.6	2936.98	2424.99	1910.43	2150.04	5451.05	2977.42	2491.48	1251.54
200807_s_at	7045.26	7097.59	7110.16	5127.12	5605.59	6031.99	5555.91	7995.87	4738.38	4259.13	7393.99	5270.91	6892.19	8453.69	5760.49	7185.46	9266.75	7259.18	8110.28	10036.29
200808_s_at	845.37	532.75	493.71	2226.01	1812.52	455.76	876.78	893.24	1607.62	1830.67	1144.94	1506.95	871.66	1139.06	1092.74	1214.23	1136.08	1300.5	869.21	689.46
200809_x_at	14772.88	17206.29	15312.34	23802.9	21073.01	17693.52	21111.97	15416.52	31923.28	17120.36	19768.19	13557.13	17849.23	22690.78	15162.02	16892.74	10913.29	12369.21	17849.07	20489.95
200810_s_at	3645.99	4581.24	4741.16	4040.56	3093.79	5612.53	3824.9	2869.25	3891.69	3525.26	5116.96	4886.25	5519.52	5385.07	5626.07	4175.94	2289.26	4206.67	5029.28	4480.28
200811_at	4106.64	6359.86	7382.16	5217.22	3872.91	7494.75	6068.17	3629.87	4067.61	5226.07	5736.29	5122.52	8216.13	6863.73	5379.25	5886.71	2643.73	6872.62	4552.78	3090.55
200812_at	1663.48	2069.31	1762.67	2787.45	1290.7	1658.3	1492.01	2487.08	3035.44	2276.22	2521.12	2795.01	2471.62	3949.36	2718.15	2487.77	3262.75	2687.52	2947.17	2124.46
200813_s_at	1898.84	2365.12	1818.52	2422.2	1333.81	1731.48	2933.29	2454.81	1878.63	2246.52	1260.54	1479.63	2143.73	1686.32	1659.34	1928.14	2358.62	2221.62	1747.17	963.19
200814_at	3589.8	2291.86	2704.43	2940.69	2805.85	2528.54	3303.24	2714.13	2567.28	3024.89	6962.27	4983.09	8158.31	6693.23	7248.91	7722.34	7233.14	8641.53	6007.33	3860.02
200815_s_at	881.88	1195.86	997.52	1344.04	1438.41	833.41	1290.48	1132.04	733	798.58	1478.41	949.49	1256.71	1294.92	909.12	1462.42	1557.06	1377.98	922.54	753.1
200816_s_at	2933.98	3555.72	3301.96	3474.64	2103.66	2477.49	3125.91	3451.53	3136.8	3128.82	2462.47	3409.69	3836.38	2899.05	3618.36	2062.55	3129.81	3376.28	3337.33	2452.06
200817_x_at	31986.12	36000.81	29280.9	38290.66	35087.28	32502.03	18749.82	30109.34	47835.9	64813.68	20573.89	23720.42	23495.64	24026.31	21122.96	20817.89	16456.41	25712.46	17735.84	19736.86
200818_at	21008.83	25465.39	26038.56	23591.82	14698.79	20755.4	16766.39	20778.26	20915.22	23688.57	10415.39	11045.12	14282.1	12931.5	10355.28	12784.58	7922.55	11392.98	9954.57	18609.9
200819_s_at	26511.61	30261.41	25429.85	28543.58	33162.5	28666.2	24982.4	25587.77	40862.61	43763.32	20914.73	18887.59	26129.26	22627.41	17206.81	17414.23	15324.8	19547.09	15408.03	27954.42
200820_at	1181.22	2550.75	2481.59	2431.26	1265.61	1709.46	1419.21	2768.28	2546.96	3243.57	2168.72	2086.05	1968.53	6022.02	2411.76	2009.65	2210.2	1733.06	2829.73	1727.93
200821_at	2434.05	1426.61	2789.61	4155.48	1812.38	3169.69	2332.59	2115.58	2309.31	1349.52	2933.33	1933.04	1796.67	1644.95	3115.37	2621.98	2027.89	2644.53	2910.74	2796.62
200822_x_at	24912.71	30245.47	27696.32	26248.23	20826.15	22685.66	21662.57	30729.28	28071.33	34438.79	12284.1	9765.37	14147.39	14259.03	10182.32	12852.42	9115.21	14271.81	13224.64	14982.06
200823_x_at	14294.89	12511.38	12479.43	18999.1	16124.5	18658.88	13863.69	12842.83	32221.62	27773.88	7889.78	9729.84	12480.31	11907.59	11505.82	5699.75	6449.27	8281.28	9519.37	10103.71
200824_at	2008.9	1948.83	2066.22	3181.44	3980.67	2424.05	2198.95	1945.58	2636.18	2425.33	2109.1	1962.67	1807.42	1643.21	2002.85	1359.09	1548.62	1188.04	1440.38	2004.54
200825_s_at	1004.45	821.26	1068.36	746.25	1039.68	797.34	845.38	1359.39	646.52	850.54	1924.1	1233.88	1682.1	2104.19	1403.91	2101.1	2279.86	1588.41	1542.33	1201.65
200826_at	4236.55	4325.81	3387.28	4627.27	4838.15	3393.2	3643.33	3944.16	5054.79	5204.21	3745.3	4484.09	3310.35	4886.74	3788.25	2905.71	2486.93	3015.1	3129.1	4213.66
200827_at	590.65	517.71	516.55	914.52	863.89	786.6	419.25	696.41	791.11	677.27	743.3	795.21	755.74	722.87	888.69	608.98	1437.52	782.36	971.91	538.59
200828_s_at	2729.93	3778.32	3208.07	2970.51	2815.83	3027.04	4200.83	3405.11	3178.71	2685.99	3164.33	3697.78	4273.12	3090.53	2769	4071.21	3640.72	3531.46	3684.39	2261.32
200829_x_at	2622.99	2640.81	2318.19	2456.19	2943.78	2622.07	2648.99	3172.36	1870.43	1961.68	2790.5	3821.03	3240.29	2692.61	2520.31	3001.6	2755.41	2336.61	2741.6	2946.59
200830_at	4917.02	4516.03	3332.8	4207.06	3581.75	4175.73	3968.52	4659.93	5260.93	4934.32	5362.95	4535.95	4192.08	6241.86	5123.34	3869.31	2894.84	4987.98	5150.27	6092.91
200831_s_at	416.27	95.1	125.41	383.1	302.45	159.91	777.49	189.28	194.89	398.47	304.91	781.25	263.14	413.74	266.75	163.81	380.84	258.32	203.44	97.86
200832_s_at	493.78	28.64	15.25	31.56	32.74	360.13	553.15	41.37	251.81	252.87	781.84	1376.69	475.9	1004.23	319.1	625.09	453.9	444.8	460.08	96.66
200833_s_at	1606.68	1525	1687.2	1488.18	1819.04	1946.76	1445.21	1746.73	1205.17	1210.41	3121.78	3431.27	2852.77	2064.41	2788.25	3544.6	2932.79	2510.59	2546.52	2803.6
200834_s_at	16060.58	14173.34	12022.86	22187.84	15191.4	18884.84	12810.6	13154.15	26176.45	21088.09	14361.55	12914.4	12414.55	13737.15	14264.29	13583.11	11585.82	9965.37	11634.43	21960.34
200835_s_at	4431.47	1409.39	1768.3	65.41	60.65	1473.81	1987.38	4059.54	256.03	299.41	1569.8	1090.31	1166.14	4194.62	3287.78	860.78	901.55	1550	3388.15	5895.85
200836_s_at	2580.46	4024.58	3700.66	2039.3	1060.66	2940.06	3264.04	2455.7	4206.28	3199.05	2610.48	2337.55	3097.3	3396.41	2522.62	2570.3	3101.95	3537.4	2445.64	1005.66
200837_at	517.63	654.7	476.93	1365.57	704.76	493.58	397.7	564.84	805.89	768.97	1238.26	640.91	889	1147.26	1182.5	1068.98	2144.55	998.35	895.13	552.43
200838_at	1237.98	1929.14	2649.67	1932.69	1329.53	883.73	1320.23	1842.76	1334.05	2224.53	3204.22	2273.76	3149.08	2336.48	2497.68	3592.82	4344.44	4046.77	2590.87	824.8
200839_s_at	1885.69	3075.58	3150.39	1717.84	832.71	2388.22	2089.7	3305.59	3075.12	1754.89	7476.77	5838.13	5733.24	4559.75	4165.46	9036.25	5838.89	6300.69	4015.2	2584.58
200840_at	7962.9	8103.61	8072.55	9777.86	8674.82	11065.42	7955.36	9496.12	8749.11	7676.91	10630.49	6545.06	9386.43	10472.5	8463.55	8289.05	8647.49	7899.46	6377.7	15641.57
200841_s_at	713.19	648.9	771.13	353.21	61.27	410.63	705.88	417.23	45.94	60.83	465.46	259.87	609.47	490.38	360.87	451.73	688.84	676.25	726.91	448.1
200842_s_at	2703.93	1575.14	2175.64	1038.72	1122.2	1518.6	2363.58	2951.75	1204.95	1436.91	1956.53	1729.28	1643.19	4084.01	1834.91	2498.16	2451.47	1504.83	3035.31	4603.2
200843_s_at	2151.45	1943.92	2169.83	2002.94	1480.55	2144.37	1577.92	1932.51	2268.72	2304.37	1736.47	1837.45	1858.07	2966.24	1790.72	2303.26	1778.22	1860.61	2407.68	1773.92
200844_s_at	6567.91	8065.47	10063.91	9871.41	5848.3	8148.75	7027.17	8179.71	9150.94	8097.24	8973.23	5888.13	7538.39	8665.2	6364.84	5680.42	5755.98	8164.83	5056.58	8881.56
200845_s_at	6165.67	6463.4	7325.73	6043.69	5745.7	5995.13	4822.97	5775.06	6430.55	4291.51	6672.42	5517.81	5213.92	5611.92	6230.48	4477.48	4721.57	5372.49	4391.32	7607.91
200846_s_at	1226.82	1113.78	1115.76	1751.14	513.72	907.26	826.31	977.01	1820.33	1301.87	1744.57	1512.37	1605.96	1602.78	1516.78	1639.62	1626.71	1576.96	1113.4	582.65
200847_s_at	3138.14	2706.04	2829.93	2762.13	2292.91	2726.48	2431.61	3066.83	2311.87	2182.27	3281.96	4246.18	2487.37	2927.55	4463.05	4296.74	4081.63	4090.55	3154.73	2631.44
200848_at	1387.3	1971.47	1631.8	1494.86	911.3	1463.48	1955.95	2047.73	1096.33	1247.15	1514.94	685.12	1424.74	2196.93	1144.3	837.88	2146.7	775.91	1304.04	1532.06
200849_s_at	1183	1865.65	1790.84	2017.96	1591.27	1650.45	1739.24	1777.47	2343.54	2073.06	2008.84	1107.59	1420.78	2370.37	1181.66	1304.85	1752.02	922.17	1268.64	1934.86
200850_s_at	3164.43	4368.49	3593.17	4060.84	2906.9	2936.91	3882.47	4123.12	6132.52	6071.13	3407.48	2545.89	3126.76	4833.2	2843.04	2543.03	3833.65	2192.73	2647.64	2959.41
200851_s_at	2272.32	2448.71	2915.41	2310.02	2357.59	2107.07	3044.41	2891.04	2038.73	1487.92	3678.02	2573.24	2642.27	2814.86	2403.48	2948.16	3186.28	2803.62	2702.19	3100.89
200852_x_at	981.7	794.43	887.6	1985.24	1055	1586.66	1369.27	1087.9	1442.45	1772.34	1694.99	1681.09	1351.24	1957.05	1396.87	1836.17	1315.13	1340.45	1381.45	1043.23
200853_at	1498.41	1024.87	1074.62	1873.95	1196.27	1577.79	1295.42	2026.08	2614.48	1284.1	1901.77	1899.49	1275.22	1400.7	1756.18	1511.88	2103.49	2072.54	1566.63	1305.49
200854_at	1662.54	2316.83	1907.91	1060.75	899.37	2429.29	1702.79	1562.64	1948.84	1560.97	1496.47	1302.74	1497.21	1755.33	1900.65	948.78	1949.98	1961.64	1999.57	1128.04
200855_at	496.03	573.1	491.53	530.28	751.33	381.03	493.94	458.21	668.09	748.85	349.63	454.29	438.32	364.81	373.28	444.72	364.63	426.46	594.4	513.07
200856_x_at	606.48	1024.46	601.52	622.82	737.59	913.14	774	612.13	762.05	840.83	592.89	452.9	417.23	693.81	584.54	859.65	838.24	603.15	857	915.56
200857_s_at	1970.54	1731.29	1818.77	1530.08	1333.62	1683.09	1731.97	1767.52	2418.48	1852.48	1322.3	1477.56	1678.11	1444.43	1666.78	1707.06	1890.44	1689.94	1750.68	1379.34
200858_s_at	15251.61	14213.01	13943.56	11022.35	8676.37	15075.87	10183.77	11628.9	15450.3	13882.53	10853.88	10963.31	11417.13	11506.03	12862.58	8526.76	8695.86	7712.94	10323.31	20293.59
200859_x_at	1081.24	768.32	737.75	809.53	1162.81	1557.1	1070.93	1034.09	1134.87	1588.34	2010.66	1567.67	1197.83	967.17	1288.17	2026.85	1156.83	1427.61	1843.58	1097.52
200860_s_at	1520.63	2008.47	2189.98	1773.41	2141.72	1993.32	2112.31	1626.13	2416.1	1635.14	2569.55	2151.62	2787.17	2110.56	2078.23	2210.47	2690	2210.46	2335.86	1676.99
200861_at	1012.98	751.96	857.79	552.11	801.56	927.19	850.68	919.78	998.64	927.4	817.03	909.57	843.86	938.8	895.48	903.9	950.31	848.4	810.38	792.51
200862_at	864.21	2746.31	1233.07	2115.26	1655.69	895.1	818.69	924.91	1078.46	1517.24	965.79	1363.78	1004.2	6048.31	2270.29	1166.24	1485.06	3357	2634.02	765.04
200863_s_at	2739.15	2642.76	2294.47	3431.27	2686.24	2610.99	2679.29	2642.14	2783.69	2288.28	3360.65	4464.62	3060.49	4056.57	3354.06	4960.88	4640.01	3571.95	3304.53	3187.74
200864_s_at	410.2	425.68	480.89	392.74	623.53	429.35	343	410.06	267.42	206.84	767.31	702.79	486.99	646.08	724.99	734.93	714.52	543.31	634.49	379.66
200865_at	37.3	15.35	6.02	10.09	30.56	10.83	80	10.62	45.86	81.81	10.09	5.84	49.63	11.1	15.24	12.41	4.31	10.89	7.69	8.21
200866_s_at	5394.82	5978	6392.83	6817.68	3529.14	5837.94	6234.58	6535.66	5988.29	5751.06	6913.29	10063.31	9076.08	7142.02	7904.5	11829.8	9874.96	11186.71	6157.16	899.38
200867_at	746.3	1039.32	1144.98	936.08	579.12	694.83	680.72	963.79	1152.62	1234.45	1491.23	1322.4	1129.86	1271.87	1369.65	1632.91	1684.89	927.23	1063.88	802.1
200868_s_at	1729	2105.67	2055.58	1933.62	2105.4	1322.32	2013.31	1593.95	1725.03	1931.23	2137.58	1315.92	1225.58	1825.02	1264.99	2156.21	2256.4	1828.13	975.5	1041.22
200869_at	12729.12	12703.86	10766.81	25596.65	13354.5	16705.85	11083.85	10462.56	30367.14	20291.33	10726.6	12752.09	12469.33	13287.28	12355.26	11561.65	8078.27	13698.14	13259.66	10424.04
200870_at	5934.43	6573.27	6274.36	4518.96	3313.1	5512.26	5177.82	6173.02	4920.03	5147.62	4355.56	4954.68	4410.6	5273.53	4643.66	5016.57	5181.08	5284.12	5233.65	4208.57
200871_s_at	10803.75	11568.66	8163.31	7840.98	7685.07	10224.4	8641.29	14490.61	12746.14	9504.59	22618.95	18585.32	15175.9	23413.41	18210.88	14991.73	17201.56	20109.98	16769.7	9806.76
200872_at	2789.04	2520.27	2033.19	2817.16	5710.66	3424.23	3606.84	2844.36	3327	3616.26	4621.67	6407.32	4198.39	11471.42	5142.28	7115.38	4599.3	5356.37	6674.47	4784.04
200873_s_at	4453.43	4234.29	2953.17	2858.74	2960.17	2885.68	2905.4	4135.86	3329.48	2294.2	4494.88	4751.88	4316.99	5450	5556.12	4750.42	6738.1	4697.55	5517.98	4097.39
200874_s_at	840.19	681.74	784.69	1157.29	1316.64	746.04	870.89	690.89	1699.3	1691.31	581.23	745.73	447.63	746.57	705.61	767.78	543.5	447.58	570.47	688.98
200875_s_at	504.13	602.26	597.71	519.25	552.2	1037.9	464.88	435	620.86	856.57	1052.88	1102.16	849.4	1435.68	1038.27	856.18	997.27	815.8	1686.52	1211.77
200876_s_at	3753.57	3668.26	3597.97	4708.04	2936.43	3851.74	3889.56	4344.06	4772.08	4202.96	5423.53	4204.31	4591.8	3584.35	3800.75	4332.98	3596.09	4847.16	2654.38	3928.28
200877_at	5845.24	6629.15	5912.5	8923.87	3584.44	5565.5	6019.93	6533.97	6545.75	6992.6	6722.77	5405.18	6837.26	7008.16	5670.76	6350.86	8374.24	8278	6985.1	6099.76
200878_at	4669.41	3785.57	5818.62	1893.36	4082.14	5811.23	5029.55	4773.41	3632.05	3606.77	3097.81	3278.27	4898.07	1306.8	2853.25	2838	1702.22	2176.24	2928.35	8371.73
200879_s_at	820.22	795.45	1111.35	361.79	627.13	820.24	1222.23	736.6	524.49	626.28	300.57	400.88	582.08	238.91	247.17	380.9	388.51	343.91	400.01	241.14
200880_at	1016.1	1102.7	803.77	1483.23	1573.27	1251.71	1867.69	1696.64	1292.25	874.55	2597.54	2879.03	2933.73	1771.41	2256.63	2537.91	3514.11	1653.57	2231.68	1550.86
200881_s_at	1389.85	1618.62	1030.61	1715.55	1702.29	1480.48	2592.17	2574.21	1864.36	1101.08	3230.67	2384.75	3752.76	3616.42	2570.42	3574.18	8214.87	3845.71	2864.54	2013.39
200882_s_at	3969.31	2433.17	2637.77	4489.37	3697.98	3591.39	3053.74	3617.46	5134.27	3898.93	5085.74	4233.12	3273.42	5696.3	6043.81	4499.5	3093.58	4750.38	4590.09	6110.52
200883_at	7457.96	10150.96	10098.02	7353.51	4445.86	7737.12	7204.48	8773.8	8690.23	10021.51	2496.95	4206.21	6401.22	3092.5	4256.92	3993.03	4372.14	5159.66	3298.43	2591
200884_at	663.7	854.99	1625.53	885.48	740.46	1603.45	1669.98	296.53	523.19	1823.81	714.17	1448.17	639.29	752.26	942.31	1059.49	767.52	741.73	731.03	651.48
200885_at	1331.81	828.64	817.3	1278.59	1407.27	1267.15	1284.57	1211.32	1320.51	992.83	1603.69	2304.46	1288.91	1923.67	1835.57	2116.59	1337.53	2157.91	1344.64	779.43
200886_s_at	1868.21	2133.62	1332.3	1467.99	1721.16	1832.64	1925.65	1847.08	1187.14	1454.78	3151.53	2650.09	1976.78	3098.79	2254.33	3286.49	2596.72	2736.55	2682.73	2052.05
200887_s_at	2374	2966.65	2438.63	1453.24	1312.76	2221.26	1910.93	1951.9	2031.22	1734.67	17870.88	12266.16	15741.08	15846.77	14385.94	14567.04	14529.32	16007.93	16325.9	6097.08
200888_s_at	11607.11	13982.22	14309.38	18963.41	14272.39	13492.43	13471.47	14014	25424.1	22655.48	13331.01	13854.69	13966.43	8099.93	13826.54	8720.88	6751.78	11707.12	10429.57	13929.47
200889_s_at	694.87	568.11	562.35	633.73	415.96	499.63	702.75	555.57	430.79	275.65	643.27	646.71	751.78	429.24	653.75	903.83	929.69	868.74	630.09	374.47
200890_s_at	315.88	268.27	291.58	230.57	241.48	446.06	380.42	315.42	165.01	258.53	340.98	324.14	381.76	229.05	296.66	412.29	493.89	488.28	260.67	137.32
200891_s_at	1417.04	959.18	957.81	946.72	1177.83	1789.93	1292.47	825.89	879.72	888.08	4008.38	2512.18	1550.68	1864.22	3016.71	3880.49	2134.06	1993.17	2502.9	1981.1
200892_s_at	1393.96	1652.5	1475.13	1384.63	1130.94	1382.48	1290.47	1663.59	846.1	890.5	1469.71	1521.13	1507.95	1486.48	1557.26	1902.81	1714.16	1934.36	1606.83	917.3
200893_at	2580.81	2620.29	2481.83	2745.57	2021.88	2797.25	2573.45	3032.79	1760.87	1914.23	3269.1	3374.35	2780.81	2886.11	2990.13	3625.8	3047.55	2666.55	3805.97	3729.07
200894_s_at	477.4	390.3	398.04	588.3	353.07	566.68	561.31	495.2	619.64	234.29	560.49	710.49	418.18	676.79	541.77	647.08	1131.12	498.02	544.54	318.11
200895_s_at	1581.36	1646.12	1440.23	1604.99	1308.77	2128.65	1565.25	2167.43	1626.53	1219.12	1577	1650.67	1949.2	2635.11	1841.52	1117.95	2044.77	1298.97	2110.31	1599.22
200896_x_at	6321.22	6151.14	6293.86	5492.74	4297.49	5878.65	5599.64	6359.06	5949.07	5905.48	4165.9	5319.33	5036.62	6054.64	4999.51	5249.54	5327.33	5208.79	4402.12	6389.1
200897_s_at	9007.61	9246.75	8398.2	4882.17	6713.54	10707.56	7744.83	7333.22	9894.22	6940.77	4630.36	10711.66	8662.42	10567.74	11228.96	7397.95	8077	10825.18	13691.39	7532.3
200898_s_at	479.62	919.1	916.97	456	197.4	525.31	1079.32	881.07	272.92	233.66	928.77	719.04	1099.51	633.88	707.32	853.72	2490.61	1249.67	806.93	272.99
200899_s_at	1069.15	1657.92	1621.43	1006.63	1468.03	1268.31	1340.71	981.63	931.86	867.67	2692.01	1752.24	1623.7	1352.09	2476.95	1200.91	2487.22	1881.3	1887.54	1992.61
200900_s_at	462.35	403.86	509.98	305.17	90.63	424.49	449.26	813.94	321.52	415.81	673.53	419.61	730.66	598.55	454.19	388.53	989.12	647.53	560.84	620.21
200901_s_at	896.6	875.62	1082	776.55	538.25	1057.71	805.64	1065.34	969.19	1135.51	1132.53	1274.43	1221.46	1210.27	1021.73	1542.27	1736.8	1585.66	858.07	513.99
200902_at	1139.48	936.38	981.41	1163.1	1139.25	1344.26	811.21	858.38	608.68	655.64	1422.06	1853.86	1182.39	1404.5	1943.65	2641.15	1987.17	1607.64	1748.43	1566.44
200903_s_at	1521.67	1514.54	1551.87	2002.58	1165.14	1830.54	1484.43	1520.55	1619.03	1402.24	1513.03	1476.13	1375.02	2131.53	1636.7	1098.03	1374.05	1520.37	1612.74	984.89
200904_at	899.49	768.56	862.04	484.14	2421.97	2023.75	1306.68	831.81	1253.59	1023.87	5759.8	3272.71	3633.48	2049.9	3554.3	4953.82	3455.32	3666.8	2818.25	3450.31
200905_x_at	4165.45	3518.47	3351.72	3003.86	4248.07	6086.89	5486.78	4370.07	3640.93	3926.37	19080.81	10938.11	11237.82	9172.37	9169.23	16184.62	9699.1	11513.22	11426.75	13188.98
200906_s_at	2399.89	1606.73	1279.86	829.25	812.29	1680.08	1623.99	1581.64	1180.35	1361.71	566.56	1475.88	1597.71	2571.32	1984.63	1122.62	1270.04	2097.9	2501.33	1574.79
200907_s_at	5003.26	4887.16	4395.43	2497.39	2101.7	6703.03	5716.51	4528.13	6205.99	4250.18	2348.46	4398.67	5057.79	7116.33	6084.32	3873.61	4931.43	7320.16	8790.99	4376.11
200908_s_at	126.16	106.66	85.55	274.52	105.69	148.27	76.11	111.06	100.51	95.67	201.45	291.52	140.65	176.38	199.53	168.63	214.78	107.91	49.02	271.48
200909_s_at	15249.3	14775.19	12013.65	19422	13984.69	19536.12	16010.09	15128.61	28366.71	23227.65	15791.84	15958.54	13628.94	17043.66	15478.79	13052.61	11103.33	10852.71	13888.26	17764.5
200910_at	2112.8	2367.08	2177.8	2603.48	1720.19	2694.31	2287.86	2641.12	3942.36	2624.5	3116.52	2801.01	2703.78	5011.89	3295.27	2986.28	5985.85	3773.62	4019.27	2910.08
200911_s_at	2999.18	3747.94	5269.73	1917.74	3917.28	4410.46	3594.39	3521.64	2413.9	2736.51	3367.17	3546.9	3467.38	2448.41	4463.67	3412.56	3572.89	3584.46	3939.93	5424.05
200912_s_at	20758.19	24101.22	24117.19	26444.66	25701.65	19451.2	19741.08	20508.88	30180.25	26653.44	16620.93	15501.46	18510.48	18691.78	16258.19	16320.43	16858.1	15878.87	15497.1	21866.36
200913_at	620.45	917.6	875.83	429.68	653.88	667.33	669.35	851.74	1096.04	1128.68	400.5	538.26	691.44	780.53	672.25	515.27	614.21	540.75	626.28	216.23
200914_x_at	4624.51	3076.51	3738.52	2304.66	2087.54	2423.62	2596.94	5384.45	4920.67	4880.17	2657.36	2015.32	2005.62	3463.72	4005.76	2255.51	1682.52	2190.7	2710.21	7022.66
200915_x_at	15197.25	21011.69	16252.91	13697.33	11996.45	10107.3	11179.62	17943	16571.08	15730.22	7741.02	5044.91	10027.63	7382.31	10317.5	5025.64	7032.38	7746.19	10920.75	11828.9
200916_at	768.4	1114.17	939.77	980.99	1511.45	858.16	1117.83	1317.38	1041.31	873.87	2498.85	2359.25	2867.6	715.82	1972.66	2058.91	964.38	1635.65	1878.82	1662.02
200917_s_at	498.98	348.77	342.62	243.59	89.24	279.45	566.48	510.59	513.08	566.62	137.53	225.94	374.04	375.85	209.27	320.89	501.91	455.53	303.57	214.42
200918_s_at	3077.33	3664.54	2874.35	2608.86	2626.72	3335.64	2926.28	3777.18	3215.61	2605.7	2569.46	2650.07	2587.67	3158.55	2565.72	3068.37	2669.93	2919.52	3183.43	2983.07
200919_at	1860.82	1736.43	2172.22	2439.26	2879.83	2009.47	1978.41	1629.87	1544.26	1316.55	2236.43	1531.36	2107.4	2333.71	1546.54	2306.44	2173.26	1775.78	1785.58	1836.44
200920_s_at	1730.16	915.8	1091.92	734.1	835.89	2487.83	1353.12	1157.69	1511.35	2177.69	3321.22	2453.96	1987.86	2999.95	2281.43	2967.84	2978.95	1597.7	2339.59	4030.02
200921_s_at	1361.59	1621.21	1602.9	964.85	1403.08	2354.11	1073.62	1321.19	1104.81	1188.56	4231.02	2577.3	3133.88	3002.16	3085.84	2978.74	3708.47	2233.67	1941.98	2429.27
200922_at	361.08	411.04	510.66	908.07	714.89	562.53	513.39	589.12	668.81	703.45	600.79	685.22	607.27	564.8	595.26	627.41	568.35	614.64	484.79	262.72
200923_at	1537.88	1084	840.81	800.26	1052.35	1562.54	986.9	875.59	989.38	956.29	5132.56	8410.41	6927.93	6694.24	6746.49	7786.61	8891.06	6501.15	6143.84	1655.81
200924_s_at	379.7	317.18	457.39	560.61	445.53	158.4	295.61	408.32	298.98	582.67	831.82	712.89	641.82	1826.78	801.73	596.28	948.12	756.95	1190.71	300.65
200925_at	1885.94	2051.42	1832.92	1812.19	3099.97	2224.65	2190.43	2137.19	3006.05	2294.43	2780.21	2521.32	2240.27	1804.93	2014.73	3279.19	1845.49	2247.62	1857.88	2052.19
200926_at	34405.61	38627.19	37120	33727.25	45841.31	35992.57	29801.56	28873.98	59191.16	59194.33	28572.57	23318.01	33577.78	28460.25	24250.74	20596.92	17687.77	28149.38	23127.17	47932.02
200927_s_at	824.97	1156	1223.19	1660.47	894.9	894.58	1605.68	996.66	1149.44	1072.72	984.69	1078.54	1479.09	759.96	1023.57	1419.34	1548.87	1588.34	1111.3	489.94
200928_s_at	216.57	187.27	221.4	243.04	410.67	357.78	274.84	234.05	128.47	149.02	205.3	244.49	137.68	180.79	204.93	205.32	185.99	143.44	306.97	231.97
200929_at	2008.72	2431.08	1928.42	1528.54	1254.87	1318.06	1733.71	2312.39	1587.46	1322.72	1362.73	1617.32	2148.63	1814.55	1698.65	2591.88	2417.51	2992.9	1658.35	993.7
200930_s_at	247.73	185.27	170.71	427.92	105.7	177.1	177.26	182.81	131.17	55.36	23.05	164.27	114.2	86.31	95.8	142.51	143.99	174.26	43.99	123.11
200931_s_at	6408.31	6541.29	7473.37	7452.72	4808.75	6199.09	5375.62	8106.65	6131.93	5982.44	6335.4	6634.13	6915.24	8722.58	6669.95	4494.74	7434.18	6629.21	7730.41	7404.69
200932_s_at	1509.92	1884.68	1843.1	1645.13	1386.01	1842.94	2061.37	1913.64	1890.4	1714.44	1378.77	923.83	1571.93	2364.45	1214.78	1198.87	808.41	1014.52	1181.12	1147.22
200933_x_at	23065.91	27109.94	26167.9	30752.13	36210.45	25658.92	21744.51	20150.54	40717.77	40325.72	19496.79	21072.13	23720.06	19108.53	18362.88	18449.85	17353.11	16882.01	17575.67	34045.75
200934_at	4221.29	4133.88	4176.97	3478.99	2681.73	3677.55	4300.83	2827.45	2557.93	2700.4	3210.48	2754.91	3026.05	2283.21	3084.03	3295.27	2534.04	3277.78	3317.66	2713.63
200935_at	69.65	56.77	197.15	213.29	159.74	202.5	194.6	157.79	23.5	67.19	462.74	484.25	202.5	255.45	151.25	684.43	509.51	257.03	242.98	34.79
200936_at	13821.3	14855.48	16637.59	25614.83	20228.7	18035.04	16404.77	14414.81	25257.43	23547.74	10482.93	10350.85	14022.75	13740.41	11744.14	11200.41	9392.06	8697.83	11964.93	10418
200937_s_at	11584.22	11908.2	11711.09	13027.57	11440.09	10908.33	9419.29	10705.91	15710.69	15765.17	8416.1	5537.21	7958.42	10569.13	7211.44	4866.16	5677.52	7716.29	8217.94	11629.56
200938_s_at	24.03	26.45	21.41	105.65	57.05	15.8	15.34	18.42	28.54	39.23	62.88	22.02	15.99	20.66	17.78	16.96	23.47	33.68	10.78	106.69
200939_s_at	291.68	427.16	587.44	215.6	221.93	402.79	580.06	310.81	334.03	292.23	51.49	161.29	565.45	110.56	120.51	166.73	252.77	184.19	97.26	269.68
200940_s_at	2507.2	2327.24	3359.24	2340.89	3758.39	4303.87	2907.53	2805.95	3904.61	2714.83	2714.81	2691.21	3141.27	1592.36	2841.44	2538.52	2779.46	2569.14	1936.17	3121.47
200941_at	1674.62	1399.04	1325.98	1886.63	1666.03	1250.4	1210.8	1265.65	1506.72	1626.3	1453.96	1491.55	1246.25	1146.71	1285.16	1315.93	1294.57	1704.72	1504.79	1431.42
200942_s_at	2844.9	2559.34	2739.46	3611.44	2481.56	2068.58	3100.66	3936.98	2164.86	1975.94	2307.05	2087.24	2857.61	3407.42	2442.01	2244.24	3144.44	2847.87	2334.76	2571.62
200943_at	971.74	487.98	927.78	722.84	590.3	475.75	1031.11	631	672.23	522.17	4638.19	1490.4	3233.1	4714.82	4406.66	4485.86	5256.94	2169.07	6247.58	2576.76
200944_s_at	1102.85	1024.17	955.81	1135.65	1246.71	1249.68	981.83	1152.09	999.78	892.23	4243.15	4374.67	2834.81	4368.86	3887.21	3515.69	3777.36	3259.98	5102.87	1933.84
200945_s_at	3548.35	3202.42	2990.45	2298.62	3223.38	3499.51	2740.19	3632.51	2923.93	2398.25	4743.14	4882.84	3991.4	5847.9	5752.5	5960.6	5105.3	4726.55	5943.2	4693.47
200946_x_at	1820.34	1911.05	1840.28	1203.07	1771.61	1415.58	1741.53	1588.58	1295.14	1252.14	1164.16	1779.93	2050.81	1417.75	1267.85	1852.33	1591.96	1561.35	1450.73	1081.28
200947_s_at	1281.49	1599.9	1929.8	1337.71	229.06	1135.89	860.55	1254.74	611.42	626.4	1675.49	250.14	1592.55	1474.59	1266.01	904.91	1299.72	1527	1591.68	1291.54
200948_at	2708.16	3412.7	2856.86	2632.66	2750.23	3169.7	2868.81	3232.59	2602.59	2781.18	1543.81	2169.77	2407.43	3001.43	2598.88	1701.13	2231.2	1632.48	2634.89	1087.37
200949_x_at	17585.34	19667.29	23447.7	24634.84	22816.56	16641.89	14772.06	16863.88	28925.38	25585.47	13036.05	9527.78	16731.61	12778.99	12683.73	8273.15	10635.75	12809.6	11968.37	18890.47
200950_at	1030.34	699.89	914.34	1205.17	1451.06	1126.07	1183.17	1154.59	895.88	835.31	1153.03	1321.29	1058.99	1101.92	840.98	1315.41	1160.92	1259.23	752.7	1057.18
200951_s_at	39.21	17.92	45.79	63.6	48.74	96.81	18.04	43.5	46.57	36.82	11.86	29.61	60.76	16.05	30.4	110.7	72.38	44.86	13.63	26.11
200952_s_at	239.77	305	280.32	251.11	402.35	377.89	160.68	259.22	54.45	136.84	253.8	315.26	306.29	204.54	167.01	412.74	387.54	315.82	225.48	226.6
200953_s_at	562.39	642.73	449.14	569.14	1144.41	615.13	722.78	510.56	655.57	603.98	1138.2	1337.75	783.46	793.7	878.23	1578.95	1434.86	959.9	1212.99	825.49
200954_at	1524.32	1947.7	1904.19	2016.3	1829.81	859.56	872.53	1458.74	1726.96	1621.52	1911.17	1135.93	1393.03	1843.33	1405.16	1541.08	1005.43	1171.07	1114.37	903.64
200955_at	4322.7	5181	4474.28	5073.78	3337.56	2909.46	4033.24	4707.09	3216.35	4020.52	2414.92	2594.41	3132.98	3124.38	2482.25	3016.67	2135.27	3167.93	3002.37	2141.24
200956_s_at	498.06	421.07	455.96	522.79	115.28	538.39	600.51	585.81	484.53	587.6	696.42	412.29	647.01	775.32	482.66	649.74	722.35	588.06	575.27	524.63
200957_s_at	495.52	596.59	649.79	446.92	406.7	1057.41	852.59	665.61	851.85	740.05	950.22	549.15	664.3	789.02	588.17	684.23	639.85	656.86	735.12	753.09
200958_s_at	3575.8	2850.53	3357.18	2922.12	3306.48	3784.33	3861.3	3983.38	1907.72	1892.85	4835.38	3769.59	4004.63	2612.58	2976.97	4944.47	4246.18	4110.61	4090.58	3636.33
200959_at	1244.84	1037.05	1179.97	1436.73	1148.32	941.01	1354.39	1194.26	1955.32	1999.19	1832.59	1265.83	1232.65	813.29	1336.13	1066.9	1046.45	1540.19	1374.17	1123.84
200960_x_at	2789.47	1965.07	1937.55	2557.31	3226.98	2985.87	1976.46	2733.5	1943.5	2632.95	3256.87	2416.25	2487.31	2253.73	1684.48	2696.99	3561.62	2471	2371.54	2992.66
200961_at	1460.26	1010.52	1127.32	801.88	976.13	993.37	815.33	1561.98	1030.7	974.83	1341.5	1066.29	1027.79	1285.15	1203.02	1086.59	1185.12	1195.21	1179.43	1111.41
200962_at	456.9	214.03	467.38	719.74	953.26	923.63	715.13	447.07	745.34	545.29	521.84	788.53	605.39	498.82	647.7	470.02	900.07	418.27	501.62	1078.41
200963_x_at	23112.62	23272.19	23555.87	27527.75	31504.11	25517.1	25559.5	19464.52	45990.95	39681.12	18612.54	20327.19	19939.82	21010.56	18926.91	17283.86	12601.23	17507.75	17749.65	26560.78
200964_at	3451.87	3511.76	3853.92	4418.68	3316.9	3478.31	3220.89	3701.78	5507.39	3723.71	6956.16	7054.17	4246.17	7169.62	6340.21	7971.7	4974.82	4506.57	4198.08	2157.53
200965_s_at	1546.37	1745.63	1925.94	1920.26	3221.13	2237.7	3000.26	1860.61	1744.15	2103.46	2102.22	3120	2545.57	1109.92	2359.34	2188.42	1600.42	1528.15	1728.88	1668.08
200966_x_at	42680.22	57230.83	51184.71	15746.08	31740.59	38961.71	39389.02	46855.28	80257.2	91087.48	29861.5	25065.52	40151.28	24250.71	24613.72	28418.32	19696.57	29481.65	31698.6	28248.03
200967_at	707.89	795.2	756.61	708.57	994.37	1011.47	677.13	680.8	477.11	709.01	2079.36	2633.22	1755.08	1165.66	1765	2590.48	1692.86	1829.44	1419.41	850.63
200968_s_at	322.23	406.25	355.01	410.18	694.39	895.96	412.93	535.12	707.88	633.49	1837.61	2560.75	1285.54	1047.96	1420.49	2203.19	1280.37	1645.85	1465.86	684.78
200969_at	182.39	178.29	165.08	169.52	93.39	352.44	217.72	231.31	214.07	96.24	535.75	718.42	473.57	241.21	440.87	474.37	450.31	462.29	467.79	532.82
200970_s_at	549.04	591.19	603.11	382.59	272.36	1091.36	506.51	576.49	654.71	250.94	814.94	1033.95	421.26	582.07	809.77	1189.76	1339.33	921.97	777.19	901.51
200971_s_at	972.36	924.59	906.32	683.44	963.69	1068.84	950.55	1095.33	789.97	651.53	1837.01	1336.4	1545.42	1229.15	1240.06	1144.27	1688.93	1819.77	864.82	1631.02
200972_at	7458.46	8196.73	7378.46	11193.41	6929.72	8040.35	9123.88	8133.98	9624.9	9110.5	8831.41	7860.78	7522.34	6719.93	9928.91	7360.41	6691.02	10253.01	8837.98	5393.78
200973_s_at	3601.29	3787.13	2889.26	5840.4	1703.1	3194.93	4948.39	4738.33	4796.27	4357.91	3082.72	5128.79	5105.63	2665.03	5229.41	4663.78	4361.72	6106.93	3693.89	684.88
200974_at	2940.69	1885.02	2458.3	1441.7	5554.54	5040.93	2763.07	2847.57	3117.41	4035.18	3426.76	2409.92	2670	1814.99	2046.07	6592.01	2331.76	2004.24	3079.55	5317.28
200975_at	1675.73	1636.61	1379.54	1426.95	1885.36	1506.44	1335.83	1634.39	1380.1	1519.44	1964.43	2052.65	1766.95	1440.31	1984.32	2922.91	2221.19	1820.5	1757.06	1621.91
200976_s_at	3858.27	4595.08	4519.6	4863.52	3834.11	3998.68	3905.17	3685.92	4088.8	4175.82	4697.47	4147.96	3383.05	5769.65	4288.6	5228.25	4101.24	4730.13	6874.63	4788.64
200977_s_at	1962.79	2125.33	1917.82	1297.89	1517.61	1777.18	1676.14	1949.08	1909	1575.82	2734.22	2798.28	2163.69	3416.09	3302.04	2583.73	2425.02	2734.71	3993.8	3685.05
200978_at	21039.78	23946.16	27411.67	16887.51	12791.63	20006.07	16655.98	22511.02	19853.13	21252.88	9028.41	10203.82	11633.54	10464.81	7991.44	10418.35	8249.03	14219.88	11805.43	17271.26
200979_at	911.06	741.16	1045.59	686.27	542.11	520.54	829.82	2208.69	418.94	577.9	692.31	948.83	573.65	1428.24	477.19	765.84	857.04	687.07	755.24	888.31
200980_s_at	7498.53	10975.26	10528.47	6669.12	5418.69	6434.07	8223.01	6298.58	6863.66	9315.48	6065.22	4717.92	5543.24	5539.47	4421.72	5506.47	3730.11	8093.1	5178.53	5649.6
200981_x_at	32458.95	35695.52	30032.19	28867.75	34852.9	27119.87	30965.89	36219.1	51596.19	39768.25	28177.11	26695.72	31322.56	27583.5	23109.33	20086.96	20509.23	28602.51	26416.91	42673.07
200982_s_at	3433.74	3279.84	3070.76	6823.96	3787.03	4541.24	4819.71	4199.33	3361.5	3258.33	5819.85	3710.06	4790.26	3607.71	4857.07	5646.12	4211.98	5397.45	4788.51	3057.37
200983_x_at	7881.61	8441.86	7182.09	7942.82	6340.91	7165.95	11442.4	9814.28	8312.42	6153.92	7041.68	9268.41	9712.6	7408.02	6143.76	7803.3	10355.44	10630.88	5905.66	3208.93
200984_s_at	6715.13	7200.46	6350.98	7422.27	4966.91	6349.56	7909.43	7370.57	6505.11	5720.59	5903.93	6295.34	7190.93	4227.75	5139.06	7427.48	7058.95	9827.83	4819.99	3295.99
200985_s_at	7476.1	6387.69	5343.52	9248.47	6720.89	7810.16	7090.16	8222.42	7184.64	6217.34	6078.16	6494.81	7723.77	5291.28	5928.64	7003.44	6998.64	8216.72	5560.83	6046.1
200986_at	1446.34	1209.49	1177.63	1284.67	2393.03	2293.33	1392.23	1119.16	1322.11	1464.2	5853.28	5864.75	5217.69	3979.74	3554.3	6375.17	5734.25	4118.39	3323.77	2978.98
200987_x_at	1735.53	1357.76	1278.35	1664.21	1148.41	974.93	1712.81	1899.31	1353.93	1386.08	1016.91	1471.08	1512.88	2174.92	1140.07	2127.72	1765.36	2020.66	1595.7	922.74
200988_s_at	356.89	301.69	374.31	358.56	430.84	494.81	413.42	444.68	406.25	434.84	286.59	341.25	325.83	391.01	316.07	282.25	388.16	323.29	319.94	338.41
200989_at	1338.63	1173.56	1218.92	1013.68	998.22	1207.56	809.96	1156.83	735.94	736.6	2792.32	2824.34	1774.82	1832.7	1973.23	2668.25	2175.72	2458	2214.17	1416.45
200990_at	1565.49	1659.38	2021.88	2404.02	1871.92	2925.53	2405.78	1717.43	2393.91	2590.27	1802.04	1986.47	2208.79	2183.8	2108.46	1910.56	2067.98	1899.42	1819.36	1674.27
200991_s_at	213.16	153.26	102.03	247.53	203.57	339.12	200.84	261.8	89.88	121.1	767.69	453.67	519.33	1208.1	499.29	768.18	583.3	882.86	691.27	128.14
200992_at	3348.32	4410.3	4995.71	4310.17	2238.16	2789.79	3489.76	4131.7	3844.82	4388.41	2672.96	2607.69	3997.55	3300.96	2985.83	2834.22	2761.01	3669.91	4020.84	3081.42
200993_at	4251.93	4227.54	4542	3024.95	2074.61	3637.65	5090.26	5745.45	4958.62	4489.68	3261.03	4028.29	4890.57	4267.28	4172.82	3424.4	4233.01	2544.55	5644.57	4157.97
200994_at	4240.22	3796.13	3770.03	3104.41	2906.26	2834.86	2895.96	4002.7	3458.92	3330.86	2403.25	2808.36	3119.72	3419.22	3347.71	2545.82	2848.18	2858.47	3677.22	4218.68
200995_at	2195.8	2286.63	1914.71	1881.3	2183.07	2107.41	1983.12	2772.47	1431.04	1345.63	1628.48	1608.79	1828.21	1633.23	1889.31	1402.44	1348.18	1514.29	1881.16	2735.56
200996_at	1421.25	1630.06	1364.86	1014.53	534.27	1145.63	1055.77	1397.05	801.45	522.86	2596.28	1974.95	2546.42	2361.75	1592.55	3546.62	2424.72	3106.22	2480.69	1507.3
200997_at	1041.3	1298.7	1058.48	1177.74	644.59	1068.28	1029.92	1192.85	1206.76	1276.22	1363.92	1333.22	1341.8	1604.47	1115.01	1762.86	1844.62	1386.21	1273.58	1292.64
200998_s_at	1245.33	1076.78	850.35	1009.7	1273.63	1626.96	1206.91	1265.51	892.87	839.44	1349.72	1894.5	1342.92	1371.45	1192.7	1790.16	1115.06	1502.82	1530.89	1116.41
200999_s_at	907.76	889.28	718.22	903.12	864.41	932.3	955.9	849.19	607.04	340.05	1693.17	2240.89	1269	2188.4	1328.42	1353.8	1227.24	1341.61	2091.18	1583.55
201000_at	2455.69	2838.12	2880.6	2107.15	3667.57	3230.9	2447.04	2264.52	2922.2	2889.14	3143.89	3120	3072.31	4229.15	3009.81	3827.94	3133.53	3618.24	3188.28	2648.08
201001_s_at	1621.63	1869.48	1533	1321.3	727.83	931.69	1534.72	2166.02	1058.49	1286.7	1251.2	1016.46	1512.53	1813.19	1197.23	1132.31	1340.92	1470.85	1435.41	679.08
201002_s_at	2752.94	3415.06	2859.73	2777.64	2211.4	1755.58	2149.99	4069.19	2585.33	3406.89	2725.97	2754.97	3196.97	3056.89	2599.08	2877.41	2301.19	2738.08	2399.71	1769.32
201003_x_at	1264.7	1253.23	1251.95	1071.25	1617.1	1397.12	1070.41	1061.78	1261.9	953.27	1749.15	1463.18	1478.12	2147.68	1541.98	1795.52	1821.54	1527.76	2106.86	1408.54
201004_at	2397.39	2739.26	2542.07	2333.29	2588.78	2350.92	2132.08	2138.08	3491.1	2350.71	2521.3	3092.29	2413.44	2797.38	2612.53	2370.79	2214.34	2908.64	1863.81	2280.64
201005_at	1659.16	1300.7	793.39	833.03	2011.92	1875.16	2090.08	1515.31	547.93	932.2	1593.39	2759.25	1953.38	738.88	2289.1	2781.18	2039.83	2495.19	1271.93	1283.73
201006_at	332.29	386.22	426.33	852.62	579.33	552.98	604.52	475.64	773.96	658.27	313.91	508.14	460.39	288.75	439.12	483.28	286.83	430.26	458.19	443.86
201007_at	18200.13	17947.32	22138.7	12491.43	17982.95	19344.98	17850.43	16315.98	14333.86	14696.41	10254.18	9156.72	13404.78	7948.91	8108.31	7248.59	6590.12	9297.24	10590.76	19469.96
201008_s_at	10504.26	6817.54	16650.48	7513.42	4599.56	20111.08	13137.13	14390.48	9015.83	4943.29	12595.8	7609.35	16078.14	7750.42	7332.04	7734.83	13453.74	11984.14	7566.41	17893.27
201009_s_at	15781.47	9047.37	17269.41	11643.93	13207.56	35521.97	21529.47	23050.18	20142.08	11833.86	24412.48	14738.86	19764.15	20865.21	15071.68	14680.54	19789.04	12632.15	15320.19	34342.3
201010_s_at	16479.18	14704.18	27142.82	16978.93	24943.11	33762.59	22712.25	25263.72	32962.98	15173.95	26335.02	20565.55	28783.49	17211.04	19405.84	19994	18965.72	18335.69	19584.78	31651.96
201011_at	699.25	842.03	831.86	1422.98	1042.42	616.66	501.95	557.96	976.67	1081.45	1359.67	1106.7	1042.81	1018.54	1481.11	1062.01	778.19	1664.56	1144.81	607.63
201012_at	1488.98	1206.17	614.09	1052.01	3060.35	1791.93	1528.49	2020.49	1212.81	1029.87	2970.01	3947.4	4154.93	2414.88	2599.79	4266.76	4095.6	3429.79	2555.34	2335.94
201013_s_at	1077.94	1169.11	1262.13	1562.95	1307.61	1407.66	985.79	1231.42	925.48	887.69	1047.7	760.6	894.46	1214.98	702.64	839.48	711.14	916.89	907.53	1333.69
201014_s_at	600.12	559.63	863.92	781.44	375.91	754	551.53	834.19	513.42	566.68	528.94	695.92	706.74	981.45	620.59	678.93	761.17	881.23	716.73	434.43
201015_s_at	1636.32	1683.22	1407.16	2006.45	804.52	1419.43	1169.16	1420.93	2087.41	1790.68	1425.3	766.49	864.12	657.73	1351.63	1296.81	917	1225.69	1091.93	1503.48
201016_at	983.69	818.08	773.65	689.93	619.22	911.74	647.71	737.8	649.09	573.91	1176.9	1020.3	720.1	1443.52	1392.43	798.52	1103.03	1382.61	2217.31	1481.3
201017_at	1543.76	1653.39	1078.88	1418.23	578.61	1474	1481.34	2006.74	888.93	1033.04	1583.69	1504.52	1998.09	2426.63	1591.4	971.6	2243.73	1154.16	2713.68	2093.49
201018_at	2481.52	2694.89	2776.49	2504.98	1471.14	3168.43	2307.59	2244.41	1685.85	1808.19	2367.28	2346.22	3229.19	3258.3	3234.78	2089.4	2970.13	2874.15	3567.17	4408.05
201019_s_at	3326.75	3523.01	3632.74	2732.54	1415.83	3246.74	2935.39	3007.51	3337.77	2585.47	3621.03	3144.56	3362.76	4042.62	4066.97	3107.62	3990.99	3000.26	3994.95	5084.08
201020_at	922.84	1131.87	941.02	1407.8	1748.52	919.89	1198.86	1350.96	1074.97	791.05	1323.74	1926.71	1702.89	1909.08	1565.9	1870.04	1749.31	1748.43	1418.87	736.09
201021_s_at	4186.78	3171.88	3341.13	4457.27	4096.09	3785.44	3733.27	4069.17	2133.18	2990.71	2502.81	2756.78	4416.51	2012.16	2516.36	2605.18	2992.75	2620.37	2917.97	2628.83
201022_s_at	3889.96	3713.82	3244.02	4553.89	4944.97	5685.84	3576.69	4433.11	2432.37	3656.16	4894.47	4704.69	4544.4	4074.57	3342.48	5529.49	3928.61	2999.98	4460.21	6216.77
201023_at	3720.27	3688.77	4199.42	3929.83	2231.68	3848.19	3605.52	4128.96	3918.81	2664.25	3215.01	4124.48	3307.38	2612.57	4220.72	3796.84	4476.99	3012.77	3872.11	2863.98
201024_x_at	2748.35	2602.19	2606.7	1324.99	1759.04	1956.83	2225.52	3499.35	1450.22	1340.8	3237.65	2402.33	2310.54	2295.54	2619.6	2215.23	1553.82	2108.61	4528.19	3086.17
201025_at	761.26	833.07	804.07	724.07	896.6	758.6	819.91	765.17	812.61	758.21	709.78	760.35	609.16	906.01	741.9	639.32	679.14	734.94	1046.77	600.39
201026_at	953.58	702.99	867.64	571.38	499.84	584.52	1267.56	1252.37	498.68	404.97	867.81	1178.76	703.7	1117.05	1302.01	962	979.06	761.33	1330.87	1621.68
201027_s_at	762.46	1071.78	965.64	1278.33	735.8	824.29	1158.58	589.47	2285.46	1807.93	1209.58	1241.99	799.4	1852.93	1404.01	963.44	960.98	1119.91	1401.54	544.94
201028_s_at	2035.79	1819.4	1689.48	2828.39	2627.05	2023.59	2309.86	1763.15	2539.74	2745.83	1939.53	2538.23	2254.81	2061.14	1933.12	2379.3	2455.29	3175.7	1277.9	607.94
201029_s_at	6585.61	4963.02	5144.28	6414.43	10794.17	6620.77	6069.99	5995.58	7039.7	6005.34	5739.97	9009.8	6192.15	5898.75	6210.61	7176.9	5848.24	6920.33	4848.13	5145.33
201030_x_at	6048.2	5924.73	7620.81	1692.54	2464.59	5882.94	7498.23	4421.24	5002.52	5017.1	5768.47	8311.77	5894.35	4570.3	5780.79	10470.49	9691.18	11996.08	6886.09	6303.5
201031_s_at	3282.72	3273.42	4023.9	3462.47	4071.89	2722.22	2132.61	3365.9	2856.7	1607.01	3737.97	3956.94	2776.31	2943.3	4804.9	3676.68	2883.21	4899.44	3550.53	3158.23
201032_at	8573.58	11907.41	13726.29	10442.08	7995.01	10643.59	6676.3	7907.42	7543.3	8130.18	13756.62	8744.3	9228.27	13589.58	8525.29	7277.12	10610.66	10597.92	5566.61	7967.64
201033_x_at	34462.56	48378.2	32510	29110.66	30116.14	34692.92	30154.17	38148.5	56033.54	56242.61	23364.88	26372.92	33073.68	30303.51	21117.45	20474.12	20678.26	22704.37	27613.54	33732.48
201034_at	1862.9	1165.58	1087.32	1422.31	1700.75	2646.73	2198.36	1402.22	830.67	711.73	2326.48	2662.44	3286.24	1673.79	1884.41	2951.17	3321.42	3322.95	2042.44	2426.48
201035_s_at	3844.51	4383.62	3945.74	5139.06	3218.37	3851.45	3568.55	3878.58	4978.57	3924.01	1860.67	3029.35	3312.8	1683.85	3445.46	2216	2348.4	2940.41	2509.38	1838.12
201036_s_at	5444.41	4691.52	4054.19	4338.35	5976.23	4314.15	2820.57	4320.73	4178.33	3068.34	2092.93	3622.79	2798.8	2771.18	6197.77	1994.57	2277.57	4285.34	4731.12	5594.54
201037_at	348.42	385.87	268.22	533.83	451.34	783.71	474.36	289.49	426.27	357.11	1114.66	1437.84	931.15	908.74	1316.63	1378.42	1255.51	730.99	805.91	845.65
201038_s_at	367.13	451.82	479.01	250.8	453.67	529.71	430.98	407.49	493.47	574.8	467.19	461.29	413.18	344.59	457.36	257.22	356.27	378.95	448.1	606.42
201039_s_at	7523.6	5941.12	6460.19	6504.29	2953.63	3366.63	7922.3	11640.57	10017.57	11071.08	4655.74	3678.6	4569.68	6034.1	4655.75	3553.07	2253.41	3031.48	3213.8	4442.5
201040_at	936.82	663.13	593.36	908.23	1390.42	819.53	825.91	907.44	612.2	1047.23	2364.16	1668.76	998.5	950.93	1129.35	1438.05	703.14	1821.72	926.34	753.86
201041_s_at	11709.46	3366.37	3122.75	6079.01	8419.14	5149.23	4311.52	15231.57	4912.28	4884.62	5690.94	3760.2	12477.48	3557.55	4203.5	5441.22	5842.49	4310.62	6706.49	13909.48
201042_at	1008.47	937.26	1213.69	575.59	1381.11	1343.28	1255.5	866.09	865.27	1249.29	1372.13	993.38	1016.66	968.24	683.02	1540.34	1248.65	1322.86	981.09	1606.06
201043_s_at	273.51	498.32	475.71	367.43	264	292.18	600.55	446.29	298.53	192.25	637.69	569.55	488.61	453.39	573.77	578.5	468.99	491.55	449.64	182.42
201044_x_at	121.22	40.15	84.94	108.96	28.91	109.72	88.3	712.81	82.76	86.18	37.03	28.35	354.58	23.07	24.16	33	213.18	55.53	85.08	80.21
201045_s_at	33.04	73.33	126.5	27.18	115.65	34.87	23.95	60.38	44.16	196.78	11.54	27.38	153.7	11.36	13.89	16.85	99.37	12.38	13.35	16.27
201046_s_at	10158.37	15174.15	11520.02	10656.73	13826.76	9958.48	9532.4	15596.2	15922.32	14340.47	7969.87	4013.05	9438.11	7399.06	5699.27	4123.61	4140.59	5230.42	6495.21	15503.02
201047_x_at	2923.62	2786.88	2529.31	3131.56	3411	2707.78	2924.77	2932.26	2204.18	2491.3	2211.19	1717.41	3113.83	2711.22	2469.3	2447.03	2701.5	2841.37	2737.05	2049.77
201048_x_at	415.15	422.85	306.07	869.12	92.72	337.33	506.27	419.68	404.96	570.04	207.91	233.41	434.04	229.56	339.81	273.91	377.83	409.21	296.65	143.48
201049_s_at	27543.93	35000.42	23860.22	30154.45	37813.65	32867.99	27058.18	32593.63	55145.58	47701.6	26783.37	26032.07	27861.06	28561.33	20287.21	23938.82	17934.49	15790.05	25266.77	40125.22
201050_at	945.43	753.7	950.03	985.37	325.27	1380.58	876	1035.07	1124.55	1187.81	975.47	1579.09	1016.72	1205.86	1223.01	1765.47	1876.33	1099.18	934.54	345
201051_at	2924.75	2725.63	4000.44	2395.49	2022.58	3078.59	3177.66	3757.84	2805.74	2193.78	3091.99	2918.66	2571.18	2480.33	2998.42	2686.23	3353.57	2621.32	3389.28	3042.8
201052_s_at	1758.2	2180.11	1899.46	2071.45	951.08	1399.58	1480.94	2126.83	1793.93	2454.89	1364.76	1449.22	1396.85	1468.64	1402.17	1846.6	1203.39	1082.25	1257.78	866.65
201053_s_at	1215.23	1731.01	1367.27	1142.21	1247.7	1295.34	687.48	1427.71	1208.91	1002.07	1720.76	1279.69	1007.25	1144.26	1395.02	1495.08	1168.84	1116.59	1111.71	1896.51
201054_at	2409.46	1924.86	2318.43	2148.78	1459.86	2526.47	2873.83	1965.15	2118.34	1509.55	1290.97	1786.55	1772.09	1263.76	2056.8	1607.78	1484.23	1331.8	1881.89	1509
201055_s_at	823.31	1085.97	751	1130.31	756.84	823.35	801.28	710.57	791.74	1162.84	634.41	864.77	787.11	514.1	670.03	620	436.73	682.69	654.62	763.88
201056_at	577.31	628.62	509.67	660.91	1109.16	534.32	771.78	473.82	765.4	840.11	728.43	720.23	659.83	422.91	572.62	813.22	451.78	432.27	816.79	556.77
201057_s_at	740.91	639.36	824.79	973.08	934.66	987.26	1239.05	540.07	821.47	994.64	1215.23	1443.2	975.22	957.42	1095.39	969.08	838.72	1084.82	1186.31	682.76
201058_s_at	282.79	418.28	649.02	114.8	1267.72	1346.72	590.8	791.55	682.46	1499.05	1032.09	1397.53	813.83	692.85	809.26	2063.15	642.59	421.63	744.02	502.52
201059_at	1720.5	1978.85	1822.33	1529.15	2683.52	1820.65	1444.63	1596.38	1911.52	2002	2090.81	2780.13	1421.62	2356.74	2623.95	1666.93	1296.91	1567.66	3108.65	2103.29
201060_x_at	2764.16	1510.44	3642.8	994.3	1663.42	2321.02	2213.76	3140.35	586.21	1179.95	1884.51	2263.54	4134.77	1715.82	2019.81	1112.94	2607.79	2856.18	1695.87	1991.64
201061_s_at	3224.22	2568.27	3249.81	1838.65	3873.71	3259.19	1963.72	2955.97	2200.92	2150.49	5518.48	5444.55	4574.66	3420.46	4574.31	3606.43	3803.3	5004.31	5291.68	5663.49
201062_at	4.12	6.96	4.69	5.52	15.12	3.96	6.5	5.01	9.74	20.78	17.92	13.02	3.75	2.87	2.78	3.76	4.15	22.12	3.21	23.66
201063_at	1001.06	939.93	1173.45	1266.15	1247.39	1039.57	1102.57	950.22	1170.49	1024.82	2018.94	1557.34	1162.76	2406.14	1610.36	1610.28	1509.39	1574.28	1665.47	1142.18
201064_s_at	9636.5	12057.45	11842.34	10946.82	8998.14	7525.61	8785.6	9358.73	17818.57	18338.45	3853.46	4470.72	7489.38	6370.7	6294.82	3744.71	3026.4	6009.42	5903.22	9097.24
201065_s_at	2553.81	2550.12	2407.28	2405.45	1106.26	2185.21	2103.45	2725.77	2399.27	1252.34	3045.59	2423.26	2991.92	3061.11	3454.42	2477.95	3915.74	3394.93	4039.08	2259.34
201066_at	11587.65	14306.13	13445.99	13233.16	5002.29	12139.42	9490.56	12737.44	12884.04	13076.35	3347.21	3794.7	6763.34	4609.89	3734.44	3884.47	3597.27	4963.69	5679.05	7433.65
201067_at	1662.64	1877.57	2074.32	1953.35	673.92	2277.54	2284.64	2324.49	2648.73	2234.55	1866.45	1325.04	1837.43	2004.6	1321.9	1510.72	1180.65	1602.24	1942.42	2598.82
201068_s_at	4681.43	5857.68	5129.14	6293.48	4652.43	4074.77	5061.51	5474.8	6871.11	4781.6	6426.45	5281.02	6249	5882.38	5447.54	4869.49	4869.16	5841.23	5427.05	4942.5
201069_at	3311.12	1592.68	1613.3	1209.94	2266.29	3784.27	3553.32	2232.59	1393.36	2151	2579.23	5550.51	6721.66	3203.42	4044.89	6560.78	5395.05	3797.71	3424.59	3554.83
201070_x_at	2415.99	2019.31	2121.97	1226.6	250.69	3244.11	2876.5	2346.34	1276.96	1970.81	2034.61	925.5	2243.17	1977.7	1013.63	1345.58	2189.01	973.52	2176.01	3129.91
201071_x_at	7221.26	7937.81	8764.6	7220.52	7724.03	7498.45	7236.57	7394.38	6806.73	6326.67	7871.59	7233.47	8188.68	5924.51	6844.2	7681.61	7187.1	7083.68	7148.07	7356.68
201072_s_at	790.58	744.53	577.63	647.09	1151.59	841.21	996.95	848.79	601.33	422.48	818.63	792.37	554.87	872.4	531.81	407.12	717.93	472.59	593.45	1173.99
201073_s_at	606.28	618.51	492.45	642.19	465.38	753.58	864.01	619.37	695.38	483.35	489.81	533.69	692.7	581.83	324.15	728.05	837.17	688.7	603.78	240.83
201074_at	753.98	776.34	675.52	528.52	739.25	1218.06	962.76	807.26	1211.72	854.64	886.33	1008.7	654.17	929.46	1040.86	838.27	936.38	643.48	907.72	791.41
201075_s_at	456.44	379.74	495.45	531.79	696.37	537.79	790.51	335.87	889.12	807.39	431.95	602.77	458.52	454.49	646.88	618.92	659.39	383.4	537.3	364.75
201076_at	1177.66	2114.8	2132.16	2101.04	1026.73	1406.89	1547.73	1761.83	2089.5	1842.35	1233.4	1400.53	1346.61	1264.47	1225.92	1092.81	1044.87	1332.72	1045.79	966.57
201077_s_at	5435.88	6942.61	5666.78	5565.86	6029.55	5377.06	5952.35	6523.39	7111.08	5833.12	4852.34	4647.21	4759.48	7106.02	4445.84	5169.41	4747.24	5378.38	4043.71	5974.44
201078_at	2712.14	2760.24	3279.76	2595.59	2005.74	2547.82	2847.24	3505.75	2060.34	2306.31	2288.83	2371.99	4300.71	2878.09	2858.32	2618.14	4002.67	5261.73	2339.57	1377.08
201079_at	3554.47	4794.68	4058.44	5892.43	2393.39	4896.54	3318.28	3773.54	4983.34	4062.56	6294.79	4229.93	4959.78	7055.34	6825.79	4193.9	4885.01	7960.97	3970.88	2517.23
201080_at	1642.5	1872.57	1721.73	2053.7	2982.23	1783.32	1952.53	1994.24	2037.29	1577.05	1101.1	1208.67	1248.01	1215.76	1307.76	932.91	1536.71	746.6	1463.19	1807.15
201081_s_at	163.42	763.71	1093.68	681.49	148.46	249.56	537.55	166.79	513.49	745.13	413.66	494.13	401.35	407.29	310.49	427.3	918.38	547.17	341.7	58.95
201082_s_at	559.06	733.86	743.01	787.3	471.75	718.49	594.41	644.73	1062.31	814.78	962.17	1122.84	655.07	1122.63	1199.05	691.57	1011.48	976.73	744.63	356.67
201083_s_at	262.83	385.78	472.6	360.66	67.87	250.03	199.67	290.28	36.71	302.52	209.12	140.92	216.34	197	218.92	171.65	303.91	320	249.29	655.52
201084_s_at	3755.75	4256.57	4744.04	4022.7	2706.29	5309.52	4753.19	4057.38	3078.15	3173.1	3359.48	4653.09	4302.88	3459.68	3624.53	3029.04	3673.88	3563.09	4484.39	3459.48
201085_s_at	2833.77	985.79	1201.09	148.63	156.06	1132.32	1962.17	2878.14	91.1	37.65	2915.2	1103.41	1326.91	2712.97	1310.54	1174.32	830.47	1410.86	1532.59	3867
201086_x_at	1919.61	2632.2	2468.86	2114.54	1912.66	2412.56	2600.07	2284.04	2657.8	1529.93	4105.53	3619.5	3417.45	2109.24	3318.44	3483.61	3386.92	4277.72	3170.89	2393.11
201087_at	1426.24	1756.41	1977.02	2401.49	2184.54	1957.86	2347.05	1207.13	2811.65	2505.41	2305.58	1798.18	1934.28	2191.81	1269.78	2105.24	2494.83	1841.64	1510.29	1562.56
201088_at	400.82	312.61	292.84	370.04	178.09	258.04	258.8	421.12	134.54	142.54	1624.72	979.74	951.19	963.13	1026.36	1035.63	1030.55	1550.28	1367.82	1153.5
201089_at	1777.31	2362.25	2758.62	1672.79	1750	2191.29	2626.41	2011.53	1719.33	1732.82	2054.56	2111.02	2662.64	1758.72	1628.53	2565.51	2667.31	2533.5	1535.13	1294.84
201090_x_at	6394.56	4680.02	3432.65	6008.4	7287.51	8391.87	6514.84	7411.45	6707.64	8153.43	19927.73	12137.39	8376.68	13673.23	7343.37	6956.63	7770.18	11917.14	11473.03	10317.74
201091_s_at	738.45	694.61	786.2	639.99	309.19	690.63	794.63	710.68	681.78	362.91	792.17	728.28	854.46	640.82	1174.49	639.29	1153.67	845.83	942.56	551.93
201092_at	3380.53	3246.23	3084.07	3937.38	2880.29	4053.45	2920.75	3017.13	3640.97	2301.89	3576.42	3851.14	3647.88	3811.1	4565.26	3063.79	3743.71	3987.94	4222.3	4328.76
201093_x_at	4189.23	5691.3	5384.78	4426.82	3414.11	6099.64	7139.07	6105.88	6599.38	7597.65	4130.99	2827.23	4222.65	2486.54	2539.56	3027.27	2998.71	2905.57	3542.45	4942.63
201094_at	23709.59	25072.23	24781.48	30352.95	22845.75	28183.5	23686.61	24210.89	42246.01	38983.81	16405.71	19728.18	23016.96	15588.95	21376.94	14909.71	14793.23	16840.7	17643.87	22855.15
201095_at	682.98	225.79	248.6	454.24	938.24	706.05	607.04	359.51	479.38	821	565.31	721.89	570.56	608.06	215.2	678.24	434.72	430.87	232.4	540
201096_s_at	1339.18	1124.8	1070.13	1323.36	975.91	1694.74	1373.65	1446.93	869.13	764.39	1689.31	1983.77	1669.71	1624.97	1433.63	1643.89	1564.63	2472.4	1516.58	759.73
201097_s_at	3932.41	2417.38	2703.82	2926.29	3320.1	3397.78	2669.17	3046.48	2157.38	1871.75	3542.96	4791.35	3780.85	4826.66	4358.48	4402.62	3706.7	4823.27	3676.05	4294.89
201098_at	1582.09	1331.08	1220.5	1603.24	1064.61	1729.37	1055.14	1016.58	773.66	832.74	1170.07	1640.59	1262.3	1495.67	1321.5	1638.78	1418.04	1250.03	1591.33	1112.64
201099_at	2266.14	2201.24	2094.2	1820.86	1707.07	1779.08	2111.57	1933.97	1805.33	1601.96	1416.06	1125.23	1908.59	1700.66	1831.42	1060.81	1715.55	1860.64	2134.29	1919.7
201100_s_at	6231.03	4976.59	4410.54	3516.42	3644.21	4292.58	3622.49	5527.87	6232.05	4127.84	3455.72	2915.9	4477.18	2984.22	4063.6	2677.14	2604.82	3880.14	3225.69	5106.35
201101_s_at	2093.69	1406.61	1166.45	155.6	72.63	627.98	1881.58	1706.55	70.77	74.43	1826.42	891.29	1024.9	1449.26	1093.48	914.77	984.63	668.4	1821.02	3008.34
201102_s_at	582.42	325.9	432.66	415.19	543.61	490.42	540.74	449.94	1083.01	843.66	518.48	605.45	542.54	544.76	538.62	709.77	534.23	642.53	577.47	444.25
201103_x_at	2302.85	3306.07	3750.18	2358.05	3783.97	3045.85	3977.52	2627.19	2343.94	2390.09	6062.77	5928.88	4801.86	4331.82	4689.1	5565.3	7703.1	5543.23	3935.41	5093
201104_x_at	2082.37	3131.64	3581.79	2563.43	3406.98	2211.4	3974.97	2089.43	1945.98	2378.41	3849.8	3250.46	4200.75	2540.31	2390.69	3430.88	4820.29	2827.08	2363.2	1465.86
201105_at	11175.83	12599.14	7049.4	22696.04	17955.11	12313.57	8356.78	11380.23	13703.67	15057.68	20024.18	18424.87	11407.8	23128.34	13161.41	14258.38	9663.8	17680.17	11078.83	9912.95
201106_at	4951.03	5243.14	4533.7	6192.12	3582.25	5060.11	4116.31	4775.95	7355.34	4106.61	4262.19	4241.73	4430.71	5416.14	4236.26	3797.91	3239.92	4091.54	3409.17	3918.3
201107_s_at	28.02	13.28	16.01	57.99	36.49	21.37	47.38	20.83	31.65	69.23	19.92	14.41	11.95	19.11	15.88	55.55	12.57	59.81	33.86	12.67
201108_s_at	478.54	470.47	445.16	729.41	1039.49	666.13	875.43	501.47	640.3	707.67	463.38	597.31	654.23	451.3	476.22	589.92	544.81	867.16	606.22	244.47
201109_s_at	49.08	43.66	111.76	57.18	452.65	242.7	304.8	148.08	59.48	135.43	206.78	379.88	286	314.5	237.71	412.81	237.68	840.9	316.63	84.75
201110_s_at	56.35	100.85	4	27.73	181.2	222.06	167.02	9.59	8.06	20.74	265.2	419.74	202.88	321.94	280.1	360.1	179.96	509.89	234.24	62.37
201111_at	1406.6	1219.83	968.21	1906.58	1357.61	1260.83	1206.92	1235.14	1771.91	1257.45	2166	1805.62	1268.56	2430.44	2243.99	2244.84	1837.36	2301.16	2295.53	2208.26
201112_s_at	1959.32	2367.17	2631.42	2489.66	2137.73	1942.24	1958.8	1865.52	2071.38	1818.89	2174.49	2743.1	2427.92	2769.86	2447.07	2425.13	3415.19	2122.08	2561.26	1689.34
201113_at	4063.54	3965.49	4315.59	4030.79	2738.13	4294.85	3574.26	5121.27	5370.65	5076.32	2810.01	4019.08	3302.5	4829.61	2915.65	3152.46	2828.39	3492.85	4307.1	3330.11
201114_x_at	9676.18	8183.89	6691.13	9200.33	3158	4878.66	6824.21	10247.69	8179.69	9389.56	9152.49	4681.2	8435.06	9806.87	6647.34	5269.06	5099.65	7902.17	8804.09	12825
201115_at	907.24	1051.24	834.39	1128.92	480.63	1289.07	890.8	901.33	1887.13	1696.98	1184.25	823.82	812.87	1609.23	1302.38	1151.81	1248.43	1295.81	1020.33	954.57
201116_s_at	1040.05	1483.28	855.08	1271.42	425.03	725.63	613.51	1167.06	209.18	319.5	1125.95	1557.29	1602.13	770.8	1153.69	1308.63	1702.24	1495.21	1659.23	1361.93
201117_s_at	582.38	811.56	816.01	1088.56	769.65	665.17	499.95	520.34	159.5	334.45	944.09	648.95	911.53	525.03	1641.76	618.74	837.83	1253.94	1408.54	1484.7
201118_at	501.34	326.3	742.06	433.51	117.45	553.03	350.12	383.38	200.6	307.98	747.45	451.76	940.29	626.22	453.47	815.16	689.29	873.93	388.83	100.31
201119_s_at	19771.22	21064.1	25344.67	22981.22	15303.74	16395.66	13102.72	18961.26	19968.81	23301.82	13391.46	11827.02	17043.5	11652.11	12551.01	12101	9540.26	15029.24	10111.21	13537.96
201120_s_at	199.77	219.74	157.91	114.7	141.6	680.99	464.7	341.86	195.95	286.14	312.04	628.36	502.68	227.94	322.65	791.4	1045.73	518.16	318.44	105.6
201121_s_at	1914.22	1392.76	1552.49	1848.65	2840.47	2832.57	2236.47	1733.86	2253.04	1983.19	2004.25	2553.54	2670.21	1923.76	1976.11	1997.6	2429.2	1844.5	2030.33	2467.61
201122_x_at	1062.88	2468.74	875.38	1812.93	1312.61	1898.07	973.57	2272.47	3191.34	2046.1	1091.02	2493.21	932.17	1242.47	1873.48	1970.38	1521.51	1267.64	1344.29	1268.49
201123_s_at	574.92	2111.46	377.71	490.69	705.37	1867.66	483.45	2636.8	4769.1	2370.09	441.42	4319.69	396.81	935.55	2805.42	3424.81	2002.68	1090.73	1524.19	296.78
201124_at	680.68	755.77	429.11	871.35	1078.13	683.86	417.79	498.42	796.6	722.97	343.25	601.68	437.79	553.79	615.7	566.17	475.58	443.38	769.12	765.96
201125_s_at	678.38	565.49	697.5	66.09	249.41	639.13	923.92	870.99	615.95	802.37	537.98	588.88	968.9	511.5	738.01	876.04	740.63	784.17	532.65	1055.96
201126_s_at	1031.36	954.96	1139.9	512.41	711.08	871.81	716.82	984.79	910.03	1000.13	1035.36	1333.84	1261.47	857.22	868.48	1841.13	1205.49	1180.49	1229.21	708.12
201127_s_at	398.16	350.41	264.42	348.89	71	322.74	256.83	284.03	317.49	799.6	355.96	500.88	297.06	330.64	334.5	334.98	320.81	319.22	309.76	172.3
201128_s_at	676.88	820.46	813.95	602.92	777.16	896.7	810.39	601.42	613.24	804.79	2310.05	1903.94	1160.08	1152.23	1251.27	2238.02	1312.06	1503.81	1464.84	839.44
201129_at	810.89	685.29	749.44	797.59	897.54	1277.1	860.66	1151.62	489.93	382.93	1561.68	959.25	772.58	1017.88	961.49	854.45	1438.85	832.3	1129.37	2285.74
201130_s_at	166.53	29.67	7.6	26.67	40.51	102.3	161.91	109.7	92.83	278.98	94.04	60.12	9.29	101.71	122.71	138.72	92.5	108.7	134.52	77.39
201131_s_at	8.7	20.48	7.96	32.64	26.14	74.16	33.87	7.62	14.33	31.9	51.78	27.13	36.64	11.81	16.62	54.26	17.38	18.37	14.47	5.89
201132_at	1679.62	2029.5	2136.04	1817.74	1327.51	1894.22	1099.18	1665.13	1206.98	953.05	1863.27	2219.75	1499.13	1353.19	2635.72	1596.35	1908.67	1826.3	1443.24	1277.03
201133_s_at	1447.35	1605	2006.77	1085.27	811.02	1769.18	1403.5	1573.96	1440.97	1060.02	1403.93	2088.93	1777.76	2571.17	1737.51	1246.31	2709.2	1608.6	2295.58	2034.65
201134_x_at	23837.46	30075.09	28339.33	24475.25	28055.87	20943.61	17029.72	23094.9	27693.73	35083.68	11164.46	13531.32	14578.92	10233.14	12450.79	8752.23	9284.72	15589.09	8855.51	25208.15
201135_at	6559.75	5808.13	7070.19	6482.51	4729.73	6294.73	5781.13	5765.25	5881.06	4384.08	3975.97	5177.42	5357.96	3645.35	4453.4	4529.16	3783.48	3994.18	4481.78	5753.46
201136_at	987.37	942.24	626.79	1559.3	1154.06	1098.79	1303.34	899.4	1651.33	888.84	2358.61	2153.38	1125.52	2056.74	1607.24	2515.37	1763.81	1185.82	964.82	1064.24
201137_s_at	2458.32	1491.86	1455.22	972.35	3174.6	2715.54	1666.52	1638.85	1960.19	3060.23	8353.69	4385.7	4545.53	852.16	2291.31	9013.13	4412.96	4805.11	1773.35	3128.61
201138_s_at	579.24	900.68	777.64	744.16	1307.44	667.38	692.82	736.29	756.24	464.03	1146.8	991.88	848.6	1450.84	1191.27	1154.42	1352.52	1120.57	1353.6	1559.07
201139_s_at	507.38	686.21	423.62	499.13	577.77	616.9	425.71	541.05	472.31	375.53	849.72	1220.22	646.56	803.22	1020.29	1212.95	934.63	962.6	1134.01	953.26
201140_s_at	439.79	442.5	429.48	624.32	958.24	347.28	553.61	539.8	388.48	748.58	810.03	794.43	547.7	642.81	583.96	679.24	483.51	890.83	449.24	284.52
201141_at	1485.27	2177.91	1584.81	3253.32	2292.32	2305.2	1594.3	1455.43	1464.16	2553.01	1696.75	2543.63	4128.83	1208.64	2010.6	2999.71	3290.79	2249.71	1084.5	2255.71
201142_at	1232.76	1428.16	1073.67	1671.17	1433.72	1648.63	1549.4	1227.01	1529.31	1010.02	1568.17	1670.06	1417.81	2048.03	1424.69	1142.3	1106.69	1502.89	2106.14	1226.32
201143_s_at	729.1	638.94	637.93	1029.07	564.16	925.5	860.71	798.66	993.37	581.95	1265.44	818.11	687.37	1355.24	861.98	626.43	842.43	821.54	977.34	1398.58
201144_s_at	1609.33	1583.18	1506.14	1352.67	1342.24	1529.05	1480.14	1885.36	1421.8	1594.62	2465.57	1315.38	1467.53	2652.84	1845.54	1700.8	2402.72	2625.36	2316.21	2525.19
201145_at	4661.86	4376.98	5323.38	6432.03	4757.83	4577.4	4019.64	6773.08	6321.35	6559.2	2306.26	2608.64	4129.61	4866.53	3550.39	3584.66	3446.47	2390.13	3702.81	3175.04
201146_at	2520.78	1444.52	1216.57	1952.05	1358.28	1985.58	1424.71	2916.9	1284.5	1234.24	3127.57	2082.95	2789.31	3297.41	2916.09	4060.38	2926.14	3156.23	2638.44	1917.54
201147_s_at	1067.67	930.79	1234.45	699.4	1106.92	1341.87	1376.91	830.03	789.81	984.83	586.54	853.01	791.59	763.28	1068.45	925.67	924.66	1113.31	863.37	876.7
201148_s_at	1016.79	1376.32	1958.44	929.77	1002.06	1522.4	1560.87	1143.68	1215.55	703.96	1064.74	1154.3	1414.87	517.93	968.88	985.34	837.25	1114.1	862.5	1060.33
201149_s_at	1664.45	1898.08	2457.35	1249.82	1195.16	1825.93	2422.66	1806.44	965.54	1055.5	596.2	1137.71	1382.16	860.38	1179.33	1047.58	1294.5	1033.16	889.14	806.72
201150_s_at	3041.21	2975.24	4872	1859.69	4380.78	4844.21	3061.58	2495.04	3060.59	3559.46	1824.58	2980.57	3344.48	1515.6	3953.56	2283.57	2279.99	2514.14	3090.27	6082.46
201151_s_at	1766.23	2397.48	3165.58	1811.77	749.63	2124.07	2530.03	2323.3	1553.84	1256.21	898.75	784.44	2318.49	784.78	1428.97	953.35	2270.45	1250.69	1331.44	1525.39
201152_s_at	6072.16	9429.51	9151.85	11775.53	7263.05	5666.56	6191.84	8003.29	6874.18	5615.97	5457.38	4336.75	6532.79	4852.16	5768.91	4665.09	6108.02	5333.99	6172.82	12534.42
201153_s_at	4959.98	5666.83	6614.64	7807.49	5645.81	5845.69	4880.42	5107.32	5350.89	3935.07	5612.55	3323.25	5477.78	3653.3	5518.22	2859.73	4085.2	5045.67	4853.23	7373.61
201154_x_at	17159.57	18788.06	17447.09	23539.82	18328.94	19909.1	16505.73	16187.36	29142.45	29239.16	11568.61	10579.07	13731.35	15013.37	10950.47	7971.38	8093.53	13182.94	13415.15	15420.09
201155_s_at	6275.91	8219.37	10082.77	4482.11	3961.36	6881.91	8436.35	7969.85	6274.16	6246.98	5255.84	3781.17	5850.28	5955.03	4142.74	5552.91	4074.73	4655.65	5510.43	6359.64
201156_s_at	539.16	588.72	708.56	698.14	1031.83	859.17	898.44	895.72	794.93	561.88	797.82	813.77	563.02	911.85	642.58	880.26	527.68	819.86	755.27	328.23
201157_s_at	1107.33	875.55	927.37	988.31	788.39	1236.16	888.5	1068.3	940.14	1039.59	1670.59	1073.9	1475.67	1710.17	1301.93	1363.36	1594.74	1203.44	1316.25	1525.21
201158_at	59.54	25.82	77.27	26.26	64.89	27.64	20.43	23.34	33.78	256.14	60.72	41.06	15.97	290.87	202.59	367	340.43	84.16	99.85	114.13
201159_s_at	195.91	110.07	156.84	139.47	342.94	167.45	165.1	226.4	123.89	214.08	302.4	147	464.53	102.75	171.23	322.8	351.89	405.28	345.38	120.52
201160_s_at	27537.68	40556.82	34184.63	18304.57	28118.61	28386.62	25206.94	26821.83	48492.13	45711.59	21303.64	23922.69	22678.22	18625.12	21288.54	19663.09	17674.41	13279.27	22468.13	32865.5
201161_s_at	31032.38	46691.04	38519.22	24703.69	25454.39	27223.86	23835.64	35886.73	43217.82	56005.25	26606.08	17971.06	27668.62	18466.14	20500.03	16792.96	15086	21703.57	17485.79	25865.23
201162_at	5210.87	3737	2312	2245.68	4402.06	6727	3999.1	3620.33	2138.65	1653.14	10060.07	11078.8	8419.66	5626.67	11094.04	10492.05	10604.52	9990.55	8705.52	7944.88
201163_s_at	6350.4	4929.57	4753.95	2296.46	6317.4	6628.59	3157.39	4232.19	3879.01	3340.46	7590.45	5897.35	7251.48	4781.15	9814.5	6169.25	6666.44	6831.24	7551.84	10239.74
201164_s_at	1211.94	1089.74	1036.88	1609.46	965	1611.68	1083.19	1341.01	2203.76	2152.16	1522.82	1391.59	1391.7	1205.02	1580.52	1577.55	1489.94	1664.09	1101.84	1033.84
201165_s_at	3114.31	3337.43	3452.21	2443.49	1223.08	4207.89	2976.19	3169.47	2339.03	2170.53	2727.72	3147.55	2756.11	2155.96	3103.67	2059.43	3382.15	2108.78	2517.69	2920.19
201166_s_at	3324.13	4316.17	3923.43	3072.48	4199.45	4004.59	2758.66	2711.21	3603.2	1964.12	3435.56	3053.25	4378.24	2691.89	3374.55	3788.5	3452.14	4119.6	2916.9	3555.21
201167_x_at	184.36	84.63	326.81	15.43	48.22	304.1	495.7	481.31	116.41	345.29	343.77	402.32	306.9	363.28	165.23	440.44	479.12	530.85	113.77	88.1
201168_x_at	1158.09	1280.27	1258.2	1459.29	1424.91	1655.81	1459.59	1354.26	1484.39	1626.02	1513.23	1988.1	1980.63	1279.93	1380.28	2348.04	1495.99	1184.22	1416.3	746.16
201169_s_at	917.44	578.84	992.53	626.15	101.5	1218.47	1029.74	1449	207.04	614.8	482.72	279	1013.11	487.8	299.36	725.44	1075.25	637.49	746.39	209.53
201170_s_at	2676.14	1969.45	3770.91	1781.22	2584.57	4512.23	2695.28	3456.61	879.53	1965.12	3056.04	2483.53	3213.31	2810.21	2026.62	2178.75	2541.37	2788.21	1933.26	2828.64
201171_at	179.43	17.71	68.83	45.58	12.83	86.68	49.8	59.85	27.54	74.15	36.4	114.06	58.94	21.83	128.42	133.78	103.46	125.36	28.41	84.28
201172_x_at	4507.77	5357.93	4413.08	4037.4	4105.26	3974.46	4469.74	4668.25	3636.9	3255.88	4305.41	4499.59	4792	4344.8	3607.67	5158.54	5263.49	5939.13	3433.15	2810.09
201173_x_at	2238.49	2588.62	2339.93	2177.27	2375.03	2333.67	2898	2503.8	3524.68	2674.69	2343.53	2514.31	2272.71	2225.04	2310.61	2394.6	2729.88	2291.16	1900.82	2115.27
201174_s_at	1350.81	1920.27	1770.07	1150.1	1407.48	2267.46	1306.43	1355.45	1388.5	1341.4	2700.52	2331.28	2136.05	2567.75	2507.85	2171.25	1936.98	2291.76	2325.43	1980.18
201175_at	1533.5	2082.18	2026.28	1832.72	1367.91	1759.89	1408.13	2169.45	1225.59	1678.07	2186.93	1878.8	1937.17	2141.35	1513.16	1648.6	2196.29	1946.39	2077.16	1140.11
201176_s_at	1403.37	928.87	1191.87	856.7	1223.26	1030.16	1001.04	1327.75	1004.66	916.95	1180.62	1088.17	1243.33	1135.82	1338.57	2112.6	1198.85	1027.75	1158.43	929.94
201177_s_at	2396.05	2141.16	3024.29	2022.25	1849.8	1884.14	1605.03	1797.7	1471.14	1406.66	1712.07	1999.75	1941.67	1748.36	3048.26	1930.09	1822.95	1868.8	2250.83	3107.36
201178_at	1708	1773.88	1750.13	1727.62	2178.48	1774.87	1624.15	1596.7	2163.49	2150.14	2079.52	2099	2133.96	2078.44	1696.89	2357.09	1792.9	2400.98	1668.96	2094.67
201179_s_at	877.52	678.43	919.08	975.44	865.44	686.5	818.25	917.94	777.5	592.35	587.41	1093.08	997.23	622.93	630.55	874.42	1046.72	781.24	559.07	517.06
201180_s_at	1104.12	1022.93	973.6	837.58	978.1	1252.31	1594.4	1155.74	920.48	1015.92	2374.07	1979.05	2034.74	1395.21	1807.98	2225.58	2238.42	1877.57	1762.19	1503.35
201181_at	120.81	154.76	106.68	156.63	192.62	258.13	330.8	182.85	328.29	379.63	157.66	203.34	124.89	130.24	123.97	295.63	254.74	179.62	166.92	231.59
201182_s_at	1875.02	860.49	888	461.41	164.87	630.1	1592.52	1929.03	617.86	702	1205.84	1005.61	806.22	1712.03	864.23	562.24	645.35	851.3	808.39	1393.39
201183_s_at	1823.99	1423.13	1631.09	1936.09	2293.19	2315.33	2685.67	2166.64	2166.36	1782.79	1614.36	2104.53	1583.13	1962.13	1810.65	1596.44	1773.83	1487.48	2454.18	2112.32
201184_s_at	1487.73	955.27	888.04	145.39	298	1304.6	1026.53	1510.76	1125.61	876.06	1630.63	1853.62	1593.71	2224.51	1412.83	1433.02	1229.64	1091.44	1793.41	1693.83
201185_at	1694.18	1206.3	845.04	1755.48	2550.44	2594.43	1942.29	1471.97	1657.45	1265.22	1379.64	2724.38	3026.08	1698.99	1935.62	2236.64	2940.93	1721.18	1452.96	1722.34
201186_at	472.26	490.32	424.15	514.36	667.28	635.37	349.28	568.35	820.16	555.76	939.53	904.4	639.31	808.42	994.43	1068.49	916.65	693.64	501.07	617.61
201187_s_at	294.6	330.18	421.61	317.06	538.46	288.59	680.06	209.72	652.82	871.1	207.57	202.41	126.81	280.28	250.68	264.36	221.33	182	244.69	210.39
201188_s_at	392.2	395.71	426.03	248.31	539.43	405.35	602.65	384.74	146.16	362.44	560.99	525.64	400.33	483.16	483.44	431.47	432.55	445.85	564.87	383.85
201189_s_at	80.5	44.44	105.18	89.79	66.85	102.69	102.73	99.43	69.98	81.81	717.44	237.61	360.08	314.51	213.28	474.73	464.19	410.71	445.24	198.32
201190_s_at	415.99	777.47	704.74	717.74	190.24	726.02	647.99	452.32	451.77	162.81	859.69	1032.35	868.63	941.78	1054.79	1407.74	719.09	995.8	885.64	701.64
201191_at	50.57	50.06	48.97	27.88	86.32	40.06	50.41	48.11	92.66	103.69	30.49	73.28	64.04	83.37	64.6	115.54	58.12	206.77	53.67	58.01
201192_s_at	637.69	458.2	538.67	501.51	470.04	433.74	466	569.38	597.4	335.82	648.87	684.34	739.29	635.22	478.28	756.22	778.74	797.4	647.61	411.17
201193_at	1275.11	883.61	1121.94	1251.08	1082.45	940.16	849.33	1125.4	1035.53	1098.1	1432.6	1347.15	1113.45	1615.56	881.43	1437.7	1836.61	1491.85	939.35	1162.79
201194_at	15593.42	13897.87	7577.2	21580.05	10412.61	10234.72	8179.95	16303.8	18417.5	16407.29	9907.4	8558.75	10732.45	7558.11	8629.09	11625.24	10836.92	13156.14	8212.59	10009.91
201195_s_at	503.18	518.57	391.57	619.62	803.76	449.22	583.45	441.1	456.37	150.27	594.28	400.77	481.66	1703.34	671.72	875.43	617.39	589.99	1248	643.63
201196_s_at	846.28	1048.56	1113.93	799.83	703.44	794.61	1342.57	1280.77	691.57	490.86	611	554.27	1195.39	638.53	562.22	718.49	845.82	662.61	894.34	672.88
201197_at	385.15	435.21	565.13	631.49	507.22	604.66	600.15	507.94	379.83	363.48	636	736.16	637.05	457.92	433.24	489.18	635.65	534.82	568.08	478.23
201198_s_at	4670.84	3906.24	3285.42	2897.94	2176.32	3577.98	5580.08	5216.21	3550.36	3293.56	2822.62	3525.83	2977.14	4857.8	2584.45	3443.59	3034.45	2745.97	3654.19	2797.63
201199_s_at	2225.28	3113.76	2927.98	4701.71	2797.64	3681.03	3828.7	3061.1	4113.15	3120.32	4388.47	4153.36	3477.44	3827.37	4687.68	4604.31	2877.44	4722.52	4267.07	2394.03
201200_at	2980.32	2565.63	2587.59	2149.79	2746.62	3114.83	2104.32	2887.87	2768.17	1982.86	2726.13	3376.06	2683.41	3340.03	3157.3	4182.15	3424.76	4113.19	2250.8	3253.74
201201_at	3169.47	3033.45	2280.7	3538.78	3360.77	2415.19	2680.49	4709.4	3995.87	2762.37	5049.84	3575.02	2682.34	2895.28	3166.73	4615.72	4081.72	3164.59	2042.27	2910.89
201202_at	972.82	382.2	457.82	433.36	427.7	654.66	493.05	623.97	675.54	473.13	963.74	1186.83	823.11	779.64	893.26	1166.91	1125.97	949.44	789.85	819.84
201203_s_at	36.56	42.08	45.54	60.66	45.36	48.3	43.92	30	55.81	131.15	50.86	40.45	40.11	159.71	30.46	83.29	30.87	35.05	72.54	25.41
201204_s_at	581.75	124.59	78.7	91.82	185.29	762.51	817.56	334.47	252.26	411.42	1266.02	1725.51	836.42	1229.84	946.7	1975.15	673.24	1017.18	1320.49	374.43
201205_at	295.73	412.7	449.69	400.54	341.53	389.51	482.72	343.44	659.83	1195.15	374.11	566.78	334.41	290.28	450.3	324.72	381.16	277.18	358.6	243.24
201206_s_at	401.06	19.45	48.01	161.48	279.73	303.11	205.69	208.13	239.46	428.2	308.21	127.68	233.67	271.57	27.27	156.32	365.55	144.31	137.73	405.95
201207_at	1415.73	1486.69	1487.35	1465.48	1439.67	1459.98	1536.91	1317.55	1216.61	1390.39	1551	1798.34	1666.8	1403.41	1563.4	1647.43	1309.37	1598.51	2026.99	1454.72
201208_s_at	628.13	104.35	568.17	216.68	141.87	379.6	661.56	810.06	447.94	521.61	517.08	514.52	574.55	693.39	403.15	652.94	587.75	393.06	520.88	610.06
201209_at	324.05	381.38	459.55	61.41	305.13	222.04	121.09	409.03	136.14	207.22	817.54	557.79	398.91	228.84	447.49	819.02	571.71	508.3	479.44	593.81
201210_at	4317.29	4851.94	5205.09	2967.65	2422.93	3984.03	4280.77	5062.99	3959.1	4023.05	4736.43	6477.19	6718.42	4085.03	7070.86	5769.28	5305.87	4523.82	5840	4398.89
201211_s_at	756.12	1097.22	1017.19	606.54	98.23	591.92	1016.73	984.97	146.55	364.93	506.99	475.02	1607.58	522.36	530.36	709.62	1291.99	943.06	930.25	103.67
201212_at	769.66	584.39	673.09	848.79	301.65	784.82	448.16	557.59	409.47	592.68	1093.92	2128.41	1173.74	1581.53	1309.24	2161.17	1730.34	1415.81	1254.66	885.1
201213_at	315.82	223.2	329.3	228.2	440.11	338.57	255.9	57.99	523.3	413.7	268.12	398.47	83.18	261.88	178.71	340.13	364.54	221.85	353.91	361.78
201214_s_at	844.67	959.41	710.95	768.02	1013.56	793.41	705.38	954.46	1097.88	1351.21	1078.47	1189.13	713.16	1415.5	1142.12	943.61	1159.71	1039.44	970.35	1244.03
201215_at	2559.87	2149.53	1870.68	1595.2	2862.31	2475.57	2055.95	2186.94	1032.27	1055.14	3816.48	2533.12	2424.52	1859.2	3263.53	3867.24	2801.13	3169.87	3352.74	3793.89
201216_at	947.64	881.87	778.59	1034.73	1048.36	786.1	1096.08	856.35	1066.89	987.48	1880.03	1501.95	1334.59	1454.67	1130.15	2217.15	1788.68	1917.34	1181.6	1163.57
201217_x_at	6013.41	5547.73	5962.65	6970.75	8653.55	9020.98	4636.76	4736.87	7032.92	6729.47	9361.82	8925.77	8417.72	9178.42	6727.69	9307.4	7664.62	8236.75	10197.73	11893.98
201218_at	1070.36	958.34	972.73	388.14	681.51	943.58	779.78	751.98	692.78	209.73	973.96	646.26	1132.06	802.8	1215.93	862.67	1136.34	893.8	1030.02	1342.96
201219_at	374.2	245.54	353.32	232.3	227.24	458.26	328	357.82	179.46	288.08	297.79	245.77	305	270.41	321.22	372.6	203.38	238.69	289.57	835.18
201220_x_at	1876.95	1272.17	1350.4	1305.99	1613	2258.32	2109.03	1716.85	1720.1	1482.24	2502.66	1730.13	1581.44	2341.68	1550.01	1807.85	1823.95	1716.46	2609.91	4006.03
201221_s_at	1128.16	2373.08	1852.74	2458.75	2516.6	1555.26	2378.18	1161.72	3445.03	2236.92	3783.46	3546.81	2705.18	1599.43	2933.89	2308.81	1938.91	2901.63	2730.73	1403.21
201222_s_at	4942.65	4559.4	6115.33	4093.7	2458.6	2073.09	3900.27	5524.5	4147.8	3132.1	3350.51	3944.46	4505.23	3489.55	4579.68	4702.38	4598.18	3933.87	4180.88	2815.71
201223_s_at	2592.77	2649.68	3912.04	2634.5	1619.44	1772.85	2637.28	3663.16	1942.83	1378.41	2200.77	1782.31	1966.31	2413.47	2050.92	1925.49	2507.36	2494.29	2428	1978.36
201224_s_at	834.64	984.15	1076.17	402.66	960.37	1110.97	1009.17	859.09	1037.87	685.46	832.66	687.57	907.42	1180.27	1332.04	1240.53	942.21	847.47	1157.9	1702.47
201225_s_at	1390.2	2669.47	3052.47	1977.84	2440.27	2393.78	2979.87	1813.51	2476.79	1990.99	2970.01	2705.8	2667.78	2970.71	3108.51	2853.09	3125.73	2740.6	3216.46	2425.76
201226_at	4935.69	7270.54	5807.12	5170.33	3116.72	5832.45	5252.51	5327.69	5687.28	5921.56	3022.64	4336.35	4649.94	2379.44	3781.87	3014.54	2092.42	4651.26	3373.48	4796.07
201227_s_at	6134.55	6514.57	7858.24	4099.4	6684.79	4815.65	3719.63	5835.32	5572.08	5415.95	4750.69	4783	4899.71	4551.17	4928.39	4335.2	3615.04	3766.43	4393.41	10278.33
201228_s_at	650.66	671.11	922.2	1060.35	560.45	592.45	696.93	688.54	751.3	874.66	413.53	401.85	704.56	554.66	724.02	486.53	653.04	708.4	454.57	436.65
201229_s_at	1768.97	1939.7	1347.12	1570.86	744.1	1409.05	1592.9	2040.29	3206.28	1729.61	1290.74	1164.3	1182.35	1921.62	2074.29	1438.19	1495.09	1459.74	1350.31	1638.9
201230_s_at	2121.87	2144.38	2178.47	2454.71	2264.07	2253.63	2429.37	1926.45	2774.83	1843.26	1348.54	2082.34	1602.03	1699.54	1761.56	1825.08	1697.76	1598.62	2159.39	2217.96
201231_s_at	1334.23	1795.4	1635.99	2083.44	1707.05	2305	1582.15	1471.58	1880.54	1029.27	3446.93	7087.39	2355.16	3354.01	2390.36	5842.65	2430.22	2279.01	2993.51	1281.94
201232_s_at	1104.09	1172.02	1161.08	1726.11	1003.45	1189.4	774.35	1130.13	1894.03	1167.64	1591.69	1607.26	1213.92	1403.89	2027.59	1218.53	1061.63	1117.21	1142.82	910.19
201233_at	364.94	558.6	351.22	538.39	390.26	354.38	351.53	541.73	295.41	326.73	665.25	581.8	570.43	629.07	605.86	560.86	417.99	568.31	415.34	183.51
201234_at	1545.45	2252.92	1621.6	2457.95	2535.69	1602.55	1253.54	2031.39	2227.12	2297.4	2224.91	2220.77	2304.62	1786.25	2172.93	2760.45	2414.95	1531.65	1390.01	867.05
201235_s_at	2301.23	987.07	1409.04	1509.11	256.07	1318.57	935.61	4402.11	1684.64	675.69	471.67	600.85	1387.89	209.67	793.99	520.39	1192.88	759.11	554.07	515.48
201236_s_at	3733.89	1988.91	2346.61	2764.71	2291.93	2846.86	2309.48	7783.66	4514.82	1689.43	2436.25	1966.92	2812.06	1838.29	3502.79	1639.78	2500.21	2034.42	1667.31	2022.55
201237_at	2800.08	3236.71	2703.51	6350.31	1230.8	2873.96	2202.13	2974.16	2229.75	2175.35	2377.05	2500.5	2552.56	1621.28	2875.19	2461.71	1641.68	2472.15	2293.3	1525.49
201238_s_at	5897.19	6816.07	6218.09	6963.54	2308.63	6411.47	4454.19	5878.45	4327.12	3988.87	3821.38	5341.39	5293.95	2792.31	5319.42	4171.67	3788.36	5909.05	5015.17	2247.73
201239_s_at	1999.81	1900.3	2209.26	2165.35	1829.71	2079.87	2128.33	2269.12	2346.79	1778.77	2037.88	1822.49	1773.86	2230.47	2379.64	1921.05	2317.33	2833.89	1673.47	1464.37
201240_s_at	3222.55	3253.84	2792.97	3096	3627.93	3293.96	2721.53	3319.88	3006.02	2348.96	4883.12	4285.64	4275.31	3189.97	3795.39	4190.54	4403.85	4909.64	3613.44	3665.79
201241_at	5329.87	6784.21	6592.91	5388.65	3228.32	6101	5930.02	6300.15	7468.85	6608.11	4341.01	3219.17	5309.06	5436.9	5451.25	3345.69	4766.31	4984.04	5147.08	4897.62
201242_s_at	17928.86	12535.8	13194.47	1385.78	3669.84	13959.48	13575.66	16681.86	18136.48	12498.17	10055.13	8505.12	6828.98	17049.1	11771.91	9393.93	10652.14	7483.71	18416.64	19648
201243_s_at	9443.35	14066.18	14113.43	9255.76	10361.69	10600.19	9378.45	11864.7	11880.79	7867.4	8449.5	9211.27	10327.82	8716.54	10408.36	8532.34	7320.51	10860.05	9805.96	8116.67
201244_s_at	4411.21	3797.23	4708.22	4408.48	3852.65	4525.37	4689.18	3823.71	4674.66	5166.11	3123.86	3814.6	3597.73	3062.57	3745.08	3465.66	3299.3	2885.03	3168.69	2764.38
201245_s_at	691.72	1035.13	868.45	862.72	470.88	787.17	825.96	792.94	1049.36	877.03	1055.26	1052.26	977.73	1038.52	1068.29	1401.7	918.91	1115.7	1032.63	517.73
201246_s_at	48.56	158.53	112.82	113.61	94.42	49.02	55.13	54.77	399.8	113.89	196.19	382.29	254.26	105.73	226.28	294.24	183.76	255.82	66.45	24.14
201247_at	495.68	613.91	613.46	884.48	613.68	711.49	689.41	605.59	767.66	941.65	614.83	557.14	655.51	656.3	574.62	785.27	686.6	847.44	843.76	162.77
201248_s_at	785.22	568.75	470.04	752.69	384.87	725.69	1065.08	726.59	565.45	779.86	777.39	746.37	647.36	924.31	686.06	848.31	818.02	567.12	748.42	354
201249_at	307.37	208.59	229.83	526.37	584.51	398.35	408.5	164.51	282.52	514.94	212.95	136.05	202.24	217.35	165.22	186.13	150.51	129.05	185.86	328.34
201250_s_at	1366.62	1065.81	1539.05	1316.98	2596.45	1555.67	1779.22	1087.12	1161.65	651.42	1197.81	612.66	705.34	821.75	887.3	1033.63	1116.18	733.36	797.62	650.21
201251_at	13586.08	24293.5	17857.11	30681.67	10921.09	11885.12	12747.33	19780.74	21512.47	31971.73	10343.68	9339.29	12945.18	10145.83	6910.99	10377.82	6820.55	7596.09	7347.75	2815.6
201252_at	655.02	822.34	537.25	811.12	371.13	785.57	258.67	799.69	114.53	402.26	711.08	536.96	949.96	1306.27	790.2	469.75	804.47	842.15	972.03	512.95
201253_s_at	3667.18	2910.8	2608.9	2122.68	2188.92	4923.5	2215.79	2791.95	2861.43	2429.85	4895.97	4246.05	2823.1	3824.79	3870.87	3998.04	2966.89	5986.8	4912.06	8310.64
201254_x_at	23207.62	25138.69	26369	29769.98	28490.7	28924.37	22264.81	21046.72	34611.74	38359.52	20244.06	16366.38	22409.21	22786.95	15190.98	19432.76	13133.13	16658.73	17927.25	26361.25
201255_x_at	2499.53	2402.31	2602.5	2134.02	3613.67	3422.71	2327.07	3197.62	4919.46	3777.8	2788.34	2489.11	2203.86	3741.02	2453.11	2661.95	2002.57	2570.17	3162.71	2837.81
201256_at	2352.65	2480.35	2698.32	2643.58	1895.12	2121.53	2236.36	2403.15	3438.14	2648.59	2233.85	1836.3	2278.71	2267.57	1948.98	1684.21	2292.17	1821.67	2234.15	2493.52
201257_x_at	37166.52	42263.91	35858.73	31163.06	47416.67	39086.07	37021.17	34044.48	56542.22	50840.91	31603.66	22085.56	29875.46	27096.76	21386.4	23977.24	21723.01	23341.81	26686.8	39064.63
201258_at	18386.74	12989.75	19334.78	23666.03	12788.05	15817.6	14421.66	14324.37	20013.22	30281.33	7757.44	9494.24	11939.94	9667.37	10891.15	10371.46	7179.16	7723	5861.32	13396.43
201259_s_at	4127.5	4903.86	5926.65	4380.13	1649.57	2740.92	4475.07	4854.47	4468.6	3072.44	1480.41	2644.01	5869.78	1122.65	2760.49	3138.5	4541.09	4805.1	1756.59	665.4
201260_s_at	3415.33	2901.08	3782.47	3558.97	2732.95	2687.6	2346.13	2603.52	5029.33	3004.73	2170.82	2826.9	2448.33	1758.39	3772.48	3078.13	2677.97	2994.37	2345.04	2608.5
201261_x_at	589.27	462.46	471.82	712.94	983.81	542.58	758	489.13	859.31	724.35	707.17	1106.64	808.57	1011.12	787.56	991.24	703.18	1076.43	958.47	758.93
201262_s_at	335.21	132.68	56.46	156.79	340.73	68.42	137.03	198.36	320.86	464.62	65.09	285.29	470.8	374.93	151.52	549.14	747.35	413.71	176.47	66.81
201263_at	893.56	742.99	996.04	493.41	296.55	1258.09	1028.06	1254.95	1337.44	905.39	1396.89	1373.78	1015.86	3056.15	1468.2	1462.74	1363.18	1855.68	2242.27	1570.09
201264_at	1353.76	1299.89	947.29	1353.63	774.01	1120.56	1060.61	1398.17	1028.12	737.33	1683.87	1369.14	1140.36	2273.06	1138.86	1531.6	996.91	1145.2	1601.85	273.71
201265_at	225.06	377.54	330.01	599.08	701.61	192.06	330.2	355.68	433.42	372.26	271.86	308.58	316.38	202.11	284.97	235.75	384.29	289.27	206.22	290.33
201266_at	2740.09	2531.65	2854.82	3361.63	2534.52	2585.26	3061.96	3743.28	1722.13	2042.43	2373.94	1863.53	2507.2	4107.47	2067.76	2116.01	2509.36	2782.9	2214.7	2430.97
201267_s_at	1874.03	1581.86	1576.47	2733.37	1480.9	1715.43	1624.83	1687.98	2009.13	2008.66	1344.9	1930.5	2206.78	1761.29	1297.57	1624.76	1610.3	1645.39	1702.37	482.49
201268_at	3705.15	5150.96	3983.38	3557.37	3817.11	2653.74	1560.61	4179.68	4949.98	5878.74	3729.77	3774.89	3058.89	5739.89	3019	3659.01	2328.35	3302.21	3057.3	2798.41
201269_s_at	479.83	488.43	465.43	298.96	1254.32	498.54	556.31	352.09	348.44	258.97	178.13	206.57	249.97	169.43	188.88	217.08	245.81	274.76	87.68	223.99
201270_x_at	2328.83	2249.74	2075.01	2322.03	2805.69	1934.11	1935.87	2521.16	1812.02	1733.68	2292.94	2457.75	2457.37	2784.96	2473.53	2318.29	2638.24	2015.35	2032.23	1962.66
201271_s_at	1206.09	1455.65	1127.82	833.61	590.4	1296.23	739.46	1400.6	1356.38	1135.81	1126.18	870.95	907.09	1196.85	990.19	1128.05	923.35	1214.66	1076.26	1106.37
201272_at	7880.86	9142.31	8415.91	10476.73	7240.03	7228.98	6334.65	8341.49	11250.49	10054.75	4920.86	5971.13	7915.85	7843.93	4967.5	6356.96	4609.25	7179.83	4984.21	5359.55
201273_s_at	8640.52	10267.66	9299.37	7866.4	4921.11	7786.25	5692.6	7530.31	5561.77	5341.77	6533.13	5665.73	7030.03	4514.24	6225.22	5703.11	5524.01	6275.62	5474.67	7662.15
201274_at	2075.71	1494.19	1381.74	2379.64	1108.64	2197.6	1710.62	2443.45	1275.03	2051.37	2724.48	2586.7	1931.69	4331.22	2150.87	3440.72	1894.55	2665.02	3065.86	1590.45
201275_at	503.53	667.19	730.94	1101.99	808.32	873.54	772.12	553.38	1153.69	1125.91	847.55	968.69	652.5	672.76	1026.86	802.61	705.74	833.02	878.35	930.01
201276_at	1644.03	1588.3	1632.81	1952.6	1896.44	1626.62	1520.51	1953.58	2021.88	1825.94	1581.37	1672.62	1754.53	1694.41	1959.59	1800	1895.16	1499.79	1520.15	1300.29
201277_s_at	1973.06	1610.14	1444.48	2624.51	2108.07	1822.83	1853.02	1847.63	1417.39	1494.24	3691.82	2591.65	2360.87	4246.45	2578.67	1612.52	2277.19	2709.75	2417.89	1911.92
201278_at	804.52	785.07	735.96	821.79	1317.04	1053.85	1044.9	764.76	516.45	931.25	1241.36	2288.73	1559.05	1244.92	1095.79	1339.33	1349.08	1727.89	1354.4	1070.18
201279_s_at	893.58	827.24	655.4	862.67	1055.29	965.98	1187.77	1215.98	720.23	1102.86	1434.19	2268.01	2425.73	1964.95	1163.8	2258.39	2916.58	3334.55	1395	1150.63
201280_s_at	686.85	567.17	615.89	554.93	530.91	801.31	705.55	811.02	460.29	820.72	1530.68	1634.24	1523.98	1250.2	1021.4	1494.47	2100.56	1125.13	1131.28	1498.84
201281_at	2138.94	2854.79	2871.8	3887.65	3111.84	2805	2226.37	3515.18	3396.92	3333.42	2207.31	1921.68	2709.56	3092.37	2421.16	1432.72	2429.96	1875.32	2136.33	2036.55
201282_at	3253.4	4459.01	5145.77	4383.53	1673.78	3867.58	4481.12	4797.21	4578.19	4685.98	2365.78	2547.25	3814.34	4014.2	2303.81	3505.95	2924.06	3249.14	2520.15	975.46
201283_s_at	469.88	336.32	190.92	352.37	74.11	317.31	401.18	319.73	372.27	398.08	97.28	220.44	314.32	246.25	196.73	332.79	251.1	310.45	250.96	53.6
201284_s_at	1151.24	1336.11	1294.86	1540.31	719.81	1403.86	1060.7	1828.41	1396.54	1210.69	1140.31	1211.78	1032.08	1458.71	1301.52	1557.46	1554.09	1024.29	1062.59	777.02
201285_at	1483.59	2121.89	2250.79	1980.63	1253.72	2805.02	2479.77	1284.09	2619.19	2142.95	2453.81	2277.85	3035.12	2337	2951.55	3050.8	3340.84	2832.21	1987.67	1693.8
201286_at	66.02	27.38	26.78	90.78	79.87	56.72	93.8	136.65	25.63	34.68	92.93	14.87	39.11	27.38	11.88	25.27	17.09	62.08	36.41	47.24
201287_s_at	407.77	273.34	278.98	559.1	492.78	389.37	606.19	426.63	341.02	671.87	480.41	506.56	432.5	390.03	480.43	506.43	340.27	502.33	472.2	343.58
201288_at	1629.67	1581.7	1810.84	639.63	1775.97	1454.32	810.67	1778.55	1728.13	1102.88	3987.1	2776.07	2645.25	835.78	1947.16	4593.62	3302.47	2478.22	1507.86	1545.08
201289_at	913.18	526.46	509.52	457.88	2230.53	736.18	612.64	2090.43	519.45	807.54	1982.93	2931.5	1879.67	4792.14	1701.81	2054.86	1451.44	1583.42	3726.31	2504.62
201290_at	3782.35	3004.63	4034.46	3132.43	3278.98	3829.35	3058.54	3731.31	4146.23	4577.96	4057.82	4087.84	4997.76	3969.24	4880.63	3528.65	3555.95	3395.36	3750.92	5937.93
201291_s_at	54.99	14.01	3.07	8.05	21.98	13.96	10.58	32.86	25.25	58.6	313.74	207.98	9.49	81.09	87.26	186.21	170.14	124.44	176.08	50.12
201292_at	101.3	100.04	19.98	85.01	129.26	21.91	55.12	24.35	37.24	341.42	464.66	220.11	113.03	180.53	91.62	281.64	237	233.88	213.61	23.88
201293_x_at	6427.98	5947.33	5467.85	8831.49	11226.79	7622.22	8252.7	6286.85	6802.48	6723.4	18545.98	13999.78	11275.83	12124.27	7714.87	13887.32	11818.69	10662.8	9248.05	9826.22
201294_s_at	944.29	1163.85	1247.16	818.42	706.62	644.75	1040.93	921.25	808.78	989.39	1756.26	1153.17	957.37	1233.56	1090.64	1231.26	1338.43	1138.49	1117.33	1727.99
201295_s_at	260.23	659.49	770.42	588.12	289.01	181.81	592.43	387.72	204	136.57	723.99	278.15	820.17	343.97	274.19	309.3	995.35	537.12	621.58	287.42
201296_s_at	1705.26	2078.88	2281.11	1745.84	2725.82	1584.5	2115.71	1548.26	2256.81	1511.47	4651.2	3913.27	3158.32	2631.57	3926.52	4484.73	3189.64	2776.69	3108.85	4073.95
201297_s_at	269.57	250.29	259.07	243.04	285.36	210.4	246.27	271.36	166.43	208.25	524.45	223.39	342	344.03	350.42	293.1	479.27	390.55	392.83	185.41
201298_s_at	758.68	617.07	1055.71	634.25	168.33	979.03	647.16	1046.58	442.85	823.03	1482.72	1148.5	1263.91	1208.89	1098.7	2062.91	2080.89	1715.36	1224.02	733.97
201299_s_at	418.93	300.59	472.19	338.47	332.64	359.93	485.83	552.75	133.11	156	447.58	466.77	584.11	449.83	329.76	484.97	655.38	557.27	496.8	357.22
201300_s_at	2008.81	1675	1397.78	1479.99	1103.4	2189.02	1449.16	1501.82	1461.8	1279.33	3248.85	3559.9	2209.91	3383.22	3486.63	3495.6	4206.24	2587.4	2712.69	2437.83
201301_s_at	459.74	337.36	218.23	230.92	661.67	355.63	36.54	367.51	314.07	329.68	1934.87	1619.39	1740.15	1151.8	1307.88	2497.3	2108.83	1725.41	1113.64	1180.56
201302_at	610.37	774.83	627.99	518.17	904.95	727.43	608.47	614.74	515.36	463.78	1635.29	1672.46	1060.41	860.41	1048.36	2287.8	1465.27	1251.77	1317.51	980.32
201303_at	1900.64	1905.65	1697.71	2242.76	2539.39	1978.99	2286.79	2066.55	1683.29	1906.03	2525.85	2770.95	2312.45	2685.65	2233.88	2773.3	2365.18	2301.69	2676.05	1896.58
201304_at	5053.28	8403.71	7389.97	5327.23	3415.7	5363.3	5177.03	5357.97	3458.54	2938.14	2820.87	3100.63	3406.24	3185.48	3783.46	3120.6	3501.39	3870.61	4192.91	3965.82
201305_x_at	1289.01	1474.95	1153.59	1354.2	987.86	1360.32	1744.39	1409.42	1934.69	1681.65	1702.1	1418.49	1338.93	2013.3	1263.74	993.1	1239.58	816.4	1092.74	2244.04
201306_s_at	2634.38	1877.49	1919.63	2921.52	2493.05	3127.37	2735.46	2271.79	2771.42	2102.96	5035.08	5776.99	3824.49	6034.33	4962.09	5858.7	4709.39	3820.01	6240.44	6532.91
201307_at	1134.59	778.99	988.74	829.47	1423.96	1338.71	1480.23	1081.72	712.65	763.83	1118.88	1608.02	1027.41	1403.81	1256.52	1461.03	1286.58	1422.72	1316.28	1288.66
201308_s_at	153.88	133.17	193.76	175.1	138.68	155.54	281.88	155.13	137.43	115.2	142.14	69.43	180.9	133.42	128.02	117.62	223.91	219.97	202.19	88.37
201309_x_at	1923.06	1931.11	1576.05	1560.16	1013.49	2069.56	2105.53	1154.22	1755.96	1294.32	504.7	1162.46	1632.99	971.1	1119.22	1044.96	956.01	1378.92	1289.2	840.12
201310_s_at	9827.98	8142.17	5570.05	6261.27	4816.12	9590.35	8086.77	5601.23	7760.47	8635.98	2989.2	7608.42	6100.1	3254.35	5830.11	5409.59	3038.01	6193.08	8957.99	6623.01
201311_s_at	770.98	533.02	517.69	418.31	1014.1	559.65	586.29	712.73	502.59	929.79	846.22	874.82	988.53	464.77	571.55	1133.1	1296.55	879.49	724	569.31
201312_s_at	1268.56	1089.46	935.47	493.45	1105.01	1531.78	1016.79	1154.5	490.78	689.76	2321.23	3212.09	2553.57	1319.14	2073.17	3607.88	3034.49	2095.34	1899.74	1751.27
201313_at	48.57	50.38	62.67	21.08	244.26	34.53	129.18	62.67	67.02	168.47	185.98	34.86	36.16	178.75	161.8	127.7	46.25	117.61	15.77	30.62
201314_at	2268.04	2341.44	2731.3	3505.09	1963.68	1596.49	1576.7	2758.36	3002.59	3256.95	2085.65	1484.63	2086.28	2524.45	2072.52	1630.04	1843.79	2233.05	2341.06	1259.72
201315_x_at	2575.74	2541.51	2288.77	1986.45	5490.18	4371.69	3044	4102.07	2127.93	2809.2	16651.89	15093.25	8533.13	12271.42	10632.01	12012.48	14962.85	15816.98	7204	6679.72
201316_at	1004.79	1119.09	1016.42	1019.89	1112.08	914.45	1132.3	1099.14	771.4	687.79	712.03	730.75	871.68	519.11	901.37	887.82	766.66	717.99	651.82	673.45
201317_s_at	5745.61	4674.3	4571.53	5412.95	3991.58	4932.43	4349.33	5351.53	4456.53	4674	3814.47	3447.94	4780.06	4547.52	5041.83	4568.17	4347.28	4601.59	3390.54	3042.68
201318_s_at	19677.12	29913.79	26093.82	21919.75	21781.45	18398.46	15746.71	14412.74	34140.91	20873.91	16564.48	22539.37	16028.82	26250.13	24902.87	22687.09	14228.43	22255.29	28086.53	19019.35
201319_at	6112.6	9692.3	9964.99	4802.27	10900.41	5321.75	3869.66	4455.95	9420.66	4325.83	4394.89	5983.14	4358.22	5377.9	7155.35	5741.35	4856.9	4885.44	5144.58	6668.7
201320_at	321.37	544.44	589.75	730.1	628.6	76.43	392.2	279.62	987.68	619.91	670.51	652.88	474.99	662.13	590.49	636.34	546.01	446.86	553.93	561.88
201321_s_at	764.51	558.7	756.37	584.79	932.44	744.32	988.81	710.88	1656.35	1075.49	920.2	775.84	694.55	889.52	1067.51	602.72	665.73	575.03	874.36	1405.96
201322_at	27607	33962.41	36743.31	26017.41	20186.05	25675.16	25459.51	27935.02	28625.57	35598.29	12777.32	14805.23	19719.57	17017.31	12121.35	11218.89	12157.25	17156.1	17150.8	17674.11
201323_at	584.58	527.84	577.88	537.07	663.76	484.23	535.09	398.16	505.46	681.06	490.74	335.48	311.48	777.35	415.75	490.37	365.08	432.04	530.74	487.17
201324_at	401.23	548.39	344.57	327.82	627.02	369.56	391.06	711.67	458.01	490.91	1027.39	1095.1	1244.52	932.62	1705.43	1123.03	800.47	1742.57	1362.16	1676.73
201325_s_at	768.37	655.46	520.47	490.82	990.87	915.68	515.64	915.66	606.2	565.85	698.43	1278.59	1087.76	755.02	925.11	615.86	692.49	970.87	679.86	1011.32
201326_at	1432.65	1683.81	1571.94	982.71	1448.49	1677.57	1414.6	1997.73	1051.57	1057.54	1576.53	815.19	822.05	1523.9	1925.06	1547.23	1401.21	1312.96	1186.33	882.91
201327_s_at	1096.49	1208.84	773.62	702.23	861.33	892.02	908.12	1183.43	1351.5	990.17	1448.57	1088.71	1236.89	2064.62	1483.65	1637.6	2147.26	1407.03	1753.85	1334.57
201328_at	558.52	534.6	408.6	466.29	740.1	754.86	804.22	782.32	433.41	507.6	2129.83	960.52	1034.77	1733.8	1585.59	750.39	2666.55	610.1	1038.79	2141.44
201329_s_at	523.06	565.79	531.93	333.18	382.36	711.8	1125.99	780.51	390.15	392.64	1594.68	748.08	1054.35	1161.99	1204.89	717.84	1994.47	1245.46	1056.06	716.33
201330_at	409.66	487.42	448.58	628	432.33	583.61	799.35	774.37	492.95	387.93	1284.06	1128.6	920.56	1311.81	1088.55	1412.05	1105.56	1043.04	1269.49	934.95
201331_s_at	882.21	769.25	889.95	685.58	1751.18	1010.85	795.54	924.37	885.22	1002.08	1802.3	2044.88	1402.05	1168.51	1293.83	2479.05	2082.74	1488.25	1501	1325.94
201332_s_at	79.26	82.05	114.13	45.67	202.16	42.24	72.67	332.87	64.51	313.79	299.73	292.98	360.23	310.38	119.81	421.9	391.55	287.43	402.7	35.57
201333_s_at	650.31	385.4	560.47	70.56	889.43	389.93	779.56	307.78	274.75	378.74	388.18	683.08	522.48	686.84	539.19	710.5	585.61	588.77	736.63	443.12
201334_s_at	2555.34	2504.4	2800.76	1867.37	3137.81	1671.77	2056.01	2461.01	3041.85	1781.51	2346.45	3305.02	3527.02	3264.9	3924.55	2445.81	3203.37	3050.6	3662.43	2171.47
201335_s_at	147.29	105.67	74.02	39.14	110.52	170.86	110.67	112.26	196.89	189.11	179.85	209.06	131.68	137.59	138.84	143.68	283.84	140.17	118.16	172.64
201336_at	3754.07	3892.69	4566.95	4624.36	2917.81	4137.02	3569.2	3623.37	3570.72	3684.59	3777.03	4965.33	3609.47	2694.03	4328.64	3840.18	3414.7	4463.34	3589.09	4236.71
201337_s_at	1242.34	1425.49	1630.52	889.45	408.73	1059.18	1050.79	1343.23	919.65	925.8	300.61	621.23	1306.19	401.48	740.04	744.82	1133.41	1204.22	473.17	135.39
201338_x_at	8266.03	9283.42	8368.01	8462.27	10396.84	6391.34	4607.55	7431.78	10352.84	7204.21	6754.24	5668.49	6992.82	8214.58	6570.21	4760.71	3781.36	6960.9	5981.54	7144.24
201339_s_at	3409.26	3278.34	3541.08	2916.11	2281.96	2241.07	2869.25	3095.85	1998.05	2321.38	1990.98	2100.29	2443.47	1710.07	2115.63	2041.65	1851.45	2859.5	2420.61	2164.88
201340_s_at	140.89	68.1	26.36	65.6	71.95	239.12	93.46	86.78	61.35	45.29	103.82	114.71	20.78	428.08	140.3	183.58	178.07	91.5	242.78	164.5
201341_at	557.66	1090.57	741.78	1394.11	1307.93	661.06	564.47	515.63	372.09	792.64	570.42	835.29	626.84	651.04	749.23	806.8	636.69	432.23	774.88	523.07
201342_at	1436.92	1598.28	1454.6	2313.23	1774.33	1505.84	1346.84	1504.32	1839.1	1643.59	1708.12	1966.95	1774.74	2050.22	1719.09	1476.85	1645.11	1430.31	1871.12	2223.04
201343_at	3234.73	2977.93	2725.63	3722.21	2205.86	2238.51	2562.28	3465.31	2482.34	2535.83	2273.55	2238.93	2307.76	3137.99	3422.59	2801.04	1932.67	2143.07	3084.59	2039.41
201344_at	650.64	519.76	402.83	552.69	843.42	561.92	634.86	585.45	703.08	593.56	408.74	580.24	337.16	589.34	549.81	228.26	405.72	295.89	574.08	521.9
201345_s_at	3737.14	4108.88	2572.36	2878.84	1376.81	1761.04	1564.48	2869.9	3996.55	3177.71	1835.68	1954.73	2773.27	2286.51	2472.12	2024.9	1479.18	2787.47	2414.26	2089.33
201346_at	4666.61	2195.62	2115.19	2541.31	2360.26	4128.52	2535.67	3523.94	3004.13	3221.86	2996.44	1777.57	2081.2	2410.91	2697.44	2412.14	2512.2	2787.04	2347.79	3044.66
201347_x_at	1741.1	1860.2	2228.92	3872.04	2539.5	1743.5	1658.24	2213.72	2633.63	2354.59	989.49	1207.39	1261.42	1735.93	1470.71	1465.29	1452.38	857.3	1476.49	1492.06
201348_at	4419.14	4880.31	6143.2	6349.57	14100.37	3948.13	5734.15	4584.41	4229.66	3951.05	13777.92	10035.57	5754.07	13945.84	8999.3	8431.22	8575.31	12999.18	8624.1	5838.91
201349_at	589.82	580.7	489.18	910.87	1057.6	671.76	691.28	503.58	750.02	629.7	607.94	609.08	440.7	504.7	564.36	1052.97	549.57	613.97	485.48	523.11
201350_at	2024.54	2368.26	2138.05	1669.81	1783.21	2012.07	1824.73	1552.12	1733.02	1607.61	1545.86	2081.79	1524.78	1077.65	1438.42	1257.31	1604.76	1648.74	1436.85	1296.55
201351_s_at	4541.08	4096.77	4186.03	4014.27	2040.32	2956.95	4080.26	4869.73	4153.43	3667.59	3190.36	2574.47	3412.84	3092.84	4351.29	3308.72	3840.7	4594.67	3778.44	2152.9
201352_at	4252.92	6091.37	5711.01	3040.96	3208.31	5050.6	4081.08	5359.12	3454.68	3455.35	4088.19	3340.17	4128.86	4720.11	4702.3	3030.18	3251.2	4822.91	4786.35	4200.04
201353_s_at	620.98	412.35	476.96	93.08	178.41	697.41	631.54	558.04	863.97	887.24	694.15	570.97	454.63	744.46	488.68	630.29	873.83	439.04	670.21	643.6
201354_s_at	156.17	218.46	513.94	240.21	425.3	447.64	309.45	216.04	768.03	1035.93	295.09	363.4	365.73	157.79	313.98	361.69	186.75	362.2	108.6	358.24
201355_s_at	499.91	385.15	443.96	72.39	174.54	430.01	647.81	311.04	433.06	225.12	115.3	372.79	590.42	412.48	243.07	260.9	298.66	500.71	315.12	383.95
201356_at	1636.4	1366.59	1560.45	1756.28	1604.96	2088.04	1898.68	1482.44	2093.07	1698.05	2290.02	2369.32	1963	1933.44	2194.71	2000.58	1870.56	2054.71	2088.87	2343.79
201357_s_at	780.15	755.26	830.76	1047.16	697.71	832.94	1220.36	909.98	963.41	866.06	545.5	844.53	764.61	584.03	564.02	983.09	948.63	799.24	437.42	454.69
201358_s_at	3656.26	2630.97	3160.99	2809.86	3600.93	3624.94	2489.54	2910.78	1820.79	1487.45	3826.72	3410.33	3865.11	3876.96	4063.77	3294.1	3514.05	3274.29	4306.96	5581.57
201359_at	1956.22	1765.38	1582.37	1625.06	1762.63	1516.23	1563.29	1563.55	1481.11	1465.76	2157.16	2151.84	1955.71	2369.52	2003.07	3002.6	2538.05	2157.24	2097.36	1858.08
201360_at	5624.66	5806.89	2766.85	5137.87	5525.22	6698.26	3212.66	5449.4	3765.04	4314.71	9632.24	13459.86	10430.74	7468.87	8536.08	12654.67	8099.47	12996.39	4360.98	5422.22
201361_at	2607.93	1961.01	2106.71	2610.89	2222	2319.8	2581.23	2626.87	2658.43	3133.03	1757.9	1508.55	2044.9	1998.02	1436.76	2075.77	1740.77	1957.97	1415.3	1167.83
201362_at	727.39	759.94	773.25	562.09	422.47	471.19	499.41	800.93	471.74	342.86	896.1	585.65	645.48	452.74	661.49	770.87	874.35	918.08	574.74	581.46
201363_s_at	453.33	852.53	809.19	418.66	190.73	338.45	585.26	803.99	422.22	449.46	788	615.76	600.15	513.55	414.32	686.77	941.74	685.26	536.73	297.32
201364_s_at	6099.52	4982.7	6144.93	6569.92	1652.88	3956.99	5361.17	5391.28	5291.58	6250.13	2791.9	4092.86	5559.86	2523.44	3203.97	2793.16	4095.18	5190.51	2482.91	1304.35
201365_at	3926.75	2523.08	2880.27	4499.99	2344.49	3416.17	3850.2	3708.07	4414.64	3490.84	3772.7	3252.68	3820.39	3210.17	4157.61	2438.97	3552.97	3557.98	3084.31	2475.59
201366_at	3566.45	3466.94	3588.97	3061.5	3727.21	4622.17	3325.29	3038.57	6669.1	2065.25	6778.41	2070.7	2866.99	2909.36	3659.23	2477.46	1749.07	2695.08	4644.12	3469.63
201367_s_at	250.28	165.27	69.98	42.95	159.97	696.31	638.45	447.25	390.94	501.62	418.9	435.17	316.83	378.32	352.29	486.91	529.67	370.36	432.61	476.41
201368_at	1980.26	1744.57	1240.31	957.23	2215.11	2426.3	1640.45	2175.22	1540.05	2240.41	3450.77	2918.01	4710.13	2310.02	3082.57	4099.82	4224.31	2584.32	2307.32	3459.15
201369_s_at	565.32	353.51	323.92	230.02	405.78	654.17	408.77	414.32	481.51	540.24	696.29	630.01	446.4	471.94	556.05	504.43	524.24	323.91	362.95	695.77
201370_s_at	1043.36	1184.26	1376.58	1103.6	947.63	1135.26	1211.13	1243.82	882.66	643.56	678.87	664.08	1131.02	661.74	1148.08	631.36	590.22	995.89	898.36	732.43
201371_s_at	5541.4	6616.21	5235.67	5276.35	3064.26	5230.27	5853.14	6820.11	5394.87	5388.55	4781.72	5067.19	5849.14	5188.76	5862.02	3067.44	4114.12	5584.1	6212.57	4385.52
201372_s_at	342.31	293.32	303.25	392.31	84.92	355.64	137.3	231.04	461.57	318.05	35.2	77.43	116.38	81.27	289.05	78.29	87.68	31.15	131.87	37.44
201373_at	1459.09	1298.49	1888.78	934.98	453.37	1588.91	1136.13	1208.35	3168.58	3074.09	945.98	1752.49	817.47	1071.55	2049.52	1208.52	1271.46	1056.75	1546.96	1271.78
201374_x_at	13.2	11.68	12.36	14.97	12.02	10.9	21.99	23.49	12.83	76.04	73.87	12.03	50.3	26.55	57.66	13.49	29.52	52.1	52.07	11.11
201375_s_at	6009.11	5705.5	4820.02	4970.81	2983.2	6056.96	4692.06	6183.34	3866.16	4496.68	4637.39	3881.99	5760.78	5120.07	6603.74	4181.67	7644.26	6044.14	7388.3	3978.71
201376_s_at	404.26	552.22	638.03	464.81	361.73	524.71	421.05	452.46	851.89	627.58	587.17	720.74	758.85	478.17	636.28	917.62	1139.17	828.92	563.98	309.71
201377_at	485.73	439.06	324.55	384.16	77.65	385.64	158.35	458.69	113.75	516.26	576.78	561.88	697.84	378.97	605.98	448.87	305.46	277.17	552.46	433.97
201378_s_at	1292.81	684.96	1011.48	1007.91	1013.26	1204.33	1392.81	1432.07	1384.37	1457.82	1245.53	1412.44	942.47	1188.58	1136.49	1183.26	1479.43	828.08	1314.47	403.87
201379_s_at	727.49	599.25	1023.4	548.34	236.45	677.89	492.5	635.81	705.27	389.92	999	799.18	835.96	443.64	766.57	758.41	773.69	869.74	704.84	425.58
201380_at	836.88	793.65	729.62	778.8	943.08	696.22	962.59	574.96	981.5	773.48	594.32	662.64	883.81	617.34	479.84	656.53	711.34	772.99	558.97	678.15
201381_x_at	2956.83	2368.69	2014.49	2408.55	1066.81	2375.98	2138.38	3009.95	1975.07	1892.85	2162.26	2277.66	1924.87	2196.66	1772.29	2754.36	4144.92	2340.42	2173.48	2822.71
201382_at	311.76	219.11	189.09	241.55	207.46	593.4	269.29	222.57	73.57	172.46	79.64	340.48	135.55	282.38	179.04	108	94.43	102.95	140.39	169.33
201383_s_at	1609.08	2228.71	2203.24	2054.93	450.14	1262.11	2089.2	1864.3	1525.55	1401.14	1130.88	1316.53	1976.57	1370.04	1045.81	1083.87	1778.11	1541.87	1041.68	436.65
201384_s_at	2811.1	3324.14	2234.72	3230.71	1975.38	2036.77	1581.97	2251.66	2557.85	2232	3433.11	3402.62	2609.91	3362.03	3251.95	3745.56	3217.74	3240.76	2619.6	1907.02
201385_at	1431.5	1305.76	1255.23	1182.19	1601.22	1937.63	1116.08	1688.99	1196.83	789.51	4117.11	2979.46	2901	2381.01	3002.86	2744.46	2470.6	2413.42	3218.99	3236.1
201386_s_at	1419.17	1645.02	1541.95	1138.55	654.88	1740.62	1336.46	1464.42	1113.42	1114.45	1447.89	1534.03	2088.29	1131.62	1349.38	1652.46	2315.55	1619.81	1133.12	913.59
201387_s_at	609.98	1760.44	1075.75	877.01	2045.43	601.81	1577.67	1616.49	120.21	772.8	940.01	1781.8	1365.53	3235.67	1324.99	1581.31	1952.15	2052.74	1144.31	700.58
201388_at	1225.68	1102.69	1070.82	2548.87	1003.6	1447.66	1740.13	1660.1	1809	2291.27	1748.37	1306.08	1534.91	2627.23	1673.67	1327.42	1712.51	1487.69	1567.99	430.62
201389_at	722.77	223.2	477.78	613.27	284.49	643.43	838.76	595.03	1000.74	508.58	1130.52	976.67	835.59	980.31	650.41	913.48	686.83	876.55	1028.19	693.31
201390_s_at	2402.01	2533.49	2050.66	3466.17	3994.5	2784.85	2491.97	2764.95	3286.56	2798.37	3332.73	2828.96	3042.5	3928.39	2388.78	3004.46	1798.12	3133.22	2367.28	1866.27
201391_at	2786.47	3228.23	3349.16	3871.53	3306.89	2869.54	3542.85	3948.83	5329.15	4192.08	2113.12	2540.59	3133.43	2235.03	2244.47	1927.02	2369.66	1206.55	1984.27	2935.24
201392_s_at	919.49	816.59	899.44	158.1	335.32	1371.07	830.31	1154.92	549.34	697.17	1725.87	1449.95	1214.13	1897.63	1290.69	1236.25	2518.32	1312.32	1749.77	1450.46
201393_s_at	2334.01	2035.62	2876.98	1321.45	1834.05	2682.38	3164.94	2550.79	1357.22	1558.57	4628.31	3517.74	2775.02	5408.3	3750.8	4190.84	5024.44	3947.52	4238.57	2469.08
201394_s_at	1134.3	1477.04	1668.07	1896.31	1920.59	1450.65	2074.6	1157.29	1862.46	1837.64	2090.99	1683.93	2219.33	1310.91	1656.46	1931.4	2833.01	1358.37	1856.43	1002.14
201395_at	1604.94	1959.2	1998.29	2554.85	2441.05	1434.62	1696.05	1954.31	1989.86	1689.5	3937.34	3118.08	3096.64	1747.55	2933.39	2995.28	3298.9	2257.52	2491.73	2840.77
201396_s_at	542.04	458.82	682.09	751.08	442.69	486.62	252.29	470.86	1034.14	856.84	454	494.99	475.29	711.79	581.64	433.58	312.06	343.86	814.86	415.97
201397_at	413.56	149.71	176	367.14	562.49	526.82	336.93	300.89	354.2	516.38	355.03	521.63	257.62	375.4	358.77	513.85	511.44	287.18	443.68	447.02
201398_s_at	1926.86	1579.73	1294.94	1893.8	1609.06	2044.79	2042.34	1981.04	1132.64	1051.68	2998.39	3604.99	2668.58	2916.7	3155.27	4830.15	2923.8	3292.91	3523.77	3417.72
201399_s_at	964.99	961.62	999.54	1098.11	1089.3	747.74	1296.26	1129.4	644.02	746.46	820.04	1090.1	2059.97	830.22	773.3	1939.36	2601.5	2003.63	1002.19	477.13
201400_at	3349.82	4944.41	4038.77	5065.46	4074.12	4332.18	3101.8	3373.6	3820.87	3646.62	4393.83	4355.21	4121.66	3650.4	3447.51	4834.54	2185.95	3249.39	3252.12	2298.34
201401_s_at	102.07	245.2	136.5	116.97	51.13	207.06	216.19	237.45	83.39	95.96	303.45	300.06	228.85	304.24	239.61	385.43	386.61	432.22	289.93	56.92
201402_at	47.57	98.1	56.85	112.74	85.87	50.98	44.58	41.64	83.68	110.48	33.98	39.27	43.86	31.75	32.84	41.21	32.05	35.76	34.06	36.3
201403_s_at	15902.92	16903.25	17289.38	20168.49	16906.22	14654.05	13320.68	15741.24	20249.9	16293.02	8241.1	10086.11	11486.13	9367.81	10783.87	8283.39	8111.7	14259.88	10178	11299.24
201404_x_at	1895.87	2643.17	2562.73	1953.05	2732.54	1669.75	1702.67	1398.17	1304.74	2273.25	1049.58	1161.09	1902.31	930.45	889.66	1132.02	1023.49	1199.23	1145.62	1320.46
201405_s_at	2239.16	2171.37	2277.02	3657.87	4014.28	1916.92	2268.58	2526.02	2877.02	3946.36	2133.96	2309.33	2521.67	2311.3	2352.93	1969.36	1867.09	2593.26	1855.25	1692.33
201406_at	12465.28	14140.15	14302.56	22527.29	18100.7	16216.99	17854.31	12693.94	22875.63	17338.72	11741.39	16336.47	15527.43	16189.54	13952.6	13655.51	11323.07	10730.64	11769.84	14028.6
201407_s_at	2107.62	3221.51	3073.23	1821.48	2386.65	2435.89	1838.12	2084.42	2331.83	1541.18	1704.95	1213.34	1992.81	3559.5	3637.41	1223.03	2153.54	1686.98	2683	2626.63
201408_at	3257.22	4995.64	4501.91	3051.62	2631.8	2912.18	2465.07	3990.05	4754.32	4138.64	2111.37	2787.66	3639.88	4339	3104.05	2155.09	2572.09	2484.33	3809.78	3571.08
201409_s_at	3075.31	4257.43	4432.22	3118.63	2158.07	3261.13	2247.19	2986.67	3574.36	3292.5	1973.01	2746.31	2655.79	3090.64	2947.7	1850.13	2039.19	2578.59	3374.51	3800.96
201410_at	1229.64	1362.56	1488.65	634.25	867.12	1024.39	825.6	1170.27	751.98	896.98	1190.1	1562.6	1129.25	1291.66	1108.78	1297.64	1585.61	1153.92	1264.17	1233.42
201411_s_at	261.84	156.05	708.32	51.36	27.55	626.47	701.5	391.04	288.35	88.55	328.77	145.29	496.27	680.44	627.16	245.7	277.68	152.47	599.5	653.26
201412_at	845.64	1135.93	971.11	875.6	944.53	1314.64	1261.18	1174.46	1015.15	1200.65	1689.02	1821.68	1537.66	2028.51	1796.45	2215.76	1816.55	1637.08	1578.86	1572.3
201413_at	1692.34	1275.48	1505.74	1481.8	1352.5	1491.39	1761.12	1308	1928.48	1501.91	1255.32	1445.38	1265.59	935.31	1805.07	1754.96	1587.45	1379.27	1484.74	1766.16
201414_s_at	1404.73	1587.77	1720.94	2242.85	1721	1824.46	2265.52	1923.67	1960.14	1526.3	1295.44	1378.14	1470.54	1600.1	1444.8	1102.36	1429.24	1233.49	1372.67	1346.04
201415_at	57.9	132.99	85.72	46.3	212.16	74.05	81.78	251.13	86.05	334.8	646.98	553.98	320.99	1046.63	618.38	692.28	387.41	482.83	516.71	381.28
201416_at	615.11	274.03	243.48	633.46	610.73	540.79	1074.68	369.46	408.32	356.15	553.46	1334.92	611.49	789.72	593.06	644.21	522.32	469.88	562.68	1165.55
201417_at	813.57	563.09	396.56	218.78	413.7	1063.95	1005.23	555.14	243.53	345.82	1149.49	1362.67	1228.82	1232.52	817.42	1358.7	1232.8	1211.15	1371.32	1416.41
201418_s_at	35.01	38.08	23.57	57.53	93.29	38.36	51.83	26.95	100.76	166.03	207.42	133.95	156.33	107.85	24.84	71.47	138.69	26.26	88.21	35.66
201419_at	796.61	740.9	1078.89	1394.21	949.39	957.46	1101.29	1004.11	1189.55	1019.22	1219.04	1403.88	1251.29	1330.74	1350.8	1678.8	1234.94	1166.71	1252.44	727.42
201420_s_at	910.97	1440.69	1084.07	1231.99	383.44	696.37	1069.63	1229.13	1035.77	1348.6	937.58	824.97	1059.39	1606.43	722.15	822.94	1256.89	1123.83	1255.02	379.88
201421_s_at	1355.47	1815.12	1219.91	1647.08	1560.72	1233.54	1085.59	1516.53	1067.7	1217.09	1083.54	1590.86	1032.81	1818.47	1203.02	1245.21	1580.33	1544.86	1228.13	1006.83
201422_at	741.08	1201.43	941.52	1767.87	1580.52	907.22	616.39	799.45	1267.2	1327.38	5236.49	3557.28	3470.16	1801.41	1390.4	7019.91	5084.07	5729.52	1148.69	1004.13
201423_s_at	2845.84	3527.38	3601.94	3301.25	1389.54	2341.02	3067.32	3487.27	3376.73	2015.17	2452.63	2825.32	3893.46	3366.97	3712.43	3077.47	3287.17	4211.53	2826.51	1882.04
201424_s_at	1217.31	1814.62	1952.14	799.16	1174.54	950.49	876.66	1386.93	1065.8	813.51	1201	1258.18	1367.06	1314.91	2219.2	976.45	1135.4	1323.94	1186.93	1942.41
201425_at	9809.44	6498.42	8172.18	6794.3	6355.68	8491.09	9885.82	6278.95	5887.16	5616.1	4871.64	6388.35	7034.33	3093.33	5461.9	3477.59	3137.78	6067.21	3893.93	9783.4
201426_s_at	7428.06	7887.86	6110.71	6877.24	19521.95	16023.89	12690.09	8226.61	8613.11	10385.17	13516.63	13044.29	17308.57	7493.78	7882.18	15516.83	9850.14	10732.82	11734.18	12719.45
201427_s_at	8394.59	6654.4	6764.69	5736.65	9549.64	8281.28	5301.75	7978.16	5347.16	6066.15	7507.7	8747.25	11677.86	4030.75	8255.96	5472.55	11820.25	7096.76	5061.23	11116.02
201428_at	39.08	38.75	34.57	93.14	110.68	131.52	135.8	32.79	46.41	158.55	42.31	66.13	24.76	40.59	86.64	49.36	131.94	30.75	44.45	176.04
201429_s_at	47245.99	61894.96	59691.64	29596.62	38043.31	52212.27	44181.02	45257.63	90254.48	88047.7	41660.5	40412.27	46544.58	37277.82	32514.68	31178.18	29825.41	37984	37337.2	57296.21
201430_s_at	688.66	848.06	1155.52	439.21	566.56	910.45	1307.66	843.56	694.37	624.81	809.7	672.14	1338.89	410.09	794.89	867.3	960.98	1042.67	633.6	322.07
201431_s_at	1866.93	2584.61	2198.88	948.33	2658.88	3648.45	1922.5	2023.85	3167.38	2027.69	1287.31	1721.43	2361.1	979.01	2788.12	2106.66	1147.24	1954.93	2681.51	3030.89
201432_at	8404.99	6067.82	8126.49	6946.96	7210.23	8523.66	10057.4	9071.12	5577.3	3343.53	8555.01	7069.76	8801.02	5210.95	6797.12	4890.94	5882.26	5434.79	5712.4	11161.15
201433_s_at	2243.38	2550.78	2575.99	2222.95	1786.16	2197.6	2024.77	2082.41	1769.07	2176.14	1844	2032.79	1940.62	2058.22	1798.47	1872.76	1903.19	1610.62	1611.67	1746.73
201434_at	1697.91	1733.75	1501.26	1959.15	1340.5	1351.6	888.5	1519.12	1167.43	1297.08	929.86	1496.82	1322.57	1490.94	1276.49	1347.99	1176.51	1130.96	1346.4	1305.41
201435_s_at	1428.25	1926.64	1994.27	1629.6	1180.38	1207.84	1921.43	1238.49	945.9	1003.05	1206.93	1567.07	1990.98	1314.72	1487.08	1527.6	1875.37	1717.89	1198.63	883.83
201436_at	165.34	186.74	248.35	237.88	176.18	139.09	149.7	272.89	109.63	107.06	161.77	166.65	197.07	137.88	374.24	191.79	130.1	171.44	144.11	291.9
201437_s_at	445.37	563.04	714.53	268.68	271.63	459.39	386.96	498	350.09	310.45	641.57	422.5	476.29	852.34	1090.52	400.7	638.1	528.33	837.81	664.88
201438_at	6652.66	4732.09	2743.42	3118.73	6269.02	6035.65	3978.59	5414.99	3036.01	3158.8	7099.06	9518.59	9932.88	8874.87	6749.94	9446.1	7563.71	11155.29	8052.07	7078.48
201439_at	1100.88	962.72	1242.38	1513.89	1195.05	1132.1	1458.53	1259.65	1736.15	1598.93	914.42	1085.9	795.02	973.2	959.34	1175.8	874.56	891.59	937.62	1079.71
201440_at	174.34	144.25	294.25	236.23	149.16	152.34	143.03	106.95	171.95	146.47	1248.54	482.19	825.24	349.24	637.73	365.68	1185.06	905.11	805.67	572.97
201441_at	11389.59	13548.76	12457.98	10066.87	11139.09	10214.05	8938.94	13800.23	16341.4	15071.89	5493.57	4579.75	7617.58	6101.22	5639.11	2639.53	2887.98	4682.4	4877.12	15049.25
201442_s_at	236.48	187.72	124.65	299.03	481.94	181.98	187.75	133.66	294.48	349.38	165.45	136.89	93.94	169.16	96.33	164.76	176.5	151.95	89.06	133.58
201443_s_at	1405.84	868.17	1133.74	891.52	1706.41	1199.57	1041.15	1299.3	816.37	755.45	2227.46	2871.16	1788.32	1957.86	2148.22	2507.17	3058.92	1808.55	2065.43	1774.6
201444_s_at	1001.17	995.53	998.18	771.13	1290.87	1044.04	1424.64	1102.75	667.4	785.65	1111.2	1412.92	1928.22	1107.31	1132.13	1792.44	1957.85	1921.51	1101.21	841.31
201445_at	444.44	486.87	531.05	490.36	1270.34	530.23	560.78	475.23	384.81	345.87	880.19	1576.2	917.02	942.26	1350.29	1179.35	1393.06	1411.5	632.31	356.66
201446_s_at	1256.39	1433.44	1308.51	1141.75	1026.47	1069.7	1288.98	1179.54	804.71	754.41	1519.25	1053.03	1345.61	1323.09	1118.46	1125.88	2172.05	1327.42	1364.12	1782.54
201447_at	579.78	641.36	663.95	586.89	763.56	367.53	719.13	619.01	751.95	483.13	861.69	608.41	576.31	660.25	703.39	899.16	914.58	1151.09	708.78	842.22
201448_at	868.19	1136.28	969.19	1018.69	649.67	805.71	622.64	963.03	489.13	522.4	1710.61	1139.29	1113.66	1068.64	1334.02	1213.17	1678.4	1474.8	1400.37	2015.84
201449_at	570.29	487.08	719.94	610.11	536.19	481.81	607.78	548.18	551.85	442.78	746.71	692	550.53	607.48	602.9	728.15	783.26	660.95	756.19	718.5
201450_s_at	294.2	703.64	574.21	272.22	131.49	308.69	425.7	481	165.75	155.12	773.91	251.9	796.54	663.97	637.23	301.22	1251.01	804.12	822.23	956.04
201451_x_at	27.21	21.76	20.23	111.98	15.75	32.07	22.54	87.2	55.9	136.44	13.01	63.88	11.71	66.06	15.27	17.22	22.25	14.3	54.69	18.49
201452_at	195.86	129.2	290.02	82.76	54.22	19.13	51.24	192.54	78.28	287.51	85.46	144.6	171.18	60.57	66.12	156.61	241.94	97.73	75.08	71.2
201453_x_at	6691.14	5688.15	8432.48	6537.3	5227.6	5342.61	6508.73	7052.31	5269.77	3286.92	5205.22	4773.85	5201.96	8225.42	5985.02	6769.35	6103.68	6428.16	6916.89	5062.65
201454_s_at	3591.1	3140.31	3150.34	2112.74	1299.39	1579.1	3021.88	3267.21	1212.47	1648.49	2369.42	1719.66	2781.13	2888.66	2132.67	1514.45	2044.54	1979.06	1886.14	3059.89
201455_s_at	2955.88	2797.69	2822.91	3052.61	1783.47	1869.66	2385.49	3158.81	2669.67	2855.93	1900.77	1193.33	1997.24	1609.86	1411.17	1388.78	1647.94	2578.14	1532.45	1843.7
201456_s_at	504.29	613.34	693.41	565.61	562.45	752.78	619.72	608.45	425.4	519.43	757.85	706.68	877.96	830.36	804.17	736.32	1159.36	733.6	670.14	825.87
201457_x_at	1439.13	1226.49	1520.03	1370.75	1154.7	1276.73	1698.62	1243.65	1185.96	1072.49	1262.42	1299.84	1596.71	1660.87	1163.24	1721.94	2166.29	1538.7	1300.47	1003.24
201458_s_at	664.76	674.77	1062.13	823.85	509.21	638.36	887.03	957.3	507.34	422.15	1320.11	1447.95	1090.51	1029.24	1245.32	1248.23	1477.46	1202.18	904.57	1163.36
201459_at	611.45	842.27	532.62	700.29	280.47	1576.88	185.77	230.03	944.73	915.13	994.26	1296.03	860.36	2309.18	1241.84	1255.73	841.3	951.04	1598.61	703.46
201460_at	3209.34	3969.19	3607.16	3165.16	2566.51	2902.55	2385.26	4050.82	3801.3	4789.04	2469.36	2375.88	2977.11	3074.06	2658.19	2566.83	2385.99	3253.25	2930.72	2106.91
201461_s_at	1165.95	1117.71	1213.99	1317.16	376.4	880.84	1358.24	1728.82	1376.75	1210.74	354.39	1107.76	883.61	852.7	849.51	1111.97	1351.88	920.01	1135.97	257.9
201462_at	90.79	131.57	39.16	88.47	113.59	609.03	272.5	249.71	78.75	147.93	425.05	688.42	451.22	395.2	439.16	542.35	510.61	347.31	381.66	502.72
201463_s_at	1656.89	1835.56	1442.87	1433.78	1560.71	1776.64	1674.16	1741.39	2215.72	1708.15	2038.68	2000.44	1709.55	2236.69	1763.16	2492.5	1783.85	1729.59	1936.6	2267.96
201464_x_at	8666.53	4788.13	3085.31	6245.4	8056.09	4326.84	3390.33	6973.87	3881.13	2186.35	4399.2	3610.78	4618.61	6682.29	5065.65	3389.3	4922.66	3819.28	4366.79	12630.38
201465_s_at	1862.63	332.56	158.54	507.24	115.02	1318.08	478.44	1588.11	100.19	127.75	661.59	690.74	464.04	1203.07	1214.58	511.47	659.41	446.53	777.04	4081.93
201466_s_at	993.19	496.48	407.29	1179.12	885.54	621.51	429.12	949	649.37	403.29	647.42	917.95	1235.01	983.02	1671.44	584.46	1478.6	736.14	805	1737.24
201467_s_at	43.65	156.23	26.24	43.95	91.43	26.56	30.27	58.26	61.91	142.17	45.46	23.78	44.52	102.07	35.31	27.77	62.19	19.55	18.87	54.21
201468_s_at	614.36	663.77	610.38	803.95	897.03	718.27	1494.1	620.53	873.8	1128.9	372.7	455.21	244.22	1007.32	476.85	273.93	527.28	326.87	336.57	547.28
201469_s_at	280.55	507.75	535.55	357.26	334.17	395.04	396.16	362.9	409.56	405.41	481.17	677.48	658.07	539.62	341.64	625.66	859.94	602.52	504.36	133.17
201470_at	4064.37	3922.61	4130.12	3659.43	5366.86	1838.81	2414.21	3601.45	4420.32	3749.35	4850.43	3409.4	3078.37	3344.76	3382.82	4107.7	2344.05	3882.66	2959.13	5184.7
201471_s_at	7049.5	6896.21	7372.97	7697.35	8044.08	8720.04	9542.4	10412.29	5095.08	7452.6	4941.91	5588.37	7383.29	6431.78	6686.35	7281.33	5697.79	8831.12	4295.2	5749.3
201472_at	5844.9	7504.33	6894.42	6975.16	4184.23	5134.63	5152.68	6177.98	5735.52	4427.7	4483.81	4162.81	4210.05	4308.13	4819.79	5790.67	3806.87	5428.23	4283.67	3283.01
201473_at	1929.79	539.34	519.58	732.1	1807.9	1254.7	827.23	5117.13	629.49	1109.46	1232.36	911.5	1253.64	867.67	461.31	1189.06	1001.95	585.45	672.29	1911.18
201474_s_at	42	352.61	280.48	545.89	808.42	717.3	121.59	158.04	372.11	139.58	611.1	618.22	648.86	391.07	663.31	633.49	747.08	419.27	655.37	355.67
201475_x_at	2054.37	1964.29	2051.67	1799.33	2512.71	1976.4	2227.24	2458.76	1732.12	2362.34	2481.35	2068.82	1355.86	6243.4	2224.95	3079.3	2656.71	2868.89	3445.76	1725.35
201476_s_at	729.08	936.72	840.27	1086.83	749.84	675.59	960.01	684.52	1173.77	715.93	559.48	451.31	921.95	446	490.66	630.96	921.75	904.4	690.44	221.47
201477_s_at	999.28	813.2	767.7	1065.99	1620.53	1419.06	863.89	934.1	1078.03	1148.14	1315.25	1092.05	915.83	841.3	1202.13	839.81	811.53	736.58	1267.33	1875.55
201478_s_at	358.18	503.75	593.1	358.11	636.45	438.64	436.11	442.16	618.65	602.96	671.02	692.46	794.56	722.16	642.11	514.14	528.09	522.33	510.15	307.47
201479_at	1256.16	1420.12	1337.11	1673.07	1144.65	1656.96	1461.42	1420.15	1583.98	1210.06	1704.81	1274.81	1400.4	1819.1	1469.11	1311.6	1471.68	1673.26	1894.99	1694.47
201480_s_at	778.63	1190.16	1197.56	1332.34	1069.64	1313.06	1166.82	951.53	1610.88	1598.59	1014.48	1033.63	1021.92	1082.49	1217.64	970.25	1060.12	1295.01	861.52	896.58
201481_s_at	66.67	80.42	72.34	109.36	192.43	71.45	77.76	60.68	86.74	88.03	65.66	88.12	92.05	102.38	66.59	70.5	70.91	63.34	77.59	52.42
201482_at	139.42	499.52	230.21	292.3	186.21	124.64	98.3	136.77	554.1	960.74	792.81	478.01	566.73	651.23	441.26	264.33	371.72	609.76	563.26	170.95
201483_s_at	1513.51	1354.58	1134.69	1300.5	849.8	737.78	884.3	1283.57	731.81	939.13	1266.82	953.59	1589.51	1235.66	1023.49	1517.56	1195.65	1124.11	805.94	808
201484_at	1624.49	1782.28	1944.45	2328.39	1868.41	1680.23	1285.25	1542.21	1579.71	1840.99	1060.62	1308.37	1533.9	1047.55	1295.2	964.49	1431.41	1472.52	1028.47	1152.43
201485_s_at	2284.15	1794.44	1829.69	1428.4	235.64	1800.94	1393	2341.26	1348.83	1117.8	826.79	1613.17	1376.36	1363.02	1794.84	1367.43	1524.56	1441.8	1840.69	1257.11
201486_at	2379.34	2428.43	2212.91	1768.3	465.27	1764.82	1237.8	1953.37	1139.18	1188.25	1062.45	1965.86	1516.4	1463.66	2707.45	722.64	1324.88	1578.18	2275.42	1179.36
201487_at	1190.43	613.15	545.93	658.02	676.54	1012.83	459.65	666.32	525.58	498.6	1592.56	1596.72	2116.55	675.42	864.21	4272.47	3227.72	2374.34	649.17	534.46
201488_x_at	3204.34	3569.41	2434.62	2407.05	2621.25	3238.66	3728.66	3157.36	1954.37	2000.79	3275.44	3127.03	2067.56	3138.38	2456.29	2802.81	3130.44	1931.13	3594.56	2986.72
201489_at	2352.59	2683.33	3456.03	1526.32	500.26	2620.34	1251.73	3435.87	2019.6	2072.45	2187.32	1258.89	1385.22	2345.65	1221.66	1640.91	1495.73	1676.46	1604.39	1316.06
201490_s_at	2105.77	2246.5	2940.05	2232.07	700.07	1765.91	1812.87	2358.17	1755.19	2029.99	1148.6	1041.29	1730.91	1230.73	792.89	1072.01	1465.18	1760.55	1277.79	394.75
201491_at	2270.08	2191.99	1916.9	2407.86	1667.9	1766.25	1826.39	2227.99	1417.15	1489.17	2864.42	2608.87	3055.45	3253.6	3238.26	3573.74	6340.61	3708.76	2653.67	2520.39
201492_s_at	32849.76	39576.97	35650.08	19474.16	33978.44	39672.52	32276.67	32056.68	65862.94	59383.15	29777.51	31476.22	34418.46	26636.66	29029.35	26701.9	23945.16	27250.56	28586.82	32197.66
201493_s_at	1163.31	1269.85	1306.82	1279.39	779.17	1231.01	1225.93	1074.79	874.18	744.16	1302.08	1055.63	1294.57	1143.09	1266.47	1003.3	2119.41	1669.17	1131.16	1146.12
201494_at	1122.05	588.73	549.81	246.01	1053.91	2003.19	951.18	1294.06	655.81	896.65	2735.89	2752.14	1796.99	1170.45	1675.93	3153.77	1688.05	2572.45	1978.04	1314.56
201495_x_at	26.15	36.78	31.16	17.45	28.1	51.81	31.65	29.13	39.05	82.42	14.38	11.76	13.54	16.5	11.77	17.35	14.64	20.64	11.92	19.63
201496_x_at	83.21	96.8	294.21	32.51	136.39	445.7	191.87	92.63	278.16	772.38	170.57	177.25	125.2	17.77	228.53	454.75	80.89	27.52	171.41	275.44
201497_x_at	341.32	84.6	1579.41	142.71	199.5	2942.17	275.74	466.38	1026.42	3730.68	280.01	118.86	567.63	74.62	65.93	1953.18	222.58	85.32	93.21	2618.14
201498_at	1831.46	1403.71	1455.45	786.55	1046.02	2195.86	1909.7	1742.73	1769.47	1202.69	1578.16	1308.28	1110.31	1130.11	1642.92	1282.66	1458.91	810.51	1926.72	2744.44
201499_s_at	2382.28	2738.13	2732.85	3213.08	1998.44	2557.54	2814.2	2613.03	3458.3	3421.35	2404.92	2586.41	2987.53	3362.96	2651.95	2389.83	3330.15	2299.59	2885.74	1717.41
201500_s_at	2537.1	2852.56	2973.55	1648.62	3428.14	2326.39	2847.42	3314.03	2520.82	3023.82	2206.89	1921.28	2190.47	1958.06	1748.52	2860.62	2188.47	2283.78	1827.14	2201.81
201501_s_at	2485.72	3139.14	2820.26	3796.09	1546.93	1635.17	1450.28	2399.95	2408.09	3212.78	1545.39	1707.31	1710.01	1633.67	1750.44	1427.28	1299.87	2159.15	2044.2	1261.18
201502_s_at	2306.15	3432.37	2054.56	4297.24	4544.29	4156.09	1724.92	2102.97	5145.98	2228.21	4296.37	2653.96	3039.82	2078.38	2491.56	3303.33	3790.65	1375.03	2151.24	6089.56
201503_at	1917.3	1455.31	2292.88	1764.14	1153.69	1970.24	1543.64	2488.94	2646.16	1953.2	1902.12	1141.7	1510.66	1899.84	1771.65	1246.98	2033.81	2314.93	2058.97	1321.12
201504_s_at	501.73	568.73	244.14	169.74	89.16	104.07	497.91	736.31	381.47	413.76	111.18	287.04	682.31	153.87	71.12	61.8	320.78	612.11	201.48	51.72
201505_at	827.46	442.25	287.72	233.96	348.75	983.43	506.13	357.58	341.55	224.85	1259.75	1545.44	785.19	726.37	1453.73	1234.72	1325.55	1080.58	1698.67	832.21
201506_at	1493.3	1492.5	1184.47	1022.57	1864.92	2139.32	1267.11	920.32	892.29	882.47	2548.03	2385.3	2608.07	1734.38	1821.73	3614.89	2150.92	2947.91	1610.9	1830.52
201507_at	1944.78	2004.93	2101.85	1691.86	2612.36	1989.24	1257.1	1833.84	1952.04	1450.03	1368.91	1091.66	1670.95	1646.97	1663.83	800.09	1131.34	1596.9	1146.55	1694.19
201508_at	1122.93	930.86	830.88	1498.99	2117.03	2030.04	1045.09	911.48	1079.26	1509.29	3319.49	4624.12	1957.63	2190.1	1952.22	3012.21	1976.86	2358.54	1195.55	745.8
201509_at	586.04	470.69	608.89	550.2	819.53	546.18	641.58	550.38	492.76	587.12	479.18	409.87	625.98	475.77	417.63	464.56	348.79	360.29	478.58	549.05
201510_at	237.13	111.14	114.15	146.88	99.5	261.94	340.19	83.8	190.38	183.27	222.43	231.77	142.63	153.93	196.51	197.24	244.33	228.76	203.99	177.41
201511_at	869.58	1233.39	1087.11	1252.47	431.65	693.2	912.96	888.63	961.16	677.33	1343.27	1461.37	965.88	1568.41	1454.23	1447.79	1409.66	927.56	1148.43	667.46
201512_s_at	1919.48	2090	2555.46	1953.91	964.58	1337.88	1778.01	1850.04	1060.82	1103.5	1055.97	1115.97	1233.68	1352.79	1065.11	942.79	1608.3	1463.72	1493.09	1032.99
201513_at	475.88	654.54	528.65	778.36	628.07	511.9	426.18	455.56	597.36	547.67	381.34	434.72	389.7	331.9	425.03	298.52	296.96	475.5	480.47	431.18
201514_s_at	2369.67	1961.62	2075.46	2476.77	727.82	1556.05	2377.29	2180.35	1967.94	1382.93	1190.36	1717.32	1802.91	1428.76	1159.85	1548.96	1574.93	1555.31	851.95	790.83
201515_s_at	2209.86	2366.14	2369.84	1968.35	1640.84	2036.53	2274.7	1945.67	2387.28	1687.13	1829.28	2686.84	2213.71	1643.81	2262.26	2045.02	2196.85	1905.16	2161.6	1789.84
201516_at	1468.71	1876.69	1819.67	1408.23	1436.26	1866.8	1185.9	1939.41	2253.34	2557.93	1140.49	1393.24	1421.93	2001.55	1125.44	1446.88	1278.31	1286.97	1243.59	1065.88
201517_at	1031.89	766.58	966.66	1452.12	1163.46	769	852.54	701.8	1132.7	858.08	1084.67	1113.75	859.52	971.62	1274.96	1036.74	994.08	1178.27	1137.69	771.33
201518_at	2027.25	1697.62	1613.05	1861.55	1586.26	1749.98	1668.55	1788.4	2131.23	1582.83	1650.94	1831.79	1532.16	1608.55	2028.81	1971.22	2277.62	1694.7	1677.33	1707.56
201519_at	4418.08	3690.77	5058.75	3938.26	4177.23	5362.27	3985.24	4662.14	5389.06	3374.14	3278.72	2873.61	2904.59	4247.44	3235.51	3305.34	2913.99	3166.01	4372.64	4799.51
201520_s_at	5781.64	9609.53	7420.29	5224.77	2452.04	4560.08	4763.53	7666.19	5850.92	7459.54	2184.62	1998.75	4816.92	2980.25	3396.75	1875.59	3953.41	4234.89	3418.25	1382.6
201521_s_at	501.63	576.22	364.26	647.9	71.39	239.35	297.87	457.05	407.78	363.08	365.95	350.59	549.22	314.28	273.86	516.56	511.61	538.03	325.54	66.58
201522_x_at	6905.83	8583.42	6906.84	12907.05	7576.75	6083.25	4559.06	7151.5	12960.29	12336.65	4547.23	5794.89	4429.57	6488.36	4358.86	3522.45	5165	5505.86	5182.85	4847.99
201523_x_at	2166.79	2700.72	2813.93	2528.17	1832.14	1251.94	2403.45	2234.13	2113.6	2682.64	1168.8	1604.42	1826.76	1268.42	1225.87	1975.75	1545.35	1410.23	986.97	724.33
201524_x_at	2827.59	3268.97	3094.37	2879.6	1913.55	2673.35	2969.22	3490.71	3018.25	2130.48	2330.73	2582.79	2720.97	2868.61	2103.56	2720.47	2425.3	2500.81	2552.71	2269.11
201525_at	7324.48	8338.66	9224.17	20568.51	42433.14	20347.81	11059.36	8406.14	18029.98	12689.64	12728.98	11313.41	8259.42	12212.84	10039.95	8157.61	12932.64	5586.46	5739.91	11711.57
201526_at	1006.64	1633.97	1518.38	2712.81	2015.67	1152.93	1239.82	1146.33	2246.82	1714.42	1564.9	1333.08	1581.47	1455.59	1667.13	1486.15	1375.13	1786.98	869.97	894.8
201527_at	3354.16	4736.35	3885.16	2794.44	3857.01	3736.57	3804.32	3508.05	4099.77	4228.23	2789.17	2804.69	3462.04	2953.08	2343.18	2739.84	2239.95	2897.29	2003.59	2350.97
201528_at	1741.9	1353.51	1624.28	1684.4	887.1	1955.68	872.62	1089.87	1287.75	1208.97	1041.55	1457.04	1687.78	983.05	1831.24	1022.17	1130	1109.74	1120.6	1528.67
201529_s_at	1099.14	1186.17	1091.17	2181.88	776.76	1212.7	1135.78	1068.54	1223.6	1134.94	1157.92	1382.3	1596.31	1022.32	1478.97	1280.01	1412.52	910.27	1184.36	611.69
201530_x_at	3398.91	3259.83	3524.87	2719.86	3481.89	4020.91	3766.43	4902.25	3619.96	3983.6	6703.88	6808.4	5266.31	8129.91	4672.61	6164.87	5651.57	6914.97	5054.15	3836.17
201531_at	2197.9	252.42	267.83	296.19	1825.64	1605.71	684.17	9261.78	2531.22	1867.45	2886.58	958.34	2143.94	474.27	853.85	1466.48	2926.14	1094.35	553.06	3135.1
201532_at	3869.75	3656.08	4065.07	4919.9	2330.07	3367.78	3641.38	4184.52	2718.11	2708.73	6142.62	3261.26	5948.07	4626.82	4017.57	4986.35	4696.74	6571.11	3802.15	2557.06
201533_at	1715.35	1384.88	2212.39	2154.13	1354.76	1731.35	1479.93	1667.14	2048.05	1831.03	1355.44	2718.54	2221.46	1446.52	2097.84	3482.22	1196.96	3447.47	1339.78	1263.03
201534_s_at	1331.22	1064.13	1315.16	433.03	358.5	569.19	716.7	1025.09	564.58	451	520.89	395.71	1540.53	575.32	1050.42	566.09	1078.15	707.95	808.35	1053.95
201535_at	3558.51	3134.62	3430.25	2894.68	2629.83	2841.23	2953.63	3395.11	2255.56	1996.64	1787.26	1742.16	2293.38	2099.59	1986.28	1899.99	1684.15	2232.4	2289.86	2959.13
201536_at	6619.68	10051.77	9267.08	5388.09	5298.75	4562.87	4202.3	8143.07	8259.59	10000.96	3879.96	2559.85	4557.41	4259.19	3525.99	2425.28	3279.51	3249.5	4385	3986.35
201537_s_at	2546.1	3940.08	3420.58	2553.81	1259.71	1335.67	2991.42	4310.06	2049.7	3643.45	1013.06	1156.41	1907.62	1414.86	1035.52	1132.39	1718.9	1677.83	1214	388.97
201538_s_at	2051.91	2438.12	2405.66	2416.79	661.15	1157.39	1506.29	2612.56	1565.83	2548.84	517.91	427.66	1186.22	816.73	625.85	620.55	1037.08	1050.25	754.93	280.07
201539_s_at	39224.85	52900.96	51578.53	36106.88	20727.7	37203.89	34014.9	43226.12	64416.45	57213.3	14362.61	16454.97	37019.45	20528.95	17431.54	16462.15	21819.33	22519.43	26114.78	10849.18
201540_at	39241.99	47425.56	48735.66	33334.8	47396.18	40454.34	35110.11	38492.35	92311.38	76201.38	30688.36	33193.54	36884.56	27624.81	27369.47	25381.13	26818.45	27327.03	32217.28	44267.31
201541_s_at	524.27	585.95	880.57	1088.96	862.65	785.17	743.67	885.47	1071.75	1046.8	455.43	556.94	634.66	527.17	760.63	373.78	760.68	681.7	567.81	846.75
201542_at	1283.33	1432.5	1312.83	1551.17	1387.53	1369.72	968.51	1501.84	709.67	1448.19	2133.67	1579.26	1598	1563.72	2231.68	1143.31	1042.95	1515.41	1412.56	1676.96
201543_s_at	565.13	698.33	638.54	723.7	404.72	627.15	348.17	866.54	599.37	1013.36	1192.51	816.11	1144.24	768.22	762.42	765.23	777.75	913.37	758.93	513.17
201544_x_at	3781.56	3855.57	3846.82	3605.96	4199.66	3543.41	4900.61	5085.14	5932.53	4805.27	5019.36	5216.52	3898.1	4880.64	4300.77	4706.81	3632.03	4604.61	4206.25	4292.47
201545_s_at	622.12	735.13	821.78	1010.79	863.12	736.77	811.63	771.6	937.9	872.86	1104.72	1087.89	628.79	870.06	1053.91	691.25	899.66	926.02	767.02	630.24
201546_at	2026.39	2028.99	2378.48	2458.47	1359.44	1771.93	1604.1	2126.12	2261.49	1819.89	1922.23	2411	1952.01	3404.14	2621.35	2864.52	2435.42	2790.91	2883.24	1257.93
201547_at	171.89	169.92	29	81.82	71.31	140.69	273.6	105.9	259.24	385.02	29.33	97.3	160.55	16.96	120.68	134.06	51.43	66.23	43.67	174.33
201548_s_at	311.4	239.25	360.51	75.85	468.93	369.63	258.39	406.63	336.67	164.77	448.49	967.06	519.81	400.8	510.97	664.38	487.96	457.85	646.38	430.52
201549_x_at	558.37	371.77	530.09	371.86	445.14	602.44	584.2	446.75	396.2	470.55	690.72	686.38	648.56	553.86	485.1	605.95	691.7	658.62	795.59	575.77
201550_x_at	7795.34	7391.41	6098.47	9758.07	13999.99	14328.99	9724.57	12707.59	13011.15	8797.03	20144.27	15493.96	12075.16	12720.82	10228.92	13665.12	12031	11977.88	14084.04	14088.94
201551_s_at	716.24	673.5	844.76	617.62	220.7	632.4	994.31	702.85	931.35	816.88	689.02	898.7	1225.94	604.93	706.12	959.49	1183.18	1220.04	933.87	276.03
201552_at	1287.35	1174.04	1173.71	1094.28	829.05	1570.15	1307.01	1565.35	1083.23	817.32	2367.29	3647.61	2520.48	1981.85	2681.17	3228.46	3086.57	3403.02	2557.79	1570.34
201553_s_at	4783.46	4826.82	3896.09	3023.35	5242.21	7533.91	4320.52	4064.48	3629.99	3486.52	10109.46	7659.87	7536.97	8218.49	7645.46	7682.36	6847.66	8995.73	8515.96	9093.77
201554_x_at	15715.5	16947.73	17681.66	14005.55	11441.45	12545.6	13270.6	15234.43	16130.9	21739.92	6002.81	8533.14	11283.08	9926.52	8079.99	5893.69	6944.15	7899.78	10774.09	5679.06
201555_at	493.48	844.03	809.54	849.37	1006.92	868.63	873.1	548.72	853.07	718.5	1051.8	1180.27	972.44	692.27	1135.33	1133.05	966.63	732.96	939.7	599.31
201556_s_at	539.37	710.75	702.85	1508.86	991.31	1289.37	1274.56	849.61	919.05	873.95	1756.93	1019.58	703.91	1157.43	1180.22	1341.13	1013.83	1715.08	642.13	897.79
201557_at	765.53	534.39	933.73	1286.19	949.57	994.53	1154.23	857.75	1030.11	811.5	830.94	1005.99	1002.82	719.67	1050.22	1008.53	857.31	673.65	887.83	837.4
201558_at	567.32	506.16	416.85	489.58	555.57	731.14	556.25	429.23	728.26	474.58	898.18	678.34	527.88	998.56	823.92	569.2	712.2	692.8	797.25	987.72
201559_s_at	1273.33	1533.77	1187.66	1031.15	1090.07	1134.06	1359.67	1535.3	531.43	634.32	657.12	817.68	1235.8	844.16	885.05	1483.69	1789.67	1507.36	1131.8	496.34
201560_at	895.56	667.13	341.84	489.3	882.19	1042.26	972.34	947.16	489.22	1082.94	1982.52	2660.08	1310.17	2349.39	2296.12	2034.76	2235.11	1782.83	2620.6	1281.16
201561_s_at	1185.08	1286.19	1212.4	462.35	729.42	1832.93	1308.51	832.45	1553.75	1200.01	1246.2	1569.94	1309.81	1367.26	1509.88	1522.4	1834.68	1147.05	1642.27	1743.64
201562_s_at	461.26	420.77	501.25	607.4	787.43	545.61	844.44	564.1	583.67	630.42	388.14	490.13	469.05	328.29	392.95	452.31	385.78	302.67	402.94	292.41
201563_at	422.34	363.54	293.43	417.36	428.92	340.61	382.61	378.66	109.92	124.35	445.96	455.21	185.97	348.16	274.57	441.89	364	274.73	327.89	398.42
201564_s_at	77.43	98.81	63.48	38.22	55.9	94.36	173.5	166.12	177.67	76.91	205.53	430.08	244.45	154.57	206.86	289.66	275.78	194.14	177.57	99.58
201565_s_at	540.3	624.46	507.43	359.06	784.37	1041.4	594.81	821.06	545.45	431.03	1320.22	1849.75	1120.34	1001.33	908.3	2103.02	1545.81	1000.56	1050.85	2246.72
201566_x_at	534.78	757.13	565.89	271.94	961.55	670.19	442.64	743.85	374.31	161.81	648.9	913.64	586.8	574.01	532.71	766.71	753.04	902.25	608.86	928.08
201567_s_at	2998.2	6658.25	7018.81	3293.1	2939.87	2350.96	3175.53	3822.63	2943.08	3399.22	1902.58	2744.81	3209.14	1748.48	3134.8	1324.03	2757.8	3269.49	3435.01	2628.03
201568_at	19205.65	23642.33	25135.7	27685	19573	13683.58	13390.07	20290.96	18271.77	26296.88	12075.78	11446.38	13842.32	15363.42	13303.69	8758.54	8223.17	15202.57	12021.01	20971.02
201569_s_at	1764.33	2076.43	2318.71	2130.98	1254.77	1461.55	1405.51	2065.15	1392.86	1335.8	1275.75	1090.46	1294.8	948.49	1070.45	931.99	879.83	1291.07	982.13	1674.93
201570_at	4312.8	4738.01	5328.33	6667.46	3317.26	3924.43	4285.79	5530.29	5741.84	6813.19	1606.77	2142.06	2769.01	1907.11	1969.68	1811.56	2048.21	2785	1875.71	2621.1
201571_s_at	738.58	788.2	717.87	718.9	750.43	619.22	578.96	843.67	619.08	854.67	563.15	762.6	701.46	680.74	651.96	890	922.93	814.57	537.6	300.88
201572_x_at	790.06	841.1	631.64	686.81	910.09	742.24	901.75	689.24	921.13	854.43	735.13	869.59	855.44	1173.36	989.5	1044.44	914.15	1135.38	812.9	647.5
201573_s_at	1557.04	2162.04	1963.03	1878.46	1514.43	1323.49	1373.77	1810.06	1377.12	2361.85	1506.51	1886.12	1810.76	3391.63	2048.94	1597.85	1329.27	2190.37	2424.2	1537.63
201574_at	1474.42	1744.12	1417.36	1345.3	1391.37	1189.47	1394.86	1753.3	1136.47	1268.32	1974.59	2270.93	2065.22	2633.04	2389.41	2368.06	1516.2	1896.07	2994.5	1276.86
201575_at	1610.4	1522.09	1369.65	1456.45	2355.53	1694.03	1171.4	1261.2	1803.82	1118.07	1889.54	2014.06	2045.75	2108.7	1976.66	2479.5	1572.99	1880.51	1793.25	2059.64
201576_s_at	1072.62	767.94	823.02	979.57	1531.89	803.77	1040.02	997.68	1007.85	833.36	920.46	1073.55	932.13	922.62	1077.37	1463.77	1148.8	1026.59	1012.28	1052.24
201577_at	1200.52	1444.34	1494.93	1562.42	1313.39	1415.91	1353.99	1510.49	998.1	1495.73	1916.08	2298.26	1545.84	3357.25	1749.76	2127.8	1989.4	1868.99	1988.65	1067.46
201578_at	1152.15	1221.99	1306.67	331.32	1117.95	1312.57	1726.86	1127.39	1059.8	1333.36	1203.01	1151.24	1118.61	971.38	1165.75	1138.01	909.62	1301.04	1701.96	2375.87
201579_at	557.03	501.43	448.99	541.94	939.84	784.95	1087.63	532.71	539.27	393.05	806.38	883.61	1182.48	767.24	715.56	988.09	860.14	898.14	971.18	935.91
201580_s_at	1666.13	1241.29	1464.16	1062.22	1529.8	934.05	1783.1	1324.74	503.47	839.81	1259.6	1313.42	1174.25	2011.09	1195.66	1549.79	1141.28	1335.72	1174.14	1319.78
201581_at	2715.48	3266.07	2954.66	1967.9	2222.57	2380.19	1867.84	1940.11	2559.19	2678.75	1508.72	2652.3	2120.45	1849.37	2898.47	2211.98	1344.3	2370.93	2152.17	1516.59
201582_at	107.68	54.36	62.89	38	75.18	54.68	83.83	37.75	91.67	44.36	201.15	52.98	101.13	113.88	58.88	219.26	271.93	118.43	150.36	156.3
201583_s_at	758.65	612.79	565.01	835.4	1439.54	602.85	842.72	624.16	778	633.25	416.57	587.52	528.1	471.21	515.17	771.49	662.86	509.05	477.69	447.55
201584_s_at	689.27	616.21	589.42	681.87	929.27	720.95	780.41	787.03	571.02	677.05	1290.1	978.2	690.69	949.71	819.94	1008.59	1040.22	810.22	1003.81	984.66
201585_s_at	814.48	928.07	721.4	635.16	709.65	1119.8	862.98	969.81	1141.7	1375.78	645.1	972.82	926.37	961.82	981.19	1354.06	940.47	882.56	926.51	661.29
201586_s_at	1304.94	1133.52	1144.3	857.55	690.94	2127.72	1395.13	1665.21	927.7	1347.85	2044.22	2054.81	1687.33	1273.68	1377.28	2111.62	1427.28	1561.93	1683.62	1174.35
201587_s_at	972.42	1521.81	1267.21	412.91	466.92	1092.93	598.1	755.44	987.62	1587.04	1793.52	1372.36	1330.2	2541.74	1489.29	1492.58	1313.09	1787.44	2216.57	1388.77
201588_at	7160.18	6265.36	6129.77	5658.29	6912.39	4837.08	5658.74	7472.49	5898.48	6001.07	5300.75	5279.26	5766.14	5909.79	5147.52	5520.05	4425.07	5808.48	5556.25	8114.75
201589_at	662.39	360.29	570.91	361.85	363.54	712.33	833.35	625.97	320.66	337.64	1219.4	964.53	880.04	1048.39	881.04	886.84	1320.62	804.8	1189.19	1056.18
201590_x_at	5663.42	4264.67	3410.94	4950.94	10019.02	5181.28	4977.73	5048.24	5848.92	5734.82	8380.6	8801.57	7919.28	8989.88	6224.54	11180.33	6347.06	10165.53	6738.25	6822.06
201591_s_at	1292.25	1326.86	1194.42	553.6	1372.02	1535.72	2488.61	887.15	1555.51	1087	2359.16	2981.13	2202.78	1577.95	2509.65	2500.82	2706.76	1766.43	2404.23	2828.47
201592_at	7978.92	6651.54	5999.58	7670.85	5189.24	5936.22	5471.67	6290.74	7701.14	9035.48	4891.96	5190.59	5739.23	4677.05	5354.39	4842.15	4350.46	4628.73	4330.52	6699.79
201593_s_at	2214.09	1611.67	1598.53	1528.07	893.72	1945.81	2122.32	2430.22	1516.55	1675.21	2643.64	2451.69	1710.89	3153.71	1972.22	2648.43	2302.71	2221.61	2260.48	2523.44
201594_s_at	913.85	1069.49	1123.25	1006.15	1405.13	1090.39	941.99	919.73	563.4	1036.66	1320.92	1764.02	1213.6	1668.53	1893.57	1753.63	1264.39	1741.75	1886.42	1007.88
201595_s_at	1491.97	1940.78	1908.72	1400.28	1112.94	1652.91	1492.76	1537.71	1194.37	1504.47	1482.43	1762.82	1580.05	1754.65	2032.42	1438.77	1930.9	1582.39	1937.96	1468.02
201596_x_at	412.91	348.63	496.68	465.34	527.93	544.82	351.06	263.81	311.57	351.83	395.06	365.39	408.7	379.52	332.38	299.54	263.57	306.08	341.41	504.14
201597_at	5228.06	5730.81	5159.51	5394.52	5689.84	5527.94	4256.14	5647.93	4270.83	5882.38	5050.49	5195.97	3431.55	6629.77	4606.18	4759.16	3746.71	3956.28	4915.96	4377.39
201598_s_at	1105.68	1208.33	1179.08	1171.55	1122.54	1289.81	1182.53	1410.33	1604.37	1236.86	1986.35	2103.72	1515.99	2004.92	1624.81	1883.94	1727.51	2114.61	1811.13	698.24
201599_at	3078.38	2087.03	1761.84	2099.7	1815.17	2481.57	1615.03	2269.75	1727.34	2010.29	1446.38	1542.59	1618.79	908.23	1591.24	1559.55	1118.33	1606.18	1405.2	1795.34
201600_at	14075.7	17381.86	15125.06	13730.43	10447.21	12960.72	11691.64	13177.77	16413.88	20380.43	5511.29	6439.2	11488.98	8442.53	7212.22	5109.63	5672.29	5863.79	7810.85	8098.48
201601_x_at	611.03	2029.4	1346.53	1244.22	3847.66	2439.87	2093.09	1764.3	1085.68	2135.01	19607.63	16732.31	14493.95	17964.78	15374.51	15693.73	19341.48	15441.58	12449.24	8709.04
201602_s_at	371.63	234.94	300.88	37.2	52.77	452.81	329.99	357.81	168.75	342.62	382.36	316.68	323.22	378.49	267.45	234.95	296.34	225.92	398.02	1012.17
201603_at	501.29	571.27	469.46	739.14	435.65	656.36	451.62	554.17	693.62	394.16	1270.27	1222.15	838.3	803.65	1261.75	1299.36	1212.53	894.15	1399.39	854.44
201604_s_at	518.34	642.98	551.14	734.1	216.89	719.95	631.9	309.43	457.69	377.39	687.61	757.12	736.07	684.76	699.08	1074.05	771.75	859.45	720.67	391.02
201605_x_at	369.08	661.46	655.61	850.78	1502.17	882.84	836.12	538.79	1431.03	1084.78	642.53	817.98	691.13	439.71	504.64	774.48	711.99	623.37	596.45	696.35
201606_s_at	1606.98	834.05	1095.59	1362.13	1083.44	1254.38	1101.22	1107.18	882.9	866.69	1516.27	1011.94	1169.32	1427.69	1304.35	1046.51	1043.35	1156.46	877.45	2480.15
201607_at	1122.51	782.26	945.02	900.91	733.67	1331.88	1202.36	1026.42	625.73	712.55	658.88	892.54	918.36	747.15	1011.8	1054.26	627.34	621.96	728.15	1171.19
201608_s_at	821.58	775.28	775.71	692.09	802.5	759.81	930.91	738.17	939.01	732.69	1158.55	776.01	1155.87	1035.86	821.67	867.11	853.63	993.56	905.48	1245.92
201609_x_at	2220.36	2625.9	3069.08	1930.91	2144.55	1328.36	1636.28	1752.87	1741.75	2646.67	1955.73	4017.84	2536.19	4505.13	2505.24	2449.71	2422.65	3556.35	3928.52	1572.92
201610_at	27.21	28.19	11.59	70.04	44.74	32.21	15.4	60.97	41.52	40.6	37.68	14.17	64.39	61.26	35.02	11.29	20.73	37.23	57.98	35.01
201611_s_at	1252.26	1131.51	605.03	1272.87	1076.93	705.58	1166.65	636.06	1068.13	1431.21	1352.37	2131.34	942.78	2350.58	2441.93	1558.05	1739.42	1879.86	2272.61	689.27
201612_at	4519.43	4673.38	4113.21	4178.74	2384.97	5371.75	3717.66	4610.79	4455.32	3991.24	4454.87	2509.12	3870.46	5178.46	3768.03	2242.6	3508.13	3747.65	4103.29	6249.3
201613_s_at	39.78	47.7	21.42	398.58	113.86	30.67	35.39	29.37	127.83	61.27	289.22	49.69	55.69	12.19	105.45	317.49	227.05	82.31	153.74	113.29
201614_s_at	424.34	108.05	304.36	51.8	64.61	289.28	126.83	197.06	102.2	295.16	308.07	190.07	242.35	391.81	156.33	517.24	229.82	300.79	274.42	98.5
201615_x_at	616.47	614.61	481.31	220.71	501.35	363.78	343.37	379.02	514.5	423.56	955.64	727.58	412.22	670.99	769.51	764.18	364.77	459.9	951.41	1817.16
201616_s_at	667.74	680.52	582.22	191.94	463.66	1480.03	773.52	818.74	469.43	489.01	895.81	983.47	936.82	921.61	853.03	886.61	1120.38	686.89	1385.41	952.46
201617_x_at	424.24	500.75	638.61	364.81	584.22	515.72	537.33	459.3	293.72	396.08	483.62	643.28	808.97	546.91	678.77	680.25	844.07	617.59	941.63	451.27
201618_x_at	944.02	674.77	685.29	1090.04	666.85	920.49	1036.86	576.44	1268.47	377.12	1046.25	898.7	664.63	885.64	912.32	834.27	787.95	820.59	965.61	450.09
201619_at	7777.32	8559.22	10678.21	8401.33	5108.41	7959.42	7298.43	8723.94	6629.92	5529.82	3363.89	4869.48	7294.16	3250.13	5854.1	3497.99	4685.7	5804.09	3741.75	3612.68
201620_at	154.16	319.36	364.78	272.48	312.56	223.1	228.75	408.65	191.96	95.91	844.46	536.52	617.22	788.52	562.59	873.17	834.42	516.97	728.82	357.68
201621_at	94.92	184.1	123.71	143.04	394.52	265.21	120.7	301.28	210.36	240.46	206.67	208.44	775.19	80.82	463.32	572.07	378.74	299.97	259.62	206.49
201622_at	819.46	847.44	865.48	845.57	1204.74	1247.55	914.46	960.63	1495.2	1760.13	887.2	944.4	932	789.31	848.27	992.5	733.66	795.7	837.52	1051.19
201623_s_at	5697.59	5802.27	6017.03	5104.39	3619.28	5501.61	5150.9	5161.33	2319.73	2411.8	5485.6	3752.78	3872.87	7279.86	4455.29	5150.76	3471.51	4405.23	5296.13	5137.95
201624_at	1031.77	1443.66	1373.28	600.03	1329.5	1055.63	812.1	1203.33	970.51	371.37	1236.74	1170.75	862.76	1515.31	1497.6	1567.52	1057.19	1073.35	1619.24	1636.08
201625_s_at	218.39	182.24	208.89	216.3	290.2	158.75	265.49	297.18	114.19	168.84	485.95	305.44	319.2	421.83	272.04	414.68	266.39	477.29	425.07	378.54
201626_at	500.12	242.77	311.2	432.14	339.56	328.78	428.36	793.18	274.16	192.38	559.98	715.86	448.1	523.09	657.96	666.33	468.55	944.06	537.89	478.79
201627_s_at	500.65	581.71	486.93	532.91	758.23	1150.12	788.08	877.77	479.47	420.09	604.14	665.08	697.62	417.32	615.92	819.38	741.72	979.58	678.19	390.28
201628_s_at	4233.44	3633.8	3543.63	3427.66	3724.01	4749.86	3939.05	5152.37	4665.43	3323.19	3317.61	2970.3	4388.36	4417.42	4124.83	3020.26	3809.95	3514.83	3889.22	3797.1
201629_s_at	515.21	641.13	550.51	797.76	69.25	302.3	158.9	505.43	465.13	589.15	211.03	492.55	516.97	326.27	519.36	331.26	642.15	782.39	84.22	44.53
201630_s_at	2576.19	2280.56	3069.33	2252.92	2443.64	2479.28	2855.54	3392.71	2436.22	2485.24	2320.18	2114.19	1987.3	2279.16	2728.82	2064.37	2514.02	2113.18	2796.34	2476.66
201631_s_at	628.6	382.63	844.21	471.05	570.94	724.7	888.74	1359.04	440.88	701.92	1252.37	1347.89	1002.32	1322.8	1011.48	1248.54	1002.73	1345.56	1866.86	899.28
201632_at	1418.78	1755.24	1830.44	1217.88	1138.28	1398.61	1767.02	1427.25	1601.01	1250.86	1539.36	1037.38	2027.56	1309.7	1338.65	1302.27	1243.34	1597.68	1043.63	1120.82
201633_s_at	454.66	493.05	755.09	731.08	655.66	531.91	741.81	414.44	878.94	661.25	395.42	383.69	624.2	488.82	366.02	556.78	519.07	489.73	507.79	388.52
201634_s_at	242.24	232.49	569.17	555.65	357.04	294.31	302.17	294.33	327.75	340.25	305.94	442.78	313.88	324.52	369.31	441.03	301.94	388.26	225.32	470.22
201635_s_at	12012.34	10080.42	9523.59	5857.51	2092	8347.75	10180.69	10764.32	4803.1	3895.92	3228.46	3805.44	7885.55	6779.45	5287.67	3088.9	4809.7	7472.55	5841.37	8572.86
201636_at	6942.45	10146.41	9287.74	10595.94	8796.38	7196.27	7008.12	6569.4	13586.68	12111.64	6776.73	7605.79	5856.56	5550.92	7482.4	4872.7	5481.76	6938.49	6939.88	5183.46
201637_s_at	8686.48	9144.78	7356.31	8440.02	5719.37	7403.23	7597.02	8294.35	9386.83	9034.25	7070.44	6941.58	6834.92	7879.92	8837.77	7239.93	5667.91	10399.48	7861.21	7020.13
201638_s_at	171.24	52.75	119.54	99.15	379.82	43.63	85.05	204.64	50.42	112.17	124.09	25.04	169.06	63.76	17.66	58.67	33.07	163.9	66.85	58.44
201639_s_at	298.11	370.31	273.88	546.62	649.2	406.68	403.08	297.1	605.51	114.05	933.32	470.86	402.1	509.22	719.79	1013.93	635.43	444.9	602.83	457.66
201640_x_at	934.87	798.16	822.78	912.21	451.98	616.86	835.09	1053.38	1649.89	1215.84	1286.91	1109.54	781.04	1464.65	1014.14	1084.85	801.72	951.2	830.51	504.03
201641_at	84.86	607.41	204.16	318.73	140.07	204.69	65.31	260.72	147.15	595.61	3012.14	3220	2336.34	1837.41	3232.52	2747.66	3762.53	2917.82	1140.73	1235.94
201642_at	2310.83	2266.76	1666.51	2501.07	2496.09	1893.98	1505.03	2163.74	2298.22	2154.52	3059.34	2703.08	2404.22	1884.52	2278.09	2952.93	3709.54	2596.68	1915.15	2170.22
201643_x_at	1854.83	2411.32	2161.88	2382.6	2603.69	2185.79	1906.12	1735.52	2591.74	1934.35	3032.42	2478.47	1983.95	2102.24	2275.73	2393.54	2190.64	2961.68	2404.03	2284.33
201644_at	143.42	160.38	168.63	177.36	445.1	142.12	178.31	134.71	232.9	199.99	351.93	352.9	106.32	116.15	132.33	442	101.98	435.13	99.5	97.09
201645_at	139.26	97.94	25.14	29.18	81.46	267.91	310.94	61.24	59.76	232.57	742.91	1306.62	505.29	1411.05	541.18	1150.47	516.99	1312.36	1514.27	260.26
201646_at	2488.59	1958.99	2143.65	2457.48	1275.67	1965.3	2609.01	2699.01	2373.5	2113.56	2051.82	2082.58	3661.89	2308.8	2761.93	2149.76	4536.52	3548.75	2467.01	1132.15
201647_s_at	2003.35	1926.26	1597.6	1126.44	1016.77	1318.36	2000.55	2049.51	1276.02	989.14	1525.2	1936.14	2602.97	2100.31	1662.2	1914.29	3326.75	2661.99	1827.29	866.45
201648_at	3273.41	5074.92	4192.09	2516.56	2541.91	2810.52	2774.97	3090.99	2538.77	2820.28	3474.49	3095.09	3391.42	4222.18	3723.66	3509.59	4461.46	4902.48	3707.59	2409.19
201649_at	813.14	941.41	438.81	977.46	1285.11	1372.3	819.88	966.29	1029.95	1174.86	7804.28	6026.51	4040.75	7576.78	5493.93	8797.29	8699.43	7820.11	3821.64	1649.59
201650_at	19.88	10.15	13.04	41.59	43.33	34.51	19.65	22.72	13.72	31.12	12.2	15.37	6.77	10.54	20.64	6.2	16.37	22.29	24.98	6.8
201651_s_at	1515.63	1695.55	1789.03	1718.09	1655.97	2007.18	1661.82	1323.9	2001.37	1931.89	2637.11	2295.66	2028.83	3369.9	3099.29	2215.67	2945.87	1863.61	2783.31	4222.94
201652_at	5732.39	4468.56	4516.82	5570.77	2962.86	3203.18	3007.68	5830	2911.82	3397.12	2811.59	2084.52	2688.12	3755.02	3409.12	2059.88	4172.77	2893.8	3147.26	3388.65
201653_at	2711.36	1574.49	2547.34	2091.14	1300.19	2432.75	2067.82	2239.08	1283.96	1733.26	1714.89	1898.34	2034.99	1867.8	2417.52	1986.87	1978.84	2237.3	2398.52	1665.2
201654_s_at	554.64	524.04	403.5	336.56	231.77	625.5	1045.06	926.12	633.3	368.77	250.64	463.85	629.73	220.85	289.7	563.8	389.06	509.13	450.9	229.85
201655_s_at	1874.65	1111.15	802.88	627.54	1048.21	2545.78	2540.35	1894.97	1915.67	915.02	2414.71	1670.28	2039.1	1593.92	1449.73	1350.66	801.54	1090.47	4510.29	3664.39
201656_at	1417.43	894.84	1441.21	410.5	840.48	1595.79	458.92	1184.77	177.48	375.71	1949.06	2113.29	904.27	1665.68	1448.58	904.86	843.28	1503.42	1867.85	1295.75
201657_at	390.83	338.38	470.8	342.87	294.76	239.68	281.94	434.28	330.84	149.85	201.63	193.06	274.99	234.39	293.54	305.14	521.23	254.54	220.24	222.51
201658_at	1506.19	1755.28	1978.68	1414.31	1745.25	2060.97	1771.64	1337.25	1515.55	1372.79	1041.43	1414.76	1170.07	1439.8	1548.16	1216.94	1003.89	1115.1	1426.31	2164.89
201659_s_at	1623.23	1501.41	1679.11	1458.45	1097.07	1149.58	1337.16	1668.02	970.16	860.26	891.67	1006.54	1218.67	1233.23	1057.23	1155.62	1533.02	1398.05	969.1	755.6
201660_at	1938.64	2025.07	1836.93	2017.55	1468.93	1746.73	1841.41	2213.27	2660.34	1464.84	2215.66	2200.37	1755.84	2855.28	2924.05	2354.28	2828.29	2681.9	4263.49	2419.87
201661_s_at	2040.66	1842.6	1845.59	1257.85	1287.69	917.4	1577.79	2756.81	2648.94	1333.39	2014.57	2229.9	1893.15	3128.12	3235.26	2214.49	2591.18	1820.41	4318.13	2285.02
201662_s_at	1440.46	1329.83	1562.3	1201.41	959.92	993.41	1356.06	2450.18	1334.54	887.63	1669.17	1580.3	1882.44	2779.74	1669.01	1962.78	1831.19	2358.29	3209.1	932.3
201663_s_at	364.82	347.42	391.66	359.61	234.88	538.96	600.7	477.95	443.72	389.79	612.85	574.65	683.42	300.51	404.42	582.55	1021.58	627.17	673.94	286.62
201664_at	525.25	404.43	636.31	585.88	450.43	494.73	349.44	398.33	431.41	405.46	984.11	807.53	524.88	427.47	638.81	741.74	549.56	630.23	856.32	603.08
201665_x_at	12853.29	16687.72	13801.3	21177.62	20477.48	18282.15	13912.19	14339.2	25563.05	24955.91	15449.37	13782.79	14335.28	18467.62	15574.94	11029.22	11362.32	15292.37	12820.72	18424.51
201666_at	1622.89	1450.18	925.64	1879.74	2722.28	2091.26	1541.34	1460.86	1366.58	1513.46	6541.42	9048.51	3698.34	6118.28	3461.35	10344.88	5824.95	6932.24	4648.38	2477.55
201667_at	727.12	686.59	618.83	204.63	510.99	657.48	611.43	1005.57	297.98	616.43	1074.15	1915.9	1518.55	703.44	1023.45	1001.44	990.78	1198.13	1378.11	943.74
201668_x_at	1059.21	566.33	499.04	395.67	657.19	1330.26	753.9	895.8	485.75	112.35	1027.53	381.97	751.24	843.58	383.95	817.02	845.24	830.94	591.37	672.56
201669_s_at	1755.81	1281.41	919.58	1288.04	1012.14	2071.44	1554.97	1303.07	962.25	963.09	2533.66	3243.75	2541.7	1653.27	2066.64	3820.33	2761.19	3284.2	2477.91	2090.28
201670_s_at	1391.51	685.16	652.39	770.17	92.06	1096.57	1359.16	1448.58	736.87	515.53	1810.76	1271.74	1494.74	1494.48	1029.5	3188.46	1924.57	1999.21	2139.46	2114.07
201671_x_at	2403.52	2000	2564.63	2165.35	1254.3	2325.02	2390.28	2980.91	1334.45	1270.37	1623.4	1551.43	1749.59	1909.5	1409.76	1761.05	1565.85	1527.75	1582.32	1893.35
201672_s_at	4619.73	4970.87	4218.48	4052.81	3423.28	3557.08	4492.08	5064.19	3302.34	3598.93	3858.93	3769.47	4115.1	5252.69	3459.74	3486.47	3361.29	4624.23	4220.32	4172.1
201673_s_at	9851.94	12026.22	12190.72	8122	7594.66	7521.56	9096.2	10993.93	10776.59	9679.67	3941.94	6123.46	7756.91	7391.77	5896.74	4309.17	5190.33	5980.23	7224.42	4512.19
201674_s_at	3857.79	3503.2	4509.29	3377.96	2305.53	3977.81	3807.96	4510.81	5699.61	4425.03	2784.96	3968.3	3192.61	4028.65	4902.8	3815.44	4186.34	3042.85	4124.35	4067.89
201675_at	5338.61	5207.56	6304.92	6581.66	3665.82	6373.86	5637.41	6130.08	6664.11	5866.1	3665.48	3624.72	4066.2	4132.46	5195.95	3668.29	4858.29	3676.09	5477.56	4073.95
201676_x_at	8563.41	7805.07	7727.72	7283.17	3850.13	7130.29	4963.39	7955.73	7497.61	8370.31	5426.11	5500.22	6722.67	7505.48	6682.96	3642.96	4476.3	9024.52	6662.24	7252.01
201677_at	685.56	465.06	878.43	816.2	829.03	761.15	877.67	677.54	941.66	855.73	477.68	474.92	523.45	509.95	469.5	395.03	402.07	472.47	460.66	311.68
201678_s_at	805.79	1000.32	1281.26	1685.8	1376.96	1085.42	1348.02	973.27	1273.42	1346.56	1035.19	993.99	1040.1	969.04	1075.42	821.42	1107.13	1094.67	740.42	885.98
201679_at	142.88	251.78	250.25	116.96	76.63	76.5	169.98	154.11	103.75	172.42	207.89	118.44	216.16	196.06	103.83	130.55	308.22	165.02	157.92	145.41
201680_x_at	1430.79	1499.55	1811.04	2004.98	1827.87	1699.46	1654.19	1689.36	1883.15	1738.46	1783.83	1653.27	1410.24	1615.06	1533.18	1454.48	1609.86	1313.64	1724.5	1701.55
201681_s_at	405.71	438.97	432.54	329.54	523.81	365.79	303.47	448.7	475.75	437.78	670.83	785.87	732.39	1374	1429.44	837.59	1253.06	1202.49	1216.1	441.51
201682_at	2499.63	1942.2	3086.8	1044.1	1066.81	2137.61	2097.53	2363.17	1825.65	2379.67	2177.62	2580.85	1581.1	2752.97	2169.23	1922.48	1894.54	2073.68	2850.29	3864.98
201683_x_at	947.35	892.51	957.89	618.95	747.98	1099.78	1067.58	1066.65	541.11	416.1	649.15	468.29	482.49	1330.98	638.67	672.3	1044.31	492.74	786.44	1458.51
201684_s_at	854.24	1427.56	1405.24	1763.97	1398.75	1104.98	1057.2	1209.13	1630.02	1316.85	1950.48	1414.14	1701.64	1876.99	1111.02	1413.91	1490.54	1685.93	1501.76	748.1
201685_s_at	649.45	1048.42	1258.35	957.07	673.42	855.1	891.93	1032.07	1164.17	1024.96	973.18	969.37	908.52	1103.37	1514.29	838.89	944.54	867.45	894.28	893.3
201686_x_at	752.72	684.86	799.66	618.43	555.68	520.77	841.6	774.51	1026.8	1406.11	528.73	591.35	683.76	528.24	593.43	409.92	703.49	728.29	437.87	566.8
201687_s_at	947.91	1394.64	1278.63	1014.38	898.68	1016.22	954.14	1059.11	800.61	633.84	1246.94	692.39	1063.55	1070.24	1275.31	724.57	1118.84	919.38	1038.23	1168.37
201688_s_at	360.66	450.5	330.52	546.47	192.94	375.02	365.74	477.78	295.03	443.39	363.21	345.55	523.76	477.84	402.71	528.25	1017.07	422.71	358.96	104.24
201689_s_at	339.43	434.1	339.79	444.11	271.17	325.23	296.2	323.72	336.91	316.92	410.33	159.59	466.71	370.56	390.55	367.34	866.09	290.97	344.47	172.55
201690_s_at	548.55	621.55	326.41	656.82	607.56	676.56	398.44	410.27	388.3	662.58	936.75	637.99	719.67	1065.66	1037.11	1326.85	1433.94	554.72	1074.04	355.57
201691_s_at	30.04	45.82	57.44	50.16	133.55	86.81	86.14	9.43	104.58	111.14	152.45	87.86	49.67	117.95	100.79	29.31	141.12	92.24	140.21	49.1
201692_at	420.81	364.82	475.25	411.21	639.45	526.52	645.99	490.8	569.3	404.96	529.81	379.38	453.32	637.68	411.04	473.57	483.71	550.95	478.23	566.87
201693_s_at	2015.09	459.89	419.15	643.33	1621.57	1798.03	1009.07	4196.95	625.46	583.84	2061.22	714.26	658.98	1567.69	589.14	718.06	737.79	563.05	1133.74	5962.29
201694_s_at	3073.84	488.83	454.83	744.66	4028.4	1492.91	1176.93	8186.52	528.44	623.6	4293.05	1097.34	2072.05	1537.39	1246.52	1505.83	2104.16	1043.39	1391.4	5716.56
201695_s_at	691.02	551.46	573.15	365.56	931.52	661.56	672.18	627.92	465.81	596.31	941.38	935.05	452.87	656.51	516.37	643.02	601.89	752.04	655.19	621.1
201696_at	2580.03	2365.08	2532.42	2150.35	1451.03	2521.64	2522.29	2646.82	2461.21	1866	2967.1	1886.73	2371.34	2213.95	2200.08	1494.54	2773.77	2261.01	2261.53	2018.69
201697_s_at	460.22	505.57	338.78	68.88	88.82	668	275.11	317.17	334.19	104.42	1210.32	1340.86	624.68	984.33	788.5	1133.82	1423.8	1085.82	1214.09	601.71
201698_s_at	968.12	1114.62	859.17	2356.01	2528.39	862.64	1240.52	896.85	1232.21	1863.36	1445.71	1411.49	1284.71	974.85	1208.53	1926	1273.27	1723.58	883.82	1245.32
201699_at	2142.45	1600.01	1725.27	1968.42	942.08	1306.1	1228.48	1856.7	1220.91	1570.88	1846.81	2284.98	1367.04	1592.92	2243.81	2237.65	1452.36	2440.22	2415.22	1810.29
201700_at	410.13	488.58	563.47	447.5	1028.88	619.96	664.5	298.27	332.06	529.24	1424.07	1373.63	835.37	1004.22	1438.69	1228	1710.74	1224.2	1103.17	782.35
201701_s_at	713.46	341.22	382.83	486.82	410.33	589.55	377.61	642.71	356.87	451.73	285.83	842.17	302.48	306.18	631.36	584.38	636.94	587.12	479.78	368.66
201702_s_at	52.04	45.99	43.86	92.83	74.05	62.34	98.23	93.14	104.17	142.06	250.84	85.21	70.33	709.67	114.7	57.21	188.02	57.49	197.86	506.39
201703_s_at	436.6	771.49	535.51	364.23	1092.66	501.18	501.22	583.17	870.08	619.04	875.18	1060.56	1133.49	993.71	680.88	1218.56	1225.72	716.6	786.89	589.08
201704_at	191.75	617.18	426.18	576.46	373.17	344.4	162.71	564.68	250.67	610.5	574.58	161.81	462.34	649.66	438.3	318.7	406.11	701.14	697.08	206.08
201705_at	4647.9	3833.99	3504.96	4181.95	3038.93	4252.5	4141.91	5673.19	5571.79	4959.44	4521.2	4688.2	4625.1	3977.99	5190.75	3562.59	3393.92	3694.85	5511.18	2640.67
201706_s_at	2458.21	2506	2849.37	2951.73	1034.69	2020.39	1976.51	2141.76	2666.81	2307.37	1151.77	1674.48	1831.88	1262.57	1910.41	1269.21	1394.93	1371.4	1666.05	1031.59
201707_at	326.94	411.89	323.28	558.65	112.48	446.78	265.56	355.91	502.48	488.96	309.45	501.76	382.12	410.87	383.52	263.91	296.27	414.87	451.76	284.59
201708_s_at	744.35	628.35	866.23	642.22	902.49	496.05	577.32	435.14	450.18	759.44	410.21	526.74	448.19	390.56	344.14	429.41	479.91	419.98	479.16	545.63
201709_s_at	436.55	757.82	815.2	1009.98	1633.03	266.73	474.94	501.72	1229.09	1039.6	734.43	768.08	593.35	238.97	652.05	1022.61	663.3	757.38	300.56	695.62
201710_at	104.52	140.39	111.4	111.72	64.1	175.99	75.14	217.98	209.27	616.45	291.26	91.92	57.57	52.8	26.63	95.87	97.88	70.92	52.54	137.47
201711_x_at	1477.67	1535.93	1831.21	1042.66	775.99	1192.62	2061.31	2021.4	951.86	818.92	1101.15	833.46	2003.06	1675.76	1468.42	972.09	3186.24	1708.19	2431.13	1449.19
201712_s_at	629.57	687.95	798.93	929.75	943.11	481.07	947.08	803.98	785.47	487.87	581.56	578.84	771.44	626.64	667.55	720.15	737.91	654.14	688.62	698.93
201713_s_at	1530.5	1690.74	1949.17	1474.72	902.21	1109.29	1318.77	1947.79	1756.07	1058.39	1751.27	1989.28	1728.84	1832.08	1864.11	1591.34	1762.53	2262.63	1939.94	1460.96
201714_at	930.03	972.29	834.85	835.8	490.71	1119.38	1005.33	940.63	1001.32	952.72	986.7	575.59	780.66	2122.65	769.3	724.41	1298.43	1073.69	1123.44	980.18
201715_s_at	262.39	263.52	217.19	143.14	119.04	294.44	563.62	319.58	895.36	700.93	488.48	826.54	611.92	695	777.45	988.64	928.91	432.5	491.59	139.91
201716_at	1439.95	2230.23	1871.3	2164.84	3110.87	1429.72	2122.73	1562.75	2115.91	2005.79	1771.57	1987.28	2023.93	1322.27	1712.68	1837.07	1910.31	1265.77	1244.5	1115.82
201717_at	1600.63	2508.22	2621.99	2989.12	2097.87	2688.27	1946.7	1795.97	2030.47	1708.33	3153.2	2403.3	2115.23	2515.75	2167.83	2423.62	2351.13	2658.28	2163.1	2293.54
201718_s_at	845.56	813.53	1090.41	602.63	938.09	794.31	1872.15	1055.94	728.33	749.9	575.38	803.38	1215.53	468.14	419.37	827.26	1110.28	910.21	722.7	194.92
201719_s_at	1278.21	979.76	1095.15	548.78	1163.55	1420.81	1135.16	1005.9	766.76	793.82	1438.07	1611.97	908.4	821.37	1402.16	1467.99	954.73	1181.93	1344.4	2225.69
201720_s_at	510.99	583.36	387.78	260.64	334.82	696.06	734.99	815.39	78.41	249.52	1911.88	1724.75	1368.96	953.47	562.04	3378.58	2054.74	2292.68	761.12	342.31
201721_s_at	757.05	1684.22	808.41	1066.69	743.91	1773.84	1381.03	1708	519.19	792.36	4440.11	5425.91	5677.83	3073.24	1761.64	7256.95	5836.32	3986.93	2260.5	1322.42
201722_s_at	2279.11	1414.59	1298.67	1285.81	1050.13	1746.72	1387.43	2053.75	711.84	1352.85	2009.91	1733.11	1766.83	1364.26	2095.04	1508.6	1482.07	2573.94	2384.29	984.15
201723_s_at	3015.48	2148.96	1860.29	2365.76	2332.43	2401.68	2805.53	3144.17	2365.68	1787.8	2001.97	2044.37	2152.02	2048.97	2085.51	1895.27	1752.64	2307.1	2578.17	2573.71
201724_s_at	904.9	882.04	685.55	728.36	635.34	715.36	896.12	898.99	591.56	440.83	934.11	751.83	612.05	765.81	818.03	657.95	668.48	1073.78	1160.06	674.38
201725_at	1489.68	1668.9	1056.6	1623.04	1455.71	1297.01	2012.71	2050.97	1693.77	1846.62	1716.4	1957.1	1592.49	2784.41	1572.59	2060.05	1838.62	1640.17	1971.41	1337.81
201726_at	2652.06	2702.49	2535.92	1600.3	2031.51	2388	1853.86	2776.44	2008.93	1512.48	3171.62	2024.89	2617.14	3397.25	2415.31	2143.69	3005.18	3305.44	3075.33	2832.88
201727_s_at	484.82	429.57	439.94	765.88	730.59	307.41	728.15	635.36	644.39	805.57	544.15	720.25	587.85	574.21	461.34	632.22	639.64	686.74	561.81	230.84
201728_s_at	1946.77	1103.34	1115.33	593.85	1293.37	1260.03	1561.99	2111.97	509.51	1036.68	963.33	916.42	867.23	1162.76	822.5	861.67	1099.4	627.02	1417.41	1451.56
201729_s_at	1162.52	1554.52	1713.44	1232.65	717.83	1357.78	1420.34	1743.35	2035.6	1516.02	1563.06	1319.84	1411.33	1150.31	1170.7	1770.97	1573.73	1764.18	1322.06	1078.7
201730_s_at	1300.34	1830.07	1838.63	1633.58	1478.18	2207.65	3300.56	1924.1	1591.63	1297.17	2397.89	1632.2	2017.18	1260.49	1407.81	2370.54	1719.21	1377.44	2863.31	3224.93
201731_s_at	1674.84	2047.11	2372.52	2493.01	3392.48	1876.2	2160.16	1757.09	2633.47	1965.04	2319.95	2656.73	2462.79	1917.64	2395.08	2367.86	2579.62	1814.09	2217.91	1745.75
201732_s_at	629.34	529.49	592.82	252	98.07	421.95	389.09	559.13	293.93	458.04	394.12	288.72	561.7	728.85	399.2	627.31	517.22	459.34	743.59	608.97
201733_at	435.44	609.96	928.5	378.42	201.34	294.18	698.08	345.19	320.03	229.07	369.09	622.92	382.67	252.3	701.87	679.81	548.75	563.03	575.42	389.96
201734_at	2222.83	2448.2	3093.43	1961.97	1930.14	1595.98	1914.21	2155.27	2010.48	1495.76	2509.61	2649.5	2728.39	2893.07	3240.88	2771.43	2830.25	3049.7	2453.54	2279.8
201735_s_at	1675.62	1370.64	1420.49	752.62	629.55	1211.54	1647.03	1907.86	633.16	973.87	1167.94	1001.98	1592.27	1794.59	1348.71	1559.65	1637.67	1612.79	1665.63	1000.95
201736_s_at	2353.7	1877.06	2317.7	1894.72	966.6	1993.42	2661.54	2684.15	1379.37	1742.92	1584.48	1109.29	2082.11	1734.31	1288.19	1475.73	2167.97	2290.82	1622.59	890.5
201737_s_at	3412.96	2985.23	2585.2	2052.59	1598.89	3625.83	2167.58	2691.42	3314.64	2404.33	2047.58	1511.15	2084.13	1928.75	2303.5	1190.75	2049.96	1415.78	2156.73	5761.09
201738_at	6079.92	6204.49	6433.42	3556.49	2871.77	4182.48	3924.51	5873.36	4998.13	5255.3	2823.34	3311.43	3638.51	2557.69	4511.03	2037.41	3079.44	3759.61	3291.87	3428.79
201739_at	2902.41	4412.6	2252.88	5175.24	1975.99	2264.72	5414.8	5070.65	4952.32	3433.98	2672.39	2583.13	3331.4	3381.24	2459.75	3737.35	1715.99	4258.53	7858.86	2258.68
201740_at	7785.91	11702.02	11678.28	9821.98	8273.89	7331.58	8413.32	8680.23	7656.22	10151.94	4720.47	4553.47	6366.57	5456.81	4309.38	4916.71	4602.41	5671.53	4244.53	6197.96
201741_x_at	364.49	356.93	366.13	116.86	432.91	384.01	495.91	322.07	186.38	269.18	279.01	309.43	247.35	178.63	268.6	283.63	333.83	198.32	268.39	190.83
201742_x_at	2254.43	3090.37	3233.24	2242.01	1286.13	1819.88	3497.39	2683.05	1982.98	1903.27	2142.37	2011.92	2972.28	1631.73	1683.32	2866.64	3448.98	3501.22	2122.81	824.85
201743_at	398.2	265.62	74.26	285.92	85.71	734.35	295.81	615.5	62.28	562.99	1335.89	2143.72	1850.05	790.87	481.79	3005.8	2500.5	2072.85	620.23	523.06
201744_s_at	1465.91	795	391.7	1112.79	1424.78	1673.44	566.21	1099.78	728.07	574.7	925.82	5664.04	3089.71	2528.61	4630.81	2461.93	4716.85	3806.96	4068.34	1999.89
201745_at	570.36	442.38	565.86	312.12	611.43	632.05	407.67	321.4	228.3	277.88	539.27	542.53	469.01	330.2	548.99	618.32	831.93	452.93	494.35	412.23
201746_at	388.54	524.12	470.41	529.19	769.57	430.12	474.93	274.57	309.72	456.01	594.97	589.69	481.33	592.86	473.51	709.6	432.7	448.72	504.5	486.31
201747_s_at	281.05	304.43	276.03	126.03	69.4	180.34	253.05	202.72	314.21	384.08	302	417.39	311.74	306.2	346.99	459.68	364.74	296.21	521.62	36.39
201748_s_at	899.19	838.77	1020.56	723.31	603.13	1266.05	838.38	587.41	1674.2	1180.92	1367.39	1225.79	1259.55	1103.53	1298.59	918.85	1095.01	1005.07	1328.85	1060.59
201749_at	299.05	340.48	401.85	140.56	414.94	554.62	492.26	358.33	775.79	520.8	357.11	597.97	496.83	208.25	449.91	376.94	582.17	386.85	361.87	757.33
201750_s_at	151.7	203.28	227.86	118.28	172.24	150.5	148.45	304.18	189.08	139.02	56.38	63.39	136.21	100.83	75.71	72.47	85.93	53.01	64.85	197.1
201751_at	165.22	170.69	173.13	214.75	315.19	171.54	212.68	153.13	257.89	229.69	917.66	483.89	706.13	844.64	591.75	453.98	1040.73	554.54	969.38	536.84
201752_s_at	1572.94	1289.32	1095.62	1169.45	1834.8	2242.3	2430.52	1406.76	1441.31	1835.53	2004.34	1398.67	2730.44	1649.91	1298.69	2357.46	3106.16	1655.18	1940.27	3027.06
201753_s_at	1211.31	840.01	792.32	943.67	1760.49	1525.47	1287.55	1099.05	1078.91	1101.55	1873.73	2458.01	1278.49	1198.2	1341.41	2217.63	2663.3	1004.97	1314.1	2292.52
201754_at	22394.02	24937.58	27374.98	28482.75	25904.08	19101.73	19475.01	19846.93	27102.46	22187.55	11058.13	13819.75	18718.3	11875.35	15004.72	10340.09	9952.78	14296.94	12545.36	18814.06
201755_at	101.33	86.27	81.51	39.9	45.55	73.33	49.44	66.02	94.73	124.82	237.17	79.36	240.17	37.04	148.31	159.67	141.84	108.95	97.65	182.39
201756_at	2756.9	3888.92	3370.66	4388.64	3329.57	2081.51	3379.15	2681.06	3175.01	2118.6	1863.24	2281.01	2647.31	2566.59	1798.21	2518.59	2770.18	2556.33	1700.82	1879.51
201757_at	11747.54	8576.52	11122.27	11166.64	9405.13	11581.32	7494.9	11373.5	13794.99	13647.09	9143.56	10390.35	9238.44	8381.25	9770.36	9315.75	6752.97	8504.06	6420.62	15273.86
201758_at	4442.79	3964.11	3351.22	4098.32	3351.68	4054.46	3140	2699.66	4040.21	3647.03	1999.04	2817.48	2230.26	2678.71	2424.4	2919.4	2835.93	3334.69	1994.18	2745.82
201759_at	223.07	178.22	225.37	205.51	201.86	84.7	301.03	150.67	288.14	117.02	30.69	138.68	223.24	116.37	229.11	106.18	46.88	283.7	105.52	139.66
201760_s_at	5422.19	4158.83	4924.44	3175.31	3400.79	4621.03	3349.78	4008.43	3347.43	3563.87	4679.98	4167.72	4797.11	6236.38	5853.66	2642.98	3751.94	6241.73	6724.43	4136.97
201761_at	1105.85	1075.22	851.78	1330.82	1130.33	1302.52	1494.5	819.43	846.08	1311.75	1751.23	2033.34	1646.21	3385.29	2513.37	1326.04	2697.04	1895.6	2542.96	1252.08
201762_s_at	1539.91	1216.51	1187.1	1661.64	1282.72	1299.45	1236.15	1738.37	1619.42	1652.69	13081.37	5677.56	4498.15	13974.35	5100.29	11818.65	6174.19	10114.39	6589.73	2752.97
201763_s_at	406.11	216.11	199.07	451.99	192.98	178.84	183.53	267.34	335.63	89.31	275.02	363.49	430.19	589.34	319.78	277.57	443.21	356.73	354	360.27
201764_at	256.92	279.92	268.8	307.5	470.89	240.35	289.8	164.89	292.35	228.6	820.24	204.42	194.99	488.62	683.68	545.74	776.73	406.23	402.74	373.6
201765_s_at	397.45	376.9	429.34	237.59	492.36	705.36	90.52	508.3	355.33	115.73	995.98	1182.29	987.45	1004.95	986.94	1738.38	1623.06	884.14	765.32	972.07
201766_at	374.74	278.39	253.28	355.4	307.39	325.95	453.25	261.79	295.84	241.79	163.89	299.53	159.78	221.5	264.32	278.11	148.87	119.7	168.14	247.42
201767_s_at	491.48	340.65	401.91	642.21	133.95	686.37	326.28	330.73	315.5	91.35	665.97	945.43	640.84	1178.1	716.14	726.21	672.73	552.51	857.49	763.22
201768_s_at	1515	2136.59	1858.25	2768.76	1802.56	1522.65	1580.34	1622.41	1926.02	1943.54	1098.79	1043.32	1833.56	780.99	1054.2	1503.02	1403.36	1211.41	1070.55	808.28
201769_at	2143.03	2715.81	2169.48	2096.98	1424.2	2183.51	1371.39	2273.29	1604.99	1849.12	1788.06	1684.66	1892.51	2549.57	1967.43	1762.36	1520.71	2955.34	2130.26	2297.15
201770_at	687.27	929.75	985.11	511.21	757.31	1210.02	1191.48	940.46	1162.26	1248.55	1507.37	1238.62	1063.52	1033.71	824.24	933.42	929.38	707.94	1050.25	1257.91
201771_at	1692.32	1662.66	1574.2	1920.65	1496.47	1654.85	1376.17	1926.43	2308.51	1898.71	1198.11	1896.6	1484.24	1688.11	1668.66	1791.78	1534.63	1733.46	1463.66	1320.4
201772_at	1014.31	1229.95	891.99	1160.72	468.34	771.33	1096.04	1137.27	1387.38	750.77	699.03	1025.17	1398.22	2013.61	1204.8	1649.42	2096.61	1268.82	1776.18	654.93
201773_at	2528.6	2085.97	1958.44	1383.77	1142.42	2263.34	1475.03	2127.7	2219.67	2370.97	1758.66	2376.07	1864.91	2222.63	2420.03	2745.08	2429.9	2459.17	2609.45	1379.33
201774_s_at	394.27	392.6	405.15	377.34	442.28	337.88	383.44	343.4	405.05	614.46	391.27	363.88	419.97	412.09	461.9	471.84	346.14	265.64	312.37	482.96
201775_s_at	1839.83	1442.77	1635.42	1545.51	2106.31	1800.57	1991.7	2063.07	1323.52	1781.49	919.35	824.87	1396.5	900.64	821.85	1116.24	1468.73	1216.34	1059.86	739.02
201776_s_at	871.91	892.51	962.77	837.63	827.26	603.5	975.06	947.02	459.86	331.79	821.2	666.22	1023.25	515.02	803.22	975.24	1521.99	1192.54	744.97	348.53
201777_s_at	1187.37	1076.96	949.2	1036.82	579.59	1004.96	902.87	981	796.66	561.75	672.24	534.87	818.98	615.61	612.13	703.68	868.12	914.09	742.93	753.24
201778_s_at	5301.35	5373.82	4674.46	4559	4753.01	4522.25	4469.2	5301.6	3705.99	4600.89	4575.37	4881.48	5523.4	3603.14	4898.98	4455.94	4692.8	4691.18	5108.67	5035.53
201779_s_at	3022.45	2375.35	2584.94	2217.69	1711.96	2142.12	2707.48	2973.57	2865.68	2457.95	4569.96	5606.3	5138.86	7975.91	6909.24	7106.16	5352.54	6478.32	5464.09	3785.3
201780_s_at	1210.97	1024.17	852.8	1231.12	749.22	996.84	609.34	1006.96	750.69	643.06	1523.75	2524.16	1805.44	2600.9	3588.21	2715.16	1904.77	2436.6	4114.87	1042.27
201781_s_at	685.49	691.21	659.74	1174.55	544.21	516.95	721.81	678.56	955.51	695.52	468.31	556.21	700.96	675.75	486.75	788.52	696.21	750.32	419.74	331.21
201782_s_at	1502.39	1744.48	1502.09	2359.31	3619.78	1639.1	1506.35	1641.19	1751.73	1565.59	1479.21	1689.3	1490.07	1131.39	1338.15	1735.67	1945.09	1201.63	1135.42	1426.28
201783_s_at	1704.12	2642.46	2276.11	2955.79	3488.46	2621.22	3100.28	1694.9	2008.33	1879.56	2113.24	2184.97	2612.29	2591.7	1514.36	2624.78	1681.84	1470.77	1891.49	2135.44
201784_s_at	1814.58	1743.23	1713.4	1867.77	921.58	1317.29	1329.66	2282.61	1040.7	1251.99	2451.06	1605.28	2198.04	3412.01	2659.08	1868.32	3018.33	2731.61	2545.91	2212.99
201785_at	2928.02	2872.26	2542.91	2737.2	4596.86	3094.7	3363.73	2447.57	3073.55	3097.08	2672.58	5226.59	2716.65	1922.73	2489.26	3035.12	3500.38	4129.57	2384.06	2487.28
201786_s_at	1042.7	1101.69	1009.93	990.94	1181.81	1272.81	938.89	1078.32	876.49	887.09	4769.58	5116.41	4332.1	4012.38	4321.28	5579.01	5632.42	5329.93	4034.7	2359.32
201787_at	87.32	302.93	299.03	158.12	937.61	780.14	221.76	246.92	578.25	284.13	154.22	637.62	575.67	61.44	262.78	294.41	245.03	268.48	62.87	223.39
201788_at	883.07	961.45	1118.17	1486.2	1903.71	906.48	1180.12	956.26	1363.41	1489.05	1353.63	1487.85	1266.3	1174.59	1444.04	1139.83	1131.51	933.36	1300.41	1905.95
201789_at	87.85	23.4	30.37	116.94	175.56	205.43	32.89	157.74	34.28	65.86	65.22	239.56	90.78	22.39	12.06	189.5	37.97	14.88	19.49	158.43
201790_s_at	477.52	538.9	836.75	714.81	639.77	502.14	493.97	638.34	642.62	778.24	167.88	312.81	457.57	359.34	314.81	138.62	299.04	365.66	479.23	266.83
201791_s_at	449.66	434.39	547.27	328.1	244.63	543.07	328.3	356.44	260.88	566.58	221.09	295.11	227.44	329.32	248.58	307.23	243.84	223.26	351.6	431.18
201792_at	101.71	168.14	125.41	115.78	314.7	252.37	400.22	132.95	243.28	166.05	631.26	1666.06	732.99	683.48	1046.99	948.26	525.34	1230.36	536.49	415.97
201793_x_at	671.66	398.92	595.89	293.43	618.65	486.39	664.05	703.11	271.23	658.97	196.83	353.4	506.45	487.84	149.67	299.06	333.61	190.11	367.51	381.59
201794_s_at	933.55	1345.17	1091.37	1259.9	1556.52	1379.57	1434.42	1183.33	1214.53	1248.68	1277.76	1381.97	1735.38	1512.07	1026.62	1067.47	2021.94	1178.72	1341.47	1034.38
201795_at	496.42	931.41	803.51	837.63	465.21	1109.13	838.85	1092.41	511.27	629.69	1407.53	524.8	745.93	701.79	569.32	914.04	1013.36	998.57	820.52	1195.1
201796_s_at	81.87	131.03	142.71	173.32	141.24	96.58	468.41	230.91	704.47	257.52	344.74	70.7	425.5	412.96	56.23	111.19	98.1	232.59	229.69	190.07
201797_s_at	438.41	437.79	399.04	330.07	502.8	622.09	287.08	489.73	770.24	549.41	443.11	701.77	426.04	1126.19	588.33	663.32	396.89	430.61	774.4	354.04
201798_s_at	564.49	614.75	356.95	342.71	854.16	860.71	560.52	406.08	318.43	320.47	1087.8	1658.84	1510.14	1365.14	1198.59	1325.29	1933.43	972.81	1373.87	1186.49
201799_s_at	1184.2	1564.24	1271.13	1715.31	256.6	1248.24	1051.33	805.36	1861.24	1344.91	701.81	1099.65	1680.88	1334.43	1035.67	1273.13	1586	1337.57	1020.8	411.98
201800_s_at	2131.94	2120.4	1334.98	2079.97	1232.46	2481.1	2022.28	1746.33	2051.89	2053.06	1622.61	2151.68	1874.34	1410.92	1632.9	1859.48	1843.84	1751.71	1541.64	1130.73
201801_s_at	1265.58	1431.32	1770.63	1861.27	916.32	1685.62	2038.22	1703.16	2008.49	1891.78	738.83	1235.24	1551.45	274.36	733.41	1000.6	998.05	948.44	715.31	298.64
201802_at	1246.79	1136.64	1647.04	1932.97	1270.27	1119.38	1461.23	1229.01	2686.55	2255.73	1255.93	1017.58	1260.28	588.61	1068.95	1169.41	994.62	1087.61	681.43	554.25
201803_at	4356.45	3100.81	3034.53	3978.63	2528.13	3587.52	2415.74	3477.23	2612.79	3272.78	2231.12	2985.43	2635.14	2980.63	3045.14	3403.32	2827.81	3731.84	2949.22	3354.26
201804_x_at	1157.54	1211.14	1128.02	1457.06	912.26	1655.14	2328.23	1959.93	2394.04	1641.99	2713.85	3229.69	2013.43	1953.33	2083.88	3431.58	1994.52	3080.72	1277.2	1009.25
201805_at	1728.63	3648.15	3964.97	3818.88	3030.45	1564.7	4061.35	2521.14	3366.05	3244.85	2383.84	1687.42	2030.38	1994.49	1583.51	2059.85	1873.38	2134.09	1022.89	846.5
201806_s_at	181.56	112.22	95.82	240.61	235.79	306.59	363.18	156.84	456.73	537.1	160.04	408.46	155.77	211.49	358.11	269.56	222.95	201.3	258.77	195.76
201807_at	3211.73	2879.88	3038.34	2384.2	2140.61	2843.52	2455.09	3035.95	2714.8	2272.5	3366.03	3121.31	3251.09	3471.64	3400.21	3399.49	3279.59	3022.06	3401.68	3250.96
201808_s_at	566.27	559.32	556.7	347.29	314.58	489.02	844.9	646.21	305.36	105.84	288.27	512.86	523.83	261.92	272.88	542.28	495.64	507.42	453.15	214.28
201809_s_at	1150.34	927.27	896.87	386.62	778.82	784.16	963.42	888.54	1115.01	535.19	933.91	1012.5	818.33	742.8	815.92	877.74	630.2	825.91	1359.92	1759.51
201810_s_at	878.33	401.65	476.96	482.08	223.14	1601.76	1236.43	638.75	118.32	693.08	2155.98	1284.72	906.19	2198.08	1038.88	1142.74	1575.37	539.81	1634.59	1612.33
201811_x_at	1360.36	1236.19	1746.41	972.13	1295.07	1703.04	1224.23	858.62	618.18	1584.23	3868.86	2441.23	2344.98	2318.24	2265.37	2564.67	2139.74	1782.08	1588.95	2269.6
201812_s_at	23634.49	18426.06	16864.48	30765.43	22689.05	21201.14	15591.78	19330.43	23881.07	28027.57	14441.52	12333.77	13664.9	10334.66	13104.42	12103.66	10350.79	13642.58	10019.6	18039.03
201813_s_at	613.66	246.16	163.4	236.39	174.69	978.28	370.7	596.45	236.85	827.9	523.15	538.12	387.01	845.6	309.5	443.76	622.19	290.05	644.52	1023.91
201814_at	1273.18	1392.6	1120.13	1323.6	1661.31	1195.22	975.86	696.03	1035.72	1330.88	1093.55	1291.35	1091.01	1117.05	1093.25	1642.95	1654.95	1048.58	1153.23	1116.75
201815_s_at	720.7	865.4	869.5	482.99	1800.35	618.92	687.58	426.66	450.94	579.17	618.77	520.19	562.17	465.23	476.21	608.2	541.32	522.69	442.37	366.63
201816_s_at	12472.68	18080.73	17726.84	16677.02	10343.78	8460.62	7106.54	11685.73	11465.12	12528.79	4427.82	5834.12	8557.92	5286.88	7540.67	4220.59	5463.65	8894.91	6539.26	9111.63
201817_at	2031.58	1934.8	1739.92	2447.94	1453.31	1706.92	1588.27	1897.62	1670.48	1698.39	1741.7	1658.03	1768.76	1831.07	1954.16	1317.38	1513.19	1724.24	2349.66	1044.07
201818_at	32.51	45.21	54.95	94.6	105.74	63.42	48.72	145.71	35.77	45.86	470.94	372.78	131.76	353.48	266.29	497.08	466.53	284.85	245.82	132.45
201819_at	521.28	406.31	339.35	547.64	761.84	554.01	489.54	349.11	499.9	509.21	459.84	308.29	349.36	277.03	374.48	480.96	489.85	365.14	392.68	338.63
201820_at	38.2	30.86	17.66	71.57	64.68	54.41	56.82	54.36	62.46	143.39	121.97	144.11	39.31	95.46	64.49	90.98	31.64	57.78	29.24	57.59
201821_s_at	2370.99	2970.69	2747.03	1589.91	681.28	937.44	1035.38	2264.24	1502.14	1453.42	1004.22	1493.84	2105.07	1337.38	1299.31	1278.22	1173.85	1701.85	1662.55	686.12
201822_at	114.78	140.69	166.15	268.42	378.5	105.34	138.13	190.23	81.8	418.87	97.69	112.61	142.38	63.74	78.88	114.4	115.07	116.51	191.53	183.49
201823_s_at	947.57	1126.16	1159.31	1182.45	665.04	597.71	875.19	1073.72	649.61	784.89	617.43	783.63	895.87	635.77	655.98	570.74	898.51	1091.21	760.55	354.29
201824_at	1046.57	1028.58	1265.82	693.94	732.94	831.74	817.71	1285.06	453.71	508.11	866.08	870.82	812.33	1061.15	1141.69	508.65	922	804.48	928.66	1062.45
201825_s_at	875.96	1072.79	1166.17	1124.34	127.21	834.92	1019.04	1138.33	1497.17	1463.15	737.96	860.68	893.93	1283.42	954.96	1536.54	800.2	1611.91	646.82	576.09
201826_s_at	1360.62	1279.6	1315.34	1097.7	949.48	1048.63	767.19	1382.89	1017.88	908	696.84	844.31	819.28	919.15	744.02	587.45	1044.19	823.51	774.93	895.37
201827_at	249.87	316.29	243.95	309.78	287.36	289.46	322.53	205.27	548.28	323.23	431.29	633.07	303.07	158.66	446.1	497.07	263.46	204.74	276.45	318.65
201828_x_at	5245.8	6099.76	5478.5	4935.84	5827.7	5575.81	4415.09	5598.27	4841.8	5117.63	3419.03	5116.24	4519.05	3034.82	3164.09	5116.44	4466.2	4103.91	4188.17	3436.46
201829_at	812.23	605.71	878.5	849.69	864.06	852	837.17	810.07	638.75	723.84	762.38	966.66	839.05	736.63	1139.82	792.35	947.94	619.53	895.54	1145.2
201830_s_at	837.66	496.67	650.02	151.71	298.95	1013.67	1404.05	1050.12	484.89	499.66	871.65	1283.99	830.51	474.55	1151.56	767.61	1363.72	836.86	815.01	294.25
201831_s_at	5871.3	6038.28	7091.41	4328.99	1358.39	4473.25	5147.35	5882.48	3171.71	1620.48	3637.94	2004.56	3927.31	4012.59	3072.08	1737.21	3228.54	3505.42	4320.88	5770.78
201832_s_at	9665.96	8997.17	8980.57	10918.39	5088.36	8654.97	8869.75	9076.11	16313.05	10432.39	6428.61	5744.4	7292.65	6866.71	7722.81	4067.54	5548.44	7184.47	9863.6	8591.87
201833_at	1809.44	994.28	982.67	1476.91	652.51	1330.28	909.82	1293.23	646.65	632.47	1611.5	1877.55	1443.62	1455.89	1994.09	1507.57	1607.53	1334.17	2419.06	2226.74
201834_at	343.45	447.38	573.78	386.98	397.96	465.13	338.89	355.43	167.09	310.32	320.22	488.42	481.01	375.11	494.48	363.47	344.33	484.07	403.94	283.29
201835_s_at	742.84	536.33	658.35	1103.57	1179.51	721.45	1038.58	732.13	740.68	1249.86	504.73	732.67	555.8	546.67	571.35	608.9	810.58	700.98	554.05	419.26
201836_s_at	493.7	538.39	607.33	504.2	546.08	518.2	425.76	422.95	362.44	429.6	464.34	537.8	397.41	444.88	517.68	559.29	733.91	592.4	517.03	510.85
201837_s_at	912.02	1010.53	987.57	731.76	1032.34	763.18	973.87	978.22	789.44	910.88	1144.44	1135.75	991.34	1191.01	1137.85	1125.67	1232.82	1369.96	1182.26	1259.4
201838_s_at	650.14	811.32	704.91	713.37	1250.22	538.13	771.25	653.92	637.43	539.2	439.67	601.87	582.21	448.11	546.48	400.79	550.84	502.58	406.16	407.28
201839_s_at	111.55	144.37	166.85	33.54	71.38	46.8	177.87	5.38	102.94	41.09	81.4	48.89	104.53	95.17	20.46	52.49	65.18	104.28	76.95	13.53
201840_at	2336.64	3624.14	3951.77	4151.63	1689.07	2522.57	2371.93	2303.2	2559.31	1892.28	2554.26	3017.37	3204.19	2291.18	3688.26	3298.88	3931.33	2449.09	2585.59	1987.16
201841_s_at	15640.53	11246.31	8659.94	15278.51	12543.66	17744.75	17772.45	24587.05	33037.7	17545.77	18586.75	30218.88	23341.84	33884.11	30203.12	24436.36	30648.88	29746.2	31834.36	13653.11
201842_s_at	994.94	787.3	698.1	1267.67	2724.78	2155.33	1344.07	738.36	933.66	1304.35	1896.99	5384.22	2919.65	1725.72	1302.4	2643.7	2861.21	2364.57	2354.6	2421.82
201843_s_at	269.73	173.02	92.84	142.3	628.33	342.27	221.45	116.69	204.8	96.98	424.57	934.75	475.22	352.81	288.38	836.59	504.9	368.43	350.4	494.47
201844_s_at	1069.81	901.47	1271.63	919.7	1678.06	1098.91	1421.97	1027.74	738.56	970.41	809.47	656.78	806.58	1107.79	815.61	870.24	1344.86	613.34	1081.38	1468.69
201845_s_at	330.69	244.82	409.86	350.67	301.03	392.52	321.34	376.94	220.42	207.51	633.09	545.33	560.08	499.81	664.09	629.47	821.48	475.45	577.97	708.53
201846_s_at	739.65	816.12	885.04	618.89	830.04	826.13	873.64	991.42	808.22	794.82	826.31	742.56	851.33	1006.17	838.25	713.93	1146.97	604.79	1213.28	1111.89
201847_at	1588.87	1381.21	1461.06	1210.19	1694.94	1666.48	1250.23	1430.02	907.71	1190.27	2561.8	2249.96	1963.83	1161.52	1345.28	3859.22	2994.66	4578.38	1449.23	1674.28
201848_s_at	2338.51	2348.81	2512.64	1943.1	1021	1977.79	2722.52	2669.53	1729.99	1742.18	1628.41	1353.96	2812.03	1565.64	1647.95	1430.31	1869.47	2632.71	1080.39	1280.94
201849_at	5019.12	3373.48	4896.84	3168.83	3187.63	4798.08	4011.92	5553.65	2719.82	1732.55	3875.33	2571.67	4570.89	3648.32	3984.17	3076.72	3580.42	3618	3641.49	5723.74
201850_at	293.23	316.81	319.96	620.83	442.01	311.4	410.47	235.08	346.76	90.85	353.3	449.79	300.31	327.13	282.5	823.33	427.54	387.64	251.99	291.99
201851_at	114.16	217.76	89.93	197.81	121.12	102.69	107.55	108.88	119.82	74.98	574.23	708.87	385.6	491.15	360.04	180.19	304.52	324.78	468.56	566.19
201852_x_at	14313.47	4809.11	2713.45	2274.74	1690.66	11354.7	8596.45	9757.77	3980.39	7806.86	6921.39	14343.17	16061.83	12798.49	9482.15	12603.88	14994.51	20204.84	14953.89	7089.3
201853_s_at	604.9	665.98	783.5	954.81	857.34	592.5	987.3	591.28	595.92	736.69	1421.32	1734.73	1024.72	825.65	1059.75	1389.84	1598.28	1247.72	1110.64	704.53
201854_s_at	1499.73	1604.85	1278.07	1337.01	1665.81	1465.36	1557.94	1482.67	1208.69	1431.47	1100.61	1033.56	1722.1	1650.98	1354.62	1257.54	1076.67	1235.01	2245.22	1469.71
201855_s_at	605.67	690.21	497.26	765.24	710.92	372.28	526	486.1	476.14	445.77	1237.9	920.63	824.94	1307.76	1348.59	1265.05	985.33	953.67	1851.25	731.35
201856_s_at	1286.42	1633.45	1487.52	1005.67	1071.47	1204.66	1493.62	1607.86	1090.87	926.16	746.83	1056.62	1203.33	1223.52	846.58	869.52	1128.47	1425.55	1291.26	1795.67
201857_at	2442.1	2718.84	2560.75	2317.14	2319.83	3563.83	2934.6	2386.7	2599.09	2040.59	2669.59	2939.33	2699.05	3643.6	3133.16	2290.5	2581.84	2598.51	3534.36	3540.47
201858_s_at	802.23	877.1	603.84	439.3	384.66	586.38	969.93	1871.47	341.21	527.43	2221.8	1885.13	1429.49	984.49	1028.33	3148.72	1927.4	2338.71	1081.39	886.17
201859_at	1445.46	1726.72	1404.19	1254.14	1228.52	1889.03	1559.65	3363.9	611.25	646.39	4162.5	2447.85	3479.63	2418.07	2974.99	2544.05	4124.3	3824.35	2633.14	3097.75
201860_s_at	494.68	562.91	647.99	374.96	1200.77	947.16	784.53	455.5	388.59	557.13	590.55	778.21	551.29	383.7	562.24	719.25	489.71	389.64	429.87	1002.56
201861_s_at	721.64	634.56	674.76	788.5	1386.44	389.33	1345.59	677.42	898.87	722.58	1951.35	1489.32	977.6	871.66	1180.28	1259.61	664.24	1026.86	1621.22	1932.6
201862_s_at	1155.99	1209.15	1100.32	729.01	1070.69	1308.2	2152.6	1525.33	1046.83	1043.8	1704.76	1183.79	1351.58	1262.02	1297.09	1369.41	1898.58	1549.54	1840.36	1733.47
201863_at	1015.45	1123.41	1230.45	1356.83	1153	1302.7	886.39	857.67	1030.92	1083.6	1148.61	1483.5	1022.17	1352.47	1358.1	1487.68	1420.46	1197.34	1196.64	1155.36
201864_at	1252.75	814.52	1444.93	1735.68	1914.16	1217.75	1192.07	1297.53	1622.31	1096.14	2716.17	1538.86	1745.88	1888.9	2130.88	1783.95	2146.29	2169.6	1904.16	2474.03
201865_x_at	5029.48	3258.9	4303.01	7241.44	6585.03	4785.22	5317.06	4240.73	7569.58	7506.91	4163.64	4831.11	5624.22	4015.25	5936.18	4407.55	6121.18	4101.42	4405.07	6997.08
201866_s_at	1236.85	1580.2	1508.8	1608.78	1067.99	1360.77	2266.51	1107.33	1174.91	1386.47	1119.52	1002.73	2257.7	1266.67	1027.53	1020.44	1861.62	1857.34	1321.97	704.99
201867_s_at	383.91	367.96	302.48	148.29	457.99	489.66	621.67	352.01	362.9	716.48	441.65	389.09	270.33	455.27	275.71	375.76	344.58	298.72	283.99	514.43
201868_s_at	97.78	129.65	143.04	30.39	102.63	92.04	160.32	182.23	103.15	322.18	134.35	140.18	158.26	160.03	56.93	111.04	195.41	67.04	44.06	240.52
201869_s_at	41.96	26.65	33	62.05	56.11	44.31	80	53.14	36.28	34.43	29.87	48.89	24.09	31.7	30.01	57.88	29.71	32.62	45.34	54.11
201870_at	1361.59	1577.56	1334.52	1615.47	2093.97	1186.33	1830.57	1174.35	1390.57	1439.36	1322.98	1610.04	1218.61	1650.33	1453.73	1808.45	1426.05	1427.44	1482.83	1043.16
201871_s_at	1116.37	1730.84	1299.3	2500.22	1617.46	1454.97	1262.3	1260.49	2117.79	1903.99	1517.47	1436.81	1430.51	1384.44	1491.56	1679.34	1209.9	1217.29	985.44	1147.42
201872_s_at	910.63	991.87	947.2	932.05	944.08	708.38	924.08	1056.91	690.92	758.71	1157.12	1217.37	1286.4	1879.5	1340.11	1096.63	1513.51	1217.49	1729.72	1406.25
201873_s_at	547.91	505.15	579.28	453.09	435.77	421.44	548.83	582.27	429.18	540.46	574.68	884.53	643.96	747.49	882.76	615.79	590	451.49	809.03	662.54
201874_at	1316.36	1563.72	1494.04	1744.52	2122.02	1385.45	1957.56	1223.23	1198.91	1072.42	1080.07	1096.3	1539.52	896.5	907.5	1230.56	1632.44	1264.04	1070.42	890.09
201875_s_at	509.91	699.63	609.6	630.11	800.77	682.39	478.59	496.36	450.57	881.99	700.31	969.75	846.32	450.95	558.02	894.06	859.03	554.01	690.93	660.79
201876_at	695.93	737.97	622.87	708.61	1180.76	738.04	494.64	511.33	642.53	637.78	1708.05	1574.45	765.8	1211.28	1466.15	1312.91	1180.47	1246.43	1791.04	1122.25
201877_s_at	2250.49	1458.16	2082.61	1825.29	933.2	1936.31	1707.32	2094.91	1548.93	1254.39	1906.67	1861.62	1973.89	1455.94	1963.99	1582.55	2070.28	1941.93	2071.34	2199.31
201878_at	1227.92	1001.06	1135.26	1176.93	867.57	1314.99	862.68	1493.17	817.06	751.61	750.17	581.79	1151.62	1182.79	781.88	739.9	1272.57	742.37	688.08	953.56
201879_at	2197.41	2249.92	2388.58	1475.26	1228.97	2020.55	2185.47	2814.92	1478.65	1433.63	1037	1035.65	1772.75	1637.91	1018.45	978.54	1700.37	1337.05	1159.09	1883.17
201880_at	1438.36	839.29	1088.38	1777.72	798.83	989.4	1061.34	1519.17	1690.95	1241.52	1119.66	988.88	992.76	920.22	1071.76	1060.86	815.29	870.84	1104.51	1572.8
201881_s_at	1318.6	1475.31	1381.51	1279.76	614.39	1005.45	1196.24	1260.93	1069.9	1303.51	869.97	970.68	1545.22	1148.58	891.7	842.3	1560.04	1007.64	872.08	674.68
201882_x_at	248.23	458.15	463.21	451.66	473.03	55.95	86.02	169.81	265.52	230.02	129.98	123.02	260.06	98.01	196.9	62.33	315.58	240.15	254.37	159.73
201883_s_at	508.24	372.24	47.76	754.3	649.12	371.81	114.05	415.25	427.54	788.15	473.93	755.38	967.64	639.13	498.57	556.59	421.14	570.1	462.47	566.75
201884_at	609.57	517.07	389.19	424.79	1339.52	538.88	733.25	627.69	808.91	590.33	403.51	451.25	458.71	526.82	244	339.53	458.52	352.01	449.98	680.66
201885_s_at	5712.45	3929	3685.88	4025.34	4392.68	4085.01	4197.7	4898.07	5872.85	3259.02	5912.69	8852.6	6300.09	7182.03	7241.74	7323.74	4461.59	6293.18	5874.23	8037.69
201886_at	1268.72	1003.16	1525.1	1411.62	1977.75	1323.3	1270.38	1171.27	1292.85	1002.62	1199.75	1171.03	1195.92	1392	1170.21	1255.77	1565.71	1463.22	1687.46	975.69
201887_at	1677.33	1053.31	1310.99	1220.58	1200.29	1548.33	1137.18	1377.1	980.8	993.47	2187.61	1887.51	1962.03	1460.55	1543.39	1930.98	1562.89	2937.97	1525.57	1610.03
201888_s_at	349.73	291.16	255.66	290.6	67.23	277.89	377.35	512.48	161.12	326.49	369.6	317.03	344.28	406.19	349	246.31	280.63	408.21	424.41	395.81
201889_at	1059.95	1087.27	1051.46	785.32	717.06	868.76	701.93	847.69	581.13	836.12	1052.05	1662.29	1417.16	1126.56	1854.53	1175.25	1489	1625.29	1382.55	1118.57
201890_at	61.16	27.5	17.99	13.76	22.41	11.89	35.39	79.63	23.15	143.87	423.01	273.29	73.46	18.95	102.73	297.62	199.68	344.6	280.79	101.17
201891_s_at	22559.43	18958.12	20494.82	14579.4	29198.15	25271.28	19831.71	18169.98	17308.55	19566.81	28318.46	23272.09	29404.78	23419.62	25537.66	18016.46	21157.94	24050.6	24871.22	36026.6
201892_s_at	2074.76	2291.6	2275.61	3185.8	2805.87	3771.83	3027.17	1744.86	4260.81	3618.49	2718.81	2919.89	2575.61	4134.9	2717.05	2645.3	1881.69	1620.69	3324.84	1779.48
201893_x_at	12429.33	11195.07	9273.11	16705.66	28909.5	15656.27	13146.27	12613.86	16457.02	17371.28	5747.45	16176.94	18043.07	9693.48	11105.53	7974.98	11425.7	15336.93	7400.59	14839.67
201894_s_at	528.11	768.29	721.22	1030.04	1171.72	560.66	790.9	727.24	734.45	1046.16	728.57	1147.66	851.19	639.26	688.53	1002.17	834.09	765.01	748.7	509.01
201895_at	2212.44	2615.01	2357.89	3787.35	2718.25	2640.76	2311.18	2337.09	4209.06	5012.77	2350.18	2805.95	2256.92	1412.4	2328.54	2140.22	2152.51	3089.12	2518.31	1100.09
201896_s_at	435.91	325.72	376.39	466.11	943.54	414.74	472.44	391.69	247.24	470.03	399.92	363.77	370.14	351.92	336.53	506.43	397.82	212.77	459.24	410.9
201897_s_at	764.03	737.39	695.38	1032.1	953.45	841.3	715.7	722.03	799.33	782.75	717.97	888.72	731.73	583.7	776.11	879.06	948.67	764.02	958.08	620.24
201898_s_at	2262.79	3080.11	2817.48	2387.96	1280.02	1655.55	2192.05	2751.67	1745.31	1758.4	1706.12	2026.46	2562.31	2583.86	2499.89	2456.29	2605.48	3413.82	1700.7	936.14
201899_s_at	3515.35	3565.8	3487.68	2818.41	1975.81	3022.95	2689.35	3729.49	2621.4	2341.86	2650.59	3507.51	2971.83	3730.01	4362.46	3533.2	2966.06	3794.58	3343.63	2882.2
201900_s_at	949.32	1053.28	708.74	818.95	1116.7	901.36	1115.52	800.3	992.06	1097.37	1109.55	1297.44	1356.05	1334.2	1056.69	1629.68	1563.52	1102.91	1050.91	1450.74
201901_s_at	2641.38	2901.56	2796.08	1917.45	1702.35	3361.07	3085.89	2993.04	2602.76	2972.64	2991.68	2557.82	2995.85	3991	2790.24	3004.08	2844.71	2197.84	2790.67	4626.21
201902_s_at	168.71	46.42	36.57	120.99	56.01	66.41	60.68	77.94	68.49	319.93	19.42	42.68	143.66	46.54	33.96	24.48	186.39	152.22	68.45	33.21
201903_at	11658.05	13628.07	15904.17	14314.24	7909.67	14263.71	12772.36	14818.34	16666.75	17511.33	7043.96	6837.19	9522.15	9428.11	7481.06	7756.37	4944.78	7400.09	8760.11	7755.57
201904_s_at	201.23	89.45	32.43	40.45	128.53	61.1	68.77	101.12	394.43	524.88	445.23	820.92	174.29	531.04	471.39	93.87	77.98	289.01	103.22	514.43
201905_s_at	93.95	84.83	72.87	86.68	97.47	65.99	105.46	73.25	34.8	117.53	53.82	38.23	113.57	62.94	22.05	66.72	26.61	260.01	57.71	32.37
201906_s_at	1135.46	1036.27	906.56	466.52	770.4	978.53	704.36	844.61	876.36	1141.18	799.15	1664.88	894.36	638.42	1122.96	806.31	1131.97	851.56	964.56	675.56
201907_x_at	58.26	68.04	83.2	81.58	138.66	75.44	114.53	93.27	129.42	214.08	55	191.66	83.68	267.93	68.5	135.75	73.27	81.45	162.52	79.84
201908_at	1905.83	2134.99	2322.59	1666.94	1591.52	2549.05	3017.3	2522.52	2319.14	2213.6	2115.8	2013	1845.25	2570.92	2069.75	2065.53	2228.5	2005.51	1718.77	1679.92
201909_at	7953.55	9691.34	10265.89	11455.09	7700.53	7621.74	7830.38	8579.92	10687.39	10648.85	216.47	328.54	388.81	313.78	286.64	206.03	213.96	265.71	264.14	265.37
201910_at	105.06	190.26	156.15	118.77	128.37	168.38	190.09	255.79	153.35	119.57	446.35	729.24	667.04	460.78	625.61	864.61	704.22	318.42	778.22	173.26
201911_s_at	816.73	467.57	440.26	324.29	62.07	526.39	592.49	666.72	470.51	601.88	408.2	343.44	459.92	302.33	359.43	349.02	429.7	260.85	452.45	337.3
201912_s_at	1527.92	2336.53	2085.49	1518.94	1438.27	1732.87	1732.84	2148.81	2217.05	1509.46	1111.41	1062.19	1277.41	1738.17	1689.22	1038.97	1459.36	2145.08	1449.29	920.47
201913_s_at	984.22	1041.06	799.98	1002.09	1418.16	1117.19	1252.82	947.34	939.22	1700.26	1160.34	1023.85	779.54	1040.57	941.31	936.77	1081.65	809.95	1146.92	1009.75
201914_s_at	789.23	942.36	800.62	894.69	557.28	610.57	958.95	870.44	438.89	412.27	789.66	885.9	936.9	743.61	923.98	842.56	450.71	717.08	791.21	1022.13
201915_at	255.26	134.57	337.9	132.72	206.21	251.43	305.97	268.59	162.34	207.95	216.31	245.14	331.46	297.36	300.12	286.94	256.82	248.17	212.98	146.38
201916_s_at	938.09	797.37	1095.62	771.67	717.09	1098.94	1203.03	623.75	779.31	764.45	1104.82	1076.07	931.19	1041.22	1272.4	841.74	963.5	1279.27	976.44	810.44
201917_s_at	3259.4	1730.72	2257.45	1501.36	1514.75	3709.89	4338.16	2849.46	506.54	843.89	2728.15	2259.3	1760.36	2618.81	2589.95	1658.48	2130.24	1948.8	3216.57	7380.06
201918_at	3358.08	1940.2	2617.11	1499.12	812.97	3918.16	4397.21	3115.33	1154.13	844.15	2306.02	1672.58	2197.49	2213.72	1913.89	1501.39	2895.29	1300.18	2719.03	6994.55
201919_at	4513.84	5603.03	6036.1	4118.25	4714.39	5716.62	6882.81	4426.92	4078.42	3876.47	3293.16	4289.48	4502.44	2633.68	3756.84	3057.96	3805.99	3304.85	3859.72	6257.41
201920_at	445.75	248.4	174.45	140.59	159.78	266.54	106.23	310.78	236.52	346.37	1224.8	825.49	457.08	643.67	666.96	1231.79	964.12	782.78	879.88	488.89
201921_at	2240.09	1712.29	1754.92	1149.52	1452.81	956.43	1238.97	1768.13	776.46	636.82	2074.28	1380.27	1334.22	2122.68	2555.51	1257.53	1615.56	2089.49	1774.74	1929.59
201922_at	4305.01	5058.33	3853.62	3214.42	2944.33	4312.72	3407.89	4569.01	3713.42	4065.39	3261.31	3993.33	3438.53	4787.66	3365.14	2865.06	3564.4	3563.61	3347.6	4208.3
201923_at	1815.7	1841.23	1376.86	2432.63	1378.02	1692.7	1282.36	1716.01	1535.01	1551.2	1305.46	2229.1	1433.72	1595.66	1528.63	1710.75	1360.62	1788.46	1383.78	1286.53
201924_at	6166.96	5749.51	4366.16	4631.69	3163.24	6887.15	3541.55	5455.93	5593.2	5666.46	7054.78	6039.89	5363.38	6734.61	7802.96	6367.61	4807.72	5838.16	5703.47	10136.53
201925_s_at	1122.68	1087.33	940.59	965.29	518.03	770.21	1155.45	1017.79	690.77	764.4	1212.31	895.82	1358.89	1452.27	1349.23	1003.26	775.78	1107.49	1267.27	1231.5
201926_s_at	995.48	1156.29	809.68	810.2	461.36	908.99	1090.07	1116.13	1180.16	1349.51	821.2	1004.7	1783.31	988.32	1050.42	1059.11	993.14	1183.52	880.63	1069.34
201927_s_at	252.48	144.17	42.33	154.26	77.03	340.73	216.11	269.41	139.87	210.99	204.6	226.6	170.29	127.8	189.09	250.69	39.99	235.06	239.93	223.52
201928_at	428.81	464.16	411.86	477.62	696.64	616.49	557.86	555.66	338.13	422.18	687.78	501.31	642.86	402.48	528.28	480.89	352.08	509.76	524.33	629.44
201929_s_at	163.93	381.49	356.04	425.01	421.3	531.86	529.54	263.43	274.86	472.88	500.46	508.81	423.05	353.51	421.7	501.67	313.15	242.56	461.76	308.64
201930_at	1139.69	1223.05	1074.72	1178.47	1118.15	1160.4	1030.87	831.53	1347.2	1142.85	1185.28	1337.63	1094.97	971.03	968.51	805.65	1206.65	1220.29	1090.15	1094.08
201931_at	7595.61	5519.34	6387.97	5932.87	2654.04	4556.34	3933.69	6113.31	4298.46	4051.37	3265.14	3048.47	4083.74	2573.98	2994.49	3621.97	2551.46	4691.79	3072.28	4856.46
201932_at	582.24	447.22	511.38	250.34	239.46	1100.19	528.15	797.89	680.38	513.55	639.76	850.38	686.25	1087.58	703.77	386.81	1265.59	876.52	668.44	359.48
201933_at	537.64	447.71	417.58	531.57	773.61	616.4	555.11	412.7	841.88	449.47	829.14	881.09	507.69	677.02	762.76	595.21	698.36	443.76	761.4	360.16
201934_at	3407.98	5427.28	4579.44	3621.12	5227.54	4046.11	3009.14	3823.6	3252.89	2463.57	3448.96	3266.97	4038.88	3283.56	4071.35	3264.69	3925.16	2940.68	4138.96	5322.64
201935_s_at	1018.86	1471.98	975.53	945.54	680.09	592.27	886.55	1736.74	1395.39	1398.49	922.57	1420.57	570.13	1630.1	1060.53	1272.23	873.76	980.78	2055.76	474.1
201936_s_at	547.57	600.94	313.96	481.91	737.35	220.6	353.85	340.29	520.3	336.5	406.06	711.2	325.05	630.71	568.34	362.48	245.16	267.97	859.73	812.95
201937_s_at	202.71	870.79	1007.44	97.34	76.5	511.59	199.76	574.41	1270.25	911.43	1877.46	1022.33	1447.58	1854.67	1350.21	2193.88	1627.02	1768.37	1133.54	678.23
201938_at	5490.8	4088.3	2685.19	2821.57	3655.53	3192.2	2882.23	4361.84	2049.6	2617.13	5280.34	4629.46	3743.51	4413.75	4653.59	5039.87	2859.45	6185.9	4735.11	4511.87
201939_at	361.48	180.58	322.77	112.72	480.25	403.73	330.63	318.17	206.1	248.89	489	495.86	432.78	230.5	329.54	328.87	269.79	369.44	474.83	484.95
201940_at	516.29	513.6	819.75	319.49	101.95	606.17	815.24	785.38	361.65	259.46	518.59	526.83	733.18	379.84	457.85	553.57	885.79	635.92	429.53	278.59
201941_at	825.91	869.43	937.93	746.38	796.56	739.86	1165.68	588.02	580.9	647.15	1491.68	789.46	1105.24	1130.04	743.28	978.03	1327.04	719.55	832.97	566.91
201942_s_at	231.23	165.73	16.27	14.51	195.06	97.44	119.74	129.27	25.08	32.93	68.55	50.93	215.66	106.6	75	19.9	262.56	196.09	126.53	8.26
201943_s_at	175.3	237.07	365.71	95.7	53.27	320.17	135.16	349.48	44.15	79.36	303.05	162.67	522.42	264.29	225.87	270.14	532.63	419.54	258.62	178.91
201944_at	1022.68	947.05	1206.89	1491.77	1893.08	1163.18	1026.81	1237.77	1151.38	1138.23	2232.36	2852.41	2119.89	1868.02	2091.15	3466.5	3334.63	3055.23	1543.08	1165.76
201945_at	533.81	609.92	615.99	621.63	754.56	604.85	564.51	510.03	989.88	1081.22	820.01	663.47	529.71	565.12	618.63	663.53	459.6	583.49	533.26	562.43
201946_s_at	1743.76	1536.39	1365.42	1254.94	790.79	1475.1	1493.23	2098.43	1005.46	1083.32	1090.85	1168.75	2002.73	2540.1	1078.37	1750.8	2583.91	2117.97	1549.38	893.55
201947_s_at	2422.8	2663.25	2501.42	2652.83	2107.16	2460.93	2349.88	2469.09	3104.17	2912.35	2850.19	3505.62	2739.44	4222.53	3063.82	3331.4	3423.06	3044.54	3924.62	2756.28
201948_at	424.02	402.13	313.04	334.44	465.6	389.84	357.05	267.96	305.86	337.49	573.48	673.43	572.76	766.86	683.56	551.7	614.98	422.47	723.17	659.97
201949_x_at	2709	2794.84	2854.93	2975.57	2089.3	3123.56	2430.43	2854.4	2631.54	2390.32	3342.72	2756.74	2712.58	2846.41	2893.41	1809.27	2142.66	2106.01	2715.7	2804.09
201950_x_at	2792.54	4117.74	3692.89	4498.26	2310.34	2618.82	3165.78	4588.35	3697.14	3914.32	3077.67	3540.89	3874.68	2867.96	1965.29	3259.24	2112.12	3044.13	1837.26	1100.75
201951_at	9.16	8.41	7.05	12.2	21.88	82.36	22.08	9.23	17.33	34.69	52.83	29.11	95.36	22.56	26.03	100.56	20.15	14.74	27.7	111.84
201952_at	426	124.8	319.86	505.88	1087.36	615.38	519.34	319.03	394.14	518	408.55	509.58	467.76	354.03	363.85	699.61	462.81	434.45	421.43	476.07
201953_at	1192.95	1296.88	1004.85	1251.85	1066.54	1354.18	975.16	1004.55	1145.32	1101.18	1068.41	924.52	710.55	1128.11	745.41	1200.37	743.8	995.68	965.74	1036.15
201954_at	465.54	575.94	376.37	619.1	1203.73	728.07	633.42	709.01	762.32	291.2	2294.64	2308.38	2035.84	1103.96	957.44	2746.56	1607.25	1473.21	1233.9	1134.38
201955_at	891.94	950.53	998.1	842.19	948.09	1141.55	1055.79	798.37	1201.63	601.66	1048.08	1740.47	1165.31	1344.53	1611.21	1544.3	1097.55	1401.52	1632.78	1302.28
201956_s_at	3423.98	3530.39	3757.59	3211.86	2254.32	3707.02	3447.01	3907.89	4100.74	3455.29	3121.24	2714.31	3199.33	3113.47	2681.66	2910.77	3110.2	2899.65	3167.35	3776.87
201957_at	4443.78	5120.27	5610.59	4953.14	3918.52	4857.43	5306.97	6925.08	5470.33	4840.14	3426.48	4896.32	5021.5	3395.67	4117.19	2976.06	3647.71	3889.9	3909.1	2536.3
201958_s_at	1678.09	891.73	939.73	37.57	80.65	413.56	2109.66	1957.63	44.91	36.82	364.63	43.87	864.98	581.76	257.47	344.44	609.48	775.02	331.24	21.05
201959_s_at	1018.3	812.12	881.64	395.08	356.75	1119.23	1623.16	1025.3	1336.2	1135.76	1971.75	1593.28	1330.68	1434.76	1473.76	1010.17	1751.01	1286.51	1615.68	1926.43
201960_s_at	1767.58	1473.16	1297.55	1145.65	1041.95	1516.15	1558.99	1622.83	1299.36	818.5	2564.23	2322.26	1533.64	2469.85	2569.16	2514.29	2436.63	2217.8	2915.53	3067.49
201961_s_at	105.63	108.01	183.08	292.36	153.45	375.29	288.3	236.78	134.36	233.79	55.58	113.16	351.88	316.81	254.56	73.89	67.43	327.3	229.75	68.57
201962_s_at	424.98	429.21	511.53	1116.66	142.29	343.31	680.23	776.32	725.88	891.35	239.1	254.51	325.29	479.09	459.85	157.44	341.13	341.02	333.18	235.5
201963_at	6572.69	5282.57	11918.77	4581.39	6893.88	4712.77	4209.62	6380.5	4654.66	2660.87	4391.06	3644.47	5293.73	3042.07	5040.83	3466.39	4303.77	3700.12	5658.51	10178.94
201964_at	982.97	845.04	849.96	852.57	569.94	465.01	1176.76	747.7	629.49	568.02	1314.08	1601.84	1410.08	1435.08	1625.41	2524.48	1978.46	1732.26	1498.79	945
201965_s_at	874.77	693.7	610.39	867.56	1156.13	494.35	908.47	900.92	827.21	520.92	1053.56	1046.37	1328.35	1105.08	1064.98	1285.86	774.43	1095.83	948.02	811.15
201966_at	9801	11086.95	11247.35	7720.82	4626.22	7478.24	8171	10012.19	7436.8	7521.62	5614.89	5424.96	7671.93	7919.49	5837.05	5882.56	5148.44	7790.53	6302.81	7451.85
201967_at	502.31	629.49	733.69	542.64	993.53	622.37	1002.26	438.71	890.74	895.72	1517.39	1184.72	804.97	807.19	992.92	990.57	1185.22	757.9	1053.87	1025.02
201968_s_at	23538.09	37469.31	35044.08	29679.53	28204.65	19305.09	18974.7	26178.1	39422.13	46774.65	11885.25	8986.58	23701.75	8851.04	14477.6	9652.25	11090.22	12129.17	13574.18	16514.99
201969_at	624.26	733.44	482.83	626.5	631.52	493.43	1132.28	632.63	551.48	348.38	552.63	850.69	727.65	523.56	591.08	800.77	645.99	620.52	616.39	460.82
201970_s_at	44.02	21.18	102.23	51.81	26.46	53.47	56.03	33.53	47.38	30.95	679.99	581.01	359.77	289.18	469.94	642.83	427.41	435.43	337.25	255.87
201971_s_at	450.09	317.34	355.72	402.33	59.63	454.1	410.56	229.71	265.14	197.37	262.43	162.46	686.73	321.71	346.02	654.74	537.82	426.08	289.9	49.05
201972_at	1626.51	1674.08	1303.87	1093.26	1065.55	1173.42	1111.33	1728.09	1120.8	715.2	2035.99	1777.67	1330.5	1788.09	1555.15	1725.66	1427.36	2373.32	1789.53	2683.19
201973_s_at	3921.88	4225.23	3875.22	3081.37	2970.86	3405.17	3124.52	3726.82	3817.33	3562.46	4814.14	5495.46	4015.18	5061.29	4888.93	4433.79	3996.64	5254.05	5347.46	4048.99
201974_s_at	538.31	403.59	604.43	770.42	688.82	778.16	1065.64	767.16	644.1	654.32	384.94	258.04	363.93	383.69	335.81	459.33	532.76	281.3	548.49	350.76
201975_at	4789.39	5613.89	5139.89	3306.63	5307.76	2624.48	3014.42	5116.38	4277.79	3901.86	2438.52	2335.32	3878.68	3080.13	4824.72	3265.52	3159.41	3744.56	3796.54	4573.75
201976_s_at	774.31	1170.18	684.57	354.74	809.38	929.11	700.15	801.15	614.42	717.76	821.89	913.64	604.4	1533.53	1347.9	738.31	1182.52	505.81	1222.21	1171.04
201977_s_at	1054	917.23	969.72	427.25	797.37	624.22	952.65	955.2	702.16	1011.32	432.87	590.17	727.71	633.32	503.76	658.23	676.17	424.17	651.61	1046.51
201978_s_at	409.34	831.78	371.93	271.96	540.79	237.62	368.46	708.1	357.48	310.66	984.06	537.39	812.71	792.53	1024.88	680.76	841.09	567.46	735.47	1272.92
201979_s_at	638.64	531.09	592.27	719.89	543.36	495.92	578.16	533.88	376.13	716.6	644.75	699.07	596.02	593.68	605.88	673.72	542.86	732.61	456.83	245.41
201980_s_at	962.45	660.05	590.03	627.84	674.08	1125.52	811.21	931.95	473.41	484.55	1129.59	1067.74	813.79	840.21	773	1170.76	923.3	748.73	1036.28	819.71
201981_at	56.46	101.64	180.65	102.48	391.22	120.31	161.13	55.7	232.07	185.11	106.65	180.69	129.71	109.74	156.89	122.28	81.23	101.3	110.13	79.45
201982_s_at	105.1	85.66	56.58	109.85	214.79	101.02	123.63	71.47	106.54	108.47	61.63	109.69	64.46	99.86	64.65	52.27	110.98	55.2	64.33	83.02
201983_s_at	1202.38	1057.59	981.53	478.4	993.14	1835.77	1526.81	1059.14	1383.28	1639.92	897.44	1029.38	1400.89	816.05	893.42	747.72	909.42	614.48	837.59	1665.05
201984_s_at	725.68	601.78	713.25	890.47	965.48	820.85	1224.73	740.9	533.06	773.77	430.47	524.44	835.65	434.7	769.49	390.34	726.87	426.75	674.27	794.09
201985_at	751.82	800.4	733.44	702.79	463.34	691.9	651.04	643.37	708.8	490.15	572.52	745.81	904.04	702.73	750.86	780.47	693.35	894.42	890.28	549.88
201986_at	1760.57	1988.36	2280.11	1636.58	1806.48	1639.87	2181.22	1721.82	2825.62	2314.41	1847.97	1469.12	1654.18	1711.14	2022.66	2049.4	1742.77	1795.35	1754.01	1897.25
201987_at	2204.04	2224.35	3367.04	2230.2	1617.42	2257.86	2289.05	2700.59	2129.74	1327.63	2710.82	2093.42	2389.24	2753.05	2820.16	2365.78	2590.95	2638.17	3798.7	4138.29
201988_s_at	806.56	725.33	875.73	762.96	886.41	887.97	738.5	654.48	726.25	923.48	577.31	475.48	957	384.06	529.56	954.26	883.08	933.47	598.64	552.29
201989_s_at	872.78	793.6	927.06	742.11	1438.73	1321.26	957.09	863.12	987.56	1038.26	1325.29	785.19	1308.34	631.64	776.82	1333.97	1545.51	1339.98	873.13	847.77
201990_s_at	454.7	479.49	611.99	303.43	654.07	528.4	446.88	406.2	196.6	374.52	572.36	482.88	484.84	352.05	368.36	569.42	478.17	498.43	412.71	452.56
201991_s_at	3704.7	3728.97	3619.95	2456.34	1802.1	3243.17	3055.41	3584.7	5869	3850.23	3925.33	3692.22	3547.87	4246.11	6236.45	2587.74	4079.7	3689.89	4705.5	4882.7
201992_s_at	1187.43	1664.72	1579.84	1112.75	833.85	938.78	1447.49	2156.46	1078.41	1157.07	1032.25	897.92	1260.19	1752.1	1648.18	694.8	1220.12	1021.31	1149.51	1056.44
201993_x_at	2987.3	3849.1	3493.49	4146.07	3292.68	3177	3080.53	3046.42	3564.86	4307.45	3346.12	3457.36	3185.32	3123.81	3168.75	3531.57	2955.84	4103.36	3319.82	2875.56
201994_at	6919.44	9502.67	10065.21	10143.04	10832.37	9907.31	7178.72	7962.16	8047.3	7614.78	10878.6	8649.87	9227.87	10487.29	9510.8	7526.71	9037.1	8330.49	10704.31	9096.23
201995_at	504.73	259.79	251.48	364.23	658.66	507.91	472.16	441.39	513.01	789.34	544.16	533.08	497.27	652.43	406.09	765.51	515.02	422.43	492.75	569.88
201996_s_at	467.26	323.02	312.9	169.49	225.14	600.18	592.12	577.28	368.42	241.38	530.03	339.33	422.16	479.98	494.39	576.66	942.31	282.33	639.05	767.99
201997_s_at	1344.11	1682.25	1603.47	1061.77	1824.57	1298.97	2108.72	1741.76	1282.67	1468.68	1640.08	1651.88	2012.34	1760.5	1731.21	1847.69	2340.32	1373.44	1836.44	1590.16
201998_at	1515.2	1318.7	1285.41	1012	1090.06	1235.53	1335.04	1101.9	1658.77	1266.06	1077.8	1495.16	1189.88	1140.85	1310.58	1267.59	2057	1290.16	915.82	1047.06
201999_s_at	3305.16	1944.2	2110.92	3645.56	2517.64	3332.65	3042.51	3763.16	2941.78	2325.2	6058.38	5225.52	4391.2	8894.83	5928.24	6680.07	5796.83	5615.67	7600.93	4570.95
202000_at	1659.72	1940.13	2897.84	2638.21	1689.47	1789.92	1865.72	2044.77	1772.34	1467.99	2137.26	1259.89	1185.67	1750.55	1557.92	1316.26	1584.76	1503.92	1481.67	1514.57
202001_s_at	9672.58	9756.27	10180.46	6143.06	7522.33	7346.26	6809.63	9779.49	8684.06	9061.08	5482.63	4418.79	4859.04	6734.23	5388.53	4983.76	3868.09	4750.97	4714.37	11193.55
202002_at	294.79	81.35	157.26	85.58	55.55	83.68	109.87	51.29	679.39	901.93	34.24	128.41	70.53	57.99	160.2	93.33	100.76	147.42	84.51	68.07
202003_s_at	1471.62	2277.69	3022.43	2220.21	1865.47	2455.27	2446.08	1493.9	2042.96	1418.59	1438.3	861.23	1619.23	1327	1460.48	1010.56	850.1	1001.03	1286.57	1648.89
202004_x_at	2983.88	3249.6	3144.89	3047.38	1801.3	2360.95	3546.65	3182.09	2017.46	1664.88	1993.09	2209.97	2494.38	1565	1450.42	2319.8	1779.33	2142.04	1652.93	1648.88
202005_at	564.19	564.88	324.63	488.94	500.61	268.25	436.16	112.82	186.11	972.87	292.62	309.49	281.62	199.09	273.6	391.12	441.59	203.56	350.5	215.87
202006_at	763.95	936.14	1182.12	732.42	682.69	825.64	916.39	983.81	539.34	536.38	1235.66	988.12	1234.06	977.21	1362.36	1117.92	1474.7	905.46	1325.78	1260.5
202007_at	855.46	451.48	441.55	199.04	395.39	904.36	616.79	441.5	419.17	253.6	1217.3	1134.1	1211.04	1120.28	1499.3	742.84	2120.72	1229.87	1537.89	913.94
202008_s_at	677.5	509.86	500.68	360.57	831.4	660.28	976.34	688.31	591.67	974.24	588.4	792.93	874.63	744.6	564.02	651.52	1204.9	822.06	740.82	440.11
202009_at	1299.13	1490.31	1391.87	1165.32	1890.61	1348.81	824.15	1797.13	1722.82	1233.3	868.12	1196.35	1007.53	1718.72	1997.93	1638.21	1046.7	2183.5	1968.05	1106.45
202010_s_at	773.73	766.02	795.38	1062.22	651.17	685.68	795.02	818.06	910.35	780.59	1243.48	1234.92	892.3	1122.29	1052.38	1315.79	1440.15	936.48	913.34	499.43
202011_at	1956.51	1647.01	2250.63	1402.35	2495.49	2157.11	2442.31	1853.5	1544.44	1998.2	2794.41	2734.23	2519.93	2135.79	2704.7	2778.87	1884.72	2219.67	3369.11	2826.26
202012_s_at	671.77	516.26	528.21	685.32	940.23	667.54	738.52	666.87	542.17	619.69	778.6	1164.68	901.77	714.43	699.04	915.97	1072.61	767.53	972.23	488.23
202013_s_at	416.8	378.32	323.13	172.12	440.62	424.24	431.31	350.36	46.73	309.06	528.3	389.81	425.12	419.74	331.45	584.86	480.59	383.42	580	784.18
202014_at	521.44	373.34	486.08	367.29	736.13	387.04	501.83	817.99	482.6	507.74	313.66	544.47	440.86	727.17	379.97	505.52	650.08	251.87	605.76	244.45
202015_x_at	143.98	192.13	107.7	107.87	164.55	154.99	160.1	99.73	61.35	65.99	57.53	78.19	55.39	88.36	41.85	80.35	70.74	123.04	104.77	198.87
202016_at	1276.58	1010.78	877.3	611.72	1651.43	1493.49	1740.86	1058.27	1128.25	604.66	1982.65	3342.47	3115.41	2436.35	2999.72	2949.42	3905.29	2911.35	4147.74	1545.07
202017_at	2691.98	1562.36	1617.44	2440.05	2586.86	1915.95	2399.38	3824.45	1896.71	3132.04	975.53	2236.48	931.7	2121.75	1009.62	1923.84	1640.32	974.01	1149.28	1618.65
202018_s_at	35.87	42.85	49.72	55.04	103.11	41.28	37.03	29.57	59.92	45.99	21.07	28.68	29.46	20.77	27.87	35.98	27.78	30.92	24.65	42.66
202019_s_at	1287.04	1986.3	2160.63	1497.9	1087.36	1087.99	1732.22	1876.91	2062.52	1459.31	921.89	636.96	1355.43	738.33	695.71	1083.41	1533.15	1190.88	698.75	1422.61
202020_s_at	1689.14	2004.24	1886.08	1462.89	1291.29	1382.65	1458.31	1644.27	1544.17	983.67	1439.58	1327.6	1279.71	842.45	1520.75	2001.91	2029.02	1453.6	1038.68	1522.19
202021_x_at	27131.3	30578.46	34755.18	29749.16	28852.32	28718.95	30595.74	33477.13	43573.76	39843.79	19602.03	22777.86	29215.84	23079.82	19364.53	19864.24	18609.08	16868.97	20592.21	23153.95
202022_at	594.14	613.51	695.93	871.42	1190.83	818.37	651.98	731.86	545.48	738.37	499.73	492.81	488.71	391.29	396.99	448.61	446.82	419.22	476.56	609.45
202023_at	83.72	201.5	247.36	220.41	781.21	260.69	66.58	81.18	277.09	629.78	285.46	380.62	208.54	59.43	249.44	87.35	206.24	42.9	146.22	301.32
202024_at	1411.48	1381.69	1045.9	1760.76	1385.94	1414.02	1558.14	1177.71	1189.24	1760	1010.57	800.9	925.86	1106.91	938.26	1134.82	1070.83	1029.82	931.16	591.16
202025_x_at	860.6	1095.71	1177.24	1392.21	1411.08	1003.33	1143.57	907.68	1309.39	1279.19	833.8	879.64	946.16	729.07	831.17	890.89	694.9	771.31	829.12	857.97
202026_at	6488.05	6981.49	7425.18	4058.3	2926.08	5087.64	7044.56	6851.09	4421.29	4039.94	3231.81	2396.75	4013.15	3892.16	3857.46	2391.9	4159.57	2786.32	3969.15	6061.43
202027_at	433.1	283.4	105.3	733.94	830.49	470.78	565.24	563.54	564.51	995.79	1251.12	700.97	820.31	1313.59	916.08	603.93	993.8	789.77	1136.91	763.31
202028_s_at	3055.17	2776.29	3616.3	2856.95	3760.47	2191.45	2216.44	2294.49	2074.98	2564.84	2021.16	2601.16	1827.88	2231.98	2572.31	1771.67	2510.97	1534.28	1713.84	6768.63
202029_x_at	23248.36	26423.69	25064.35	25799.73	34262.43	26855.8	22322.75	21411.43	47748.1	38397.49	16326.33	16065.9	22361.38	15249.8	16981.66	12447.93	11640.47	16552.09	13649.67	26580.21
202030_at	1221.27	1388.85	1051.19	843.14	1082.76	2009.62	1313.47	1175.34	2029.98	1705.02	1084.18	882.58	896.99	785.09	734.13	920.28	932.14	806.6	1062.48	1295.09
202031_s_at	1206.35	866.09	877.48	1011.05	901.28	1316.74	912.09	827.98	836.09	577.86	1216.91	1195.73	1153.76	1048.12	1123.67	1052.77	1148.53	1117.65	1359.59	1471.66
202032_s_at	1413.89	1371.5	1425.99	2391.03	1892.25	899.95	877.66	2050.77	2253.55	1989.35	1102.38	883.9	763.18	930.27	1057.43	1088.89	1040.34	895.16	579.55	921.93
202033_s_at	2457.58	3152.74	3581.93	1708	1404.32	2773.29	3940.1	2876.2	3010.9	2064.01	2633.99	2073.12	2825.9	2114.76	3726.99	2289.98	2609	2000.39	2933.51	2379.34
202034_x_at	710.26	681.16	743.98	524.87	645.02	792.8	636	525.06	775.97	376.5	825.51	944.51	816.37	699.81	1171.96	722.08	637.05	579.35	919.35	884.78
202035_s_at	191.27	116.66	139.54	198.11	322.49	213.64	340.49	172.45	227.46	332.66	127.1	271.81	98.23	115.17	180.9	179.46	87.95	170.33	174.62	295.1
202036_s_at	130.26	205.43	130.15	325.62	254.6	289.73	405.44	90.23	180.54	239.7	277.03	582.01	266.77	323.62	176.03	557.22	421.56	240.46	102.42	430.53
202037_s_at	428.81	429.77	509.59	789.71	1397.65	659.86	656.17	284.86	278.73	482.25	451.25	1102.17	410.36	324.58	476.47	954.37	706.04	563.36	284.84	434.66
202038_at	2162.57	1744.73	2489.82	1662.67	1945.45	1788.29	2233.44	1718.12	1706.02	2389.94	3088.48	2226.35	3025.62	2794.93	2601.62	2608.1	2529.01	2284.76	2939.44	2655.65
202039_at	4854.17	6760.43	4875.09	4650.36	4874.46	5625	6527.92	7098.4	12214.72	6845.06	4414.2	5969.9	4898.49	9418.47	8505.65	6507.33	5043.38	7945.31	9728.84	3734.6
202040_s_at	806.16	428.5	531.36	433.06	724.52	1358.6	556.66	665.8	748.26	696.37	1126.92	847.34	628.01	1259.85	770.29	957.41	1035.05	653.38	1195.77	1854.81
202041_s_at	1753.9	1992.28	1940.29	2932.74	1392.93	1999.22	1569.58	1783.6	2339.78	1795.52	1717.65	1961.33	1862.66	1825.52	1577.25	1754.27	1754.92	1866.37	1362.88	847.79
202042_at	576.52	1079.98	679.35	543.57	614.78	738.89	429.95	632.37	986.7	690.84	1212.26	1444.91	999.69	1579.24	1198.38	1239.82	996.86	1141.61	972.88	1160.41
202043_s_at	433.89	600.13	872.1	720.69	974.6	567.07	338.81	446.04	501.13	740.86	1069.71	720.3	587.65	996.53	751.41	694.48	876.79	948.68	862.16	836.65
202044_at	452.3	465.17	185.55	90.57	88.13	81.07	107.55	675.39	296.35	607.4	63.46	344.75	394.19	228.25	425.11	282.62	172.14	260.49	176.36	96.33
202045_s_at	630.32	679.61	557.77	786.79	834.69	760.24	809.93	760.36	866.07	778.61	444.44	520	494.3	477.29	547.53	479.37	471.28	364.39	609.86	528.45
202046_s_at	659.62	595.28	496.17	258.04	347.56	515.62	864.23	946.2	275.18	425.17	307.15	326.54	383.82	366.99	303.19	340.92	441.15	381.67	515.54	207.42
202047_s_at	1039.69	840.23	914.73	679.08	604.36	733.17	1127.64	782.35	1082.13	1283.15	1439.43	1098.27	785.46	1330.31	921.49	1282.04	1024.05	1083.33	857.97	1544.79
202048_s_at	250.32	201.54	201.95	268.49	225.67	1077.65	803.39	756.35	297.28	185.55	672.41	657.18	220.64	586.11	690.64	583.62	591.87	326.23	385.29	242.88
202049_s_at	527.64	413.06	396.23	468.03	457	307.57	371.68	446.06	550.72	394.42	392.92	520.53	532.95	616.35	607.08	405.67	550.61	542.35	601.5	465.59
202050_s_at	985.35	798.19	719.71	1353.72	1015.57	730.34	577.38	862.68	707.16	1062.7	762.25	787.49	914.26	987.12	686.38	813.89	803.59	977.49	688.13	465.39
202051_s_at	1176.51	1301.26	1238.2	1103.09	921.75	1222.71	1011	827.81	1004.88	790.06	837.88	885.68	908.33	1004.07	1194.14	808.86	718.81	923.82	1090.75	1131.07
202052_s_at	112.66	142.59	28.81	35.86	113.54	273.09	143.99	61.71	61.8	46.14	382.01	551.41	391.38	672.88	338.45	414.66	333.43	399.65	543.86	288.21
202053_s_at	1856.91	1733.69	1794.13	1605.09	1239.21	1462.03	2534.82	1446.75	1328.72	1595.15	1776.99	1196.01	1387.42	2210.23	1307.71	1281.27	1692.09	1346.9	2308.52	1608.35
202054_s_at	1462.67	1672.47	1466.88	1039.14	1637.77	1399.4	1416.31	1689.22	2032.79	1464.12	1647.8	1769.25	1373.75	1391.43	1843.23	1457.92	1460.48	1546.32	1615.59	2084.75
202055_at	2872.18	4109.25	3625.99	2439.36	1778.51	2101.54	2835.57	3493.65	2419.81	2477.82	1867.24	2185.03	2477.64	2915.92	3101.99	2151.63	2147.08	4491.08	2740.17	1643.3
202056_at	2469.49	2367.7	2931.3	2037.85	1000.23	1972.09	1729.1	2813.32	1988.61	1947.68	1211.69	1344.14	2102.67	2552.81	3129.28	944.28	1245.68	2146.56	2455.46	1467.47
202057_at	434.74	536.62	587.18	318.52	432.64	512.72	311.06	510.09	556.99	303.78	401.68	719.46	398.09	796.94	838.73	394.23	586.69	388.03	755.91	558.86
202058_s_at	1424.68	1988.46	1446.49	1356.38	1111.02	824.69	1481.53	1936.66	1134.89	1130.62	814.93	822.38	1167.35	2252.03	980.24	896.31	1101.03	2209.42	1112.34	439.7
202059_s_at	1703.67	2075.09	1931.74	1652.57	2246.14	1212.67	1725.31	2011.77	1376.46	1696.63	1212.35	1283.45	1565.32	2314.73	1182.15	1415.04	1324.35	1524.79	1728.55	929
202060_at	1253.75	984.25	1297.75	860.95	1485.26	1115.15	1153.41	1483.31	903.28	742.24	1225.36	1225.36	1001.71	1099.07	1529	1250.28	1266.81	1120.12	1533.11	1411.5
202061_s_at	1909.56	1902.21	2533.35	2462.41	1747.18	2422.23	2393.76	2441.19	1881.43	1975.94	2650.06	3011.31	2681.54	3869.59	3094.34	3507.74	2985.97	2949.5	3760.08	1515.94
202062_s_at	618.56	182.11	281.31	246.23	245.85	542.39	398.51	243.72	141.63	250.53	322.48	374.16	518.8	791.67	357.04	394.37	637.81	367.65	504.14	360.09
202063_s_at	188.75	147.1	122.85	189.04	348.92	294.54	113.1	88.34	183.17	112.15	218.5	55.87	141.1	307.02	327.01	342.79	208.25	299.5	320.72	200.75
202064_s_at	259.71	335.71	419.02	302.9	620.55	256.5	178.78	339.38	238.42	316.87	177.32	16.15	457.85	332.63	145.76	300.43	377.2	433.46	290.23	97.08
202065_s_at	467.32	311.73	423.89	458.74	125.11	591.8	340.41	452.03	378.97	450.55	296.51	198.76	336.87	333.68	254.62	257.04	343.15	333.26	337.75	511.95
202066_at	783.11	592.1	825.05	530.64	803.34	466.69	451.16	630.67	635.03	512.44	1172.37	778.47	937.05	779.25	1082.62	1032.19	880.08	767.68	1059.7	879.66
202067_s_at	96.52	52.9	42.59	69.13	74.37	102.19	112.74	485.93	104.61	159.89	25.78	73.14	27.79	89.84	54.22	18.61	38.99	23.53	233.15	32.19
202068_s_at	532.86	370.37	412.78	574.99	1096.35	723.08	453.17	892.45	397.05	470.08	649.47	844.74	744.14	566.93	674.47	734.34	565.96	692.72	770.68	643.34
202069_s_at	2680.16	4445.59	3893.11	1844.33	803.22	2256.42	1714.15	3202.91	1249.46	1240.65	1382.05	837.14	1450.89	1689.37	1298.05	1217.27	2453.79	2029.38	1814.59	710.85
202070_s_at	980.24	1232.01	1357.63	1657.56	1006.2	1480.45	978.36	1188.68	776.38	1418.6	1249.23	834.09	1122.19	1367.59	907.16	1209.95	1082.24	1260.58	1329.06	760.21
202071_at	1543.74	1220.75	1261.92	1275.29	2345.91	1752.28	1472.06	1623.57	1952.84	1274.18	1788.48	2183.98	1046.69	2273.8	1629.93	1395.59	1085.78	1579.9	1588.92	1724.86
202072_at	491.31	536.92	464.83	100.61	349.57	376.56	168.77	688.81	134.33	742.59	1028.32	1229.72	627.11	949.68	642.35	1381.13	257.67	708.49	255.47	280.9
202073_at	7420.97	8578.85	11330.59	6679.67	7419.81	7478.99	11639.66	7249.71	6085.46	4814.47	8161.87	3275.82	8497.32	5032.87	5096.68	5224.02	4820.88	6952.78	4116.91	6526.4
202074_s_at	7317.64	12674.23	11923	12464.44	9763.4	6984.47	8575.66	8080.63	9452.09	13170.81	10910.84	4940	8131.16	6712.1	6391.12	6704.16	3943.66	7881.64	7025.07	7070.62
202075_s_at	269.93	149	122.21	66.52	485.03	515.24	179.78	149.4	71.95	451.52	991.02	992.12	1116.01	634.66	419.12	1260.88	1746.25	1150.68	230.44	400.94
202076_at	2628.05	2971.3	2694.1	2629.26	1610.72	2448.1	2296.82	3015.3	1995.88	1446.72	3844.65	2899.76	3467.68	3992.99	3722.86	2310.59	3187.88	4139.23	4373.34	3548.51
202077_at	14777.7	15230.12	16187.02	16772.97	11605.97	11501.43	9020.76	15459.31	12946.06	16596.89	8000.36	8562.03	8805.19	9617.66	8713.24	9190.49	6647.94	11888.23	7677.89	10817.01
202078_at	2514.75	3591.84	2701.43	3093.89	2412.48	2314.12	2115.04	2615.74	2736.88	3204.57	1853.56	1830.5	2443.69	2706.13	2043.88	1554.76	2034.2	2298.83	2042.7	1863.28
202079_s_at	809.55	897.89	766.69	848.26	414.79	762.44	971.68	653.21	1007.45	634.82	453.85	714.7	639.53	741.45	885.52	632.06	696.83	862.8	611.14	392.49
202080_s_at	1583.78	1487.53	773.03	1383.64	276.88	1707.93	1642.82	1721.29	1501.27	482.62	1152.95	1628.25	1691.1	1464.69	1757.4	1596.23	1282.09	1407.86	2175.95	1413.56
202081_at	4826.6	1480.14	1385.31	1107.08	3106.34	2453.72	2102.92	10760.41	1257.46	1557.52	4234.14	4096.53	4232.9	3406.73	2088.59	3681.24	5185.42	2295.78	2981.84	4727.18
202082_s_at	2031.54	1147.6	640.08	1048.83	423.11	2137.89	1886.92	1842.09	548.31	1375.59	918.89	1076.97	1112.69	1520.65	1181.28	678.47	674.21	710.66	1597.23	1524.29
202083_s_at	285.79	197.54	94	52.94	11.5	388.95	63.81	412.2	103.74	261.7	353.51	242.98	257.95	264.09	286.64	317.84	130.98	419.53	359.65	308.66
202084_s_at	4350.33	3938.48	3230.73	2829.12	2912.18	5201.8	3802.79	4505.78	4549.46	4759.17	3814.44	3966.26	4543.55	2588.42	3554.85	3129.03	2443.38	3812.05	3744.75	3816.98
202085_at	652.22	414.25	562.48	203.78	453.29	738.23	631.22	585.9	379.28	367.51	840.89	544.84	366.71	775.79	937.68	818.73	706.96	543.89	1155.62	1042.78
202086_at	697.79	827.87	566.65	471.45	911.37	931.77	722.57	787.12	634.8	453.52	10016.15	12387.53	8702.97	17152.57	12875.21	11047.7	12619.22	14169.28	12580.66	2417.22
202087_s_at	1467.91	1875.43	1313.49	1110.05	1232.61	1597.45	973.79	1287.93	1112.66	1246.52	3114.08	2914.17	1992.84	1785	1949.33	4252.65	2483.34	2482.64	1921.71	1519.81
202088_at	690.13	577.75	631.74	781.34	492.03	717.6	537.93	631.99	714.94	553.82	1062.91	1621.84	916.98	1303.41	1416.63	1759.76	1517.19	1359.16	1354.17	1266.96
202089_s_at	705.15	538.98	679.72	752.94	521.63	595.47	821.69	581.03	458.29	414.48	722	825.31	875.47	819.1	814.29	754.02	1220.38	905.81	832.31	554.02
202090_s_at	16532.25	18108.51	18892.42	16412.5	17395.71	12295.42	10389.98	14468.34	16279.74	21060.11	6755.62	6609.03	12661.63	8589.67	10097.5	5425.39	6902.95	7906.12	7447.18	18145.96
202091_at	349.77	331.6	342.56	284.1	431.52	380.21	381.66	228.24	235.3	364.63	253.85	218.27	194.13	132.67	231.42	233.65	168.87	212.03	174.67	204.33
202092_s_at	1548.31	1692.39	1515.73	1811.89	2415.8	1331.27	1305.05	1508.25	1462.27	1542.93	1361.93	1524.4	1585.47	990.97	1117.69	1316.72	1428.96	1337.38	1182.44	1145.75
202093_s_at	490.02	495.73	408.58	543.05	440.38	560.38	541.31	472.25	800	719.13	650.01	781.24	526.51	402.25	547.68	704.91	550.65	517.53	530.4	424.97
202094_at	124.96	170.05	57.71	57.45	145.95	104.11	288.06	91.15	88.21	115.34	217.91	251	313.69	39.56	112.25	119.63	85.82	344.17	25.77	366.96
202095_s_at	54.14	177.39	72.73	120.78	116.74	157.54	63.06	109.64	81.27	124.22	167.69	249.3	99.97	166.38	135.11	122.13	100.94	124.06	156.68	56.6
202096_s_at	1219.92	916.92	920.56	1601.62	811.28	1141.87	1102.62	941.3	739.64	841.55	1964.54	1738.49	1273.49	1673.71	1353.1	1681.25	1357.58	1170.68	1469.85	1676.53
202097_at	1554.49	1593.81	1542.15	1188.94	865.19	1450.09	1470.17	1657.11	1166.36	749.93	1451.12	1364.34	1918.58	1727.22	1904.28	1268.13	2085.96	1871.35	1914.03	1872.31
202098_s_at	657.25	498.66	497.33	1142.93	1107.52	835.6	764.43	655.7	675.64	431.41	1043.2	985.12	780.86	1127.38	705.15	1295.34	1299.06	655.11	1046.76	811.37
202099_s_at	71.31	139.93	136.32	112.28	138.84	116.72	81.45	131.93	237.39	205.78	67.97	116.5	64.66	96.4	114.21	167.56	255.85	119.28	63	100.72
202100_at	925.44	794.42	1260.39	842.99	2241.93	755.15	983.62	919.51	615.12	1153.14	1838.19	1517.26	1125.65	917.54	1015.1	2065.06	1520.01	1154.49	1226	1203.49
202101_s_at	436.16	417.19	335.44	466.14	312.98	406.96	229.78	437.64	300.43	530.54	458.94	478.81	549.32	424.11	422.61	594.02	635.51	471.54	345.16	269.66
202102_s_at	2185.14	1484.9	1764.52	749.48	749.21	3064.21	2350.87	2507.87	1864.73	2014.4	4577.74	2437.17	2064.58	5587.56	3036.34	3033.3	2630.56	3661.33	3720.15	3909.19
202103_at	688.06	801.36	984.85	980.52	1037.89	656.05	878.02	803.7	518.45	867.25	911.98	910.14	769.63	1135.59	786.2	1206.15	1072.63	879.37	1147.01	567.92
202104_s_at	1150.99	618.93	1045.42	550.71	453.7	907.99	1395.21	1171.76	1183.98	705.53	947	936.97	976.02	849.14	978	1087.96	846.85	1004.17	1071.4	461.02
202105_at	1948.76	1847.06	2042.45	3147.85	993.24	1354.82	1493.9	1529.87	2817.05	2616.97	1439.95	1541.62	1402.48	1446.66	1748.36	1306.74	1255.61	1364.28	1314.94	1810.4
202106_at	911.19	867.87	964.81	871.48	1107.93	1089.35	1302.26	774.14	1059.55	811.91	984.68	1187.45	1123.56	972.84	1053.57	1010.4	874.44	999.11	1037.17	547.52
202107_s_at	742.39	733.11	823.52	899.43	824.93	1188.99	955.81	518.2	347.16	861.37	957.63	1235.96	804.64	628.3	830.62	1192.6	835.38	938.97	857.34	561.26
202108_at	1411.95	823.14	858.38	975.76	1434.99	1460.27	907.99	1104	743.96	966.31	1349.48	1382.6	1158.44	1036.9	926.96	1221.8	1197.58	1073.68	933.82	1007.64
202109_at	909.96	1148.85	809.22	1366.09	1421.35	1191.54	1203.6	889.73	1189.91	965.29	734.95	1014.96	989.37	847.19	730.91	831.86	922.52	769.54	733.48	861.53
202110_at	19104.61	19688.07	23787.33	20642.38	21912.29	14457.54	14719.43	19364.75	14361.35	20250.86	8545.07	10268.05	13432.27	7889.4	11413.71	7759.81	4681.94	10317.96	8415.75	18723.92
202111_at	48.49	57.01	78.2	81.77	78.85	79.71	71.12	42.85	71.8	111.42	83.74	116.57	102.09	48.47	72.01	90.48	71.88	60.26	45.52	28.5
202112_at	4940.47	3824.21	3981.56	1747.81	6478.91	4187.31	4671.92	3732.58	3186.99	4037.69	3923.12	3304.57	3366.74	1877.41	3311.1	2644.74	2028.06	2548.4	3680.51	5237.08
202113_s_at	1166.31	1197.91	1274.95	1488.83	757.24	886.95	959.99	1219.72	958.43	1165.79	926.73	1025.89	1393.97	713.4	1146.56	1773.36	1762.55	1539.43	731.88	646.36
202114_at	622.41	639.87	532.9	586.41	835.02	493.17	522.18	585.39	602.13	373.91	645.62	772.76	704.94	452.45	619.93	1155.08	676.85	610.55	429.05	453.65
202115_s_at	497.87	676.68	639.09	506.74	391.16	717.37	435.47	554.48	521.62	224.52	846.05	607.76	801.79	983.67	801.12	868.2	788.85	781.15	692.79	162.87
202116_at	209.33	202.06	462.05	590.85	558.2	144.57	97.47	76.77	388.98	284.09	251.66	479.69	570.9	835.82	676.39	862.8	682.41	579.95	471.63	615.71
202117_at	1487.38	1741.9	1751.97	1214.07	1994.1	2083.53	1697.98	1692.91	1500.18	1369.78	2722.46	3421.49	2511.07	2714.91	2547.26	2781.77	2798.36	2195.06	2830.3	2444.49
202118_s_at	879.35	880.86	954.73	565.3	600.84	1008.06	787.98	1081.92	533.91	523.18	1035.2	479.6	953.05	1028.7	634	755.14	1368.73	669.79	821.02	1456.18
202119_s_at	1216.04	1538.15	1465.71	1477.69	803.42	1902.1	1369.24	1329.12	970.03	1209.74	1633.91	1622.8	1654.67	1432.51	1677.02	1907.42	1764.93	1612.56	1343.57	1494.37
202120_x_at	1667.66	1577.16	1459	1890.29	940.92	1950.14	1517.27	1594.67	2131.29	1756.71	1925.39	1744.57	1489.56	1492.23	1444.02	1744.65	1515.59	1527.32	1141.43	1332.18
202121_s_at	1602.94	1766.15	1622.41	1743.85	1147.74	2269.06	1554.16	1709.43	2432.65	1754.15	2361.62	1783.68	2109.29	2964.39	2375.43	2016.75	1570.51	2359.27	2021.22	2586.67
202122_s_at	1599.95	1964.35	1434.85	1370.62	1685.6	2560.51	938.62	1672.37	3155.95	1691.41	1577.34	2463.1	1350.9	3912.65	2333.03	2026.77	1822.21	2398.26	1648.41	1477.29
202123_s_at	1009.19	962.38	735.09	693.74	685.18	1237.93	1209.32	1023.83	1029.1	1156.21	1447.2	1771.5	2041.94	1765.02	1819.44	2132.16	1811.19	1988.26	1818.43	1050.83
202124_s_at	819.21	1162.5	669.96	259.31	260.14	683.72	1045.54	1162.06	496.01	782.25	1105.32	853.5	739.13	1888.25	440.78	1755.99	1644.2	629.28	1608.67	1456.22
202125_s_at	1561.39	1671.23	1282.62	1129.44	1540.79	1339.94	1653.15	1631.87	1467.59	1235.55	1975.64	1939.61	1369.27	1985.27	1452.19	2761.79	1612.98	1525.95	2049.98	1654.71
202126_at	668.9	994.06	854.8	1255.42	922.26	934.72	667.45	567.12	516.89	588.29	942.62	995.68	1175.86	602.44	991.48	705.44	793.27	762.8	697.02	846.27
202127_at	492.14	786.94	1055.16	744.61	890.64	521.75	760.44	513.31	617.05	396.1	777.05	865.27	882.18	489.56	990.44	981.67	1031.19	634.54	792.93	1046.95
202128_at	750.65	833.5	928.43	573.81	676.16	658.62	779.83	620.13	723.25	508.34	918.86	783.95	951.32	758.32	699.29	1126.18	849.98	653.69	749.01	613.78
202129_s_at	1275.01	1139.16	1347.34	929.62	205.19	692.38	994.42	1229.37	802.58	1014.11	875.8	679.26	1407.39	864.82	720.91	792.67	1535.09	1054.3	602.49	314.08
202130_at	3684.95	4247.87	3760.44	2999.48	3223.79	3326.16	3856.18	3807	2643.46	2648.6	4000.74	3956.76	3891.49	4961.29	3423.24	2738.99	3833.67	2959.64	4143.2	3701.01
202131_s_at	2396.17	1859.19	2011.82	1065.33	633.89	1554.13	1587.69	1507.65	516.92	635.2	860.82	1589.71	1582.36	1412.72	2297.79	1437.6	1692.22	1073.12	1868.99	2152.86
202132_at	418.29	265.12	277.35	193.58	339.18	334.27	298.92	321.78	458.52	508	429.32	662.04	335.76	571.93	353.4	475.59	351.74	309.18	706.94	482.74
202133_at	615.55	535.89	497.8	394.79	353.64	1033.58	395.76	285.51	496.65	513.41	1145.07	2048	926.74	1521.66	1255.88	1310.19	1052.55	1057.09	1339.25	1274.86
202134_s_at	216.7	298.36	165.68	78.37	284.02	494.1	232.38	67.03	255.95	189.07	339.23	532.03	364.39	478.2	382.28	546.69	354.11	445.57	295.43	279.43
202135_s_at	1840.22	2309.09	1934.06	2951.67	2358.33	2560.81	2600.08	2681.65	3436.4	2663.46	1286.04	2055.05	2307.21	1904.16	1753.19	1569.82	1513.16	1450.13	1749.32	1665.87
202136_at	4888.12	5808.33	5282.76	5887.12	5062.92	4965.88	4560.14	4267.59	3708.29	4880.5	3729.35	3000.53	4019.17	3686.05	3355.63	3380.22	3499.94	3254.5	4374.75	6070.35
202137_s_at	886.26	1062.02	854.45	1222.07	559.15	895.83	895.42	809.77	966.58	810.53	553.04	672.15	804.22	560.11	745.92	785.08	911.47	669.59	660.26	787.36
202138_x_at	4542.46	7167.26	5069.56	5537.97	3818.5	4193.03	3892.93	6187.04	4987.12	5515.1	3487.76	4455.29	3769.81	6376.27	4491.6	4156.36	4517.47	4262.98	5466.15	3455.67
202139_at	968.83	1088.29	1164.12	1681.27	734.4	1177.91	1062.5	918.3	1609.86	1119.2	837.68	1041.96	889.19	667.25	987	1158.47	1017.84	835.61	751.11	401.52
202140_s_at	778.72	784.9	855.28	896.11	1561.1	1166.57	1013.49	687.85	495.56	525.71	719.8	697.85	628.93	689.13	699.53	842.46	915.24	559.79	568.22	611.87
202141_s_at	3942.37	4307.96	3933.05	4146.03	3886.64	3784.33	3118.65	4692.91	2442.59	3312.32	2754.47	2939.18	3187.01	4538.34	3539.43	3135.03	2910.25	3848.45	3274.3	2820.32
202142_at	4174.09	4442.66	5691.11	6123.69	3119.51	3453.48	4518.13	4280.51	2159.77	2926.39	1879.43	3200.22	3076.72	3946.13	2698.02	2964.18	4336.81	2735.04	2506.85	1235.87
202143_s_at	2646.42	2539.45	2526.02	2368.11	1193.3	1935.24	2919.17	2791.45	1770.36	2179.03	979.78	1072.74	2235.43	1750.04	1363.48	1382.98	1898.44	1981.69	1628.33	887.3
202144_s_at	6384.66	5865.97	5856.76	8052.92	4328.61	5682.57	4379.64	5567.76	8967.64	7174.19	3606.2	2838.95	5199.78	3426.68	4880.81	2696.32	3176.47	4536.28	3636.84	6344.85
202145_at	76.7	108.14	98.15	78.22	80.34	172.53	106.72	95.41	154.96	89.38	3008.33	4923.62	2564.08	3122.05	3212.74	3974.75	3171.1	4105.59	1765.39	141.33
202146_at	816.79	717.27	1212.78	791.38	1401.4	1465.96	1164.16	950.13	1161.86	620.24	2048.96	1427.9	1449.18	3126.27	2695.89	1686.98	1326.49	1782.37	3870.85	2121.27
202147_s_at	511.57	405.67	755.4	318.99	181.51	728.95	840.26	563.24	603.82	232.64	1076.95	847.71	1065.82	1479.36	1433.87	701.91	1212.22	959.06	2014.78	766.83
202148_s_at	361.29	427.78	348.86	390.17	37.27	359.86	201.46	204.57	295.19	379.47	296.99	489.33	262.36	748.39	398.21	361.4	425.99	204.86	401.1	400.64
202149_at	687.11	595.38	546.56	314.67	368.94	443.56	301	563.4	248.73	221.98	693.87	734.82	924.61	198.87	886.12	670.26	404.25	541.9	964.97	986.76
202150_s_at	546.13	685.56	483.05	107.25	529.56	448.65	511.83	568.63	260.89	208.13	391.56	349.04	653.69	311.36	388.13	492.11	402.01	544.94	436.41	502.79
202151_s_at	3065.66	5018.44	5207.58	5742.81	3153.22	3214.7	3978.19	5196.85	5157.36	5262.43	2878.36	2849.01	3821.74	2445.11	3678.35	2925.97	3571.81	2310.04	2080.83	2043.56
202152_x_at	1782.34	1746.91	2386.23	1426.22	777.56	2792.1	2329.18	2060.06	1716.24	2415.01	1176.02	537.28	1270.17	1589.49	591.17	1685.75	639.69	1376.2	742.04	1309.06
202153_s_at	369.69	304.01	285.13	61.34	103.36	664.21	494.13	499.97	96.56	119.96	1228.64	997.25	846.38	1493.4	791.84	861.08	1352.08	1047.28	998.2	973.66
202154_x_at	1111.35	677.4	494.6	590.21	975.53	818.79	531.04	1301.83	1501.35	1280.02	1498.25	1632.91	1409.39	1809.2	945.74	711.7	1660.19	1246.92	1201	551.93
202155_s_at	781	726.41	674.68	737.65	988.31	793.92	1047.83	705.73	954.35	742.5	838.94	1209.03	786.46	824.53	800.52	874.32	913.64	699.23	810.64	612.51
202156_s_at	540.79	339.96	370.35	593.76	188.41	647.17	929.9	481.96	608.25	544.24	1263.28	641.95	1149.7	1999.19	1328.21	635	1335.98	975.75	1085.64	892.44
202157_s_at	2296.79	1534.65	1281.27	2581.51	1267.66	2789.93	3190.16	2062.21	2787.55	2797.3	4104.15	3920.2	2934.72	4858.28	4235.95	3023.02	4638.16	2582.01	3689.9	5128.39
202158_s_at	450.22	419.63	487.52	625.94	290.65	746.62	583.28	415.69	180.01	313.94	972.23	943.11	811.56	1029.47	975.69	865.76	1097.93	973.1	1003.54	696.43
202159_at	641.89	476.9	486.87	631.66	550.39	482.76	591.3	403.36	1236.97	1075.55	905.85	1032.57	833.97	936.79	707.17	725.25	744.85	1023.94	711.98	631.33
202160_at	1338.82	1089.57	1558.83	1144.7	1626.14	1609.94	1552.1	991.09	1215.98	1264.82	1460.61	1112.97	1475.44	1089.47	1611.16	761.17	1630.39	1288.43	1071.55	1705.53
202161_at	405.02	457	720.98	905.43	404.67	630.44	583.36	897.25	806.09	1165.26	900.4	760.36	502.06	1214.87	1000.62	1325	904.6	785.08	1071.72	239.71
202162_s_at	162.07	537.17	519.93	392.39	576.42	164.42	94.01	89.16	273.77	85.33	406.81	371.43	740.95	167.24	376.61	441.46	587.91	511.39	283.43	56.79
202163_s_at	216.27	232.35	306.89	441.44	238.39	210.49	130.67	134.02	168.35	116.59	380.81	397.07	200.1	195.14	411.79	498.66	411.4	227.78	285.03	256.2
202164_s_at	679.13	972.38	734.56	1080.33	919.3	978.11	1208.86	821.2	763.68	714.76	669.2	954.8	1031.07	668.93	798.36	952.74	1051.47	1235.67	730.42	364.07
202165_at	2097.33	1851.19	2027.87	2850.77	1310.28	1945.73	1536.34	1792.37	2060.38	1899.91	1068.98	840.59	1795.82	570.27	1284.18	919.08	775.57	1252.34	1219.26	968.52
202166_s_at	5251.57	3127.35	2931.1	3554.44	1352.83	3266.95	3308.41	4573.43	4087.56	2499.08	2300.46	1643.58	3151.16	1160.14	2695.98	2531.95	2512.81	2962.97	2312.44	1650.63
202167_s_at	843.74	932.16	1028.84	1280.2	873.93	1041.06	1489.34	1020.36	1038.26	1159.62	904.73	659.98	1014.29	889.61	987.61	741.21	1282.11	526.21	768.27	922.02
202168_at	1371.37	1581.74	1443.21	1040.36	1901.74	1916.62	1508.05	1235.6	1135.07	1234.16	1397.49	1919.89	1609.13	2618.96	1917.24	1994.49	1805.96	1513.54	1747.99	1576.25
202169_s_at	2655.6	2560.59	3128.54	3350.02	2090.69	2373.76	2264.72	2632.81	1962.93	1703.17	2814.57	2633.82	2688.25	3156.56	3027.42	3367.53	2895.23	3140.08	3267.3	3186.99
202170_s_at	1427.88	1039.85	1217.41	726.07	807.34	1083.94	786.86	1615.28	986.15	783.09	729.06	1036.23	1207	1793.95	926.28	739.15	1057.15	861.2	1041.26	1758.77
202171_at	2162.84	1584.37	1823.25	1655.04	1157.27	2772.66	2090.97	2255.17	1675.14	2130.61	1106.21	1216.87	2129.29	1366.58	1303.84	1461.69	1712.48	1345.3	1505.59	1257.25
202172_at	2675.17	2708.44	2579.59	2381.7	2221.78	2587.03	2037.61	2213.84	2383.38	2211.01	1900.54	1597.95	2665.94	1063.17	2452.75	1407.81	2184.25	2083.86	1744.81	2063.04
202173_s_at	2041.57	1573.4	1660.01	1592.22	918.57	1844.31	1553.43	1786.29	2017.21	1472.27	1349.86	1505.84	1762.34	1540.86	1957.27	1418.57	1773.93	1232.92	2035.83	2618.31
202174_s_at	2615.05	3593.05	3151.36	3951.33	2226.07	2661.97	3028.8	3558.29	6178.03	3449.26	3072.86	2823	2729.33	2054.08	3419.96	2170.7	2853.8	3510.24	3629.9	1973.57
202175_at	947.59	740.3	673.87	903.37	848.35	1023.58	1276.36	667.18	642.43	797.09	746.13	1160.69	547.08	939.96	720.91	874.14	810.21	753.85	882.63	567.33
202176_at	309.13	475.79	508.54	324.5	165.72	273.45	134.34	396.01	389.57	302.08	747.22	781.25	800.77	772.01	825.1	591.19	927.15	760.12	579.55	839.7
202177_at	785.55	722.33	1088.26	697.49	1019.09	1348.85	694.38	828.87	954.96	1152.62	1429.53	900.05	1070.09	659.39	715.23	1358.19	1591.54	1019.08	673.43	1270.41
202178_at	40.31	11.56	10.55	25.29	128.12	27.24	38.68	16.77	45.97	40.41	57.87	29.62	47.27	37.74	257.61	26.28	80.92	19.42	25.5	29.82
202179_at	533.07	589.18	184.8	395.11	203.26	617.41	628.24	641.75	260.83	411.76	635.73	655.99	883.05	406.89	661.78	764.78	531.41	1142.3	719.23	491.16
202180_s_at	185.95	176.19	180.71	276.39	527.05	515.47	226.44	480.2	742.7	507.93	1113.23	1163.91	1040.13	1072.66	812.88	1331.13	964.57	854.45	952.24	602.72
202181_at	963.99	1100.8	1061.58	605.78	1199.82	579.24	662.64	890.41	932.7	958.52	1585.37	1382.99	1340.66	1138.77	1386.2	1399.31	1116.67	1574.64	1310.71	917.28
202182_at	1318	1331.5	1198.23	1652.61	2822.04	1000.63	1190.86	1134.27	1287.01	1526.54	1634.45	1660.56	1138.43	1569.65	1609.82	1580.15	2173.14	1361.1	1874.1	1821.73
202183_s_at	830.47	833.6	979.68	938.83	1117.17	754.73	902.07	913.88	1421.21	1316.34	417.63	501.92	577.54	336.65	533.41	535.54	359.93	403.09	438.16	542.33
202184_s_at	646.41	689.31	776.34	583.73	503.93	791.4	698.72	664.57	621.68	555.84	1079.52	1224.09	925.38	713.16	1260.41	935.68	1290.74	1063.88	806.5	1013.81
202185_at	1227.19	981.75	1332.38	1328.17	2084.51	1464.54	1579.35	1239.39	1064.34	1285.43	1872.55	1864.57	1316.01	1530.21	1591.98	2386.43	2887.82	1534.01	1819.54	1205.36
202186_x_at	22.95	29.85	18.27	34.32	19.93	16.89	27.17	14.97	32.06	57.39	18.41	17.9	9.89	11.81	10.65	11.66	15.33	10.86	13.64	19.31
202187_s_at	1702.01	1555.59	2195.51	1907	2269.27	1451.36	2379.82	2296.42	1534.27	1663.08	1832.18	1900.18	1613.02	1650.2	1737.44	2097.18	2072.43	1418.2	1679.91	1636.79
202188_at	111.13	164.9	97.99	81.04	83.04	113.41	48.14	222.6	328.28	38.86	306.74	304.4	100.09	655.47	345.12	601.54	415.83	265.47	371.71	52.39
202189_x_at	700.03	640.07	687.83	562.14	754.64	811.68	977.69	836.3	934.49	959.37	1979.96	1742.41	1362.55	928.59	1315.17	2189.16	1802.84	1343.77	1264.68	1618.46
202190_at	312.9	273.33	91.86	83.98	53.6	274.28	138.11	212.99	102.88	88.22	164.89	283.61	357.32	356.94	328.43	224.18	226.48	339.15	212.48	66.43
202191_s_at	834.2	252.87	339.12	283.21	338.52	885.42	647.58	461.6	390.45	546.61	594.28	534.15	512.23	680.91	498.94	728.6	542.4	600.15	856.66	947.56
202192_s_at	1628.88	1556.48	978.11	1801.12	1130.07	2216.31	1378.11	1251.54	1651.98	1726.01	1185.26	1503.51	1364.73	1040.16	1424.71	1679.88	1082.68	1335.36	1151.95	1823.44
202193_at	226.86	215.09	98.18	86.35	45.88	237.64	127.11	90.06	170.7	197.54	389.23	444.73	231.1	446.51	316.19	344.27	220.68	261.81	287.25	261.49
202194_at	3881.14	2697.44	3887.13	3435.26	2789.98	2342.95	2857.48	3522.89	2672.01	1216.61	2909.23	1940.57	3224.55	2180.07	2738.07	3317.34	3325.92	3470.42	3468.02	2953.92
202195_s_at	736.95	644.07	876.9	370.47	501.97	509.82	776.62	853.62	466.63	271.62	386.29	360.78	704.22	266.69	450.1	410.3	770.85	626.01	448.08	200.86
202196_s_at	91.03	115.12	105.25	197.84	140.62	282.54	102.12	115.4	129.89	134.31	213.22	259.05	414.44	87.82	586.25	420.09	321.62	274.66	183.56	102.1
202197_at	1452.9	1071.65	1330.58	1839.65	1670.32	1727.44	1503.84	1259.2	1377.59	1410.1	1534.06	1524.58	1747.03	2102.75	2193.76	2231.76	2389.85	1623.2	1597.21	1362.36
202198_s_at	348.62	247.53	446.44	284.86	110	316.96	320.63	240.85	284.93	560.48	137.21	448.11	277.24	240.21	260.43	308.3	631.85	202.49	306.88	139.44
202199_s_at	884.27	999.44	1149.79	1705.1	1507.39	666.16	983.66	1018.8	886.23	1115.7	676.49	611.9	859.96	697.06	756.32	686.76	833.16	949.75	803.11	686.48
202200_s_at	901.52	904.34	1041.5	894.53	979.17	951.27	697.44	780.44	851.31	897.18	747.42	632.29	843.39	889.96	879.48	812.58	1022.33	777.16	761.42	852.21
202201_at	1247.27	1000.11	1815.28	2292.65	1747.14	1623.88	1457.58	1325.31	2684.38	1751.84	1861.42	718.17	2006.24	985.03	1230.68	1375.3	1163	1201.1	550.6	1527.47
202202_s_at	921.9	531.27	356.64	353.44	471.84	651.4	592.23	804.06	502.51	532.23	1290.33	1413.14	1196.15	963.72	1116.21	1383.57	1188.04	1135.27	1528.67	1393.44
202203_s_at	866.55	1435.14	344.44	540.52	507.25	1259.39	1877.45	1460.42	175.69	3574.06	1016.69	1684.96	1039.12	1528.2	1915.35	1139.9	1158.73	1554.61	328.66	248.98
202204_s_at	802.14	1084.28	1036.88	1217.85	836.75	980.41	910.18	1065.44	1332.63	1907.03	911.9	955.87	1015.27	1818	1324.7	1186.97	769.75	1703.41	965.53	685.1
202205_at	440.1	304.34	455.6	477.17	627.46	647.66	805.21	698.89	435.15	584.71	903.42	898.41	436.72	765.3	798.99	1205.79	673.01	719.67	893.33	686.9
202206_at	240.55	219.81	168.7	208.05	380.38	183.44	268.71	292.37	162.91	264.62	408.2	863.04	627.78	315.53	293.28	874.32	1298.23	709.37	429.37	395.38
202207_at	286.01	120.5	392.24	287.89	473.08	249.23	326.31	417.17	308.42	71.11	675.86	738.78	581.25	308.55	406	760.48	1067.56	550.74	445.97	460.15
202208_s_at	57.21	29.67	37.66	48.84	66.57	87.61	129.6	64.96	74.8	388.64	323.22	257.97	346.66	129.08	182.42	222.54	346.42	193.85	97.15	128.02
202209_at	3135.14	2458.24	3179.57	3481.04	2560.49	1784.99	2174.54	2022.75	2143.17	2094.73	1525.17	1486.04	1858.17	1223.75	1621.99	2515.27	1228.61	1701.41	1078.19	1905.6
202210_x_at	187.93	233.24	704.4	419.17	436.11	741.76	729.4	421.06	595.01	487.66	732.68	651.64	790.2	111.55	811.9	256.4	812.4	674.35	793.68	539.47
202211_at	970.15	854.66	960.78	493.92	632.69	726.96	666.93	818.46	876.53	824.92	1115.13	1083.39	945	1095.01	1495.8	920.64	1182.49	1001.38	1275.89	1144.23
202212_at	56.55	94.01	43.52	189.21	50.77	71.83	33.55	41.63	46.63	244.14	277.48	362.1	277.33	381.68	313.41	369.6	164.45	247.86	264.47	140.42
202213_s_at	575.52	1142.94	1058.37	667.88	569.46	494.75	635.02	655.64	657.09	582.48	450.43	591.35	944.3	410.54	472.78	763.71	751.06	842.42	461.17	400.51
202214_s_at	271.81	192.59	91.16	34.02	65.24	472.35	111.26	220.4	47.36	156.67	567.45	554.04	423.97	560.39	557.11	550.49	622.59	562.39	583.7	557.93
202215_s_at	1287.3	1181.38	1465.33	1131.3	1096.83	1402.22	1463.74	1337.49	843.68	1057.22	1114.29	1577.77	1373	1406.97	1311.01	1159.17	1808.2	1205.21	1245.77	1229.37
202216_x_at	1426.07	1524.75	1480.72	1351.86	1339.19	1321.7	1805.49	1507.03	1437.93	1332.8	920.56	1194.54	1367.68	1343.13	1087.43	1177.53	1366.92	1142.99	1066.24	677.4
202217_at	3086.85	4656.46	4818.56	3904.53	4831.1	3739.04	4715.17	4366.22	4720.36	5133.44	4101.54	2237.75	3136.87	3491.72	3409.09	1883.82	2275.02	3317.29	4644.35	5241.05
202218_s_at	228.53	380.03	182.36	437.17	441.78	507.89	424.91	534.89	1073.75	955.2	320.2	604.7	170.57	194.1	353.58	251.56	197.96	454.33	459.02	295.22
202219_at	3044.38	3322.23	3840.43	2691.78	2259.27	2635.34	3116.32	4687.75	4410.34	4904.5	1601.17	1244.18	1911.15	2396.81	1773.87	716.89	1698.63	1622.26	2070.76	2267.86
202220_at	1135.22	1344.56	1923.53	1829.02	2319.48	1114.05	1742.98	1168.9	1368.41	1216.83	2001.7	1904.99	1913.29	1768.92	1741.03	1310.29	2157.81	1730.74	1870.76	1963.36
202221_s_at	614.57	360	780.37	504.03	394.22	820.88	487.69	379.13	436.75	484.04	537.66	536.05	721.68	527.91	716.72	476.93	685.91	512.35	485.38	673.33
202222_s_at	28354.91	40182.31	39288.05	24192.16	40449.31	29954.19	29311.46	35997.93	67224.94	63212.36	29225.84	29147.13	29688.55	30207.86	21764.52	24405.84	19212.81	24120.34	27049.16	17866.65
202223_at	518.59	438.99	462.7	530.48	438.97	442.24	743.78	595.6	499.56	599.82	693.28	653.46	691.57	662.37	709.23	661.13	699.63	832.89	567.24	402.89
202224_at	967.14	904.98	942.35	874.37	1516.35	817.64	1448.18	1059.3	1142.26	1191.04	1231.49	864.78	1192.5	1179.87	999.99	849.9	896.84	998.4	1120.11	1290.08
202225_at	1022.2	555.95	687.49	712.65	850.76	760.37	977.57	937.93	813.78	733.64	971.35	886.8	1098.85	875.92	1143.5	1150.39	931.41	971.12	1387.15	1209.57
202226_s_at	422.21	195.47	497.32	739.29	262.72	178.67	665.78	1053.5	1026.92	924.72	710.54	739.03	831.27	843.33	715.28	1065.21	843.24	886.17	883.43	200.59
202227_s_at	1074.42	804.73	966.88	826.92	754.37	1026.67	958.47	778.67	872.35	808.18	1750.53	1696.19	1157.86	1141.94	1771.55	1393.75	1520.45	1157.03	1465.02	1981.54
202228_s_at	3270.57	3145.58	4093.81	2584.83	3090.78	3627.32	1914.68	2999.83	2602.91	2577.43	3277.97	3713.07	3357.35	2549.77	3654.82	6665.78	3640	5595.36	4026.04	3013.17
202229_s_at	321.13	73.21	104.7	127.23	754.4	94.67	449.4	96.78	546.12	629.86	71.23	84.18	65.05	369.58	63.31	78.56	96.36	165.33	68.92	55.25
202230_s_at	1301.7	1777.37	1462.22	1239.3	1024.94	1899.34	948.47	1396.62	812.5	703.67	1812.93	1665.7	1263.47	2764.72	1681.7	1225	1828.11	1452.44	1291.84	1631.46
202231_at	2396.41	2016.33	2444.56	1723.33	2038.56	2196.46	1646.02	1985.87	2167.97	1624.76	2097.65	2467.83	2110.6	3166.25	2950.7	2691.96	2581.88	2039.02	2267.24	3321.48
202232_s_at	1838.61	1710.05	1998.59	1459.14	1006.1	1929.1	1756.54	1631.45	1719.06	1370.09	1779.2	1199.74	1722.33	2363.31	2186.02	1448.54	2058.76	1510.91	2033.81	1905.26
202233_s_at	11058.94	15425.88	15771.37	13225.21	8049.34	9480.1	9825.08	12447.54	12736.01	15061.64	5606.05	6954.38	7809.24	7892.43	6541.04	6149.83	4965.11	8374.12	5938.92	11262.07
202234_s_at	895.65	948	1687.61	846.62	999.62	809.36	1060.07	1109.61	829.02	643.32	571.11	697.44	590.26	797.86	670.17	694.39	601.36	700.18	1116.13	1104.69
202235_at	411.96	537.8	1135.38	324.17	208.8	259.17	428.87	524.04	529.86	419.43	221.05	219.48	254.96	232.76	307.17	205.82	219.13	337.73	373.43	405.56
202236_s_at	3541.33	5129.08	7983.34	2341.96	989.9	2475.25	3909.31	5070.29	3888.3	3082.59	1257.92	1613.7	2212.71	1625.49	1699.74	1502.37	1807.02	2723.12	2095.88	1061.27
202237_at	353.11	875.53	642.57	168.26	846.56	2164.45	1894.39	589.81	75.23	383.8	14487.65	7562.05	2433.79	10671.05	3321.4	5014.01	8062.32	2218.02	1993.77	10150.55
202238_s_at	78.2	541.48	458.86	49.89	296.77	1262.99	1653.18	168.57	146.32	317.95	9733.31	5303.06	1982.68	8054.59	2223.34	3744.68	6874.52	1889.66	1018.04	2877.5
202239_at	1150.88	1272.31	1227.44	1093.32	1498.8	1262.4	1460.29	1166.6	1136.44	1080.14	1629.43	1697.45	1437.88	1611.39	1315.88	2504.66	1988.26	1928.68	1391.82	1077.31
202240_at	79.07	35.77	20.46	153.68	81.49	113.15	277.07	32.79	51.53	35.95	255.06	222.84	119.97	132.93	68.31	204.34	109.39	256.25	163.61	162.66
202241_at	4817.68	2198.28	2531.28	3269.54	2067.38	3628.96	3628.46	4907.15	2746.67	2927.29	2351.29	2451.91	3058.51	2296.19	3623.24	2157.22	3233	2933.9	3012.37	3289.71
202242_at	4760.36	5072.95	6687.47	4507.62	6531.94	4709.03	5888.87	4381.32	5492.54	3760.13	2508.17	3766.45	4510.48	4271.45	3498.09	2494.24	3347.89	3059.07	2936.53	3034.01
202243_s_at	2523.48	2635.78	3061.65	3163.48	2594.43	2476.94	2172.64	2600	1646.67	1872.15	3118.18	2789.5	3169.36	3470.06	2018.85	2892.74	2441.54	3182.91	2387.89	2685.25
202244_at	4933.55	4498.79	5488.85	5301.2	5287.83	4494.6	3283.2	4900.65	3713.38	4201.66	4361.55	4647.89	5585.69	5439.91	5256.33	4309.69	3315.23	4022.24	3768.09	6293.25
202245_at	2140.05	2051.1	2451.66	1810.54	2710.98	1427.02	1574.25	1883.34	2287.34	1413.75	1293.21	1379.61	1524.36	1115.43	1406.06	1498.55	1114.11	1212.42	1270.97	1473.14
202246_s_at	1424.16	1438.09	1623.03	1808.37	1572.47	2014.08	1887.71	1494.67	1776.37	1815.44	1437.06	1286.19	1503.58	1454.34	1095.28	1359.54	1564.79	1456.28	976.74	1323.28
202247_s_at	501.73	681.54	735.48	737.3	631.4	584.88	893.5	483.72	703.17	796.3	541.64	555.47	649.09	523.37	599.81	447.18	403.39	388.61	458.01	426.18
202248_at	264.98	475.38	319.45	410.8	222.39	137.94	131.32	259.89	644.24	460.32	305.27	596.43	273.19	342.97	419.92	594.38	409.68	388.4	114.16	188.69
202249_s_at	1895.91	868.3	2133.68	1835.84	832.14	1437.23	2007.91	1787.3	707.57	889.39	1285.24	1195.78	884.53	1335.79	879.82	1379.1	1404.87	1231.56	1163.25	806.66
202250_s_at	2286.69	3125.44	3034.98	2432.05	1691.25	1739.62	2034.08	2059.57	1836.7	2427.78	1560.47	1902.55	1689.28	1651.92	2357.81	1329.79	1101.21	2068.56	1712.9	1353.46
202251_at	66.66	279.54	228.72	181.9	145.32	184.79	256.87	201.91	476.43	227.37	489.51	402.61	335.7	275.42	547.19	386.75	474.1	266	423.48	404.52
202252_at	1857.04	1090.08	1328.84	1737.52	2656.76	1087.31	1947.76	1249.54	1148.13	1625.59	2719.44	1532.2	1434.39	1170.94	1374.06	1753.22	1260.1	1491.67	1307.08	1559.5
202253_s_at	636.96	917.41	869.52	868.78	590.16	760.1	607.52	659.64	758.47	1029.62	688.12	830.59	812.02	757.55	658.58	748.05	763.05	682.35	740.87	499.97
202254_at	67.18	77.74	84.02	345.66	115.92	75.28	92.11	60.16	88.81	53.57	66.24	73.26	47.34	47.3	66.84	83.23	192.81	75.6	57.84	25.14
202255_s_at	27.98	39.89	36.76	34.86	57.59	25.53	31.32	24.58	41.46	37.19	59.48	119.02	75.23	53.24	97.8	54.12	119.34	40.65	46.01	96.77
202256_at	147.11	411.64	222.36	274	294.95	178.57	123.75	615.26	800.81	860.11	533.44	488.07	370.37	603.09	769.68	523.71	541.93	544.93	469.26	419.05
202257_s_at	96.71	125.63	121.72	134.56	126.1	49.11	59.81	74.49	178.04	116.95	132.19	602.66	121.41	503.14	129.31	174.49	268.57	339.52	79.44	81.12
202258_s_at	1730.78	1228.63	1108.18	1067.44	1175.31	1128.57	1390.34	1468.79	844.5	801.82	2361.61	2243.62	1585.79	1402.54	2033.32	1673.51	2033.04	1244.83	1394.9	2161.51
202259_s_at	831.63	612.6	958.97	485.18	691.45	919.93	795.43	597.08	510.56	479.43	671	705.6	1376.89	664.85	643.81	1181.96	641.67	1036.41	556.66	913.36
202260_s_at	526.38	468.32	607.63	493.68	505.28	551.03	850.81	658.4	395.6	314.63	947.91	853.1	784.21	542.53	662.5	701.23	714.61	650.94	704.27	1366.58
202261_at	2080.91	2271.22	2157.86	3718.17	2215.09	2013.69	2241.5	1782.55	1703.75	2528.44	1835.96	1986.09	1804.68	2467.04	2125.01	2117.49	2178.05	1853.74	1563.38	2183.72
202262_x_at	407.23	102.15	112.72	184.32	1008.56	690.83	330.8	220.38	300.43	407.84	469.61	881.84	534.07	516.07	882.86	793.35	820.59	741.49	685.34	677.27
202263_at	10575.64	13735.91	15777.93	11053.98	12802.59	12288.21	9756.22	11715.37	13579.56	10671.97	8319.91	13082.41	10478.69	11371.56	12581.57	11171.95	9512.31	13450.73	10427.98	5424.03
202264_s_at	1088.79	1151.43	1439.22	974.49	1137.23	1254.36	1081.2	1318.27	1490.96	1357.41	780.72	963.88	829.39	1058.37	780.03	936.7	721.81	643.53	801.99	1032.75
202265_at	1573.76	2141.82	2166.48	1401.26	1113.66	1353.57	672.79	2013.47	1579.99	969	1515.93	1405.5	2214.09	1829.56	2375.09	757.79	2599.27	1919.89	1607.61	1907.22
202266_at	1108.25	1075.69	880.54	781.81	615.2	917.9	792.47	931.54	743.14	721.28	1874.71	1165.71	1080.99	1751.28	1813.9	1509.7	1749.04	1854.84	1767.1	1453.2
202267_at	410.68	311.49	243.36	428.97	436.17	329.91	200.46	230.06	550.98	92.81	345.48	354.77	343.45	307.98	353.03	234.09	310.59	259.55	512.13	404.73
202268_s_at	1496.71	1251.69	1470.06	1671.08	1415.23	1890.3	1823.51	1637.96	1734.7	1661.14	1767.88	1881.18	1336.86	1613.69	2097.06	1535.34	1862.6	1526.16	2341	1485.73
202269_x_at	353.31	343.41	172.85	27.6	81.94	528.95	124.75	89.98	273.19	126.48	11974.61	2967.14	3435.83	2632.38	2676.3	7995.24	4450.33	4305.71	2844.9	2527.77
202270_at	270.1	242.31	236.03	75.46	60.47	385.72	96.16	196.17	129.82	126.29	5041.52	1480.97	2190.91	1314.57	1749.56	4173.56	3105.24	2666.74	2019.29	1411.89
202271_at	965.42	1124.21	1496.82	1185.7	682.16	1359.03	691.61	1109.04	792.16	772.1	1172.94	1215.61	1396.64	1846.9	1866.81	1176.95	1203.03	1700.17	1344.02	1438.47
202272_s_at	1343.66	1385.86	1130.84	780.17	812.73	1051.96	1516.44	1648.8	717.41	669.03	1236.66	1380.97	1368.52	1559.97	765.2	1388.49	1579.14	1270.52	1505.12	964.47
202273_at	889.8	1383.67	963.99	769.27	958.94	731.49	1106.97	952.38	1187.59	1674.17	1120.36	1711.47	1075.65	917.57	1023.17	978.71	1105.56	1193.73	1354.49	1005.91
202274_at	412.92	479.54	575.57	613.31	641.92	873.93	751.31	331.35	441.39	711.79	543.72	846.29	555.28	791.2	608.68	1013.8	462.97	377.67	781.49	558.36
202275_at	47.95	23.54	71.63	87.82	53.22	133.62	172.72	54.73	54.17	73.28	220.8	151.37	82.8	145.71	76.21	297.95	241.09	227.16	149.73	116.72
202276_at	1945.72	2626.62	2226.62	2853.18	2357.02	1580.76	1733.82	1702.38	2069.08	1479.4	2674.75	2455.28	2596.45	2008.78	2874.96	2406.7	1777.59	3085.34	1737.1	1435.3
202277_at	777.94	677.36	711.07	736.58	927.48	1336.73	839.74	618.4	705.13	494.72	1781.85	1396.51	1479.57	1089.47	1641.26	974.04	1792.43	1566.4	1732.68	1294.91
202278_s_at	281.12	274.42	224.51	260.92	231.04	307.58	414.69	256.94	245.11	425.75	336.74	193.14	277.7	237.8	170.27	366.27	271.51	425.11	262.43	249.85
202279_at	2955.62	4219.39	3888.97	3911.86	2814.31	3230.73	2047.4	3975.35	2750.95	3514.33	1381.76	1987.51	1534.41	1637.97	1586.82	1105.97	1469.21	1285.33	2085.81	3174.09
202280_at	30.03	30.57	31.18	44	27.41	32.93	62.43	36.58	36.9	62.42	26.14	30.78	20.48	16.5	22.66	24.73	18.77	36.93	29.99	25.67
202281_at	117.98	127.59	108.55	142.84	189.98	119.95	137.1	80.84	156.35	194.35	679.83	520.66	198.19	559.96	574.49	1020.53	676.74	401.95	734.88	413.5
202282_at	1630.4	1873.59	2039.86	1981.7	2773.04	1567.59	1424.9	1367.69	2237.45	1922.02	1074	1302.8	1229.35	1698.54	1347.68	1147.03	1043.6	1414.06	1089.41	1473.44
202283_at	11406.59	9586.12	7017.37	11219.66	9249.08	9924.15	8417.67	14641.79	12768.73	10779.05	7066.46	13536.35	7933.74	9607.9	7440.96	7945.88	9254.62	8942.75	6946.99	8509.68
202284_s_at	165.11	396.21	65.72	648.11	121.88	514.57	963.72	863.81	420.62	269.03	2152.92	3197.7	1693.11	4432.73	3075.38	3275.56	5618.84	1367.53	1844.82	793.49
202285_s_at	36.4	80.94	70.77	238.61	269.11	84.52	51.1	7.92	70.84	208.15	49.99	98.26	40.83	10.94	57.66	120.32	62.51	62.55	31.87	122.27
202286_s_at	289.84	214.88	140.59	111.45	363.91	165.49	204.99	109.98	85.62	225.66	136.1	163.19	179.7	129.36	165.74	225.47	147.09	275.51	45.87	145.71
202287_s_at	144.8	99.87	179.9	237.1	277.23	121.19	185.47	138.23	68.79	146.35	137.53	138.15	142.98	74.64	88.18	211.18	97.97	98.88	162.43	82.05
202288_at	344.03	478.3	412.16	512.65	685.59	468.57	472.26	396.19	486.87	697.4	521.1	855.87	339.44	609.08	478.45	532.62	441.71	547.18	550.52	576.97
202289_s_at	4846.88	4694.7	6095.52	3528.72	6109.25	4203.01	3109.3	3799.3	4828.09	4919.18	3352.44	1946.56	3383.92	3463.49	5190.92	2629.1	2715.36	3465.74	4421.91	5825.72
202290_at	1674.97	2257.3	1667.41	3356.59	1201.2	1080.11	1557.76	1929.03	1233.13	1412.07	1474.33	1286.58	1470.07	1968.35	1202.29	1257.25	1107.36	1728.39	1279.21	371.42
202291_s_at	2673.39	2059.25	911.84	2582.03	3691.53	3053.29	2014.21	1891.59	2745.06	3353.47	2454.91	7593.08	5614.36	3806.4	5978.72	5664.03	4213.88	5992.14	2773.26	2432.63
202292_x_at	1833.61	1878.27	2053.32	2050.62	2313.77	1606.42	1854.98	1931.41	1531.11	1686.75	1794.01	1934.16	1564.07	1684.62	1557.13	1772.4	1653.53	1873.04	1439.8	1871.13
202293_at	634.66	932.63	748.46	813.26	90.29	636.49	562.16	488.52	635.18	602.22	626.87	426.97	763.84	548.77	751.12	556.09	804.24	718.33	602.05	533.22
202294_at	1026.82	1048.91	1012.95	1359.8	959.6	1429.63	1202.94	800.37	1349.61	1159.84	1177.47	627.34	950.74	993.51	1271.29	837.87	894.28	819.62	981.19	1292.78
202295_s_at	968.8	848.62	1044.35	790.99	1746.12	808.87	917.13	725.62	929.59	1171.41	2094.5	2006.95	2077.61	593.27	858.38	1660.7	2563.53	1194.37	751.94	1367.38
202296_s_at	1426.93	1932.61	2315.42	2759.5	2042.31	1785.98	1850.89	1678.99	2074.42	1527.79	1927.14	2094.41	2398.08	2066.18	1986.88	2257.18	2115.86	2433.77	1611.91	1120.9
202297_s_at	765.21	1115.14	794.31	938.2	742.21	967.96	730.55	865.35	959.68	942.23	1325.74	1034.81	978.32	1038.85	1121.29	1315.38	975.71	1429.01	1103.83	1193.63
202298_at	15299.42	22937.44	21804.56	19846.02	13862.39	11980.68	7911.99	15560.64	13950.06	16213.31	7205.81	7961.2	9226.6	5825.91	8980.97	6487.97	4218.51	14503.61	5081.31	6765.96
202299_s_at	4179.65	5154.82	4749.49	4155.99	4595.07	3491.68	1804.97	4140.88	3911.62	3924.91	2687.11	2670.92	3222.08	2767.5	2754.67	1764.25	1897.27	3353.97	2056.28	3483.05
202300_at	6229.52	6426.49	5953.39	6642.54	3819.84	4187.95	4980.78	7449.37	5893.5	5017.88	2622.8	2967.69	4150.36	3339.5	3147.8	2683.31	3024.12	3539.59	2719.04	3877.42
202301_s_at	1127.84	1044.55	1037.71	1215.05	905.19	1044.84	1325.11	1163.13	720.48	1183.44	1395.19	1113.16	1127.84	1389.55	1193.07	1080.06	1303.41	1166.16	1273.93	1532.93
202302_s_at	2561.07	2926.76	3143.76	3196.12	4398.46	2133.87	2488.86	2553.09	2482.52	2146.48	2950.07	2994.83	2927.29	2761.76	3089.38	3365.58	3363.14	3252.9	3240.72	1915.82
202303_x_at	289.54	384.43	651.77	389.35	219.59	62.9	339.56	181.31	282.12	414.83	461.58	368.29	458.51	474.6	450.84	532.63	494.22	680.27	400.02	416.01
202304_at	816.86	589.49	554.78	645.49	670.58	1028.6	794.99	619.3	613.26	703.71	1243.82	1297.62	1042.43	1479.07	1157.15	1258.36	1229.02	1699.42	1710.9	1270.91
202305_s_at	10711.54	3510.43	2486.28	4255.92	7170.66	2721.53	5860.58	6229.21	4845.38	3986.75	3514.88	4706.8	2042.34	2890.61	2783.52	4028.92	2851.2	3096.45	2323.73	4609.46
202306_at	2698.41	2172.45	1943.68	2448.32	1762.45	2552.15	2352.14	2226.66	1559.41	1128.71	3262.27	3423.69	2606.01	2698.73	3276.77	3432.75	3028.31	3169.33	2781.53	1463.52
202307_s_at	469.82	493.69	187.13	288.13	506	557.48	372.71	404.63	546.48	495.64	6327.29	2507.88	2290.95	3129.14	2259.41	8070.88	4615.23	3368.43	2130.14	954.02
202308_at	683.89	529.77	272.03	907.37	705.97	785.38	665.93	1182.3	660.1	751.15	953.73	1066.93	592.31	785.47	674.23	665.12	586.6	685.49	862.83	802.28
202309_at	1724.99	1891.45	2144.32	1384.22	1362.36	2062.67	1546.25	1492.02	1941	2021.11	1376.22	1669.07	1731.93	1523.62	1657.77	1548.34	1359.8	1643.8	1538.26	1939.7
202310_s_at	3668.67	1357.55	694.67	305.16	1009.53	3785.1	9223.33	1967.42	1740.51	4286.21	3226.88	10039.23	7741.04	8854.31	8275.36	5680.63	8030.13	13029.97	9133.68	2296.78
202311_s_at	537.44	409.52	288.22	177.47	266.64	483.74	1032.79	387.99	205.49	355.96	553.51	1105.48	672.96	566.87	958.38	657.62	525.11	1053.33	1038.64	199.56
202312_s_at	233.7	260.1	422.55	129.96	479.94	191.69	447.88	306.74	376.91	434.51	236.98	287.15	149.57	269.15	287.24	217.43	265.5	216.87	195.65	316.22
202313_at	2442.19	2786.73	2468.57	3361.12	2063.76	2289.86	1976.48	2836	2965.3	2290.99	2145.63	2087.25	2292.42	2525.35	2335.3	2593.5	2910.99	3358.93	1856.8	1862.63
202314_at	145.48	200.69	316.31	107.77	203.74	234.46	248.89	167.26	107.19	127.95	275.35	255.79	170.52	210.77	373.47	178.11	149.45	203.98	286.83	239.18
202315_s_at	322.38	315.03	377.23	454.85	523.28	449.19	72.26	379.93	338.96	397.67	473.38	511.58	406.38	173.2	336.38	463.23	510.56	264.14	367.42	276.32
202316_x_at	114.52	114.23	594.53	132.76	65.28	107.73	298.56	115.99	55.12	220.04	63.61	84.86	411.77	135.02	129.5	105.11	111.29	430.12	206.52	22.91
202317_s_at	1942.13	2303.01	2279.41	1571.04	1432.61	1938.61	2235.14	1995.34	2078.1	1602.79	1739.34	1565.84	2000.2	1564.15	1399.59	1536.34	1601.84	1579.8	1604.7	1611.85
202318_s_at	1257.11	1549.62	1344.85	751.13	951.1	1240.18	1019.63	1137	1349.76	983.03	1278.9	1572.96	1278.47	1301.8	1671.52	1384.6	1591.62	1360.1	2273.25	1309.57
202319_at	529.32	469.67	516.94	395.34	424.59	315.23	302.26	484.54	401.25	369.25	253.85	453.47	337.78	272.43	362.49	410.33	442.3	160.26	284.35	425.15
202320_at	1067.31	1021.62	930.96	763.85	378.4	1155.49	583.33	1542.04	1741.62	1026.45	1113.76	1198.72	942.72	1305.01	1217.64	915.59	1513.08	1029.33	1829.8	1028.02
202321_at	399.84	553.77	327.46	220.1	347.2	408.17	326.71	619.23	57.51	343.13	364.91	422.46	459.77	642.68	612.35	392.72	420.25	475.56	682.59	717.05
202322_s_at	1657.73	1179.32	1064.96	1222.95	1013.94	1143.99	1409.55	1618.57	1167.28	1551.7	2348.77	1999.34	1557.12	2282.84	2205.99	1724.82	1858.72	1868.08	2047.84	1471.05
202323_s_at	781.16	682.64	775.49	706.22	634.29	824.82	579.53	569.23	343.22	497.24	891.39	697.24	654.3	591.82	538.99	386.83	787.23	488.56	357.55	1511.44
202324_s_at	750.51	900.94	1066.07	687.32	1000.93	911.1	917.1	1026.09	1033.92	788.52	1166.17	1380.39	1040.41	1143.92	1289.07	1347.01	999.33	929.09	1263.41	842.78
202325_s_at	12930.82	16586.9	15625	12250.65	10427.53	9653.84	9015.41	13448.1	10749.27	13773.33	7869.95	7440.85	8685.3	9197.87	8670.32	8051.76	6446.15	7065.77	7279.76	12028.62
202326_at	26	40.12	19.73	28.75	66.69	170.92	28.88	35.69	72.91	366.35	173.1	132.62	16.33	89.53	26.72	156.64	234.9	149.24	173.04	193.73
202327_s_at	404.99	368.56	393.77	355.44	505.37	631.3	576.26	440.18	629.18	905.32	338.77	248.29	195.42	237.13	293.54	345.32	487.71	356.3	370.41	360.89
202328_s_at	624.91	1070.68	992.19	797.29	955.26	1302.31	1084.44	934.05	1548.46	1098.95	1082.69	1109.46	1106.9	1192.87	1367.84	978.37	1375.21	745.66	1068.93	1345.13
202329_at	303.23	236.61	377.68	146.01	130.13	80.15	125.27	281.28	699.66	459.35	892.16	426.01	657.4	544.97	427.37	737.82	550.71	588.95	415.46	306.18
202330_s_at	849.81	600.85	602.66	597.72	508.72	637.81	493.56	679.62	510.57	539.64	483.21	766.21	483.31	872.43	775.16	576.82	685.82	650.32	514.46	686.55
202331_at	1618.92	1433.59	1622.34	1869.76	490.51	1614.12	1320.3	1367.51	1548.97	1257.52	1175.13	1199.44	1035.13	1687.45	1311.59	1134.79	851.38	1085.45	1199.56	912.44
202332_at	620.07	797.15	750.89	292.93	638.11	608.75	545.22	501.65	467.48	696.03	590.7	551.55	566.67	609.47	770.83	505.07	472.99	415.93	610.21	1078.69
202333_s_at	6991.14	5817.1	6440.25	7643.81	5423.49	5813.28	5891.68	6843	5296.12	5231.78	4105.46	3347.8	4824.14	3855.11	5511.56	5401.55	5217.62	4821.82	4572.42	6039.99
202334_s_at	6675.87	5893.21	5425.03	2849.97	6810.25	4087.93	4547.12	6264.65	2826.81	2367.74	1888.33	1076.78	2135.36	1083.64	2096.83	850.48	1665.84	1523.43	2093.44	3821.28
202335_s_at	244.53	245.64	207.8	246.55	215.34	327.88	199.76	310.98	220.13	383.03	203.19	139.96	198.17	184.01	167.66	146.64	215.37	106.8	208.36	221.8
202336_s_at	5455.68	3834.62	4416.82	2431.15	4563.86	4353.36	3986.71	4564.77	3307.75	2964.15	7081.74	6287.74	5300.03	6664.69	8598.89	3008.28	6945.81	9121.58	8633.05	6223.92
202337_at	1264.69	1680.58	1323.78	1314.09	1408.29	1304.82	1211.05	1544.82	1448.33	1175.13	833.37	969.49	1025.11	861.71	1152.49	915.27	932.94	820.34	907.73	1046.71
202338_at	45.36	78.37	51.7	84.78	110.98	74.2	66.03	83.54	96.7	244.08	185.26	73.72	32.26	291.62	132.54	293.88	292.85	255.55	209.68	33.28
202339_at	48.86	52.95	78.97	81.85	57.93	88.2	102.41	114.01	187.36	79.62	184	95.19	126.84	233.15	145.55	135.1	93.28	61.99	52.06	108.54
202340_x_at	1059.15	332.72	134.05	994.32	989.49	648.41	679.91	1814.24	866.76	1058.71	618.93	540.38	595.64	418.42	688.54	416.74	364.03	365.3	618.52	584.85
202341_s_at	100.78	237.09	114.04	270.98	341.91	422.7	251.98	262.65	71.24	73.09	334.93	197.21	243.34	212.78	344.29	331.47	306.41	223.28	307.85	784.04
202342_s_at	286.56	307.92	296.86	208.39	436.83	310.31	283.02	328.35	215.95	190.51	361.16	420.9	517.51	337.62	444.71	524	353.04	317.01	377.79	332.6
202343_x_at	16002.1	21147.62	21223.11	20592.99	25791.29	15423.96	15393.4	18288.91	23855.26	26752.94	10224.45	9177.27	15423.8	12791.17	10881.43	8493.96	6968.43	11252.16	10416.68	14728.3
202344_at	1406.22	1143.8	1356.98	1805.4	1334.02	1072.29	1104.66	1604.3	1807.41	1790.66	1011.97	1057.14	767.09	1001.17	935.62	980.44	801.29	920.51	877.07	1174.98
202345_s_at	2135.19	1381	1397.01	1381.31	4639.97	2100.06	2587.52	2182.52	963.32	1107.88	3458.15	2585.79	2261.92	745.77	1776.18	2156.17	1123.59	1537.99	2650.89	8108.88
202346_at	742.23	1044.29	1152.57	811.35	290.16	755	561.15	923.69	500.02	482.56	716.72	686.73	907.12	788.84	639.36	718.17	798.79	925.51	717.67	482.1
202347_s_at	951.92	919.52	705.3	548.49	187.08	848.06	745.28	1195.21	766.38	500.85	609.94	905.81	834.62	1111.9	618.09	718.94	916.26	1052.94	889.02	923
202348_s_at	577.12	627.35	605.63	954.2	774.15	639.28	767.98	496.39	479.57	562.42	518.28	749.84	668.64	712.2	646.05	894.33	744.59	934.38	591.06	329.42
202349_at	412.95	342.32	348.52	461.05	288.54	617.28	246.73	140.23	354.2	167.96	694.86	642.44	620.2	766.03	638.77	589.52	656.95	552.98	561.37	713.9
202350_s_at	319.01	182.66	216.95	96.55	460.49	1835.08	788.32	186.3	386.41	281.13	500.49	846.41	804.22	149.87	967.44	810.28	1041.02	772.43	655.28	277.67
202351_at	2045.35	1426.25	1508.61	2039.25	1021.87	1298.88	1075.55	1972.13	1780.42	1231.22	1274.29	3408.38	1388.99	3399.23	2505.79	1795.35	2632.56	1597.96	2617.01	2060.36
202352_s_at	1998.79	1831.25	2043.19	1681.62	1424.06	1566.35	2024.78	2049.15	1436.95	1606.97	1676.12	2032.36	2060.68	2649.16	2085.79	2038.73	2271.39	1849.85	2345.13	1726.62
202353_s_at	2731.3	2820.29	3017.32	2708.42	1976.49	2708.46	2356.68	3012.07	1760.05	1551.63	1660.94	1859.83	2079.95	1723.77	1910.1	1550.2	1355.36	1977.88	2308.44	2009.27
202354_s_at	247.37	308.87	282.36	74.06	336.41	144.52	50.06	236.48	185.71	505.12	380.99	238.87	327.31	340.49	273.51	289.15	532.85	164.29	180.96	310.29
202355_s_at	150.96	219.84	170.93	278.81	378.08	283.88	358.77	241.05	447.11	519.48	411.6	383.03	441.4	411.22	440.2	455.08	481.68	306.36	369.5	309.65
202356_s_at	893.44	627.59	480.38	810.32	859.93	575.82	883.88	843.59	555.63	625.42	783.7	591.74	530.59	933.17	721.45	726.82	578.84	782	549.01	943.46
202357_s_at	323.6	267.43	493.39	332.12	685.67	358.54	255.14	240.38	42.67	374.43	2155.74	2063.78	1435.49	1231.38	1236.83	2840.74	1905.16	1729.35	894.89	287.61
202358_s_at	593.47	1064.42	997.26	442.45	578.17	552.48	614.82	1109.35	769.68	945.75	433.32	375.3	572.43	548.7	435.71	438.04	806.94	625.79	469.3	102.95
202359_s_at	404.92	963.57	601.37	322.06	383.37	874.57	378.19	777.82	366.12	646.28	577.62	468.12	683.35	532.53	716.99	483.49	547.33	511.71	601.89	386.13
202360_at	1629.32	1306.79	1608.3	1050.13	1486.23	1759.86	1418.01	1291.39	1673.68	1602.29	1776.69	1562.07	1801.87	1534.82	1510.31	1937.44	1453.65	1888.06	1618.99	1837.7
202361_at	971.18	920.55	1100.79	1456.45	2012.17	971.04	1062.56	663.55	1232.03	923.89	1129.8	873.88	934.13	1427.97	800.63	1049.3	1163.76	684.95	926.45	925.63
202362_at	2595.93	3984.86	3650.27	2847.75	2611.66	2508.77	1307.39	2351.32	2857.15	2951.69	2905.3	3348.21	2969.35	2688.65	3569.27	3645.41	3253.8	2853.04	2360.06	3016.03
202363_at	752.59	797.61	1167.92	1030.91	1545.39	505.69	889.91	613.04	841.88	871.23	564.57	974.72	674.59	860.77	701.75	499.52	750.39	704.58	656.43	786.05
202364_at	2668.4	3057.88	4733.75	1488.71	3085.08	2892.61	3203.94	3554.87	2387.11	2444.88	3501.36	3338.54	2816.12	3752.24	4186.21	2914.17	4427.38	2741.73	2966.72	4000.19
202365_at	335.21	558.4	499.08	531.91	470.19	472.83	494.38	236.03	297.38	550.78	474.99	565.03	426.22	436.14	369.52	559.06	426.16	385.01	566.42	638.83
202366_at	976.86	1122.68	1352.12	1251.88	1263.83	1056.98	1140.92	1109.54	1788.52	1096.22	723.35	892.71	810.87	888.9	764.01	625.94	600.05	583.51	799.53	753.64
202367_at	557.31	760.33	709.61	513.17	517.79	425.89	113.3	645.83	949.99	982.27	474.75	476.82	619.14	676.49	680.86	302.26	416.2	668.56	391.95	342.04
202368_s_at	474.14	420.94	269.8	645.86	761.81	555.36	519.15	501.13	660.6	722.83	621.67	786.67	706.75	503.56	606.83	973.44	569.29	615.12	807.1	641.74
202369_s_at	542.62	465.23	667.41	797.37	924.84	662.81	798.16	447.8	122.61	669.56	868.32	921.05	851.42	651.69	817.06	885.93	789.66	1035.11	999.37	574.11
202370_s_at	1217.59	1614.12	1496.4	1252.14	1364.31	1178.31	1672.5	1301.9	1234.16	1398.6	2770.34	2425.17	2083.95	3513.08	2471	2914.97	2701.62	2357.18	2693.42	1820.2
202371_at	2347.76	2658.17	2045.78	1528.16	1705.9	1779.52	1415.44	1393.25	1910.64	1219.2	1494.6	2188.68	1189.65	2410.02	2248.38	995.54	1761.28	2779.18	2122.16	2522.79
202372_at	861.74	753.19	977.02	1529.46	1380.99	962.72	862.89	851.84	1288.31	879.95	817.81	1147.82	1216.21	1287.93	1269.54	1548.91	1004.54	1337.65	1686.04	1419.59
202373_s_at	1906.94	1891.39	1246.46	1481.67	1848.06	1169.61	1403.05	1144.83	1222.33	1502.39	1547.45	1488.36	1404.62	1190.37	1313.8	1735.08	1447.39	1051.45	1706.42	1479.52
202374_s_at	590.8	1035.27	1038.02	821.48	747.42	621.24	465.31	673.73	465.52	798.07	507.54	723.77	666.92	518.11	690.48	626.32	832.27	831.91	636.12	427.79
202375_at	170.14	74.24	99.93	96.27	107.98	149.78	191.97	70.88	59.65	127.04	278.22	418.39	236.19	213.6	339.57	393.81	368.72	274.16	297.33	175.44
202376_at	96.55	469.84	191.5	857.82	505.69	83.22	120.05	113.18	297.04	321.59	469.68	1038.12	112.05	544.54	174.98	348.13	632.16	716.69	69.3	88.01
202377_at	2012.59	1756.14	1738.91	1582.58	1766.76	2264.49	1959.38	1759.41	1409.07	1148.33	3210.21	3226.09	2915.84	2799.08	3019.74	3183.03	2951.12	3070.76	2981.88	2130.81
202378_s_at	2865.12	2099.61	2748.05	2332.93	1625.86	2260.91	3143.23	2767.39	2112.56	1035.26	3788.51	4247.48	3099.7	2639.76	2270.99	2349.22	2577.58	2812.18	2581.47	4764.93
202379_s_at	1133.28	1461.28	1520.63	1093.42	1677.11	1503.14	1878.47	1766.82	811.12	1167.19	2588.23	1624.83	1824.94	1498.21	1793.52	1960.14	1993.58	1294.13	2404.84	5458.75
202380_s_at	567.2	892.3	1100.88	898.74	1151.77	695.26	1114.25	791.22	1037.51	1081.63	1046.7	1034.22	892.12	643.23	784.83	922.11	927.08	957.03	867.91	1085.13
202381_at	972.47	658.59	702.32	589.49	627.53	596.02	717.96	499.85	995.83	529.73	1042.02	1291.08	536.1	627.08	937.18	795.96	1040.33	1010.08	985.17	644.36
202382_s_at	461.85	578.02	598.89	515.53	257.17	360.79	125.92	588.33	508.27	225.87	713.62	625.29	629.57	721.21	566.12	603.52	910.49	620	439.43	924.62
202383_at	1015.37	1039.61	1223.98	1373.31	1514.26	1343.51	1373.36	1103.03	1021.07	1110.88	1201.6	1200.97	975.83	1182.11	1008.66	1384.71	1097.37	993.59	1136.48	826.72
202384_s_at	139.21	348.09	301.91	96.29	77.79	158.62	269.35	161.73	293.68	220.95	354.56	233.12	249.36	302.54	329.76	266.4	229.76	114.63	255.63	207.54
202385_s_at	668.31	939.16	825.51	480.88	991.28	576.46	758.71	655.43	1140.89	888.3	599.55	628.09	593.39	453.23	554.46	427.58	581.01	450.12	685.93	694.9
202386_s_at	822.12	747.48	1090.59	844	778.18	982.79	589.47	958.77	870.31	684.19	1094.19	1076.15	1480.7	1067.31	1451.85	854.04	1137.76	1319.3	1289.71	1231.94
202387_at	2040.6	2978.13	3099.55	2809.52	2803.33	2418.73	2033.46	1719.9	3572.51	2568.79	3235.85	2087.03	2189.85	2330.04	2592.46	2617.58	1291.57	2299.54	2768.26	1901.74
202388_at	283.42	528.97	260.41	129.97	70.78	573.29	434.65	2875.45	68.22	352.15	589.62	1068.26	675.6	581.77	479.67	669.47	813.75	569.89	814.21	962.03
202389_s_at	470.86	637.13	467.68	660.06	520.62	474.94	507.7	295.32	209.23	203.23	447.65	547.44	447.05	515.65	577.43	722.77	531.18	368.52	590.2	523.81
202390_s_at	108.68	74.69	76.98	79.07	57.38	94.29	122.95	105.71	136.31	111.83	235.49	71.5	60.94	112.24	74.29	143.73	54.21	118.58	107.33	124.3
202391_at	473.89	584.15	328.45	474.81	1174.06	643.44	643.45	834.1	227.38	554.36	1777.28	1349.92	1313.6	667.32	787	1902.56	1375.34	1315.89	883.98	1094.29
202392_s_at	36.06	126.05	168.19	39.83	69.47	50.57	62.39	234.27	197.58	89.32	275.52	276.31	267.69	194.01	183.83	280.47	245.87	167.57	174.68	180.85
202393_s_at	4541.05	2362.98	7341.75	2584.4	2615.17	8865.52	6281.02	10193.63	4518.37	1986.72	4944.33	4728.8	6084.72	4790.6	6956.85	2750.72	4121.23	3547.07	5116.46	9809.83
202394_s_at	1028.97	807.91	893.9	1085.01	1395.85	922.97	1249.05	934.07	993.29	1089.64	748.15	807.7	826.79	815.28	657.6	770.16	811.62	914.16	832.39	698.2
202395_at	1955.61	502.85	872.16	1393.86	1149.48	670.15	973.93	1342.27	823.4	1325.14	1398.45	1090.35	1331.62	1309.06	751.37	1485.39	1596	1314.62	954.04	909.45
202396_at	1227.42	1571.27	1612.51	1067.09	1189.97	908.58	1016.6	1054.57	781.39	537.19	1151.51	1362.4	1283.09	1154.19	1717.62	1002.29	1042.43	1189.8	1673.15	1681.8
202397_at	1672.72	1599.48	1535.32	1604.62	1268.98	1249.15	1419.6	2156.8	1681.93	1023.35	2188.81	2309.39	1389.95	1910.15	2008.25	2395.19	1482.03	2164.71	1012.06	1045.22
202398_at	492.83	558.39	429.31	246.22	276.39	542.19	297.35	328.95	269.39	310.96	338.49	140.63	366.15	245.49	230.38	164.46	210.91	295.44	335.4	265.41
202399_s_at	3012.87	2808.14	2537.12	2636.18	3265.31	2904.31	2755.76	2929.26	2584.6	2042.93	2431.86	2038.02	1988.71	4011.25	2247.23	2181.33	2527.35	2869.09	2567.16	2620.11
202400_s_at	479.36	488.21	428.58	612.53	528.17	308.06	844.62	752.75	533.53	654.77	437.05	299.34	433.35	468.98	401.28	394.84	426.68	543.27	450.06	329.59
202401_s_at	592.33	566.41	684.89	895.77	330.2	685.09	529.46	668.37	1211.98	1214.92	495.18	645.59	558.5	587.08	715.21	690.25	443.46	577.26	720.12	483.47
202402_s_at	381.48	400.99	383.3	448.12	437.96	484.5	404.53	503.96	461.3	756.98	643.06	616.33	402.52	1020.96	417.75	798.95	542.87	689.42	885.58	728.2
202403_s_at	13619.32	5102.18	2648.04	2358.86	3090.54	11243.77	15107.89	10573.98	5722.02	7245.33	8832.74	21905.77	17775.72	17265.24	14546.43	13204.23	13687.66	21497.84	23143.35	17573.85
202404_s_at	4181.7	1561.01	649.03	816.85	1002.6	2388.3	3877	2124.14	793.7	891.65	3072.82	10872.59	8350.32	5812.24	7985.61	5105.38	7332.02	13756.78	10943.47	2435.71
202405_at	244.67	348.21	467.41	333.65	260.41	289.13	289.87	328.02	275.97	416.43	347.63	291.95	407.7	311.69	414.37	350.75	334.1	331.01	370.96	376.41
202406_s_at	1122.64	995.32	859.28	891.48	750.85	1086.65	1279.15	1231.13	881.6	812.2	1295.03	1346.3	1243.32	1412.25	1330.47	1437.72	1635.65	1877.17	1265.43	1367.5
202407_s_at	476.29	361.77	360.54	560.61	245.61	370.01	258.15	343.46	341.65	615.76	494.48	342.22	508.92	391.04	386.62	618.16	683.67	325.19	474.89	99.89
202408_s_at	733.09	766.58	777.23	1116.74	1040.12	1291.43	649.29	739.71	1091.73	862.5	906.14	1051.56	1002.8	1074.75	1169.79	1251.21	1497.02	795.56	860.82	1522.85
202409_at	3634.27	4200.6	3502.43	3639.09	4595.72	10142.71	10879.03	3453.56	3204.14	2229.05	5196.19	9748.87	8798.12	5456.64	9733.51	6704.59	12684.1	3662.19	8923.97	5694.42
202410_x_at	404.55	72.05	85.81	76.92	208.66	2907.63	3074.1	512.77	95.82	601.52	541.89	2053.95	1040.39	926.33	1269.12	1167.71	1418	398.47	905.68	1803.02
202411_at	1112.93	1177.33	807.9	582.31	2032.78	1682.43	1320.6	909.97	806.5	987.31	13161.74	23636.31	20012.97	12780.85	19099.09	17278.38	20732.34	15780.32	12386.51	5224.95
202412_s_at	654.32	421.49	540.08	376.63	300.06	962.73	760.56	452.81	217.14	273.56	711.7	394.52	648.39	773.38	594.06	444.66	769.87	452.83	674.65	1049.93
202413_s_at	1001.46	614.46	880.76	1160.33	776.64	1411	1304.41	824.7	688.1	624.8	1523.25	1709.61	1685.15	1386.1	1523.39	1366.91	1937.53	1246.92	1538.9	1412.29
202414_at	288.55	439.24	435.05	380.51	713.34	249.59	476.7	401.5	456.6	511.55	557.26	525.77	708.62	481.06	633.63	876.48	574.9	542.54	670.07	806.98
202415_s_at	368.48	626.47	751.86	927.8	200.41	589.29	514.86	671.18	580.69	827.83	564.07	562.44	652.04	721.29	398.37	683.02	620.66	478.28	585.64	641.23
202416_at	682.79	1311.31	775.15	2553.26	1204.63	1477.73	1488.47	1189.59	1421.57	1454.62	1645.68	1049.78	1197.38	1107.88	1278.5	1437.68	938.79	1327.71	1431.72	1267.57
202417_at	1984.42	1738.4	2198.71	3018.54	1627.54	2421.25	2041	2611.85	3287	3354.49	2435.24	1971.51	2287.39	2311.46	2242.46	2266.62	1904.17	1851.03	2169.42	1767.92
202418_at	1569.26	1960.28	1771.69	2389.38	1372.78	2209.18	1502.74	2034.69	1708.77	1807.71	1249.64	1586.35	1811.1	2362.3	1302.01	1271.91	1711.78	1607.86	1932.96	1396.56
202419_at	933.71	1058.08	936.86	1048.46	991.16	1049.95	904.51	733.66	451.8	438	1228.72	1091.8	918.29	960.32	1165.54	1409.02	948	971.94	908.92	1670.87
202420_s_at	781.26	377.42	1014.63	615.57	683.7	759.15	759.09	511.38	1100.78	1094.66	613.8	924.34	621.38	726.79	934.29	888.42	911.88	729.3	727.66	626.67
202421_at	757.88	436.03	530.01	481.89	1025.93	767.27	710.52	553.74	540.91	618.75	304.43	573.68	440.23	372.96	464.83	375.93	415.6	565.58	622.56	474.22
202422_s_at	252.34	255.56	272.66	124.2	233.39	188.07	180.4	201.77	71.73	164.68	344.06	349.82	243.19	262.31	429.44	350.87	415.3	317.98	360.54	321.8
202423_at	1495.79	1729.35	2203.92	2358.87	2569.33	2072.19	2658.89	1769.12	2986.84	1795.93	2368.27	1961.5	2440.2	1791.56	2169.61	1666.55	2964.35	2202.21	1994.52	1984.75
202424_at	3282.58	3180.91	3467.83	3507.29	2680.53	2383.96	2888.29	3979.12	5460.04	4545.14	2419.18	2970.33	3052.46	3175.22	3041.09	2627.86	1736.77	3236.54	3616.2	2680.29
202425_x_at	3818.09	3214.03	2654.97	3900.91	2426.47	3743.65	3801.08	3923.32	3563.92	2343.42	3833.69	2083.38	2466.53	2546.68	2367.22	1399.4	2314.63	2725	2450.31	4254.04
202426_s_at	693.36	678.59	429.99	1201.7	192.62	722.49	793.89	1252.4	670.76	736.57	240.11	394.68	371.68	303.55	235.23	358.88	320.78	381.13	306.59	370.98
202427_s_at	5237.69	5392.63	6458.09	6024.6	3896.22	4616.26	4415.89	5187.26	4327.15	4280.79	4126.76	4114.33	3759.68	4701.08	3995.7	4702.51	4191.71	5794.89	4119.47	3319.12
202428_x_at	11287.69	7361.2	7557.54	7662.57	5974.2	6966.22	6232.43	13354.3	5125.05	6078.31	5884.98	4952.99	8206.14	2733.8	5315.7	4511.92	6782.5	6220.96	3700.48	9961.2
202429_s_at	4778.37	3207.36	2037.82	3409.12	1683.31	5345.74	4632.53	4629.63	4063.55	2518	3285.43	3555.32	4689	2167.17	3473.53	3149.75	3585.54	2986.56	3859.34	3640.32
202430_s_at	199.78	155.11	138.19	120.91	190.03	268.5	180.29	223.36	94.9	288.91	1546.71	1642.66	1044.35	1672.29	2043.15	1536.51	2669.43	1393.66	1897.73	887.55
202431_s_at	304.33	303.73	221.66	178.87	377.19	358.77	459.92	1409.19	108.44	113.54	965.75	947.69	1026.05	1111.98	509.54	889.16	918.69	576.12	1002.58	745.46
202432_at	13190.7	16621.76	13773.63	17329.4	11287.09	8575.85	7425	11529.49	17529.15	13911.6	8636.81	6890.91	9466.97	7203.88	7227.38	4908.79	5567.76	10063.04	8796.05	8644.28
202433_at	2038.79	2435.79	2037.63	2262.6	1442.36	1731.31	1964.85	2497.06	1615.46	2079.61	2087.87	1231.58	1884.77	1808.79	1638.01	1234.92	1728.95	1993.21	1481	1398.4
202434_s_at	37.54	27.66	19.52	97.26	88.64	44.96	55.19	48.5	55.01	44.2	19.27	13.05	19.05	40.57	23.52	31.78	21.26	21.63	25.22	32.98
202435_s_at	403.5	210.57	95.51	350.21	692.01	525.18	434.03	492.81	178.35	248.95	577.04	474.16	420.39	1211.5	274.33	280.8	612.01	382.28	647.98	444.35
202436_s_at	253.04	375.55	325.62	563.52	823.4	1121.77	609.05	327.57	293.06	595.52	1509.35	1027.57	622.91	1699.22	421	1574.97	1496.51	1004.09	1238.39	717.15
202437_s_at	101.82	183.67	97.2	212.3	602.66	528.63	218.03	156.8	151.07	206.79	907.49	556.72	407.29	1170.69	280.44	742.74	858.13	607.67	569.18	388.34
202438_x_at	141.24	261.36	252.47	224.59	221.75	93.21	236.63	145.8	17.62	165.83	104.29	103.57	204.46	91.2	63.56	144.99	165.98	195.93	81.36	83.8
202439_s_at	633.35	482.71	487.36	395.23	709.06	425.64	623.86	605.27	444.6	499.9	416.9	464.64	450.09	380.69	575.54	498.83	481.15	414.38	503.72	757.42
202440_s_at	541.61	356.64	401.32	549.69	766.7	395.36	416.09	470.02	614.21	744.37	473.44	747.78	599.54	845.06	775.58	639.44	606.1	462.96	785.72	751.56
202441_at	998.45	743.65	605.77	538.33	893.06	1236.51	1195.05	939.21	627.4	566.71	1369.1	1397.65	970.35	1147.83	1253.27	1011.71	1228.18	1034.91	1005.46	1265.08
202442_at	2845.25	2244.9	2210.42	2452.57	3674.55	2674.12	2550.56	2495.49	2233.18	2031.66	2986.07	3693.19	3171.63	2361.52	2835.56	3673.1	3417	2508.85	2559.49	3731.09
202443_x_at	1383.01	1299.87	1068.7	1041.88	1928.48	2049.94	1393.09	1383.94	1208.43	1306.67	2244.45	2851.16	3364.14	2107.14	2239.28	3391.45	3386.41	2651.89	2015.38	2248.41
202444_s_at	471.69	352.18	398	389.25	492.01	444	459.3	411.78	238.61	246.08	385.5	331.96	567.6	347.85	294.46	460.68	896.07	524.07	311.74	235.65
202445_s_at	326.31	318.46	315.49	387.16	569.93	487.78	297.96	273.75	438.64	443.52	140.16	315.19	224.67	197.36	313.86	168.88	239.63	212.07	208.03	248.75
202446_s_at	708.27	538.85	622.74	387.88	772.49	710.68	691.65	717.42	490.49	377.38	6182.11	5694.39	4452.08	5210.83	4845.95	6669.78	7329.17	6513.23	4830.13	1559.49
202447_at	5037.32	4731.93	5688.12	2509.09	3262.26	3485.28	3271.09	4532.56	2321.11	3249.76	3324.97	2505.27	2693.46	2775.49	2578.71	3061.17	2155.95	3123.85	2426.52	4334.79
202448_s_at	915.52	823.01	768.34	647.99	1063.23	588.53	1078.13	806.72	715.43	785.25	396.37	362.69	589.75	515.21	362.21	632.48	604.89	574.3	474.51	351.3
202449_s_at	5021.37	4330.58	3419.5	4657.55	2745.44	5074.94	3983.99	5196.06	4162.23	4286	2605.6	2194.97	3609.4	2223.51	2415.53	2024.5	2685.45	2916.49	3082.1	4018.37
202450_s_at	1052.39	1694.9	1252.94	1231.27	2701.05	1610.78	1928.17	1101.66	936.11	1204.37	1284.62	2209.14	2439.75	1098.46	1525.75	2735.18	3789.72	1756.1	1317.13	1098.48
202451_at	491.73	604.01	517.76	573.98	540.08	499.75	617.1	369.36	356.67	337.37	665.78	583.77	469.69	424.95	650.71	694.32	591.29	389.68	632.17	762.35
202452_at	911.13	978.83	833.76	145.29	332.82	701.1	566.75	782.65	776.06	321.13	705.06	1010.7	706.13	729.27	930.91	706.99	585.57	929.35	743.52	723.15
202453_s_at	686.83	767.63	817.63	732.53	688.64	636.36	968.94	532.18	627.77	741.12	531.36	521.1	709.44	621.56	460.74	609.66	689.07	463.98	648.55	390.14
202454_s_at	445.99	475.16	347.74	945.22	1032.96	703.79	719.09	373.71	255.3	354.98	935.18	1057.63	665.18	682.02	572.47	986.75	1003.51	444.11	462.67	422.81
202455_at	1131	1217.74	1280.49	1533.7	1690.16	1211.46	1416.66	1074.36	2065.93	1744.61	859.15	947.73	1005.47	893.7	859.36	1107.65	1092.99	998.84	631.79	507.22
202456_s_at	101.08	175.39	162.37	86.07	60.7	98.34	99.82	402.24	134.05	117.13	56.11	98.13	131.7	93.93	69.03	60.17	51.55	114.91	71.64	34.55
202457_s_at	4124.42	4248.03	2286.45	3609.35	1228.78	4012.24	3771.27	4063.87	3032.55	2222.91	2218.28	1841.59	4938.28	1754.41	2966.56	2102.22	3143.16	2692.49	3087.72	2442.01
202458_at	2260.89	1985.18	1747.88	913.55	909.17	1190.46	1242.26	1705	1095.55	1767.26	846.74	1175.69	1938.2	1464.82	1423.64	2243.42	1354.51	2170.67	1473.4	910.35
202459_s_at	363.88	326.9	422.36	414.26	493.7	429.91	428.59	320.8	174.08	423.84	602.47	445.5	561.95	453.98	442.24	632.27	1026.4	620.81	472.9	556.68
202460_s_at	573.49	277.78	500.29	209.02	368.26	600.72	640.51	395.62	110.31	452.25	648.43	676.17	546.22	489.95	605.3	1044.9	940.05	476.16	537.74	644.87
202461_at	1681.9	1847.74	1674.44	1966.79	1797.27	1465.31	1431.58	1198.18	1639.23	1915.3	1484.07	1212.32	1357.96	1432.49	1266.04	1154.47	1567.87	1420.95	1268.32	1121.64
202462_s_at	1624.28	1684.8	1684.16	1582.21	740.13	1203.42	1934.5	1637.49	1730.4	1592.27	1754.67	1712.03	2197.03	1563.93	1892.63	1519.02	1514.71	2434.47	2339.18	1182.63
202463_s_at	603.79	581.8	378.64	620.42	100.32	408.27	551.17	390.71	837.82	199.49	404.28	397.98	520.79	385.64	449.48	500.57	425.83	429.45	496.58	88.57
202464_s_at	1428.61	1964.83	1192.62	361.04	1099.14	5469.34	842.32	2688.58	768.83	1989.25	6068.59	1149.29	5655.98	705.98	1489.32	1257.17	931.04	2443.19	753.83	6472.01
202465_at	188.76	87.28	265.94	164.29	244.73	867.25	217.46	428.52	241.13	484.26	885	2851.37	2037.05	1615.62	1417.01	1436.86	1886.59	2025.85	1446.51	793.73
202466_at	891.5	506.16	598.19	839.49	705.26	709.37	954.67	1077.57	848.35	795.09	1775.75	1650.33	1416.74	1115.56	1476.08	1492.9	1235.69	1167.03	1419	1347.27
202467_s_at	4416.83	6064.99	5272.07	6579.64	2478.05	3505.95	4020.02	4908.87	3617.77	3462.6	3653.97	4549.15	4977.88	4266.14	3540.77	3026.2	3912.19	4980.33	3704.29	3818.38
202468_s_at	1514.31	1060.31	1320.64	1393.41	1477.64	1328.89	1915.07	1072.61	1296.55	742.56	1835.82	2346.07	1469.06	2082.59	1881.36	2099.69	2010.19	1776.82	3292.95	1609.25
202469_s_at	716.52	643.44	684.67	397.71	424.29	869.61	669.55	665.08	799.01	665.45	984.69	1139	949.98	1115.43	1071.14	1200.72	861.95	919.44	1184.17	918.86
202470_s_at	141.95	189.74	158.97	131.02	68.89	239.36	111.62	222.57	44.41	62.4	142.58	149.59	223.46	73.81	83.55	92.62	171.39	52.41	171.75	97.72
202471_s_at	1533.9	2358.72	1726.79	1611.15	1214.19	1408.96	1838.01	2064.65	2168	1665.81	1422.48	1632.4	1736.7	1653.74	1594.27	1490.11	1609.29	1286.42	1300.16	1046.92
[truncated: 20,284 more rows]
