# Supplementary material for: Combining multiple hypothesis testing and affinity propagation clustering leads to accurate, robust and sample size independent classification on gene expression data
Source: BMC Bioinformatics. 2012 Oct 17;13:270. doi: 10.1186/1471-2105-13-270 (PMC3542193; doi:10.1186/1471-2105-13-270)
Supplement: Additional file 5 — Contains the microarray data used in this experiment. For each disease, we provide the ‘class_labels.csv’, ‘train.csv’ and ‘test.csv’ files, which represent the analogy of samples as described in table 1. The intensity values are unprocessed. [file 1471-2105-13-270-S5.zip › microarray_data/LEUKEMIA/test.csv]

Gene Accession Number	39ALL	40ALL	42ALL	47ALL	48ALL	49ALL	41ALL	43ALL	44ALL	45ALL	46ALL	70ALL	71ALL	72ALL	68ALL	69ALL	67ALL	55ALL	56ALL	59ALL	52AML	53AML	51AML	50AML	54AML	57AML	58AML	60AML	61AML	65AML	66AML	63AML	64AML	62AML
AFFX-BioB-5_at	-342	-87	22	-243	-130	-256	-62	86	-146	-187	-56	-55	-59	-131	-154	-79	-76	-34	-95	-12	-21	-202	-112	-118	-90	-137	-157	-172	-47	-62	-58	-161	-48	-176
AFFX-BioB-M_at	-200	-248	-153	-218	-177	-249	-23	-36	-74	-187	-43	-44	-114	-126	-136	-118	-98	-144	-118	-172	-13	-274	-185	-142	-87	-51	-370	-122	-442	-198	-217	-215	-531	-284
AFFX-BioB-3_at	41	262	17	-163	-28	-410	-7	-141	170	312	43	12	23	-50	49	-30	-153	-17	59	12	8	59	24	212	102	-82	-77	38	-21	-5	63	-46	-124	-81
AFFX-BioC-5_at	328	295	276	182	266	24	142	252	174	142	177	129	146	211	180	68	237	152	270	172	38	309	170	314	319	178	340	31	396	141	95	146	431	9
AFFX-BioC-3_at	-224	-226	-211	-289	-170	-535	-233	-201	-32	114	-116	-108	-171	-206	-257	-110	-215	-174	-229	-137	-128	-456	-197	-401	-283	-135	-438	-201	-351	-256	-191	-172	-496	-294
AFFX-BioDn-5_at	-427	-493	-250	-268	-326	-810	-284	-384	-318	-148	-184	-301	-227	-287	-273	-264	-122	-289	-383	-205	-245	-581	-400	-452	-385	-320	-364	-226	-394	-206	-230	-596	-696	-493
AFFX-BioDn-3_at	-656	367	55	-285	-222	709	-167	-420	8	-184	-105	-222	-73	-34	141	-28	-68	361	172	358	409	-159	-215	-336	-726	-13	-216	242	236	-298	-86	-122	-1038	-393
AFFX-CreX-5_at	-292	-452	-141	-172	-93	-316	-97	-197	-152	-133	-62	-133	-126	-114	-123	-61	-118	-89	-187	-104	-102	-343	-227	-310	-271	-11	-210	-117	-39	-218	-152	-341	-441	-141
AFFX-CreX-3_at	137	194	0	52	10	27	-12	-60	-148	12	0	136	-6	62	52	40	6	87	185	-25	85	236	100	177	-12	112	-86	-6	95	-14	-6	171	235	166
AFFX-BioB-5_st	-144	162	500	-134	159	14	-70	-468	17	97	-40	320	149	341	878	-217	208	104	157	147	281	-7	307	-131	-104	-176	253	179	203	100	-249	-147	157	-37
AFFX-BioB-M_st	48	207	58	-140	-3	-69	-89	182	-100	-83	30	81	-62	-166	-51	-52	-25	-239	66	-221	-217	-542	48	-151	4	-3	-188	34	-75	-125	-117	-533	-162	-39
AFFX-BioB-3_st	-591	-960	-517	-321	-643	-1014	-355	-322	-373	-375	-436	-518	-406	-309	-592	-247	-430	-436	-525	-297	-469	-744	-677	-636	-607	-516	-238	-517	-507	-688	-443	-1185	-1453	-859
AFFX-BioC-5_st	-622	-622	-24	-439	-502	-906	-173	-319	-139	-426	-171	-168	-354	-521	-219	-454	-348	-349	-401	-289	-170	-331	-504	-1166	-433	-373	-531	-101	-292	-399	-252	-789	-1013	-572
AFFX-BioC-3_st	-342	175	-99	-149	-129	-193	-165	-137	-234	-187	-176	-102	-133	-85	-149	-11	-79	-197	-162	-81	14	-372	-98	-157	-79	-143	-188	-128	-416	-212	-221	-547	-317	-150
AFFX-BioDn-5_st	294	171	13	-56	-31	331	-139	144	-103	23	-77	57	252	174	-76	187	8	521	30	155	210	159	205	87	-9	-37	176	255	158	243	-180	7	173	414
AFFX-BioDn-3_st	241	-71	-77	117	247	303	144	-100	65	-34	49	105	198	161	391	154	73	274	337	195	213	303	112	314	261	251	142	-98	307	70	-76	328	344	331
AFFX-CreX-5_st	-7	-163	-182	-31	-100	-273	-111	-201	117	25	7	-61	-103	-93	-11	0	-119	67	-162	-91	16	-93	-88	-107	123	-151	-108	-15	-175	-124	-176	-86	-206	-143
AFFX-CreX-3_st	-108	-445	-150	-243	-498	-566	-161	-408	-94	-171	-70	-167	-336	-333	-190	-322	-87	-184	-213	-160	-109	-297	-301	-345	-427	-184	-231	-65	-656	-137	-206	-457	-623	-291
hum_alu_at	45815	20958	25880	41275	11195	21777	28991	42401	27924	21229	29189	29906	20288	23462	19457	17499	24611	43084	49419	49084	20658	19266	37749	18595	31068	38690	58203	31022	36915	22818	39323	15689	41570	39538
AFFX-DapX-5_at	57	21	41	84	-20	182	67	9	-807	-774	14	10	-55	30	105	-5	27	57	84	76	-84	-21	30	6	-23	-102	-111	-76	62	2	-26	6	94	-104
AFFX-DapX-M_at	422	137	70	178	188	272	32	274	-355	-286	88	-12	74	114	241	135	70	62	10	35	32	171	295	173	163	104	61	133	149	46	73	302	235	101
AFFX-DapX-3_at	-185	-83	-12	-172	-75	-135	21	-26	-41	-54	-93	-111	-121	-57	-4	-170	-25	-22	-113	-78	-18	-122	-2	-111	-143	-43	43	44	-104	-75	-104	-42	-200	-60
AFFX-LysX-5_at	-48	30	37	-14	-29	-12	-43	31	7	112	2	78	-58	13	43	11	23	19	82	94	3	-29	36	-31	70	62	-71	25	-17	26	39	25	27	106
AFFX-LysX-M_at	-181	81	-15	-271	-19	-270	-103	-93	-1700	-664	-137	-194	-72	2	-44	-144	0	-109	-208	-40	-85	-309	-164	-153	-144	-76	-250	-99	-110	76	-110	-285	-162	-136
AFFX-LysX-3_at	-4	300	49	73	150	-44	26	115	-2658	-1383	-99	-52	74	113	171	123	61	67	97	38	-9	273	177	159	132	68	6	1	39	401	34	35	189	157
AFFX-PheX-5_at	-132	-76	-52	18	-119	-183	-86	-84	-207	-208	-127	-80	-51	-70	5	-101	-59	-67	0	-33	-82	-177	-64	12	-57	-56	71	-20	-56	-194	6	-202	-51	-88
AFFX-PheX-M_at	-2	-234	-120	-2	-82	-206	-137	-228	-256	-178	33	-71	-156	-130	-99	-154	-138	-32	-2	-45	-94	-226	-76	-86	-162	-3	-80	-179	-93	-101	-167	-154	-127	-134
AFFX-PheX-3_at	115	-49	-23	16	-63	109	-68	-12	103	431	171	-17	22	-61	-14	44	14	-32	-12	-10	9	-54	-50	19	-129	-45	-52	-50	-15	-103	63	87	-84	-32
AFFX-ThrX-5_at	41	24	-37	-23	-44	-88	-10	38	-59	-44	-69	-61	-56	-38	80	6	-21	-24	5	-91	19	-71	24	-11	-110	37	-34	53	-8	39	-6	-26	-18	-88
AFFX-ThrX-M_at	-50	-52	-70	102	-24	-94	-29	-74	-90	-78	-33	-103	-55	-31	-49	-37	-19	4	-74	-38	-76	-1	-88	12	77	-47	102	52	-26	-68	32	-34	132	-85
AFFX-ThrX-3_at	-202	-370	-254	18	-232	-510	-167	-377	-249	-262	-122	-179	-253	-193	-138	-265	-140	-247	-424	-175	-260	-270	-215	-292	-224	-216	-423	-150	-264	-323	-173	-500	-921	-569
AFFX-TrpnX-5_at	113	-35	51	8	31	-39	-62	21	-51	-53	-23	-12	5	-45	51	112	21	29	-5	25	40	-60	78	97	-20	5	157	-58	28	-83	-104	20	65	-34
AFFX-TrpnX-M_at	-557	-616	-340	-462	-701	-3766	-262	-673	-3006	-2939	-238	-508	-570	-483	-490	-313	-512	-421	-787	-363	-584	-499	-438	-416	-442	-707	-448	-682	-875	-690	-454	-609	-1249	-637
AFFX-TrpnX-3_at	-687	-409	-149	-212	-366	-403	-189	-353	-1899	-1534	-141	-199	-243	-223	-101	-181	-307	-117	-285	-277	-220	-156	-245	-118	-93	-306	-204	-222	-277	-153	-239	-280	-807	-305
AFFX-HUMISGF3A/M97935_5_at	-289	-417	-153	-191	-413	-358	-158	-372	-1725	-1573	-137	-167	-170	-263	-117	-22	-170	-222	-375	-228	-265	-118	-255	-60	-165	-294	-216	-334	-210	-224	-284	-353	-946	-252
AFFX-HUMISGF3A/M97935_MA_at	-195	-589	-124	52	-437	-257	-56	-312	-1694	-1365	134	-117	-108	-313	-1122	607	-32	-299	-206	-127	-208	97	-8	130	163	-288	49	-233	-273	-203	-60	-209	-626	-240
AFFX-HUMISGF3A/M97935_MB_at	135	96	194	203	54	85	14	-31	126	77	173	146	136	21	185	582	231	-59	56	86	20	349	144	166	210	-33	216	22	73	25	60	183	-249	113
AFFX-HUMISGF3A/M97935_3_at	267	373	532	1466	650	652	165	331	321	341	316	286	556	318	694	1512	961	137	654	160	253	789	309	468	757	316	574	377	353	264	306	657	477	1313
AFFX-HUMRGE/M10098_5_at	57	-175	-55	-18	1453	10309	104	307	223	-115	291	8378	-25	31	32	53	106	-199	0	-43	36	1396	1914	-225	-104	-112	-173	-63	-56	104	569	3762	-159	34
AFFX-HUMRGE/M10098_M_at	-238	-304	-341	-189	632	6028	53	-62	53	-238	44	4246	-143	-190	-104	-49	-38	-431	-357	-238	-190	708	211	-677	-296	-261	-513	-269	-442	-159	478	2164	-745	-62
AFFX-HUMRGE/M10098_3_at	-337	-371	-313	-233	362	3806	-109	-182	254	12	327	6833	-154	-218	-49	0	-295	-416	-481	-434	-201	1099	492	-177	-308	-227	-454	-225	-244	120	130	1076	-834	-308
AFFX-HUMGAPDH/M33197_5_at	6339	10756	15439	7760	14640	10093	10171	12489	20411	16760	19690	11777	6332	7661	21537	22417	11170	12594	8770	9860	21021	19002	20667	23636	11457	15277	12320	15080	14081	10245	6687	11955	8395	6883
AFFX-HUMGAPDH/M33197_M_at	5199	10207	14345	9582	10675	10127	17294	16066	21334	14799	19406	13011	5905	8189	15601	13884	13624	14427	7956	12353	15692	14266	20836	14007	15696	20230	14969	18761	14764	14968	9615	11709	5408	9718
AFFX-HUMGAPDH/M33197_3_at	9045	21238	17735	16248	17262	19092	21971	19426	21580	17467	21859	19526	7472	12036	19960	18211	14872	22001	12076	17989	22613	21448	25327	19127	19866	23591	16230	21628	18201	20096	17406	18094	21232	19449
AFFX-HSAC07/X00351_5_at	19541	9857	15363	6858	11636	17374	9902	13309	20371	10761	14924	15123	16896	10068	13239	16371	18996	16561	8121	12180	3290	16588	12524	17465	23593	15020	27633	24538	23622	8175	10269	16134	9935	11301
AFFX-HSAC07/X00351_M_at	27768	13271	20794	12511	14738	23936	17778	16775	25052	15420	20034	20711	20719	15982	19421	19052	27062	25966	13243	13881	6367	18852	15017	21896	31534	21282	43858	33580	31262	16573	15596	22495	11687	21247
AFFX-HSAC07/X00351_3_at	24477	17671	20166	18311	15303	21605	20434	14547	22296	17384	14555	18758	18028	18336	16631	16624	22681	19904	15388	11217	16963	14715	11446	14056	26920	16637	41768	25423	28813	20322	14726	17352	27611	32898
AFFX-HUMTFRR/M11507_5_at	149	218	497	254	217	366	159	677	118	140	70	154	179	231	243	197	267	152	306	104	139	414	470	364	179	139	225	210	314	215	99	302	425	342
AFFX-HUMTFRR/M11507_M_at	19	-8	399	100	-6	-236	-90	473	-68	-109	-12	4	42	-66	-45	-11	92	-79	18	-73	-76	496	335	162	-71	-11	-49	-38	-91	93	119	16	-56	-23
AFFX-HUMTFRR/M11507_3_at	229	-61	859	216	222	138	81	795	72	89	155	129	305	218	146	233	442	262	254	-2	33	973	772	714	216	94	491	196	305	152	173	214	238	-113
AFFX-M27830_5_at	6418	92	207	170	1491	12616	281	584	30139	15215	30496	17714	319	346	421	222	200	104	355	249	276	2080	1182	115	-51	78	77	68	4	142	349	1030	146	201
AFFX-M27830_M_at	27707	2029	2582	851	2967	13679	765	1365	9827	12263	15351	17926	1714	1313	1618	1233	1930	446	1817	1354	2268	3804	2204	851	790	929	982	490	448	1562	1830	2801	414	3116
AFFX-M27830_3_at	456	344	822	323	963	816	-6	685	211	190	82	187	685	751	-287	970	102	431	723	411	20	980	-48	-513	728	623	1233	352	583	-510	156	1110	721	544
AFFX-HSAC07/X00351_3_st	622	601	1041	968	1218	4062	1668	1122	1562	546	952	2346	717	922	1151	630	985	826	847	1995	3499	844	697	748	1039	740	1190	1573	970	962	1143	4748	1152	1443
AFFX-HUMGAPDH/M33197_5_st	72	-68	129	-56	35	-252	133	252	-16	53	140	126	50	73	-182	176	-19	67	28	43	163	50	168	534	20	7	83	199	10	-18	-39	241	-75	-236
AFFX-HUMGAPDH/M33197_M_st	267	257	8	268	95	0	220	124	308	131	66	335	132	158	45	254	215	119	-72	111	364	267	406	470	126	161	-120	28	-112	7	65	379	-390	50
AFFX-HUMGAPDH/M33197_3_st	-70	440	158	84	262	294	183	223	180	66	109	402	147	234	33	45	87	172	169	210	981	721	450	334	18	294	0	199	158	133	95	670	398	-27
AFFX-HSAC07/X00351_5_st	-299	-155	-232	-132	-105	-105	-90	-245	-211	-399	-85	-7	-154	-179	-246	-192	-32	-329	-507	-241	-69	-47	-174	347	-85	-170	-268	-204	-286	-231	-102	34	-54	-132
AFFX-HSAC07/X00351_M_st	193	660	435	-4	133	1062	216	516	166	-52	142	392	155	175	102	33	183	212	484	261	107	423	211	510	137	229	340	236	396	133	78	687	528	284
A28102_at	241	430	96	65	260	91	261	555	308	472	108	249	118	59	206	171	245	267	381	289	138	88	430	472	120	163	1106	402	145	316	228	395	311	373
AB000114_at	-38	4	31	-212	28	68	45	168	34	249	76	-3	44	-42	19	29	28	12	66	124	-52	40	-48	-20	3	64	185	82	49	0	36	73	-56	-23
AB000115_at	251	131	138	1147	128	327	123	149	219	585	127	215	174	154	101	1421	501	84	131	167	99	66	124	183	252	131	859	191	65	105	106	334	235	377
AB000220_at	98	68	40	35	46	96	51	31	167	202	38	49	43	26	-7	15	65	-24	164	20	5	45	-22	29	68	29	68	11	47	104	113	73	46	-34
AB000409_at	-260	181	-120	-77	0	-354	125	134	121	161	10	27	-22	18	101	125	87	-184	-110	-30	66	-151	-42	-6	341	-53	-98	-42	-268	-76	19	417	845	403
AB000449_at	149	70	283	285	833	190	353	372	249	275	115	37	61	93	347	382	115	89	257	195	-41	90	18	81	180	64	46	201	69	38	141	259	168	85
AB000450_at	275	406	113	172	390	199	259	122	209	360	63	129	127	94	188	308	179	117	193	2	100	145	217	78	210	82	98	90	136	261	165	359	517	152
AB000460_at	2573	1963	1082	1548	2222	2867	2548	884	1128	1604	785	1249	1300	1541	1910	1813	1505	1333	1993	1232	714	2496	1617	1978	1783	1481	1947	1502	2316	1397	1030	2656	3570	1844
AB000462_at	168	81	111	239	246	102	566	175	142	197	72	-12	31	78	20	270	216	57	113	10	122	457	124	108	116	66	544	87	73	60	73	318	92	64
AB000464_at	1151	1021	530	582	592	750	181	454	336	383	270	371	620	882	548	348	595	347	607	180	192	1088	748	815	910	479	918	661	1521	675	499	1001	973	741
AB000466_at	-885	-1036	-1281	-451	-1046	-1940	-322	-990	-394	-355	-586	-628	-538	-466	-819	-532	-407	-893	-893	-922	-729	-1366	-1224	-1612	-506	-748	-1115	-653	-853	-507	-465	-1423	-1740	-829
AB000467_at	-883	-800	-703	-369	-1123	-1394	-781	-1115	-538	-872	-925	-745	-976	-558	-296	-716	-179	-464	-1037	-447	-714	-754	-1597	-1082	-515	-251	-850	-629	-988	-581	-445	-1255	-1228	-1258
AB000468_at	-106	16	272	769	1766	-170	767	247	515	258	-1	26	531	937	658	684	1810	314	239	335	236	2503	90	376	394	192	30	295	238	267	791	575	252	333
AB000584_at	-685	-260	-315	-277	-420	-331	62	105	102	-297	15	80	-133	81	-154	-365	77	-504	-399	5	-254	-14	-199	11	-316	-397	-327	-204	-1200	-191	163	60	-897	-180
AB000895_at	147	-891	-124	-365	-637	-331	-518	-490	-10	-444	-140	-218	-19	-107	-68	331	325	4	-556	-411	-738	-378	-1327	-359	-434	-314	24	-423	340	-654	-369	-1360	-412	-331
AB000896_at	-328	114	-63	-39	-59	-633	7	-165	123	148	-77	-58	-39	-118	14	-51	-109	-69	7	-114	-1	-220	-223	-98	-274	-11	-244	-109	-91	-62	-67	117	-243	-164
AB000897_at	-77	-23	-114	-56	-57	-247	-112	-43	111	54	64	-44	-75	-145	-83	-56	-35	-52	-162	-149	-64	-177	-168	-104	-219	-11	-98	28	-268	-66	-34	-259	-262	-125
AB000905_at	301	79	163	-27	138	185	89	182	228	139	122	133	70	131	64	178	91	7	90	109	-3	134	76	83	70	100	296	122	244	47	26	44	27	78
AB001106_at	111	228	261	180	863	266	258	182	305	191	121	88	386	887	329	602	476	204	169	246	317	921	243	338	210	208	98	256	481	257	345	371	496	162
AB001325_at	1016	521	695	853	872	1839	475	898	719	781	509	448	510	762	479	669	748	654	1032	655	372	1216	1084	1196	670	542	1424	754	1484	675	608	1333	1637	671
AB002314_at	-60	-202	-6	8	-139	-2	145	74	103	86	67	52	122	-63	123	16	-39	92	25	20	6	-75	18	-15	24	68	-111	90	145	44	65	60	-151	-155
AB002315_at	190	-8	311	195	285	44	50	185	246	210	73	103	172	239	315	468	145	159	151	119	212	431	416	404	293	102	-92	-25	52	18	180	100	97	104
AB002318_at	1233	510	1111	802	1652	2356	410	591	584	359	711	737	861	1153	1208	1089	515	828	865	442	313	1268	820	878	872	794	1251	323	1597	954	502	1223	731	458
AB002365_at	207	551	13	-67	-8	141	3	64	-28	40	-18	34	-28	-14	18	-16	49	-24	180	0	60	-11	82	151	-38	96	-102	115	-82	-38	-17	-140	105	2
AB002366_at	0	-266	33	39	38	-58	18	-26	-163	-216	-49	-3	1	27	-7	4	-24	-39	0	-12	-110	0	-118	-13	-38	-13	-15	-93	-43	-15	-32	0	121	-60
AB002380_at	43	-16	149	136	35	112	46	221	164	30	-15	75	44	77	84	19	9	-19	46	-45	3	-54	-34	-49	109	45	-24	80	132	104	108	88	51	23
AB002382_at	767	604	176	346	583	705	403	141	60	185	369	159	143	261	323	494	115	474	581	172	251	1410	321	191	484	341	568	141	481	179	276	1183	832	648
AB002409_at	195	105	-171	102	-103	-236	82	-64	-143	-20	85	-99	56	13	79	63	19	72	51	185	-25	-100	-34	10	177	167	27	195	-132	71	130	249	165	30
AB002559_at	1214	1080	1053	674	708	1260	1051	1747	1320	730	825	1072	774	690	1119	866	564	958	1377	1357	857	1872	1593	1981	2668	1128	3601	2153	1603	769	893	2513	2903	2147
AB003102_at	461	537	868	432	1263	750	615	545	252	439	349	165	462	634	904	764	619	401	499	269	141	1571	697	672	467	410	429	288	526	411	708	674	805	512
AB003103_at	48	187	41	92	445	91	150	93	80	63	-10	10	12	51	181	41	151	79	87	68	-14	232	108	30	227	62	40	36	60	42	139	103	59	78
AB003177_at	311	1037	887	342	1019	750	749	761	472	849	313	361	608	725	1180	1173	463	361	602	218	497	811	404	584	974	371	318	233	832	448	734	790	1032	604
AB003698_at	115	175	189	159	705	279	298	199	231	148	62	86	-7	39	268	152	79	154	314	205	53	169	76	86	299	125	114	133	93	111	139	216	195	50
AB004884_at	494	585	864	754	1655	1028	629	569	355	930	596	617	571	537	907	1134	915	396	515	388	286	1033	818	647	395	343	451	375	749	363	447	1329	1398	595
AB006190_at	473	859	525	542	852	948	422	771	348	489	394	361	592	586	517	624	590	474	728	419	447	1004	611	565	721	550	748	486	1020	363	321	881	1558	713
AC000061_cds2_at	82	860	217	235	149	823	194	247	226	216	197	266	112	530	125	365	72	366	203	226	22	316	193	323	138	290	241	345	641	10	189	344	528	104
AC000061_cds3_at	-70	-77	-105	-142	-149	-138	-54	-60	-38	-93	-83	-72	-42	-51	-117	-68	-21	-52	-25	-38	-86	-183	-48	-130	-159	-84	-74	-17	-88	-35	17	-221	-230	-62
AC000062_at	-14	30	-27	-27	-16	-49	14	19	-66	-81	14	7	-14	-9	-1	10	5	49	-33	-5	-1	15	-44	5	1	-41	-55	-28	-8	-19	-6	65	18	2
AC000064_cds1_at	226	632	253	250	402	527	137	286	145	127	184	125	182	149	456	355	320	272	198	183	141	682	581	583	548	328	383	342	765	370	236	448	1068	335
AC000064_cds2_at	111	286	84	86	218	205	167	245	40	161	7	27	128	127	136	140	152	204	61	299	116	183	243	225	-163	35	108	256	88	237	99	142	254	266
AC000066_at	-74	-86	-19	-54	-39	-79	-73	28	34	-57	14	-58	-3	3	-39	3	23	-99	15	-35	-43	2	-68	19	14	-37	-83	80	-28	-74	-23	-60	16	-11
AC000099_at	260	262	163	25	186	333	158	79	105	110	98	125	110	77	138	150	91	124	46	106	162	247	211	49	289	76	173	71	296	85	-41	80	233	48
AC000115_cds1_at	-45	-223	-53	-226	-175	-38	-211	-249	-308	-351	-53	-163	-113	6	89	-77	-47	4	-244	-198	-99	-106	44	155	-40	-210	-231	-101	-247	-162	-160	-102	-54	-88
AC002045_xpt1_at	79	216	165	260	257	226	93	62	25	518	72	57	52	109	166	102	46	129	187	99	62	242	166	182	102	88	151	166	214	46	93	171	260	129
AC002073_cds1_at	161	-42	222	287	191	280	-76	240	53	-14	187	-128	691	554	96	694	119	154	141	-88	27	326	54	-99	157	-5	318	134	550	13	104	223	97	166
AC002077_at	-19	-58	-161	241	-339	-103	-267	-305	-295	-533	-140	-148	-49	-246	-85	-193	-152	-19	-25	-299	-311	-488	-362	-771	-174	-283	-377	-348	-578	-378	-91	-605	-441	-120
AC002086_at	115	76	58	88	31	64	23	91	8	35	-2	20	19	41	17	124	19	49	0	-45	2	84	36	104	99	76	160	-33	41	-33	-15	38	-92	81
AC002115_cds1_at	3089	2364	2152	3038	4192	4041	3313	2805	2920	2714	1253	2110	1777	2687	3998	3027	1718	2596	1923	1601	9268	3436	2212	2291	3852	2350	3066	2880	3110	3510	3927	5404	1667	3920
AC002115_cds3_at	996	461	506	596	689	826	491	533	640	411	467	578	511	503	457	533	378	501	697	343	359	943	806	728	843	548	819	536	635	298	423	838	791	444
AC002115_cds4_at	-936	-950	-1198	-693	-833	-636	-571	-915	-830	-840	-492	-504	-1108	-1090	-1367	-853	-587	-262	-808	-701	-565	-1228	-1005	-1251	-509	-937	-1332	-444	-1402	-844	-573	-1420	-1672	-356
AC002115_rna2_at	325	0	385	472	536	447	488	437	480	496	206	312	324	343	699	474	434	554	368	355	314	545	102	464	478	473	578	245	394	163	430	663	-8	456
AC002450_at	154	-58	62	84	-116	142	-283	-62	40	-264	67	-80	-179	-69	143	114	-166	29	-74	-116	24	59	-48	-39	46	62	-64	30	97	-144	45	-252	65	-57
AC002464_at	74	-155	-4	42	85	-29	206	180	56	4	14	-32	-66	-158	164	45	44	-72	-72	43	6	-403	12	-94	-17	-41	-24	15	-277	-23	-197	-401	100	37
AC002486_at	214	243	129	168	130	307	76	237	214	222	121	91	101	151	34	175	151	127	283	48	78	335	110	170	277	157	123	130	218	118	78	187	341	129
AD000092_cds1_at	-456	1026	157	254	414	49	203	-182	50	267	-166	63	144	89	566	35	211	92	51	-122	275	-164	205	438	235	294	-574	-74	-132	366	-69	184	1539	595
AD000092_cds2_at	-591	51	-168	-647	-1373	-2802	-463	-370	-705	-1100	-691	-581	-817	-610	-374	-759	-600	-681	-903	-584	-197	-1170	-1025	-653	-1374	-683	-1081	-30	-1515	-628	-449	-796	5	-352
AD000684_cds1_at	-378	-291	67	-174	28	-78	-4	103	-186	-285	-67	-75	-48	0	56	28	-122	-82	-18	-129	-160	41	46	-141	-10	-155	-52	-15	-23	-257	-10	-123	-347	-143
AD001527_cds1_at	118	111	153	8	7	354	169	156	97	87	46	103	158	73	226	125	115	229	198	91	120	41	150	139	303	96	111	188	149	-34	84	114	249	111
AF000177_at	-55	140	189	54	449	349	93	24	123	-54	82	-66	34	225	265	310	117	99	118	-109	154	438	-10	-19	159	-76	-210	-72	290	15	373	203	319	-74
AF000231_at	16	39	-161	130	209	-17	147	-69	20	-131	-46	1	50	162	265	193	148	22	48	147	-89	15	74	-27	37	-31	9	-19	62	-7	128	148	54	76
AF000234_at	-243	-275	-630	-296	-445	-300	-115	-733	-163	-242	-66	-125	-245	-254	50	-388	-223	-62	-167	-124	115	-323	-203	24	-24	-190	-485	139	279	10	-339	-17	333	99
AF000430_at	-31	-20	6	-42	26	-103	51	-43	-63	-98	54	-66	-9	-26	75	29	57	22	-5	-48	-74	20	18	4	-35	-21	117	68	-10	-10	-8	-32	48	-53
AF000545_at	-65	-505	-284	0	-186	-396	101	-84	8	-353	-157	-140	74	-138	104	-174	-272	-57	-190	-282	86	10	-585	99	-286	-261	-61	-3	-175	-316	-28	-97	-130	-25
AF000560_at	439	396	73	128	206	-1	469	-194	131	-205	321	211	-3	34	11	582	509	92	74	170	81	892	112	-59	690	499	605	91	201	286	63	274	712	-69
AF000562_at	1050	550	1291	998	1044	1742	305	497	588	834	210	366	848	709	985	799	520	951	126	724	1063	1643	1526	1342	796	676	1514	623	1517	822	280	1188	1238	1037
AF000573_rna1_at	-137	-74	-95	10	-76	-195	-67	-88	-115	-57	18	-100	2	-13	-82	3	23	-77	-95	-20	-37	-136	-20	-73	-56	39	27	-26	-162	-54	-43	-129	-241	60
AF000959_at	-485	-669	-454	-245	-330	-626	-485	-668	-435	-521	-278	-18	-264	-383	-807	-118	-218	-252	-345	-432	-395	-486	-526	-651	-341	-359	-241	-472	-407	-572	-143	-764	-612	-426
AF001294_at	-62	216	-116	111	-77	-59	220	-88	-87	145	-66	321	26	33	134	36	49	189	95	-188	433	26	382	183	73	23	219	65	-2	59	2	291	-349	467
AF001620_at	-217	-131	55	73	-65	7	15	-52	-158	-144	-60	71	3	-121	38	-41	-59	-42	-216	-5	96	-113	-30	-4	-95	-192	-343	-41	-82	-62	56	-152	-48	-64
AF002020_at	140	303	149	317	257	304	167	245	155	221	128	170	130	214	183	214	92	204	236	99	62	280	94	135	303	251	318	166	199	58	102	202	149	88
AF002224_at	786	458	186	430	348	689	262	197	330	954	252	439	250	377	427	214	325	312	314	368	344	205	617	711	308	281	108	107	507	655	134	352	577	509
AF002700_at	224	390	443	329	285	716	37	478	459	392	187	287	401	387	727	147	183	347	399	195	161	517	611	569	349	302	389	477	557	337	245	914	534	233
AF003743_at	7	774	26	-260	4	425	-316	413	123	-189	112	547	378	218	29	-94	174	-72	-5	-7	-74	530	679	636	213	-13	-633	321	-218	25	86	-195	1013	444
AF005037_at	19	43	23	94	61	-95	54	43	65	17	132	68	72	-6	156	240	50	-24	28	2	0	40	-90	-22	40	112	-117	-7	-15	25	4	66	-13	-6
AF005043_at	26	-43	88	126	217	19	4	69	-37	-64	28	51	12	82	122	104	50	74	59	25	17	7	-76	14	-37	-55	-27	87	-4	-5	-65	60	84	-4
AF005361_at	43	-74	-15	-2	-11	29	-12	-55	-93	-149	-5	-9	1	9	7	61	28	82	23	15	-68	23	54	11	-196	-21	68	-1	-34	-43	-89	-46	-27	25
AF005775_at	630	1758	288	357	325	747	258	593	131	404	284	165	662	694	374	406	728	454	414	416	351	949	1345	888	743	461	247	341	825	571	460	674	1005	1218
AF005887_at	-4	-76	-203	92	304	-356	54	-4	97	-74	141	60	91	45	107	19	126	37	108	213	203	-78	209	225	10	47	139	125	84	-6	95	290	140	169
AF006041_at	2044	1425	211	1445	1201	-293	809	502	938	546	1147	583	381	646	54	987	275	594	852	1029	-44	842	665	488	731	564	1118	1021	940	602	495	100	1865	442
AF006084_at	922	805	348	504	1249	1029	817	451	748	781	820	360	738	946	1387	1718	600	456	509	963	3084	1230	852	887	1027	725	1378	943	1127	990	508	2980	1794	2059
AF006087_at	432	382	854	565	485	1007	383	286	757	623	425	388	556	597	1432	380	1026	674	409	604	330	479	710	447	338	406	825	618	810	277	176	891	813	915
AF006609_at	103	-898	413	-157	-256	-386	-12	21	-23	-171	63	-64	-76	-223	113	183	-171	69	-128	-437	-176	-283	-315	-313	-121	-127	-80	-45	-84	-171	-154	-751	-1661	-275
AF007111_at	415	83	300	130	121	366	123	564	112	148	283	199	222	234	187	248	265	224	324	335	136	345	-142	258	207	108	241	65	173	11	28	195	338	194
AF007551_at	135	-1	270	151	180	-29	178	122	127	74	343	-24	490	-3	168	283	159	94	66	71	68	117	162	124	193	174	123	-31	-69	-14	-6	74	113	94
AF007875_at	214	161	194	294	942	311	345	350	214	365	82	137	363	355	772	447	256	167	208	355	177	437	277	308	163	147	123	228	270	165	278	305	265	199
AF008445_at	-103	96	84	571	175	-428	103	572	361	204	-38	102	5	37	-65	443	203	-202	-15	111	56	-86	18	377	85	-21	43	106	-164	-132	60	122	10	386
AF008937_at	403	185	269	306	224	364	173	451	464	715	420	194	459	163	529	438	290	204	484	419	16	224	333	556	450	308	275	271	236	125	97	288	542	222
AF009301_at	36	311	204	54	435	220	284	382	235	224	138	74	81	177	471	488	257	39	144	147	-43	588	32	38	166	102	120	152	210	21	43	20	241	48
AF009368_at	1373	1133	421	661	804	1793	601	735	689	477	863	966	356	610	479	396	648	716	1042	737	729	573	440	1455	1141	748	1047	753	1111	1106	552	1345	1442	1007
AF009426_at	-24	30	26	44	154	45	122	158	173	36	0	49	-1	10	164	22	2	14	-46	33	-17	-75	4	26	-14	15	-55	19	-60	-30	34	26	21	-139
AF009674_at	540	-1076	-215	445	-165	145	-25	406	-97	-109	-75	-41	280	-129	-61	16	1073	446	476	-251	189	339	-16	-784	-322	-74	-253	-260	32	-264	-47	-648	-5	-338
AF010193_at	627	172	591	130	219	468	136	286	330	276	219	293	433	366	365	393	472	112	419	25	108	556	259	162	204	56	250	174	238	256	49	341	433	148
AF012270_at	123	150	100	-73	61	302	111	57	269	208	93	176	114	45	-39	30	87	79	100	238	10	188	126	218	144	257	191	-95	147	5	17	107	328	162
AF014958_at	24	49	283	-2	-62	565	352	127	88	253	18	83	166	55	328	164	-51	199	110	78	58	22	164	372	453	233	522	-28	429	95	63	317	108	194
AF015910_at	2539	540	1829	920	1046	2739	220	641	504	321	272	737	1042	1094	1219	996	342	1110	702	119	182	618	249	322	1258	1395	2058	674	1881	690	1075	656	1520	159
AF015913_at	685	382	566	531	1432	923	943	331	678	728	951	382	509	378	1683	2115	227	911	468	315	162	522	251	457	815	534	386	263	353	269	504	695	412	194
AF015950_at	-200	-430	-529	117	-365	-1086	36	-197	-134	206	181	64	-260	-63	-78	41	-12	-7	66	-142	-421	-325	-446	-757	109	60	-621	-203	-593	-358	-304	-558	-1165	-692
AJ000480_at	1585	550	468	388	772	1619	494	519	385	1450	381	549	740	717	541	694	670	644	715	378	610	2900	1401	1381	500	328	877	344	1846	967	286	1437	1298	683
AJ001047_at	-511	-305	-280	-237	-247	-531	-92	-96	-121	-188	-93	30	-150	-327	-193	-122	-189	-292	-306	-134	-107	-365	-195	-251	12	-117	-442	-12	-342	-138	-232	-328	-620	-231
AJ001421_at	511	708	815	897	1472	515	1194	1273	979	959	600	451	405	198	1904	1608	313	888	417	531	1309	1346	728	1192	1714	974	528	564	572	374	947	1592	1474	794
AJ001487_at	-340	-228	-329	-63	-164	-349	-122	-252	-253	-108	-219	-222	-316	-125	-344	-300	-122	-84	-409	-546	-240	-186	-219	-821	-37	-180	-299	-164	-288	-280	-217	-497	-371	-491
D00017_at	55	2245	590	1399	1065	2364	2883	-64	-29	872	376	433	-61	818	5413	2649	1740	2122	-5	696	8009	4520	2150	2211	4813	371	2967	279	2709	2435	386	6441	1510	6111
D00591_at	14	-114	287	252	186	237	370	305	284	217	433	473	213	430	520	475	51	112	149	157	384	376	44	-145	240	233	275	9	82	-132	19	430	119	83
D00596_at	1023	591	2972	1632	3359	1588	2468	1547	3901	1071	2090	502	153	1002	1673	709	207	1892	1501	2178	196	309	1156	440	2148	931	219	640	355	526	2458	465	317	247
D00632_at	337	464	373	329	329	333	122	81	195	196	197	128	175	230	207	235	64	239	133	360	229	584	297	306	318	318	126	272	125	182	173	457	493	41
D00654_at	-45	-40	11	6	-149	64	-4	0	128	348	25	80	-3	-34	59	55	31	-99	-77	40	-33	-82	-52	-131	87	-90	148	-65	23	0	76	-41	-265	-136
D00723_at	-43	38	35	56	177	-11	90	36	-10	72	33	40	-32	-26	185	41	55	27	-7	-55	40	0	8	-14	106	45	-64	-31	60	-21	191	-11	-32	-60
D00726_at	328	229	3048	1172	426	517	180	980	214	195	249	266	196	274	181	371	147	344	247	116	172	695	516	377	466	229	608	290	325	141	849	264	276	273
D00760_at	456	447	905	630	1487	636	571	293	750	466	521	208	335	399	1055	913	407	401	296	414	493	495	597	324	416	190	275	260	164	316	415	343	78	430
D00761_at	794	529	1036	638	2769	923	1017	1343	1724	839	1660	1067	785	945	1748	2198	1196	806	363	993	973	1484	1351	1835	868	255	438	379	1233	975	1775	854	27	516
D00762_at	395	376	399	516	1687	430	646	319	475	309	313	284	511	481	1127	1336	476	504	339	625	98	804	380	573	467	442	306	401	457	346	586	691	490	386
D00763_at	905	1456	913	2008	4608	2495	1895	1305	1574	1181	905	1172	688	791	4330	2301	892	1100	695	1159	1490	1227	526	737	1710	591	726	1129	1090	978	1766	1711	1314	1193
D10202_at	-103	-228	-117	-42	30	-91	100	117	106	19	69	46	47	87	70	-198	24	229	87	83	-40	169	-170	205	-1	353	179	4	0	116	13	279	382	410
D10495_at	-251	-26	-200	2	-135	-85	306	137	182	138	209	348	231	118	601	-60	87	77	-190	218	535	1283	510	1156	-60	564	395	128	-65	158	160	2430	2651	2543
D10511_at	-16	163	143	464	846	-51	273	93	8	314	229	199	18	38	986	899	-87	309	-2	284	180	-41	132	278	138	302	-9	288	288	128	254	415	281	217
D10522_at	258	212	70	107	592	-14	187	149	464	-35	67	13	579	917	51	44	404	7	5	66	333	675	102	632	87	108	0	196	719	0	-13	1375	89	384
D10523_at	185	415	507	113	287	589	228	120	214	151	373	163	223	494	730	275	73	499	450	226	593	382	380	617	458	55	306	177	346	177	-54	799	1409	667
D10656_at	200	313	168	220	40	49	42	76	123	281	31	-26	204	205	190	206	298	144	18	142	232	264	408	-1	286	9	166	68	290	193	154	128	341	236
D10704_at	-111	-49	77	27	24	-7	203	91	-78	83	272	38	60	-70	87	73	121	89	-23	137	38	-205	20	187	-157	-33	-179	163	104	-75	-91	208	441	162
D10923_at	-21	106	23	-18	26	-12	17	-14	5	677	69	-29	115	26	-58	-23	13	94	-64	-88	58	299	-54	319	174	35	170	-53	127	145	163	152	-10	44
D10995_at	642	402	107	235	437	686	242	161	204	184	423	269	223	414	197	468	277	264	455	345	115	512	203	463	492	220	293	258	455	286	121	616	818	384
D11086_at	1122	1619	2062	762	2343	2310	1421	665	756	979	937	1197	1088	898	3897	1762	1462	861	2193	2562	537	777	1118	2127	1647	630	1168	1029	3619	805	1573	403	1922	1827
D11094_at	-50	163	583	271	423	-292	291	170	142	193	85	100	388	239	569	359	380	-4	123	190	-130	552	2	215	288	68	-120	174	-78	-9	1064	175	108	44
D11139_at	12	-5	73	6	-16	-193	18	93	2	-103	-38	-37	-43	-173	-152	-114	-69	-32	159	17	-24	69	32	15	51	-1	-64	7	43	13	-41	-65	97	30
D11151_at	171	51	88	-54	62	136	20	-16	121	12	27	109	113	97	98	28	61	-4	95	71	53	198	44	60	45	-88	0	17	86	149	23	53	200	106
D11428_at	-166	-232	-64	123	-229	-427	-65	110	8	148	40	-74	207	-114	281	-63	-99	-304	471	-200	-50	-5	-177	-336	29	-239	-160	-117	-418	-76	-21	-118	-447	-514
D12485_at	60	-60	51	-44	79	59	89	43	45	-19	-41	-80	90	-33	-92	35	95	-69	131	25	-118	171	-64	-27	-18	-55	3	-38	8	1	65	38	-192	76
D12625_at	0	-10	34	-79	-52	-74	29	24	166	111	12	-32	-26	0	-3	-27	-20	-62	28	27	46	-47	42	-29	-49	-23	24	-20	-26	132	-30	-58	-86	-41
D12676_at	-118	-98	29	-35	-18	-138	-43	-45	-192	-292	-17	-54	38	0	50	69	-5	-54	41	-10	-82	53	-26	-7	0	-80	58	99	-23	-17	-49	21	-8	-4
D12686_at	-786	-298	-1468	-323	-1062	-2283	-1106	-942	-919	-1058	-580	-1123	-793	-594	-1577	-726	-640	-743	-584	-279	-1130	-613	-1595	-1414	-916	-1043	-1508	-747	-882	-654	-352	-1823	178	-778
D12763_at	28	-313	-135	-258	-10	-103	-187	38	-207	-17	53	-109	11	-31	-142	-178	1	-67	36	-190	-177	-632	-237	20	-143	-222	-197	57	23	-138	-80	-25	78	-201
D13118_at	2768	4058	2668	3339	3561	4366	2268	1728	1670	1874	1877	1605	1905	2107	2739	3120	2484	2793	2062	1644	2901	5283	3487	2899	2634	2285	2763	1950	2681	2508	2303	4103	7344	3396
D13168_at	-7	-23	47	0	7	-22	-20	16	-20	103	-4	9	-1	29	2	-13	-2	47	-41	5	10	-30	16	19	9	27	98	9	-23	59	63	25	46	-13
D13264_at	-43	-27	-47	35	-51	-39	-4	76	-109	-85	-10	-88	-11	-49	-26	-74	-5	-29	-128	-10	70	13	10	-11	9	55	52	6	-65	10	-49	-21	-32	-23
D13305_at	-113	-26	0	-75	-575	-206	-324	-235	2	38	-69	-129	-85	-458	-74	10	-602	12	-180	-503	-124	-232	-313	-23	-406	-29	-194	-176	-160	60	-158	-252	-1312	34
D13315_at	340	187	1137	777	1955	297	696	435	910	705	710	371	307	551	955	1393	566	34	579	462	90	529	231	551	559	239	74	209	329	226	930	576	-168	252
D13370_at	1366	1933	1252	2284	3931	1398	2020	1050	1303	1953	1953	1454	1129	1237	2795	3292	1388	1767	1501	1845	676	1793	897	2017	2703	1684	1050	1433	682	1401	1543	2381	2141	785
D13435_at	135	259	98	216	453	283	281	26	216	234	173	137	77	151	460	294	21	189	311	94	172	149	140	160	205	186	253	155	216	133	28	351	374	250
D13540_at	74	474	52	25	39	131	164	367	118	149	223	193	38	33	88	127	51	52	36	-7	26	249	207	188	374	123	80	65	153	97	65	116	176	32
D13626_at	-31	87	34	25	638	-79	23	264	-314	-387	102	-37	-18	315	1238	-74	-70	-77	-56	53	-86	-29	-32	123	120	11	114	19	-106	67	-52	231	-21	74
D13627_at	330	544	978	1035	3895	438	998	1206	621	1157	1211	442	525	667	1661	3028	621	556	412	1159	192	421	255	327	784	349	238	553	279	403	1486	946	590	873
D13628_at	229	147	110	237	106	256	144	84	-7	-3	-17	47	97	177	111	150	437	127	139	73	142	351	297	239	271	595	448	130	203	125	71	318	2326	88
D13630_at	359	289	609	485	866	663	673	401	480	273	372	433	438	585	793	1047	1301	274	453	282	413	460	432	513	261	247	327	214	450	234	625	502	273	220
D13633_at	-9	57	207	302	475	0	112	257	244	252	18	95	56	17	61	69	44	107	23	38	61	33	26	61	79	119	154	66	6	185	86	49	84	18
D13634_at	115	248	91	58	244	245	98	182	186	241	31	157	134	191	128	205	138	132	267	71	80	263	150	145	226	64	265	161	270	141	145	262	303	120
D13635_at	31	-43	40	31	84	-159	-7	-2	62	111	93	13	37	-42	164	68	-31	-24	-66	27	30	-71	32	55	-48	-21	-77	60	75	23	-60	-29	-149	-64
D13636_at	195	23	-60	317	449	-262	386	295	177	51	193	-21	94	-33	373	235	346	264	285	322	210	142	-56	18	341	174	-43	312	0	46	184	175	566	440
D13637_at	161	137	-94	-96	432	-535	136	86	99	143	96	71	209	50	28	331	23	-169	-41	101	44	-23	-98	76	-121	-72	-68	-44	-433	-130	-126	253	-2	129
D13639_at	456	3336	655	2771	3575	1330	37	1826	1710	1450	1653	160	1204	1109	3228	4392	1132	117	1449	1006	161	2375	279	597	1381	864	2086	1457	2451	1844	1345	2724	1041	136
D13640_at	1105	1204	1751	1008	932	869	945	331	684	2037	1646	120	518	153	3819	1658	618	599	759	2348	1351	1156	235	1173	1337	796	639	656	1179	277	-34	858	1973	859
D13641_at	760	458	793	863	698	477	818	322	606	756	415	361	834	1718	2236	1712	1632	454	530	399	171	1436	951	1115	1010	493	306	375	1573	457	1584	512	368	345
D13642_at	272	150	6	44	134	173	36	302	-148	38	135	-77	101	50	262	234	29	-227	280	30	-238	90	-150	38	-85	-106	49	-41	242	-33	-8	139	67	115
D13643_at	-1484	-1300	-298	-176	-558	-760	-219	-245	-216	-787	-121	-224	-211	-563	-366	-514	-347	-269	-947	-180	-134	-338	-579	-297	-542	-290	-463	-163	-288	-532	-108	-492	-1661	-576
D13644_at	125	57	12	136	78	178	26	2	-29	-37	37	6	42	79	58	76	49	22	36	15	0	16	2	50	53	47	55	34	19	-14	21	-39	151	39
D13645_at	-53	131	-183	132	91	-374	176	9	-346	-98	-20	-95	-74	-115	157	113	70	4	-190	-139	-98	-14	-229	-170	87	-56	-188	38	-49	19	41	-44	-92	-106
D13748_at	3225	4583	4543	6713	6817	3846	5425	3922	4062	6524	5885	3726	3051	3568	7000	10632	3313	4586	2968	1540	6702	11217	4923	7417	8824	5110	5659	3771	6805	4417	5483	9071	5186	4056
D13789_at	-1303	-781	-453	-687	-353	-1725	-159	-721	-585	217	-414	-383	-512	-889	-374	-496	-397	-741	-553	-86	-506	-975	-526	-885	-628	-670	-726	-404	-730	-460	-382	-709	-1634	-769
D13897_rna2_at	569	1267	146	619	444	767	72	249	235	561	95	15	327	258	440	176	427	222	342	238	441	642	539	422	629	385	590	210	260	716	113	171	580	549
D13900_at	2293	1077	1809	1607	3233	2404	1745	886	1836	1992	1199	1409	986	1611	2675	2646	978	1705	1158	1822	1942	1569	1416	1145	2141	1008	995	992	2199	1482	1477	3085	2681	1598
D13969_at	-135	-373	-297	27	-36	-373	-37	-329	-211	-195	-53	-156	3	-7	-165	-23	-28	-197	-95	-91	-190	-48	-189	-176	-116	-143	-454	-185	-218	-97	-126	-120	-48	-71
D13988_at	1479	1264	1218	983	1261	1455	1402	1382	1982	1633	1583	1460	611	1055	3345	3430	568	981	502	889	100	799	826	1382	1066	910	553	688	804	401	797	974	919	600
D14043_at	231	1427	1093	2927	3479	794	893	870	610	621	1091	348	721	762	1263	2719	1306	456	2345	724	788	792	416	1059	957	615	482	371	593	341	1006	1353	2307	1007
D14134_at	-130	-136	-132	-142	-170	-175	-25	-84	-14	-110	-83	-74	-127	-153	-84	-77	-98	-22	-270	-15	-73	-258	-48	-33	29	-135	-148	-76	-147	-129	-95	-135	-341	-210
D14446_at	205	127	225	189	239	166	29	141	-34	61	86	74	74	163	94	110	81	142	159	96	88	135	136	154	134	17	278	74	121	132	-8	266	371	173
D14497_at	-45	57	5	-2	-11	4	46	-26	-91	-99	4	18	18	29	48	81	19	-17	-23	-17	-21	-2	12	0	-28	1	3	17	0	-30	-19	-6	-62	30
D14520_at	65	-121	-223	48	-33	142	-28	153	-94	-35	53	0	22	105	-21	-4	130	-44	18	45	-25	-21	-10	-27	-29	102	-108	103	117	68	54	-33	-127	74
D14530_at	13361	16673	16061	19362	21519	18585	17067	16511	13143	15098	15230	12071	17966	17544	17040	19197	16347	14861	15038	10739	18951	19821	16968	16366	14452	17198	11959	15716	16422	16436	16098	18674	18700	14528
D14533_at	-410	-300	-82	-84	-66	-227	-97	122	-69	-75	-63	-154	-72	-177	-251	-178	-1	-369	-236	-249	-48	-341	-356	-375	-37	-243	-587	-169	-203	-247	-58	-304	-428	-152
D14657_at	436	412	1541	1666	4514	794	842	670	1145	997	415	340	74	662	1089	176	174	806	1261	876	162	504	770	698	1236	972	139	647	227	757	1295	478	111	210
D14658_at	444	828	583	1199	2177	991	857	1004	972	711	557	680	223	294	1238	1392	272	521	906	968	260	285	289	296	1008	404	312	628	392	227	530	949	509	929
D14659_at	-12	74	76	0	114	-9	67	28	2	-63	67	9	32	27	57	68	68	52	110	30	20	99	-12	17	115	-7	55	95	6	15	10	106	111	81
D14660_at	-82	-36	12	2	144	-51	104	40	28	-40	21	88	-9	2	65	73	-24	-14	38	-12	-11	-109	-106	-71	17	-35	-80	-23	-39	-17	69	-25	-184	13
D14661_at	400	272	1100	327	805	317	355	324	555	133	337	241	817	1381	537	936	787	157	350	203	83	822	337	544	196	41	148	187	429	296	302	326	403	240
D14662_at	417	863	494	540	1553	733	826	497	440	550	433	659	293	543	1906	1444	596	621	533	772	665	449	464	651	1038	326	423	564	591	618	545	621	642	349
D14663_at	598	202	720	401	1039	814	402	379	363	372	179	335	671	730	1412	771	422	414	180	427	110	1038	498	647	598	345	463	247	838	362	523	590	300	315
D14664_at	101	74	1	302	140	-132	84	62	-74	18	47	61	-1	50	290	163	47	112	-36	76	299	184	221	287	654	226	213	434	227	203	36	819	124	600
D14678_at	50	-553	2	172	-59	-121	252	81	189	-100	187	6	-58	26	55	-9	-147	59	-56	167	-186	-118	-62	-254	31	-13	-77	60	-132	-113	23	-342	-604	-231
D14686_at	354	464	692	445	465	531	212	177	312	111	245	160	-12	250	447	298	384	242	538	279	275	585	329	122	336	314	-247	-6	838	277	197	354	1434	447
D14689_at	557	436	447	498	925	1273	784	831	594	813	900	267	165	582	1482	835	502	766	988	971	1123	1211	472	690	1267	579	1032	967	827	848	312	1299	1149	685
D14694_at	1431	1155	1569	2006	1883	1964	1883	1011	1080	2007	859	1271	1166	1315	3082	1810	1403	1510	1568	732	2994	1413	1269	997	2145	1493	1517	1635	2119	1570	1277	3042	1954	1540
D14695_at	296	206	330	487	319	532	114	175	114	442	232	100	257	303	-172	424	247	152	18	5	157	417	166	188	232	196	238	229	201	465	128	778	482	461
D14710_at	2920	3187	3358	5148	6462	5320	5546	3278	3941	3260	3417	2968	2244	3424	8928	6471	2719	4451	2999	2150	3631	3614	3383	2765	6868	2865	2460	3192	2917	3104	5898	6013	2429	2571
D14811_at	238	323	315	214	422	616	316	230	-17	499	8	210	413	449	529	496	369	219	296	78	278	763	406	537	155	336	-83	77	671	194	249	394	528	213
D14812_at	2404	1305	2553	3610	6604	1830	2376	1408	1704	2436	2233	1189	1729	2524	3916	3220	2331	1283	1460	1273	846	4661	3296	2223	3080	1507	1338	1812	2691	1706	3029	2940	4052	1855
D14822_at	0	48	27	33	-13	64	32	-12	-69	-37	27	-41	14	-2	25	11	5	42	-2	-76	-53	-43	100	47	28	3	40	31	88	33	-78	68	-121	-74
D14823_at	36	36	-2	12	-2	-64	28	31	133	174	31	29	30	-1	-5	24	28	39	18	38	-18	63	-26	100	14	104	64	30	4	56	-65	-6	78	60
D14827_at	-325	-38	239	63	170	-8	-39	0	-250	-309	89	-119	160	30	-44	-142	-61	304	66	279	164	-253	-82	280	-21	-1	961	391	457	26	-110	162	357	-55
D14838_at	-79	-45	31	-67	-29	41	-111	-9	-57	94	-43	-232	35	-67	-49	4	224	-47	-118	139	-166	-12	-124	-167	-98	-106	-9	-120	43	-148	-15	-35	-5	-50
D14874_at	164	187	389	138	42	82	-18	120	-106	137	264	159	185	111	173	409	241	142	38	30	77	252	172	214	45	121	253	42	173	226	26	186	273	157
D14878_at	238	346	439	714	1026	534	718	242	314	306	238	272	367	587	936	833	498	634	396	310	200	526	559	522	966	253	268	353	483	764	475	766	664	370
D14889_at	547	379	286	432	398	646	111	293	226	284	259	208	404	457	295	468	553	337	533	338	306	746	559	693	718	367	646	157	600	282	258	591	843	428
D15049_at	-21	-282	311	-84	82	-306	48	-26	-111	-155	101	51	-12	131	150	237	129	-57	172	-114	13	434	-68	-71	430	76	340	-66	-149	-3	6	219	257	-298
D15050_at	473	355	2517	485	630	1161	432	593	157	669	2099	1188	1237	1107	1856	2393	1171	571	520	477	272	814	597	752	361	233	831	256	615	1113	602	1145	748	613
D15057_at	369	178	593	628	2613	320	1444	468	456	534	833	117	255	654	692	1168	238	541	275	767	1118	540	432	334	781	723	797	412	342	433	1091	834	151	338
D16181_at	41	133	77	-21	92	5	29	88	29	129	53	-38	70	30	43	2	80	72	43	94	33	-24	82	41	152	1	-105	20	97	187	-41	3	135	46
D16217_at	407	869	775	369	795	752	349	499	283	527	460	586	623	565	722	868	380	304	494	449	608	1057	917	447	696	406	673	271	381	259	508	1350	1081	1862
D16227_at	-393	-7	15	-254	-219	-662	-23	-21	-259	-431	2	-204	-7	-253	327	36	-9	-34	-141	-2	-162	-224	-635	-405	-275	-106	-111	93	-179	-78	-6	72	-227	217
D16294_at	190	213	363	58	618	195	377	132	416	109	547	85	85	221	648	458	239	262	236	188	-17	299	189	293	307	27	46	126	238	130	356	169	197	118
D16350_at	89	33	-23	90	33	-74	14	72	50	81	56	-15	12	37	-1	48	10	-27	10	-66	-57	293	136	-14	0	82	123	117	60	-44	43	11	56	-90
D16469_at	-19	226	770	874	2058	460	516	413	465	844	1211	21	602	651	2181	1370	716	748	589	1352	831	1995	1094	1427	1507	727	843	1213	3697	678	47	1043	1848	1095
D16532_at	79	-73	-20	-6	126	34	165	84	32	-37	-49	-41	-3	-19	76	12	32	-37	-25	-83	34	33	42	63	-38	-47	71	-3	188	0	-63	61	86	53
D16562_at	1494	2491	2939	2719	3794	2967	2442	1877	2981	2123	1621	2688	1003	1305	4596	1916	1434	1263	1794	2722	2417	1786	2540	3660	3679	1474	1585	1898	2468	2073	3086	4320	1214	1922
D16581_at	1837	1245	1493	790	2283	1920	868	2059	1549	1223	885	849	820	705	1067	1123	179	644	999	910	633	1249	842	1185	1502	573	1242	510	422	210	423	822	477	398
D16583_at	-999	-475	-248	-617	-884	-1125	-330	-336	-401	-94	-456	-312	-593	-661	-206	-407	-271	-259	-847	-604	-608	-515	-271	-523	-777	-385	-723	-394	-552	-260	1603	-1480	-626	-715
D16593_at	502	243	13	113	54	1273	435	338	148	-276	362	744	246	162	524	25	284	374	164	627	357	557	619	820	143	70	2395	164	420	649	386	801	574	512
D16626_at	-265	-251	-116	-96	-122	-54	-62	-88	-286	63	-46	-77	-5	-23	-111	-102	-47	-99	-79	48	102	468	-102	-70	130	167	64	272	149	-121	-78	-116	-444	57
D16815_at	14	45	-4	-31	96	101	28	-81	-226	-150	37	66	126	131	107	83	8	132	115	-127	-3	-17	22	114	-40	110	-74	-117	91	163	-8	-50	67	78
D17357_at	7	-13	-26	42	46	148	-187	79	-68	-27	-1	63	117	38	76	62	69	-7	64	48	2	87	100	-20	49	-31	80	-31	67	21	-30	-28	235	173
D17390_at	-1332	-898	-1041	-380	-1022	-1749	-497	-569	-591	-1008	-727	-761	-703	-734	-1109	-606	-669	-679	-875	-447	-667	-1607	-1206	-1259	-812	-605	-1122	-723	-1005	-733	-493	-1795	-1876	-1033
D17391_at	-24	-49	-45	-94	-65	-78	-20	-64	-136	-129	-50	3	-25	-89	-12	-49	-24	-124	41	53	-81	-119	-28	-14	-70	-55	15	-36	-106	-153	19	-108	24	16
D17400_at	-207	-19	87	96	119	9	39	60	-5	40	-34	-78	209	590	240	304	148	-154	-208	38	-161	24	124	-183	-99	-86	-241	-84	2	46	82	-143	10	-78
D17461_at	-572	136	-312	-84	122	-635	-278	-216	-219	0	-255	-284	-49	-367	-64	-354	-205	-142	-206	-221	12	-637	-559	-1	-431	-267	-327	-96	-550	25	-104	-276	-504	-243
D17516_at	388	117	-5	90	218	136	-37	40	600	586	369	78	24	33	107	7	128	134	12	58	6	42	166	222	40	39	-6	109	-112	27	-19	109	206	-236
D17525_at	1163	389	746	321	613	1054	200	531	351	709	96	-41	419	761	493	425	508	651	563	338	362	765	689	1199	286	579	522	155	541	360	43	317	1390	20
D17716_at	523	-174	405	357	630	1383	225	74	272	-125	278	180	454	398	210	587	408	409	530	452	21	553	428	488	528	359	853	404	602	236	182	596	1393	50
D21063_at	1945	379	1779	1561	1692	491	1742	819	2793	1684	1064	239	119	801	611	140	189	1700	1145	2226	108	-146	96	99	1968	487	772	1199	916	304	1280	492	119	166
D21089_at	557	613	290	439	850	970	515	538	619	378	467	368	652	502	916	1168	534	514	834	620	309	904	625	915	785	546	667	293	481	511	441	964	1653	681
D21090_at	-12	200	248	275	338	165	190	69	93	196	67	91	191	219	552	302	243	79	69	88	114	154	181	207	177	88	-9	123	249	144	226	261	178	194
D21163_at	21	13	-66	258	87	-96	-28	45	-57	-121	-41	-145	30	-18	164	230	-269	57	108	-30	-208	158	189	-160	29	149	-61	39	-86	-234	-13	-16	246	-69
D21205_at	-487	-597	-706	-525	-703	-863	-363	-581	-216	-291	-252	-143	-415	-591	-538	-508	-423	-601	-571	-414	-349	-613	-545	-526	-556	-475	-720	-387	-866	-351	-234	-834	-1485	-405
D21239_at	147	-215	-95	-50	-189	-300	-98	-247	32	8	118	0	-99	-195	-47	-43	87	77	-56	-33	-166	-53	-191	-4	34	25	-37	168	-28	-85	-102	-223	-227	-115
D21255_at	-14	-27	6	73	36	-47	-45	-105	-51	-111	115	-44	-42	-110	-52	-60	-19	-12	10	-81	-6	-24	-54	-45	14	-84	-86	-7	-80	-50	-65	-21	-116	-48
D21260_at	243	1424	1126	1084	3784	1428	1169	1235	932	829	1015	637	366	618	2011	2153	780	671	6715	1276	553	1783	1214	878	1647	493	401	842	645	243	882	1733	1203	1443
D21261_at	5305	6652	5790	4284	3303	12104	5017	1913	1885	4853	2994	5873	5244	6221	11461	7875	8431	5522	4830	4478	18941	17159	12832	15392	6327	5102	8052	3050	16342	7440	5270	12113	13164	6813
D21262_at	57	58	125	231	246	223	327	-14	103	47	210	187	-5	166	506	811	138	177	36	20	10	100	-66	66	-24	31	-43	103	43	-80	410	79	-13	2
D21267_at	132	16	-44	107	48	160	-76	21	-51	-202	1	-23	18	109	-30	80	76	-7	41	94	-44	31	14	42	-43	23	12	9	97	-2	-30	46	111	6
D21337_at	130	-35	31	86	9	-38	67	67	-57	-77	4	-100	144	86	82	88	54	2	-113	76	-56	137	2	-1	-95	-19	120	39	158	-30	63	-22	18	-85
D21851_at	140	117	62	128	156	196	100	84	96	150	96	51	90	90	132	119	83	172	100	200	90	44	199	157	106	31	253	155	201	191	8	127	176	90
D21852_at	412	426	416	468	685	708	541	401	489	403	340	448	399	315	859	548	344	267	445	175	202	234	321	396	578	94	129	206	400	275	362	269	539	440
D21853_at	398	588	1356	878	1514	1158	1158	627	720	1277	1205	945	333	365	1501	1168	276	776	164	460	799	817	390	527	742	385	615	585	663	937	721	1386	515	822
D21878_at	-101	-130	-143	-111	-76	-336	-118	100	-103	-100	-18	-29	-102	-121	-92	-88	-100	-94	-157	-88	16	-199	-96	-245	32	-39	185	55	-71	-204	-76	-36	-252	46
D23660_at	11541	12003	12489	14407	15324	12658	20619	14193	17933	18328	13896	15569	16458	13370	17739	16880	12094	14007	13312	7943	11209	11094	12627	16902	22141	14880	11520	15775	14335	13046	16150	16499	7902	9793
D23662_at	1897	1285	1479	1891	3997	1893	1546	983	1848	1520	1439	983	1220	1606	1958	2420	611	1550	1174	1230	2732	1141	1154	1253	1675	630	1193	1437	866	1446	1217	2065	897	1765
D23673_at	2819	2037	2188	1723	6308	3391	2426	1906	2867	1800	3487	1598	1715	2182	2067	4377	802	1632	2518	2554	1048	2239	1482	1012	1706	959	1832	1037	2041	1652	1004	2088	2824	1566
D25215_at	-38	-67	-136	-60	110	-88	142	38	-93	-31	5	-20	-33	-27	-145	9	-13	-94	-87	-50	-20	61	8	-37	-81	-47	12	-39	-75	-133	-26	-123	-384	-23
D25216_at	1573	650	973	760	1027	1953	782	1048	812	1469	1074	1228	1436	830	986	943	679	1722	1583	777	1333	1583	1562	1738	1122	929	1326	634	596	1439	617	1212	2141	1434
D25217_at	799	626	363	479	392	-106	846	492	-60	501	50	20	198	230	489	328	265	948	718	310	329	865	1210	694	1173	636	899	1511	400	462	702	668	1290	419
D25218_at	330	99	152	447	449	527	538	269	391	453	479	371	367	397	251	731	283	524	159	147	212	441	172	306	250	198	312	404	134	397	302	590	403	417
D25248_at	482	288	236	172	330	749	136	182	210	212	86	29	285	423	222	328	238	424	203	228	205	468	269	279	417	290	655	266	197	265	102	502	661	333
D25274_at	323	406	450	1491	1554	434	1482	733	960	987	207	211	460	1266	1547	648	877	599	290	310	860	1400	830	749	3903	245	547	434	964	605	497	1870	-92	641
D25278_at	668	576	374	573	538	594	377	271	179	419	399	108	313	438	425	411	346	394	427	124	321	573	446	369	236	284	469	123	505	308	286	526	1309	551
D25303_at	181	499	167	296	99	384	97	221	-94	-128	-54	83	250	174	180	228	218	-24	2	63	-5	359	-12	236	73	-25	395	314	457	247	119	321	-94	39
D25328_at	-207	671	-94	182	-286	-129	574	-40	44	104	157	20	69	191	1072	423	62	329	25	241	150	-286	84	144	631	39	-6	-123	227	219	67	106	596	-32
D25538_at	-79	174	208	214	421	151	450	242	-34	157	316	136	142	101	959	498	282	149	234	274	237	285	144	149	221	86	275	7	62	27	167	675	1325	1114
D25539_at	50	-10	11	-2	75	180	1	329	-118	108	-72	78	59	27	60	-10	189	109	146	223	227	325	498	16	438	-33	522	104	78	316	32	72	173	370
D25547_at	627	522	622	340	812	1010	43	456	-29	370	41	80	347	258	522	354	540	334	254	142	782	693	472	639	584	29	522	206	483	294	236	197	710	836
D26018_at	-70	-60	9	105	231	2	330	19	35	-4	21	-30	17	-7	283	0	12	102	15	81	-2	-105	-72	-52	321	-165	-213	-15	-123	-30	-43	67	157	-4
D26067_at	280	172	150	289	383	330	195	247	90	82	197	122	141	155	224	327	76	199	262	12	4	553	183	47	364	196	-6	103	223	129	167	290	143	92
D26068_at	3314	1950	5350	3158	3943	3081	2811	2331	2552	1902	1901	1949	4656	4824	4591	4165	4100	2466	2304	2160	1545	5092	2910	3844	3106	1521	1904	1896	4152	2361	2964	3494	2453	2258
D26069_at	202	162	165	275	659	341	173	242	167	138	41	92	234	267	235	341	181	122	378	223	142	373	259	113	339	108	278	171	236	95	69	477	387	229
D26129_at	-21	-20	-67	65	73	-309	-156	-84	1	75	-93	-13	53	163	-87	-15	-20	72	64	-99	19	-62	203	-107	6559	-31	392	34	-192	54	719	-185	322	-67
D26135_at	-212	-221	-110	-98	-264	-507	-147	-209	-211	-182	-144	-173	-158	-186	-128	-244	-145	-52	-100	-116	-237	-374	-211	-375	-439	-172	-231	-228	-257	-181	-160	-431	-563	-245
D26308_at	456	513	4844	945	1295	904	677	5266	386	376	703	761	619	477	1126	970	370	978	715	823	1545	1030	1084	933	1343	544	1845	691	821	501	2827	2561	1702	1313
D26350_at	-98	-20	-74	-77	-24	-266	-15	48	-223	-184	-5	-58	-38	-39	-55	-106	-34	17	-133	-104	-42	-91	154	-37	1	-55	-89	-57	-162	-95	-52	-144	-65	-97
D26361_at	181	115	206	268	217	190	244	120	203	156	127	60	77	115	133	96	74	262	74	122	67	168	126	78	177	37	43	118	238	64	134	167	116	206
D26362_at	313	582	818	617	654	968	756	374	804	535	915	354	690	547	918	660	482	479	646	584	327	1030	414	788	668	436	664	528	424	353	293	823	523	676
D26443_at	-12	26	8	170	-2	22	21	-31	-105	-65	17	-32	0	-1	-10	2	-54	87	-100	-2	30	7	-44	-63	176	-78	64	74	34	30	-39	53	252	-20
D26528_at	193	172	-2	189	100	112	56	45	56	184	5	143	95	61	78	82	65	107	79	134	56	220	112	238	197	60	197	104	75	175	89	154	257	245
D26561_cds1_at	-70	43	20	54	27	-35	-23	-14	38	47	-17	0	44	75	9	33	16	-37	48	0	26	19	12	-25	-85	55	68	142	-32	-2	-17	30	-100	-16
D26561_cds2_at	144	23	2	126	111	96	90	60	35	25	-28	95	101	111	-39	-49	-25	-2	59	48	98	-20	54	-12	49	92	49	95	17	179	65	60	170	39
D26561_cds3_at	33	-27	16	56	20	-29	97	31	-54	-20	5	18	3	21	-21	34	0	12	144	7	-2	-11	22	41	104	110	0	-14	-13	54	6	-38	2	41
D26579_at	318	376	233	329	276	319	134	57	174	386	378	108	358	306	81	634	440	112	355	386	407	579	494	1137	191	534	327	364	483	617	258	457	1054	1466
D26598_at	1764	1693	1657	2399	3141	2299	1936	1560	2769	1059	1656	1468	849	1718	2390	2282	1483	1642	1272	2043	3106	1518	1148	1224	2202	974	1344	1611	856	1367	2286	2654	1653	2590
D26599_at	1537	1856	1072	1410	2953	2265	1862	1197	2539	1314	1182	1181	746	997	2368	1205	1095	1452	1431	981	1763	1378	1323	1388	1990	933	1156	1249	1144	1486	1977	2293	1046	1459
D26600_at	1204	954	1578	1191	2029	2193	1566	1115	1435	1792	1012	1830	1022	1147	2865	1995	842	1033	911	836	1501	1384	1393	1557	1215	735	1088	631	769	995	1277	2243	590	1014
D28114_at	707	439	192	172	326	642	126	149	228	137	129	131	218	274	161	281	207	162	221	210	172	459	253	213	261	326	460	207	325	220	89	588	607	403
D28118_at	342	499	438	111	884	391	399	218	246	31	366	247	311	402	742	525	451	309	345	152	181	1031	446	331	381	90	120	171	147	191	171	304	292	421
D28124_at	586	1124	633	930	830	1148	535	670	504	256	583	326	778	434	647	333	547	586	728	704	625	627	1035	943	874	389	1078	891	2195	554	349	800	1057	759
D28137_at	378	638	601	1912	1838	638	605	454	468	1658	1107	293	542	651	1536	1482	910	666	594	841	1050	97	790	856	749	544	1159	326	364	523	167	1581	322	878
D28364_at	120	207	208	138	164	179	131	0	65	256	132	63	119	121	560	384	87	97	218	25	83	261	154	74	274	39	191	91	374	284	41	302	54	340
D28383_at	284	1	170	157	345	91	118	48	252	114	242	119	313	243	420	405	121	162	92	-63	29	220	189	474	257	23	-80	-6	136	99	26	175	-59	127
D28416_at	1612	1522	1715	1494	1751	2300	1205	1576	2210	1262	1524	914	1121	1349	3612	2193	1054	978	1609	1034	559	1664	1886	1823	1128	666	868	328	1543	1233	1058	1147	2223	1209
D28423_at	2575	401	3249	1307	2547	1344	1617	1240	2898	2759	3437	1150	1521	1389	3237	4919	1554	833	890	1110	-5	1015	756	978	1152	609	485	374	1072	514	1825	668	-35	433
D28476_at	475	553	847	869	2165	716	258	600	487	482	472	382	463	589	1412	990	758	332	512	488	385	933	742	736	1373	422	213	413	687	292	199	1016	1504	729
D28483_at	202	11	215	123	178	558	93	86	38	108	151	18	177	257	66	151	216	134	218	162	36	438	343	73	409	108	268	101	125	148	49	176	338	145
D28532_at	118	289	128	229	125	129	68	74	8	29	70	44	50	167	42	267	69	-39	133	71	152	242	351	160	57	100	488	222	127	197	76	294	485	252
D28588_at	369	276	438	334	377	497	306	177	102	63	242	35	282	337	365	402	399	254	352	259	52	701	337	411	477	249	126	218	435	252	154	413	515	326
D28589_at	9	298	197	369	504	-168	605	98	160	48	532	465	268	451	1029	726	-31	566	226	119	60	159	301	207	261	23	-364	312	52	-186	634	363	-140	-122
D28915_at	429	445	365	1134	553	601	206	269	180	189	492	171	664	449	369	960	974	232	368	381	147	762	325	303	227	196	612	266	491	334	384	618	1152	901
D29012_at	2317	2602	1388	1178	3438	2153	1421	1740	2146	1122	2015	1655	1592	1115	2406	2683	1449	1765	1320	2292	1214	2128	1552	2009	1711	1077	1322	1245	1280	1527	1290	1915	1211	1299
D29013_at	765	499	335	397	760	720	350	322	495	417	434	392	521	527	470	888	437	319	478	388	233	855	362	438	584	251	605	252	561	388	334	774	1046	403
D29641_at	98	146	103	266	310	79	242	170	127	95	180	112	77	85	422	239	28	114	172	111	70	133	98	133	261	131	290	245	71	66	217	187	165	139
D29642_at	306	245	-178	558	462	64	1335	-28	456	575	277	207	313	107	1066	527	470	172	306	350	11	349	549	1399	782	318	386	561	-95	42	-26	533	620	657
D29643_at	726	594	760	1168	1262	1047	900	329	1006	1087	922	648	629	813	1494	1096	932	641	772	688	775	1229	1335	2245	2424	1554	896	2460	2392	1232	1680	1695	450	759
D29677_at	168	367	153	247	819	-44	313	105	161	-38	233	-99	202	301	297	336	148	-49	69	-2	61	116	144	268	155	-58	-148	-47	-95	-81	-2	156	265	319
D29810_at	55	90	74	-94	19	148	54	-129	-77	-88	-8	-7	-46	49	0	-11	49	-7	90	88	21	43	64	21	-14	51	213	25	26	71	-4	121	78	6
D29833_at	94	114	-15	67	-44	122	-42	-74	57	-46	46	-32	28	18	68	37	-13	-114	84	66	-97	7	28	-122	-79	-33	98	41	-36	-6	-34	-7	-113	-50
D29954_at	1129	1447	924	676	1363	2220	1020	550	847	1058	268	708	661	797	999	874	595	1006	1398	704	762	1538	1178	1329	1219	754	1326	999	1176	1028	532	1590	2087	1123
D29956_at	149	193	91	235	294	262	126	137	102	70	60	77	60	159	200	136	167	27	193	25	24	298	112	259	224	113	108	96	123	156	99	208	219	176
D29958_at	-226	-245	-264	-130	-28	-645	45	-96	94	63	56	-146	-119	-94	-75	187	25	-162	-309	63	-188	-319	-293	-58	-95	-112	-367	-114	-65	-202	106	-349	-295	-183
D29963_at	1187	1155	653	1094	924	1870	618	552	501	490	398	409	732	1193	820	868	906	828	1032	627	1529	2354	1426	1093	1452	978	1140	905	1571	1080	662	1734	2166	1637
D30036_at	521	426	241	292	310	639	131	64	364	358	399	385	248	378	422	471	269	414	375	188	69	884	619	448	526	322	513	180	435	379	102	515	474	104
D30037_at	156	70	80	48	164	35	100	86	108	98	197	103	147	35	250	276	84	49	-18	27	-24	149	100	92	59	70	34	71	69	-84	43	-44	-10	32
D30655_at	5798	3626	4436	4148	9660	2203	3591	3064	3523	5868	4143	4320	5923	5003	7897	7311	3004	2224	2255	2269	651	4902	1774	2307	2400	2950	1437	1697	3053	2235	2001	3942	5031	2634
D30742_at	446	177	175	193	229	363	183	295	126	166	134	357	211	198	231	285	241	202	198	353	48	116	-34	235	42	125	111	76	201	239	36	103	73	48
D30755_at	120	7	291	285	291	55	283	180	256	170	242	218	325	381	1162	1007	1167	-4	108	43	549	320	786	1188	197	161	522	91	-13	323	173	492	482	766
D30756_at	147	238	165	197	162	121	104	60	54	58	69	35	128	43	45	162	170	159	64	94	202	44	42	122	102	141	312	45	130	112	78	254	290	294
D30758_at	1310	1159	1140	1136	1221	1772	748	985	1270	844	1454	1133	1599	1457	1703	1904	1613	1373	1975	3032	1883	1332	1164	1783	2436	1735	1307	1627	2592	1603	1104	1591	4871	2578
D31716_at	125	303	185	136	106	309	172	33	-37	-12	317	148	512	155	1145	362	92	157	113	203	112	279	118	100	174	96	95	153	598	129	152	176	287	67
D31762_at	67	292	48	-31	413	344	208	16	54	144	28	103	-56	182	409	112	91	92	242	193	60	233	30	-90	222	208	126	14	396	-103	-106	336	-46	-57
D31763_at	-12	2	62	63	299	-8	95	117	-204	-7	142	81	34	126	171	200	13	-69	-33	114	-37	-19	-16	0	-7	39	12	153	-56	-38	56	88	84	76
D31764_at	514	-282	-149	811	17	-2299	430	903	59	-566	-599	-542	-599	175	260	684	429	329	213	833	-752	-1522	-1751	-2244	291	-76	58	413	-1775	-733	134	-32	-802	166
D31765_at	1141	367	810	752	511	1515	452	365	434	519	503	430	600	561	627	660	502	863	507	551	540	627	814	996	863	632	1211	716	916	317	141	686	883	456
D31766_at	615	152	535	489	172	753	192	317	330	54	356	139	541	610	422	516	313	327	478	482	234	507	327	469	844	516	720	580	754	312	202	513	601	512
D31767_at	2071	1910	3170	2317	4151	2290	2318	1802	2524	1479	1778	1330	3612	3835	3426	5550	6004	1792	1774	2445	3903	6538	4067	4459	3410	1320	1486	2534	3012	3412	2766	5006	3632	4408
D31784_at	108	93	34	86	93	99	-4	2	41	34	38	18	58	46	37	67	69	57	77	33	-5	119	64	36	10	31	55	55	71	-68	4	132	124	69
D31797_at	432	147	95	229	309	749	165	139	211	132	216	173	305	301	213	323	91	282	494	142	73	414	271	279	272	149	309	242	491	144	271	364	406	155
D31815_at	-86	96	17	-79	-141	-206	32	-45	62	97	54	-27	-29	-121	5	-57	-10	-147	-144	-17	-5	-145	-102	53	26	-72	80	-3	-43	-43	-4	-98	51	-11
D31846_at	1520	1301	1302	1407	1462	2832	1185	1151	845	1783	968	1478	1701	997	1758	1084	923	1233	1519	1362	1712	2016	1820	2281	2095	1485	1771	1359	1905	1691	919	2868	2147	1749
D31883_at	176	1311	605	874	908	816	435	961	318	759	424	575	1804	550	-35	1057	3053	39	422	378	1055	313	94	148	570	487	207	867	667	318	1262	304	463	1341
D31884_at	1226	1023	956	613	595	893	555	675	696	766	698	479	968	1377	424	713	1239	406	728	495	679	1220	1047	1274	904	459	899	664	1434	850	862	586	864	500
D31885_at	465	346	1531	1466	2081	461	1703	1622	1771	1166	521	727	613	1097	1217	1021	479	634	1174	780	381	603	571	997	1491	705	222	851	643	606	738	763	306	915
D31886_at	-284	-237	-127	-75	259	-373	-82	-115	-17	-132	-62	-176	-97	-6	-231	207	-43	-164	-113	-152	-237	75	-223	-256	-179	-324	-166	-142	-240	-249	-139	-202	-265	-275
D31887_at	275	450	197	140	141	535	-78	264	-50	123	298	47	-12	155	151	239	8	172	164	109	-108	15	88	203	291	202	37	193	-23	171	97	-59	35	-6
D31888_at	292	80	247	224	737	153	399	266	260	105	186	71	153	434	492	323	208	112	206	119	53	1073	221	307	512	159	-61	375	156	235	154	523	422	282
D31890_at	1040	1395	1179	1304	1745	1752	1469	829	1277	1491	1234	1319	1474	1151	2503	1854	1271	978	803	533	1677	1351	1039	1229	1529	676	921	781	793	1199	1354	1782	1173	1341
D31891_at	842	906	261	722	1056	941	767	252	668	532	554	470	410	309	802	555	380	604	908	503	339	746	249	929	1452	723	735	689	515	370	-97	1450	2542	1436
D31897_at	-106	197	116	-37	200	203	89	165	194	142	89	123	174	71	191	79	237	84	121	-17	121	-65	48	265	24	200	-299	-114	192	253	34	190	54	176
D32001_at	1079	771	770	590	800	1849	477	490	225	341	313	358	723	839	427	495	384	541	563	518	356	923	866	953	969	595	1496	486	1085	609	4	1136	1781	588
D32050_at	975	1081	356	1273	1380	1247	1100	932	1042	1006	659	329	635	497	979	1103	220	1105	1076	790	529	661	508	636	1091	772	516	374	418	370	315	1886	1775	625
D32202_at	296	219	175	243	370	599	189	103	96	163	75	269	78	163	123	93	136	217	208	35	86	377	120	226	353	226	355	115	340	194	52	332	412	157
D37931_at	316	204	211	126	217	344	169	86	84	35	167	95	112	270	181	178	96	144	239	139	125	246	233	175	391	190	389	141	273	71	30	187	536	213
D37965_at	31	-96	-51	-14	-5	-79	-3	-24	-65	-23	4	-23	4	39	-20	-71	-25	-69	-28	-71	3	40	30	-71	-23	-110	0	-12	-19	-109	-30	-43	-37	23
D38037_at	-161	352	266	100	-350	349	-17	-192	-13	-155	11	-112	239	-151	225	-204	220	149	-213	101	-110	582	279	397	43	-165	-398	-41	-199	-306	-45	-228	-54	488
D38047_at	1704	1660	2078	1223	2638	2020	1898	1627	2406	1706	1895	1573	1461	1519	3219	2486	1910	1423	1225	1156	2510	2115	1814	2420	1312	1014	1118	593	1421	1392	1775	2225	1569	1494
D38048_at	608	843	980	1109	2087	1139	1255	870	1409	770	746	802	849	805	1879	1060	1265	876	200	775	1370	1088	695	1112	1183	682	349	1371	591	811	1323	1254	737	908
D38076_at	1013	852	1142	1176	1110	1551	1695	745	2238	1161	1090	642	679	491	1296	884	583	1575	916	943	443	1064	671	816	1837	754	1044	821	1209	970	1723	973	669	384
D38128_at	-748	-730	-1473	-651	-624	18	-255	-1824	-220	-512	-170	-784	-589	-507	-652	-506	-490	-539	-911	-732	-742	-422	-756	-859	-82	-796	-680	-745	-446	-904	-921	1112	-965	-701
D38145_at	538	376	344	235	324	578	162	187	238	301	142	187	253	318	163	243	219	232	327	165	122	479	279	368	263	318	408	182	446	231	130	329	799	421
D38293_at	-238	114	-42	134	381	168	129	-57	121	408	59	77	139	49	178	97	57	-207	5	147	209	190	146	-174	-57	-172	-247	-76	-244	10	13	-96	-225	6
D38305_at	275	-327	510	-50	-41	462	385	197	-2	-244	544	1421	660	785	968	774	-27	-57	-105	-91	9	-139	-20	1	-71	-47	-136	4	-127	691	82	464	-2	1114
D38449_at	-135	-133	-16	37	18	-163	37	-81	31	-87	73	-12	-10	-6	-44	64	-62	-32	-28	-142	-33	-17	-138	-62	285	9	136	-49	101	-46	-43	-84	-219	18
D38462_at	12	-68	-38	12	-60	-118	-4	0	-47	4	-33	-49	-31	-19	-37	-6	-57	-72	-54	17	-5	-66	-22	-52	31	3	3	-6	34	-43	-23	-25	-84	-20
D38491_at	168	106	109	48	190	146	56	28	112	196	115	80	155	178	188	350	175	104	87	144	-24	419	126	143	79	94	170	57	290	80	17	139	162	76
D38500_at	-354	191	-188	-193	-171	-485	-78	-127	-42	-142	-41	-111	-85	-154	-60	-123	-65	-42	-329	-155	-93	-132	-341	-209	-338	53	-241	-74	-476	-72	-69	-92	-238	-76
D38503_at	33	-20	-8	-56	20	38	1	81	-11	92	-37	23	14	43	27	26	5	-4	-61	-2	-12	-72	-16	-30	35	-1	-61	-12	8	-19	17	24	-78	-4
D38521_at	415	212	457	254	159	253	309	391	398	391	140	227	340	619	478	591	632	219	265	127	171	1509	706	707	356	110	132	120	472	440	539	287	344	266
D38522_at	65	-79	-33	-56	44	27	148	153	0	8	-21	-55	51	11	119	35	69	-12	-25	101	74	56	38	138	-87	-47	157	3	-28	142	8	104	24	62
D38524_at	260	264	258	254	412	264	175	151	296	71	101	126	45	273	381	295	194	12	159	167	68	562	68	138	377	78	179	239	273	10	73	327	474	254
D38535_at	982	405	749	672	772	1314	466	444	613	221	373	583	571	701	176	633	389	604	800	363	674	1143	703	752	908	953	1508	580	472	518	323	1434	1458	1061
D38548_at	354	218	1136	624	1414	888	796	927	966	410	818	819	696	1094	810	791	498	352	1120	719	1553	351	281	361	433	446	853	188	726	268	721	449	761	324
D38549_at	840	1052	363	302	758	1042	396	399	379	318	293	459	473	471	389	434	223	469	553	289	828	700	358	256	955	347	840	406	661	548	195	700	582	296
D38550_at	280	409	284	645	1594	388	623	432	465	431	330	236	213	566	452	523	693	164	468	221	180	832	492	427	646	332	256	287	439	323	267	541	1341	685
D38551_at	490	319	1111	695	1045	394	840	480	815	789	345	361	521	889	767	813	502	371	229	99	59	502	406	331	576	253	321	274	429	302	417	746	246	423
D38552_at	176	98	176	300	650	173	419	358	293	136	258	122	251	339	456	382	189	59	177	216	86	388	211	182	148	153	166	153	26	18	65	199	943	361
D38553_at	137	218	120	380	393	190	468	252	340	338	77	146	70	154	161	111	53	376	262	205	253	109	317	185	268	206	61	114	114	108	145	187	10	301
D38555_at	-74	49	193	340	380	-296	574	288	366	300	154	157	366	282	925	853	318	74	-100	353	200	686	52	222	293	178	-37	201	112	286	323	354	121	322
D38583_at	48	174	4	6	-30	-163	100	418	-50	-171	-73	-116	3	-74	144	-86	494	79	121	203	2700	295	50	298	2442	454	272	558	-197	72	60	2760	159	4913
D38751_at	-246	-856	-564	-216	-576	-847	104	-314	41	-513	-535	-411	-365	-401	-497	-416	-287	-94	-226	-216	-428	-548	-516	-535	-302	-300	-278	-218	-693	-354	-265	-630	-1203	-560
D42038_at	-231	-114	-45	-67	18	-249	10	52	-69	81	-83	-51	17	-1	18	-1	-98	-22	-213	-38	-70	-96	-128	-117	-98	-53	-256	-74	-563	-140	-84	-252	70	-20
D42039_at	304	-152	-178	134	-169	274	56	-91	80	-9	43	58	-186	-211	59	-29	1	172	-278	279	-4	-391	58	-263	-183	82	262	-60	-277	22	113	136	-832	83
D42041_at	591	963	789	779	906	575	1037	663	760	585	655	510	451	595	1476	1333	654	202	775	780	1096	1090	581	802	837	742	701	496	1690	612	845	1531	1225	956
D42043_at	1532	1459	1501	1065	2419	1189	1253	2009	1089	1826	1799	802	1618	1823	4034	2195	2721	1370	1290	2582	830	1188	742	1500	578	552	565	524	1198	764	678	1397	1632	1160
D42044_at	26	-165	20	-138	-84	-192	89	122	85	134	101	32	-76	-97	27	16	-133	-22	-56	-35	-86	70	-20	-61	-37	0	-145	-3	-41	-88	47	-65	-135	-85
D42045_at	-28	-26	-6	-50	2	-58	3	91	-111	-29	-40	-38	-29	27	-17	13	-16	-69	-187	-124	-24	-6	-22	-72	-68	-43	30	-20	-39	29	15	-43	-40	-85
D42046_at	572	838	431	317	535	849	486	694	504	239	242	426	218	303	406	393	302	366	509	401	341	633	408	589	455	605	553	382	578	353	358	758	927	340
D42047_at	195	366	170	220	368	282	134	168	-17	120	163	68	149	159	259	260	118	167	324	294	107	293	213	206	444	170	534	242	346	227	82	453	455	129
D42053_at	222	-13	-374	241	557	262	405	-271	561	163	317	61	308	223	392	202	226	37	391	22	237	415	10	263	442	347	12	258	-260	247	252	359	268	145
D42054_at	-152	131	215	386	740	145	262	137	211	256	183	26	65	147	437	595	228	59	208	155	42	-22	18	226	265	64	293	244	21	33	243	165	262	233
D42055_at	-130	46	23	-37	229	-8	54	-7	-142	-35	18	13	37	22	76	102	34	62	92	48	-21	-90	-10	-23	79	56	18	85	15	26	-32	12	-40	-78
D42063_at	-9	155	124	168	311	-12	137	115	-41	-21	4	69	224	315	169	279	280	4	139	106	-75	454	156	131	265	90	139	19	383	122	104	132	140	88
D42072_at	-77	-5	8	-35	19	-1	21	31	32	9	-11	-12	-9	-9	7	22	-24	-22	48	50	-34	22	-52	40	-63	-9	-89	-7	-93	48	15	-33	-24	23
D42073_at	-113	80	-2	176	82	-160	139	-26	60	105	-12	20	-33	7	69	73	35	12	30	-2	-21	147	0	20	12	7	55	95	99	68	-45	-79	-75	27
D42084_at	627	292	282	666	968	525	482	377	268	201	329	267	367	478	758	732	525	269	471	264	29	799	378	370	698	190	352	377	392	235	384	502	832	359
D42085_at	615	222	699	874	846	1216	244	896	306	385	421	550	488	551	668	679	599	778	759	462	339	763	834	827	876	206	383	691	704	602	547	659	1000	701
D42087_at	311	291	316	289	404	71	172	233	62	204	142	116	421	417	508	497	239	52	177	10	26	339	291	120	477	-3	148	218	455	116	26	290	368	243
D42108_at	144	93	95	-54	56	102	54	98	68	126	30	103	93	19	58	62	46	52	43	61	12	98	58	66	77	133	74	47	114	95	95	79	159	113
D42123_at	1643	2453	891	939	743	2128	574	723	321	606	399	581	993	1442	1074	1094	675	981	968	699	681	1475	1178	828	1113	680	1483	559	2108	877	528	1460	1260	954
D42138_at	284	395	123	163	135	374	73	124	11	59	79	63	34	193	147	81	117	122	167	17	144	353	68	73	302	182	176	122	186	97	95	200	306	145
D43636_at	41	-1	121	170	527	76	225	233	155	208	50	41	541	1009	399	401	596	-24	128	20	-22	771	116	60	85	37	-37	203	-13	76	132	28	75	192
D43638_at	260	52	143	88	83	400	53	86	5	13	15	18	75	122	176	88	50	102	2	68	68	73	92	154	2241	143	216	739	1137	52	71	301	257	115
D43642_at	2179	1585	1646	1815	2782	3334	1512	1317	1438	1071	950	1081	1205	1683	1446	2036	1188	1902	1416	1695	1101	2417	1637	1717	1752	1540	2299	1360	1989	1164	936	2706	3120	2020
D43767_at	313	96	67	199	170	223	117	1112	96	2	119	85	438	257	115	346	159	142	84	162	59	265	193	179	272	214	182	90	162	121	110	228	338	266
D43768_at	-159	-177	-127	-254	-99	-321	-87	-69	-93	-258	-21	-86	-79	-134	-43	-122	-76	-144	-141	-63	-83	-158	-112	-116	-154	-78	-231	-6	-199	-132	-6	-131	-143	-180
D43772_at	149	158	44	161	294	-4	36	249	106	31	46	-148	67	102	-66	74	215	174	154	254	-116	175	-74	-21	138	-296	-639	210	-999	79	47	-934	439	384
D43947_at	125	161	88	182	547	11	776	343	472	306	613	219	381	270	857	609	295	22	265	144	21	39	-94	-14	21	68	-315	-61	201	84	191	236	487	180
D43948_at	354	232	293	498	905	203	463	237	339	206	83	112	198	231	577	403	211	431	177	302	101	433	362	313	470	290	213	206	257	89	254	230	956	236
D43949_at	654	961	158	359	853	830	485	718	650	578	698	459	702	703	561	975	609	539	741	846	472	804	577	812	428	381	720	99	442	346	508	811	818	688
D43950_at	132	518	291	687	1281	1027	1106	533	714	664	638	385	236	353	1294	1128	275	883	393	495	455	693	217	209	871	450	380	499	439	325	1219	1130	520	644
D43951_at	241	522	530	481	1281	415	479	401	369	360	192	136	528	1426	1040	693	866	369	386	325	117	1813	351	339	508	292	142	309	819	247	223	627	1184	600
D44466_at	-7	215	110	361	776	85	277	14	262	200	168	75	110	-65	555	322	235	9	144	170	171	530	191	15	166	129	-151	76	-26	208	449	239	-35	104
D45248_at	1583	866	1653	3065	3771	2893	1922	1189	3018	1268	2059	1424	1715	1227	3155	3734	1422	1635	1274	1858	2467	690	209	952	1833	776	1239	888	351	1631	1647	2785	3001	1874
D45370_at	243	-710	-19	18	232	782	23	-19	185	13	181	167	184	298	-13	157	298	481	509	-421	-48	573	404	314	183	-49	-225	-201	481	84	30	211	-889	-39
D45371_at	477	1639	362	262	391	940	283	343	275	327	283	213	278	269	344	239	209	439	427	312	803	638	442	472	341	200	197	149	459	400	391	708	1716	604
D45399_at	-55	29	42	2	-4	85	-21	115	-57	43	-12	-9	59	73	115	-14	64	-42	-64	99	13	53	76	142	91	-3	-52	55	104	13	-15	55	241	85
D45906_at	-111	106	67	-92	-157	-535	144	550	-90	-19	218	228	-76	-153	-171	293	62	-49	288	149	46	-17	-293	-232	363	253	117	-38	-218	-442	45	625	154	-421
D49357_at	-212	-786	-109	-384	-383	-908	-15	283	326	-69	36	-320	64	-63	-297	-126	-62	187	-162	-134	137	97	-251	263	34	174	-231	-639	19	-339	-45	11	-984	-428
D49387_at	108	149	219	176	317	478	-68	122	-115	99	8	123	124	201	135	82	121	184	123	134	94	123	122	193	282	86	346	188	299	67	154	8	238	187
D49394_at	7	-103	-96	18	-108	246	3	-81	-109	-187	-28	-69	-62	85	-195	-21	-31	-192	-236	-167	-85	-169	-156	-90	-152	-62	-222	-169	136	-200	106	-95	-200	-106
D49396_at	156	136	88	319	669	99	209	91	167	153	-4	129	-2	6	289	269	-53	214	118	213	200	-51	92	172	834	233	151	290	123	71	282	368	75	201
D49400_at	1141	1007	685	1138	1408	1558	1040	778	987	992	808	903	739	702	950	858	877	866	775	589	2818	2736	1265	2030	1278	1181	995	781	1176	1155	1449	1882	872	1675
D49410_at	898	630	474	1384	1357	1044	453	358	566	1718	2209	476	242	1146	862	1277	463	806	478	696	546	1025	589	649	843	520	982	558	912	321	317	960	1477	968
D49488_at	127	83	56	147	127	119	48	21	-11	-13	11	137	35	38	28	98	95	29	38	48	77	61	46	109	68	17	207	47	93	52	15	87	268	94
D49489_at	1033	680	826	1435	2477	1357	1660	1218	1230	1947	1413	640	541	1194	1714	2461	302	1108	1125	620	537	1173	1019	815	1895	744	664	1433	793	916	1636	1051	371	678
D49490_at	671	333	-23	672	865	1111	-3	538	-2	225	450	-52	248	327	799	438	346	594	133	424	352	808	703	103	883	271	1156	800	589	99	199	-203	-200	741
D49493_at	-154	335	100	-132	-69	-126	-39	-158	-63	-172	-73	-20	4	-109	-35	-84	-27	-112	-126	-96	-129	-65	-38	-116	6	-112	-222	-25	-130	6	30	-167	-70	60
D49677_at	-668	-1521	-391	-470	-621	-1568	-186	-435	-259	-559	-7	-171	-544	-550	-414	-235	-508	-509	-538	-238	-391	-891	-1144	-791	-919	-542	-760	-490	-793	-928	-215	-877	-1442	-641
D49738_at	1025	825	1122	756	1511	773	1430	367	1733	1160	996	731	1098	2100	3219	1593	867	963	450	632	1277	1080	583	577	1211	359	578	512	713	587	915	1154	1073	1012
D49742_at	-873	-1004	-174	-422	-589	-561	-123	-370	-364	-85	-83	-117	-255	-514	-165	-465	-290	-172	-466	-259	-402	-483	-187	-119	-572	-436	-324	-444	-357	-387	-228	-759	-1566	-715
D49817_at	101	-802	517	138	281	408	183	-295	-40	172	0	-94	30	-333	9	-124	-183	287	82	-203	244	911	796	564	104	-37	-686	111	-671	144	47	350	631	701
D49818_at	-965	-768	347	-27	-100	-622	-117	-50	90	-92	298	117	330	-70	764	229	-57	506	-105	503	761	-128	309	591	107	251	37	250	-62	-350	367	-133	-487	-419
D49950_at	214	234	35	191	51	128	-4	43	97	142	80	12	105	146	145	84	53	74	2	205	109	106	211	346	204	96	151	183	175	218	65	250	455	333
D49958_at	9	70	52	29	62	176	72	43	-19	54	-1	0	42	51	35	56	49	317	74	27	16	112	48	60	126	60	241	130	54	-14	21	112	138	64
D50063_at	844	898	612	958	1973	1158	1175	1002	1113	658	477	866	704	886	1316	968	918	783	932	1131	579	1141	553	977	785	888	803	578	708	475	819	1241	778	732
D50310_at	3558	2671	5071	2252	4841	2770	2900	1812	1795	1988	2093	1792	3403	4095	4217	4328	5836	1640	1972	2168	1619	9661	7339	7904	3175	1784	2055	1021	4083	2848	2212	3166	3291	2034
D50312_at	-352	-127	-139	-247	-297	-428	-336	-60	-166	-340	-63	-111	-186	-231	-97	-131	-159	-264	-224	30	-311	-443	-321	-231	-81	-58	-95	-204	-216	-80	-6	-221	-216	-69
D50370_at	84	26	29	52	96	141	-9	88	-1	-18	85	-23	66	158	43	65	12	104	139	43	40	110	68	75	135	53	170	53	49	3	26	150	127	71
D50402_at	-463	-673	-235	-142	-106	-434	-244	-52	-155	-210	-226	-204	-108	-142	-103	-74	-40	-264	-221	-200	1097	-238	-297	-260	95	-163	-27	-375	-309	-187	-10	348	-837	516
D50487_at	-98	64	129	-60	144	-237	115	170	133	106	-43	-47	168	130	181	210	-96	147	-74	-53	-30	202	156	46	-77	-58	18	34	-39	132	104	64	-132	62
D50495_at	159	-745	-76	-205	148	-250	-162	-216	182	385	-92	-112	172	85	591	227	-164	107	262	421	-250	-82	201	65	-32	-86	358	-266	-121	47	-291	-416	127	-227
D50525_at	639	219	240	313	673	190	488	317	388	215	181	224	332	419	571	662	220	167	280	236	106	678	207	194	226	133	213	134	312	138	306	128	1187	222
D50532_at	36	207	-138	25	-61	-123	-173	314	23	83	285	-35	234	98	-205	5	125	344	-121	287	208	-215	197	300	165	290	290	134	-36	568	13	133	-16	187
D50582_at	24	67	-193	23	7	-22	70	134	28	4	69	114	31	-139	-47	-79	10	22	15	22	-8	-175	-86	-10	-110	13	-64	80	-32	-23	56	-14	-81	83
D50640_at	-4	27	63	60	177	94	57	28	19	20	43	120	182	101	80	147	113	49	193	-20	41	217	68	59	120	82	102	95	82	70	86	84	241	139
D50645_at	-289	38	-45	168	467	-18	59	86	-8	-24	-27	13	-59	21	21	163	-43	67	30	12	154	-168	-42	31	130	-86	-77	-60	-121	14	52	140	46	37
D50663_at	24	528	118	479	1034	323	627	249	198	212	297	167	414	503	841	286	51	414	432	549	899	673	400	397	969	157	309	469	264	514	460	1358	379	866
D50678_at	-125	-112	-118	60	-23	-182	1	-189	2	-144	-181	-163	-37	-78	-116	-83	-66	19	-200	-40	-26	-70	-54	-134	-77	-58	-293	-150	-175	-117	-93	-229	-135	-57
D50683_at	188	363	26	712	565	112	680	442	335	219	83	286	454	898	1134	616	378	159	306	142	182	408	406	327	668	123	123	57	125	124	154	552	159	435
D50692_at	-552	579	-160	281	768	-159	428	274	123	32	-21	34	-58	-95	471	251	-138	132	36	127	224	20	-62	-120	536	202	132	196	-190	22	406	246	10	813
D50810_at	-135	-39	-136	102	2	105	-6	-4	-85	-136	-15	-32	3	61	13	186	49	-94	-15	0	58	-86	12	-24	-40	-86	-120	-44	75	-68	-106	-155	-319	-132
D50840_at	1136	60	842	1861	1548	717	230	1170	271	189	665	671	1042	1185	264	1124	733	292	437	287	33	570	203	282	509	245	241	1595	210	133	630	779	-203	217
D50857_at	171	418	100	268	194	411	7	-40	130	266	-5	102	24	209	152	101	262	69	172	188	264	149	112	287	243	204	454	176	160	236	54	423	447	359
D50863_at	258	177	223	374	-30	-202	411	-12	85	-227	15	-35	71	365	377	438	233	-19	355	177	12	419	-20	-191	448	229	414	-33	381	-27	84	123	452	106
D50911_at	724	846	611	638	1014	688	705	490	873	499	466	304	752	851	734	742	944	511	811	404	381	1004	661	775	385	347	491	331	639	551	256	781	997	783
D50912_at	605	354	223	325	682	274	441	156	342	347	373	247	217	238	583	380	181	317	314	160	89	415	219	-15	272	190	105	49	286	319	212	318	517	238
D50913_at	-345	-566	399	1391	392	699	605	1088	148	323	-27	425	481	598	426	200	786	773	375	259	866	-290	-64	-113	620	418	80	363	99	-15	1080	313	1382	834
D50914_at	234	187	456	134	208	245	480	124	148	541	330	207	147	49	615	442	-28	816	206	104	122	-232	-42	-82	252	208	43	38	218	113	267	470	303	206
D50915_at	292	-13	387	-84	414	-31	812	134	71	213	358	54	130	106	23	111	173	461	-66	155	142	151	394	404	-176	200	429	-145	-106	59	356	66	7330	173
D50916_at	-103	62	110	142	295	-118	286	100	72	185	134	97	240	42	567	605	159	147	25	-17	88	150	50	149	297	-43	-176	90	4	-52	165	248	-5	88
D50917_at	140	273	259	294	275	195	333	430	263	43	14	85	298	463	629	542	697	177	103	0	225	931	470	626	246	330	262	30	175	249	380	431	867	430
D50918_at	147	650	406	977	818	494	464	108	222	201	427	454	597	801	1502	605	966	137	339	864	108	175	-64	303	659	269	15	12	630	253	180	266	569	83
D50919_at	-103	120	6	23	59	-19	62	26	-53	-8	77	60	64	43	90	159	-19	67	-79	73	32	-5	-20	-36	361	-29	-6	4	-49	-56	28	-30	124	0
D50920_at	265	317	464	266	683	-86	496	391	533	132	451	290	281	375	549	584	362	426	103	589	162	267	122	110	399	153	179	137	-2	253	236	369	558	203
D50922_at	-154	92	218	-18	322	331	300	221	283	194	171	198	129	87	385	164	77	167	193	284	126	243	251	130	216	45	207	128	54	99	169	316	243	145
D50923_at	-311	-32	-138	-105	-104	-1262	112	-177	-14	-195	-112	-392	80	-29	-203	0	1	-104	-311	-99	35	-198	-335	-422	-319	-241	-565	-244	-411	-87	56	-276	-8	32
D50924_at	202	93	48	132	273	222	78	16	-38	13	86	26	85	146	219	146	138	69	123	71	29	155	118	130	74	84	244	117	104	88	80	171	246	92
D50925_at	357	159	381	119	304	232	239	293	197	165	163	114	360	363	158	269	143	249	182	124	97	286	337	249	247	216	89	203	218	236	265	255	200	125
D50926_at	202	256	536	428	1522	233	247	463	223	346	154	171	338	409	575	787	401	167	74	254	131	691	239	167	268	104	139	299	166	75	317	367	710	377
D50927_at	36	294	228	407	976	119	280	247	177	205	228	134	180	243	512	545	588	32	74	228	116	245	245	266	336	102	15	125	86	173	219	285	444	162
D50928_at	45	76	217	94	174	425	349	134	275	-65	584	266	487	389	337	445	54	491	-118	401	86	591	88	319	257	245	590	315	201	146	215	468	105	213
D50930_at	813	541	478	388	1040	866	1015	194	136	649	522	123	420	595	1370	799	151	716	880	976	423	918	239	653	193	155	612	226	262	40	315	539	975	261
D50931_at	-632	137	-203	210	56	-575	468	-483	-180	127	-101	-72	-360	-282	428	-101	121	-461	-427	-63	29	-420	-207	106	-115	-371	-330	-604	-873	313	119	-291	-219	451
D55638_at	-226	136	-217	-75	-196	-453	-29	-7	53	-89	15	-21	-116	-219	-112	-114	-70	-82	-151	137	202	-246	-118	-153	-130	-21	-247	-53	-283	-22	-63	-327	428	-9
D55640_at	885	923	410	247	477	1044	428	192	455	-74	-23	57	482	377	398	413	271	416	736	22	487	769	-42	1031	713	501	791	466	520	509	343	1154	1081	627
D55654_at	946	960	472	1525	2848	1370	1665	793	1276	1223	606	1291	553	737	2991	1771	506	1075	857	721	1042	681	951	1202	2606	685	534	1670	784	852	1125	1809	810	1119
D55696_at	-444	551	-761	479	42	-169	-120	-36	-326	-149	40	-420	185	-234	231	-213	77	-92	103	-338	85	-581	343	30	-62	-489	488	-91	-808	218	-395	-948	-379	41
D55716_at	1050	1046	1212	1351	1524	1743	3216	1076	3369	1502	870	716	342	949	1526	570	639	1303	2389	2211	439	1538	677	696	1583	530	1004	732	526	609	2032	859	1233	695
D56495_at	436	500	295	390	286	534	259	365	241	772	202	295	249	237	256	355	203	394	558	264	379	286	510	536	408	334	488	312	346	606	176	575	702	470
D59253_at	-4	-109	103	25	132	-15	137	228	280	222	245	41	64	87	267	318	137	67	113	-15	-10	113	166	139	37	60	-111	95	-69	13	95	-99	-140	-85
D61380_at	970	1193	1310	3280	4699	1547	2742	1367	2419	1943	1093	1994	1105	1558	4094	2977	1598	2241	1897	810	3075	968	1472	1450	3978	1652	1131	2412	856	2243	2808	3047	837	2136
D61391_at	48	243	-95	193	870	0	-10	249	139	249	192	-188	100	-50	457	413	-198	67	-200	22	18	-457	-279	-377	34	3	516	171	-442	-264	-95	-80	-40	-53
D63134_at	-555	-426	-293	-380	-333	-752	-338	-603	-246	-268	-179	-232	-270	-399	-334	-292	-190	-272	-283	-96	-92	-529	-269	-269	-464	-416	-658	-174	-524	-378	-334	-506	-805	-347
D63135_at	415	196	47	187	402	257	68	144	80	51	222	109	188	247	105	92	231	92	182	66	170	189	267	270	109	55	349	52	229	138	-13	369	428	289
D63160_at	347	163	-154	155	495	403	117	132	160	291	115	261	205	343	-231	137	143	194	399	78	475	437	309	513	419	298	256	91	333	226	15	273	86	-60
D63390_at	337	118	158	174	115	64	48	141	-42	-9	95	-17	65	198	157	76	70	-27	162	-38	155	-39	24	-152	106	19	312	-9	15	46	82	89	127	25
D63391_at	350	-216	4	48	-295	32	450	343	41	-109	-207	-17	22	71	-153	-15	-224	22	-95	-99	-237	-632	-623	98	71	-163	-476	65	-240	34	132	-311	-246	111
D63412_at	9	61	69	-31	35	21	40	40	-56	-194	24	0	46	33	65	76	4	44	-82	165	54	26	32	1	-24	-17	-68	144	75	13	0	164	-27	44
D63475_at	946	267	1128	1235	1624	874	1020	992	576	593	867	702	1147	1403	3418	2367	677	1056	847	998	1845	1210	553	1041	1412	583	1032	385	632	1111	1097	2823	767	525
D63476_at	586	849	1219	666	1123	957	626	790	649	389	534	478	689	897	1247	1008	1588	534	1272	584	289	1413	1226	1113	646	332	741	329	710	522	341	916	1805	783
D63477_at	-28	177	84	231	520	135	236	112	185	159	111	52	87	329	367	228	89	54	51	203	104	525	126	57	319	35	-21	168	65	0	119	425	214	340
D63478_at	813	581	951	783	743	1114	518	478	201	251	199	297	576	825	578	664	1054	696	705	790	80	1608	885	902	1066	420	1007	537	745	810	491	1164	1721	757
D63480_at	48	207	188	252	345	85	151	50	87	110	129	47	67	47	268	186	50	134	236	160	312	22	136	118	258	178	234	253	216	78	145	666	615	356
D63481_at	835	428	847	535	561	510	823	689	656	604	789	321	551	585	722	979	528	464	826	577	171	1121	498	255	846	526	590	523	708	239	247	637	967	254
D63482_at	178	84	-27	546	485	139	264	88	231	331	151	137	152	325	656	564	401	64	226	566	-8	209	44	318	316	283	129	355	188	244	89	480	658	583
D63483_at	55	61	110	172	212	173	-7	64	63	49	168	-23	81	105	221	195	44	64	36	177	56	60	76	70	57	135	136	26	112	43	-41	64	341	64
D63484_at	-692	-980	-588	-268	-822	-935	-165	-1031	-126	-698	252	-461	-437	-571	-320	-629	-262	-386	-718	-393	-330	-476	168	-228	-112	-473	-853	26	-953	-649	-195	-1504	-363	-423
D63485_at	1035	1219	580	798	812	1867	532	490	561	388	343	640	723	599	872	771	565	651	991	706	784	1231	657	1044	941	558	1560	583	1168	669	362	1213	2523	685
D63486_at	398	159	413	1000	576	1532	541	326	584	334	220	139	40	-23	740	453	211	371	767	503	285	373	-72	-1	1947	389	262	1111	691	178	349	185	658	407
D63487_at	263	-23	388	477	463	1649	543	521	415	-25	332	643	409	15	725	197	343	753	669	620	373	584	249	560	706	391	383	666	851	556	788	474	54	-215
D63506_at	82	554	236	540	937	443	591	334	200	291	233	177	204	238	714	409	239	327	396	183	184	408	386	340	561	237	256	252	459	173	152	993	927	660
D63813_at	265	326	13	325	104	333	56	84	97	63	135	109	93	5	105	67	5	107	229	106	49	133	106	190	289	74	241	61	199	141	-30	162	138	113
D63851_at	799	585	501	342	550	1387	208	391	412	368	288	417	303	489	249	393	220	391	623	360	338	712	549	440	511	379	698	531	797	436	171	588	818	305
D63874_at	5726	3358	7074	8670	11744	7533	8218	4675	6619	3351	2932	3903	2673	8199	9722	7077	4921	7437	6445	3451	3537	4578	2431	2365	7796	2678	2070	4828	4336	4428	4446	5155	7260	5261
D63875_at	164	279	178	332	617	209	396	305	283	342	160	74	169	257	376	428	171	129	267	152	150	348	207	159	250	31	204	193	216	156	178	444	281	312
D63876_at	864	752	550	666	999	727	773	855	686	907	698	391	697	631	1418	1282	457	808	584	704	487	637	502	837	954	424	1177	710	619	707	406	1286	1770	1735
D63877_at	1062	335	251	306	561	757	256	170	284	378	205	71	327	362	396	432	220	349	252	294	227	410	295	536	411	391	605	223	422	219	117	496	764	451
D63878_at	601	966	623	1727	1947	1166	1335	1040	1067	866	590	703	839	1331	1631	1019	1614	788	700	604	625	3120	1430	2592	1920	601	723	997	847	1039	1138	2499	2334	2499
D63879_at	371	161	163	405	294	199	226	293	-65	-138	79	44	468	358	265	432	260	144	234	139	-43	289	74	200	657	117	179	383	93	362	232	189	151	111
D63880_at	166	-23	376	741	579	391	867	586	560	462	368	440	113	78	734	545	72	449	494	691	131	94	209	164	335	326	238	428	95	156	349	318	325	333
D63881_at	347	691	984	1124	1617	309	734	326	198	568	460	160	471	859	1543	838	561	249	231	226	181	1020	438	384	487	141	200	183	290	193	345	233	347	206
D63998_at	246	196	76	6	124	136	115	144	37	44	47	74	211	202	75	92	96	-12	72	12	67	642	289	211	-14	-58	98	103	54	29	58	134	48	173
D64109_at	516	650	27	65	272	165	358	249	-263	-170	628	655	134	143	243	303	260	97	149	330	332	93	-50	101	386	450	262	147	93	445	258	568	734	352
D64110_at	953	452	656	413	107	233	547	449	256	-6	330	275	1529	1349	205	372	357	312	136	231	306	1359	669	1257	115	294	312	111	1515	628	823	305	628	250
D64142_at	19135	1046	7696	3967	5801	5813	6989	3997	6269	6037	3823	7745	7726	13500	6726	4693	7535	2349	3007	7043	3992	14234	11010	14103	4078	1603	3406	972	13990	10311	4329	4525	5465	2977
D64154_at	869	720	479	540	544	900	752	704	656	601	794	649	581	697	788	803	577	631	702	620	540	1150	647	1026	1083	994	998	570	1148	715	686	879	1051	993
D64158_at	337	235	358	302	478	358	252	185	108	217	168	225	116	330	571	483	121	309	448	399	165	288	189	374	149	227	445	157	431	38	167	319	181	127
D64159_at	-12	-46	-45	100	-16	-394	-7	12	-40	-77	-8	4	3	-17	116	71	70	-89	-100	12	-33	56	64	41	-107	-1	27	-53	-80	30	8	183	509	187
D67029_at	50	130	391	365	460	29	536	338	182	31	187	99	128	274	409	316	298	144	144	104	65	585	54	336	187	70	80	185	381	103	123	459	257	382
D70830_at	-313	-840	-611	-239	-570	-1081	-421	-548	-446	-336	-288	-409	-422	-347	-543	-515	-470	-561	-551	-526	-431	-803	-748	-991	-514	-383	-902	-364	-689	-386	-265	-1155	-1320	-324
D76435_at	72	62	51	73	29	49	20	7	-91	38	36	18	-7	57	57	53	10	4	18	50	68	31	52	55	-17	-17	111	107	104	19	-47	9	140	78
D76444_at	16	84	212	229	267	-121	115	43	69	-27	49	61	218	211	136	157	302	-59	36	30	25	497	104	250	116	-23	-3	80	-60	171	84	43	593	108
D78011_at	96	-93	-70	-42	-207	-55	12	-9	31	-49	56	-15	-38	10	-6	42	-128	-32	90	-106	-1	-131	-22	-98	-140	-7	24	-185	-36	-92	-47	-118	-260	-60
D78012_at	2331	991	555	237	560	1958	345	891	2822	415	363	940	1028	1533	410	239	242	539	1555	874	314	406	613	575	297	664	1171	471	1072	243	217	453	1735	347
D78014_at	185	310	80	56	-13	188	322	269	85	131	-27	0	133	-30	196	-155	121	134	193	109	129	632	195	230	-109	88	612	-134	197	112	-4	409	520	111
D78129_at	378	175	248	44	297	705	228	242	197	222	142	210	248	270	488	240	254	224	468	172	137	501	456	541	525	157	238	199	604	236	145	325	580	162
D78134_at	1894	982	1838	1054	1663	1710	1174	1189	3056	1344	1113	878	3983	3828	2347	2866	2986	916	1066	930	742	5942	2534	4463	807	452	1387	636	1436	1353	1575	1304	2420	1183
D78151_at	1528	954	1607	1525	1644	2813	1441	1273	1685	1503	1020	1181	1481	1738	2106	1820	1629	1615	1743	1731	1018	2461	1528	1815	2385	972	1715	1251	2195	1375	1514	2029	1653	1130
D78156_at	263	27	33	29	196	112	101	16	123	47	118	24	148	137	20	118	125	89	115	172	-161	173	191	176	35	94	83	-3	69	-29	67	105	219	-39
D78261_at	-123	-20	-82	6	-33	95	4	-50	-102	-97	-44	23	-7	-23	19	-9	27	-9	105	-116	-51	-5	-42	-21	154	-102	27	-53	19	-64	-45	-45	-43	-25
D78275_at	376	241	396	619	1701	206	610	480	284	180	233	242	443	426	599	893	516	247	190	218	13	709	142	141	531	349	111	298	478	249	445	618	515	393
D78333_at	-28	-43	-45	-33	-1	-45	17	55	-35	-59	21	24	-7	-21	18	-7	39	-37	97	17	52	-33	-18	31	-159	-135	61	3	-28	19	-19	35	-2	-9
D78334_at	91	57	-41	105	-8	56	53	108	109	63	5	80	5	18	-24	-36	36	7	33	-50	-14	34	-64	4	-23	-47	234	-31	23	112	34	-74	105	-27
D78335_at	-132	24	-84	296	-77	-48	580	2	-97	2	-56	-34	-161	-171	501	203	111	107	108	30	-58	158	-36	134	166	56	-170	60	-45	30	154	81	59	-50
D78361_at	11954	6137	13871	15873	13777	9419	14290	14537	16701	10893	10874	11853	8562	11773	12897	10878	9216	11848	7706	5637	20847	14077	7733	13549	15130	10507	10707	10228	9742	10285	9086	18478	13351	23311
D78367_at	159	190	192	71	282	481	283	62	85	42	129	128	166	319	113	193	153	212	159	155	62	228	122	187	235	190	231	196	264	244	58	367	401	171
D78514_at	-60	-54	22	-23	168	-260	-28	93	40	43	8	-69	9	-9	121	232	65	-44	7	-17	-4	-34	2	-66	102	-37	-68	-45	-39	-103	-41	-146	-27	-30
D78586_at	101	-4	237	264	443	478	324	233	179	274	210	-66	193	309	550	848	162	489	123	99	-85	233	154	41	389	151	374	118	476	-207	99	315	-173	245
D78611_at	272	215	651	426	535	47	173	96	277	0	173	-29	338	571	90	491	23	-142	77	76	118	116	22	0	54	446	358	287	1811	1240	1399	179	216	78
D79205_at	25069	28306	30820	25794	25231	26823	19968	15910	18872	21328	20192	18045	21843	24027	24352	25277	19821	21519	18305	20795	29147	26012	15707	19082	22720	21675	18848	14509	26591	21299	15713	24292	32079	27745
D79983_at	26	155	-37	105	128	34	45	-81	17	80	37	4	80	71	117	111	98	-19	110	-96	93	44	128	121	132	98	-34	34	82	-37	-6	106	420	50
D79985_at	-876	-1317	-1834	-369	-1313	-2759	-572	-374	-572	-711	-652	-306	-1321	-1413	-1559	-730	-648	-636	-870	-734	-786	-1688	-1703	-2157	-958	-501	-1004	-164	-1853	-908	8	-1631	-2708	-1466
D79986_at	984	800	2835	960	2491	759	1238	759	630	815	857	552	2062	2399	2236	2816	2613	566	700	460	345	3717	1448	1711	955	336	463	196	1055	696	1390	826	1469	989
D79987_at	-345	-1111	-374	-132	-285	-445	327	-259	123	-221	-245	47	-159	-318	-145	-357	-166	-194	-270	12	-83	-350	-406	-415	-88	53	-578	-285	-305	-350	-176	-404	-973	-620
D79988_at	79	196	138	123	728	-69	460	367	472	19	1	-10	104	166	10	38	-76	87	105	312	-17	97	-158	-9	204	-35	-58	68	-71	-10	43	60	721	-39
D79989_at	-125	174	178	201	47	153	108	-144	-20	-61	93	9	126	222	305	158	179	104	25	61	6	63	64	-23	118	88	287	-90	192	-23	17	-3	271	122
D79990_at	246	486	342	302	860	914	438	211	340	279	238	512	367	654	906	804	753	187	206	251	664	698	279	598	171	227	417	244	205	219	65	1032	493	1327
D79991_at	736	723	551	638	740	1105	757	620	502	403	515	402	445	539	689	641	404	509	633	549	407	1152	591	729	868	550	884	471	648	444	336	1015	1515	641
D79992_at	395	374	352	510	1216	606	641	283	229	156	376	170	203	387	618	363	290	279	504	533	132	720	295	290	386	176	228	206	305	156	306	363	967	245
D79993_at	176	286	143	523	1453	307	270	177	238	239	239	213	402	1015	762	514	453	137	54	223	17	1248	170	451	238	261	256	290	491	293	230	691	1425	646
D79994_at	173	348	124	294	495	205	178	134	114	154	101	106	130	110	679	195	88	856	288	274	131	245	142	157	286	159	355	128	229	145	6	98	520	101
D79995_at	188	273	58	142	145	425	-20	67	87	75	67	85	99	131	49	88	70	194	272	185	75	302	287	60	208	202	466	91	381	178	-13	13	490	115
D79996_at	630	636	457	1141	1729	512	738	586	653	457	401	416	903	1402	1226	569	1181	449	618	477	108	2491	1104	1382	1524	281	290	499	1595	503	495	1291	2190	1313
D79997_at	-103	-46	78	14	247	-51	169	57	51	35	20	-27	-21	51	90	-14	44	-24	-18	160	-78	-135	22	-101	163	9	-68	61	-34	67	21	-39	-75	-32
D79998_at	-490	-266	-474	-229	-338	-659	-126	-581	-131	-314	-137	-434	-224	-253	-140	-106	-6	-342	-373	-188	-397	-56	-516	-759	-701	-473	-519	-564	-353	-289	-95	-860	-986	-294
D79999_at	835	1119	558	661	1010	1396	1089	430	444	850	502	374	479	502	1618	720	498	561	793	332	468	1123	693	1138	1276	687	896	620	847	482	406	1449	2456	1512
D80001_at	-4	32	170	353	646	170	266	173	41	83	186	29	98	118	471	667	138	197	128	12	14	20	8	-12	327	31	-55	174	41	7	99	55	-132	46
D80002_at	2066	2696	996	1309	1731	3910	1172	1370	1280	1628	947	840	1259	1379	1004	1251	1137	1300	1900	826	886	2311	1448	1563	1703	1297	2043	1647	1493	1416	1073	2763	3684	1658
D80003_at	132	-5	114	197	260	253	289	408	-59	286	280	-51	58	34	419	553	243	97	187	88	-44	124	86	-10	134	31	74	-7	78	-34	117	111	124	120
D80004_at	140	401	264	388	253	320	668	240	177	292	124	242	80	147	913	222	250	152	69	58	174	1209	271	215	346	257	102	215	361	183	152	336	997	567
D80005_at	-9	588	264	968	829	784	829	627	308	438	249	380	105	222	1539	654	434	217	417	101	543	400	275	241	1214	367	216	369	236	230	219	1101	1157	1065
D80006_at	231	592	535	1597	1497	508	724	310	561	787	531	103	531	1154	1532	1697	719	209	182	122	284	717	-20	27	548	-19	-324	310	333	40	365	752	422	935
D80007_at	555	-177	175	315	209	274	248	24	85	239	259	136	155	177	254	565	249	586	151	254	-33	572	174	175	589	227	438	90	123	111	156	113	368	254
D80008_at	171	163	153	447	696	380	320	216	180	131	125	86	94	125	215	121	49	262	283	284	33	187	122	60	431	106	204	136	151	118	184	203	311	118
D80009_at	272	140	81	338	500	-31	197	2	198	92	92	40	375	438	359	464	347	42	25	78	65	490	-102	-173	132	68	126	99	80	40	156	40	409	155
D80010_at	74	248	11	136	174	37	175	74	71	159	11	10	129	162	222	242	83	9	0	40	13	118	-60	63	68	84	30	52	-60	-39	-26	-16	908	99
D80011_at	-120	-124	-161	-123	-117	-255	-39	-204	-210	-172	-38	-174	-167	-234	-92	-159	-132	-187	-216	-114	-69	-220	-333	-266	-113	-145	-231	-144	-312	-137	-91	-345	-281	-141
D80012_at	350	827	481	613	1513	662	604	499	126	251	219	377	371	497	1111	664	474	464	620	510	336	282	490	735	1276	650	210	444	882	92	278	994	1499	840
D82060_at	41	54	60	128	112	21	40	12	-2	-138	151	97	22	26	64	102	21	94	-36	73	13	76	60	82	196	64	-3	-38	108	-48	160	54	103	108
D82061_at	555	115	519	445	519	344	197	314	176	258	313	119	307	99	322	603	196	254	157	493	65	270	187	376	236	245	1078	155	351	126	375	259	791	291
D82070_at	195	393	326	126	230	964	112	100	281	290	53	77	220	95	460	51	239	242	252	78	274	301	295	367	425	457	265	275	340	408	106	247	528	419
D82326_at	-38	89	150	300	165	-84	17	103	189	-75	-62	-32	100	119	44	81	14	127	-20	25	132	202	50	256	-120	82	225	99	-17	166	30	-63	-192	164
D82343_at	12	-130	-141	88	-41	-136	0	-79	-152	-123	-64	-24	65	-30	-23	-23	47	0	-41	78	-72	-45	-82	-16	73	-49	-123	-55	-52	42	6	-139	43	-101
D82344_at	50	109	141	96	206	353	31	170	34	74	-4	37	80	190	64	174	143	34	82	167	12	188	199	88	207	157	114	36	223	91	123	190	206	164
D82345_at	103	147	92	176	169	367	342	127	518	7	46	-32	104	110	287	69	53	114	195	200	30	36	98	108	191	62	-46	180	216	66	67	28	357	120
D82346_at	26	245	235	-14	104	59	242	963	280	238	314	454	159	50	-19	177	98	17	342	114	64	70	-32	-25	124	25	197	55	34	72	106	17	-431	141
D82348_at	432	884	525	401	631	1287	1264	485	407	591	499	1177	363	242	944	1192	396	1275	705	-35	1031	5	253	688	1410	646	278	815	622	809	975	1376	455	268
D83004_at	142	163	327	397	923	282	718	415	397	290	226	402	456	787	793	1135	388	282	208	200	180	1051	327	478	782	300	52	302	442	171	460	395	474	284
D83018_at	506	680	434	334	472	994	198	348	300	259	293	304	690	483	397	594	237	347	576	330	370	654	418	476	526	334	754	396	689	257	212	640	878	421
D83032_at	207	326	276	491	899	477	773	487	619	545	267	357	345	123	666	652	193	317	360	155	28	154	58	135	427	188	272	348	125	140	65	387	1057	704
D83195_at	-878	-1335	-1202	-632	-1066	-2386	-483	-624	-495	-600	-525	-476	-771	-734	-984	-660	-603	-886	-1225	-892	-603	-1321	-1013	-1617	-1053	-520	-1295	-1035	-1335	-1059	-499	-1672	-1594	-817
D83243_at	272	549	358	319	676	477	438	326	389	324	219	258	291	298	351	456	228	267	327	226	128	285	305	273	338	108	312	171	322	322	136	391	444	326
D83407_at	173	183	88	-69	119	227	67	72	91	136	33	77	72	126	49	100	35	89	221	48	0	132	106	57	183	68	40	111	117	15	54	191	94	159
D83542_at	1395	941	1101	710	912	1861	372	805	547	368	759	645	541	934	502	708	621	756	1045	249	691	1403	923	125	1021	626	1301	572	1293	724	541	719	1935	613
D83597_at	53	191	114	268	209	495	136	88	161	-12	89	235	145	337	327	588	59	159	378	22	197	272	174	110	592	127	401	201	318	126	-13	1049	317	328
D83657_at	-147	-363	106	-222	-142	-245	-32	2586	-188	-222	-131	131	52	-181	478	-33	115	549	520	244	827	59	-86	-132	71	-49	327	1732	-240	-63	-89	236	-241	2882
D83699_at	38	122	105	18	-20	453	126	-4	-137	-161	118	89	14	242	22	7	-55	37	123	144	11	114	172	48	10	-23	210	33	296	109	17	-28	279	118
D83702_at	82	111	77	42	101	42	53	43	50	21	30	40	91	562	87	93	119	54	-12	-76	-14	195	50	57	140	13	64	20	47	58	17	83	103	76
D83703_at	282	147	269	283	387	349	485	401	96	374	326	284	153	313	134	209	309	329	64	251	9	326	124	207	715	200	485	491	541	337	106	197	520	71
D83735_at	-642	281	-218	579	915	-273	-255	1600	-332	-380	866	1864	2256	1717	2028	2035	3914	22	-278	1298	-218	1563	-104	105	96	365	2135	996	2676	1968	960	2150	580	3310
D83767_at	-26	46	95	-37	114	65	89	103	34	-244	21	27	-25	18	109	189	2	97	-66	45	-14	4	16	-37	-10	-43	-9	114	36	-97	19	91	103	-18
D83776_at	337	405	165	256	850	249	468	173	243	128	157	145	221	507	463	469	292	102	247	256	74	341	160	137	325	145	68	228	242	170	128	301	1087	162
D83777_at	-212	-250	35	-205	-316	-267	-233	-110	-346	-309	-171	-207	-186	-225	-295	-158	-242	-249	-288	-213	-216	-228	-345	-422	-303	-288	-58	-190	778	-378	-152	5	-135	-88
D83778_at	883	393	385	640	581	1192	560	57	389	276	264	318	545	725	591	673	636	571	692	421	57	1678	553	833	684	501	701	225	752	349	228	658	1960	725
D83779_at	3106	711	1769	1248	1901	3572	947	1951	1380	1266	1827	999	2116	1426	1407	2244	1832	2231	2631	2170	1473	3488	2204	2003	1756	1267	2856	702	3053	1237	675	1437	2889	1390
D83780_at	45	-307	13	-287	212	433	519	4	262	13	138	-49	124	237	197	5	-98	369	440	-119	-35	891	-378	682	380	190	488	99	351	-273	34	446	715	71
D83781_at	-140	5	-33	44	39	-173	70	62	-20	37	7	47	-39	-18	141	105	-20	12	-33	33	-28	-8	-84	-8	-90	-43	-154	96	-117	-62	-13	-142	121	37
D83782_at	-255	-483	-158	-60	238	-873	-114	-211	299	201	268	-188	-87	-307	86	292	138	99	131	655	-383	-281	-601	-806	232	119	-519	-71	-184	-58	223	-382	262	129
D83783_at	-79	310	459	327	1619	-152	691	341	584	558	932	245	138	-26	1190	713	185	189	375	1306	201	320	-247	405	646	206	68	320	147	22	249	131	932	359
D83784_at	-258	14	230	10	129	391	192	12	-72	-13	112	126	60	59	314	64	128	272	-206	175	208	353	239	269	15	100	241	234	312	-83	67	547	146	13
D83785_at	190	297	183	420	741	66	421	127	398	139	128	-58	194	318	317	464	401	204	345	152	152	881	134	158	671	206	148	160	-65	309	-58	602	878	426
D83920_at	-164	180	19	-195	-232	4	-61	966	-60	-143	-140	-165	67	-65	276	-139	3063	1283	1148	284	4771	753	10	1633	91	363	2067	523	-162	-33	193	-192	187	13868
D84110_at	589	62	186	73	310	296	164	269	219	234	231	146	318	349	159	294	351	147	404	137	84	558	84	230	422	247	571	188	320	154	169	218	374	30
D84145_at	-77	144	58	63	79	-91	34	67	41	7	51	24	65	173	214	69	147	-72	64	88	28	439	269	190	169	58	0	28	45	43	34	232	170	62
D84239_at	123	616	-17	65	94	-29	53	31	22	325	-57	52	118	129	-7	40	106	-2	20	68	356	188	66	80	109	78	74	15	30	366	47	114	859	16
D84276_at	65	-55	-31	170	137	339	147	-48	289	17	41	199	37	94	676	141	144	22	236	-20	17	-13	-14	78	127	29	-61	38	114	-6	91	-10	-62	23
D84294_at	258	291	746	941	2366	424	579	769	548	942	756	250	677	866	995	1337	1295	199	793	663	211	358	251	258	618	214	102	458	526	371	649	415	222	370
D84307_at	509	149	183	447	485	696	278	379	327	487	85	380	184	231	551	414	173	349	530	231	265	568	502	459	438	340	438	114	277	349	319	301	113	414
D84361_at	388	-1010	-559	-258	-434	128	-7	-504	34	54	154	125	220	237	-425	34	-396	217	419	-7	-369	79	-201	11	330	284	-624	-455	262	-297	-756	-9	-1482	-428
D84424_at	55	-121	11	-75	-3	160	-90	283	-121	-121	-88	-41	-46	-63	52	113	-122	-79	87	94	-27	-45	94	-102	-157	226	299	12	84	-14	-39	97	-268	-134
D84454_at	-260	54	69	6	559	-515	-37	-139	-315	-114	-57	102	63	-18	395	243	-69	22	-275	294	-141	25	-177	-395	-241	-271	-182	-103	-242	-25	-80	-71	-531	-366
D84557_at	808	629	875	1195	1934	1750	1346	838	1393	1128	554	638	507	655	1353	943	467	961	1339	887	407	841	776	1068	1236	756	729	1108	752	596	947	1172	439	215
D85181_at	43	213	134	14	199	64	111	173	-149	-117	121	-4	97	122	98	60	94	144	110	71	65	188	88	137	286	104	86	3	0	-76	93	59	59	-16
D85245_at	567	373	435	552	705	834	330	355	398	451	444	375	594	550	447	514	411	436	515	307	408	892	480	164	587	540	723	301	387	609	260	829	989	512
D85376_at	82	136	27	170	138	175	23	100	56	20	40	9	66	82	65	74	59	94	74	122	94	81	100	97	159	64	95	87	138	52	86	223	168	50
D85418_at	9	-336	-301	2	38	-418	225	-57	69	-70	-101	-196	62	90	159	66	13	-207	-141	132	-98	251	-388	-156	-59	-88	-173	-34	-199	-420	-17	-329	-634	-57
D85423_at	-168	-35	44	31	-44	-149	-29	124	-47	103	21	-3	15	-94	69	3	17	-147	-169	-61	-43	45	-68	88	-65	-186	-228	11	-117	-68	30	-310	-328	-359
D85429_at	1178	109	23	851	2375	225	763	874	809	8541	804	399	2010	1185	1091	1219	602	42	499	294	904	598	273	558	562	257	173	117	1395	1697	815	253	214	363
D85433_at	-123	60	51	71	281	-37	86	91	145	104	70	176	17	-15	299	343	121	227	-56	165	150	1	150	119	51	35	68	-20	88	124	260	242	65	217
D85527_at	772	487	258	489	579	878	198	185	188	189	251	238	409	486	257	464	399	332	489	345	62	1003	533	529	487	389	553	250	624	454	234	805	1238	646
D85758_at	835	860	1180	1721	3251	1431	1358	533	1117	538	857	566	537	778	1340	1606	705	1330	669	1090	1520	653	760	1079	1532	471	383	965	873	788	778	947	534	1074
D85815_at	171	633	768	338	263	1391	419	79	584	91	633	72	635	187	286	633	178	269	278	993	-254	1035	975	942	127	149	395	637	316	460	545	1178	1141	488
D85939_at	313	118	38	136	-765	-621	-81	-105	-77	108	-114	236	-166	-322	-5	242	-192	384	20	-574	-118	154	215	409	-307	113	370	-164	-52	-89	-63	-646	-900	-692
D86096_cds3_at	-38	36	-37	-79	-36	-8	-46	117	-50	-66	30	-6	-17	-18	-44	-49	-2	4	-30	-25	-9	-14	-70	12	-102	-25	12	-34	-71	-67	-34	54	-105	-53
D86425_at	60	-26	-9	84	-42	310	28	105	16	72	11	74	33	-41	54	-66	5	7	-72	175	48	17	98	-4	26	58	95	20	56	9	78	-22	-178	-20
D86479_at	1202	748	554	565	975	5847	1754	1485	1079	717	1075	844	800	1014	559	1108	407	763	2616	1339	418	1013	504	809	671	446	395	564	420	598	467	948	1458	537
D86519_at	267	250	282	258	189	465	100	199	204	222	112	85	173	154	209	127	122	102	404	53	188	310	275	246	289	88	176	87	147	280	30	304	222	152
D86549_at	275	289	167	163	502	74	178	175	210	261	103	63	90	138	287	223	89	69	10	94	150	140	243	17	227	82	-86	57	251	325	180	175	2	94
D86640_at	55	106	98	69	78	169	62	7	28	103	17	69	30	-59	80	50	46	47	180	27	-81	161	4	215	0	-125	-37	-111	88	66	141	-52	157	13
D86956_at	62	33	-76	256	1981	34	219	213	10	247	254	0	55	25	322	61	-1	57	-23	-33	-48	29	-199	-14	297	7	-197	38	127	30	78	45	249	-30
D86957_at	19	-89	103	-50	122	71	-25	-52	-51	14	-1	-37	-7	-9	50	124	-14	32	-61	20	-24	-133	34	-21	6	-139	89	-58	26	-46	30	119	-292	67
D86959_at	152	127	116	84	144	102	92	52	23	61	70	34	90	182	111	225	188	27	92	63	24	312	162	195	183	9	166	98	199	-1	67	178	398	69
D86960_at	127	105	174	388	326	111	59	151	109	103	89	23	97	123	126	222	171	97	92	86	174	156	110	164	261	7	15	77	147	1	76	238	-138	308
D86961_at	-57	-102	-70	-33	-176	-8	-169	38	-117	-176	-98	-58	-48	-145	-162	-79	-80	-119	66	-83	3	25	-66	-172	4	21	-170	-87	-97	-105	-84	6	-140	27
D86962_at	605	831	264	716	679	552	277	507	351	456	164	165	214	413	354	285	183	669	496	287	250	479	394	508	405	410	494	550	723	248	234	395	837	488
D86963_at	989	607	496	491	609	790	464	254	544	534	329	297	400	650	644	484	351	469	584	640	222	1017	490	596	701	326	574	325	654	437	297	579	547	572
D86964_at	490	46	280	287	536	515	497	120	269	140	316	400	485	481	399	566	645	314	388	205	706	498	331	479	779	243	676	523	387	441	269	1147	677	1077
D86965_at	926	469	1580	1754	636	2480	1216	1591	1400	1661	1267	1068	1218	978	1103	1246	1170	1108	1508	859	929	964	1375	2583	1418	1145	1808	1094	1337	548	602	879	2355	1656
D86966_at	902	1289	774	1361	935	1141	793	754	338	340	571	855	767	661	515	1112	793	1031	1238	180	96	1495	663	1175	1170	650	1662	574	929	1076	888	1359	2315	1026
D86967_at	2928	1057	2947	1193	1735	1340	1056	2011	4824	2046	997	1016	2188	4227	2045	1994	1034	554	1194	2821	289	1182	798	974	2045	813	995	1233	1283	628	306	1169	1379	1058
D86968_at	-912	-421	-222	-107	-193	-1260	-81	-360	-127	-119	-124	-18	-34	-459	-188	-46	-117	-411	-334	25	-427	-243	-289	-306	-241	-328	-822	-282	-836	-378	-17	-935	-694	-620
D86969_at	19	99	37	58	549	76	125	16	47	-34	112	1	-18	139	150	132	38	117	146	7	36	53	-30	-34	87	68	58	31	-17	-9	30	53	103	152
D86970_at	1088	797	1146	1132	3154	1366	1269	603	766	1109	1711	292	608	737	1052	1998	637	679	561	2186	48	433	172	301	397	294	497	271	1287	540	126	659	1144	217
D86971_at	-207	-131	-52	298	449	-353	336	-93	123	213	-64	-112	-25	117	594	636	62	252	157	0	94	235	-28	-322	-32	-41	-265	99	205	-210	-23	376	501	488
D86972_at	137	196	340	399	426	272	349	163	254	312	241	157	313	362	581	526	393	264	190	299	301	327	311	223	296	174	120	176	264	179	371	334	192	97
D86973_at	241	96	331	764	1076	602	471	295	263	437	449	171	460	510	638	1296	752	444	316	122	432	445	-38	62	958	159	346	434	561	-124	489	-322	176	-148
D86975_at	-202	87	-69	-79	46	-106	57	-50	26	154	-33	4	31	-17	25	-64	-64	-17	-133	-10	-61	39	215	66	81	1	-58	68	-67	-148	10	171	16	125
D86976_at	1378	765	558	737	1722	1458	1875	783	818	1067	1865	649	2978	1881	3077	3033	1256	1348	1292	1448	925	1502	366	986	1258	764	1307	371	784	880	319	2644	3095	2497
D86977_at	429	600	461	371	704	575	727	432	723	293	638	445	832	862	991	826	746	496	484	477	309	1076	557	662	742	501	176	166	439	686	469	518	1276	657
D86978_at	253	360	258	540	1088	462	453	336	527	232	196	122	352	423	618	526	84	354	520	297	132	650	162	329	528	233	377	249	173	137	230	446	1233	240
D86979_at	808	714	514	731	872	559	433	567	415	360	399	464	775	687	985	806	754	394	713	726	353	536	341	560	628	375	698	379	509	370	375	941	1355	708
D86980_at	-7	23	-27	-65	0	58	-70	48	-37	-70	14	47	12	11	6	4	61	22	2	58	13	-50	70	1	65	25	-68	-50	0	47	-67	12	13	-55
D86981_at	-62	98	59	92	349	4	39	91	-2	-52	93	3	4	9	90	98	-9	64	66	116	-13	45	16	-12	3	15	-55	95	-21	22	63	-27	94	55
D86982_at	294	202	4	159	273	155	255	276	117	153	170	86	189	99	269	288	77	207	123	238	192	242	90	118	442	172	247	215	158	103	145	323	393	298
D86983_at	878	3771	416	376	671	508	256	329	1365	567	589	567	397	931	672	886	201	464	509	793	195	484	520	525	272	174	204	355	249	104	165	360	607	187
D86984_at	-178	-120	-175	-327	-200	-131	-79	-81	-272	-302	-88	-77	-122	-171	-76	-174	-137	-262	-200	-183	-140	-247	-58	-210	-191	-117	-176	-45	-255	-156	-82	-142	-414	-92
D86985_at	-60	-16	219	174	486	-68	338	108	263	9	116	38	103	223	359	189	216	-107	54	162	30	294	233	32	31	-25	-281	112	-8	74	86	69	170	57
D87009_cds3_at	-106	-188	-64	16	-93	-1	-100	-86	-167	-153	44	-106	-42	-55	21	-21	-13	-9	-64	-58	-13	-30	-58	-138	-24	-49	-166	-45	-151	-81	23	-14	-268	-143
D87011_at	-113	-121	-102	-199	-193	-183	-75	-240	-211	-274	-49	-103	-78	-138	-91	-62	-73	-79	-221	-58	-166	-193	-124	-99	-20	-133	-170	-123	-166	-198	-143	-165	-208	-136
D87012_at	-308	-395	-447	-92	-140	-703	-333	-329	-303	-166	-116	-180	-74	-311	-543	-376	-186	-259	-236	-20	-202	-445	-223	-373	-208	-112	-513	-210	-632	-138	-82	-612	-3654	-391
D87023_cds2_at	791	338	236	479	427	670	407	-74	269	275	245	7	336	661	207	414	456	359	607	162	474	854	470	509	394	229	843	371	806	567	158	1058	1398	771
D87024_at	794	579	139	376	287	670	327	79	232	162	327	255	313	458	244	450	243	364	2067	358	456	466	267	130	679	534	834	275	474	366	149	520	669	368
D87071_at	-200	352	647	622	489	316	652	360	320	1054	863	-157	249	27	622	458	95	501	-33	1253	349	709	496	240	1619	591	986	756	2290	1006	163	1996	4334	891
D87073_at	424	455	327	334	291	478	189	228	234	310	228	199	366	309	392	239	275	272	260	269	52	360	301	174	395	174	602	210	153	121	147	679	225	271
D87074_at	60	13	106	92	-27	153	36	290	127	6	184	170	111	-18	34	86	32	2	79	7	-22	0	66	-109	20	-55	-145	114	47	37	13	134	-149	-101
D87075_at	429	55	85	254	320	81	372	74	256	246	95	15	145	75	271	219	129	-29	309	-104	16	547	42	-48	233	-9	120	-23	43	38	169	139	422	115
D87076_at	294	472	348	867	1105	1148	496	93	-83	425	564	129	785	206	870	1369	43	409	545	231	156	346	158	-211	342	153	469	7	483	-124	71	-178	1287	92
D87077_at	-4	32	128	107	338	-7	178	93	23	-31	70	46	47	89	288	198	42	14	-54	10	41	-19	20	-36	-26	-29	-148	31	19	-68	89	101	116	220
D87078_at	152	363	59	701	1473	410	857	341	468	317	34	58	106	-65	974	1392	400	142	401	305	-29	701	-221	-142	480	277	-216	329	114	-194	-32	121	864	437
D87116_at	475	161	4935	605	768	598	374	966	388	357	590	904	516	1046	1129	1186	1128	209	357	381	1014	1302	919	928	634	383	259	328	994	2135	425	1024	1260	1302
D87119_at	161	149	403	-54	18	680	270	199	7	89	101	606	371	305	96	390	505	67	180	-76	86	80	38	185	60	47	395	-11	-4	104	454	307	78	25
D87120_at	-84	39	-8	21	93	94	134	278	88	58	-4	321	-3	70	130	91	17	-102	-74	17	5	-69	-34	-13	-63	-51	46	-26	21	-7	95	-14	-121	-57
D87127_at	222	115	178	329	510	86	197	262	106	80	51	66	102	110	175	394	53	129	169	238	18	225	62	83	104	98	30	123	88	48	-32	105	149	125
D87258_at	12	163	71	235	283	160	67	40	81	160	36	64	150	135	87	239	96	177	252	83	100	200	289	244	294	100	166	103	229	129	78	244	281	111
D87292_at	704	490	450	579	1055	829	829	463	827	479	786	546	118	263	1555	502	257	728	927	922	552	265	339	338	1482	398	306	409	472	330	1149	541	772	991
D87328_at	-593	-445	-257	-258	-343	-877	-266	-423	-219	-443	-197	-413	-385	-195	-326	-114	-223	-299	-126	10	-306	-493	-404	-622	-403	-286	-423	-12	-333	-468	-241	-552	-561	-516
D87432_at	-260	39	-188	56	-194	-115	3	-144	-148	-83	47	-44	154	19	140	242	329	44	43	-99	-109	-31	-96	-152	-90	-184	-163	31	-164	-129	-123	-12	653	122
D87433_at	-627	4	-294	117	165	-255	-333	-189	-154	-359	37	-232	-159	-234	1093	-415	-114	107	-512	1039	1673	312	732	1426	-381	910	581	-185	-340	-3	-310	522	13777	3672
D87434_at	207	96	95	201	368	163	194	153	111	-4	147	108	278	294	264	398	583	99	211	183	254	986	553	632	294	196	265	231	166	395	195	575	466	509
D87435_at	603	174	116	332	701	784	353	185	404	139	375	-81	294	545	203	534	397	356	535	345	197	971	130	418	558	290	880	214	394	190	280	547	1303	333
D87436_at	111	221	251	142	203	179	361	353	157	15	135	61	83	65	231	262	89	134	190	157	54	239	46	1	82	35	-74	133	-52	14	121	239	65	-41
D87437_at	1351	686	1198	1025	1269	1125	403	485	526	529	710	264	763	1002	716	1251	911	541	520	889	368	1751	891	1200	609	340	899	634	845	626	417	1294	2171	829
D87438_at	898	528	453	382	1264	1058	211	144	339	289	431	714	490	255	793	930	287	401	620	340	195	1011	559	555	517	137	689	433	251	247	110	1017	1594	947
D87440_at	7	-109	17	52	133	-131	136	-129	56	-38	37	-37	103	190	156	44	328	-97	-126	-30	129	236	64	-20	60	-64	-74	-34	-60	9	32	-30	-241	20
D87442_at	936	1182	293	567	1242	2	322	79	518	598	831	832	301	757	354	626	399	933	919	429	732	482	1420	1999	1077	819	528	437	918	1016	880	1842	2114	2117
D87443_at	38	-20	88	-12	-58	-209	-43	14	-5	212	-23	100	-69	-26	84	48	-99	-29	95	38	35	-142	80	27	-146	-37	-253	28	-153	70	71	-55	-211	199
D87444_at	-12	204	85	130	99	68	-10	-177	88	228	-73	7	65	122	70	41	31	137	108	5	0	244	283	137	37	66	-30	-93	359	6	6	184	6273	127
D87445_at	178	207	139	289	305	266	241	112	171	182	92	91	235	262	268	93	238	199	190	157	165	432	209	266	226	125	281	115	162	121	132	297	395	217
D87446_at	91	272	188	208	469	71	342	218	317	533	119	185	181	35	662	423	238	102	195	122	120	170	104	119	505	121	9	247	195	-30	128	395	439	498
D87447_at	398	117	204	382	472	259	148	386	170	410	271	32	194	451	410	448	471	89	301	96	34	309	136	109	116	1	191	199	249	47	154	217	89	85
D87448_at	-48	115	109	29	405	31	305	124	-188	-493	119	74	20	102	219	138	77	47	213	157	-43	81	44	83	342	-31	105	120	69	78	49	48	73	44
D87449_at	84	0	255	172	386	289	248	180	209	31	15	-18	220	619	272	229	164	102	285	305	25	189	185	-91	163	151	361	218	192	-133	-52	69	-59	27
D87450_at	21	139	179	336	479	94	364	43	60	210	77	24	131	138	561	331	295	174	51	30	132	283	160	169	112	5	179	168	97	96	113	342	298	261
D87451_at	960	313	3629	985	1775	1008	820	2079	1312	913	1093	666	1321	1707	1305	1953	1151	1023	1073	363	979	3949	2035	2131	2625	605	1857	1413	1701	914	719	1910	867	400
D87452_at	294	319	532	817	1064	368	638	278	604	378	297	-43	509	326	510	617	1096	249	440	381	-116	1135	633	682	550	172	244	333	136	130	91	192	1157	440
D87453_at	178	408	236	479	556	504	391	151	252	329	168	304	187	263	495	656	297	504	337	165	19	291	293	200	728	341	318	383	327	354	336	353	569	143
D87454_at	-2710	-2340	-1328	-1548	-2080	-2305	-1530	-1468	-1086	-1643	-831	-1353	-1649	-1379	-1612	-1603	-1477	-1525	-1138	-1090	-1490	-2523	-1971	-2139	-1837	-1704	-2237	-1140	-2945	-2108	-932	-2658	-2711	-2344
D87455_at	161	333	247	525	638	302	317	300	250	179	223	211	268	181	350	434	96	344	458	213	130	328	233	219	409	214	296	210	257	208	167	427	536	484
D87457_at	-70	-146	-52	69	259	68	165	48	63	53	85	-44	-29	-54	271	405	85	142	-12	132	-82	-20	-68	68	241	80	136	111	270	-71	-154	-18	5	-217
D87458_at	2	-38	12	-21	11	-32	73	-9	-20	-65	0	-46	23	-5	13	53	-17	-72	-56	0	-37	-5	-58	-68	70	-82	-18	-118	15	-55	10	-50	-24	-60
D87459_at	188	144	77	115	332	29	62	103	69	65	212	146	17	123	260	289	10	109	128	66	-9	121	50	11	104	70	-6	55	56	34	-34	45	105	53
D87460_at	1151	2106	800	874	898	2152	767	665	710	1093	514	491	404	735	532	1051	457	1006	836	564	602	915	422	889	1384	853	1292	666	3576	630	406	868	1285	454
D87461_at	101	48	67	25	232	14	137	55	5	-86	75	128	-7	-9	153	224	27	-37	51	5	-1	3	38	-4	-236	145	114	-80	21	128	-6	0	162	-16
D87462_at	1262	1554	508	437	580	622	718	533	747	142	708	527	698	666	646	699	730	511	419	752	412	1036	963	1091	554	489	488	593	578	674	502	1129	2171	1739
D87463_at	171	156	-143	63	-136	-66	-48	-249	45	-83	93	24	-128	-153	-131	-185	-170	-44	-25	0	-146	-112	-132	-218	43	-92	-179	-195	-125	-130	-186	-116	-292	-71
D87464_at	313	98	-22	321	393	76	125	139	-10	26	109	133	144	159	365	393	88	-2	30	10	288	234	66	-43	369	159	197	157	251	-60	89	271	588	340
D87465_at	243	92	389	477	101	356	61	-31	277	327	69	233	1586	671	435	1188	731	57	375	43	101	967	269	66	60	155	-132	104	-26	-30	478	224	333	322
D87466_at	154	344	135	424	782	212	117	216	91	136	54	68	161	199	148	251	249	172	321	223	123	192	243	241	272	94	191	118	218	122	132	343	637	271
D87467_at	280	603	223	266	257	349	125	240	127	366	75	171	212	211	194	170	170	174	190	231	252	266	418	273	227	163	216	87	218	265	54	244	393	294
D87468_at	386	-203	5	-8	290	-84	89	-28	35	112	147	-47	3	-55	-69	55	84	44	-28	40	235	359	120	338	383	72	596	20	381	85	23	620	-113	356
D87469_at	330	1136	172	226	307	163	336	185	206	160	249	204	4	103	245	239	104	52	126	183	177	445	84	250	282	257	343	80	117	198	184	397	593	206
D87470_at	89	101	91	56	207	85	25	52	139	262	112	99	87	35	134	306	62	-32	36	10	131	161	156	41	87	9	52	133	-23	138	41	114	197	97
D87673_at	523	568	808	493	454	1762	544	793	653	699	630	453	238	713	287	720	314	189	744	846	496	536	965	1519	642	402	482	274	392	403	406	386	921	681
D87682_at	-120	76	-253	-86	-96	45	90	19	-214	-65	82	-213	42	-7	125	32	44	54	59	27	77	-88	34	60	3	35	-3	31	23	19	-47	39	325	44
D87683_at	72	187	40	-14	161	153	86	40	-63	-18	56	38	51	46	48	79	65	67	154	91	33	183	48	81	212	3	108	-39	28	7	-6	214	379	48
D87684_at	253	390	403	498	1158	484	374	247	410	377	270	165	205	534	1035	709	357	144	169	175	62	1246	366	261	604	123	58	261	292	200	117	530	791	134
D87685_at	-33	133	45	273	373	32	205	137	91	117	54	17	97	218	103	191	132	84	157	-2	61	230	84	182	227	88	-12	125	97	-5	60	158	374	120
D87735_at	7367	8037	8357	7172	9132	8094	9666	8220	10933	14236	9017	10197	9830	7966	9991	10261	5957	7087	7436	5767	8769	9286	8309	9543	11420	8088	6101	7161	8403	9087	8873	8741	5346	5273
D87742_at	127	136	77	140	211	179	123	2	-68	-63	46	-18	144	146	185	34	113	57	221	-86	30	160	132	162	71	21	114	98	143	96	117	60	116	48
D87743_at	229	62	153	174	610	139	167	182	63	245	85	35	107	197	445	365	245	47	46	216	97	339	283	218	65	78	-108	118	86	122	32	194	414	81
D87845_at	118	101	123	147	152	507	192	185	197	268	194	136	128	138	85	49	138	202	224	114	153	317	247	198	250	60	225	188	166	88	0	223	347	363
D87937_at	-33	674	904	268	35	148	-73	560	68	162	88	218	52	110	578	50	168	74	84	175	64	70	86	405	269	53	194	572	151	40	236	117	27	602
D87953_at	1139	1068	2447	954	1544	1240	1020	697	505	1341	801	660	607	2382	2362	2078	982	883	772	821	1162	2220	1333	2678	1967	1865	1468	1164	2347	1509	391	1993	2309	1475
D87957_at	-330	-330	-276	-132	-268	-465	-195	-62	-241	-172	-75	-241	-168	-345	-166	-204	-171	-282	-206	-332	-262	-300	-366	-315	-230	-21	-34	-183	-472	-296	-195	-449	-512	-319
D87969_at	120	273	146	304	914	1	233	228	54	182	109	97	101	109	421	299	55	129	206	170	243	123	94	113	289	216	89	323	101	23	43	517	566	574
D87989_at	555	827	559	584	1205	354	782	1064	545	477	882	369	450	479	582	1001	584	431	314	864	846	1466	736	1052	943	318	531	237	723	597	554	891	778	692
D88146_at	-347	-301	-410	-437	-377	-914	-247	72	4	-366	-109	-428	-390	-379	-144	-787	-573	-389	-283	-127	-363	-904	-543	-558	-252	-385	-485	-263	-981	-306	-360	-877	-558	-523
D88152_at	-94	-42	-66	77	37	-142	-9	4	1	-38	-67	-43	-62	-49	38	-22	-24	0	-15	35	-42	-61	-102	19	56	-43	3	6	-95	-171	-2	-63	-159	-16
D88213_at	502	402	360	399	389	638	178	307	219	417	148	123	333	449	359	377	292	279	368	246	195	542	351	334	483	332	544	207	645	316	163	421	775	377
D88270_at	2006	1803	3110	1924	10157	7721	3883	4059	3939	6955	3498	3302	310	2047	7873	6504	149	1465	3635	8205	14	3	46	-45	141	55	86	49	67	-84	215	192	208	6
D88378_at	149	142	254	187	228	152	98	221	124	259	24	139	136	179	247	233	92	54	84	188	145	123	122	133	177	117	160	57	117	76	60	215	121	97
D88422_at	62	84	189	105	43	88	226	502	51	86	7	117	101	26	204	178	343	187	169	406	9433	850	995	3871	2241	2010	1483	4177	140	1347	106	7807	658	6913
D88460_at	-115	-209	-92	-247	-256	-193	-97	-26	-38	-36	-90	-145	-102	-215	-107	-102	-92	-77	-208	-277	-97	-321	-98	-108	-199	-43	-451	-77	-140	-150	-63	-165	-439	-315
D88532_at	96	-65	22	193	125	-99	-10	-146	-99	-129	10	-1	-55	13	-40	144	-1	-49	61	-53	-53	67	-185	171	23	49	136	12	-179	-88	69	-35	-121	-104
D88613_at	724	792	211	201	193	582	255	406	306	222	342	437	197	243	198	229	218	267	324	157	232	411	245	367	314	322	485	245	583	227	199	449	802	326
D88667_at	-1600	-772	-535	-874	-859	-2028	-372	-1293	-244	-250	-453	-405	-341	-882	-424	-409	-421	-389	-860	-393	-354	-1929	-659	-699	-863	-332	-1091	91	-1400	-435	-1362	-934	-1447	-567
D88795_at	188	45	27	-14	29	59	76	149	93	167	-31	37	48	22	56	43	29	7	151	20	26	-48	48	-78	135	64	114	33	104	2	2	-37	254	122
D88797_at	229	137	73	58	187	160	117	4	97	160	34	108	153	110	21	137	147	62	265	55	104	161	217	134	210	90	213	101	218	55	0	115	100	122
D88799_at	-24	108	161	56	-15	-185	144	16	54	132	30	60	18	-15	-41	-78	122	-109	195	124	68	-22	4	93	-194	123	-55	15	-26	-23	43	-181	298	-37
D89016_at	-2	711	261	332	171	2417	546	1288	440	428	306	352	722	799	725	665	606	831	914	752	664	566	561	1241	954	758	1109	747	1343	617	434	1005	851	537
D89050_at	-226	-144	-1	-119	-207	-451	-7	31	-185	-178	-37	-34	-185	-185	-82	-129	-84	-172	-272	-287	-72	24	-122	-90	-160	-129	-343	-84	-266	-138	-26	-104	-2	-224
D89052_at	709	633	1204	1344	1472	814	1025	1136	1119	1441	945	1265	597	945	1833	1506	1106	1085	929	1146	2421	3542	1078	2488	2391	902	1140	1300	2512	2094	951	2545	1694	1693
D89077_at	91	286	22	155	338	327	208	242	32	-65	108	109	62	215	301	163	483	342	445	58	464	306	209	602	728	395	401	426	143	260	36	1236	563	632
D89289_at	212	98	109	130	268	360	4	288	66	69	99	134	97	63	136	244	100	84	252	162	12	51	50	13	123	31	281	84	125	100	145	130	197	55
D89501_at	434	459	40	84	53	190	53	12	154	155	72	74	-44	102	-14	54	-35	-97	249	-12	20	12	18	-20	71	58	92	41	210	115	-2	186	390	25
D89667_at	1458	1663	1226	1605	2628	1373	1872	1314	2143	2552	1194	1577	2212	2195	2260	3024	1517	1133	1030	780	4342	3704	2170	3399	3947	2073	1984	1816	1590	3018	2097	3486	2166	3000
D89858_at	236	133	19	161	323	170	112	-4	103	180	272	145	172	21	69	229	149	107	252	-48	221	470	205	438	202	172	173	217	82	163	45	184	176	210
D89859_at	111	40	117	134	179	182	95	146	23	137	2	17	83	137	142	103	103	97	123	-2	51	59	86	101	48	56	74	45	156	85	89	155	181	127
D90064_at	-4	-26	16	-105	-61	17	-1	608	-197	-119	15	24	-7	-9	84	4	-28	47	167	325	-51	66	14	-15	46	23	117	1690	52	-5	102	4	100	-104
D90084_at	427	427	651	485	1510	696	748	562	216	761	752	320	332	442	1450	911	325	399	355	421	307	404	651	529	752	222	525	488	598	494	539	1137	1003	674
D90086_at	789	794	656	909	1508	1688	801	819	655	580	590	550	441	905	1313	1073	329	589	448	627	436	804	605	574	1164	666	995	388	879	520	578	1243	599	1021
D90097_at	-43	96	-11	6	45	0	18	16	-84	-18	-11	30	56	-50	118	21	66	-7	-206	-30	-28	15	60	86	-38	3	61	79	49	34	30	92	395	97
D90209_at	2295	1171	3506	1849	1225	1337	1977	1060	2167	2298	1277	1896	2957	5977	4280	4953	4091	1872	669	744	1544	8130	1753	2100	1547	713	1295	946	5676	2469	3160	1845	3353	2024
D90224_at	-113	-8	-52	344	306	-84	90	372	-99	-61	-5	-105	-124	122	364	22	-106	-79	2	53	-115	-150	-130	-17	-56	-9	-117	22	-110	83	-63	-92	-124	-88
D90276_at	485	778	410	603	535	1148	286	298	292	284	190	303	513	807	587	719	495	424	620	363	292	755	693	485	332	495	1041	168	864	618	210	1107	1415	623
D90282_at	21	80	13	-37	26	72	37	84	-1	-29	-57	21	49	11	38	38	42	-14	-92	-22	-12	102	94	105	212	-19	-296	-3	-34	60	-23	35	54	55
D90359_at	-24	8	277	25	89	168	-205	-103	-889	-1150	215	-74	-48	-25	318	94	-8	112	-51	137	9	31	26	184	-57	0	157	15	75	-7	-4	123	132	136
H46990_at	77	-38	-63	-60	-20	19	-108	62	-266	-383	-62	-34	-35	-35	-48	-11	10	47	-36	12	-56	25	0	1	14	11	-77	-19	15	43	-43	11	97	-6
HG1019-HT1019_at	-173	595	-147	-31	-193	491	208	-230	-164	-642	-20	-215	-557	-310	283	-753	-181	-566	-252	-22	-492	175	-653	-1145	469	-660	105	214	99	-40	0	-288	-696	194
HG1071-HT1071_at	270	288	47	189	193	427	57	43	127	3	129	71	60	181	147	139	129	207	262	241	169	309	249	263	60	178	268	203	275	193	-19	172	208	185
HG1078-HT1078_at	1472	2250	2884	1550	2611	5776	1534	1471	1432	825	1556	1528	1653	2206	1461	2259	1271	916	1722	1883	681	2793	1166	817	1208	959	2905	1517	2466	1168	915	3453	7178	4443
HG1098-HT1098_at	-200	-57	-24	-44	-134	-286	-128	-50	-140	-173	-44	-78	-92	-214	-13	-118	-74	-102	-139	-132	-99	-151	-112	-133	-173	-139	-197	-157	-156	-62	28	-183	-268	-111
HG1102-HT1102_at	318	248	229	229	589	280	283	341	200	210	73	159	183	413	305	384	613	104	239	119	246	1051	426	861	1297	204	179	321	136	199	269	936	149	410
HG1103-HT1103_at	48	77	52	138	189	-15	72	33	26	15	40	52	53	45	235	127	130	94	74	0	28	145	148	81	107	9	34	49	132	174	17	97	132	48
HG1111-HT1111_at	-7	139	208	100	194	158	48	91	-41	-14	109	126	12	-87	87	-68	53	157	46	-73	97	291	116	141	154	55	163	80	223	-38	-104	133	206	185
HG1112-HT1112_at	1120	1011	1208	1626	3655	1682	2218	1752	2062	1920	635	1533	1463	1210	2081	3496	772	2419	1727	1309	591	1623	1035	1006	3873	827	1013	1134	1157	785	2536	1358	935	597
HG1116-HT1116_at	378	569	312	506	323	1041	729	841	502	593	489	997	555	370	596	561	536	449	903	381	351	1100	784	727	600	296	321	120	578	510	289	724	1146	495
HG1139-HT4910_at	57	-7	45	39	64	65	3	2	29	-68	-102	32	50	107	-13	78	46	-97	172	15	34	-63	38	-33	-96	-56	77	60	-160	18	80	-73	-65	18
HG1148-HT1148_at	-197	-240	-53	-16	-111	-292	-29	-146	-105	-21	-75	-140	-145	-262	-86	-275	-111	-142	-288	-205	-176	-374	-118	-197	-250	-180	-333	-272	-78	-261	-26	-489	-401	-145
HG1153-HT1153_at	1682	4028	1462	3593	4661	2773	3093	1572	1252	3640	2147	2984	1542	1718	4744	4394	2402	2865	1581	1860	4845	3021	2548	4320	5279	3252	1761	2831	2338	4367	4072	3546	1892	3083
HG1155-HT4822_at	2273	1560	1545	1374	1473	3219	818	1372	925	1143	547	782	1311	1546	1035	1354	1154	1070	1758	846	752	2302	1697	1914	1677	1183	3230	1513	1933	1513	688	2425	3426	1890
HG1205-HT1205_at	96	449	452	308	210	514	242	382	143	160	255	280	47	175	231	182	113	242	396	282	50	293	364	166	121	141	346	247	292	136	278	135	737	176
HG142-HT142_at	12	-244	-89	-119	-93	-203	-162	-84	-87	-99	-90	-55	-127	-91	-112	-73	-39	-157	-146	-226	-110	-195	-193	-239	-29	-190	-166	-106	-160	-230	-178	-167	-273	-111
HG1602-HT1602_at	704	705	363	619	553	1054	269	235	398	439	197	180	397	463	473	382	298	466	345	261	225	855	609	777	517	267	720	31	463	526	217	838	1255	880
HG1604-HT1604_at	-304	-266	-601	-63	-237	-404	-300	-156	-358	-506	-85	-242	-540	-467	-237	-211	119	-187	-293	-294	-156	-615	-613	-311	-143	-247	-86	-393	-788	-211	-145	-884	-450	-134
HG1612-HT1612_at	4057	1585	3600	2425	7275	2787	3367	2271	5083	2621	2388	1768	2097	5088	4787	5499	7408	2626	3229	2620	649	4118	522	815	690	397	1696	870	2704	1478	819	1427	680	1621
HG1614-HT1614_at	2677	711	1274	2242	2859	2763	5073	1980	2941	2357	2379	3589	1410	2130	4786	4991	3591	2621	829	1596	6116	1084	293	751	3474	1434	2469	1046	1285	2865	2564	2887	1482	2518
HG1649-HT1652_at	1392	2155	1830	1777	1712	3393	892	742	753	285	430	765	1171	1298	901	514	1628	1041	1485	2269	1342	1709	1564	1566	1479	1548	1295	2191	505	2680	393	2483	4521	5096
HG172-HT3924_at	357	181	106	195	182	376	57	-158	-306	-48	115	160	102	361	151	198	196	134	123	254	122	327	354	378	118	153	275	41	179	187	43	140	376	245
HG1723-HT1729_at	552	576	344	472	478	1168	206	341	80	138	174	167	369	459	366	380	324	77	417	282	400	717	349	628	413	328	581	350	557	367	171	646	1333	651
HG1733-HT1748_at	48	-29	188	178	-153	242	48	201	-26	-78	150	150	407	235	38	308	66	144	92	228	-118	232	317	352	126	45	-420	96	244	62	-82	-199	75	180
HG174-HT174_at	-14	-223	-19	52	-54	-5	-76	-62	-37	-55	36	-21	5	-157	-23	-76	-9	-132	-66	-15	12	-61	-22	40	60	-17	-281	-4	-54	-50	-45	-2	27	-25
HG180-HT180_at	-82	-76	138	203	197	-34	-92	36	-38	-43	-34	-21	-22	43	157	284	137	52	25	88	-21	228	193	91	38	23	655	31	-54	-175	21	-105	-235	-2
HG1800-HT1823_at	14445	19456	21200	21516	21530	17016	18758	16861	17818	16816	14469	17471	20009	20159	18931	19799	15761	12013	17844	14816	21300	23182	20753	19550	17726	19352	11535	11800	16723	19347	20723	22614	15943	16484
HG1804-HT1829_at	707	426	489	407	539	954	338	245	511	408	488	632	653	570	559	825	550	511	339	516	166	557	895	896	297	298	318	134	463	395	189	614	908	280
HG1828-HT1857_at	82	304	233	105	275	260	75	314	56	150	1	102	108	143	137	257	181	29	399	63	108	317	259	237	285	13	77	158	179	107	89	289	479	143
HG1862-HT1897_at	2189	1828	4721	3400	10164	2910	1812	1814	1909	2252	3136	2533	3768	4784	4141	5347	2926	906	2433	3566	1200	1495	836	1321	1805	874	1622	1673	1885	1654	3490	4885	2396	2300
HG1869-HT1904_at	417	963	659	811	2218	716	751	485	1223	532	808	679	415	413	845	847	247	494	854	1276	1110	496	358	579	940	552	423	475	437	622	649	1096	596	467
HG1872-HT1907_at	1796	1247	987	1069	1727	2555	571	1091	2558	572	1127	437	2299	1643	1066	1575	937	1138	2083	1980	686	1975	744	9475	1981	941	2608	888	1439	1495	808	5930	3299	3053
HG1879-HT1919_at	340	313	330	289	576	306	173	173	170	105	336	317	242	387	362	618	645	257	388	172	164	624	390	873	399	135	383	356	355	255	232	773	699	701
HG2028-HT2082_at	362	601	207	428	365	981	278	262	289	129	238	236	199	250	97	192	265	371	612	244	256	579	335	470	587	328	680	301	474	212	210	530	848	310
HG2036-HT2090_at	91	125	70	134	364	103	67	12	-16	-44	21	71	64	90	71	217	107	202	64	43	106	76	201	137	166	-78	71	210	134	71	13	118	97	129
HG2059-HT2114_at	888	815	741	611	1062	1004	530	386	696	1090	847	490	819	710	999	1380	425	569	726	305	715	1091	772	1582	985	457	840	474	990	716	330	1901	965	1383
HG2152-HT2222_at	-388	-805	49	-500	-456	-1282	-460	-632	-496	-434	-257	-366	-361	-298	-507	-159	-250	-396	-332	-338	-570	-390	-470	-885	-650	-516	-982	-502	-825	-253	-265	-1019	-1135	-305
HG2161-HT2231_at	-509	-2133	-2730	-1174	-2087	-1793	-732	-2677	-778	-1331	-656	-1107	-797	-846	-2447	-874	-1272	-2042	-888	-1001	-1601	-1895	-2570	-708	-989	-658	-2970	-1135	-1720	-733	-1321	-1823	-1716	-2219
HG2167-HT2237_at	468	1049	467	216	400	447	508	377	501	249	295	284	640	2943	894	364	599	299	270	155	222	434	185	757	450	147	522	320	140	1003	208	2118	900	2254
HG2188-HT2258_at	-72	-528	-329	-134	-54	-286	-164	-350	-257	-157	-102	-242	-158	-97	-323	-170	-128	-89	-103	-137	-100	-320	-213	-262	-258	-9	-253	-137	-153	-159	-191	-259	-721	-227
HG2190-HT2260_at	-1322	-917	-810	-792	-1133	-1252	-608	-1353	-750	-773	-480	-900	-317	-651	-901	-605	-407	-641	-945	-528	-675	-1239	-933	-1103	-643	-493	-1511	-367	-1462	-780	-163	-1143	-1149	-773
HG2191-HT2261_at	-451	10	-580	-144	-273	-740	-366	-271	-295	-312	-184	-496	-365	-346	-447	-248	-295	-356	-468	-259	16	-558	-571	-681	-531	-343	-321	-277	-615	-305	-271	-706	-661	-576
HG2228-HT2305_at	-808	-434	-629	-905	-697	-1772	-820	-519	-1117	-907	-892	-747	-374	-191	-1294	-458	-780	-751	-932	-541	-906	-1032	-1090	-1207	-656	-721	-741	-843	-1569	-1220	-569	-1433	-1634	-1589
HG2229-HT2306_at	-212	-405	-301	-174	-348	-564	-252	-415	-272	-321	-239	-255	-248	-281	-286	-234	-147	-177	-365	-139	-308	-501	-221	-386	-257	-292	-476	-109	-327	-253	-178	-435	-542	-335
HG2247-HT2332_at	91	-237	128	212	117	366	172	247	342	445	166	273	117	105	-7	126	99	202	280	238	108	186	193	173	294	265	-27	245	21	243	221	177	176	71
HG2261-HT2352_at	-371	-447	-207	-264	-249	-145	-241	-540	-23	-201	14	-462	-196	-146	-172	-348	-264	-194	-213	-393	-395	-405	-366	-764	-436	-324	-358	-131	-335	-329	-193	-468	-222	-525
HG2264-HT2360_at	407	474	210	222	168	651	298	228	272	405	197	125	147	154	237	171	175	371	319	226	162	237	408	151	240	359	200	185	322	409	126	496	631	224
HG2274-HT2370_at	12	257	457	374	894	451	513	278	836	251	514	431	113	242	754	494	158	531	203	366	445	283	-150	-237	389	141	30	95	-175	454	773	112	-29	-37
HG2279-HT2375_at	2807	2036	2496	3028	4738	2701	3858	2458	6282	2716	3452	2322	1518	2035	5168	5913	2809	5070	2907	4163	9689	3796	4093	5060	4714	4369	4327	2317	5973	5698	5244	8111	5736	4545
HG2280-HT2376_at	1223	982	656	886	810	2255	752	468	698	698	518	672	873	1070	845	740	700	861	1169	523	921	1429	1224	1507	922	849	1307	361	1231	1237	649	1355	2157	1017
HG2290-HT2386_at	659	272	395	214	159	559	134	377	268	221	-46	259	148	301	166	174	198	419	229	208	192	450	422	822	514	355	723	263	383	433	173	626	1065	407
HG2309-HT2405_at	-94	-137	-6	-174	-142	-296	31	-103	-166	-106	-43	-47	-51	-33	-17	-63	-21	-79	-87	-22	-122	-159	-14	2	-274	15	117	42	-23	-40	-19	42	-300	-162
HG2314-HT2410_at	789	-103	-211	-279	-166	-554	-176	-69	-189	55	-213	150	24	-269	-57	88	-106	-302	-146	-139	-125	134	58	134	46	3	-265	-3	-435	0	-182	99	-539	-99
HG2320-HT2416_at	994	650	511	390	994	1552	267	576	372	491	414	397	747	791	395	751	600	696	1019	579	388	1197	887	488	699	499	1217	333	1012	799	358	758	1303	947
HG2325-HT2421_at	1245	245	580	756	989	1464	477	519	554	572	453	464	821	910	889	844	711	636	1045	732	164	1298	734	817	759	625	1020	563	934	403	473	1107	1062	417
HG2339-HT2435_at	-374	-414	-196	-178	-364	-347	-281	-108	-74	-332	-150	-105	-312	-339	-456	-398	-204	-259	-239	-149	-102	-404	-508	-621	-67	170	-426	-385	-541	-219	-47	-208	-677	-139
HG2415-HT2511_at	284	358	154	395	309	103	156	367	398	68	270	157	318	77	179	187	292	272	254	307	45	561	370	285	77	159	238	157	210	288	410	510	431	377
HG2416-HT2512_at	-142	-142	-78	-75	18	-131	40	52	5	-7	-24	66	-1	-74	27	-37	-39	34	-59	-91	-90	-106	-98	-19	0	15	-61	31	-84	6	47	-111	40	64
HG2417-HT2513_at	159	17	142	88	208	-168	-28	-31	20	31	24	10	-4	-107	-19	-64	92	2	-38	35	0	-2	130	-21	-43	-78	-18	-4	-34	9	-17	-119	0	-39
HG2442-HT2538_at	733	414	134	37	167	548	46	38	85	-14	93	35	266	293	202	352	237	274	95	61	42	244	172	-3	-79	51	559	82	374	107	163	183	341	62
HG2460-HT2556_at	21	79	23	14	-7	119	9	12	-74	-115	2	52	-4	17	-32	-19	9	32	7	101	-81	-41	34	46	-316	-143	6	77	84	-47	45	-70	-113	-6
HG2463-HT2559_at	721	531	568	323	481	601	320	639	471	216	307	493	880	839	652	525	1077	234	169	264	246	1206	426	879	215	263	43	388	502	614	532	703	260	352
HG2480-HT2576_at	540	423	384	54	229	762	233	350	351	347	244	317	373	270	331	328	203	329	489	317	142	322	315	306	313	442	1050	341	1120	218	204	371	688	342
HG2492-HT2588_at	-318	-689	-428	-81	-213	-947	-416	-627	-575	-490	-300	-611	-213	-55	-455	3	-327	-217	-231	-210	-188	-596	-611	-591	-241	-72	-278	-71	-125	-460	-417	-488	-908	-479
HG2507-HT2603_at	-323	-4	-153	-161	-107	-386	26	12	7	46	66	27	-147	-13	-184	-77	-162	34	-41	-226	-29	180	118	3	-324	-157	-241	-228	-73	-68	136	-148	-151	-159
HG2525-HT2621_at	395	1143	467	430	285	571	172	67	84	-81	306	156	335	361	238	227	218	142	236	111	313	577	384	377	266	157	442	304	377	325	26	654	1504	444
HG2530-HT2626_at	-94	-58	41	44	-76	0	-10	-28	-461	-606	-21	-46	-48	-89	-20	-100	-27	-69	-30	43	-180	-63	4	-44	-10	-62	-98	-30	119	-56	-52	-201	-29	-34
HG2538-HT2634_at	154	109	59	203	110	123	95	76	105	285	4	58	75	110	96	60	36	129	66	-20	70	87	124	158	165	112	52	120	99	34	28	99	73	99
HG2566-HT4867_at	3065	1668	1768	1613	1604	3983	1637	1846	1948	2024	1114	1698	1905	1503	1606	1547	1432	1645	2626	1497	1390	3210	2598	3266	1923	1763	2815	1892	756	2323	828	2556	3868	2342
HG2573-HT2669_at	72	71	59	119	100	219	142	173	40	137	101	120	260	67	246	123	73	167	198	-63	88	177	136	211	-10	51	24	19	171	-51	-99	52	241	122
HG25930-HT26386_at	-446	184	63	37	-188	608	75	-307	-507	-1249	-30	1	-148	-382	-231	-91	-200	-132	-195	-274	-216	-384	-265	-405	34	-322	-244	-93	75	-226	-156	-120	344	-85
HG2602-HT2698_at	-98	163	-225	117	-34	54	65	31	13	13	293	133	-6	-50	-196	-36	-36	194	208	50	94	356	120	396	149	-9	95	42	-164	-21	-56	359	100	-4
HG2604-HT2700_at	-89	-332	-334	-407	-23	-236	-158	-228	84	-119	-140	-150	107	-138	-51	117	-109	134	-74	-256	-273	179	-231	-113	176	123	-411	-123	-331	-107	-99	-500	92	-210
HG2614-HT2710_at	391	204	92	287	301	604	164	-105	164	98	194	148	279	377	45	294	-80	324	146	200	261	404	378	282	279	237	265	85	312	392	99	474	666	449
HG2662-HT2758_at	-716	-437	-927	-178	-576	-1162	-349	-971	-521	-770	-438	-615	-138	-209	-374	-526	-280	-566	-636	-569	-362	-783	-1039	-631	-579	-459	-1356	-486	-810	-115	-408	-864	-1268	-854
HG2663-HT2759_at	38	-42	62	29	140	250	3	79	136	370	30	7	62	3	36	75	5	79	149	86	9	60	233	50	204	35	64	-72	149	72	-67	156	18	-6
HG2668-HT2764_at	953	837	612	424	611	1142	277	391	653	444	285	331	505	705	562	565	303	479	643	503	565	765	635	643	565	367	859	264	819	571	273	893	1081	704
HG2686-HT2782_at	-135	-190	84	42	74	-122	-90	-16	-306	-184	-30	-92	-127	70	-6	101	27	-84	38	-137	-53	23	-12	-148	-40	-155	30	-101	-39	-88	-4	19	-24	-229
HG2689-HT2785_at	-241	-203	-288	-50	-403	-366	-93	-213	-272	-738	-112	-95	-139	-213	-239	-157	-247	-139	-69	-43	-194	-235	-458	-289	73	-58	9	-77	-247	-374	-23	-310	-463	-491
HG270-HT270_at	-487	-144	-142	-182	-192	-410	-150	-310	-53	-121	-90	-102	-139	-82	-141	-79	-6	-7	-59	-50	-129	-376	-253	-273	-210	-163	-253	-25	-231	-183	-217	-305	-344	-222
HG2706-HT2802_at	-149	-80	-123	-65	-170	-102	-39	-129	1	6	-115	-43	5	-126	-36	-73	-87	2	-190	-76	-60	-300	-52	-54	-124	-155	-92	-77	-73	-46	-8	-175	-241	-115
HG2707-HT2803_at	-617	-570	-335	-136	-348	-623	-205	-247	-240	-685	-177	-66	-215	-223	-215	-217	-212	-144	-391	-94	-262	-394	-257	-316	-321	-340	-664	-348	-611	-375	-241	-688	-970	-386
HG2709-HT2805_at	123	367	241	10	285	185	137	149	163	7	164	26	138	97	151	174	118	92	229	17	107	133	297	55	37	84	-30	82	101	177	89	136	580	528
HG2714-HT2810_at	98	-244	-63	132	-13	-25	-23	52	-20	-49	10	47	59	30	-149	34	9	107	15	38	-13	17	56	93	4	55	15	-72	-52	27	102	-59	-178	-97
HG2715-HT2811_at	975	374	832	443	936	1381	286	377	363	160	391	459	646	675	598	597	361	923	576	244	585	1579	878	1036	545	251	757	455	754	306	260	1472	1791	493
HG2723-HT2819_at	-43	-143	-106	-79	-92	-123	-206	-175	-126	-280	-86	-99	-88	-67	8	-117	-192	-99	-77	-244	-28	-236	-154	-261	-21	-45	-95	-52	-93	-112	-19	40	-268	-185
HG2724-HT2820_at	178	-1406	335	-222	-319	-1629	-804	-600	-684	180	330	422	337	-331	-226	61	-160	-514	-1163	-180	14	2298	34	675	-600	-377	-445	-490	600	445	-4	-417	-2263	-959
HG2755-HT2862_at	-154	-161	-37	-130	-237	-185	-43	-158	-965	-1208	-102	-157	-162	-107	-67	-148	-111	-134	-18	-30	-228	-173	-209	-162	-32	-15	-231	-245	-123	-109	-15	-128	-151	-141
HG2788-HT2896_at	383	2521	1237	1288	1153	1948	502	1273	382	653	447	728	1430	1054	1736	2011	2403	1108	1171	922	14624	7290	3228	3268	2374	1043	2689	821	2228	1503	2562	5349	2198	6602
HG2796-HT2904_at	164	241	20	214	108	438	117	76	169	137	125	100	57	81	96	6	79	179	406	221	69	49	76	158	473	231	370	198	88	220	128	-46	111	-64
HG2810-HT2921_at	123	278	226	134	99	544	380	153	219	218	93	103	133	173	599	131	85	227	267	162	427	556	354	396	202	286	299	130	225	226	113	206	550	440
HG2825-HT2949_at	-210	469	53	121	537	873	172	72	428	386	212	140	-60	-111	160	223	-19	237	247	297	-158	223	259	258	653	328	565	355	331	296	30	599	344	145
HG2855-HT2995_at	697	1390	1160	2527	4854	1985	2601	2112	1681	3505	1344	1649	1368	1094	2526	3140	489	1869	836	604	866	521	341	391	2399	735	717	1403	1638	850	1862	934	1108	472
HG2873-HT3017_at	20564	21816	24207	24405	22757	23426	23404	19758	22067	26575	16165	24154	24616	22692	22656	21976	22617	15757	19654	10597	26949	22817	22690	22661	24117	21718	17442	23450	19480	21479	22725	23945	17599	23001
HG2874-HT3018_at	724	259	467	271	1065	320	632	668	686	335	664	205	301	517	600	810	-1	526	481	874	232	692	426	556	629	292	497	266	400	427	221	601	165	238
HG2936-HT3080_at	383	79	237	-31	44	106	25	84	111	163	99	196	186	293	75	139	-13	-7	133	55	70	4	50	156	3	56	145	69	0	128	19	35	-5	18
HG2992-HT5186_at	-350	166	241	142	249	585	-34	182	-50	-81	150	140	236	238	26	157	151	97	267	134	202	732	-394	242	-74	243	142	218	253	-133	178	38	718	-312
HG3039-HT3200_at	1764	522	2006	1924	1265	3045	1759	1509	1237	1107	1670	988	2288	899	1979	2409	956	2686	2088	2348	3001	1837	1566	1895	3928	1531	2349	1678	2882	1646	430	2467	1607	1529
HG3063-HT3224_at	-267	-320	-117	-281	-288	-245	-176	-274	-91	-402	-38	-103	-133	-350	-183	-144	-159	-159	-190	-149	-124	-434	-291	-268	-134	-231	-256	-258	-184	-305	-110	-448	-737	-377
HG3088-HT3263_at	255	134	197	-2	225	253	172	175	253	336	723	295	89	123	307	424	104	62	141	193	1	170	70	71	-4	-13	120	42	67	51	147	36	40	55
HG3104-HT3280_at	-934	-1447	-634	-607	-1288	-2047	-896	-1557	-754	-894	-643	-1036	69	-479	-1616	-678	-794	-1135	-821	-874	-1319	-1054	-1651	-2204	-876	-687	-862	-959	-1163	-1138	-349	-1964	-1973	-1019
HG311-HT311_at	7022	5853	7380	6039	10728	7303	7233	5850	7448	9140	5791	6868	8592	8385	11166	11274	8317	5060	5155	5363	8791	8580	6921	10238	5354	5705	3369	2783	5193	8015	9152	8227	5093	5472
HG3111-HT3287_at	-125	-61	-27	151	21	27	84	-33	-185	-200	14	0	-8	-17	79	57	-38	-72	-82	48	-89	-23	-32	-78	98	-94	49	-7	-8	-112	-30	-65	-200	-83
HG3117-HT3293_at	-251	-267	-105	-79	-328	-293	-266	-84	-982	-1464	-111	-112	-165	-226	-7	-94	-128	-242	-275	-142	-369	-270	-301	105	-123	-340	-197	-252	-171	-215	-217	-140	-162	-136
HG3123-HT3299_at	-55	-108	131	44	-114	148	123	-38	53	-190	75	40	34	-42	84	-74	92	2	51	78	34	-51	-48	155	0	-92	-27	122	-60	-15	82	-80	-13	127
HG3132-HT3308_at	53	-21	11	-2	57	35	4	-14	-29	-32	59	23	11	-94	20	101	16	-29	51	7	46	93	-58	30	-24	35	-18	22	6	-144	-21	-16	121	-333
HG3137-HT3313_at	-16	-79	-67	-18	-54	-175	-23	36	-60	64	-33	-13	-67	-51	-40	25	-29	-42	-149	22	1	-40	-44	-45	14	25	-37	3	-91	14	-60	-67	-84	-27
HG315-HT315_at	357	305	-17	128	253	655	115	-76	108	239	-14	167	105	181	-24	68	171	227	409	226	146	432	227	364	272	98	364	237	351	230	117	448	704	440
HG3162-HT3339_at	490	922	485	645	953	1054	496	28	536	772	271	638	478	450	383	860	599	581	829	643	576	1095	947	874	841	465	992	651	702	842	623	1083	1011	1190
HG3175-HT3352_at	301	-213	62	136	402	648	262	269	77	211	0	99	364	71	362	137	68	312	360	185	307	540	351	688	466	261	414	269	424	103	26	402	702	317
HG3214-HT3391_at	30146	26201	23136	24378	18971	23792	22283	20710	20608	17598	18500	25698	22931	20347	13950	18594	22534	20798	23429	22800	23365	23695	23547	19641	18472	20726	16870	20371	20876	19211	24928	18127	27004	23617
HG3227-HT3404_at	499	-109	225	325	123	1095	173	-24	259	132	316	142	318	227	30	425	109	342	605	22	479	104	295	500	183	233	179	36	377	321	119	254	-260	-192
HG3231-HT3408_at	241	241	16	23	97	279	18	-52	123	4	108	-21	209	87	-19	138	-54	114	314	22	93	190	160	118	238	141	139	190	195	285	-41	374	208	85
HG3248-HT3425_at	53	127	-41	77	64	99	28	-14	1	-143	40	23	66	89	-30	26	62	7	175	205	61	140	138	222	243	98	30	25	108	58	-6	86	62	32
HG3254-HT3431_at	318	377	128	262	155	269	28	144	62	168	62	108	134	185	211	251	94	182	260	134	161	326	317	519	293	180	170	342	359	236	156	344	409	224
HG3255-HT3432_at	357	424	297	256	335	586	292	262	345	286	226	307	290	413	308	239	235	164	247	350	442	534	386	547	166	249	386	361	455	442	65	528	859	495
HG3264-HT3441_at	-178	156	-506	-14	-169	444	-106	-485	277	131	-284	-38	-42	-430	-206	-228	-292	-47	-159	-12	-137	-406	80	42	51	-112	-306	15	-442	-276	-160	-665	-916	-574
HG3286-HT3463_at	1327	278	221	1027	432	21	405	586	407	81	479	-394	521	729	74	239	470	758	682	-7	-431	1049	557	713	1303	391	698	448	266	420	308	199	818	400
HG3288-HT3465_at	219	180	60	113	89	240	1	2	-10	72	44	32	7	101	110	157	61	122	151	101	54	135	108	64	194	82	166	57	86	39	23	237	298	132
HG3299-HT3476_at	-340	-415	-287	-250	-473	-670	-245	-271	-383	-278	-274	-355	-276	-451	-473	-432	-234	-329	-293	-195	-293	-589	-478	-550	-289	-277	-556	-372	-411	-444	-199	-614	-737	-180
HG33-HT33_at	14862	16269	22868	12850	18447	13260	14833	12915	13477	17030	22367	15432	14323	17540	17506	18517	10103	17278	14239	13075	14689	17808	17231	13624	17868	20551	8997	6242	14150	10801	10015	17406	14991	11783
HG331-HT331_at	-67	-168	-212	-229	-171	-273	-31	-103	-1054	-1596	-57	-106	-160	-149	-104	-175	-134	-107	-154	-45	-164	-319	-199	-89	-221	-279	-132	-160	-186	-79	-65	-156	-298	-194
HG3313-HT3490_at	-140	-263	-150	-98	-105	-111	-153	-177	-192	-208	-28	-119	-64	-147	-51	-35	-42	-134	-66	-66	-5	-218	-54	-24	-185	-112	-262	-45	-80	-80	-63	-92	-387	-233
HG3344-HT3521_at	53	326	306	-25	234	511	133	425	22	540	119	46	26	189	334	320	125	34	306	-20	-78	-19	241	42	297	9	145	-14	283	105	106	284	146	331
HG3345-HT3522_at	-28	-84	-87	-107	-152	-28	-59	-88	-69	-120	-80	-3	-61	-91	-120	-14	24	-92	-74	-238	-46	-91	-124	-96	-57	-80	-6	-72	-138	-245	-95	-207	-471	-250
HG3355-HT3532_at	2602	1373	1153	1145	2052	4148	778	600	1230	783	1247	799	1773	2059	479	865	1216	1545	2271	1886	1254	1837	1772	2324	1116	1161	2435	464	2824	1204	452	1559	3258	2360
HG3364-HT3541_at	17086	18443	16397	26019	19944	22178	23304	20885	20889	20176	21478	21778	23267	21901	19708	20478	22837	24712	21666	27061	24890	23213	23704	19497	20861	25427	16611	20397	21912	23421	24248	21154	31648	29483
HG3369-HT3546_at	-67	21	-64	-12	50	42	9	52	-75	-6	56	49	29	-43	121	-11	17	-79	0	-25	25	-25	84	5	18	-1	-55	-82	82	-228	2	-14	-130	-194
HG3400-HT3579_at	-910	-717	-677	-653	-988	-2000	-613	-956	-466	-426	-573	-629	-778	-707	-841	-767	-633	-828	-860	-650	-926	-1170	-1365	-1501	-612	-463	-1149	-1141	-747	-567	-499	-989	-1447	-1014
HG3405-HT3586_at	53	184	183	92	30	142	98	19	48	-93	116	7	128	121	95	110	54	67	72	53	-29	206	-10	64	129	-27	142	52	110	29	-78	88	8	9
HG3415-HT3598_at	-33	98	-96	142	21	-42	-20	283	54	296	109	244	112	129	129	262	79	174	272	251	150	137	164	7	-42	174	52	-23	-17	26	41	88	-140	85
HG3432-HT3618_at	154	95	48	397	207	113	173	-86	241	42	128	95	87	261	88	228	130	14	2	320	157	590	138	-21	-148	0	-74	217	17	-89	47	221	-24	199
HG3432-HT3621_at	195	131	30	100	127	415	43	-12	42	97	41	66	83	115	151	73	70	-37	157	7	36	44	14	-115	126	176	200	-1	208	-7	0	91	-13	-69
HG3454-HT3647_at	680	734	304	346	552	880	148	177	136	133	170	266	345	306	131	381	291	396	512	307	257	690	518	446	645	306	673	164	687	338	154	490	894	368
HG3477-HT3670_at	-777	-797	-407	-285	-532	-1012	-317	-540	-363	-391	-405	-652	-255	-515	-346	-589	-384	-534	-816	-475	-370	-919	-237	-422	-671	-562	-630	-417	-734	-483	-247	-466	-1200	-257
HG3492-HT3686_at	1962	1822	953	1733	1853	5360	986	1317	570	925	1000	983	1268	1767	705	1131	1083	1510	2623	1255	1386	2586	1166	1559	1761	1367	3316	1708	3142	1749	947	2556	3293	1860
HG3494-HT3688_at	38	36	225	285	107	121	36	189	283	352	72	153	371	355	89	326	1801	159	61	-30	4326	1170	581	1406	1123	609	933	459	405	431	180	4395	295	1830
HG3495-HT3689_at	289	-122	78	111	210	141	10	-156	-169	-102	-109	-137	-134	129	-90	61	140	-104	193	-205	-118	168	-102	-178	-109	-55	265	-36	281	-308	-97	-165	197	34
HG3502-HT3696_at	-111	79	-77	18	-26	27	10	-36	56	19	90	23	24	-23	53	-19	40	2	0	91	77	68	86	20	15	11	157	126	28	-1480	-15	-81	371	194
HG3510-HT3704_at	91	36	13	54	24	198	37	86	-2	77	14	-4	67	131	162	66	21	99	-48	61	44	65	-12	158	116	-13	278	99	214	52	-26	-8	-100	-2
HG3514-HT3708_at	3901	3017	7076	4513	6532	3853	3140	2543	3762	3024	2775	2623	4416	6353	7321	7094	9817	1982	2150	2071	3689	6215	4155	5126	4969	2403	3758	2959	5743	4385	3499	6154	5506	6053
HG3517-HT3711_at	41	112	-164	-71	-69	155	101	245	17	-119	166	154	-12	-11	-82	-18	31	89	278	104	16	225	-28	157	169	119	185	91	36	-62	82	194	271	201
HG3521-HT3715_at	576	655	511	1681	921	462	381	1136	843	606	410	676	746	1167	1490	2206	1947	339	700	188	434	1499	1218	1663	916	434	942	266	520	359	445	1112	685	662
HG3548-HT3749_at	644	325	185	487	114	116	134	302	486	121	157	216	269	135	-16	220	328	117	23	-50	165	161	14	-267	311	349	222	14	-151	71	169	56	257	423
HG3549-HT3751_at	23575	19238	29047	23523	24225	18166	24625	22065	18734	26205	29875	19970	23861	23947	24906	23847	24616	21499	18431	23352	25439	21563	17780	20699	20039	21091	15779	14577	15340	20553	18860	19438	14417	18608
HG3566-HT3769_at	3225	2622	1213	1395	2131	3403	1023	963	882	1979	759	847	1743	2206	1333	1896	1849	1702	2072	760	1701	2666	2767	2164	1318	1081	1514	1145	2566	3116	604	2388	4174	1883
HG3570-HT3773_at	-482	-532	-413	-39	25	727	331	326	-406	-200	-257	-312	-332	-505	-126	-187	-204	-459	-211	-223	-325	-421	-1029	338	-28	-98	210	28	-1059	-895	406	-119	-2198	-982
HG3578-HT3781_at	704	732	494	237	605	1025	447	237	137	32	421	272	482	510	528	280	396	409	267	475	451	467	1212	405	425	357	204	283	823	228	169	864	1195	840
HG358-HT358_at	449	603	886	313	486	1058	284	725	284	389	332	300	354	402	813	580	365	421	674	498	581	760	814	936	431	310	578	187	706	375	265	731	1322	701
HG3627-HT3836_at	412	213	-66	132	187	188	161	4	435	241	399	185	194	269	163	151	-23	97	151	376	120	70	321	247	215	151	6	256	281	210	23	437	712	414
HG363-HT363_at	712	611	734	336	552	1088	-150	286	34	69	92	-13	438	351	241	577	247	319	543	244	404	1175	893	1072	534	457	948	312	455	548	52	1310	1165	954
HG37-HT37_at	45	125	17	88	113	-5	67	57	94	68	88	55	80	43	183	153	318	27	59	137	2	282	181	356	180	80	-95	185	99	129	69	133	130	50
HG3733-HT4003_at	-287	-421	-212	-418	-195	-169	-3	-194	-386	-244	-4	-72	-127	-267	-82	-232	-218	-37	-43	-71	-68	-23	-183	-5	-20	-112	-336	-115	-75	-153	-97	37	-338	-324
HG3740-HT4010_at	562	204	257	161	57	821	-10	225	108	126	235	52	162	-2	299	355	200	359	478	399	214	487	468	607	197	212	454	380	784	87	-26	192	826	537
HG3748-HT4018_at	12	263	-125	-27	677	65	225	100	22	128	8	10	-19	-158	245	376	-13	-17	61	35	-28	133	12	46	445	56	-34	249	32	87	49	20	596	271
HG3790-HT4060_at	-33	-231	-4	31	-95	-126	32	-91	-108	-128	-43	24	-60	-125	-119	-102	-137	-142	-172	-170	-69	-195	-140	-67	24	19	-123	-163	-73	-116	-56	-181	-501	-48
HG384-HT384_at	5887	11624	7500	10248	11871	8889	8376	5615	6075	8232	10569	10666	8888	4916	3151	10165	8088	6253	6658	6326	12253	11081	7641	10404	7043	6433	5013	8577	6419	8180	9599	6383	11082	7003
HG3872-HT4142_at	60	-169	-24	-98	-199	-252	-4	88	-106	-35	-24	204	-146	-141	-37	-207	-73	-114	-133	61	3	-344	-209	-211	-57	-72	-349	-90	-331	-81	-52	-193	-225	6
HG3884-HT4154_at	-178	-379	175	65	362	-407	-103	31	-211	615	85	58	-250	-114	358	378	21	67	139	-38	541	-14	-120	120	-190	-90	-584	17	169	89	2	-168	70	291
HG3893-HT4163_at	-31	114	-1	-111	55	108	-57	2	-170	83	33	-30	43	45	-55	26	8	24	149	40	102	-125	138	-86	-219	-153	111	-28	104	105	-8	282	-92	199
HG3897-HT4167_at	94	-55	123	-142	44	42	61	262	-20	25	-5	46	60	117	-41	-5	-8	-59	64	0	-123	52	26	7	35	-78	117	23	28	35	36	-34	-135	20
HG3930-HT4200_at	26	67	-27	-115	-67	-94	37	201	-57	-131	-23	-60	-44	17	40	-46	19	-2	-15	61	-25	160	-56	115	43	74	-49	-107	26	481	17	149	173	83
HG3934-HT4204_at	304	-46	294	395	739	236	309	355	478	549	219	324	538	467	499	214	470	237	229	355	531	159	631	534	43	-1	846	204	277	745	271	142	-328	227
HG3936-HT4206_at	774	279	280	428	353	510	111	257	23	76	108	114	156	209	25	363	361	49	149	71	126	545	289	33	120	204	537	57	104	152	230	387	601	467
HG3942-HT4212_at	77	-535	-702	-60	-746	-1334	-137	-43	-169	-244	-101	-194	-254	-301	-851	-144	-170	-529	-437	-434	-218	-846	-979	-859	-336	-452	-593	-315	-684	-605	-245	-1443	-699	-498
HG3945-HT4215_at	-161	-654	-27	-243	-172	-267	-51	-497	-247	-17	4	-123	-61	-194	25	-75	-85	-82	28	-63	-178	-165	120	-127	155	58	-95	153	186	80	-171	-293	-162	0
HG3962-HT4232_at	-284	-1089	-511	-416	-616	-1133	-237	-158	-449	-481	-147	-331	-305	-387	-436	-334	-414	-87	-342	-259	-148	-343	-671	-684	-124	-226	-92	-244	-747	-609	-262	-432	-951	-748
HG3971-HT4241_at	183	221	56	275	253	287	48	199	207	585	125	97	251	219	90	94	88	119	224	7	204	347	251	312	118	112	219	210	344	219	136	123	417	368
HG3976-HT4246_at	48	102	24	-2	143	113	76	31	83	510	33	61	126	114	87	78	117	54	-54	111	-4	132	146	210	12	82	142	60	99	58	45	103	132	134
HG3985-HT4255_at	304	76	30	-52	21	-121	-97	-225	-90	-36	10	-160	-147	-37	-82	-73	-19	-49	-128	-104	54	19	-130	-72	54	-35	-225	-85	-99	-95	-113	-87	252	108
HG3987-HT4257_at	48	-421	414	758	348	1236	131	124	263	397	47	-306	-385	-98	623	184	-185	781	808	475	-92	-610	-56	120	-18	548	-259	176	1718	13	197	-97	29	-55
HG3989-HT4259_at	127	13	-105	67	84	105	-10	12	56	112	18	-23	-85	-137	-72	-101	47	69	172	40	-67	108	-72	153	68	108	-15	71	39	-43	10	61	48	39
HG3992-HT4262_at	33	49	264	12	24	-806	-14	132	-59	238	232	112	92	69	406	104	49	119	64	63	196	53	438	576	23	7	-262	-33	78	42	63	-22	-588	32
HG3993-HT4263_at	-615	-550	-384	-365	-445	-820	-403	-367	-446	-444	-186	-442	-445	-535	-523	-463	-348	-334	-375	-444	-369	-471	-482	-399	-335	-330	-506	-406	-491	-441	-354	-714	-1114	-595
HG3994-HT4264_at	620	755	537	586	639	839	242	432	389	422	241	467	496	507	502	701	382	479	540	213	258	698	567	734	609	332	775	277	611	341	204	643	753	451
HG3995-HT4265_at	1117	964	359	1002	837	109	616	276	1034	875	828	728	902	295	720	815	705	741	1156	986	1321	503	1090	-36	1354	536	1115	1080	944	900	586	1911	2442	1672
HG3998-HT4268_at	33	64	-134	-23	-110	-35	65	86	-38	-52	82	68	85	43	-9	-92	-81	-79	180	45	-35	-155	-126	-133	236	39	-68	-38	-136	-5	15	-11	173	0
HG3999-HT4269_at	-823	-1434	-20	-275	-503	-1993	-513	-336	-287	-891	-233	-179	-283	-587	-625	-488	-658	-666	-522	-284	-305	-669	-752	-1216	-623	-404	-1171	-141	-782	-806	-289	-557	-2570	-725
HG4018-HT4288_at	222	431	590	136	286	500	203	249	140	127	116	187	186	299	173	376	159	257	363	312	132	285	464	494	318	308	766	382	630	197	206	578	607	377
HG4036-HT4306_at	1588	1664	1552	619	965	3951	978	1314	1111	447	1680	1019	1464	1062	241	1839	825	898	1897	1380	170	2541	1228	879	927	809	2330	1211	1918	794	345	891	4893	1802
HG4051-HT4321_at	-398	-206	-22	44	-20	37	-7	-216	-5	-89	95	-92	12	41	-21	137	79	74	157	-208	-97	19	-106	-177	-28	-202	-18	3	-49	-105	41	-22	-65	9
HG4052-HT4322_at	-159	-140	41	-128	-150	1	-114	-406	-90	-19	-89	-136	-102	-106	-63	-103	-155	-132	0	-10	-14	-271	96	-190	-244	19	-556	-150	169	-68	-169	-307	-433	23
HG4058-HT4328_at	94	207	5	180	38	-12	39	177	-45	12	7	78	-34	-41	-19	-29	-55	-42	-5	15	3	104	8	-46	202	23	-86	166	19	6	-13	-104	230	310
HG406-HT406_at	207	276	226	311	357	769	350	322	418	427	122	388	322	147	202	364	327	312	605	391	308	413	476	420	503	227	358	321	570	186	202	563	715	525
HG4068-HT4338_at	-724	524	265	176	258	632	86	435	-440	902	233	-89	17	-126	536	187	493	459	476	88	-106	237	693	744	386	110	37	394	548	751	-152	410	-168	-25
HG4073-HT4343_at	453	402	605	508	805	760	599	459	667	773	441	512	397	347	875	639	386	446	522	442	312	474	374	462	681	345	426	407	520	444	586	668	588	440
HG4074-HT4344_at	354	371	403	706	1242	678	1152	608	1059	325	272	12	141	327	569	322	193	439	257	223	86	300	257	201	321	283	333	314	184	202	182	285	143	222
HG4102-HT4372_at	238	223	179	224	187	230	123	228	201	283	108	60	139	71	251	232	76	149	275	137	96	201	88	192	332	170	222	131	136	175	147	268	276	171
HG4114-HT4384_at	731	1147	584	573	409	1320	314	648	638	606	326	389	463	546	559	540	288	616	594	368	370	929	615	761	660	481	893	413	840	403	141	992	1138	521
HG4126-HT4396_at	-149	266	-11	121	431	-34	181	139	198	85	164	26	-7	-6	113	13	-59	-69	172	30	-40	43	40	-38	84	145	-132	19	4	-157	26	-39	515	60
HG4128-HT4398_at	-260	-142	-306	-176	-95	-196	-46	-281	-93	-150	-37	-125	4	-26	-238	-152	31	-54	-48	-129	-161	-178	-203	-263	-152	-29	-170	-176	-197	-22	-160	-286	-105	-16
HG4144-HT4414_at	65	-159	-143	-94	-76	-25	-29	-120	-106	-47	-47	4	-91	-87	-135	-99	-43	-67	43	-88	-137	-117	-34	-90	-127	3	-95	-25	-49	-50	-113	22	-48	-152
HG415-HT415_at	-436	-538	-250	10	-61	-105	-173	-276	-87	-74	-118	-230	-265	-113	149	-176	-137	-152	-108	-142	156	-36	-275	245	-12	-294	-83	-201	-210	-408	-149	-420	-672	-206
HG4157-HT4427_at	108	87	113	147	193	267	164	110	106	168	54	47	55	131	138	217	54	114	103	78	105	95	183	111	107	78	86	55	127	15	60	186	311	111
HG4165-HT4435_at	-48	2	-94	-56	37	-196	15	36	13	-36	-62	-3	-24	-9	-44	-6	-8	-137	23	-38	-46	42	2	-87	141	43	-37	3	-4	105	13	-6	-154	50
HG4167-HT4437_at	490	363	283	277	259	816	108	348	330	223	82	167	292	341	150	324	351	491	414	226	173	637	470	412	419	349	565	203	574	345	278	463	1011	291
HG4178-HT4448_at	178	-330	13	-136	93	260	67	-120	-111	-132	33	57	135	94	91	-46	141	354	149	160	249	91	599	603	-197	292	-3	528	175	278	-173	71	368	199
HG4185-HT4455_at	91	122	282	79	189	357	111	132	54	26	95	77	138	173	115	229	106	127	236	61	-58	267	146	141	6	139	312	169	136	43	134	178	238	136
HG4188-HT4458_at	-405	-114	-226	-363	-214	-418	-159	-161	-40	-32	-75	-249	-205	-293	-205	-250	-233	-184	-229	-279	-46	-378	-408	-339	-335	-169	-238	-247	-62	-140	-136	-244	-336	-217
HG4194-HT4464_at	142	-130	92	-218	-93	195	114	14	-134	-4	21	-109	60	-65	-213	319	117	-44	-54	15	193	66	-2	-144	35	13	-358	-84	-169	142	149	-126	-300	-222
HG4234-HT4504_at	108	62	24	-16	144	776	-14	192	109	272	103	97	154	65	129	123	121	162	206	96	-11	297	82	234	212	125	472	250	240	203	-54	81	146	-173
HG4243-HT4513_at	842	-21	494	201	423	1206	34	276	250	412	171	-286	283	494	595	440	344	606	283	94	74	691	611	459	268	220	778	528	873	222	0	222	639	99
HG4245-HT4515_at	-53	23	-1	-42	-21	-102	-43	48	-60	-57	-64	-13	8	-13	-14	-45	5	-72	33	0	-42	-35	-38	-58	-85	-58	-77	17	-21	50	17	-2	-84	-99
HG4258-HT4528_at	96	-314	105	8	154	-75	197	173	-157	97	135	262	196	82	138	118	-104	-62	18	86	16	95	-92	-83	-159	119	-306	-168	166	-89	36	-129	18	-238
HG4263-HT4533_at	-178	-144	-76	-98	-139	-243	-137	-26	-90	-327	-69	-139	33	23	-97	-33	115	-137	-159	-68	-80	-170	-80	-162	-123	-43	-123	-68	-186	-62	315	-259	-265	92
HG4272-HT4542_at	924	670	489	628	683	1455	338	480	487	510	301	530	635	722	396	559	449	723	911	521	515	795	691	1048	721	400	887	577	1109	721	249	906	1303	790
HG429-HT429_at	96	57	11	136	64	112	73	26	57	2	56	24	37	11	54	-12	39	32	-10	10	-34	63	80	61	48	31	-74	63	-8	-54	28	43	51	2
HG4297-HT4567_at	383	424	998	1239	1730	417	740	704	886	829	321	430	1025	1133	1797	2218	794	304	208	396	308	997	792	1007	1786	298	278	561	535	662	1349	930	197	838
HG4310-HT4580_at	-374	-446	-194	-37	-143	-534	-115	-189	-209	-250	-57	-174	-134	-74	-127	-104	-42	-189	-311	-25	-204	-339	-295	-243	-148	-157	-213	-279	-231	-235	-126	-335	-566	-273
HG4316-HT4586_at	-535	-546	-387	-176	-378	-504	-220	-264	-364	-368	-176	-225	-323	-351	-267	-229	-219	-224	-375	-109	-283	-442	-416	-444	-339	-227	-336	-217	-392	-429	-197	-478	-685	-257
HG4319-HT4589_at	13327	18352	13667	16498	19330	16063	19359	11569	13639	19630	7847	14974	15861	18172	24656	14669	11759	13705	12661	6115	12208	18951	17569	22695	20443	18644	9449	15191	16381	17390	18452	18990	9428	10905
HG4321-HT4591_at	-111	-16	-55	-18	-172	-175	-140	-103	-584	-839	-60	-37	-72	-31	11	-54	-51	-59	-110	63	-94	58	28	64	77	-147	74	-23	-26	-29	-97	102	-81	11
HG4332-HT4602_at	1098	1753	1039	687	1162	1626	468	831	277	434	428	368	583	862	738	615	551	701	963	528	828	1294	1271	1089	872	685	1480	729	1016	1246	404	1558	2602	1517
HG4333-HT4603_at	323	106	96	113	360	189	15	151	120	-91	-30	-12	104	209	-184	251	178	287	296	63	-234	165	54	375	322	-153	-52	33	403	58	130	-89	56	282
HG4336-HT4606_at	330	622	210	374	232	639	216	237	194	185	118	247	156	255	203	116	198	219	262	279	228	497	416	475	438	263	485	233	368	284	276	595	1163	562
HG4390-HT4660_at	0	58	156	65	53	1	68	43	-100	-148	138	7	228	278	97	210	205	-42	-54	-7	-11	265	134	25	54	-70	-89	11	10	169	132	50	252	328
HG4411-HT4681_at	-502	-543	-266	-138	-274	-448	-206	-319	-271	-447	-93	-245	-224	-250	-116	-331	-333	-309	-406	-66	-305	-210	-66	-358	-420	-210	-482	-82	-201	-314	-56	-508	-412	-335
HG4433-HT4703_at	-555	-305	-96	-138	-133	41	-225	-300	-74	-142	-49	-134	-84	-15	-225	-149	-54	84	-77	-134	-170	-346	-533	-440	-272	-176	-247	-118	19	-298	-119	-292	-474	-201
HG4458-HT4727_at	-67	-39	-11	-73	-59	-188	-114	64	-66	-60	-17	-68	-31	-87	-10	-38	-65	-89	-64	-66	-54	-44	-128	-36	146	-123	3	-130	-97	-50	-28	-154	21	-132
HG4460-HT4729_at	77	281	153	-90	-57	-152	-70	413	-128	-681	36	349	277	59	49	81	-79	-74	-28	147	-5	-91	136	133	-4	-45	12	44	-60	175	-93	-194	-322	18
HG4462-HT4731_at	-96	-90	-85	-174	-182	-52	-64	105	-435	-456	1	3	-157	-147	-97	-167	-128	-59	131	-228	-108	-205	-114	60	-185	-58	-287	-50	-147	-19	73	49	-238	-150
HG4480-HT4833_at	-424	-158	-77	-170	-205	-579	-471	-374	-88	-468	-326	-66	-7	-202	-142	-150	-219	-194	-296	-114	-236	-152	-251	16	-24	-269	-503	-369	-325	-624	-128	-111	151	-470
HG4533-HT4938_at	659	569	427	336	501	1059	208	353	216	213	223	108	452	461	391	598	395	314	695	355	280	707	339	564	425	367	846	87	769	333	189	753	837	375
HG4542-HT4947_at	9378	5760	8030	8857	13018	3688	10187	8660	8482	12457	9233	7266	11246	10268	13881	12863	9412	8415	6095	7117	12184	10807	8152	13085	8090	8508	6107	5157	7044	10448	10032	11562	6734	5319
HG4582-HT4987_at	89	184	142	220	1186	27	676	343	284	211	127	18	110	187	2116	285	175	504	216	254	18	204	82	44	286	106	-21	134	13	14	110	246	414	164
HG4606-HT5011_at	391	433	507	409	435	505	245	519	327	453	418	235	297	261	525	472	246	426	419	315	122	562	384	495	447	202	340	282	583	318	169	517	588	271
HG4638-HT5050_at	-94	-109	-12	-176	-273	-1530	358	-137	299	-317	14	-228	61	-122	68	360	111	152	198	279	-201	265	-794	251	222	-76	-105	-9	-455	105	323	-593	-2190	-375
HG4660-HT5073_at	487	525	204	298	542	414	396	288	99	-32	606	286	108	273	312	422	256	267	399	310	251	604	396	489	321	210	451	183	95	278	171	357	742	340
HG4662-HT5075_at	-593	2275	24	0	33	188	118	-163	-88	-280	-57	666	-236	-137	-185	-257	-290	217	-486	73	-66	-325	-154	-459	-481	-233	-204	177	-429	-356	106	-3	1539	164
HG4704-HT5146_at	91	319	219	180	44	500	115	62	13	-236	157	116	146	-26	83	108	145	154	247	50	-24	410	339	94	48	31	361	187	320	153	34	145	303	67
HG4716-HT5158_at	265	216	544	563	780	591	968	396	885	648	394	462	334	177	505	713	547	704	211	587	423	613	506	624	813	180	293	682	305	538	530	223	200	152
HG4724-HT5166_at	41	-221	15	67	-98	-230	64	2	-219	-149	-194	-346	81	125	-65	-65	65	-94	-7	216	-108	272	-120	-111	51	90	64	-63	-208	51	156	-12	-168	94
HG4740-HT5187_at	-19	-64	85	-6	-11	-139	-114	-115	-99	-120	76	-4	-26	-21	-7	89	-32	-32	59	12	-134	-34	-40	-167	-232	-100	185	-150	-47	-100	-76	-231	-338	-127
HG4747-HT5195_at	-2	-125	91	65	95	-51	236	-60	324	239	340	-27	223	-18	255	687	77	119	18	101	-212	-234	-56	144	120	-3	-86	109	-36	-44	154	19	-254	-106
HG4749-HT5197_at	417	673	219	92	0	894	-26	69	-114	-314	114	-143	-161	362	316	89	55	-162	211	88	-92	-6	-48	-46	405	-23	1347	531	567	198	-52	197	27	560
HG511-HT511_at	395	13	129	180	117	277	236	-4	137	308	200	267	217	126	236	390	119	202	180	71	149	156	138	238	160	170	241	109	182	145	191	127	10	169
HG537-HT537_at	-678	-229	4	-281	-172	-202	-190	-144	-192	-268	-47	-66	-156	-186	319	-176	-149	-269	-41	-38	133	-357	-325	-323	-232	-70	-364	-111	-218	120	-80	-244	279	-20
HG544-HT544_at	-2771	-2898	-1713	-851	-1510	-4260	-1947	-2516	-1965	-2446	-1306	-2179	-1795	-1940	-2774	-983	-764	-1904	-2235	-1502	-897	-2485	-2912	-4591	-1781	-2297	-732	-1914	-3060	-1126	-1599	-1223	-1835	778
HG613-HT613_at	10894	14278	16958	19194	17884	15690	16051	14133	14412	15299	12268	16020	15920	13454	13705	16982	15887	12137	18910	9224	16968	14972	9576	12450	13631	17512	14200	13838	16827	13200	11575	14501	18386	10923
HG620-HT620_at	898	351	4487	329	919	116	381	444	1116	647	971	103	309	2087	2189	1473	1147	74	203	455	70	1217	979	2451	589	284	299	407	669	642	21	1129	691	815
HG64-HT64_at	178	159	91	63	63	163	62	-103	66	57	15	49	61	106	143	90	111	172	115	15	-19	96	92	50	201	37	197	91	190	259	136	276	165	183
HG644-HT644_at	-183	-139	-44	-84	45	-264	-264	-346	-10	-87	-10	-346	28	111	-100	-80	-346	32	-38	-185	-145	-162	44	-388	-10	-208	-61	-72	-13	60	-241	-116	94	57
HG662-HT662_at	4704	3785	6299	6247	9361	6229	5677	4331	4480	5727	4580	5148	7554	6936	6992	8839	3903	4673	3154	1644	5335	6947	5306	6609	4505	4540	2961	3292	5086	4983	4520	6268	5023	4765
HG668-HT4793_at	-176	1	-62	-170	-142	-240	-39	-31	-42	-80	-37	-38	-11	-49	-7	-65	36	9	-262	-111	-56	-258	-100	-26	-6	-37	-55	-66	-88	13	-43	-104	67	-458
HG732-HT732_at	67	125	-76	37	-29	155	103	127	-4	-24	83	-1	61	29	-25	-32	-35	79	200	68	-9	198	24	76	21	102	287	88	-134	-66	-21	33	8	122
HG742-HT742_at	-164	-83	157	2	-48	-287	126	134	-65	-177	197	-102	-120	-101	-64	144	-65	157	517	-132	-70	-238	-253	-320	310	135	173	99	-99	-239	-19	146	-75	-76
HG821-HT821_at	13363	13948	13223	13635	14363	15318	14968	11871	12012	14464	14463	15514	15535	13760	14688	16433	13166	14100	9519	9338	16771	16542	14705	15445	15238	12608	10246	9010	13006	14815	11886	15094	14493	16212
HG825-HT825_at	-753	-563	-323	-344	-496	-913	-324	-399	-247	-313	-79	-224	-416	-421	-270	-438	-459	-376	-504	-592	-413	-468	-241	-340	-537	-391	-714	-279	-626	-651	-278	-767	-894	-454
HG830-HT830_at	835	772	620	382	763	897	330	497	391	420	431	368	419	413	454	448	408	259	579	447	401	868	915	851	369	316	346	249	613	489	254	688	1423	718
HG831-HT831_at	434	58	77	231	337	454	92	57	66	37	216	137	162	289	223	260	76	119	177	144	94	243	114	179	165	249	411	57	234	-7	23	289	444	-46
HG846-HT846_at	596	639	109	275	401	773	247	79	183	134	254	219	771	731	424	551	655	349	769	399	317	1144	673	910	679	267	126	616	426	489	254	800	1485	674
HG870-HT870_at	-43	-98	-73	-48	-38	-61	-90	14	-50	27	17	-116	-38	-53	-99	-28	-62	52	-92	50	-9	-66	-118	-107	-85	60	40	115	-54	-48	45	-48	-100	-127
HG896-HT896_at	-28	-241	-304	-105	-181	-103	-192	-50	-5	-49	-98	-119	19	-154	-233	-158	-35	-47	28	-137	-138	-309	-174	-263	-62	-41	-358	-98	-97	10	-8	-148	-439	-245
HG907-HT907_at	-1706	-1655	-717	-943	391	-2216	-479	-386	-155	-206	-270	-626	-687	-1346	-1170	-596	-645	-1180	-1483	-892	-1364	-386	-800	-353	-1381	-1403	-1264	-396	-1924	-2118	-126	-905	-2101	-2126
HG908-HT908_at	613	371	536	489	904	445	67	399	268	194	609	496	451	191	583	651	369	307	378	439	190	626	667	292	241	55	800	394	487	170	445	648	916	231
HG909-HT909_at	-103	300	627	302	350	132	106	-7	124	89	202	145	410	170	314	295	119	139	0	106	232	-103	539	-90	399	137	-358	174	10	-185	184	196	-162	266
HG919-HT919_at	429	320	604	254	724	961	118	259	490	134	495	270	141	247	29	220	152	661	548	899	-109	650	633	235	701	1	494	972	173	267	152	-199	1022	523
HG921-HT3995_at	-212	-26	-111	-252	-204	-188	-3	-144	-249	-190	115	-80	-57	-142	51	-144	5	-154	-69	-5	-181	-266	26	-52	-183	-149	21	-58	-374	-83	-95	-81	-121	-13
HG960-HT960_at	123	524	294	308	344	732	386	225	286	313	343	512	365	327	479	379	215	386	453	238	480	512	653	664	530	192	578	321	539	514	308	724	767	410
HG961-HT961_at	-284	244	-111	-90	-374	-549	-14	-52	-51	-111	88	-106	-101	-369	-242	105	-324	-272	-422	-68	-321	-256	-434	-460	-173	-198	-309	-72	-279	-412	-176	-355	-393	-326
HG987-HT987_at	197	2239	212	1132	903	1776	2925	802	244	300	72	566	98	190	3440	732	1509	1080	121	625	2737	322	1381	872	1961	1102	612	1417	1289	1319	1716	1673	1282	1473
J00073_at	1221	569	746	876	735	1213	533	502	290	796	399	314	397	355	717	421	535	409	679	386	884	559	1200	1296	837	294	1118	572	706	1111	319	1142	1957	1216
J00123_at	-267	147	41	115	-33	139	54	86	69	182	-40	83	-9	-173	-25	3	-1	104	-56	10	49	71	221	173	140	-15	-148	95	32	92	130	261	235	162
J00124_at	60	121	206	208	261	330	261	110	206	416	145	307	358	165	365	357	186	396	270	254	379	161	388	391	154	-7	129	277	151	249	78	127	227	178
J00129_at	149	231	206	92	189	453	164	112	191	256	93	176	172	185	76	11	102	204	373	134	156	172	297	238	321	102	160	145	221	304	52	225	420	238
J00287_at	-506	-743	-118	-239	-563	-896	-270	-302	-432	-664	-248	-708	-309	-354	-598	-400	-401	-282	-404	-432	-405	-708	-776	-1005	-296	-487	-550	-520	-227	-797	-362	-1067	-498	-410
J00301_at	-74	-247	-42	-323	-52	-304	-6	-98	11	-9	-51	-24	-138	-223	-64	-91	-136	-64	-185	-27	-1	-62	-18	-22	-91	11	-55	9	-41	-136	-17	-49	-54	-27
J00306_at	197	487	297	445	325	636	277	257	329	244	275	278	292	253	208	307	203	257	422	226	487	454	305	444	417	275	166	209	357	396	269	617	628	333
J02611_at	304	953	579	638	664	1012	457	353	466	304	505	417	561	677	650	739	438	471	167	271	783	995	782	398	350	212	346	371	366	386	302	1280	1371	996
J02645_at	-260	259	132	298	908	55	793	444	-35	-153	519	440	-37	-70	487	709	-94	89	236	106	181	-50	30	15	358	-135	-52	185	-123	48	393	130	-260	48
J02843_at	-197	-39	-12	-113	-47	103	154	-12	-68	-78	51	-15	-53	14	-4	-63	-28	117	-77	35	-48	-133	86	49	-31	102	-12	-6	-26	-29	-39	-5	-29	185
J02854_at	-33	24	-6	-140	-160	-49	-25	-16	-29	-13	218	272	-49	113	-10	-158	-70	-102	-159	-101	-97	-68	215	-55	-388	-98	18	112	199	3	6	-290	-89	-99
J02874_at	-67	-27	-11	100	44	48	-62	84	8	53	102	35	66	30	50	40	-1	64	-82	45	-44	-110	-74	-15	-157	-86	-18	-55	-75	-3	52	-33	-222	-44
J02876_at	-770	-1297	-884	-544	-901	-1018	-464	-730	-367	-938	12	-787	-613	-829	-885	-1115	-626	-99	-723	-566	-419	-1031	-213	-683	-1035	-648	-772	-507	-1220	-814	-276	-1161	-1713	-771
J02883_at	357	4	197	149	95	230	54	12	206	133	53	165	19	95	168	40	79	152	169	35	154	218	88	143	76	-9	49	76	223	120	19	214	336	94
J02888_at	412	404	474	537	469	676	194	365	345	450	493	306	435	469	658	514	384	474	566	434	373	705	358	623	561	430	729	486	524	527	508	1063	1005	581
J02902_at	2148	1285	1581	865	2006	1987	1892	1468	2438	1590	1820	1304	1012	2414	3132	2803	1938	933	1202	1522	941	2277	1574	2133	2377	1082	2145	701	1887	1355	1434	1609	1588	1536
J02906_at	811	1005	476	491	1071	1814	416	519	358	278	610	708	843	1090	923	984	292	574	1282	757	826	1256	1102	1225	732	654	1530	837	1135	788	378	1419	1469	1105
J02923_at	531	714	576	983	955	960	760	860	723	478	1090	1370	1132	1163	2753	2155	3056	728	535	945	641	1641	1019	3505	1187	978	1440	1070	136	918	1014	3153	1060	2555
J02943_at	330	187	150	275	340	500	181	146	75	244	116	142	173	243	104	134	152	194	450	185	235	165	235	104	411	49	383	283	281	298	210	391	363	301
J02963_at	132	284	185	126	386	151	225	57	123	81	98	116	175	105	180	108	115	297	139	269	14	220	215	175	254	37	296	-76	130	122	82	270	303	90
J02973_rna1_at	-229	-213	-67	-75	-346	-507	-133	-151	-186	-137	-141	-210	-220	-246	-58	-338	17	-212	-368	-188	-172	308	-303	-233	-205	-159	-299	-283	-322	-68	-119	-284	-487	-185
J03040_at	62	426	-273	-21	204	-189	39	-218	-75	145	115	-92	-7	-101	150	-68	-72	122	-110	61	10	-228	-120	-94	1880	47	680	122	58	852	102	264	-195	-39
J03068_at	449	153	-246	140	48	148	73	14	62	255	197	88	35	-13	9	144	47	52	-5	83	36	256	291	218	113	49	302	-3	242	17	-41	120	46	194
J03069_rna1_at	2216	3045	1556	2221	1797	2877	1443	1564	1956	1709	856	1745	1699	1498	1431	902	1598	746	1776	1344	1699	2058	1906	1413	1611	1466	2469	407	2280	1595	838	1586	4183	1827
J03133_at	328	297	82	203	196	427	192	233	217	217	108	235	204	211	212	248	58	259	324	162	112	507	337	359	271	167	420	239	364	228	121	430	501	210
J03161_at	591	547	738	571	860	1457	743	490	644	412	509	628	774	827	1182	883	929	594	901	528	280	1044	647	811	972	687	834	662	1449	343	539	687	669	347
J03171_at	-212	223	-280	-170	14	-239	82	-189	-126	272	-20	58	139	209	81	185	27	-149	597	-114	154	53	295	358	346	-3	176	49	-86	10	-28	40	-59	-37
J03191_at	6290	6532	6777	6108	8751	7547	7047	4932	7301	5670	5610	8169	7237	6630	9180	9407	9331	9806	5901	7292	10368	6895	5010	8894	12026	6032	8574	11218	7171	6854	7687	12086	4988	9705
J03258_at	-260	-203	-15	-92	-73	-280	-72	-57	-121	-71	-83	-66	-57	-35	-83	-39	-36	-92	-133	-73	-37	-85	-48	-223	-62	21	-80	-26	-67	-101	-84	-180	-8	16
J03278_at	473	111	217	300	313	1074	297	629	499	355	394	442	301	367	363	277	218	436	834	279	309	721	384	300	389	373	862	318	394	341	221	765	162	252
J03459_at	523	1338	785	884	1674	1676	1000	1372	518	3440	799	1265	767	682	1859	1927	674	1048	1215	452	3100	909	708	1361	4103	1088	1523	2501	999	848	917	4721	1187	1767
J03473_at	1001	872	844	926	1924	2186	2158	942	2090	1588	561	1146	704	1231	3090	2412	540	1490	1593	724	488	449	506	675	1061	569	658	575	795	409	828	776	534	560
J03474_at	-393	-531	-269	-428	-196	-557	-366	-334	-302	-285	-157	-196	-87	-269	-141	-97	-170	-217	-193	-180	-421	-601	-418	-495	-288	-281	-250	-195	-294	-441	-136	-457	-691	-597
J03507_at	-82	30	84	54	74	-32	-15	-139	-37	58	27	24	55	-93	69	-16	-8	-97	-15	33	36	61	-28	35	-118	-17	-145	-58	17	-48	-89	86	-54	48
J03589_at	57	2	99	191	764	34	297	-9	336	472	189	122	118	87	882	567	69	259	226	292	96	-75	-46	-52	366	125	-24	144	80	-64	47	124	-151	2
J03592_at	5907	6167	8816	8361	10661	7007	15895	2757	9047	10380	11977	9783	9046	10990	18753	12299	10610	9294	4771	5828	14020	10560	7806	11109	9883	9220	6188	1866	4048	13331	10032	15216	6078	9596
J03600_at	1776	-102	1773	680	1714	817	233	1581	1303	912	1136	1783	1575	2180	220	3024	284	272	1060	3479	538	394	72	658	386	176	717	79	255	556	236	2146	1425	2509
J03756_at	968	1614	637	533	648	1675	353	141	567	547	460	493	553	810	521	616	564	709	731	701	524	1031	649	825	1014	593	958	412	1070	806	219	1074	1819	947
J03764_at	569	412	356	287	308	510	288	300	252	276	232	389	190	278	365	272	227	174	278	53	149	653	197	207	185	277	272	150	262	235	156	270	574	324
J03779_at	6109	3545	3047	2126	4498	6996	751	4396	3700	1967	2103	2872	2419	3955	980	1875	1301	1263	2003	9956	1212	2414	1876	2097	1942	1330	2083	253	1985	1677	512	2121	2464	1809
J03798_at	142	142	185	239	302	226	270	50	155	123	241	131	114	141	238	284	95	164	136	254	17	142	0	154	160	49	123	141	93	84	113	164	143	83
J03810_at	41	-19	60	-63	42	25	37	14	1	-41	77	68	44	127	3	34	81	34	48	15	24	156	64	53	24	92	-68	50	71	38	-4	26	97	41
J03824_at	53	68	442	189	151	-354	76	177	128	69	-183	106	138	109	97	242	167	-34	59	221	78	-12	-16	72	216	3	139	130	34	66	567	201	121	115
J03827_at	4823	3544	7214	3927	6795	3809	5831	4139	5012	3578	3868	5433	4332	6734	6258	4659	5699	3053	2806	4199	3813	8080	5684	6774	7931	4101	3764	4699	5680	4316	7948	6852	5343	4448
J03890_rna1_at	485	-434	421	65	18	471	-28	-144	-160	215	118	44	112	221	13	45	14	67	473	114	-146	114	502	237	-210	220	367	193	251	294	-145	-88	-474	-176
J03909_at	-74	445	167	1342	749	86	244	370	160	318	1171	357	374	181	634	1683	2061	499	375	1100	13455	3284	788	4446	2004	1322	4519	269	-97	1277	299	11468	515	7793
J03925_at	84	175	31	50	0	182	43	81	-146	-68	-46	7	114	106	160	104	551	47	66	101	1245	216	162	254	985	119	312	789	52	-56	54	1304	431	1929
J03930_at	828	469	356	558	675	760	381	562	211	291	427	471	393	390	291	476	482	381	677	551	299	572	651	655	659	432	673	372	472	289	284	565	1184	549
J04027_at	-65	231	51	71	162	123	114	112	5	66	140	12	87	227	18	203	203	-14	-41	71	124	2280	905	522	113	19	-123	-33	65	268	173	195	710	155
J04031_at	125	344	399	367	632	555	212	194	296	306	235	179	264	182	182	445	64	312	332	218	121	477	271	184	191	137	102	253	240	224	295	158	225	122
J04040_at	118	115	85	42	118	330	45	137	-1	-1	96	47	113	75	180	54	10	117	303	25	6	0	64	144	96	180	299	136	231	85	58	86	200	169
J04056_at	-248	-83	-64	-144	385	-243	-29	-28	-348	-145	59	-58	-9	-33	415	102	-40	-242	-190	-129	-118	-393	-213	-68	-10	-454	-136	-168	-134	-93	-104	-168	-262	-236
J04058_at	72	143	175	189	307	109	300	223	155	174	106	216	39	65	333	149	62	107	82	68	98	35	142	133	235	43	21	142	184	153	154	273	165	162
J04076_at	-57	-21	4	-4	-101	-22	29	-36	-237	-29	10	18	-24	-110	45	-83	2	-129	-128	-25	-48	107	-118	160	31	-129	-200	-20	34	-48	-56	61	-67	-27
J04080_at	89	70	11	332	104	163	-7	-43	40	-54	-7	51	81	38	97	5	12	9	169	7	-36	62	34	-11	154	27	68	68	82	48	21	96	-119	-39
J04088_at	427	165	207	340	1078	159	453	346	317	155	90	157	165	115	282	177	59	399	708	360	141	430	227	131	706	227	278	531	212	154	145	232	379	145
J04101_at	57	319	-633	60	-570	-307	39	-461	300	-374	-310	-564	180	-125	-253	-33	-68	-259	-759	-259	-291	-455	-277	830	-81	-21	-176	-1300	-344	-189	-478	-475	-973	4
J04102_at	1342	-237	1319	575	2800	-24	994	1088	416	1899	965	171	387	3159	1876	1987	174	49	-48	721	132	3600	1593	2965	-338	-336	-364	-164	-221	79	143	774	1884	0
J04111_at	1711	60	73	247	383	645	59	48	-109	731	114	971	592	245	351	263	288	-49	190	-27	92	475	152	178	246	-25	680	58	2132	362	86	1135	184	266
J04132_at	-120	-24	-284	121	-158	-192	-59	-151	447	-344	2	-15	984	481	-172	608	547	-172	314	-17	-89	45	8	-146	180	-196	-315	15	-60	66	26	-155	105	92
J04156_at	-33	14	-22	-2	-24	-56	56	-93	-48	-14	49	-10	-17	-29	-4	-31	-2	-62	-20	-38	16	-52	-40	-22	-115	-19	-21	3	-67	25	76	-20	-5	-16
J04162_at	193	535	168	84	82	296	147	302	108	178	121	196	201	137	447	134	283	449	460	63	700	344	92	115	289	115	537	540	104	85	121	835	634	305
J04164_at	7	3226	2188	4660	700	2079	151	6482	214	1087	1101	2374	6595	1947	1839	8656	20520	781	149	1105	-128	-102	-104	-881	2229	269	2219	1657	895	-309	2621	1090	845	2791
J04173_at	1542	1547	1092	1805	3106	2420	1897	1437	2416	1405	1152	1406	1337	2543	2984	3162	2210	1977	1027	1942	4944	2144	1492	3707	4138	1818	1817	1963	3220	1717	2073	3519	1187	4177
J04177_at	516	207	269	319	316	643	159	199	108	178	40	241	228	355	283	307	288	376	296	167	216	311	295	359	289	224	435	314	515	425	117	344	588	410
J04444_at	-601	38	-212	371	-109	-682	298	-55	-369	106	-57	-417	-230	-233	47	228	604	4	-252	-7	209	-253	-341	-364	790	-243	-587	-120	-515	38	867	1251	352	-1315
J04456_at	-26	1856	179	901	458	366	6858	221	163	496	373	355	291	283	18459	1963	8190	3170	97	177	21229	7145	3228	5674	5460	3272	4043	285	1796	4536	638	7586	5953	9403
J04469_at	-72	183	165	0	90	-72	-45	-132	103	-139	72	185	44	-31	47	155	-38	-114	-51	0	750	-102	26	130	207	172	-204	4	41	157	19	98	-284	104
J04501_at	164	427	19	319	599	-1	324	374	121	315	425	-41	202	-57	983	72	224	369	440	693	532	-174	337	434	218	273	170	599	218	472	173	348	753	588
J04543_at	74	90	602	355	736	354	330	192	198	286	275	250	321	351	742	1395	730	134	121	442	193	556	549	572	487	180	358	242	366	116	423	497	477	379
J04599_at	1219	1261	1115	890	1278	636	560	932	923	354	405	512	389	929	993	997	900	461	592	485	593	1505	1534	1131	547	424	1384	574	498	499	215	972	2797	1274
J04605_at	231	181	206	285	362	417	331	209	54	167	321	259	259	202	283	324	215	219	187	251	258	253	327	356	261	371	312	158	279	286	210	277	-2	544
J04611_at	555	231	1267	865	2067	510	2288	713	2763	1242	1820	840	1005	727	2893	1488	1320	751	-2	1113	1010	302	233	458	1393	336	34	940	-34	1402	2134	768	195	678
J04615_at	2264	1102	1125	888	3629	881	1022	1074	1819	1058	1355	1373	2160	2015	-50	688	1358	209	697	1344	14	1538	-112	-131	1234	-169	578	980	1415	995	904	-268	666	968
J04621_at	-164	128	-102	-77	-155	-131	-98	43	472	-66	24	10	-63	-34	111	-80	-19	87	-115	-27	-54	-142	-44	-93	-26	78	-197	-93	-80	-186	0	-100	-78	-213
J04739_at	53	60	52	111	-154	125	17	531	219	20	272	17	165	130	127	14	50	441	339	449	-24	150	221	202	249	149	123	1606	255	60	-97	223	143	236
J04742_at	-202	-96	15	8	-61	-135	-37	-76	-4	6	72	-27	-64	-38	48	-40	-14	-89	-38	33	-35	-118	-72	-21	17	-23	12	-38	6	-22	-17	-14	-73	-69
J04760_at	-270	-345	-31	-35	177	-133	-125	48	-31	-190	-249	-41	243	143	-49	123	-87	42	332	66	-280	50	-430	-89	54	231	188	23	192	-199	-91	-124	173	85
J04794_at	704	1311	864	1197	2782	1508	2669	1211	1369	2119	1186	1150	589	1111	1880	1240	814	1001	1212	1619	1847	865	376	494	1100	550	908	312	468	823	795	1524	1789	806
J04809_rna1_at	569	374	153	-18	441	726	316	367	303	191	410	396	153	385	328	312	333	104	530	111	285	31	181	493	279	125	74	-209	448	354	-89	406	669	74
J04823_rna1_at	1204	1835	2100	1500	5393	2000	3486	2451	3596	1768	1276	2326	1333	2647	2548	2353	2065	2563	1884	2628	11627	5863	3678	5159	5099	1672	2247	2337	609	3531	3366	5799	455	2977
J04948_at	736	323	616	416	363	2121	328	-235	401	206	-64	388	620	501	655	276	295	656	597	518	300	882	905	402	-115	298	429	664	593	268	-8	318	761	386
J04970_at	36	-61	-13	-25	65	29	15	-28	11	-77	10	15	57	94	44	3	-42	-9	-30	5	-16	-1	2	-1	-1	-33	-18	1	-36	-43	-2	45	-18	-11
J04973_at	159	197	681	636	1075	545	613	588	466	951	366	595	337	425	1432	1093	386	279	278	7	373	540	422	415	604	318	12	155	331	375	399	611	121	433
J04982_at	-14	-20	-12	-35	-29	-24	-45	14	35	-9	-28	12	6	21	41	-66	-9	14	-5	48	-28	-5	10	9	-67	43	117	4	28	-22	32	-77	-48	46
J04988_at	5738	6453	7602	5018	10813	8003	6328	3269	3904	9625	4344	4953	6290	8311	8866	12184	5765	5886	3932	2099	2494	7296	5462	6453	7788	7431	4157	4006	10557	7051	6587	7168	7650	3746
J04990_at	772	650	550	92	420	873	302	4278	542	291	277	560	297	330	474	406	284	1068	839	3439	1174	24214	5754	1934	988	5037	488	8929	420	386	215	744	2738	1014
J05008_at	96	-19	-110	4	-35	-112	-29	21	-19	8	7	-57	-5	-41	-65	-11	-6	-102	-95	-22	-73	87	-22	-39	-148	-55	43	-36	-52	-18	-160	-77	-32	-32
J05032_at	86	366	113	390	497	168	424	206	210	178	49	133	154	139	437	445	203	174	121	101	67	187	187	110	241	165	61	283	195	97	91	190	222	428
J05037_at	345	-723	-109	-386	-795	-1364	-380	-254	-235	-179	-197	-680	97	126	-978	307	-365	-139	-448	-416	-670	-548	102	179	-628	129	-599	-203	49	158	-430	-986	-946	-796
J05068_at	-4	-150	-16	-92	-40	-99	4	442	25	-24	44	-18	46	58	67	68	-31	-24	185	-17	-75	149	-112	-55	180	-37	0	133	21	13	-47	-163	-173	-16
J05070_at	7	23	211	48	77	-166	42	1759	72	32	44	-41	272	170	381	91	151	179	790	462	22	133	8	8	236	-60	-225	761	123	-37	134	71	-168	32
J05073_at	38	-348	-291	-159	-244	-31	-175	-235	-131	-188	2	-146	-114	-81	-103	-82	-80	-289	-95	-198	-28	-156	-174	83	-91	-123	-401	-171	-45	-44	-176	-158	-260	-305
J05096_rna1_at	45	89	1	54	49	-24	25	33	32	58	-14	-57	48	43	53	42	0	0	-18	2	12	67	20	85	93	43	58	-7	91	54	21	88	140	76
J05125_at	-82	-17	-78	-65	-21	-91	12	-38	-169	-143	-43	-54	-22	-46	-5	-24	-12	-72	-54	-94	-77	24	-114	41	-46	-7	-185	-172	2	47	-19	-8	-54	-129
J05158_at	-101	51	-207	-14	-194	-166	-20	-14	295	252	138	-83	-222	-67	-226	-147	-58	-379	0	-271	144	-360	6	-265	-255	-78	-18	-158	-305	-126	97	-142	-628	-30
J05213_at	-38	64	-48	-60	-89	-170	-59	-293	-23	-274	-20	13	-66	10	-98	-6	-109	-22	36	114	-74	12	-235	-32	-40	0	0	12	-99	-232	-60	34	116	0
J05243_at	786	994	233	510	598	861	615	853	773	382	443	344	1164	894	1226	765	519	421	1359	739	294	109	48	135	352	21	151	336	288	220	230	5	195	282
J05249_at	1187	1278	1024	1655	3326	2307	1318	1156	1357	1169	1006	835	890	1103	2166	1416	764	1048	1604	1634	855	1597	683	1030	1650	1161	1610	1365	1727	965	812	1948	2157	1024
J05257_at	1853	149	887	241	1223	-2	4	1660	1722	183	509	262	485	465	-81	232	21	32	579	1380	26	227	84	-11	-49	-13	34	74	-41	157	97	227	27	363
J05272_at	1165	475	938	966	854	1276	1020	560	643	445	756	665	802	729	1233	1043	407	1013	1004	663	1236	1535	641	1094	1502	882	1928	642	1432	625	380	1646	1599	1765
J05401_at	-43	-114	-87	-90	-5	-39	-134	-76	-2	-55	-18	27	-83	-35	-79	-129	-84	-119	41	-20	46	-58	-68	-102	63	-3	-18	-20	-173	-116	-28	-44	-200	2
J05428_at	-7	13	48	16	40	146	32	117	-136	-138	36	-7	59	43	39	39	21	-9	131	-50	-25	39	118	71	-60	76	179	53	71	89	-6	61	94	13
J05448_at	-345	-180	44	-14	51	-529	54	-103	-26	-218	99	-85	-91	-34	40	-151	-6	-199	-146	-45	-99	169	-293	-6	-43	-127	-77	-280	-316	-214	-69	-97	-590	-213
J05459_at	-132	-364	41	-6	139	11	-200	-112	60	140	-1	-142	50	75	158	89	84	4	-77	-221	-40	-91	80	-69	110	-129	83	-20	4	167	84	-3	-121	-69
J05500_at	103	680	1189	233	292	492	261	574	383	171	187	211	79	163	226	139	107	322	545	409	288	-82	633	456	330	70	788	263	257	237	354	522	1163	386
J05556_at	26	181	200	84	126	180	184	1535	146	176	77	137	136	233	239	187	94	214	463	-25	78	242	110	280	282	129	120	1340	156	187	117	162	143	236
J05614_at	3394	361	3893	2410	5645	2785	3495	4759	6935	4394	1689	1147	602	1809	3462	2762	196	2396	4202	2353	48	580	1186	1309	3845	1468	791	1617	671	399	2957	453	206	229
J05682_at	202	127	76	8	204	148	76	112	148	197	2	94	144	70	193	175	39	197	123	91	53	100	32	164	305	29	126	126	229	74	39	192	1192	150
K01383_at	564	455	235	407	384	561	236	281	54	180	333	139	378	437	312	374	365	339	401	383	163	603	406	526	380	265	698	406	435	277	139	454	536	537
K01396_at	289	106	344	205	56	393	62	639	117	61	67	126	245	319	462	209	2092	619	329	185	6377	628	565	2128	3153	888	4349	3149	329	675	195	5460	422	4846
K01884_at	4	-58	-73	-44	-15	145	-32	26	-102	-74	59	58	-32	-55	-7	-11	-31	-34	-18	-104	-113	22	50	-3	40	-98	71	-3	28	11	32	132	111	20
K01911_at	946	-98	3943	-67	4399	311	136	788	2758	2346	2245	301	632	2983	35	1960	-28	416	6074	1764	20	-93	30	30	84	-98	9	-1	-39	-2	-10	-7	-121	-50
K02054_at	183	106	26	92	17	81	-65	122	-72	37	134	64	25	97	26	-15	42	47	-2	0	-35	-12	96	90	59	7	204	42	75	145	23	-49	254	71
K02100_at	178	115	33	157	195	95	-65	2	-13	-109	-2	151	44	131	61	-6	8	42	298	99	99	13	114	220	106	84	272	111	160	111	130	152	284	132
K02215_at	111	-103	2	-94	-19	-78	-32	84	13	-14	5	10	-16	-42	58	-26	-36	37	-87	-15	-37	39	82	12	-6	5	52	126	-10	-81	-49	-26	92	-50
K02268_at	125	187	192	273	-4	-259	18	55	186	208	177	397	33	-150	-5	-22	39	-2	-15	170	505	-91	112	46	99	137	445	66	-132	100	182	353	-94	305
K02402_at	-31	-13	-15	-77	-64	-131	-56	36	19	0	-23	-52	-22	-17	-28	-34	-44	-7	-87	2	-10	0	-44	-42	-59	-11	-71	-12	-67	-44	13	6	59	20
K02545_cds2_at	135	-4	110	147	50	199	78	117	56	87	-7	21	153	89	38	174	99	22	56	-30	-17	68	56	22	48	66	-58	28	-73	-6	54	35	65	71
K02574_at	1293	1415	2685	1382	3350	1236	1482	1797	794	1367	970	768	674	1121	2319	3348	434	973	1359	1601	747	2489	1124	501	1786	1540	1270	812	1538	900	534	2367	3941	1853
K02765_at	0	616	-541	-159	96	-176	-78	-134	8	-174	64	-211	-263	-10	-272	-60	-130	-294	-5	-122	-281	80	-104	-298	-28	-23	-321	-295	-41	17	52	144	542	74
K03008_cds1_at	-251	108	-80	-117	-98	69	-46	-31	-121	66	-85	-29	-91	-70	44	-102	-4	-119	-43	-78	3	-212	-114	90	-132	-31	-213	11	-138	5	-76	-169	-124	-152
K03008_cds2_at	120	294	255	359	369	680	34	146	115	216	77	180	166	315	228	404	306	62	175	40	144	456	106	273	257	141	466	141	6	282	26	394	599	252
K03021_at	144	185	323	-222	84	623	86	105	-69	-324	119	120	-40	161	57	102	-277	342	-12	259	280	181	-108	103	-37	141	346	-141	431	140	217	328	268	305
K03195_at	342	639	2358	697	798	588	538	1418	382	352	262	508	633	799	509	887	441	277	643	439	341	745	752	591	307	290	417	490	411	551	771	493	1184	627
K03218_at	48	61	163	-44	132	66	167	211	99	-197	-51	83	117	93	134	249	141	-104	61	124	-74	208	-12	273	268	-336	-306	22	179	-7	-2	-89	-75	-71
K03430_at	444	169	221	624	161	443	245	432	211	287	254	180	320	422	347	469	321	324	545	78	1434	506	-4	264	455	275	605	226	433	39	208	347	97	90
K03460_at	456	540	717	1048	1770	1044	1119	540	969	1378	716	1447	2291	693	1199	1654	839	1305	1004	488	4738	1135	1333	3225	528	894	272	1134	912	1228	1160	693	1138	998
K03474_at	-197	95	-203	98	213	330	206	105	96	317	33	171	155	-53	-68	-225	145	124	-61	134	147	-100	172	218	-169	-60	-92	158	67	-52	36	39	-86	143
K03515_at	1590	812	936	876	1421	2017	1967	1608	1528	1296	1614	2021	1620	1075	2600	1878	1289	3445	2196	1741	2082	2377	1719	2513	5052	3689	2040	6374	4547	2886	1417	1781	2895	1464
L00137_cds1_at	236	187	331	56	127	-68	148	-45	222	313	90	239	271	283	216	154	39	324	355	221	8	79	164	538	283	170	102	164	483	330	113	317	176	414
L00352_at	98	292	255	409	228	-12	164	79	94	272	171	167	520	571	125	256	547	204	254	160	375	544	301	264	519	43	-37	6	1660	478	367	537	569	352
L00354_at	-9	-39	-17	-56	-98	79	-43	-170	29	-31	-1	43	10	-9	91	-30	-31	82	-149	30	-77	332	2	57	-438	-112	-74	31	41	6	-147	16	-27	-139
L00635_at	519	462	467	441	495	200	84	442	4	102	200	38	308	353	301	491	317	142	432	210	59	617	468	197	433	320	466	223	288	339	210	258	357	539
L00972_at	400	264	128	195	93	151	234	199	114	61	93	185	80	102	233	93	128	142	414	208	73	167	386	151	411	112	163	71	95	173	60	119	563	338
L01042_at	-24	127	-42	-2	59	94	59	0	16	-2	8	-9	6	2	30	1	-25	-9	95	61	-69	102	120	127	116	70	102	106	34	21	19	46	24	64
L01087_at	161	-156	-270	138	-114	-199	-133	-259	-77	-80	-125	-29	83	-3	-29	216	149	-117	15	-68	-139	-430	-259	-270	79	-11	-27	-41	-95	33	-104	-354	-2	280
L01406_at	222	-209	-182	56	-59	206	-20	-132	-38	-71	-79	-55	-135	-130	-161	204	175	-42	-51	139	-84	-133	-116	-149	-230	-88	-55	-91	-39	-109	102	-380	-254	-243
L01664_at	142	-21	141	88	31	7	-20	1091	59	42	51	126	-16	47	79	-44	-9	768	342	172	32	673	138	217	2078	277	1879	1091	36	241	208	-60	59	-64
L02320_at	111	-33	55	27	-15	-99	36	-31	29	-38	47	-116	18	-6	-16	25	29	-7	33	-17	-90	-105	-18	-24	-9	-129	-83	65	-30	30	28	-53	-116	-13
L02321_at	395	305	217	252	32	548	-23	-115	180	-176	-20	225	95	197	47	166	24	172	172	-33	-99	-65	-18	275	154	-1	250	122	-78	109	-58	-115	86	-164
L02426_at	873	676	1487	872	2654	688	1532	752	1549	1023	990	969	825	1194	2613	2307	1610	1021	290	925	1521	2291	1476	1255	1039	499	621	729	1265	1135	1858	1004	1366	1580
L02547_at	-231	42	-13	69	143	24	87	-40	-22	-81	-34	1	24	25	143	94	-38	82	30	-30	-86	109	-46	18	155	-66	129	58	-143	-3	2	-35	-75	11
L02648_at	572	-133	286	6	-222	115	-220	-319	35	-324	-95	-156	154	-86	-131	88	5	29	51	-78	104	24	140	-243	-201	-145	448	-93	316	-84	-256	143	37	435
L02785_at	-115	187	58	-2	69	-66	12	103	-54	-64	-28	-44	45	-9	56	-56	-9	-24	-30	-22	-59	-32	-22	25	73	-41	-46	12	-75	-99	36	-40	0	-41
L02840_at	243	103	91	77	87	292	14	0	-2	3	109	18	146	145	58	-18	92	99	95	73	-24	152	-74	128	173	112	27	85	30	-13	69	-93	149	224
L02867_at	-642	-46	-183	-12	26	843	-37	221	-85	-262	1	176	23	-571	-266	-567	-123	-42	172	45	282	17	331	-55	313	-200	-466	-47	-132	88	-71	100	111	71
L02932_at	125	83	76	161	81	141	118	67	-28	-106	51	68	76	65	-12	129	59	104	149	63	-43	22	20	57	107	-3	89	55	6	-30	69	96	192	0
L02950_at	53	-60	121	226	64	232	-322	31	-1057	-1938	103	-29	64	-135	80	73	99	24	262	66	-134	73	140	-44	129	-167	179	-3	30	52	189	59	149	192
L03427_at	-26	-155	-6	-174	-104	-9	-76	-7	-606	-1276	23	-91	-73	-95	-78	-80	-88	-84	25	-43	-177	-65	-56	-36	-85	-235	-52	-77	-47	-13	-78	-21	-178	-16
L03532_at	2853	497	1775	1180	2585	1859	1388	1132	2220	1090	1324	1270	2196	3155	2749	2643	2173	1016	1114	851	173	2521	1168	1313	1384	589	445	572	1413	1290	2125	1089	683	678
L03785_at	400	718	279	392	618	686	306	262	314	77	50	244	411	386	432	365	406	514	669	287	260	610	754	988	473	192	599	326	439	601	180	455	1092	428
L04270_at	-354	-480	-459	-273	-328	-2067	-665	-396	-655	-185	36	-762	-454	-351	-997	-637	-399	-783	-216	-312	-547	-740	-714	-1309	-70	-481	-1876	-1224	-244	120	-373	-167	-284	593
L04490_at	-210	603	472	384	507	-406	699	14	750	437	529	417	160	205	856	343	1047	981	244	516	1226	328	-170	752	-21	119	55	743	-593	868	612	45	547	57
L04510_at	43	35	20	60	261	61	72	-50	8	-46	-4	47	105	157	81	142	102	39	25	43	-40	163	46	66	193	7	179	71	32	-14	47	-18	56	6
L04656_at	38	308	145	84	139	206	56	67	69	74	66	17	67	18	89	114	103	177	144	-22	-34	153	90	118	-68	39	58	85	160	5	36	25	176	164
L04733_at	318	273	298	384	679	198	228	139	63	291	498	77	84	170	541	597	451	107	396	-43	262	515	76	114	182	55	98	125	114	70	119	465	447	544
L04947_at	-398	-644	-237	-262	-427	-1165	-327	-298	-343	-400	-291	-400	-376	-385	-501	-434	-250	-337	-713	-345	-386	-654	-710	-680	-467	-459	-806	-314	-630	-356	-436	-756	-978	-565
L04953_at	453	401	99	134	121	256	190	370	238	238	358	358	26	118	101	47	44	222	95	238	129	1109	164	594	319	163	318	63	325	185	184	472	197	206
L05147_at	-333	-368	-145	92	-252	-662	-189	-192	-85	-240	-116	-163	-129	-186	-333	-5	-233	-297	-257	-104	-85	-174	-265	-39	73	-21	15	-47	-188	-294	-186	-240	-368	-164
L05148_at	799	308	365	617	653	1102	558	550	723	436	407	737	1115	685	1007	826	976	589	1104	218	273	721	337	444	469	314	296	315	450	620	430	544	699	794
L05424_cds2_at	-415	-572	-80	-98	-258	-433	72	-57	-32	-545	121	145	-57	126	-149	-153	111	-279	-283	48	-65	553	237	369	-54	-33	-890	-101	-52	-140	-43	87	-788	53
L05425_at	152	124	132	237	130	180	453	235	14	139	171	159	143	230	347	253	267	0	177	55	32	468	64	97	221	35	-151	206	186	113	169	96	135	183
L05500_at	-511	-367	-258	-60	-234	-458	-286	14	-186	-273	-177	-303	-142	-359	-211	-276	-287	-59	-327	38	-109	-501	-187	-356	-386	-212	-445	-252	-346	-257	-252	-418	-520	-125
L05512_at	217	629	44	176	147	69	159	165	126	42	194	301	93	55	42	43	87	172	69	81	114	458	72	239	107	117	-18	114	8	13	80	402	189	264
L05515_at	-267	-133	-197	6	-163	-307	-56	-127	-413	-412	-43	-81	-78	-134	-137	-141	-102	-147	-249	-15	-14	-114	-18	-147	-216	-115	-200	-112	-305	-210	-76	-121	-387	-69
L05568_at	-74	335	158	241	136	453	93	-74	-148	-210	-7	-46	34	123	21	52	-2	177	84	86	142	225	255	194	81	-90	293	107	251	137	-69	227	249	217
L05597_at	-77	-23	-2	-18	-38	-29	-34	7	-13	-2	-2	-15	-28	3	-16	-35	0	-54	-77	50	-48	-52	10	-18	-59	-56	-46	-47	4	95	-36	-67	-5	37
L05606_at	-321	-573	-244	-233	-504	-522	-291	-153	-357	-336	-129	-368	-129	-335	-183	71	-182	-332	-373	-358	-517	-423	-323	-496	-71	-326	-327	-295	-559	-358	-167	-864	-1192	-454
L05779_at	543	298	327	147	317	753	167	170	94	251	194	38	533	263	218	453	40	267	244	210	109	517	488	286	134	241	627	117	370	300	265	306	702	127
L06132_at	569	1064	840	1803	2476	2985	958	992	1160	1056	668	1769	538	681	2244	1576	1165	731	679	665	666	1142	846	911	1080	729	395	653	429	700	932	1340	715	1188
L06139_at	-60	-206	-96	-166	-190	-98	-79	-132	-42	-53	20	-43	-17	-250	-96	-68	-119	-84	-100	-73	-133	-50	-104	-158	-91	-3	-9	-164	-130	-227	-43	-84	-341	-243
L06147_at	-1040	-953	-1460	-712	-868	-2099	-1058	-886	-507	-773	-745	-637	-666	-833	-609	-740	-501	-1145	-718	-892	-747	-1310	-1397	-1820	-827	-672	-1582	-859	-1421	-1023	-706	-1392	-2025	-1383
L06175_at	-26	159	-23	147	636	64	-36	185	290	166	183	-61	95	47	-199	168	-66	-89	87	421	-195	-254	-8	-410	35	-27	-92	3	-303	-101	121	-107	-151	-64
L06419_at	-137	-563	-806	-485	-838	-350	-381	-552	-447	-291	-8	-310	-296	-295	-25	-143	-470	-74	-180	-231	140	-1273	-345	-740	322	-74	463	372	275	-774	-317	321	-1669	-695
L06499_at	36200	28622	28380	37774	15390	29500	31076	36329	29313	22116	29051	31530	23802	27087	19932	17049	27923	44125	38545	36150	19842	23458	36297	20000	31321	37108	39663	33011	37374	27138	37795	20306	49267	41778
L06505_at	5175	11659	9357	12156	10879	7507	14993	10811	7234	12188	12674	12417	12998	9548	13356	12173	14236	19612	11994	8121	14330	13363	14807	12220	12117	16411	9421	14021	9042	14134	15172	12165	14243	12429
L06633_at	43	102	190	-191	78	59	106	7	-66	2	59	129	385	281	343	654	27	27	-23	-83	152	402	152	156	60	-23	9	9	-4	231	-13	197	103	108
L06845_at	-183	-288	-255	287	176	-81	162	605	696	-168	-27	-167	38	-45	745	134	250	-302	-298	-20	-110	110	-826	-892	578	-84	-528	-418	-34	-450	202	462	-48	627
L06895_at	-519	-977	-541	-300	-376	-877	-468	-499	-536	-387	-401	-638	-250	-321	-318	-279	-162	-584	-798	-546	-319	-534	-347	-714	-193	-538	-714	-463	-541	-356	-343	-979	-1626	-704
L07033_at	436	360	226	195	469	492	231	163	188	151	261	122	177	215	406	225	162	364	365	172	174	452	207	222	430	224	472	293	253	178	178	374	612	259
L07044_at	26	-229	294	178	227	-69	54	-36	13	-20	70	-194	94	89	73	263	111	82	79	114	-80	159	16	83	-54	-92	-77	-80	-6	117	82	29	441	-37
L07077_at	50	-35	19	37	85	112	37	14	-22	-14	-5	52	40	25	28	-10	50	24	69	91	-11	42	-34	38	-24	51	3	44	41	81	21	27	143	-90
L07493_at	111	311	311	311	568	276	428	225	289	344	213	140	97	62	357	261	215	229	180	271	203	279	295	83	299	123	142	236	175	194	273	103	319	215
L07515_at	299	61	4	50	69	145	433	197	274	-69	85	12	-40	17	168	3	-29	37	23	86	21	78	36	54	160	-312	-151	66	-52	-33	228	55	138	90
L07540_at	-342	-912	-279	-208	-397	-1029	-311	-521	-200	-488	-288	-270	-280	-273	-215	-204	-249	-454	-489	-259	-323	-590	-438	-795	-436	3	-726	-391	-591	-527	-230	-625	-1176	-620
L07541_at	9	8	49	35	133	119	90	79	57	80	49	74	25	53	117	48	31	87	87	86	14	158	46	91	222	245	83	109	99	55	56	74	119	94
L07548_at	545	585	293	355	432	609	117	74	256	361	245	154	150	186	242	339	155	421	651	231	220	604	241	391	689	416	324	604	567	612	436	504	585	213
L07590_at	65	232	29	90	62	48	56	60	91	38	66	78	43	29	-5	31	36	24	-33	76	38	67	8	124	60	-9	15	69	-32	48	147	82	-135	81
L07592_at	-671	-190	142	-140	-1	-985	23	-362	-478	-83	-252	-573	-22	-463	61	191	-148	-152	-468	302	48	-184	-333	-994	395	-424	-355	-180	-316	-293	78	-400	-506	-150
L07594_at	-89	-14	-94	-113	-22	-55	-10	-93	103	44	10	-24	-47	46	20	-9	46	-74	-100	-15	62	34	-56	20	-28	-104	-142	-60	-34	-81	65	33	-105	-25
L07597_at	-31	320	-85	378	1068	21	745	62	180	293	547	32	7	-89	2269	1081	-73	426	59	43	803	-42	80	178	0	78	-225	30	-179	197	93	435	314	764
L07633_at	5453	2295	4595	3992	5709	4027	2917	1776	4192	3673	2515	2134	4550	4345	6682	6179	4010	2673	2420	2724	2753	1768	1975	2544	2936	1562	2664	1635	836	2440	1832	3285	1740	2743
L07738_at	-345	-33	-572	-193	-84	-287	-352	-423	-4	-289	140	-261	-260	-449	-183	-483	-145	-172	-164	-805	-324	-521	297	-808	-126	-304	-126	-114	346	438	-165	-182	-135	57
L07758_at	210	497	290	302	584	678	521	60	130	119	142	284	474	666	1108	766	324	376	198	218	98	678	142	207	467	251	176	155	242	257	328	429	487	187
L07765_at	212	291	-53	-42	158	331	216	266	397	197	160	165	144	143	160	131	262	97	224	122	556	158	237	371	155	165	293	47	218	397	182	358	441	294
L07868_at	-31	-20	-105	-94	-4	108	14	-31	26	-15	-10	-12	-20	25	58	-25	5	102	-12	48	-6	149	44	-13	-252	-49	21	36	15	79	13	71	84	108
L07949_at	21	8	-4	-25	5	-5	-4	-28	13	31	18	1	-25	-9	12	23	-10	-9	87	25	-10	-11	36	45	-17	25	80	20	10	9	52	-25	-35	4
L07956_at	-101	165	33	401	843	1	364	276	99	-38	226	111	1	143	847	459	47	197	33	294	188	-45	193	44	548	84	-24	252	13	100	84	192	170	90
L08069_at	1272	200	724	806	3414	189	959	995	1042	1372	980	448	1857	1723	1620	1601	795	279	239	518	4	338	168	476	614	169	160	218	1020	589	732	775	-81	155
L08177_at	-96	-181	-37	-23	-80	-82	-57	-98	-25	6	-12	-44	120	15	8	55	-68	-54	-30	-22	-34	439	10	-23	-56	-29	-49	33	-97	93	-71	337	-113	-23
L08187_at	939	585	743	531	692	1473	582	545	618	507	425	573	665	839	576	759	576	506	636	577	341	1150	824	850	710	206	893	428	940	597	399	824	1233	551
L08246_at	1018	128	1726	1092	1415	521	961	612	554	3889	1524	2111	3808	1976	4178	2570	3570	319	167	424	1066	4766	3702	2996	1150	455	1533	494	5487	7003	1141	3392	3074	2787
L08424_at	-74	-42	-77	-58	-126	-139	176	57	-47	-23	23	-68	-20	-65	4	-95	12	2	23	73	-121	-81	-28	-109	-23	-15	-77	98	10	46	21	13	-5	27
L08485_at	21	106	8	44	9	-9	-4	40	87	-41	-18	0	-1	-19	6	84	10	62	36	83	38	35	8	29	0	-3	34	42	60	1	41	7	70	-76
L08488_at	183	86	-102	2	45	216	-12	-233	77	88	-109	-13	153	-78	41	57	-31	107	84	27	11	17	26	116	102	161	139	157	8	79	71	287	268	268
L08666_at	1185	961	2404	920	1519	752	829	773	871	629	554	406	1347	1126	2796	3124	716	808	574	381	577	2855	1454	2312	1219	847	939	983	1441	1029	1443	1315	688	722
L09190_rna1_at	166	194	99	88	120	239	68	108	38	121	46	91	78	78	85	157	122	119	144	147	90	137	185	78	364	82	448	58	205	66	60	40	347	122
L09234_at	-41	-23	-11	0	-9	-96	-7	-110	-78	-110	-10	-27	-6	-1	-32	-7	-44	-24	74	40	-65	-89	80	-37	-49	15	-108	-87	-4	-55	54	-39	-81	34
L09235_at	190	49	89	226	185	200	195	180	13	-71	121	88	57	142	135	233	126	114	172	50	24	309	207	207	282	149	83	36	149	67	134	227	306	164
L09260_at	350	486	438	491	1031	853	799	665	867	710	713	628	510	451	1302	946	498	601	450	719	596	680	356	374	768	345	374	421	400	421	973	575	439	539
L09604_at	519	2094	2704	2343	4695	2696	2236	1360	389	3667	2053	1927	1329	2060	6383	6589	2956	2084	1452	5348	6103	4377	5849	6027	3024	2028	3118	591	2154	3794	995	4867	3226	4184
L09708_at	19	446	228	46	95	494	95	72	-41	13	36	143	43	145	123	215	43	57	368	205	981	186	223	153	59	267	293	269	283	200	56	573	333	727
L09717_at	43	-7	1	54	141	-4	23	-28	-11	-9	24	-1	65	166	142	88	117	-19	118	43	229	371	187	129	277	159	126	218	151	116	36	256	54	217
L09749_at	-48	-106	-45	-138	-83	18	-23	14	-142	-163	106	119	47	-102	27	-6	-61	-74	-121	20	-4	-245	-100	-189	-38	-39	-200	-228	-82	-21	-43	-52	-121	-171
L09753_at	-50	-139	-82	-130	-136	-132	-34	-57	-254	-728	-96	-55	28	-37	-207	14	-80	-54	-87	-83	-106	-327	-132	-167	-101	-70	-364	-45	-195	-181	-69	-107	-409	71
L10035_at	-190	-112	30	75	1	-49	-123	-156	-155	-262	51	32	62	89	144	31	-36	-2	90	-73	50	-61	42	-22	109	-129	-64	4	54	-47	-104	6	-56	-48
L10102_rna1_at	4	86	82	-201	-3	76	-34	-19	-7	-108	5	99	32	74	6	0	-9	-27	15	50	64	-8	-16	204	182	-180	64	4	47	-120	-45	128	78	115
L10123_at	26	77	42	79	106	183	28	-33	118	235	0	6	22	109	154	67	-36	159	131	5	117	-8	56	104	43	200	52	95	104	55	-10	40	227	39
L10284_at	1728	2336	2621	3107	3417	2844	1956	1576	1550	1958	1494	1534	1302	2095	3965	3358	1680	1715	2152	1179	1495	2292	2355	2908	3611	2018	2111	3356	1634	1872	2292	2993	1640	2511
L10343_at	113	206	16	4	109	233	78	72	37	131	20	-26	163	251	178	191	164	197	301	78	132	-43	114	-23	157	-9	238	49	205	126	-41	138	656	150
L10373_at	569	282	702	489	1084	105	14	718	1105	154	142	157	146	494	1290	7	478	-167	195	373	90	5	148	142	593	-3	-30	217	110	234	49	312	284	53
L10374_at	-79	-2	1	25	14	199	6	60	-63	48	-27	15	12	-30	53	-40	-9	54	126	106	42	-2	94	64	4	-7	-21	-12	65	99	10	67	-119	16
L10378_at	902	191	829	426	712	512	768	466	661	634	495	547	517	591	1100	1062	258	644	679	299	377	885	514	636	980	562	1072	452	550	391	315	775	479	544
L10381_at	-118	-73	-84	29	17	-176	-20	-98	-71	-105	23	26	-30	-59	-6	45	-103	-17	-66	-7	0	-56	-22	2	65	-43	-132	-15	-162	-136	-136	-102	-119	-164
L10386_at	265	-250	-1014	-321	-96	270	40	-1028	361	-65	-1	-143	-81	-123	-721	-216	-123	267	319	-330	277	-429	-225	210	400	-3	-998	-336	-17	107	-163	-244	487	243
L10403_at	-246	-339	-255	-18	-174	-388	-43	-223	83	-195	-75	20	-180	-301	-312	-208	-167	-354	-167	-119	59	-315	-205	-185	-84	-58	-370	-126	-316	-589	-236	-87	-425	-359
L10405_at	31	367	22	52	54	279	95	146	91	2	-34	37	99	49	68	19	237	34	41	165	146	31	74	103	79	-1	247	69	-2	126	67	221	444	180
L10665_at	217	5	78	-46	35	-68	86	161	32	70	31	63	110	97	106	-40	107	152	43	83	43	114	122	122	-65	37	-34	63	147	55	30	83	225	185
L10678_at	-178	-263	-52	-88	-7	-41	-75	-100	-100	-77	-49	-85	7	13	-35	-69	4	-112	-139	-81	-69	-85	-199	-219	-87	-33	-92	-104	153	-83	-39	-200	-265	-268
L10838_at	3287	717	2752	1357	3511	2166	1836	1718	2226	2151	3358	2241	1604	1622	2558	4008	1475	1026	1333	1372	170	1651	1770	1367	1586	959	757	766	1166	1081	1925	1244	932	790
L10844_at	57	121	-145	-323	-255	126	-150	-40	-323	-234	23	43	-183	-370	-247	-237	-49	-164	-494	-119	-83	-143	-96	-138	-578	-7	-145	-195	-36	-174	-99	-49	-67	-317
L10910_at	427	576	1089	853	1166	336	516	288	259	270	163	235	798	1437	1716	985	1049	157	182	406	145	1484	623	335	288	106	145	190	739	304	567	344	2201	384
L11005_at	-33	-55	35	-29	-38	190	28	103	37	69	8	20	-34	-58	94	105	21	82	115	-40	107	-23	26	6	199	64	12	88	-47	-19	6	-40	43	-62
L11239_at	72	-140	324	262	385	-212	-136	495	-44	-1	-1	252	-157	-55	-13	172	81	-72	-82	-45	-67	205	44	-189	-300	-45	-117	57	177	0	78	-185	-225	97
L11285_at	989	705	876	876	1248	947	1015	1007	1111	459	850	1318	917	838	988	570	915	1345	1145	732	1529	1475	1174	1212	978	752	1264	829	765	366	867	1079	1759	1570
L11329_at	-1530	-825	102	21	-792	-482	-608	-158	-554	60	57	623	-278	-38	-224	624	534	-476	-896	-99	58	-1283	223	-842	-1022	-656	-429	-1000	-1413	885	173	147	-1865	-150
L11353_at	263	-29	6	-159	166	42	-195	-76	-26	-304	-82	-81	-72	171	156	31	47	-217	-77	-241	45	45	58	108	-286	102	-74	-188	-173	81	-67	-41	-10	-76
L11369_at	0	-335	-370	102	-294	-19	208	271	66	-100	270	306	-237	78	-34	47	53	97	272	287	12	-303	-124	-123	724	426	105	261	309	177	-17	231	376	312
L11370_at	1344	1926	1046	924	1112	3042	690	661	885	1032	457	1041	712	907	1032	839	568	951	1241	782	642	1767	868	356	852	713	794	753	1651	1384	478	1818	3055	1415
L11372_at	-123	163	62	-46	94	-2	61	218	20	12	-24	-116	7	15	33	17	57	12	77	134	24	143	22	146	96	-41	129	-71	34	195	-110	270	360	115
L11373_at	1515	566	832	1286	2291	2074	1681	817	963	1568	867	733	910	905	2643	1350	733	2728	1434	803	492	1234	788	1321	952	528	1764	805	1166	967	484	1518	1434	750
L11566_at	10206	12307	8948	8834	13261	10583	16198	10016	14610	17990	12937	12799	14332	12169	12267	14631	9118	12627	11440	7724	16925	12971	10219	15252	13323	9585	6926	9332	8168	15505	12225	11676	4925	9429
L11573_at	-21	46	15	35	15	-66	-34	4	8	13	24	-43	4	3	-27	-37	4	-64	118	33	38	-49	-18	-79	-26	-74	30	15	-15	-5	10	-52	130	44
L11669_at	287	248	1032	374	785	106	912	725	200	931	420	210	668	1675	1554	1655	1249	456	-84	587	1362	2522	1615	1814	1674	2272	324	2296	2834	870	354	1067	2583	1204
L11695_at	-125	13	128	-107	6	-229	43	-50	-121	-112	-40	-61	-47	-2	-40	-11	1	-132	-90	-78	17	-5	-68	-73	-99	-147	-46	12	-184	-182	32	-80	-124	41
L11708_at	357	161	-74	52	154	377	109	69	7	89	25	103	19	167	235	50	-54	72	-10	53	81	264	211	133	205	206	179	222	123	170	63	195	319	97
L12168_at	1571	2103	1379	1987	2435	3558	2185	1285	1814	1591	1389	1568	1666	2428	3132	2568	1910	1655	1704	1601	3700	2354	2377	3748	4050	1702	2809	1833	2405	2521	1171	4917	2849	4033
L12350_at	86	35	105	-27	136	-14	6	64	40	43	51	30	72	115	40	159	51	22	146	27	100	72	138	3	20	110	148	-122	73	62	-13	27	29	108
L12392_at	1313	825	924	834	1087	1539	494	675	701	765	763	542	904	971	827	1176	794	738	1032	579	783	1589	1397	1213	1092	664	1041	455	1166	951	428	1526	1718	1406
L12468_at	98	114	34	182	110	141	59	9	50	-32	-10	41	55	110	90	79	62	-14	139	20	26	50	42	48	146	53	9	42	119	101	39	138	67	139
L12535_at	86	442	352	296	433	371	131	187	97	238	140	184	117	250	438	544	182	119	54	5	344	177	187	143	310	143	389	122	231	220	291	422	216	296
L12701_cds2_at	164	89	138	105	1	-129	86	-201	171	2	95	88	-95	-10	26	-11	-73	-137	-146	-109	92	162	-84	177	-149	-182	-64	-53	-195	-50	-65	184	-238	-104
L12723_at	311	-13	35	176	332	213	217	281	523	293	232	154	124	459	612	585	286	107	74	40	76	220	160	573	411	196	21	133	17	181	239	270	73	118
L13042_at	207	229	116	94	100	465	46	88	78	148	176	69	61	46	68	-16	88	152	-12	198	68	177	231	92	40	198	330	169	236	179	-43	187	441	185
L13197_at	115	-188	-38	323	95	85	21	14	-57	-71	80	146	162	39	25	102	-1	159	74	190	105	279	-46	320	-32	-68	-102	-12	88	244	52	119	300	514
L13203_at	1549	547	702	1239	702	1393	333	271	237	201	414	250	203	786	257	881	546	704	1261	277	69	1077	104	302	721	518	500	50	825	452	84	1193	1163	725
L13210_at	905	-857	716	-2	1242	-35	-446	-7	7	784	522	795	578	78	435	1018	3406	-743	417	1382	732	375	1641	3425	241	1138	12	131	-398	25	-280	-257	387	-551
L13258_at	67	-20	-110	94	-44	-5	-20	-81	-547	-315	36	-30	-18	57	-21	-79	-35	-39	72	-45	-70	96	-209	-9	-51	-41	-30	-106	30	79	-15	112	-431	55
L13278_at	67	216	100	176	461	119	118	84	16	86	69	117	25	1	179	91	1	-4	33	144	3	-21	-80	38	76	-29	64	9	-34	-17	67	87	113	113
L13286_at	-41	-45	30	-10	11	-105	18	24	-109	-83	-15	-3	-105	49	-36	-12	-50	-39	-77	81	-35	-57	-78	-3	-15	-180	-80	-82	-52	-7	13	26	-233	-23
L13329_at	-101	52	31	25	76	22	46	-185	-10	65	36	44	81	15	36	85	57	17	33	-96	51	136	146	114	17	106	30	11	56	18	26	10	300	118
L13391_at	-84	-57	59	203	3	-133	259	33	-93	377	132	97	537	183	123	2031	1569	-84	-36	-45	401	961	-64	215	-23	55	494	111	366	1488	273	710	-100	618
L13434_at	786	683	649	456	550	696	511	36	507	559	369	343	572	709	737	797	707	371	419	307	575	1077	734	544	728	231	578	145	1077	367	443	385	165	458
L13436_at	24	-161	406	109	262	789	57	245	-83	-92	-10	191	267	193	65	224	133	421	383	208	380	164	-42	-36	-63	-155	714	245	615	292	-13	222	-84	189
L13689_at	258	531	423	474	998	230	324	336	508	343	47	95	561	618	2229	799	250	129	257	193	208	987	233	280	829	271	333	572	487	136	204	281	444	1392
L13698_at	-7	-7	67	-10	7	146	-18	211	23	126	-37	18	35	15	17	24	-29	29	23	30	-4	-65	-52	-21	65	149	-154	71	-26	97	19	-36	-65	41
L13720_at	-1011	-1136	-1176	-743	-912	-1431	-471	-1153	-1030	-1088	-586	-836	-905	-813	-983	-964	-636	-696	-800	-526	-706	-1795	-1116	-1100	-829	-583	-1162	-379	-1001	-819	-849	-841	-607	-310
L13738_at	-185	610	337	548	1116	606	616	1360	453	559	593	77	472	611	583	456	1013	257	623	1415	107	485	537	292	233	176	1007	325	253	345	228	1224	3150	2302
L13761_rna1_at	236	383	427	180	502	397	289	173	299	357	179	151	328	474	606	402	350	122	254	205	176	556	440	669	614	214	250	306	485	302	386	563	482	491
L13800_at	41	232	95	477	208	133	239	158	216	1	82	44	42	79	275	218	167	107	146	35	61	183	152	181	138	11	43	93	73	84	58	156	382	333
L13848_at	663	390	1220	586	791	797	879	906	843	649	541	581	860	1145	1437	948	722	294	412	193	124	966	396	472	636	381	296	298	533	384	665	628	425	419
L13852_at	2761	2933	1112	1559	1297	1739	1967	1165	2638	1676	1124	1760	1409	1194	3184	1484	1320	1452	2817	3830	1022	1933	1462	2162	2579	1560	2475	1584	2093	1490	532	1995	14750	2747
L13923_at	424	406	154	296	256	461	173	69	26	155	223	228	168	253	266	160	219	149	365	261	166	377	464	223	247	235	315	329	270	199	158	605	729	407
L13972_at	586	464	808	544	642	767	231	324	299	310	394	400	390	505	151	312	673	259	515	129	78	858	689	634	205	198	707	247	383	268	152	271	902	590
L13977_at	181	180	109	147	377	501	125	122	-88	-1	129	184	99	27	507	557	98	-134	-64	-96	421	-19	358	369	138	414	272	23	203	136	119	752	-113	1042
L13994_at	-306	-221	-369	-224	-215	-598	-165	-197	-299	-252	-154	-131	-217	-318	-355	-319	-196	-277	-164	-180	-165	-467	-271	-358	-241	-206	-247	41	-277	-144	-134	-604	-452	-291
L14076_at	502	614	548	590	1227	457	743	487	597	507	373	227	694	1273	1105	701	779	386	324	536	118	1446	667	564	874	408	275	521	405	362	328	694	1867	1044
L14269_at	171	101	2	92	68	69	3	24	-157	-146	70	58	36	33	22	-22	43	49	2	50	-11	-14	-32	71	-28	-55	18	49	71	63	10	74	-21	60
L14542_at	-144	-46	-4	-27	-29	-72	39	-72	-41	-24	2	-85	-73	-81	52	-39	-62	-62	-43	-2	-8	-43	-36	-7	-96	-15	-15	-115	-23	25	6	-54	-84	32
L14565_at	101	-693	241	199	313	401	184	-43	8	-670	265	57	-42	502	32	-155	96	104	-252	-7	-628	456	-86	170	38	359	479	45	169	-489	43	167	-824	-544
L14595_at	-514	98	-199	-63	-55	-250	-147	-341	-42	43	-151	-35	-284	-379	63	-152	-21	-154	-43	-190	-44	-7	-368	-311	-182	-76	-272	-280	-314	-105	-21	-159	-246	-136
L14754_at	898	670	788	443	781	992	563	648	335	117	451	708	464	175	331	123	393	629	548	355	298	1099	667	723	481	265	268	260	799	214	328	722	1941	729
L14787_at	84	45	313	130	233	229	540	137	108	261	88	91	201	193	231	328	138	147	154	73	92	68	168	181	123	58	213	63	227	152	76	90	67	-4
L14812_at	439	204	204	250	294	391	375	293	216	313	205	269	313	283	346	487	188	274	198	104	201	267	323	466	302	237	278	26	251	253	136	61	341	377
L14813_at	2276	2932	3112	2446	2648	4390	1782	3545	1992	2850	3023	2696	2154	1915	2193	1972	1620	2224	2683	1985	2388	2624	3113	4052	2804	2126	3690	1949	2288	1651	1332	4054	3738	3396
L14837_at	144	109	67	-2	10	146	1	-21	83	100	75	102	7	67	73	87	23	117	121	149	28	76	42	139	130	98	111	7	127	56	84	96	151	81
L14856_at	651	818	366	407	571	1041	458	459	622	648	721	624	530	427	481	573	436	831	772	549	907	1184	957	897	681	554	522	753	455	589	323	637	1407	558
L14922_at	77	42	178	6	579	101	48	-45	-14	26	15	63	141	133	0	233	79	17	-28	12	-51	257	-26	7	34	0	-30	98	-67	132	82	23	51	23
L14927_at	-646	-3042	-1717	107	-1721	-2265	-81	-93	-950	-430	-1016	-1403	-450	-137	-862	475	-288	-486	-602	-58	-29	-1429	-712	-964	204	340	145	160	-734	-345	-562	-834	-1808	-1888
L15309_at	246	177	117	100	201	289	70	288	109	132	103	52	104	122	147	122	69	152	265	53	67	62	76	260	176	13	95	99	270	111	30	207	303	233
L15344_at	260	-445	-380	-264	-170	-1205	45	-192	-358	-363	-194	-326	-220	-283	121	-134	14	74	-144	-378	155	-39	-571	25	305	-229	58	-413	-78	-72	-475	133	271	50
L15388_at	-335	191	-347	16	45	-876	-580	-516	-461	86	-124	-228	-138	-78	-147	-412	415	2	-739	-709	-149	13	12	-1267	233	-176	-395	-442	-251	-95	-241	-953	-967	-85
L15409_at	432	73	116	166	310	521	197	52	284	233	236	171	378	470	397	336	294	257	316	302	122	293	225	591	414	212	142	363	344	128	171	299	149	291
L15440_at	-1407	-1191	-1794	-960	-1620	-3409	-1235	-358	-935	-1574	-993	-1362	-1129	-1562	-2079	-1263	-1190	-1373	-1331	-1298	-1531	-1471	-2186	-2566	-1552	-1061	-1780	-1659	-1759	-922	-1006	-2435	-2532	-1568
L15533_rna1_at	-33	-52	92	86	-25	112	-31	-79	-44	77	-30	-17	-30	-29	10	-39	-2	14	-10	99	-18	-31	-26	194	-107	-98	9	-25	15	7	-126	-27	2	88
L15702_at	1419	701	1526	869	1308	1814	621	1329	431	359	707	915	730	885	1030	1096	568	871	1048	808	444	1830	1212	1314	1117	725	1431	832	1179	1129	380	1504	1041	1561
L16464_at	671	200	138	516	116	833	178	329	78	25	200	278	213	387	79	263	55	456	476	50	117	388	177	300	160	400	831	360	149	281	106	656	265	278
L16782_at	296	70	235	94	161	411	158	158	-1	-18	128	81	122	158	69	125	12	209	262	99	94	197	82	55	104	33	367	82	177	117	84	181	146	196
L16842_at	999	382	981	752	1450	661	1238	733	1304	753	732	581	844	822	2374	1014	645	1160	368	1131	2705	662	852	683	1710	650	751	802	381	1076	1186	1812	694	1227
L16862_at	1593	1320	898	754	1466	2673	1127	1163	649	692	791	1072	1216	1609	912	1492	839	1378	1632	1133	1460	115	792	1318	1613	1847	1211	1173	793	1721	199	2239	1946	1600
L16895_at	156	679	58	67	58	272	137	108	166	125	112	108	47	26	82	16	4	87	66	17	40	180	94	145	157	82	21	66	169	159	-23	270	341	127
L16896_at	-164	74	-13	84	43	-465	147	-120	109	-964	108	77	113	-121	154	36	-85	64	208	129	-108	25	201	-64	104	13	330	112	-52	-167	8	565	715	164
L16991_at	79	483	452	-191	177	903	214	-278	78	-156	190	-51	437	203	573	208	-98	262	334	188	118	-261	-106	462	-121	39	-278	-36	-240	-252	152	172	460	-134
L17128_at	147	172	-19	84	147	136	-32	108	26	81	56	60	98	65	60	83	115	127	213	-25	344	246	68	68	12	82	136	-3	195	252	86	190	317	463
L17131_rna1_at	4147	1320	4245	4215	5576	1903	4675	2374	3197	1090	1719	2156	3150	4807	4030	3737	3683	10185	3172	4631	3249	5773	4097	8158	7386	6621	2707	3602	5316	6699	4012	5198	4305	2655
L17325_at	-171	-68	-40	-21	-64	-102	-23	-69	-126	-29	-80	-30	-44	-57	7	-16	-38	-9	-69	20	-73	-45	-114	-5	-10	7	-117	11	-121	-99	-41	-63	-184	-67
L17327_at	267	298	434	109	450	404	242	377	180	406	200	297	337	25	27	536	359	172	203	274	26	539	518	91	-135	19	139	9	398	281	210	213	298	403
L17328_at	149	163	109	121	216	264	87	93	-87	-20	103	43	128	179	130	135	110	117	265	119	34	243	177	129	151	137	157	118	212	97	60	194	365	185
L17330_at	-62	-120	-185	-58	-64	349	25	-156	-8	1	49	68	159	191	265	302	76	252	167	195	102	25	-30	300	7	86	-3	153	130	144	-221	-192	-466	-238
L18960_at	881	1534	1583	899	3291	1202	768	685	659	806	629	943	812	1358	1697	1580	495	686	633	584	379	1299	840	826	671	493	500	355	801	852	704	1010	1019	435
L18972_at	560	390	456	168	503	753	341	485	498	370	339	403	340	487	615	376	361	252	414	289	436	488	339	586	322	422	513	459	338	362	371	528	683	657
L18983_at	1774	2642	1614	1229	1983	2926	912	1035	1285	1551	950	1229	1405	1397	1314	1694	1126	1380	1823	927	854	2164	1699	1983	1320	1354	1851	1200	1959	1027	745	2262	5335	2752
L19058_at	224	202	29	37	155	260	-1	7	-13	239	-4	32	6	109	17	18	95	99	108	-40	-22	1	46	-32	157	92	163	111	266	203	47	9	54	-57
L19063_at	-135	-35	-60	-132	-114	-294	-46	-60	-8	-47	-51	-35	-37	-67	-72	-54	-106	-87	10	48	-72	-243	-118	-102	35	-19	-210	-85	-147	-103	-89	-106	-216	-122
L19067_at	572	818	1042	531	769	1179	911	778	633	740	635	768	1357	1298	1450	2094	1599	776	623	246	1811	2080	1064	645	788	249	707	612	1716	852	519	822	1791	963
L19161_at	680	55	858	434	526	212	381	810	465	139	550	202	433	395	646	246	396	282	360	177	-40	209	150	123	250	542	392	23	240	92	291	132	314	169
L19183_at	111	140	181	170	498	280	319	192	300	348	155	72	72	97	366	211	178	184	401	111	100	-99	106	108	389	196	154	142	160	21	228	127	325	108
L19267_at	847	488	-110	874	1118	488	386	923	569	134	89	142	210	999	-126	64	1223	134	993	172	674	1570	895	-109	765	7	680	85	260	334	430	835	2160	1561
L19297_at	26	-190	-77	-117	-115	-334	-26	110	5	-14	-17	-1	-117	-166	-111	-192	-32	-62	-90	-99	-53	-338	-132	-341	-303	-39	-71	23	-212	-124	-8	-218	-425	-113
L19314_at	531	202	280	279	229	326	277	374	115	176	196	89	150	121	261	278	516	426	262	223	17	295	152	218	332	247	559	104	221	294	195	275	157	312
L19401_at	214	222	138	-4	115	118	86	122	155	269	49	92	107	94	114	73	59	77	95	109	37	151	136	99	-79	161	228	130	67	70	108	115	347	120
L19437_at	1105	1468	1931	2866	1841	1273	1673	2007	1654	1531	1289	784	859	919	2472	3119	1565	1590	1246	1987	4850	2283	1949	2237	2268	2763	2061	2312	1770	3072	2086	3356	3085	3588
L19527_at	12364	17493	13078	14840	17369	20723	15082	10206	15260	16473	16934	17081	16234	14049	13711	15326	10996	11291	12795	11957	19037	15431	12261	16166	18622	12956	9514	17206	10553	15379	12129	17219	8894	13710
L19593_at	48	42	4	71	77	118	75	105	74	80	-1	66	38	-11	56	44	-1	-72	92	101	1	82	-20	93	101	112	117	109	56	-2	13	101	21	155
L19605_at	1429	1215	1262	603	1005	2097	721	834	1263	846	623	1421	1765	1962	1418	2248	2704	993	842	1408	4088	2138	1816	1871	2101	1138	1870	1744	1127	1937	1347	3119	1984	2509
L19686_rna1_at	1337	2052	1244	2521	4805	1582	3581	995	3190	3183	1965	3363	1297	3218	2726	2882	3181	3220	1429	1021	5696	1577	2170	2053	3284	1812	-361	379	1480	3867	5857	1674	384	722
L19711_at	-77	-79	270	37	295	-108	205	218	47	173	41	117	110	290	276	331	1	187	-48	-45	102	525	114	296	788	202	673	72	-32	-81	106	160	-62	62
L19778_at	7	71	16	-44	38	-2	32	-4	-42	-13	5	29	3	61	70	16	-19	62	-103	12	-19	35	26	-2	49	53	83	-7	67	79	-8	-10	24	71
L19779_at	19693	1033	4481	2904	5431	3984	3844	3966	4431	21084	13488	12168	4670	5834	7643	4079	2598	639	1238	3927	7689	11468	15950	17961	2993	4086	3916	501	20633	11733	1260	3508	8851	2717
L19783_at	74	42	58	107	51	81	76	31	1	64	96	41	153	145	245	204	155	102	82	68	54	200	30	-32	17	43	-6	99	36	39	280	88	-2	62
L19871_at	1028	108	268	279	85	319	4	84	-117	885	112	236	617	65	299	609	388	4	-46	-15	-16	24	181	560	-68	60	228	53	1714	752	69	247	2	50
L19872_at	-55	411	62	58	96	-18	9	21	-28	66	-4	26	299	146	166	64	343	-2	-51	45	-16	495	303	664	503	-5	24	-55	268	329	17	402	699	261
L20010_at	678	890	1735	1328	2023	1166	1687	1194	1249	958	1163	1208	1241	1968	2223	1848	1617	1075	751	1199	1144	897	752	653	1215	670	531	399	1174	702	1143	1233	1398	308
L20298_at	311	1466	714	1674	2235	1263	1692	670	1067	835	438	669	570	635	4400	1870	1455	898	903	518	843	1457	760	1088	988	398	401	831	717	223	462	521	1019	1047
L20316_at	1380	1276	1097	699	1587	1445	691	663	624	532	801	1002	602	1151	1075	1232	671	671	945	556	835	1984	708	1655	774	853	593	648	1302	723	434	2079	2862	868
L20320_at	28	51	110	-16	257	-39	129	132	44	63	103	77	176	221	257	270	249	4	-5	53	51	418	126	215	68	9	-34	-25	71	68	186	90	32	92
L20321_at	-41	11	20	60	160	21	86	38	63	75	49	1	28	-5	52	92	13	62	48	15	-18	15	-48	-22	-56	55	-194	-39	2	44	6	35	-8	69
L20348_at	65	-11	152	-27	112	149	-26	60	19	193	4	20	85	53	152	153	110	-34	-15	48	-45	-33	78	13	57	17	157	41	123	-34	82	73	-16	-53
L20591_at	-4	43	42	-46	47	35	57	766	115	89	60	-32	43	-9	113	15	8	67	151	38	19	31	48	12	24	112	163	701	23	-14	82	11	56	34
L20773_at	864	794	846	567	1762	717	644	495	914	828	952	617	924	946	1425	1136	1031	426	723	927	643	993	770	750	531	432	417	688	806	813	841	780	1187	602
L20814_at	55	131	81	71	95	64	32	-144	32	55	86	57	98	61	37	121	89	7	79	40	-3	30	24	80	53	94	154	79	28	29	45	111	59	46
L20815_at	760	323	276	115	399	629	234	564	237	183	334	301	310	223	285	462	414	284	357	305	284	1053	343	587	378	432	571	326	442	431	204	436	1051	590
L20826_at	65	311	261	111	206	203	100	293	-151	-139	72	69	127	209	109	119	68	219	144	58	43	270	168	236	124	-72	231	217	270	91	54	140	452	164
L20852_at	67	24	47	178	19	183	-4	-2	-85	-157	12	27	88	27	74	34	-2	74	43	78	-72	175	36	76	71	112	15	-120	110	-25	-32	206	27	67
L20859_at	-106	-86	64	256	-21	-58	176	103	171	-13	56	12	100	-3	3	2	-57	-47	5	-30	-66	289	-26	115	107	-62	244	1	-110	-29	106	8	246	27
L20861_at	86	61	141	56	64	242	59	180	90	120	70	88	78	135	173	101	76	74	180	50	-5	-36	185	218	31	47	77	104	119	122	-2	111	317	106
L20941_at	4272	461	4866	2422	3904	2077	1623	4646	3251	3457	3781	1878	3302	4953	3772	6157	13545	1275	1748	1382	11562	7451	6201	9830	2318	1096	4367	591	4105	12218	4924	8030	894	4793
L20971_at	144	292	4006	485	1205	189	25	1403	155	1271	1065	171	1042	1761	742	1893	1500	-74	283	244	-18	175	382	276	48	47	293	166	327	735	91	363	111	53
L21715_at	-210	-171	-63	44	-65	-166	-139	-177	-213	-136	-14	-38	-101	-97	8	-61	-32	-67	23	-68	-32	-210	-209	135	-168	-214	-27	3	-166	-115	-143	-39	-37	164
L21893_at	613	1409	511	439	564	843	190	206	275	280	144	233	310	567	175	228	313	486	437	287	378	745	585	528	461	471	723	456	522	441	189	690	1279	349
L21934_at	12	38	63	29	58	75	53	52	-41	76	-2	60	23	53	40	77	8	22	15	15	-32	66	34	109	32	-35	102	60	95	-39	39	57	59	23
L21936_at	634	550	308	588	843	813	743	634	865	783	246	270	496	283	1372	1314	651	209	406	218	482	354	360	190	671	190	262	228	104	300	308	421	390	396
L21954_at	1052	682	666	701	1033	524	812	1687	1916	564	931	765	984	1247	908	1548	1755	1031	478	1019	10615	1766	1693	2728	4969	3451	2599	5048	645	3152	849	7864	539	5562
L21993_at	-521	-366	-843	16	-252	-1098	-485	-14	-354	-646	-437	-575	-588	-565	-539	-391	-490	-292	-471	-424	37	-636	-587	8	-63	-68	-374	68	-832	-632	-30	-308	-539	-74
L22005_at	-475	-433	490	-287	-244	-1075	-125	-124	8	-166	-17	94	-168	111	-38	-4	-141	37	-195	-231	-91	15	-168	-510	23	35	-225	-256	-348	-271	-47	-154	-688	-688
L22009_at	4185	1600	1964	3271	2561	4135	1772	2579	2192	1609	2549	1805	3556	2411	3023	1998	3249	1934	3540	1342	443	3350	1932	1610	2714	1991	1288	1947	1499	1696	1693	2598	4221	1941
L22075_at	200	-70	465	29	64	24	-25	16	51	44	138	89	273	189	66	740	393	-19	-43	104	-11	258	549	338	57	-53	21	6	45	130	115	-87	37	46
L22206_at	103	-920	-666	84	-858	-1501	-568	-283	-419	-297	-101	-157	-594	-525	-916	-292	-385	-619	-347	-554	-577	-774	-358	-372	-492	-477	-364	-168	-713	-575	-319	-1142	-1290	-525
L22214_at	226	-199	479	132	318	769	236	-81	-81	-190	167	184	185	139	368	261	376	359	234	149	443	293	508	352	151	369	389	204	216	141	154	398	658	282
L22342_at	760	958	605	979	1388	861	446	593	590	647	394	603	798	586	1175	1428	594	636	512	559	482	1007	663	889	866	455	871	415	552	567	169	1673	1992	1816
L22343_at	350	169	42	201	349	462	156	173	11	120	332	194	262	215	388	479	185	89	324	149	107	269	207	186	319	117	383	266	210	132	134	387	384	247
L22548_at	-463	-282	116	-296	-199	-394	-360	254	-111	-162	-83	-69	-112	-209	-178	-56	-65	12	-412	33	-108	-357	-134	-307	-67	-106	-95	-172	-106	33	443	-131	-984	-340
L22650_at	-28	-46	53	-21	-15	-24	67	62	-20	72	69	1	26	2	-45	36	50	2	-54	-33	80	-41	-14	-1	-46	68	-12	-28	-17	-2	-49	50	40	2
L23116_at	-21	-68	-26	42	210	-160	212	52	50	-86	105	3	-81	-87	303	105	94	-77	139	61	114	-16	-68	26	230	66	12	76	36	18	395	-6	121	44
L23808_at	-67	-193	-141	-109	-107	-337	-32	-28	5	-150	33	-68	-49	-133	-128	-26	-39	-112	-12	20	-35	-168	-122	-31	-14	-135	-210	-93	34	-37	-23	-127	-113	-57
L23852_at	171	221	189	239	74	-119	64	100	20	-57	82	3	99	35	103	99	-10	104	25	38	26	196	146	144	135	141	296	96	121	79	102	246	786	136
L23959_at	-1354	-1074	26	-731	-1397	-1914	-518	-314	-124	-655	-506	-525	-524	-771	-521	-561	-809	-686	-1151	-818	-873	-960	-545	-984	-745	-526	-1190	-310	-1361	-442	-330	-1324	-1632	-676
L24203_at	-188	-112	-51	-193	-211	246	-82	-290	-83	-238	-145	-137	-142	-179	-140	-209	-29	117	-177	-17	218	-152	-156	-291	29	-76	142	-125	-93	1	-169	74	-338	-101
L24470_at	125	57	30	27	88	29	-9	24	-4	4	46	-7	14	23	25	46	55	-47	-7	5	9	136	-72	16	127	23	142	19	-19	-6	-2	54	92	-25
L24559_at	1730	256	1596	645	1522	2508	693	992	1092	535	434	143	651	1107	709	1377	489	943	1243	516	498	1707	492	705	1886	760	2095	883	994	362	371	1339	1637	838
L24564_at	-238	-856	-866	-218	-751	-1369	-644	-627	-729	-721	-343	-612	-571	-637	-776	-571	-490	-654	-615	-729	-499	-1135	-846	-1057	-844	-387	-540	-718	-771	-591	-519	-1026	-1057	-949
L24783_at	760	291	226	598	1223	246	320	329	349	268	5	199	657	722	722	727	391	529	805	287	173	673	420	479	949	444	-136	650	41	257	245	818	1032	398
L24804_at	675	412	671	649	1105	475	349	511	766	830	480	445	519	561	1208	1712	378	506	515	302	70	662	718	728	1619	408	426	588	749	181	449	372	203	134
L25080_at	6177	4785	5152	3433	7974	6812	7274	3249	4864	4885	3790	4517	5031	7425	8814	9384	7353	3028	3193	4499	5659	5109	3409	5917	6845	1784	3879	3015	5828	4016	3399	9345	4001	5880
L25081_at	1240	247	161	865	1024	1624	341	293	548	539	425	533	227	785	824	1162	637	554	1091	490	1296	656	520	254	1792	601	2342	375	977	518	428	699	1510	1380
L25085_at	436	828	738	727	1582	1172	402	521	590	533	244	521	367	1867	1207	1018	827	347	18	-22	852	2726	1210	1492	1050	184	148	491	840	936	1204	971	246	910
L25119_at	152	96	91	88	139	195	112	52	-44	-1	77	83	132	207	40	117	114	124	195	78	125	48	164	70	-42	115	204	111	119	37	30	198	146	55
L25270_at	-736	866	-388	-8	924	-1537	114	-144	131	-191	389	-140	194	581	497	-75	200	-292	43	564	-195	1134	327	-6	347	165	-1517	-215	-710	-427	-121	-55	-18	-215
L25441_at	12	67	44	73	78	81	98	48	71	31	62	43	26	59	33	61	55	9	95	53	-4	28	54	39	-1	64	204	76	69	47	67	86	-2	74
L25444_at	376	30	225	426	505	300	493	286	518	438	515	191	160	382	142	345	-95	147	185	190	415	383	-66	457	297	296	148	149	-93	25	154	593	913	729
L25798_at	226	105	-66	119	-3	-51	54	-43	142	53	20	0	91	27	4	-22	91	29	38	33	99	114	152	93	176	-1	83	-30	-91	74	-32	107	-8	104
L25851_at	238	286	179	285	561	384	322	180	157	224	235	145	202	315	1633	506	234	184	208	203	208	513	168	385	316	66	129	407	95	104	336	242	512	280
L25876_at	316	414	783	567	1070	373	882	646	681	519	346	230	155	218	239	133	134	646	226	500	308	289	213	166	671	176	275	331	134	395	449	363	528	447
L26081_at	-439	-248	-320	-203	-333	-401	-178	-254	-211	-273	-98	-117	-220	-279	-264	-256	-239	-327	-164	-198	-150	-618	-267	-325	-333	-402	-383	-115	-288	-269	-132	-512	-799	-417
L26234_at	9	58	76	-27	-67	89	-39	-43	25	114	28	-1	50	81	162	23	-84	-49	-30	20	45	0	100	87	18	55	-89	-41	-36	-62	-13	11	211	62
L26247_at	7905	3402	16136	3627	8052	3456	4037	6057	5202	6723	9089	6336	15224	13678	10197	14999	11105	1857	2049	3512	7878	11585	8898	9850	2486	2952	3604	1960	5962	7360	7089	5550	5131	6378
L26336_at	123	257	143	-48	187	111	98	-33	28	82	151	99	20	93	209	102	76	114	149	149	162	215	170	206	130	104	142	130	119	161	41	200	347	229
L26339_at	-333	-857	-287	35	-655	-1055	334	0	-195	-370	-7	-626	-187	-189	-8	-58	254	9	-311	-228	32	384	-468	-286	-71	-277	-457	-442	-630	-269	49	-1113	-1632	-734
L26494_at	236	102	170	277	224	-273	126	295	151	242	244	99	145	158	313	214	91	359	290	61	559	253	539	212	129	102	216	-28	-188	638	39	26	818	762
L26953_at	31	35	9	27	21	-29	56	12	2	7	41	54	40	-33	-19	5	8	24	87	58	38	38	72	143	0	-66	77	-33	17	-30	-36	-63	-10	101
L27050_at	-98	-168	-163	2	-107	-400	-147	-72	-127	-176	-24	-128	-53	-81	-134	-129	-89	-24	-159	-45	-166	-135	-88	-180	-205	-35	-37	-14	-106	-43	-28	-132	-246	-180
L27071_at	-19	32	20	90	-11	-89	-57	19	-78	-112	82	51	49	18	37	0	47	12	95	61	-38	-31	58	-45	60	1	77	-12	65	-19	4	13	108	-32
L27080_at	-1163	-35	-235	-657	-1150	-1314	-399	-295	-94	-541	27	-550	-466	19	-423	-667	-531	-559	-373	-373	-506	-1394	-816	-739	-689	-544	-1177	-177	-1105	-716	-332	104	357	-389
L27476_at	125	92	214	342	502	455	139	295	198	269	102	134	76	115	227	207	136	74	167	48	35	281	48	116	84	-29	148	126	136	59	52	64	219	125
L27479_at	405	165	-105	31	-297	494	-223	-271	-8	115	118	-236	113	185	37	161	133	289	283	-170	142	349	181	58	74	23	-68	-209	240	124	-304	39	501	122
L27560_at	-50	-84	-26	-46	-42	-109	-89	-60	-80	-117	-7	-44	-64	-54	-63	-12	-2	22	-15	27	-34	-99	-102	-49	-77	33	6	0	-52	-80	-28	17	-59	-78
L27586_at	130	163	60	6	117	173	51	52	179	25	41	18	114	30	114	21	87	154	252	155	58	42	138	134	118	68	-6	112	117	146	143	144	219	166
L27706_at	241	254	637	592	1117	807	839	367	462	653	365	146	290	477	1123	753	380	521	448	213	161	512	213	358	975	398	231	266	446	417	295	585	474	447
L27841_at	-48	603	409	956	591	723	746	432	422	438	183	440	366	465	741	513	444	142	319	195	363	826	587	909	667	80	228	407	726	259	525	1029	1442	618
L27943_at	562	1171	799	1054	1086	2306	325	1922	243	140	449	1010	878	893	934	465	684	1198	597	592	1736	1684	607	1915	682	658	1078	870	1315	1035	823	2084	1756	1758
L28010_at	813	626	494	922	1608	937	1343	723	862	1073	421	566	317	546	1231	1598	333	636	566	582	300	471	446	559	2233	444	846	820	656	427	323	1062	485	637
L28175_at	-188	-199	199	-52	-156	-148	-92	-45	-121	988	70	411	195	-146	444	420	645	-94	-149	5	42	125	132	406	140	-167	204	-210	19	79	28	-58	572	129
L28821_at	176	-336	222	-69	120	-158	183	33	-65	110	25	139	44	111	-109	161	-27	47	169	55	-14	380	122	450	132	192	315	80	-69	74	319	89	2908	549
L28957_at	98	207	218	56	214	501	72	-4	-25	36	73	92	180	247	88	196	197	227	319	190	171	293	315	192	375	100	318	171	270	244	4	305	469	261
L28997_at	263	73	161	163	226	136	139	122	219	210	158	109	122	142	209	313	111	122	157	53	75	286	181	206	207	149	-61	19	67	202	119	100	265	50
L29008_at	101	732	347	441	523	424	644	98	-11	392	202	323	28	-3	595	235	104	519	175	114	370	344	309	414	288	296	392	320	444	351	545	485	241	194
L29217_at	-1689	-1323	-1233	-756	-1013	-3970	-284	-656	-982	-874	-141	-1599	-625	-739	-839	-516	-670	-1148	-1094	-1161	-1091	-2011	-1538	-2678	-1176	-968	-2469	-1541	-1725	-1011	-604	-1897	-3423	-1635
L29218_at	424	793	442	321	759	760	624	324	421	309	324	208	676	667	628	795	297	783	625	950	243	671	412	360	695	259	707	401	346	495	73	496	2052	725
L29277_at	1006	732	228	353	507	608	292	620	180	242	320	324	490	570	322	629	688	272	365	345	259	1331	909	784	517	397	757	401	628	805	391	670	951	470
L29339_at	-144	-161	-219	2	-113	-188	-104	-406	-65	-97	-38	-112	-95	-141	-193	-145	-99	-122	-167	-53	-209	-135	-339	-188	-229	-9	-46	-166	-253	-161	-247	-196	-298	-345
L29376_at	-12	185	1	16	147	-159	-25	93	90	-2	225	-24	30	91	1	199	-21	-112	0	124	-80	-47	-32	-226	-95	29	145	-41	-177	-2	21	-229	-132	-122
L29433_at	-156	-453	-154	-205	-152	-252	151	-168	-53	-236	105	89	-28	-246	-7	-34	-203	114	-33	-61	214	-262	118	179	7	-66	-488	90	26	-186	-186	-195	-279	-4
L31529_at	-103	-29	-80	-100	-48	-111	-25	-21	-145	-72	-43	-49	-60	-110	-56	-47	-25	-27	-38	5	36	-48	2	0	-31	-51	3	50	-60	-54	-43	-40	-97	-57
L31573_at	74	-488	-382	153	-273	-715	-108	-240	-22	-145	-255	-227	-115	-203	-163	-396	-415	-192	-25	-345	-200	-617	-118	-405	-271	-165	-559	-139	-452	26	-102	-380	127	-278
L31584_at	659	513	443	374	512	750	201	487	355	472	222	295	1206	1315	316	1302	340	399	1030	574	204	763	335	696	321	231	834	157	374	453	236	530	688	616
L31801_at	1042	874	794	727	1169	1477	450	584	458	393	323	491	703	854	1025	1013	253	848	991	381	368	1070	358	414	505	532	998	634	860	292	454	1032	1312	695
L31860_at	-2	5	217	37	-13	-42	-20	211	-20	-82	4	49	-11	-94	11	6	-20	7	-113	-38	14	-16	4	-88	-35	-21	-250	96	-104	2	680	-19	-51	0
L31881_at	304	150	157	199	-80	22	15	-67	-13	-38	12	-47	-106	-138	-65	53	-98	-142	180	-177	203	71	-273	181	-129	13	-102	61	-125	89	71	131	328	122
L32137_at	224	-99	175	199	206	222	25	-60	127	120	125	-3	171	91	149	121	73	19	41	223	283	242	134	97	171	267	197	296	19	146	-15	458	170	264
L32140_at	65	-29	-17	-54	-96	-115	-21	-52	-28	-52	-90	-68	-101	-73	12	-17	-65	37	-90	5	0	-25	-40	-77	-63	25	-46	-57	34	17	-26	-44	-92	-57
L32163_at	19	76	29	12	43	51	3	-139	-56	-2	-34	29	16	-7	-22	56	6	0	54	2	-37	66	42	49	76	-58	-9	96	-10	63	0	48	16	46
L32164_at	301	-48	88	142	64	66	86	127	23	136	92	-12	25	145	10	39	110	117	103	78	56	281	50	99	140	112	129	101	212	-72	145	120	29	0
L32179_at	91	-39	17	8	53	-14	36	26	93	110	166	369	106	185	59	132	89	119	175	10	101	319	170	165	-95	194	123	120	305	38	65	153	-37	25
L32866_at	43	269	-49	376	917	21	914	475	160	361	-17	-83	-144	-7	118	-175	-164	434	84	-68	-41	-318	-193	-250	135	-72	129	-80	-45	64	76	-44	-187	-115
L32976_at	125	238	110	430	286	180	180	132	192	97	333	64	94	258	549	434	560	77	260	432	479	428	124	317	584	334	296	223	524	433	-19	614	1019	919
L32977_at	941	638	1378	712	2023	881	947	778	1080	1033	658	887	1709	2355	2903	1884	1122	781	329	503	1545	1753	1554	1842	1572	265	581	969	1070	1057	1738	1264	534	685
L33243_at	354	-234	340	-109	191	1071	341	86	674	551	187	437	666	71	701	305	419	501	-221	482	343	90	22	612	191	361	278	-191	671	-112	108	106	-1078	-523
L33404_at	-415	-553	-423	-388	-200	-884	-231	-427	-170	-228	-262	-174	-396	-439	-526	-334	-269	-396	-499	-452	-128	-449	-528	-654	-247	-316	-547	-339	-396	-482	-128	-637	-574	-516
L33477_at	-185	-127	-40	-75	-53	-311	-42	-72	-53	82	15	-75	-100	-171	-102	-57	-73	-114	-82	-122	-109	-221	-90	-123	-81	-70	-105	-125	-117	-46	-19	-118	-154	-92
L33798_at	-608	-724	-533	-226	-337	-639	-338	-396	-161	-312	-241	-368	-210	-62	-346	-43	-253	-314	48	-419	-227	-568	-535	-655	-327	-204	-639	-360	-457	-390	-197	-682	-694	-491
L33799_at	299	49	-121	-4	-91	307	14	9	133	154	-18	1	98	113	-80	126	-34	207	254	-68	-114	-23	18	20	138	35	293	17	95	-220	154	-46	81	-238
L33801_at	292	221	149	63	146	24	283	185	226	92	90	72	226	226	284	162	365	-14	180	142	258	135	166	160	255	68	253	231	149	0	173	243	146	484
L33842_rna1_at	1395	834	998	2063	3704	950	4910	1297	1787	5531	2581	2696	1302	1301	5968	3727	813	2806	3545	2503	1424	487	1542	2159	3336	4491	766	2455	2100	2590	1695	2074	748	505
L33881_at	166	241	154	128	299	273	159	103	130	223	79	143	118	154	240	203	147	34	164	-48	34	216	98	106	191	33	185	3	134	50	13	205	268	166
L34059_at	424	326	110	75	185	591	67	-310	5	99	-11	55	235	262	297	104	185	24	399	38	292	354	177	169	366	0	-46	82	296	356	-91	191	433	458
L34060_at	514	209	566	193	248	1133	162	185	137	375	225	171	539	178	120	214	222	352	229	177	571	737	273	294	163	66	287	540	849	252	165	876	406	375
L34075_at	386	184	176	247	279	303	23	242	189	257	190	301	231	177	321	322	246	119	154	91	80	467	245	326	662	170	179	20	175	190	119	339	496	189
L34081_at	57	-32	55	-33	17	34	14	0	69	81	-41	-29	-17	14	-12	18	-28	-24	-38	-7	-6	-53	-10	48	87	39	-12	1	4	-89	-49	51	8	50
L34155_at	-12	-17	-264	-142	-146	9	57	-156	-10	391	-46	261	-44	-235	-5	-171	-119	-132	-193	-132	19	-376	-313	59	42	39	-216	-65	-127	-72	-178	-63	-97	83
L34219_at	67	70	199	121	43	232	98	-4	94	63	49	7	60	141	106	14	79	112	-41	35	13	58	273	234	12	182	207	87	138	154	67	278	157	171
L34357_at	185	199	33	-65	121	136	98	240	-108	-48	37	97	76	82	58	115	76	119	12	162	92	226	110	107	215	58	95	114	84	99	130	191	70	115
L34409_at	-16	125	63	0	104	-106	-31	-38	-134	21	-15	-24	35	47	-6	36	76	19	30	71	64	71	72	-4	3	-39	34	52	0	64	-45	114	29	118
L34587_at	666	146	1301	851	1659	249	939	747	951	1059	265	594	1117	1322	1660	1419	1290	414	260	373	1197	1575	541	592	805	137	92	905	702	973	1425	1483	544	713
L34600_at	-43	-20	105	189	191	142	129	45	63	53	111	193	48	45	134	188	31	132	-121	45	196	116	172	120	57	51	-27	133	17	116	254	270	276	410
L34657_at	154	478	251	340	1113	95	9	-14	-56	349	197	49	31	39	187	226	99	-79	33	244	416	-11	58	349	374	170	442	158	218	133	171	588	509	556
L34673_at	-65	-152	-5	-81	-4	-85	-14	-149	-133	-187	-25	-43	-9	-57	6	-23	-73	-119	-23	66	11	-12	-78	-12	26	-108	-151	-58	-95	-60	-60	-49	-219	-78
L34820_at	57	207	129	222	306	299	170	295	124	19	150	129	209	146	103	165	43	27	38	81	84	198	152	287	160	80	126	152	95	109	171	198	168	271
L34838_at	-543	-671	-275	-88	-284	-1186	-572	-622	-625	-709	-555	-632	-148	-173	-474	-220	-201	-466	-785	-373	-322	-846	-708	-511	-576	-546	-775	-499	-830	-482	-228	-413	-1141	-762
L35035_at	98	298	276	258	312	386	272	69	40	100	118	64	166	110	287	334	249	172	231	116	81	284	12	-6	369	60	83	406	149	85	80	39	189	16
L35240_at	690	143	138	117	101	94	169	21	610	-36	158	253	229	177	-37	303	-94	264	221	144	171	403	285	565	271	267	173	277	344	-50	189	345	745	298
L35251_rna1_at	21	55	-20	-58	26	-66	-48	7	-8	2	64	-61	-10	97	32	-3	-13	-4	-66	132	64	-25	156	20	212	7	228	44	23	105	-65	1	262	118
L35269_at	265	295	161	113	186	364	136	264	48	29	222	64	141	311	193	321	158	47	316	109	-8	197	193	177	201	235	404	-4	177	115	60	190	162	34
L35475_at	1445	540	588	506	637	1297	305	372	434	502	532	513	553	751	458	714	524	541	762	401	417	798	724	616	579	536	1091	528	997	745	304	693	1566	505
L35545_at	82	-40	118	-71	-27	8	29	36	16	15	135	-57	-10	-1	104	-33	-36	0	-64	-78	-69	40	-70	6	87	-169	46	6	147	-29	-34	-25	-86	113
L35546_at	38	118	217	54	57	-145	15	278	68	99	-37	34	51	354	81	16	39	92	28	48	65	151	76	24	96	56	-37	22	17	79	132	69	-27	-20
L35592_at	287	243	62	46	133	172	81	161	103	54	27	30	95	53	28	85	123	44	213	-12	70	162	116	302	12	-131	30	-6	71	124	19	154	168	101
L35854_at	26	171	24	-128	-88	-45	65	52	91	-17	102	77	-78	-141	-13	-22	-99	-49	33	-48	123	-108	48	232	232	21	21	45	13	-1	-65	7	18	16
L36033_at	195	51	42	2672	-41	-74	156	-69	231	-18	-11	58	-190	-81	29	73	69	-122	54	68	60	47	156	63	123	198	9	20	19	156	73	-86	-309	57
L36051_at	28	-95	-38	-54	-6	-151	76	16	-177	-122	-36	-32	-14	-43	-36	-34	8	-47	-25	17	-52	-28	-20	37	23	-64	262	-63	-106	11	-6	-87	73	-25
L36069_at	-757	-601	-793	-422	-654	-1149	-499	-699	-723	-604	-428	-607	-530	-375	-677	-570	-303	-551	-759	-597	-697	-973	-911	-938	-603	-591	-748	-564	-585	-885	-421	-1176	-1249	-491
L36151_at	2462	1581	1596	1910	1870	1678	1801	1317	1483	1548	1716	1253	1985	2211	2283	2036	1947	838	865	1875	1574	2656	1548	1644	1335	898	973	859	1469	907	969	2350	5481	2953
L36463_at	376	-51	183	388	308	363	112	384	250	264	28	238	229	-46	142	12	250	169	478	231	277	732	440	377	191	304	531	160	351	0	221	517	821	546
L36529_at	24	86	210	201	208	-58	172	233	171	78	274	6	167	318	237	247	196	-4	105	106	-100	455	146	101	120	-55	0	-9	-43	-190	169	102	306	136
L36531_at	1013	314	467	287	191	975	200	197	234	190	460	261	211	519	331	425	391	426	636	210	121	673	325	508	433	587	871	360	609	638	117	680	970	627
L36642_at	-21	-43	-41	98	17	-51	62	76	-14	15	-11	-21	14	-11	-29	22	2	14	-33	-5	-33	16	-78	4	-42	-72	71	20	21	-37	30	17	-67	11
L36645_at	123	366	37	46	24	58	-64	93	103	69	57	15	162	233	55	87	228	-79	347	149	-46	79	12	139	71	-1	43	-47	117	71	121	98	-59	166
L36720_at	127	-764	-329	29	463	45	198	-334	1	91	105	-276	-526	-497	40	446	-327	-42	123	-55	10	-564	-235	396	-57	243	61	-139	-531	277	-43	-316	-563	586
L36818_at	1330	565	454	825	344	260	763	584	753	524	547	190	1033	1059	1232	1473	1061	569	388	432	154	862	591	838	494	377	408	517	817	372	252	900	1973	1267
L36844_at	195	180	49	31	50	196	136	312	50	19	179	232	59	41	95	103	89	67	-61	10	72	195	82	482	196	62	77	68	197	56	21	273	24	171
L36847_at	-74	93	103	-25	132	232	82	16	-71	119	54	57	157	77	148	170	171	94	7	116	50	382	245	302	232	27	55	-25	112	91	-19	86	138	115
L36861_at	292	-79	-20	264	79	190	122	187	13	-19	28	68	83	109	73	68	-5	129	141	83	45	150	162	157	196	141	392	19	158	-100	69	83	143	150
L36922_at	1006	434	417	802	649	1384	300	403	784	489	753	782	819	857	485	544	630	379	666	671	316	1294	390	574	877	737	859	575	892	355	578	1049	656	1156
L36983_at	760	-197	171	111	250	-784	721	-48	515	268	873	346	647	410	936	442	787	-339	182	322	523	124	-203	92	29	-159	-324	-107	-52	-9	47	226	1081	618
L37033_at	659	1242	3717	1582	1788	866	923	2372	1535	562	1328	1166	1082	1237	1773	1629	1603	1607	986	1443	1247	2412	1959	2835	1873	829	2828	1987	1729	1318	1301	1461	2936	2305
L37042_at	429	134	465	355	516	390	298	197	604	273	391	358	556	434	663	933	970	182	206	109	122	1206	651	882	285	222	151	380	290	319	404	363	818	454
L37043_at	683	833	514	210	709	562	464	216	268	92	525	326	409	822	1274	971	305	332	530	180	40	816	185	422	98	-7	247	647	814	404	215	264	805	206
L37127_at	608	386	929	437	1229	-1052	291	653	926	632	311	609	876	674	983	892	647	389	728	305	303	638	299	-394	645	60	74	275	491	630	912	685	322	484
L37199_at	229	5	-211	77	-103	206	-151	69	-127	-138	-80	35	-114	-181	10	114	114	194	375	-221	242	278	251	-73	99	224	340	166	400	148	-17	286	246	162
L37347_at	-53	57	-4	-111	-82	-126	131	-218	-22	24	50	-89	-116	-99	-121	-57	-51	67	-66	12	148	-262	46	-54	-35	84	-204	-157	-650	-2	-67	142	119	88
L37362_at	362	-349	98	-35	-183	88	-73	-4	26	270	64	-46	12	19	365	60	-27	249	141	15	-148	-35	237	13	91	-157	83	-84	47	-364	-69	-233	-485	-335
L37368_at	1552	1073	1425	972	1570	1625	1421	855	1340	709	1111	934	985	1481	1267	1070	1034	1098	1066	726	481	2791	1178	1471	1359	56	1205	328	1280	1189	928	1809	1686	1130
L37378_at	70	-16	-8	113	8	31	-76	-115	14	116	80	-88	22	157	117	-23	55	-7	72	40	-24	-78	28	98	-90	19	-108	4	80	21	23	-14	70	62
L37792_at	712	437	80	548	328	722	381	98	444	259	229	363	327	535	321	288	377	404	620	360	-115	716	267	312	682	522	602	199	611	597	45	590	764	449
L37882_at	176	19	23	-12	207	-339	201	-192	26	157	67	43	-112	-195	172	-24	-46	164	167	-152	-65	-173	78	-107	941	47	-216	98	-275	-74	-23	452	75	25
L37936_at	337	235	416	363	483	79	309	617	166	394	41	255	270	366	768	774	287	319	332	261	-20	476	448	464	587	330	667	260	47	113	321	375	338	273
L38025_at	-156	-450	-251	-48	-164	-448	-9	-146	-339	-168	-365	-295	-305	-326	-238	-180	99	-162	-412	-246	-142	-295	-233	-228	-81	-176	21	6	-229	-301	-149	-240	-279	-481
L38486_at	678	445	678	359	581	645	369	300	483	483	231	459	305	387	366	338	324	441	589	371	718	642	716	557	420	438	686	479	758	680	262	893	2645	1783
L38487_at	439	446	-526	-294	68	-632	222	180	109	292	79	-538	-144	-294	57	326	167	94	-30	330	262	-156	551	632	651	611	608	60	559	-965	210	82	-401	664
L38500_at	171	-1	11	18	83	141	76	-168	47	36	72	-1	84	123	-21	91	58	37	64	81	37	143	18	40	85	82	132	-28	101	-40	-58	0	130	27
L38503_at	173	289	175	168	240	329	162	112	209	188	79	154	275	309	143	134	77	259	257	241	60	49	174	206	265	253	6	144	225	241	139	266	311	55
L38517_at	-125	68	-637	-52	69	-160	-73	-310	-65	15	-70	-35	81	87	-32	-182	129	159	-2	50	51	-286	80	73	-53	-243	-466	-23	67	74	-76	-72	-143	6
L38608_at	74	52	22	39	71	199	7	36	-31	32	67	0	45	57	-12	66	39	127	43	5	38	69	261	346	121	200	98	31	130	43	-15	119	276	152
L38616_at	161	547	212	325	432	368	242	223	186	385	248	145	210	158	543	432	152	389	254	335	483	471	339	455	313	224	343	275	429	285	269	583	612	484
L38696_at	1228	500	919	842	860	977	1466	622	631	739	746	575	786	1298	1450	957	1233	1053	530	1159	688	1097	500	712	1063	752	853	594	1207	847	536	730	935	683
L38707_at	458	512	410	659	766	766	345	475	303	547	248	276	582	610	431	622	313	566	463	546	525	553	667	725	665	381	408	382	400	485	243	483	688	486
L38810_at	888	973	824	825	1796	89	823	947	594	263	859	433	937	547	1183	1617	325	359	252	1197	261	382	416	680	841	267	136	367	132	413	893	538	108	449
L38820_at	-86	-74	-42	-73	60	82	-15	-40	-66	49	-108	7	9	-43	-26	57	-1	29	-90	-15	234	-26	32	145	302	56	-346	185	52	46	-28	1567	-35	1772
L38928_at	181	251	136	195	441	149	237	206	11	49	30	21	116	125	223	372	36	84	121	20	75	70	100	-14	141	247	-30	69	156	91	152	331	585	305
L38929_at	72	285	26	222	-1	245	-75	36	-35	71	-67	12	18	14	-39	57	10	84	74	30	29	60	32	2	-74	66	-68	45	54	-14	-28	60	54	-4
L38932_at	1494	1447	1099	1143	2478	2266	817	757	1045	1064	1199	1056	1396	1355	1919	1934	1230	1033	1156	1054	896	1909	1013	2021	1003	933	1428	1061	1521	1192	945	1308	1968	1169
L38933_rna1_at	-45	177	167	71	143	172	128	209	170	139	115	170	168	61	301	235	-31	17	303	-43	106	278	52	-6	205	137	-197	241	195	175	67	23	273	132
L38935_at	639	332	120	195	303	471	270	57	263	385	398	341	269	223	121	249	152	144	440	279	98	365	-128	319	486	455	732	323	325	177	265	286	889	240
L38941_at	11852	16904	16685	15022	24273	15941	15475	11359	12584	13706	13460	13018	20050	14402	15400	20948	17295	11563	13088	7330	23661	22637	17062	18947	10351	14128	11671	16673	16459	15767	15585	10887	18911	13590
L38951_at	446	1043	1147	1069	1449	451	1117	798	1054	329	503	369	584	911	1724	1200	753	476	221	421	269	480	213	280	807	-5	68	66	405	288	717	565	750	831
L38961_at	-89	35	248	264	339	260	405	257	419	210	186	202	56	146	385	171	14	62	10	30	88	270	-20	-42	843	78	40	164	153	117	334	87	43	183
L38969_at	-91	-163	-193	-210	122	-420	-10	2	188	-89	37	-75	-165	-95	-362	-147	-23	-47	-198	-81	-58	-223	396	171	-77	-112	250	-6	229	-75	71	-176	225	-101
L39009_at	-98	-11	-19	10	-57	-102	-15	-45	-48	-86	-50	-23	-50	-69	-10	-66	-51	-62	-113	5	-6	-62	-22	-29	-109	-41	-126	-22	-60	6	58	51	65	25
L39059_at	214	215	165	208	415	-29	356	134	312	262	278	258	59	409	421	277	264	67	296	251	-4	228	114	-19	526	214	40	283	231	169	215	102	997	607
L39060_at	-154	-127	27	2	-12	-138	97	-57	-14	21	76	43	38	-39	68	68	-79	-27	-239	155	-12	-123	-144	20	-104	102	-145	-65	-80	-95	39	-103	-203	-108
L39061_at	108	87	80	-2	126	199	133	163	78	106	51	83	93	31	98	86	36	107	169	88	-38	150	138	47	40	88	-92	131	13	63	80	104	59	83
L39064_rna1_at	330	-106	29	313	74	7	67	103	-1	-15	-4	-21	95	149	58	136	273	64	43	139	-70	170	26	-39	91	60	123	131	138	-60	199	123	108	159
L39211_at	108	-71	-42	191	-95	-82	62	103	148	40	14	37	43	-51	89	-47	88	-49	79	30	2	49	34	99	0	31	-166	-76	-67	-21	63	39	59	53
L39833_at	-33	10	37	8	-7	-37	14	-24	22	92	31	-12	8	38	-10	15	4	-7	66	-55	34	0	-46	19	-157	31	120	17	-32	-91	104	-54	-146	-27
L39874_at	497	2790	879	821	1711	1755	460	319	821	681	402	242	731	662	727	1339	761	853	988	299	300	1934	993	1076	1309	882	877	526	1543	1020	408	1188	1358	827
L40027_at	890	535	906	1006	1286	1051	756	1048	767	770	613	728	661	783	1122	990	1151	858	929	803	804	1196	939	963	1321	666	816	590	908	1040	625	1401	1569	1746
L40157_at	24	58	47	-21	11	101	36	57	23	-12	44	81	34	67	95	59	38	12	-5	-30	-6	60	14	27	115	-9	37	58	19	-46	58	96	16	76
L40357_at	449	465	1048	579	1543	381	1130	374	1030	920	840	505	378	627	1350	1078	735	282	203	368	184	630	438	149	676	149	105	244	1510	432	691	1095	235	655
L40366_at	-222	-90	-66	-27	-72	-138	-153	-146	-111	-157	36	-44	-158	-42	-41	-79	-148	-127	-306	-76	-137	-32	-120	-85	-57	-92	-108	-4	-188	-257	-15	-98	-279	-162
L40371_at	137	-77	41	300	-71	-178	78	124	-60	-105	37	201	37	-27	120	462	35	-124	15	203	-129	73	199	161	213	72	312	180	-52	-142	128	-335	336	127
L40377_at	-415	-128	-201	-239	-29	-477	79	-9	-197	-295	82	-159	-167	-5	-50	-8	-209	-294	-38	-183	1	-21	-418	-83	24	5	182	52	-153	-367	-63	-35	-140	-185
L40379_at	-200	-26	-139	-197	-117	-310	21	-38	-83	76	138	-88	-130	-115	-14	-108	-155	-87	-43	43	-105	-159	-191	-85	-43	-60	-160	-63	-149	-179	2	-79	-203	-90
L40380_at	127	121	4	25	163	7	59	91	23	97	31	-6	40	101	14	91	76	112	118	99	74	63	76	100	77	102	61	106	71	81	10	179	371	134
L40387_at	333	278	-132	239	304	373	236	96	231	318	314	374	420	151	369	13	352	-92	260	188	245	390	360	613	247	231	451	217	247	449	375	416	-13	257
L40388_at	-38	-23	110	-69	92	-199	26	28	-45	-54	76	32	221	34	126	239	21	32	-82	-68	-30	49	160	106	-6	17	-123	36	19	-42	71	-10	5	4
L40391_at	108	749	363	1483	2970	444	1203	617	469	165	600	211	100	161	1323	1203	479	544	260	584	240	210	275	478	1440	589	-170	918	225	409	788	560	1019	1042
L40392_at	366	382	432	615	1316	625	757	536	478	251	580	314	580	577	818	747	677	414	651	419	177	1051	452	534	452	216	309	361	481	333	380	600	2819	641
L40393_at	-9	61	-1	48	564	-42	162	16	65	64	177	-1	70	109	238	237	94	27	193	134	11	272	114	234	-21	43	-3	123	110	39	202	315	111	403
L40394_at	197	229	99	44	210	286	131	144	66	51	284	165	319	321	218	293	188	219	363	195	-90	548	122	-37	59	90	349	253	184	-6	34	152	284	88
L40395_at	432	582	329	233	939	518	590	701	397	195	529	361	388	370	549	572	272	344	435	96	226	492	931	760	572	277	259	222	316	215	358	285	647	347
L40396_at	-31	57	56	77	12	18	-18	-158	7	27	11	24	15	27	16	13	16	-24	-33	22	22	36	2	42	-17	19	92	-17	-8	2	43	28	35	-39
L40399_at	7	-357	105	243	239	27	-53	-168	-13	163	25	32	55	197	152	202	-84	279	121	7	-38	-122	66	-119	-6	-45	352	72	65	70	145	-104	151	261
L40400_at	197	389	288	94	153	511	198	221	161	250	96	69	218	115	157	134	190	202	-43	152	158	156	122	251	169	218	244	296	225	241	99	142	-94	382
L40401_at	432	295	387	268	562	594	255	233	277	403	362	309	332	754	249	610	200	721	311	485	256	423	531	395	380	338	219	507	459	304	254	401	447	500
L40402_at	-226	-134	-81	-48	-73	-262	-106	9	-100	-145	-30	-86	-65	-98	-91	-48	-62	-4	-172	-22	-12	-226	-96	-156	-135	-86	34	-101	-223	-117	-8	-167	-422	-238
L40403_at	-74	16	-157	29	44	-45	-64	-76	-88	-122	-47	-40	-24	-38	-26	-54	-80	-49	28	-195	-94	-99	54	-30	79	-76	-358	-195	-218	-30	-56	45	-189	0
L40407_at	-14	117	-8	-27	-39	-22	-100	-105	-77	3	128	-26	124	161	-81	50	-8	37	87	-25	-396	158	201	141	-9	-66	-111	-112	-82	-107	-32	-177	113	-99
L40410_at	410	513	449	462	1685	531	511	319	394	437	235	343	469	618	895	874	306	419	458	437	321	623	454	514	528	306	306	268	318	292	356	594	436	699
L40411_at	393	183	149	182	191	32	36	98	123	43	49	46	321	483	32	193	290	109	185	45	16	218	325	308	-17	62	68	185	134	72	108	136	425	238
L40586_at	-12	81	298	172	117	196	109	0	29	-13	90	60	90	235	211	144	252	112	87	35	158	450	251	212	216	31	154	98	273	181	-4	80	94	78
L40636_at	246	147	146	31	108	145	46	38	-65	-103	5	12	-38	125	-49	-38	39	-7	48	71	3	-67	211	37	43	78	268	-22	71	-100	32	64	124	-32
L40904_at	-24	-89	840	241	63	-129	21	834	25	-57	30	60	174	-157	-82	-15	203	-29	123	-198	118	80	-24	207	-59	-76	420	-141	-91	-39	30	-4	-200	-120
L40933_at	-236	-93	-293	-29	-133	-870	-17	-242	-11	-61	-192	-91	-165	-283	-75	-159	-203	-119	105	-172	-152	-127	-38	-71	275	13	-120	-268	-567	-396	-104	-107	27	-539
L40992_at	195	254	-193	121	186	320	81	180	-2	-235	-64	1	114	29	54	-193	28	117	146	104	118	112	86	123	208	129	95	-53	82	108	149	8	-149	-27
L41066_at	-154	114	-55	-16	0	-105	-100	-108	-56	-44	27	-150	60	14	-63	-69	-99	-17	-43	-122	-14	95	-4	-58	-34	-39	95	-172	-101	-144	-10	34	124	-23
L41067_at	407	383	270	35	510	860	701	110	54	131	365	29	226	301	692	597	264	364	450	68	18	710	88	141	268	121	336	60	290	166	-23	379	729	240
L41143_at	-789	626	-176	-56	-256	-1700	-169	-966	-312	-269	-95	-621	-283	-255	-8	-632	-438	-404	-450	-437	-402	-534	-402	-1053	-651	-322	-710	-318	-752	-486	-371	-397	149	-581
L41147_at	-62	133	-226	77	-72	113	-118	-233	-62	-159	-37	78	-224	-121	23	-323	23	139	-329	-129	-57	44	162	-25	135	-27	-472	-7	151	-68	-210	-111	246	166
L41162_at	-697	-592	-723	-477	-598	-584	-485	-550	-412	-436	-384	-413	-445	-607	-610	-1002	-673	-389	-368	-516	-352	-892	-577	-888	-774	-438	-1097	-364	-834	-501	-491	-926	-1241	-1014
L41349_at	-86	-117	-13	21	-10	-39	0	24	8	-78	4	-20	-49	-27	7	-5	-20	9	-46	7	-40	-12	-56	-29	-84	-58	43	19	-47	-11	28	42	-62	-50
L41351_at	347	-355	-277	-117	41	571	-128	-100	-130	-187	14	-275	33	-7	-84	270	-158	-74	113	-147	-235	508	-512	-327	-289	13	247	22	-80	83	-54	-349	-271	-498
L41559_at	-171	174	-17	-71	-44	-24	48	16	-85	-68	64	38	0	-6	272	-91	-25	-47	-5	81	381	86	201	242	332	169	253	310	56	64	-4	128	138	261
L41607_at	152	80	38	16	104	86	-20	-60	-2	-8	-28	24	65	93	21	69	32	-12	69	35	-5	171	132	27	135	55	129	1	97	-2	67	115	208	148
L41668_rna1_at	173	115	1	0	11	-79	57	86	-34	-131	67	-4	4	145	9	13	-1	12	51	15	-22	16	40	-156	82	70	-105	155	-78	6	56	-40	-94	-4
L41680_at	-451	-207	-453	-489	-207	-772	-231	-127	-109	-354	-75	-128	-338	-218	-213	-339	-182	-277	-509	-218	-109	-581	-358	-157	-394	-224	-398	-96	-515	-235	-256	-560	-569	-310
L41690_at	687	654	358	493	741	853	288	742	280	157	411	310	558	502	422	622	340	389	563	119	245	596	269	262	378	216	445	352	468	263	278	381	981	773
L41816_at	-453	-748	-728	-399	-707	-877	-552	-528	-705	-258	-340	-671	-605	-770	-633	-303	-471	-594	-749	-302	219	-1267	-706	-1060	-810	-735	-862	-504	-1025	-542	-417	-621	-1298	-338
L41870_at	111	305	175	533	152	297	540	307	123	-74	218	433	72	126	768	327	162	144	206	10	64	90	-106	45	187	0	173	209	156	56	80	205	173	210
L41887_rna1_at	296	250	246	428	605	391	413	129	349	400	96	-20	141	218	423	257	138	112	368	137	108	182	84	47	403	131	268	231	179	183	123	303	452	259
L41913_at	-89	10	-1	-14	-4	7	51	-76	87	8	10	6	-18	37	3	-2	-8	9	20	40	30	-7	8	-61	-34	-56	132	-25	36	-27	19	28	-2	-13
L41919_rna1_at	-461	17	-45	-287	150	-277	178	372	182	-312	-46	119	-81	137	-24	-83	273	152	95	7	265	720	144	249	107	129	-336	39	149	34	265	111	309	76
L41939_at	26	-366	-295	-6	-136	-76	-200	0	-139	-148	-210	-167	-182	-226	-249	-36	-163	-182	-242	-223	-174	-235	-301	-302	-59	-25	-244	-106	-236	-220	49	-212	-365	-233
L42025_rna1_at	86	166	223	147	555	363	92	120	216	161	150	81	120	343	174	292	256	94	154	167	134	511	166	258	280	76	108	183	32	182	82	350	363	301
L42176_at	-26	58	106	-2	-34	-99	-4	-24	-84	-27	-85	-20	0	-97	20	41	-38	9	-92	-40	-38	-122	4	-148	-101	53	-176	-152	23	105	165	-148	116	34
L42243_cds1_at	-55	58	38	157	317	202	93	151	-11	-68	18	49	61	51	172	223	24	87	87	94	120	144	158	246	201	29	194	206	179	113	210	119	67	252
L42324_at	473	257	188	239	702	361	241	-96	226	52	222	434	584	230	245	607	279	179	370	332	137	448	406	195	631	265	454	169	151	263	339	468	506	370
L42354_at	842	-654	301	371	156	1337	9	223	88	323	248	23	485	173	-126	497	392	471	249	274	-4	201	-10	595	285	516	460	98	964	399	-136	475	395	64
L42373_at	550	589	510	588	745	641	715	737	381	952	524	485	733	803	1284	1107	365	564	458	180	866	1211	432	778	625	239	896	334	752	587	517	1158	1331	1063
L42379_at	864	269	879	395	907	1300	601	1124	367	150	347	198	478	651	283	913	1986	272	1027	978	1704	2867	1088	2185	1986	1507	1353	2134	2373	616	469	962	984	1512
L42450_at	111	-58	16	-56	22	18	-36	-88	-149	-82	37	0	9	129	27	127	81	7	36	40	-2	134	4	29	160	-55	102	-25	73	95	30	-55	75	34
L42451_at	494	518	496	382	759	1179	519	269	404	406	412	334	423	643	549	469	500	541	759	632	428	641	388	511	551	82	105	542	700	635	299	543	1200	806
L42452_at	-19	-89	-163	-126	-45	-195	-12	-146	0	72	24	57	-108	-158	-83	-67	-95	-169	-260	-27	-48	-106	-96	53	-176	-68	-364	-15	-251	-144	-34	-104	-303	23
L42542_at	188	579	517	506	905	673	455	437	478	477	479	303	149	277	923	1086	318	229	406	294	232	195	199	218	525	308	525	471	361	297	369	460	365	386
L42563_at	533	396	30	187	340	888	234	468	364	318	213	210	216	315	153	376	273	274	723	149	16	395	412	322	118	288	528	280	472	278	173	557	328	291
L42572_at	236	245	272	355	816	274	530	211	320	129	245	218	161	179	859	577	194	237	195	322	264	100	181	286	338	121	132	279	97	204	393	418	680	335
L42621_at	400	588	257	510	595	802	400	362	287	268	290	468	418	557	323	393	254	361	731	401	301	535	432	516	509	153	531	375	513	335	154	836	962	55
L43338_at	234	-58	157	4	-112	320	-54	45	4	43	23	-54	-23	55	70	79	1	167	56	38	-34	-4	88	169	112	170	49	30	346	97	58	205	262	164
L43366_at	111	171	136	176	182	-9	87	209	41	91	168	92	157	178	351	159	185	344	92	132	189	164	380	304	210	119	262	223	216	255	208	236	306	233
L43631_at	449	589	634	920	1307	904	967	680	893	530	567	575	615	782	1467	1298	699	614	630	650	232	1559	456	641	840	367	488	480	424	580	599	998	1650	697
L43821_at	28	-270	-85	-109	-8	-116	-72	-50	-176	-136	50	-111	-85	-133	-27	-91	-106	-187	-213	-35	-40	-244	-52	-107	-127	-165	-105	-61	-117	-100	-67	-262	-238	-192
L43964_at	36	-42	-100	18	-19	21	-64	12	-80	-68	-20	-4	-34	-14	-176	-38	-104	-74	-20	-15	-8	-137	-128	-117	222	-13	-74	-25	-60	-191	10	-60	5	41
L47345_at	386	193	294	153	126	510	164	403	180	174	339	-32	390	759	222	639	354	249	69	170	-122	192	329	187	193	108	281	22	494	150	269	438	458	426
L47726_at	101	86	59	140	75	15	4	14	35	7	11	-26	29	25	71	68	66	-2	43	91	-11	47	32	50	34	37	21	68	13	165	52	92	75	2
L47738_at	837	180	273	575	603	763	770	439	579	444	570	853	1213	586	1235	1284	908	287	1009	310	455	118	446	578	269	21	37	471	218	-14	408	233	309	393
L48211_at	212	-130	2	29	38	-65	67	-163	-99	-148	125	40	73	38	-64	-40	-4	-99	-18	10	20	-144	58	-13	244	39	-123	1	43	-64	-71	-81	-75	162
L48513_at	-120	502	-38	149	121	-4	31	43	-14	-105	-1	-7	5	-93	-61	19	-14	7	-103	40	48	182	8	-14	20	-3	-40	-88	171	19	60	84	-157	0
L48516_at	-313	64	233	-8	95	239	31	-117	-100	-174	51	35	65	-53	76	10	25	-79	-41	-20	112	150	96	14	23	-37	222	50	-23	-55	19	51	206	60
L48546_at	1330	396	1020	550	200	537	734	562	576	246	762	335	690	777	1177	982	448	272	728	465	100	29	-225	-166	607	434	778	640	1673	390	252	242	3301	843
L48692_at	-12	-17	24	6	81	17	28	-96	-20	13	28	12	81	33	19	156	31	37	-41	-45	50	137	28	-48	34	-78	-98	-3	17	-87	69	21	-116	13
L48728_cds1_at	178	194	226	107	278	310	48	158	60	304	129	180	207	139	142	237	182	127	352	188	204	156	430	167	87	241	179	285	316	302	93	379	349	291
L49054_at	-33	16	5	0	-5	17	-53	-88	-17	0	-25	-20	-25	-115	13	40	32	-24	0	-48	51	-24	-58	-52	32	29	34	20	99	27	-97	25	-65	-20
L49169_at	3700	600	1504	691	1165	4317	277	898	323	7761	1804	3991	2450	713	1906	1643	1452	416	872	282	559	5536	963	2652	1374	898	2546	491	3639	7905	323	8835	1149	1086
L75847_at	-19	35	4	37	0	28	54	76	10	31	85	63	21	17	38	45	4	77	-84	2	33	-32	-26	25	73	186	68	65	-32	-5	32	35	-89	9
L76159_at	284	281	237	268	618	39	527	192	538	349	225	276	226	319	638	505	233	17	115	109	272	237	205	34	319	153	234	185	160	280	480	207	235	356
L76191_at	1052	418	1867	886	1973	2106	1590	478	784	1107	1594	1330	966	1759	4430	2688	2842	1505	860	1321	910	2299	822	1800	1036	715	1069	536	1075	621	828	1131	1485	1037
L76200_at	700	393	3818	1552	1317	-344	680	2680	1289	869	642	795	1678	883	871	2034	1710	971	1068	1415	2787	1010	1158	1368	1166	283	812	778	860	835	1310	418	1163	910
L76224_at	632	585	519	317	537	1186	128	497	327	200	316	457	426	327	257	387	309	244	406	541	120	762	492	319	481	387	772	196	494	518	108	738	1135	282
L76380_at	342	363	232	98	164	368	178	209	108	261	131	159	211	193	265	263	132	62	339	142	170	403	331	270	219	139	432	134	396	190	102	356	561	220
L76465_at	16	33	53	111	61	44	53	26	42	51	18	-4	47	122	39	48	200	47	72	73	-5	58	-28	60	77	0	142	87	43	27	15	82	-21	39
L76571_at	62	-80	-70	29	-165	-374	-129	-19	-56	-289	40	-54	-94	-113	-239	-37	2	-107	265	7	56	217	-72	-234	-151	-161	-74	-214	-149	-189	-143	156	295	-145
L76687_at	9	13	27	56	64	41	62	4	-157	-301	24	-23	2	58	29	62	4	22	18	35	-192	14	-12	35	-4	3	-30	61	-8	-19	-32	23	-84	-30
L76702_at	492	-144	283	395	449	-461	464	134	472	315	613	388	374	-122	484	890	218	327	424	465	286	-408	293	79	508	25	-238	326	247	-170	226	-319	572	414
L76703_at	210	155	312	311	683	163	256	180	246	283	290	216	255	491	409	622	425	182	95	180	100	332	223	144	271	86	49	169	199	181	121	236	208	145
L76927_rna1_at	-84	-130	60	317	299	-162	258	-262	-287	-75	111	-150	-84	-93	226	326	-70	9	-337	-45	493	-158	-82	-192	77	-21	231	42	-88	5	39	302	35	199
L76937_rna1_at	24	-2	182	-86	128	108	18	81	69	30	0	9	83	165	73	273	132	99	128	111	62	455	90	47	159	141	43	49	-28	22	99	192	249	25
L77213_at	362	-64	474	350	421	-81	164	586	332	205	271	97	16	343	687	429	167	307	257	76	336	313	-86	-207	282	377	624	228	463	88	280	433	653	120
L77559_at	-258	-73	-129	84	9	-133	-97	-38	19	17	-67	23	-69	-46	-38	-54	-68	-69	-175	-124	-12	36	-80	-164	-53	-33	-89	79	-108	-84	-32	-28	-81	-196
L77561_at	567	900	352	180	348	777	136	355	246	216	324	363	234	285	286	279	211	112	404	119	282	489	-1210	450	335	292	460	212	526	248	117	589	799	315
L77563_at	-43	-155	-59	-18	-90	105	-36	-249	-74	-269	114	-68	-93	102	-6	-81	-94	-4	5	66	-81	2	6	-15	-38	-113	3	112	-119	-43	-89	-11	-222	-32
L77566_at	-168	-253	82	-35	7	-256	-183	687	-16	-310	31	15	45	91	-35	82	43	-27	-115	-91	-25	52	166	-89	-35	-39	204	-79	-216	-125	-76	-81	10	-30
L77571_at	-176	-923	-215	-260	-110	-478	-173	-661	-378	-190	-379	-358	-57	-67	-33	-132	-186	-751	-149	-142	-62	-402	16	-197	-433	-369	-1381	-350	-1012	-186	-152	-158	-946	-122
L77701_at	-1677	-1430	-749	-334	-79	-1820	-585	-663	-1016	-2258	-763	-1149	-1009	-435	-1029	-507	-741	-317	-507	-599	-698	-717	-1836	-760	-472	-349	-717	-577	-1883	-949	-482	-887	-2372	-1264
L77730_at	337	165	99	166	168	373	142	19	-16	38	41	125	154	202	142	149	110	162	221	33	112	344	307	184	311	123	355	209	296	231	10	282	460	217
L77864_at	-729	-1147	-973	-376	-721	-2068	-233	-682	-766	-393	-181	-241	136	-591	-533	-139	-512	-651	-981	-419	-238	-338	-689	-593	-657	-613	-46	-299	-858	-672	-554	-494	-647	-657
L77886_at	690	5	167	39	-7	230	114	245	1177	212	44	129	124	430	221	121	23	29	72	218	42	178	68	27	194	35	238	117	223	-63	8	92	184	64
L78132_at	4	76	45	-12	62	12	18	122	10	-71	41	4	46	50	48	117	35	-49	61	-50	6	169	104	35	-31	-9	-21	47	47	14	-32	28	-8	127
L78267_at	43	108	88	46	104	35	112	79	-7	-43	37	60	36	53	22	31	28	47	30	-15	27	-6	-20	67	143	9	86	128	49	58	58	73	37	27
L78440_at	671	446	428	378	437	1104	363	233	192	206	373	379	603	550	305	384	914	514	576	218	297	649	706	1025	612	351	726	387	630	630	467	804	1060	435
L78833_cds2_at	-12	-262	125	256	-153	22	-153	-146	-93	-51	-38	-194	34	-130	36	188	-27	24	195	-94	-94	-130	-126	-311	-43	-119	-98	-191	34	-351	-132	46	-214	-247
M10014_cds1_at	205	152	176	170	83	138	28	290	48	38	80	12	25	93	27	80	89	124	141	58	12	139	211	118	140	92	216	95	158	199	43	187	111	162
M10050_at	-185	-137	-127	-187	-120	-156	-120	-158	-96	-336	-69	-119	-106	-137	-66	-114	-99	-144	-115	-22	-134	-163	-120	-157	-311	-123	-262	-84	-195	-203	-128	-171	-227	-164
M10058_at	-907	-455	-569	-336	-687	-1069	-471	-45	-391	-466	210	-443	-251	-393	-606	-236	-369	-424	-414	-297	-384	-1095	-818	-757	-148	-227	-995	-348	-439	-1261	-139	-919	-1184	203
M10612_at	166	43	247	136	347	370	25	98	142	261	108	26	143	274	149	365	279	269	262	221	272	817	317	334	226	182	49	164	485	198	2121	299	130	231
M10901_at	480	346	476	212	1312	311	510	382	314	604	281	114	293	531	1994	545	359	584	198	205	81	552	351	289	356	90	210	199	255	85	95	459	772	352
M10950_cds2_at	-106	-17	-52	-98	-38	-81	56	12	-176	-119	-4	26	-1	-26	-22	-15	0	9	-103	-2	-56	-45	-44	-37	20	-56	-95	-23	-30	-115	-8	-83	-73	-41
M11058_at	14	-74	-34	-25	-36	-81	65	-43	-19	-34	47	15	-9	-69	37	62	126	7	-77	-111	-66	197	32	-114	107	-5	0	26	-58	-59	23	-63	-18	-41
M11119_at	1612	1250	833	914	936	2601	1150	894	773	555	788	835	748	1066	1035	921	678	1093	1066	930	648	1628	1412	1200	865	560	1220	534	1408	700	502	1489	2174	1081
M11147_at	6288	3412	10245	6421	10431	3219	4639	8790	5841	9981	10026	6574	8020	8259	8556	11688	14938	6448	5598	6456	23869	21043	15497	20576	1613	14092	19612	7833	17887	22494	8252	21048	6316	28552
M11186_at	301	368	-251	105	-24	-14	-170	4	10	-52	50	184	331	-66	-234	129	-28	384	-36	-129	718	-32	376	420	113	84	132	-12	229	260	-113	-23	653	338
M11321_at	-181	-172	-283	-174	-133	-299	-87	-81	-142	-252	-112	-92	-104	-191	-205	-230	-87	-179	-247	-165	-91	-253	-299	-116	-81	-74	-315	-207	-199	-163	-30	-67	-216	-141
M11353_at	7794	9013	13379	11063	16017	11629	11175	9545	9870	6069	6802	8171	8332	12692	14383	14028	12819	7858	9349	10541	14571	9441	7848	8523	9696	5426	6475	11859	11606	8667	11138	15332	17247	15170
M11433_at	-45	-7	6	100	-18	-7	36	21	-109	-185	8	-29	12	-26	14	38	10	-69	72	2	36	19	-4	23	1	-23	-105	-84	52	-34	-69	-9	-75	27
M11437_cds1_at	41	2	-27	-140	-20	11	15	-16	-50	-69	-64	-1	28	-58	-9	-9	31	-49	-82	40	-106	71	-54	7	76	-21	-200	-34	130	50	-15	-112	8	-44
M11437_cds2_at	164	33	158	94	68	-78	78	-14	-259	-297	70	66	-35	66	-7	55	65	59	72	7	3	192	-128	-155	-127	-27	417	19	119	47	-4	155	135	278
M11567_rna1_at	-451	-755	-402	-388	-913	-1049	-413	-237	-950	-1228	-332	-365	-600	-526	-535	-597	-474	-162	-499	-396	-573	-655	-2681	-650	-592	-426	-989	-632	-687	-449	-404	-712	-1116	-734
M11591_at	-84	64	27	37	-28	199	-12	38	-41	-32	64	7	-9	-25	81	-21	-57	-19	-110	5	36	-50	0	23	-132	-1	-21	12	8	-7	-4	-22	70	18
M11717_rna1_at	125	443	211	821	8546	185	543	1454	99	7840	869	131	65	109	957	695	17	636	404	930	303	208	142	128	1184	913	302	1208	4677	2772	286	726	870	915
M11718_at	197	-322	100	37	100	387	23	420	257	122	155	80	71	186	109	134	-76	174	141	12	-36	270	134	31	96	151	210	39	210	-99	-39	152	306	44
M11722_at	8700	4614	4357	7369	7216	6603	1487	7540	8791	12307	5433	1644	1671	1327	5653	4830	-28	1595	4537	7480	1	123	74	120	-218	51	80	445	221	-170	249	106	-27	-53
M11726_at	779	508	239	231	246	256	264	-4	217	301	218	346	129	134	212	144	223	159	262	315	5	279	209	475	318	55	581	112	13	177	104	418	444	379
M11749_at	-111	-57	-22	4	25	-74	106	52	80	133	-20	-7	23	77	67	71	13	-29	77	-33	72	-67	-199	-65	-24	151	12	-1	-75	-35	-71	130	70	25
M11973_cds1_at	301	-338	141	-2	-248	243	95	4	-2	71	8	60	44	85	63	138	39	79	249	71	-132	198	28	65	53	56	9	34	117	153	56	-388	54	-192
M12036_at	-156	-633	-482	-229	-23	-349	-65	-362	-171	-91	-79	-256	-45	-33	-117	-27	-4	-172	-211	-94	-221	-349	-249	-410	-274	-145	-1496	-177	-149	-108	-193	-305	24	-143
M12174_at	1035	414	1222	117	354	475	89	254	120	1358	463	343	492	322	1106	2682	113	2	203	213	20	34	275	382	84	86	414	125	1062	97	32	890	398	206
M12529_at	-127	-467	-181	115	-153	-260	-360	-117	-160	-47	-181	-207	-372	-321	-287	-165	-107	-112	38	-411	-8	-348	-442	-320	-76	-129	-340	-236	-396	-30	243	-920	-409	-273
M12625_at	36	-581	468	-39	112	-387	-67	235	151	213	199	-68	307	226	394	354	242	-12	-103	287	66	475	-30	97	168	-119	-6	30	134	-241	-236	-65	-173	-94
M12759_at	67	5381	114	2479	-83	320	1	1829	-84	-221	109	1208	430	847	419	85	137	-27	162	-99	2	132	201	303	280	-15	296	234	47	64	152	484	262	2608
M12886_at	137	1316	265	1094	141	72	-82	134	69	47	210	694	9515	2514	33	4555	2464	47	782	-33	169	812	82	45	138	241	531	20	166	-35	1653	294	661	1522
M13143_at	487	222	217	191	239	334	118	141	201	268	140	95	185	197	194	234	148	274	365	188	153	304	263	269	14	25	182	239	205	59	123	397	268	298
M13149_at	217	27	175	142	69	239	78	187	84	34	60	97	105	95	45	140	186	52	208	78	12	224	106	90	179	180	340	49	138	95	-21	318	206	99
M13194_at	1081	229	304	762	669	750	604	641	822	534	580	787	556	547	882	868	590	589	605	378	900	609	627	780	698	571	741	263	433	978	688	702	805	938
M13207_at	321	705	-276	-174	-190	682	-324	86	-203	-428	-255	106	-163	-207	-384	-177	-141	-149	-149	-147	-189	-279	-329	-304	-157	-159	293	-215	-301	128	178	-243	-273	-44
M13241_at	-65	120	8	56	86	64	-20	19	41	34	101	58	43	111	-33	47	128	-32	38	-58	34	1443	275	209	-24	94	404	-25	162	99	104	68	2073	25
M13450_at	999	1430	1288	1107	1590	1192	1563	1096	1506	896	918	1058	638	1275	3425	1789	769	961	903	803	1221	1604	852	1350	1688	797	778	751	851	905	791	1428	1615	1285
M13666_at	333	256	152	71	301	407	84	62	211	258	166	126	189	314	276	233	110	67	309	244	142	317	221	280	196	218	327	139	342	186	39	197	417	282
M13699_at	-120	143	60	123	26	-68	-70	-72	-115	-48	-154	-92	-49	-31	60	-131	-17	-174	-128	7	42	25	-70	-14	-140	-112	-154	44	-41	-42	-17	32	-8	88
M13755_at	381	-581	1142	1428	434	552	275	266	297	216	1311	529	957	557	740	2018	1065	284	187	747	698	385	219	-20	1130	43	1792	415	257	417	684	14	379	1181
M13792_at	4142	1462	2208	3681	7756	4813	4714	3922	1850	4662	2931	3765	1826	2694	9487	5149	1365	2506	3777	5104	1027	6330	1319	1243	648	1004	1845	1162	1636	2583	1056	1562	8883	2082
M13903_at	96	46	156	115	577	670	-23	28	26	-20	295	163	415	465	446	446	109	149	97	216	282	269	335	259	-71	-149	-129	-196	162	234	-147	345	393	166
M13934_cds1_at	-393	-81	-192	-149	-177	-370	-31	-163	-151	-138	-60	-103	-140	-245	-113	-149	-204	-242	-368	-76	-66	-326	-235	-30	-202	-206	-377	-206	-262	-96	-41	-214	-181	-27
M13934_cds2_at	12229	15423	13773	14888	15725	15956	16093	13756	13158	15244	13721	17228	17659	15169	15722	15454	18332	22530	12854	8167	20506	17020	19295	17877	13623	14462	13773	17036	9211	19378	20506	15551	20918	18323
M13955_at	96	-77	-42	229	382	-112	234	810	109	-1	161	326	1	78	357	526	213	107	-180	-63	222	418	2936	356	-74	251	302	31	292	153	267	186	257	44
M13982_at	-547	-371	-507	-378	-513	-420	-176	-396	-250	-408	-265	-324	-334	-555	-407	-353	-303	-369	-551	-172	-435	-658	-349	-553	-344	-231	-667	-612	-827	-383	-341	-790	-561	-558
M14016_at	417	445	1288	420	789	71	438	1247	367	193	477	430	266	265	559	503	183	361	378	320	289	450	494	471	732	347	451	410	377	215	1338	327	509	398
M14058_at	289	232	-41	353	195	255	32	-86	277	297	160	133	3	267	-67	26	76	169	180	127	61	335	62	357	319	84	132	95	71	206	80	484	807	449
M14091_at	98	-43	-16	107	74	323	40	-38	192	155	4	7	-28	-77	-6	-49	55	-74	72	27	-50	125	-10	-117	46	-159	108	23	49	152	4	-126	268	-67
M14113_at	224	20	73	60	97	153	4	120	146	170	59	133	99	38	169	30	2	72	118	114	59	161	32	152	190	-1	225	66	82	183	67	140	311	187
M14123_xpt2_at	140	218	127	197	224	75	122	120	315	284	99	51	204	170	130	130	166	107	239	109	208	159	197	158	188	145	256	226	117	156	108	291	520	312
M14123_xpt3_at	125	115	170	12	27	370	46	14	32	76	-4	46	81	146	88	130	36	27	151	63	2	-34	44	173	113	125	83	53	171	78	13	187	349	64
M14123_xpt4_at	-120	-183	-138	-96	-37	-233	12	-170	108	-180	-150	-74	-48	-22	64	-51	-51	-104	-92	-30	-115	-262	-90	183	-146	-155	-30	-118	-179	5	-17	-477	-170	-194
M14158_cds4_at	294	240	229	344	212	579	164	129	299	244	199	95	136	321	250	140	253	244	486	172	177	306	432	338	263	286	649	325	288	167	95	370	412	319
M14159_cds2_at	-352	142	-402	-268	-286	-192	-237	338	-250	-125	-306	-117	30	-190	-345	-80	-2	-314	-200	-167	-36	-291	-545	-338	-93	43	-296	-225	-281	-269	115	-505	-412	-254
M14200_rna1_at	407	471	174	594	1203	514	1532	514	776	2858	525	1045	382	1089	2217	1692	545	756	584	139	1326	1809	814	1286	1215	129	695	453	1116	2058	575	2207	501	845
M14218_at	-120	-792	-345	-378	-410	-1082	-192	-377	-247	-456	-18	-479	-159	-309	-383	-262	-332	-369	-419	-401	-341	-513	-265	-667	-431	-157	-377	-285	-437	-244	39	-706	-680	-641
M14219_at	-98	251	175	203	673	98	198	307	182	230	290	47	92	131	367	604	204	64	66	99	81	85	118	139	363	147	64	218	95	275	299	307	143	152
M14338_at	-118	-30	-161	-189	-190	-175	18	-127	-143	-145	-41	-57	-63	-111	-58	-87	-168	-134	-280	-35	-129	-35	-257	-47	-104	-41	-244	-14	-240	-17	89	-87	-8	-108
M14539_at	-144	-163	752	-65	460	-360	6759	1084	-240	-337	-125	-249	-170	103	6228	294	39	354	-87	416	104	2221	271	-29	1607	13	1149	214	2100	489	69	1583	89	157
M14565_at	323	-74	-60	212	284	152	-76	185	137	-9	116	17	100	294	80	255	-38	54	108	-55	-4	295	136	98	-84	92	-30	128	80	-121	-30	300	181	220
M14636_at	-48	46	63	163	132	-2	48	129	51	120	10	21	3	-22	128	57	-10	12	54	38	250	54	112	181	525	526	200	448	210	230	60	351	528	389
M14648_at	-62	33	-17	-132	-39	42	-15	28	-32	-30	-27	-7	-26	1	-5	-52	-28	-62	-90	22	-78	44	24	46	32	-25	15	-19	-58	35	0	18	18	-13
M14660_at	108	103	134	-8	13	-9	-50	-98	8	-40	95	40	105	87	76	176	2	-112	247	96	-99	56	-52	131	21	23	77	120	91	38	95	-129	390	27
M14676_at	861	1847	1193	920	2344	1272	918	1435	913	1505	1208	400	1556	1613	1501	2185	1516	716	1148	1685	1413	1101	796	1074	1156	318	1496	545	843	998	993	3542	2778	3092
M14764_at	120	393	295	134	402	453	86	192	308	97	177	109	246	379	308	314	185	322	321	205	146	534	269	275	190	275	343	183	251	170	84	279	740	233
M14949_at	-289	-19	98	256	-27	217	-67	52	77	1	114	-156	101	94	252	-173	-46	292	139	101	1838	-41	-239	-63	469	-49	457	36	249	-296	39	1024	29	688
M15059_at	328	525	241	311	331	735	197	636	216	156	347	368	434	347	164	540	280	354	453	566	410	494	599	725	865	434	1366	502	381	542	441	1110	1146	808
M15182_at	984	1166	1265	838	1365	849	1149	826	1125	648	1074	578	724	1331	1327	888	981	699	1539	782	1540	1893	1076	1618	1716	746	680	1303	1339	1155	1167	1486	3760	1624
M15205_at	716	462	1822	937	2967	279	1559	1901	1332	1141	1286	634	416	795	1129	749	434	1148	1223	1748	445	1301	524	600	1250	719	831	575	596	657	806	626	1038	456
M15353_at	-19	24	31	14	160	69	82	96	26	51	18	7	1	126	51	94	34	-7	-74	5	26	56	205	40	21	-21	21	11	6	58	26	22	40	-41
M15517_cds5_at	-19	-92	-152	-44	-75	-149	-189	-146	-173	-303	30	-4	80	-102	-143	-58	-13	19	33	-10	-171	50	-68	-230	-90	-33	24	28	-71	-58	-93	30	165	-99
M15656_at	-963	-1064	-17	-308	-1059	-518	-250	-346	-1526	-687	-125	-99	-277	-645	-285	-754	-137	-312	-592	-592	-691	-1127	-774	-133	-809	-343	-822	-445	-567	-163	-212	-1177	-984	-581
M15661_at	861	1049	1392	668	2096	957	1399	1223	1187	1075	1328	1022	1981	1653	2378	2982	1105	534	319	477	1861	2280	1699	1571	752	381	942	683	435	1338	1708	670	319	1186
M15780_at	-166	-262	-66	-220	-142	-145	-73	-163	-754	-1648	-116	-41	-111	-115	-88	-186	-95	-174	-208	-58	-187	-173	-108	-116	-126	-226	-98	-187	-169	-81	-65	-138	-132	-101
M15796_at	147	152	468	355	841	611	741	374	-139	-1461	98	176	-77	303	534	183	-39	114	442	368	-208	90	58	4	579	-31	120	261	-19	81	360	209	73	166
M15841_at	284	155	265	195	1024	183	458	122	-16	-1062	358	275	318	422	771	602	336	67	131	172	3	483	237	204	383	-239	18	-15	-19	289	367	193	2	245
M15856_at	140	17	27	605	92	112	81	98	-94	-247	116	64	39	135	113	7	27	-12	46	122	-35	119	40	7	148	35	247	33	36	89	115	228	89	71
M15881_at	236	183	-107	256	204	188	100	60	23	65	145	112	62	137	21	50	102	64	244	147	316	42	118	240	65	-21	321	11	43	115	28	239	-111	159
M15958_at	-750	-426	-623	-453	-646	-1685	-530	-394	-474	-505	-566	-357	-626	-683	-814	-651	-483	-713	-754	-493	-355	-979	-947	-1166	-791	-577	-1072	-675	-853	-510	-276	-1175	-1165	-713
M15990_at	287	216	128	174	221	321	89	100	103	54	102	61	158	898	113	197	540	154	247	127	43	360	585	263	258	149	324	96	275	231	247	162	417	74
M16038_at	164	797	265	313	178	390	491	223	252	87	173	426	190	406	462	505	1448	217	185	147	1744	1522	2089	2735	855	444	1020	385	489	716	460	2686	1499	1837
M16279_at	7126	3706	3903	4509	2049	6682	2611	2966	5070	2615	1976	1834	3328	6633	10888	3433	5533	1031	66	5706	4086	11753	2992	4624	8051	1275	4587	1054	6404	5591	1034	4424	1889	1633
M16282_at	453	367	230	168	382	558	162	281	7	-18	166	157	158	330	75	322	286	242	365	116	136	484	279	347	330	308	438	177	307	290	106	443	458	472
M16404_at	55	-30	-45	-63	-66	-89	-7	9	-151	-245	70	-68	-92	-62	-71	-11	-62	-77	-177	-27	-52	-87	-102	36	82	-64	-191	-84	-41	48	-32	-36	-103	-16
M16405_at	931	310	721	651	355	890	212	312	398	301	252	431	512	502	282	549	230	264	599	294	266	862	537	377	554	371	1029	187	997	530	173	242	401	319
M16424_at	0	-200	-94	388	-108	-269	219	-103	31	-115	-115	-46	94	65	209	-81	-44	-147	-203	91	544	89	239	275	118	469	-253	329	140	584	49	370	-276	444
M16441_cds1_at	-222	-1323	-710	-149	-599	-636	-311	-516	-483	-987	-215	-156	-418	-681	-483	-478	-549	-356	-651	-266	-512	-465	-679	-541	-374	-402	-296	-588	-726	-1041	-245	-955	-1810	-996
M16447_at	190	142	142	222	304	253	195	204	72	140	219	123	106	154	388	445	162	254	234	83	173	199	158	219	322	29	12	52	80	208	317	299	181	308
M16505_at	-14	-68	-23	4	15	-48	200	31	35	-32	121	131	-57	-66	180	29	99	69	-105	96	22	-21	-48	-66	-35	7	-55	-49	-184	-66	-26	23	-32	83
M16801_at	57	42	11	6	33	24	42	72	14	3	57	46	74	82	13	137	13	2	-123	-5	-30	26	-62	-5	-12	45	-64	19	71	-35	6	17	54	-16
M16937_at	156	39	85	96	60	-11	45	100	-83	-94	-24	-85	90	87	21	239	24	-7	128	10	-58	234	-26	74	15	47	74	-22	-58	125	19	64	51	-2
M16961_at	149	178	55	250	98	193	20	122	74	134	92	55	95	119	59	103	9	82	56	142	45	178	150	148	160	212	173	38	229	72	139	111	40	148
M16967_at	-190	-117	-70	-96	-114	-240	-23	74	-7	-26	-36	-85	-87	-151	-27	-57	13	-134	-28	-88	-59	-93	-132	-139	-185	-106	15	-47	-54	-14	8	-165	-382	-106
M16973_at	-33	352	-85	130	142	195	10	216	-103	-129	85	-154	-128	-277	-121	-108	-73	-84	154	-27	-309	205	-615	-201	-81	-90	-68	-228	-299	17	-4	205	626	104
M17219_at	33	89	35	182	192	178	37	173	32	23	59	103	23	110	69	119	53	34	126	22	-30	72	24	118	176	11	-58	-3	73	91	67	60	227	-4
M17262_at	345	376	264	289	481	511	148	379	191	251	229	218	260	359	195	434	429	536	517	50	416	323	514	251	299	249	290	199	275	353	145	327	512	289
M17316_at	-410	-105	-15	-149	-116	287	17	48	-7	-114	-95	-204	-16	-123	65	-30	-38	-37	-187	-35	73	-144	96	163	77	-66	-426	225	106	-191	-191	247	-75	-60
M17466_at	181	166	-33	132	-87	-129	-122	-216	-85	-43	-37	-74	-16	17	-85	-32	-133	-54	46	-27	-33	53	-66	-205	210	-70	-120	20	-88	58	-252	-68	89	171
M17733_at	27495	10723	20812	10944	18163	18928	16383	23712	21110	13661	19203	24451	15229	17962	19052	17351	22852	8483	10706	17305	22296	18943	12939	15761	19448	7419	19374	25420	16528	18200	7626	18214	8523	23272
M17754_at	415	464	373	603	361	47	89	146	96	-27	86	269	184	157	484	271	166	314	538	-27	-17	393	-160	264	180	74	621	529	110	92	71	-16	425	69
M17885_at	18486	25880	17117	23838	21619	25946	29601	21650	24142	26524	20935	26742	22775	19809	25139	22899	18359	26762	30173	14788	27224	21375	25253	25251	35742	26494	20069	27157	26411	26651	25774	22533	19348	18508
M17886_at	13566	23159	21466	28736	15850	21651	25335	28810	20811	19288	22230	25683	19598	18947	17611	16519	19955	31500	31216	24041	19046	19069	28010	16269	28110	33254	27451	27585	28026	23125	28973	17044	18613	31703
M18000_at	15087	18982	16934	22279	19196	21626	19983	16364	17342	21999	12072	18551	19460	19195	20170	17392	12999	22236	19109	11606	24115	20086	19357	21647	26990	20979	14948	25728	21262	22925	20795	19674	14251	18068
M18079_at	60	-20	-29	14	43	-48	57	60	-72	-99	37	64	90	79	83	110	21	12	-36	180	82	66	-32	72	138	-13	-61	44	91	-67	28	37	-40	0
M18185_at	-142	-112	1	60	-241	-198	-40	197	-19	-30	-99	-89	-36	-79	-196	-3	-80	-79	-272	-71	-10	-261	-36	-66	85	31	-191	-9	-240	-112	54	-155	-103	-32
M18533_at	31	4	16	115	1	-32	-18	43	-17	-4	-15	-20	-19	25	19	-34	-17	-14	-15	-58	-28	17	10	-44	134	-25	74	74	-39	-43	23	55	-62	-27
M18728_at	-74	-180	-27	39	471	-38	-9	543	-136	604	-27	13	-65	45	71	544	-40	97	10	307	-100	-32	-46	34	887	27	-49	5272	-112	-96	-43	-99	-238	-213
M18731_at	-451	-449	-453	-214	-308	-819	-273	-461	-274	-540	-346	-156	-273	-361	-592	-219	-412	-277	-378	-254	-285	-1585	-617	-574	-545	-243	-479	-482	-533	-747	-106	-909	-1303	-729
M18737_rna1_at	407	424	206	588	438	743	162	240	191	149	160	242	240	867	432	616	1475	669	1359	55	220	526	134	430	523	318	519	320	411	40	473	690	539	674
M19159_at	854	1128	-179	371	1075	2424	356	57	456	53	277	618	270	917	161	402	573	786	1277	754	424	1403	579	1045	854	866	442	845	1133	637	173	1964	2488	1688
M19283_at	5870	7440	5996	7176	11195	9701	8097	4228	5130	5604	5111	10216	5639	7605	16319	13570	12764	8897	5268	8319	7538	8996	5070	7033	11593	8884	7742	7920	7661	7410	4042	9315	6349	9964
M19301_at	21	43	-9	10	24	151	34	21	-5	102	-17	-21	86	58	18	49	88	-14	162	15	1	127	134	82	28	41	40	71	0	46	99	4	97	-81
M19481_at	-313	-71	-30	-138	-69	-64	34	72	-60	-41	-24	52	-30	43	-22	-45	-77	4	-146	-78	-77	-292	-102	-43	-17	21	-166	0	47	-96	69	-89	-295	-37
M19483_at	1808	2538	2737	4087	3390	2369	3312	2266	3159	2767	2419	3223	1915	2479	5980	6569	2994	3467	1928	1888	2775	2886	2626	3121	8396	2515	1968	1992	2717	2525	3251	3705	2778	2414
M19507_at	490	-49	989	706	199	1293	18	1213	-60	-146	-30	917	-139	311	87	777	-113	2269	296	2681	747	9006	10171	9138	22222	9986	14230	27285	28390	17371	228	5895	3917	2606
M19645_at	939	235	1758	418	903	901	521	805	281	1412	1162	1072	899	1815	1220	1796	1152	277	484	472	651	1188	1241	1057	1010	326	352	574	5331	4827	2788	1279	745	773
M19684_at	-700	46	-915	-500	-758	-202	-375	-423	-422	-471	-190	-275	-487	-639	-781	-566	-463	-404	51	-371	-288	-232	-174	11	-288	-233	-556	-204	-80	-170	-317	-163	-1377	-741
M19720_rna1_at	434	139	247	86	223	430	37	276	183	189	160	140	253	265	162	234	164	247	386	114	91	364	337	357	143	182	414	66	281	122	89	216	528	333
M19720_rna2_at	-371	-80	-165	-174	-275	-390	-87	-180	-149	-60	-96	-159	-167	-190	-157	-190	-177	-222	-218	-312	-54	-351	-341	-327	-104	-125	-123	-123	-598	-126	-6	93	-474	194
M19722_at	473	846	800	550	976	864	352	829	83	358	616	270	969	591	576	452	882	1061	1233	683	3888	1643	1033	2033	1488	1224	2169	1584	439	854	482	5088	3846	6989
M19961_at	1124	767	956	1584	2682	904	1327	1026	1048	478	628	805	591	1594	2272	2363	1234	1095	741	1009	3498	1321	1019	1185	2099	843	970	1670	379	1814	1827	1532	1065	1582
M19989_cds1_at	-149	-86	-160	-166	-58	-331	-106	-199	-78	-195	24	-97	-85	-102	-76	-107	-107	-69	72	-63	-81	-204	-227	-153	-98	-82	-163	-118	-147	-137	-10	-194	-100	-152
M19989_cds2_at	161	32	730	229	630	115	932	586	-80	323	281	66	168	107	168	281	173	159	108	388	53	100	213	151	81	-39	86	22	175	47	23	34	184	2
M20137_at	214	137	124	-71	122	253	70	-19	-38	99	118	66	161	218	132	95	102	92	141	12	-36	154	86	67	107	169	129	72	190	58	69	148	184	57
M20218_at	193	-17	26	-94	-19	58	18	0	146	161	164	13	143	38	103	228	14	77	169	48	-88	-29	-50	-40	152	86	247	117	-67	10	110	-68	-94	-37
M20471_at	340	2127	506	1790	2852	448	2252	978	520	519	352	516	266	595	2671	934	805	1852	870	571	3772	1665	921	1549	2531	589	476	1733	487	1039	1595	1938	2461	2731
M20530_at	207	136	228	332	170	230	68	112	51	-117	99	-21	70	219	104	210	114	92	25	116	16	109	26	122	124	265	438	80	409	40	130	300	547	176
M20543_at	-21	51	62	132	20	-88	56	69	118	619	1	86	94	93	82	95	-4	67	18	38	13	-20	-28	35	3	-53	111	-15	84	118	21	86	86	-11
M20681_at	371	250	562	521	35	-21	29	55	444	3003	316	863	880	49	249	970	1522	294	61	165	696	1226	866	2525	377	96	707	371	2507	2656	510	1340	105	-23
M20777_at	-547	-333	-319	-258	89	-414	-399	-461	-509	-406	-99	-250	-165	-522	-245	-190	-197	-274	-306	-226	-202	-319	-257	-375	-356	-273	-497	-57	-260	-108	-210	-281	-450	-229
M20786_at	-1460	-954	-724	-35	-402	-1612	-477	-824	-886	-648	-395	-414	-482	-567	-796	-900	-342	-511	-937	-587	-475	-800	-498	-1099	-916	-711	-1341	-610	-825	-351	-260	-844	-1125	-440
M20902_at	400	229	634	640	351	494	303	608	315	555	336	284	281	339	204	436	178	257	352	216	133	267	251	37	335	428	590	312	305	83	2251	299	246	173
M20919_at	-84	-307	-102	-88	9	-179	-89	-40	-160	-156	-88	-44	-103	-87	-54	-67	-72	-69	-149	-111	-69	-182	-60	-141	-91	-76	-188	-50	-166	-3	-71	-177	-338	-115
M21005_at	934	-251	2780	256	149	122	787	17840	825	262	213	1786	2530	843	4698	1076	2206	4820	10094	8866	8872	621	1345	1235	4944	5074	5928	17258	257	4744	154	9297	268	15487
M21056_at	-190	-282	-351	-126	-21	-346	-106	105	-161	-160	-31	-239	-169	-18	-96	-119	-128	-309	-298	-226	-138	267	-351	-192	-163	-157	-531	-158	-236	-284	-80	-305	-75	-208
M21121_at	9	55	110	16	279	245	-59	-28	-13	60	92	134	145	423	297	566	337	72	236	12	339	594	360	378	190	155	179	231	162	122	1280	570	406	312
M21154_at	545	81	577	266	541	313	295	358	292	360	233	298	758	881	993	1008	971	289	448	106	170	918	396	521	467	300	404	342	565	182	278	451	604	118
M21186_at	6387	1878	3113	13617	9346	5390	9337	7328	6617	7014	7495	6098	5597	4620	10515	8445	8146	9913	10181	10922	14238	6798	5617	6079	16396	12777	15124	15334	8019	12201	4505	14521	9220	15436
M21188_at	-98	103	13	31	-46	-5	46	-33	69	-53	57	13	-8	-50	24	27	68	59	-38	-33	-9	86	16	44	-45	88	-30	36	-36	162	19	-21	-62	-74
M21259_at	963	1453	1419	1857	3438	1524	1901	754	1562	1687	453	1519	1008	1919	2727	2398	1418	1375	1030	1138	1659	1987	1049	965	1633	847	494	1118	1228	1487	2551	1129	580	1216
M21389_at	-494	-319	174	25	252	259	139	76	-56	153	-44	-221	179	-39	153	-137	87	247	-229	139	216	-443	-219	244	-293	-35	-179	249	166	-26	-117	276	436	403
M21494_at	557	-629	1	-195	-33	283	151	-600	137	-35	-332	37	-450	275	-26	124	-399	-284	-440	25	-363	108	-524	-886	180	-361	-312	79	169	-285	173	174	86	-484
M21551_rna1_at	2	363	199	235	302	404	9	69	38	165	-8	30	263	339	140	351	222	194	46	-195	354	308	339	342	319	253	646	14	361	308	254	93	534	345
M21574_at	24	70	114	187	143	294	57	141	197	142	98	94	149	74	87	-21	122	164	123	116	41	123	223	131	-15	9	265	104	171	284	54	190	-16	81
M21624_at	125	137	58	-113	79	123	76	-7	57	-63	154	-37	176	206	56	591	10145	84	123	71	76	135	-16	72	56	78	123	49	134	133	210	-19	422	203
M21812_at	605	815	694	498	562	953	374	677	504	672	444	603	516	503	641	736	408	414	798	640	506	1078	683	605	573	481	670	480	693	585	293	873	1507	664
M21904_at	-1277	-2034	2241	195	-265	-784	763	84	1108	1229	311	453	-684	113	1615	2541	-802	-17	-357	-803	-786	1429	317	1638	653	849	-126	-900	808	-325	-54	1893	-2499	-1253
M21934_at	255	245	76	-27	226	425	-3	103	-31	-91	67	134	97	146	190	36	77	192	172	76	117	278	347	131	56	56	123	191	192	85	54	349	225	227
M21984_at	-178	-23	-41	-77	-213	-688	302	-60	-265	3	-89	283	-37	-137	-266	-94	2206	-109	-226	-254	-284	-448	366	41	-155	-137	3	-220	-275	-338	-6	-626	-791	-535
M21985_at	407	262	91	170	348	376	126	-26	-760	-970	95	44	92	359	134	171	220	109	378	58	41	674	213	204	166	17	438	69	409	117	176	273	780	180
M22005_at	-135	-168	-189	-172	-246	-343	-136	-302	-302	-566	-67	-60	-143	-197	-212	-161	-126	-102	-169	-144	-227	-188	-273	-192	-21	-155	-268	-91	-164	-153	-173	-184	-490	-278
M22092_at	-342	-174	-160	-214	-226	-363	-158	-149	-259	-335	-72	-119	-218	-259	-198	-254	-197	-67	-381	10	-196	-377	-166	-167	-244	-135	-157	-166	-190	-104	-108	-217	-422	-247
M22324_at	729	-203	42	424	289	-699	-10	48	100	-24	173	-165	8	247	-58	73	392	164	298	-190	-2	135	681	-323	380	153	605	-226	351	593	147	392	607	-379
M22382_at	745	2649	1638	2807	4558	2636	2548	1735	886	4389	1248	1308	727	910	4752	2415	423	2256	1568	566	999	1326	1204	1112	5139	1238	738	1960	3277	1696	1788	2693	1762	1149
M22430_at	12	250	253	123	192	505	219	14	-169	-272	163	111	242	277	54	259	95	172	206	228	-20	382	245	353	96	326	309	199	372	14	108	355	203	132
M22489_at	-12	-46	1349	-58	39	-101	40	69	447	-30	321	55	59	186	-56	-26	-65	19	95	20	-10	-82	-50	-54	-109	106	-40	-95	-60	-91	-39	-109	-56	-148
M22490_at	762	1077	547	546	505	1632	623	435	638	676	498	952	801	789	818	449	596	671	1122	592	411	1350	991	1206	1011	359	1010	786	1142	633	452	996	1455	1112
M22538_at	135	458	895	1122	1369	462	1606	937	932	1718	1061	1096	1088	1182	2551	2232	1132	823	468	1342	1167	1857	1932	4513	2162	530	309	758	433	871	1647	1486	783	1302
M22632_at	-383	-153	190	107	528	-106	457	-24	268	174	151	-23	-58	-313	382	91	-80	224	-23	-119	413	-141	92	-135	224	-41	-98	-69	-171	-306	406	-337	-330	-386
M22638_at	453	445	420	525	373	329	792	442	819	233	301	335	173	27	788	366	312	481	571	259	524	181	130	303	1192	666	349	781	840	433	515	737	1200	776
M22760_at	873	718	806	956	1484	1005	1139	677	889	970	577	988	488	765	2298	1061	1120	776	767	462	1505	840	780	918	1549	607	599	1054	884	1133	1423	1507	569	1098
M22877_at	144	191	389	214	431	357	225	233	274	318	184	171	259	441	391	503	249	112	260	81	116	173	189	128	517	123	117	185	450	191	202	437	84	115
M22898_at	642	569	548	371	1149	793	403	259	492	317	480	443	264	439	1034	1290	227	604	932	447	344	140	94	0	734	300	312	536	585	339	215	695	401	498
M22919_rna2_at	417	1436	89	-403	282	192	217	-96	275	281	366	281	307	415	352	453	491	-32	43	-94	646	1177	400	147	-420	-62	-318	-307	1023	460	-54	310	981	206
M22960_at	-178	30	207	367	361	256	597	648	699	601	776	631	182	265	1021	456	528	374	239	343	3432	1057	1617	1959	1385	1880	222	1048	1850	1023	447	2444	2719	2801
M22976_at	159	746	442	558	1851	396	439	288	295	218	739	310	293	447	452	335	256	304	350	945	218	383	406	403	176	233	142	291	526	275	202	245	710	437
M22995_at	84	156	424	218	436	259	147	235	169	187	99	196	352	233	717	584	607	127	208	2	336	183	333	317	367	92	123	139	318	179	141	637	254	674
M23114_at	246	238	446	453	452	226	201	153	327	482	219	177	165	626	696	951	437	282	234	134	54	1008	510	431	922	180	194	147	593	486	347	467	490	291
M23161_at	202	285	141	271	604	129	280	213	292	205	75	179	173	297	340	504	234	119	236	193	97	381	281	238	307	149	272	61	179	91	228	186	233	176
M23197_at	168	244	154	287	222	390	73	88	128	117	37	111	130	230	74	252	247	159	252	122	1533	769	593	928	629	827	646	336	526	560	341	1883	2204	1605
M23254_at	514	1111	1057	357	784	1010	324	463	415	760	427	379	785	593	1162	1902	479	604	419	416	1681	1474	1094	1242	1622	308	1152	420	745	704	595	2917	1366	2460
M23294_at	130	-105	370	155	1174	89	552	204	182	334	580	54	126	151	940	1256	-40	189	115	437	278	279	70	361	848	249	262	239	158	438	123	1230	-84	940
M23379_at	57	225	116	189	436	1	402	163	169	48	95	278	89	95	534	366	354	104	-36	129	147	76	46	68	360	-19	139	163	36	108	-10	416	1035	254
M23533_at	-308	-529	69	-147	-266	-1648	-108	-411	47	119	49	-163	-58	37	-1171	90	-252	-164	-404	5	-929	-39	-368	-406	-300	-552	-259	-1115	-368	-335	-102	-481	-1089	-368
M23613_at	7925	7016	6355	9519	14338	8758	10369	6129	6777	7565	5805	10640	9539	10687	14473	14582	6468	7908	6246	3047	3461	10136	6613	6232	8514	8082	4383	7511	3086	8070	11729	6486	9195	5300
M23668_at	159	-156	-30	168	160	198	53	-180	-23	208	-92	34	80	107	86	182	114	82	110	61	98	153	191	76	98	23	197	28	19	67	-65	120	62	247
M24194_at	20417	17509	20975	21877	18472	23118	27668	29721	23279	20815	23048	27841	22269	20507	22780	19639	24548	25559	20327	15439	23671	18944	17424	18672	25035	26829	16512	24327	12458	23619	27536	19770	23913	19516
M24248_at	2464	322	1450	987	1245	2853	511	600	609	419	912	468	930	1321	838	1095	580	836	1145	749	651	1652	905	937	871	672	1462	531	1623	707	293	976	731	1399
M24351_cds2_at	94	180	-8	29	196	311	76	28	45	54	-1	95	157	9	141	81	107	74	149	-12	70	68	124	116	46	133	234	45	99	75	95	8	73	108
M24364_at	171	87	59	134	53	108	-23	67	-66	-41	30	17	29	55	109	1	-2	-29	121	35	21	56	8	44	87	25	-24	38	82	-9	17	1	18	-20
M24398_at	-1277	-723	341	533	41	-512	-25	40	541	-290	106	337	57	-59	-529	122	-24	24	66	-414	538	-1016	-146	-5	250	188	-744	188	-253	-862	-254	-1465	-1328	-741
M24400_at	74	-125	-344	-42	-235	-237	-541	-372	-455	-658	-280	-949	-107	-117	-548	-386	8	-247	-36	-124	-89	-60	-271	-201	-201	25	-599	-266	-91	-197	-204	-165	-40	-88
M24439_at	161	2001	192	792	902	1024	115	536	5	506	30	-55	100	206	687	152	299	-69	507	373	547	896	929	257	121	454	386	77	262	265	-80	537	2152	498
M24461_at	-28	20	23	18	-40	368	73	173	120	25	20	95	57	41	27	21	4	-49	141	81	125	121	-88	-38	-46	76	163	79	-56	113	26	288	352	-53
M24470_at	461	385	1031	365	305	555	148	908	203	122	382	221	179	318	176	257	283	144	445	223	153	644	416	334	385	308	822	310	429	350	323	418	818	370
M24594_at	164	21	174	479	119	229	39	93	-72	51	72	94	128	182	0	152	43	-9	133	78	43	-992	94	174	101	55	244	166	286	99	39	301	119	449
M24899_at	-683	-385	-713	-178	-462	-648	-109	-408	71	-375	46	-392	-304	-758	-333	-562	-322	-371	-618	-510	-124	-836	-860	-661	-236	-365	-581	-229	-322	-193	-110	-574	-634	-736
M24902_at	43	-5	16	189	20	98	-73	-69	14	21	41	-29	11	29	66	23	21	-39	-128	-101	29	5	10	13	187	13	262	88	45	-34	-8	263	124	25
M25077_at	-299	7	2	-117	51	-155	195	98	11	-36	77	-63	66	90	216	197	160	-102	-393	-88	-149	433	46	429	-76	-147	-420	-26	39	145	10	-2	70	-183
M25164_at	323	257	106	170	254	470	136	362	-11	49	98	26	189	175	153	168	197	112	435	10	132	230	255	184	299	41	256	245	112	169	97	237	347	145
M25269_at	340	314	413	117	348	212	128	170	194	423	134	174	167	325	344	189	186	139	296	116	250	428	283	434	364	45	392	101	238	212	123	164	387	289
M25280_at	-84	267	262	6089	548	940	40	644	158	-87	-12	-4	1695	874	601	3199	2662	299	1040	472	1896	2276	880	91	1426	1727	1177	234	186	3399	245	5138	1303	4355
M25322_at	308	-42	153	128	11	41	26	370	4	126	73	100	143	267	73	102	152	74	18	30	97	-173	52	24	-53	151	250	171	576	142	49	135	-37	-44
M25393_at	60	13	11	-42	59	1	7	69	-13	-52	37	29	39	69	37	44	77	-19	12	15	1	154	-28	26	87	-15	61	34	43	142	80	43	35	4
M25629_at	149	73	51	65	81	170	43	7	35	31	56	541	156	127	17	58	103	47	84	38	77	43	-16	-54	85	64	108	22	60	3	-76	106	173	139
M25753_at	50	111	147	147	340	122	289	213	247	132	24	17	16	127	133	62	-6	234	87	101	29	186	140	-43	303	125	108	33	23	148	67	164	48	76
M25756_at	72	120	100	100	54	32	76	86	8	49	-24	30	52	129	48	97	59	59	28	-43	93	335	-24	29	10	119	132	22	108	116	-32	61	92	39
M25809_at	-135	11	194	174	439	-222	-78	293	-109	176	184	304	258	119	100	344	153	202	108	251	329	223	366	295	177	-11	-191	345	-197	297	136	568	46	398
M25897_at	-2	14	31	722	18	-45	57	31	-84	-2	50	-4	85	23	6	26	166	2	-79	-20	169	6	225	483	54	68	-194	-19	15	44	115	7	878	349
M26061_at	246	24	135	44	85	272	112	156	191	97	-27	32	102	99	47	139	153	7	206	-43	-34	14	54	209	29	-41	145	60	143	224	0	77	105	215
M26062_at	-354	105	-16	-84	-382	-1112	-67	-19	-19	-31	142	-244	-105	122	-213	61	282	-414	-301	-299	-121	-70	-317	-381	-99	-110	-618	-160	-459	-80	247	-264	-515	178
M26167_rna1_at	-28	48	6	-23	5	-4	-6	-43	-77	-83	43	20	23	26	-5	44	-12	-27	-15	17	-32	-35	44	57	12	-47	-92	17	-15	-54	10	-12	-56	-4
M26576_cds2_at	477	563	302	258	420	933	206	399	326	346	319	343	251	386	191	323	264	354	705	246	200	421	243	371	358	322	358	436	444	277	158	252	929	389
M26602_at	453	-70	6365	50	-183	-514	5483	49432	1403	199	1290	3409	2179	746	8615	3376	24	25374	25276	51900	1260	566	313	-61	9877	74	0	34591	-201	-5	58	-398	252	-97
M26679_at	-106	-102	15	-10	-49	-35	14	-45	25	-18	34	-38	-66	-53	281	-36	-83	-49	-15	22	-11	200	343	177	-63	11	-182	6	-26	-118	-76	-23	-211	90
M26682_at	405	273	305	195	166	-121	-122	146	74	-154	1	-134	-62	73	352	-68	46	-12	123	33	181	383	-50	441	260	-25	-43	107	203	17	-113	419	395	108
M26683_at	458	439	194	264	322	723	228	358	210	287	272	241	269	302	223	264	268	249	440	287	226	747	434	462	473	284	352	367	420	259	54	584	859	430
M26880_at	6406	5197	7521	3650	5654	9769	2794	2629	3959	6855	3182	3486	5400	5760	5837	7997	3853	2673	3334	1408	9117	7107	2966	4000	5078	1594	6290	1923	10071	6008	2968	8740	6796	7045
M27160_at	316	-54	20	71	3	-277	48	-84	-87	234	-41	7	21	115	118	67	96	117	139	203	173	158	299	194	330	261	89	-28	195	231	8	232	54	220
M27161_at	168	521	320	92	163	-34	93	115	81	29	105	0	4	113	381	71	-54	32	180	-223	182	68	-341	227	305	-76	123	-72	13	293	-73	349	441	-13
M27281_at	-94	165	30	-46	-55	-21	-46	177	20	170	-1	0	-90	-57	-17	-113	46	-12	56	55	-5	-93	319	89	7	86	343	90	43	-9	-63	14	225	-53
M27288_at	-801	-1636	-712	-401	-946	-2688	-479	-872	-278	-134	270	-796	-555	-559	-510	209	-602	-938	-764	-541	-209	-838	-1327	-1807	-925	-642	-658	-923	-773	-826	-439	-1880	-1737	-461
M27492_at	-26	-204	55	8	105	179	21	2	37	-18	18	-63	99	54	208	-4	147	84	121	-109	30	-22	64	6	109	102	-92	90	132	199	8	134	-105	-125
M27543_at	101	40	125	157	120	123	123	86	19	87	47	88	30	213	174	131	258	-19	319	-25	25	24	32	116	-59	98	188	66	97	0	95	117	-89	55
M27819_at	12	57	308	168	52	297	-15	180	59	63	-10	-34	62	166	143	130	102	17	211	116	-2	159	205	-97	173	53	-9	93	210	124	-21	-63	216	141
M27826_at	1086	351	-81	25	-303	1145	-39	141	157	-200	148	60	93	365	203	91	-19	524	370	462	-156	-292	-42	-207	118	422	865	431	832	177	-110	-278	685	-9
M27878_at	-16	-136	48	-94	-12	-243	-4	52	103	148	25	4	-70	-7	20	127	29	9	-97	-81	-17	-100	-152	-7	-31	-117	-108	-34	-82	-27	-23	-44	40	-83
M27891_at	-65	68	250	107	-177	394	-125	-96	502	78	49	239	-39	453	163	-166	2090	359	553	180	17846	21404	2745	11686	10737	3168	14193	2460	123	12735	2103	19680	3293	24178
M28209_at	465	166	334	363	525	274	161	350	140	99	187	170	647	602	141	544	535	62	198	-2	107	1008	563	532	238	192	293	187	498	317	284	484	436	391
M28210_at	-395	-1229	-410	-439	-361	-756	-311	-687	-326	-843	-238	-431	-338	-263	-706	-125	-194	-773	-790	-330	-361	-388	-1124	-595	-307	-257	-268	-328	-379	-1040	-378	-399	-721	-370
M28211_at	-140	-332	-84	-155	16	-266	-20	-201	57	-103	-15	-173	-92	-34	107	109	-40	19	-149	-45	-62	-82	-90	51	54	-45	-123	-49	0	-37	56	-171	-105	-180
M28212_at	176	87	125	92	107	125	73	81	124	111	145	49	103	105	192	276	81	112	79	40	17	181	197	117	182	94	43	69	138	136	-65	176	187	46
M28214_at	-231	-225	-235	-65	-198	-415	-211	-269	-235	-309	-138	-337	-162	-189	-176	-126	-230	-339	-270	-447	-238	-282	-378	-564	-424	-304	-352	-426	-205	-263	-265	-385	-794	-315
M28215_at	120	93	178	172	132	115	53	141	195	229	127	-3	99	205	290	336	258	24	151	35	112	350	297	346	144	31	111	84	346	37	15	93	151	18
M28219_at	-700	-1	-322	-142	-287	-71	-104	-384	-111	-246	64	-125	-248	-247	57	-200	-322	-124	-159	-338	-134	-112	-362	-199	-96	-92	-794	-231	6	-191	-160	-363	-596	11
M28249_at	171	43	69	94	22	92	3	-36	34	81	44	40	-14	73	-51	2	-20	24	41	94	26	19	-58	41	98	-15	-24	49	-23	-27	-45	52	92	-76
M28713_at	492	279	1005	611	973	683	596	399	456	365	304	312	648	1178	1646	770	1036	591	661	416	1144	1086	691	850	904	566	961	553	1016	669	421	656	1659	938
M28825_at	439	-153	-194	-180	57	-76	-95	124	-81	-178	258	108	205	-9	11	-8	376	54	339	-88	-188	420	293	275	49	176	-287	-22	166	-23	71	658	-37	6
M28826_at	-123	30	8	-77	-152	-366	-1	-64	-192	-93	-10	23	33	-71	43	12	-115	12	-61	10	48	-133	52	-97	17	-72	-225	22	-69	0	-163	-27	-116	76
M28827_at	-292	-267	-253	-69	-431	-817	-217	-40	-93	-213	-70	-49	-78	-334	-196	40	-126	-279	103	27	-185	-242	-422	-348	-229	-190	-228	-220	-626	152	-323	805	-577	284
M28879_at	280	122	-6	161	138	106	98	117	75	1	15	30	32	149	63	129	85	9	319	-48	90	484	219	278	87	76	398	168	119	105	69	357	330	324
M28983_at	200	150	66	67	358	206	18	177	11	58	108	102	175	286	32	148	138	94	208	27	78	355	174	138	6	64	83	152	195	137	126	193	344	203
M29064_at	866	1118	1601	2097	2336	1816	3050	1485	3537	1740	1423	892	792	1565	3611	2553	652	1537	1578	856	611	610	782	712	2492	744	846	1111	1363	639	1536	1490	1133	1264
M29194_at	-74	-89	-82	-37	-76	-133	-82	-64	-72	-87	-82	303	-57	-47	13	-67	-39	-137	-151	-12	-48	-134	-140	-136	42	35	-151	-126	-110	-27	-26	-72	-135	-41
M29204_at	275	442	146	216	362	205	194	300	329	258	177	249	200	149	94	299	137	129	481	160	104	106	98	123	165	39	170	266	184	132	171	258	344	287
M29273_at	516	418	114	163	227	521	62	38	88	42	50	122	226	107	-21	263	181	194	432	96	136	573	219	44	342	469	293	255	325	161	-19	580	466	352
M29458_at	82	60	96	25	-30	-2	36	40	72	61	132	68	5	9	67	9	-4	-32	61	76	-10	363	10	67	-38	0	160	-23	106	76	10	73	127	55
M29474_at	506	54	102	105	139	37	175	874	2189	309	63	122	43	190	2	193	-61	42	875	165	-109	-86	-18	15	-38	-74	-179	-98	-60	-181	6	-81	-384	-173
M29536_at	806	655	742	668	1112	1048	776	824	401	1043	698	563	462	573	1530	699	436	723	543	401	711	335	358	651	703	597	321	827	390	658	573	1339	984	1200
M29540_at	-43	5	-88	-14	44	-314	28	120	-361	-564	57	-29	-35	-55	55	-3	43	-12	87	81	-88	-91	-90	-55	-74	-106	-86	-111	54	-11	-26	-100	173	2
M29550_at	166	23	178	46	110	349	29	173	-123	-58	60	60	73	115	24	111	104	117	226	5	10	237	177	118	-3	90	256	256	110	92	60	197	140	326
M29551_at	-19	-65	105	332	349	-76	515	233	195	137	69	92	165	65	541	342	171	-24	159	20	28	-158	-110	48	159	5	-117	22	28	67	6	13	200	62
M29580_at	-53	-114	-124	-195	-158	-65	-158	-124	-136	-267	-235	-108	-177	-81	-228	-156	21	-12	-79	-198	-144	-121	-253	-220	-232	-82	-302	-45	-62	-187	-156	-50	119	41
M29581_at	632	565	579	411	657	1047	200	367	278	406	272	310	521	677	596	529	452	409	700	493	235	827	571	606	542	253	766	199	760	436	247	677	707	574
M29696_at	939	502	559	508	1200	6273	7097	1144	1695	1479	1594	1169	2810	2486	1968	5448	479	664	1060	376	180	675	416	396	377	60	145	168	281	351	399	558	710	933
M29877_at	589	443	338	434	1103	465	313	524	1654	621	337	349	695	677	551	1115	204	479	419	533	413	900	321	378	442	273	340	260	212	337	536	691	403	704
M29927_at	31	57	1050	693	860	-64	36	819	167	353	89	3	237	157	69	786	62	-57	141	58	91	269	134	149	308	139	-18	239	491	-21	495	166	-140	410
M29960_at	168	125	48	144	268	94	233	139	102	119	125	111	112	125	172	308	235	119	306	155	41	234	297	161	113	141	68	101	47	122	67	129	707	317
M29971_at	330	70	403	111	342	88	186	581	213	471	235	211	33	262	268	553	9	132	169	340	205	-209	349	-92	243	84	-9	65	205	93	197	-214	-16	-125
M30135_at	-190	-162	-222	-153	-209	-621	-134	-165	-189	-202	-161	-151	-181	-143	-113	-215	-213	-124	-177	-73	-174	-282	-223	-205	-134	-43	-364	-152	-214	-197	-160	-264	-740	-322
M30185_at	210	191	163	77	46	74	-67	67	17	-256	18	-111	-1	75	-78	62	85	102	-36	132	136	405	26	79	294	-98	250	264	171	-35	273	190	203	356
M30269_at	246	127	181	168	102	146	-21	134	54	109	11	52	86	230	208	115	163	-14	260	88	-40	137	60	80	154	147	151	38	314	64	302	206	197	39
M30496_at	-2	109	131	182	109	31	234	43	102	15	116	225	129	73	435	230	224	-32	54	104	57	153	32	137	149	37	-30	125	2	171	286	68	43	62
M30773_at	19	35	37	-50	39	12	-36	16	-41	-13	-1	0	-20	6	24	14	-13	82	46	-81	-12	2	-8	25	-85	35	80	-11	-34	43	2	73	119	0
M30818_at	316	292	192	323	498	310	139	266	158	114	363	208	237	166	322	1187	271	102	666	238	242	226	136	379	371	336	584	126	270	126	15	765	460	1183
M30894_at	7	2377	222	214	316	1086	86	403	66	49	112	185	253	245	1627	264	539	167	164	137	266	2830	919	2072	166	408	219	380	171	323	65	266	7604	1515
M30938_at	398	957	499	540	2664	810	1446	471	512	250	502	157	264	675	1952	1713	684	504	852	274	505	933	378	666	1066	304	367	894	398	260	541	826	696	732
M31013_at	2080	1916	944	1689	2616	1950	4245	1944	2570	1688	2092	1706	3825	3250	9321	5471	5307	2721	1400	1487	2792	2998	1613	2590	2400	581	3313	1641	3467	1691	1106	3893	3556	4434
M31153_at	-888	-827	-588	-416	-539	-1246	-367	-612	-1058	-1269	-503	-329	-526	-462	-623	-486	-426	-274	-597	-228	-284	-885	-679	-873	-659	-589	-760	-269	-693	-453	-123	-780	-1257	-681
M31158_at	224	259	485	420	292	115	123	163	293	313	99	-83	121	218	250	312	51	114	226	104	165	402	94	267	406	163	176	163	108	144	517	381	124	410
M31165_at	226	488	111	39	2	105	-76	45	87	109	21	43	73	51	103	6	8	12	5	-12	61	85	38	159	297	98	151	63	23	52	8	66	143	143
M31166_at	91	-40	-8	134	19	45	-14	43	13	23	2	38	35	31	17	-15	-16	64	18	109	2	357	291	398	168	88	37	41	526	66	73	523	-10	-78
M31210_at	-43	1	38	-31	-5	19	48	38	-25	-34	5	40	112	349	-30	32	6	-29	7	-20	-54	122	16	1	-76	-3	-37	-72	-43	-47	13	-35	-111	-53
M31303_rna1_at	5308	2364	2158	3042	3994	5423	2678	2023	4112	2462	1520	1229	822	4559	3691	1700	2248	2374	3038	2714	775	1320	1140	1079	3085	1428	1530	2285	1842	1856	1306	1716	1661	1037
M31328_at	825	800	658	514	694	1057	400	346	515	461	525	470	417	578	422	502	502	659	808	655	348	1051	633	738	565	538	982	479	524	766	543	1167	1043	1030
M31520_at	9969	15831	16866	11969	16659	18969	11671	10746	10306	14190	9828	12939	12127	13199	14705	15112	12268	12235	10439	11085	19344	17548	15616	16090	12190	14192	8868	12212	11983	13630	9986	18183	13403	15008
M31525_at	1158	1586	280	1130	895	1131	580	617	1316	1211	1192	816	1014	789	921	1157	768	946	991	869	1082	1061	1168	1190	991	945	862	775	1315	1553	486	1469	2239	1501
M31606_at	-391	-910	-541	-344	-355	-2102	-280	-346	-363	-651	-311	-232	-887	-683	-580	-770	-301	-501	-615	-284	-631	-894	-1138	-1341	-344	-369	-797	-702	-557	-475	-347	-577	306	-201
M31627_at	3321	7208	5941	4539	8477	980	1978	6622	4834	3594	3692	974	1471	2151	4599	5111	591	1135	2796	5887	1009	1711	1369	2506	1599	1116	1013	1319	1941	1039	901	1316	3760	1494
M31642_at	188	443	983	649	2167	477	752	473	318	732	584	242	208	506	2645	1213	307	506	440	658	375	429	494	452	846	395	46	382	405	490	702	555	797	440
M31651_at	142	177	73	-48	116	131	62	96	35	24	33	13	-43	41	-43	78	36	12	-18	40	-150	104	-80	3	71	51	77	128	23	105	39	106	97	115
M31659_at	96	70	-13	126	154	145	34	57	-57	-116	44	44	71	117	71	50	102	49	113	-2	5	98	156	143	109	53	256	3	82	125	43	168	208	132
M31661_at	-123	-39	-89	-21	-67	-65	-48	-38	-340	-501	1	-83	-88	-85	-47	-57	-34	-34	-103	-15	-58	-82	-134	-61	-48	-56	-9	-106	-67	-111	-23	-68	-100	-34
M31682_at	-876	-789	-470	-666	-676	-1545	-407	-560	-429	-641	-192	-561	-547	-597	-430	-402	-460	-441	-754	-681	-508	-689	-883	-838	-324	-375	-735	-464	-1098	-666	-317	-903	-750	-959
M31899_at	96	155	26	226	553	-121	322	40	222	155	311	129	166	211	477	444	227	39	226	320	46	285	150	153	171	170	30	152	-8	10	234	170	748	268
M31951_at	-910	-434	91	-384	-295	-69	-258	-475	-465	-261	-219	-344	-530	-702	-76	-451	40	-514	-574	-571	-378	-786	-619	-689	-489	-642	-1224	-740	-862	-481	-71	-816	-656	-525
M31994_at	321	414	546	84	267	528	139	298	151	179	174	64	232	406	255	303	209	229	370	165	192	348	474	211	216	125	531	196	322	215	2375	292	455	159
M32011_at	308	374	-33	361	814	149	103	723	80	160	225	154	335	497	213	1250	282	172	437	259	933	95	72	400	1516	196	911	791	91	89	84	3135	441	4015
M32053_at	55	226	319	163	3	-39	161	165	2	-257	109	108	-2	115	-66	62	69	44	-59	58	-81	204	54	333	383	49	64	69	93	76	223	165	252	247
M32313_at	383	366	273	363	328	708	491	180	189	154	257	106	303	403	550	572	200	297	236	48	336	395	174	172	218	302	658	323	301	97	295	331	501	827
M32315_at	453	642	322	548	1002	621	350	699	354	229	701	239	449	405	833	582	1071	529	684	516	856	834	701	1497	763	530	1607	263	333	737	619	3075	883	2814
M32334_at	586	1319	277	1017	1212	1324	1307	471	87	657	885	754	565	338	2622	3074	224	406	700	1253	907	211	354	375	374	526	958	103	164	306	734	1095	1179	873
M32373_at	84	-70	4	77	-109	56	36	-216	-114	-13	128	15	85	47	-76	64	96	69	79	114	88	173	183	75	124	88	83	106	36	44	95	43	149	44
M32402_at	9	-26	98	-161	-166	-212	-104	-182	-74	4	-101	-52	-89	-110	-70	-126	-138	-159	-267	-99	-129	-158	-130	-30	-107	-113	-154	-164	-190	-74	2	-92	-333	-111
M32405_at	4591	6858	7547	7586	6329	7067	11169	8751	9668	7919	6820	9490	8114	7717	6024	7713	6244	7986	7434	5350	4208	6606	7152	4744	8807	6977	5832	8150	5806	8733	8858	4417	5389	8706
M32598_at	-45	36	-13	33	57	8	123	-86	32	-92	7	139	67	75	-1	89	64	179	-110	96	173	94	124	-79	174	98	182	107	-17	-31	-58	93	32	37
M32639_at	-123	-285	-64	-153	-129	-260	36	-4	-126	-242	-31	-23	-43	-37	-20	-23	-47	-37	-54	-20	-113	-93	-78	-116	-205	-92	108	-25	-177	-136	-13	-129	-368	-9
M32886_at	2	183	329	327	190	125	313	221	167	213	194	159	89	290	428	446	253	234	128	170	345	47	106	299	308	186	108	171	231	-2	1043	492	140	280
M33195_at	-2	95	99	203	-10	212	111	543	-180	-155	-8	139	117	226	301	131	1433	319	12	244	10274	1320	237	1620	1289	890	2021	597	296	807	365	8485	195	7395
M33308_at	188	1578	145	664	457	122	222	444	315	188	199	267	150	442	586	517	703	229	399	480	330	867	494	481	927	290	374	545	368	470	306	822	699	857
M33336_at	335	837	544	1403	2494	1072	887	1023	1307	761	651	558	277	269	1981	1834	918	197	278	696	179	384	440	478	1900	748	457	1067	470	181	308	1041	512	1559
M33374_at	-60	-114	2	23	127	-287	101	-21	237	-87	60	-13	-119	-66	149	-137	-8	29	-69	35	233	-313	-225	-216	135	-115	-411	-17	-424	-31	173	-236	-387	-64
M33478_at	-9	49	52	-6	6	94	-23	-55	17	-68	-44	17	36	38	12	34	17	82	131	94	1	69	58	93	32	47	43	-41	54	-34	54	43	73	50
M33518_at	386	161	699	390	984	333	444	379	474	287	713	145	548	774	304	749	294	-69	175	142	62	990	468	302	193	70	46	160	80	200	423	674	702	512
M33521_at	1670	718	1560	1220	2123	1413	1595	884	2182	979	1869	949	1715	1779	2255	2352	1688	988	1042	1311	1035	1478	774	544	1602	733	1072	708	1744	1184	804	1448	1534	1362
M33552_at	178	294	822	1496	3115	1071	125	233	10	171	1221	1147	892	523	2771	1300	1911	451	965	1072	1316	641	533	2959	481	428	2528	195	208	564	549	1729	4736	6273
M33653_at	-212	39	-258	-161	-126	-250	-195	-189	-133	-200	-108	-91	-182	-125	-153	-239	-219	-164	-167	-68	-14	-133	-219	-185	-235	-88	-142	-196	-275	-212	-95	-195	-173	-215
M33680_at	3005	2881	5451	3250	6031	8630	11962	4283	4247	6024	5586	6205	3753	6570	11146	10196	4061	4608	7622	5452	3379	4125	1844	3281	4525	1012	-40	1237	3946	227	1221	2686	761	3959
M33764_at	1279	1220	3528	1464	2546	3233	3890	1908	1067	1811	909	3072	2623	4300	3802	3712	1881	2456	1122	1070	1652	2406	2552	2227	1337	1462	1292	994	2277	3521	3881	2358	2786	2145
M33882_at	140	-853	991	2048	767	82	65	370	455	1175	1114	221	509	-34	428	4578	1215	184	805	1192	-138	159	160	238	319	45	871	204	21	-581	163	349	-1195	1373
M33987_at	16	215	70	48	104	61	18	21	-1	-172	-5	75	-31	105	68	-27	-47	182	100	114	90	108	158	54	138	31	24	14	125	140	54	43	233	152
M34041_at	755	-508	554	287	71	652	-68	-100	265	95	271	37	127	694	-253	303	102	114	849	2	66	106	337	251	45	233	1146	-52	379	-30	304	-337	-10	-373
M34057_at	-137	73	49	-81	-35	-163	-51	-52	-146	-240	-92	-51	-65	-94	-131	-125	-64	-37	-64	-40	91	441	-98	-118	-4	7	-228	-58	-93	-153	15	-36	173	-62
M34065_at	-115	-163	-5	29	-27	-82	62	161	13	-85	134	-9	11	-83	-30	-73	-166	-107	-110	127	-58	-56	-18	-65	148	-159	-228	-80	13	-282	-15	99	70	-171
M34079_at	1151	556	985	596	1101	1151	743	771	1420	525	675	904	745	747	1087	1256	795	978	847	1057	1017	879	893	895	626	554	732	653	830	951	1297	1010	1103	905
M34175_at	547	1023	1072	802	1451	1349	591	639	638	439	580	437	685	922	1096	872	917	352	587	226	694	643	697	397	434	210	503	291	637	442	567	807	778	576
M34181_at	101	411	80	86	244	589	198	185	96	202	127	131	276	222	790	709	493	92	54	-15	138	156	162	183	257	129	200	98	49	128	223	284	525	762
M34182_at	3512	3479	2644	2345	3021	4561	1884	1605	1559	2320	1507	2572	2354	2734	2142	2317	2257	2591	2374	2132	2482	3336	2948	2757	3049	2344	3545	3080	3877	2829	1999	3691	6788	3567
M34192_at	154	213	33	239	111	88	129	105	-26	30	163	157	29	113	98	180	182	122	162	-33	91	158	112	32	371	23	105	209	117	140	173	205	298	118
M34309_at	113	105	78	117	51	148	118	-19	155	148	-7	0	131	-13	25	34	55	122	79	111	4	30	76	-21	174	45	200	-36	-28	47	160	121	121	106
M34344_at	873	54	84	439	86	856	112	-19	351	-29	99	290	135	422	150	177	194	119	399	-30	404	252	384	411	645	430	726	171	41	542	3946	281	1003	477
M34423_at	212	607	295	447	355	200	247	403	358	500	85	41	141	115	786	453	46	342	226	411	469	137	531	313	1432	636	578	837	444	268	554	1199	694	991
M34455_at	301	660	116	371	479	581	247	-57	299	266	329	375	97	249	182	213	245	287	224	2	492	288	434	626	261	143	565	176	173	211	293	735	601	530
M34539_at	574	196	767	720	1630	-461	655	644	1406	589	815	290	932	1895	1570	1251	1328	269	973	358	2092	-235	-68	759	2235	275	21	1176	565	11	423	1594	-390	2200
M34667_at	398	389	287	271	328	594	192	144	235	217	199	194	313	390	295	290	302	234	260	256	208	564	392	402	352	294	256	439	348	275	169	546	642	465
M34668_at	-123	73	82	296	374	-45	219	96	426	157	119	239	218	285	314	194	257	187	272	200	256	80	140	98	230	108	188	42	195	-5	56	140	298	229
M34677_at	154	-251	1130	308	1859	-371	280	-76	308	846	664	4	362	466	1280	864	337	87	437	841	0	624	-28	87	113	100	225	133	112	7	17	80	-669	359
M35128_at	12	-169	298	197	317	971	-10	-19	-97	-321	372	-51	136	525	90	258	111	312	175	249	584	387	-130	134	149	115	238	168	576	149	-86	412	168	289
M35198_at	214	81	-17	69	12	294	87	16	97	-103	-70	111	29	6	114	14	-40	-44	242	0	37	-113	76	197	204	45	-163	87	58	79	4	175	-86	125
M35252_at	-55	-45	-13	-115	-57	27	-9	24	-97	-343	-8	66	-1	3	2	-14	-20	-57	154	48	-24	21	98	-13	109	-7	126	50	47	68	8	-7	-113	-92
M35296_at	43	177	-197	107	99	68	-65	48	62	122	-8	46	45	79	209	303	-115	44	5	83	14	319	126	1	232	227	200	52	80	-68	-23	260	262	-23
M35416_at	159	127	82	46	69	76	120	144	-7	83	85	77	86	41	142	228	59	22	87	27	13	90	52	143	127	121	151	123	149	231	71	132	56	48
M35531_at	342	288	342	149	70	631	184	26	275	229	210	228	277	278	307	226	132	189	327	-198	408	-66	-199	240	174	218	77	190	106	269	160	324	-992	407
M35878_at	762	339	230	336	319	1253	180	322	152	295	56	74	116	339	58	57	510	1203	594	22	98	477	830	117	215	53	695	234	866	777	104	375	1127	498
M36067_at	253	185	349	63	395	467	444	338	680	376	131	92	108	125	195	194	50	249	303	584	169	519	68	76	316	104	-46	109	158	341	297	103	504	4
M36089_at	427	344	739	327	658	321	242	386	511	434	333	363	603	599	585	388	516	526	545	638	481	755	605	774	531	463	544	512	379	405	297	862	374	178
M36200_at	166	295	161	138	63	401	73	-48	123	98	241	191	87	15	166	221	125	284	316	96	156	178	209	201	120	49	262	141	125	10	104	223	303	69
M36205_at	-111	48	-298	-111	-239	-475	-136	-64	-54	-60	-122	-208	-51	-126	-137	-219	-94	-189	-46	-185	-237	-326	-438	-349	-127	-135	34	-318	-335	-108	-13	-464	-428	-268
M36341_at	260	509	832	661	932	679	414	425	295	392	254	357	478	691	967	728	565	197	396	332	428	913	937	457	604	385	692	653	823	318	491	839	750	929
M36803_at	444	-673	-535	-115	107	257	73	-451	45	217	64	-145	267	201	145	88	1	137	-275	17	147	103	-32	441	311	-21	61	36	-17	109	-39	182	-845	90
M37033_at	2203	3336	1504	2462	7571	3075	1618	2547	2840	3212	2164	2516	2373	4169	4626	4347	2223	2359	3687	2069	4703	2671	1365	4152	3624	1163	2293	2006	1959	1713	806	5749	4277	4385
M37104_at	625	521	1117	756	3011	898	568	497	603	703	742	638	538	753	1240	1468	478	471	404	668	776	813	520	519	720	367	457	605	494	499	1036	889	566	734
M37190_at	205	11	45	6	143	356	377	134	117	99	137	134	65	147	151	196	118	167	126	167	83	298	140	238	171	172	438	196	195	150	67	171	254	187
M37197_at	74	99	176	279	676	189	317	286	203	155	119	61	299	531	486	505	324	147	54	165	65	373	233	279	123	-9	126	228	88	142	236	218	268	199
M37245_at	622	1365	275	361	448	349	195	259	280	232	463	276	311	446	334	356	273	356	437	327	372	798	551	462	188	192	581	471	485	301	299	514	1463	544
[truncated: 5,130 more rows]
