# Supplementary material for: Combining multiple hypothesis testing and affinity propagation clustering leads to accurate, robust and sample size independent classification on gene expression data
Source: BMC Bioinformatics. 2012 Oct 17;13:270. doi: 10.1186/1471-2105-13-270 (PMC3542193; doi:10.1186/1471-2105-13-270)
Supplement: Additional file 5 — Contains the microarray data used in this experiment. For each disease, we provide the ‘class_labels.csv’, ‘train.csv’ and ‘test.csv’ files, which represent the analogy of samples as described in table 1. The intensity values are unprocessed. [file 1471-2105-13-270-S5.zip › microarray_data/LEUKEMIA/train.csv]

Gene Accession Number	1ALL	2ALL	3ALL	4ALL	5ALL	6ALL	7ALL	8ALL	9ALL	10ALL	11ALL	12ALL	13ALL	14ALL	15ALL	16ALL	17ALL	18ALL	19ALL	20ALL	21ALL	22ALL	23ALL	24ALL	25ALL	26ALL	27ALL	34AML	35AML	36AML	37AML	38AML	28AML	29AML	30AML	31AML	32AML	33AML
AFFX-BioB-5_at	-214	-139	-76	-135	-106	-138	-72	-413	5	-88	-165	-67	-92	-113	-107	-117	-476	-81	-44	17	-144	-247	-74	-120	-81	-112	-273	-20	7	-213	-25	-72	-4	15	-318	-32	-124	-135
AFFX-BioB-M_at	-153	-73	-49	-114	-125	-85	-144	-260	-127	-105	-155	-93	-119	-147	-72	-219	-213	-150	-51	-229	-199	-90	-321	-263	-150	-233	-327	-207	-100	-252	-20	-139	-116	-114	-192	-49	-79	-186
AFFX-BioB-3_at	-58	-1	-307	265	-76	215	238	7	106	42	-71	84	-31	-118	-126	-50	-18	-119	100	79	-157	-168	-11	-114	-85	-78	-76	-50	-57	136	124	-1	-125	2	-95	49	-37	-70
AFFX-BioC-5_at	88	283	309	12	168	71	55	-2	268	219	82	25	173	243	149	257	301	78	207	218	132	-24	-36	255	316	54	81	101	132	318	325	392	241	193	312	230	330	337
AFFX-BioC-3_at	-295	-264	-376	-419	-230	-272	-399	-541	-210	-178	-163	-179	-233	-127	-205	-218	-403	-152	-146	-262	-151	-308	-317	-342	-418	-244	-439	-369	-377	-209	-396	-324	-191	-51	-139	-367	-188	-407
AFFX-BioDn-5_at	-558	-400	-650	-585	-284	-558	-551	-790	-535	-246	-430	-323	-227	-398	-284	-402	-394	-340	-221	-404	-347	-571	-499	-396	-461	-275	-616	-529	-478	-557	-464	-510	-411	-155	-344	-508	-423	-566
AFFX-BioDn-3_at	199	-330	33	158	4	67	131	-275	0	328	100	-135	-49	-249	-166	228	-42	-36	83	326	-118	-170	-138	-412	-66	-479	419	14	-351	40	-221	-350	-31	29	324	-349	-31	-141
AFFX-CreX-5_at	-176	-168	-367	-253	-122	-186	-179	-463	-174	-148	-109	-127	-62	-228	-185	-147	-144	-141	-198	-201	-24	-224	-119	-153	-184	-108	-251	-365	-290	-243	-390	-202	-240	-105	-237	-194	-223	-315
AFFX-CreX-3_at	252	101	206	49	70	87	126	70	24	177	56	-2	13	-37	1	65	98	96	34	6	126	124	115	184	164	136	165	153	283	119	-1	249	150	42	105	34	-82	206
AFFX-BioB-5_st	206	74	-215	31	252	193	-20	-169	506	183	350	-66	230	113	-23	67	173	-55	-20	469	-201	-117	-17	-162	-5	-86	350	29	247	-131	358	561	24	524	167	-56	176	321
AFFX-BioB-M_st	-41	19	19	363	155	325	-115	361	284	-143	204	208	2	188	205	-101	-133	-209	11	-127	-89	-14	265	100	46	-190	-40	255	146	45	-197	275	19	-70	-50	147	226	233
AFFX-BioB-3_st	-831	-743	-1135	-934	-471	-631	-1003	-1001	-829	-684	-524	-472	-425	-625	-437	-547	-959	-362	-535	-539	-429	-731	-600	-477	-470	-308	-1250	-769	-752	-902	-852	-785	-669	-344	-820	-841	-1010	-946
AFFX-BioC-5_st	-653	-239	-962	-577	-490	-625	-761	-520	-844	-468	-599	-163	-381	-413	-351	-277	-271	-427	-386	-95	-74	-546	-469	-498	-383	-497	-863	-615	-702	-306	-689	-326	-664	-285	-231	-657	-513	-909
AFFX-BioC-3_st	-462	-83	-232	-214	-184	-177	-541	-163	-230	-51	-188	-192	-2	-229	-210	-22	-228	-4	-64	-114	-63	-209	-235	-210	-225	-106	-125	-199	-228	-258	-175	-47	-311	-53	-273	-240	-333	-507
AFFX-BioDn-5_st	75	182	208	142	32	-94	109	-38	292	233	34	-80	62	0	39	196	-42	199	49	171	327	115	58	-71	85	80	270	232	48	465	-7	-96	297	38	208	-15	30	357
AFFX-BioDn-3_st	381	164	432	271	213	222	435	281	172	310	221	89	243	175	67	306	232	290	13	99	96	111	81	217	83	246	312	222	180	298	-156	16	353	-142	99	227	177	180
AFFX-CreX-5_st	-118	-141	84	-107	1	-1	-129	-137	-59	-79	-41	-106	-41	-99	-122	-68	100	1	-46	-102	61	-2	-64	52	-77	-7	-179	-172	-141	-93	-47	-140	-96	-125	-126	-166	-69	-92
AFFX-CreX-3_st	-565	-423	-501	-101	-260	-140	-399	-247	-323	-443	-204	-251	-424	-142	-110	-362	-599	-350	-334	-541	-79	-264	-131	-145	-120	-194	-874	-287	-233	-516	-397	-367	-291	-118	-534	-453	-411	-867
hum_alu_at	15091	11038	16692	15763	18128	34207	30801	25147	15272	21801	18167	27087	19324	14760	11631	16738	14030	23505	20225	6479	22143	24327	36417	14989	18343	12801	25673	16716	45492	23865	17359	19406	17878	26052	11983	23508	17996	19679
AFFX-DapX-5_at	7	37	183	45	-28	65	43	338	29	-36	-8	-5	21	35	50	-22	95	41	-42	22	2	48	60	92	71	-17	172	-66	-26	-38	44	113	21	-67	-81	-126	20	18
AFFX-DapX-M_at	311	134	378	268	118	154	80	269	188	-39	115	186	38	134	173	232	98	93	191	171	211	253	229	67	32	161	366	172	67	-14	286	227	218	121	114	61	371	238
AFFX-DapX-3_at	-231	-161	-221	-27	-153	-49	-87	-116	-69	-142	-95	-18	-37	-33	-24	-156	-208	-147	-55	-129	-47	-73	-64	-52	-59	-76	-186	-80	-72	-191	-73	-9	-103	-69	-67	-35	-68	-144
AFFX-LysX-5_at	21	-21	67	43	-8	-24	-8	46	74	10	14	-2	26	68	-10	-38	107	4	-29	-30	101	23	98	-32	23	4	67	18	7	7	-11	-13	52	6	32	45	6	-16
AFFX-LysX-M_at	-107	-180	-203	-52	-111	-72	-250	-317	-217	-130	-54	-150	-118	-95	-71	-134	-237	-81	-174	-205	11	-181	-93	208	-268	-27	-97	-182	-86	-283	-272	-289	-242	-198	-162	-94	-134	-420
AFFX-LysX-3_at	165	18	238	247	44	39	100	265	106	-1	91	79	153	71	37	139	84	76	-3	36	68	36	13	92	-113	100	6	169	76	27	118	-25	134	61	175	125	111	249
AFFX-PheX-5_at	-78	-120	-124	-116	-88	-104	-73	-130	-159	-18	-81	-57	-86	-41	-80	-119	-241	-67	-123	-109	-79	20	-112	-82	-55	-50	-93	-66	-55	-131	-88	-141	-105	-93	-20	-125	-44	-149
AFFX-PheX-M_at	-204	-65	-161	-208	-102	-40	-132	-212	-155	-70	-134	-116	-76	-77	-46	-114	-144	-46	-99	-101	-79	-75	-56	-152	-106	-140	-215	-243	-177	-190	-206	-114	-207	-190	-109	-171	-232	-134
AFFX-PheX-3_at	29	97	36	22	32	40	-57	-233	-101	-2	22	-45	22	-93	43	13	-29	-55	-18	61	8	149	-93	-59	63	-7	7	-102	0	-32	-5	-16	-42	-18	31	66	-7	-7
AFFX-ThrX-5_at	-61	15	-23	-10	5	46	-52	29	143	2	5	38	38	-13	-102	-63	22	1	-57	-5	31	-26	-49	-45	-10	-42	-37	-45	-79	9	-68	26	-59	-49	-23	-56	-144	-97
AFFX-ThrX-M_at	-105	-49	-80	-74	-18	-78	-73	-28	-4	-9	-14	-79	-83	-31	10	-26	-91	19	-76	62	-24	-17	-75	-50	-83	-28	-61	-29	-125	-35	-60	-59	-39	-66	-21	-68	-56	-118
AFFX-ThrX-3_at	-366	-330	-481	-240	-228	-273	-327	-599	-283	-264	-269	-165	-170	-237	-187	-339	-574	-267	-154	-192	-154	-145	-176	-146	-255	-247	-458	-419	-281	-370	-278	-383	-183	-117	-246	-217	-217	-340
AFFX-TrpnX-5_at	-41	-41	-65	-33	53	-7	-28	73	47	71	42	15	17	53	2	39	76	-10	20	8	-36	-28	-26	32	-6	-123	-93	-12	122	-11	38	141	77	-38	-31	-48	17	7
AFFX-TrpnX-M_at	-346	-772	-620	-560	-348	-618	-613	-604	-383	-500	-509	-432	-505	-383	-395	-645	-732	-414	-736	-992	-328	-461	-341	-457	-607	-586	-580	-686	-622	-517	-463	-588	-495	-262	-589	-775	-657	-806
AFFX-TrpnX-3_at	-297	-259	-269	-261	-169	-355	-317	-226	-196	-283	-233	-231	-251	-163	-192	-356	-283	-133	-391	-296	-158	-173	-212	-272	-220	-278	-215	-310	-307	-194	-228	-188	-124	-106	-353	-235	-332	-261
AFFX-HUMISGF3A/M97935_5_at	-109	-192	-136	-366	-156	-344	-220	-229	-106	-230	-275	-321	-306	-317	-43	-304	-283	-130	-423	-273	-222	-227	-153	-199	-300	-280	-253	-293	-221	-161	10	-74	-111	-133	-314	-266	-277	374
AFFX-HUMISGF3A/M97935_MA_at	-13	-219	104	-148	-55	-327	-179	-163	-100	-109	-276	-224	-250	91	594	-221	-226	-23	-344	-97	-92	-95	-60	-168	-113	-113	-179	-66	-79	216	1287	207	51	-95	-435	-125	-36	2003
AFFX-HUMISGF3A/M97935_MB_at	215	116	476	155	122	176	58	257	166	155	46	-17	202	185	776	114	265	78	126	448	73	-104	30	147	191	35	-62	182	45	227	810	260	132	-22	135	85	123	1735
AFFX-HUMISGF3A/M97935_3_at	797	433	1474	415	483	412	383	580	752	606	266	152	778	1490	1680	629	809	524	370	2822	404	153	594	659	753	495	503	378	372	722	1378	720	647	202	423	295	532	3995
AFFX-HUMRGE/M10098_5_at	14538	615	5669	4850	1284	4148	21573	3934	13005	-163	791	8299	-71	912	6800	-8	-96	832	-56	70	-103	16487	17655	-142	4958	29	7953	504	2171	580	2183	819	1065	442	45	9042	5199	1255
AFFX-HUMRGE/M10098_M_at	9738	115	3272	2293	2731	2743	11031	1548	7272	-213	122	4204	-209	583	6946	-251	-397	933	-284	-233	-282	13380	17011	-346	2666	-148	4004	92	1752	130	1563	513	498	-54	-450	3852	1869	-94
AFFX-HUMRGE/M10098_3_at	8529	1518	3668	2569	316	2404	26002	1299	13939	-241	1553	5351	-316	1916	2740	-186	-382	273	-414	-364	-259	10071	5885	-386	4297	-337	2584	114	904	-38	870	1938	2039	-14	-186	2857	1365	300
AFFX-HUMGAPDH/M33197_5_at	15076	19448	27410	14920	14653	25771	11605	8184	19932	27919	25452	19281	11065	16323	17426	10815	16575	19482	12502	12701	188	13831	16743	11329	19430	6480	9805	17664	10695	26516	25634	21592	19351	14706	24678	20574	15496	23659
AFFX-HUMGAPDH/M33197_M_at	11126	13568	16756	11439	15030	24420	12125	4175	15546	18782	17041	20863	10630	11676	14110	13017	13007	16429	14131	10592	-74	11270	19434	10299	15970	8380	7327	13861	7103	17621	15041	15033	12453	17479	14230	15646	12086	13617
AFFX-HUMGAPDH/M33197_3_at	17782	18112	23006	17633	17384	30481	20356	10642	18316	23485	21746	25785	11898	18540	16658	17585	15992	20255	18930	15580	5325	17807	25224	16402	20346	16130	15100	19462	16358	23892	20251	21518	17844	19262	18329	20905	15191	19115
AFFX-HSAC07/X00351_5_at	16287	17926	22626	15770	16386	32046	13576	16303	18288	20332	16870	11664	14587	17503	16292	14149	14998	18221	9670	10471	570	8588	17779	11295	8496	7579	12077	12695	9628	21865	16711	14663	15706	8446	16788	23829	19338	18075
AFFX-HSAC07/X00351_M_at	18727	20668	24672	18773	19091	38467	14956	18006	18507	25078	20196	17705	18957	20079	20258	19710	19137	23994	13457	16259	-173	11071	22878	19613	12980	14928	19471	15550	13001	25106	18866	15226	18644	12482	20311	27914	23054	19527
AFFX-HSAC07/X00351_3_at	15774	16959	18285	14245	18323	25364	18106	16885	15693	19625	16241	17558	17520	15493	15027	17843	16608	21275	13835	15428	17866	10551	17883	17002	15190	19025	20134	15535	18960	18111	14434	14254	14595	9529	16207	19257	16767	14859
AFFX-HUMTFRR/M11507_5_at	264	513	609	183	291	245	171	487	371	43	264	237	184	159	173	134	490	304	163	294	71	285	340	249	326	172	151	342	432	269	807	1607	701	559	409	340	398	751
AFFX-HUMTFRR/M11507_M_at	70	153	66	-54	78	-40	-25	-19	-41	-14	-4	14	-52	7	21	-58	166	78	20	147	52	-2	45	-21	220	-8	-161	6	257	86	723	1127	427	375	76	47	22	494
AFFX-HUMTFRR/M11507_3_at	298	285	187	260	287	222	141	115	323	320	209	195	165	416	283	153	285	476	154	264	184	164	203	-78	610	158	201	367	331	292	1712	3031	723	812	435	341	322	1474
AFFX-M27830_5_at	6750	2215	3325	3058	1130	3906	7761	4277	6114	-9	1531	4239	55	628	2773	124	12	2682	145	318	19	7518	7453	245	9085	322	4681	561	1733	718	1635	3946	1710	269	209	3879	2113	870
AFFX-M27830_M_at	6559	3824	3349	2442	1056	4530	2532	4542	3916	532	3538	6599	892	1774	3588	1106	902	6134	986	912	1263	8237	10411	1070	9692	2367	3692	2244	3481	2371	4269	6727	2644	975	1969	5114	3076	1616
AFFX-M27830_3_at	1164	655	927	527	448	277	735	1067	738	774	773	360	358	872	363	978	1380	735	808	832	740	632	370	871	1192	800	522	1127	1046	1007	1003	475	1174	277	405	429	941	1716
AFFX-HSAC07/X00351_3_st	2982	3187	3097	1731	728	1644	4024	1077	7941	686	1651	1543	910	3948	2029	1558	2745	3497	1222	1865	607	1171	1812	155	1573	794	4329	1521	1637	1528	1282	1018	1138	310	1474	1633	1566	1693
AFFX-HUMGAPDH/M33197_5_st	240	86	252	-171	28	71	-132	-134	235	-41	204	149	-184	67	97	28	-327	167	90	-120	-69	142	108	75	275	-55	-197	209	-55	160	385	469	319	-54	273	154	48	510
AFFX-HUMGAPDH/M33197_M_st	132	301	524	-76	89	302	171	92	655	96	426	179	57	382	170	237	71	385	-23	247	152	385	203	104	412	25	-162	271	343	479	555	477	389	-31	394	153	224	907
AFFX-HUMGAPDH/M33197_3_st	546	530	911	327	120	572	465	310	741	200	446	671	136	393	437	204	195	422	241	327	104	430	286	-3	879	194	303	596	351	487	417	735	461	38	268	307	307	437
AFFX-HSAC07/X00351_5_st	-1	185	140	-91	-220	382	-196	-106	131	-173	-115	117	-179	17	-2	-216	-608	-133	-114	-437	-204	-88	41	-149	-9	-146	-3	-141	69	253	-2	-104	35	-266	181	244	96	27
AFFX-HSAC07/X00351_M_st	336	418	761	511	65	705	448	1073	584	184	249	291	162	586	237	163	407	437	155	57	37	453	364	514	251	244	646	332	639	684	614	827	389	157	511	591	441	1013
A28102_at	151	263	88	484	118	270	458	872	62	194	143	359	66	216	20	250	107	85	412	639	46	126	305	217	420	125	485	324	473	50	249	357	190	318	382	486	388	260
AB000114_at	72	21	-27	61	16	85	-10	25	-38	65	-111	12	39	68	42	18	97	49	41	83	28	26	174	-34	154	45	87	36	0	-35	36	-17	39	1	1	-23	56	-27
AB000115_at	281	250	358	118	197	71	168	296	198	113	164	185	111	165	174	148	183	197	225	2194	191	99	197	290	1559	110	178	205	341	74	328	74	214	103	239	221	405	1306
AB000220_at	36	43	42	39	39	32	10	59	27	39	19	35	41	51	-24	50	13	13	59	40	-2	24	3	41	32	21	162	11	-7	39	12	51	71	-61	72	39	192	32
AB000409_at	-299	-103	142	-11	237	-112	87	-520	148	-25	-125	130	-16	-48	146	46	125	30	73	11	79	-190	-113	343	70	76	-57	180	-163	436	-143	88	-52	39	377	-14	-31	-349
AB000449_at	57	169	359	274	311	232	131	70	313	204	307	158	971	315	498	125	366	165	285	813	534	28	134	380	208	285	197	79	110	86	133	111	178	181	96	120	36	255
AB000450_at	186	219	237	245	186	30	199	556	259	54	87	54	220	110	207	177	488	166	99	199	173	19	104	203	80	23	115	320	259	107	131	96	48	47	173	285	113	115
AB000460_at	1647	2043	1997	2128	1608	1354	1784	2911	2117	1408	2117	1438	2256	1772	1770	1732	3172	1288	1514	2702	1405	1840	1424	2270	1404	1479	2325	2412	1632	1968	2044	1825	2175	976	1767	1939	1462	2818
AB000462_at	137	188	91	-82	204	-112	52	-44	-2	49	29	306	377	130	209	47	-95	136	4	237	203	553	-37	448	134	85	161	131	33	244	162	73	340	62	367	34	72	232
AB000464_at	803	756	2514	1489	322	750	409	1074	1495	246	706	629	964	666	548	668	1128	839	807	1258	209	748	902	1207	481	799	1125	813	654	584	867	280	799	379	843	1000	1320	1167
AB000466_at	-894	-812	-1715	-969	-444	-1338	-1512	-1799	-823	-503	-570	-635	-528	-979	-721	-723	-1081	-397	-836	-851	-473	-627	-564	-502	-418	-403	-1693	-1157	-1106	-973	-1912	-1610	-807	-995	-1054	-1266	-732	-1168
AB000467_at	-632	-700	-603	-909	-254	-640	-823	-913	-686	-618	-478	-423	-645	-451	-331	-566	-787	-619	-482	-580	-287	-438	-834	-366	-351	-450	-1871	-753	-716	-668	-946	-406	-1021	-321	-859	-1024	-951	-1461
AB000468_at	378	249	362	266	554	110	312	238	896	229	2433	38	937	719	1289	357	491	712	553	857	863	1166	250	579	-112	278	-345	88	-199	572	270	542	436	518	-107	111	122	376
AB000584_at	-26	-242	-31	-181	16	-208	134	13	-11	-422	-98	-58	-863	12	-85	-237	-392	-288	-318	-645	-207	134	36	2	106	-524	-190	-279	115	-56	1010	1885	-128	13	-188	-274	-174	74
AB000895_at	-691	-369	-1385	-900	-58	-1077	-831	-554	-297	-359	-148	-737	-582	-363	-547	-352	10	172	-438	393	-292	3	-302	-236	-144	-13	-1157	-482	-601	-506	-292	-759	-758	-97	-570	-776	-301	-305
AB000896_at	2	-14	-374	-237	-78	-190	-228	-331	-57	-99	-106	-99	35	-163	-136	-169	-106	55	-165	-224	-37	-197	-184	-258	-83	-175	-104	-202	-137	-74	-234	111	-57	-59	-185	-265	-152	-38
AB000897_at	-156	-98	-213	-156	-95	-81	-55	-85	-41	-68	-62	-28	-50	-185	-65	-81	-73	-86	-48	-109	-196	-107	-39	-123	-92	-133	-181	-87	-139	-202	-141	-50	-146	-43	-159	-103	-148	-164
AB000905_at	155	131	270	115	45	78	173	121	90	95	128	50	113	52	59	75	18	118	155	163	139	139	117	228	138	94	262	168	108	51	142	178	143	43	54	70	108	195
AB001106_at	355	431	603	255	569	136	282	295	450	400	487	227	765	255	286	470	255	182	354	833	753	291	364	320	169	169	309	274	625	202	249	433	279	218	369	336	297	587
AB001325_at	1149	941	1924	1078	501	1374	1357	1760	1897	792	1009	651	934	1100	359	828	796	605	952	920	502	810	807	833	847	646	1561	992	1187	955	1052	1336	1081	420	397	1003	1278	1968
AB002314_at	-131	-95	94	-24	-15	-88	33	-152	34	0	-42	-41	55	-44	-56	3	14	46	85	41	4	-5	-106	-48	50	43	137	-89	-43	14	39	36	79	-25	47	-23	92	92
AB002315_at	158	328	301	238	181	26	57	143	389	22	356	100	229	156	145	136	345	179	-9	326	172	-7	-20	140	145	114	20	134	60	327	149	255	239	254	660	69	330	168
AB002318_at	1084	1215	1281	1316	296	841	1041	1253	1375	968	1567	494	757	990	631	965	1319	434	729	2048	838	584	438	1327	606	790	1891	1376	699	1432	747	1053	1625	67	1021	1013	1046	1342
AB002365_at	87	53	128	112	-39	144	65	203	93	24	54	-1	-49	-12	90	-95	201	-30	27	260	51	71	49	102	-64	-53	208	57	7	91	41	-12	60	3	155	-61	23	8
AB002366_at	125	-81	70	41	-1	64	-87	50	41	6	2	66	29	51	14	3	129	-17	-36	-14	93	-34	43	72	-39	-33	46	-17	38	-31	-12	-51	17	-7	0	-61	-37	-48
AB002380_at	11	20	12	34	-2	-32	-95	11	-79	19	-89	-18	29	-6	32	9	80	73	15	367	458	150	7	-19	4	17	106	-52	-26	14	54	57	16	42	63	47	122	71
AB002382_at	553	215	460	512	514	515	347	1031	392	300	550	337	560	457	539	251	535	365	263	997	277	821	178	903	430	350	414	782	529	664	590	1029	716	179	122	378	145	851
AB002409_at	152	104	-3	-147	-29	88	-13	-109	35	-30	-22	27	-43	29	212	84	-38	0	-65	14	-99	-62	62	88	121	50	-172	88	12	-171	-40	-10	71	-29	30	-69	38	-118
AB002559_at	759	1656	1130	1062	822	1020	1068	1455	1099	1164	662	753	728	918	943	644	2703	916	677	1251	138	1557	750	814	667	616	1187	1801	1024	3084	1974	1084	1090	908	2474	1635	1591	1323
AB003102_at	551	739	885	654	756	769	467	1015	842	439	1368	304	881	704	925	480	1160	583	348	1236	326	541	530	791	388	366	627	697	372	806	1145	618	586	467	684	750	600	742
AB003103_at	34	37	141	90	159	12	139	130	69	78	189	11	233	160	115	196	295	52	81	453	233	36	104	236	26	40	104	64	134	23	56	-40	68	43	110	95	23	131
AB003177_at	588	781	1044	652	999	576	764	614	1321	493	1168	196	637	728	609	647	610	342	278	1296	442	500	412	1043	365	603	859	628	637	779	965	598	517	635	857	561	296	790
AB003698_at	129	182	423	147	243	136	110	79	376	206	326	96	469	373	219	138	520	178	129	419	351	-3	180	416	61	118	150	121	218	173	152	43	105	67	122	62	81	28
AB004884_at	1128	944	1019	904	1037	528	956	766	1058	905	1104	419	1364	972	851	485	1396	611	574	1882	475	1145	592	699	791	784	1297	1094	423	1245	953	962	1198	491	1019	646	783	1055
AB006190_at	919	759	1019	614	691	410	658	1088	707	427	605	505	701	631	385	524	799	643	583	935	353	656	516	758	548	557	921	852	779	661	591	591	761	321	843	571	637	836
AC000061_cds2_at	399	219	650	761	263	261	982	244	244	263	238	347	92	296	200	358	426	239	410	295	74	401	243	587	225	307	882	325	226	428	65	407	341	70	461	-1	299	685
AC000061_cds3_at	-206	-87	-183	-254	-122	-174	-282	-116	-42	10	-88	-70	-68	-113	-90	-50	-133	-143	-136	-134	-107	-134	-36	-160	-107	-89	-190	-237	-189	-184	-152	26	-196	-86	-147	-44	-133	-192
AC000062_at	20	13	-33	-9	-17	-42	6	34	-11	-2	-61	-31	-23	43	23	-2	-14	13	-22	15	-29	-34	-62	25	-10	24	42	-35	12	1	1	3	21	11	15	-19	-16	-44
AC000064_cds1_at	271	595	457	414	397	145	499	530	307	305	199	353	296	603	386	299	357	289	228	452	272	320	341	897	252	200	874	596	774	359	513	606	454	321	536	565	519	596
AC000064_cds2_at	78	142	205	142	85	135	176	283	187	60	149	54	166	136	165	134	59	98	88	202	126	94	250	101	93	68	175	102	305	180	152	43	205	129	103	154	172	266
AC000066_at	32	42	2	-26	-23	-69	-10	14	-10	-7	24	15	3	2	31	4	-33	-76	-1	44	89	20	11	-45	-21	-31	-23	-24	-86	-63	1	-4	16	39	-41	-15	-16	-15
AC000099_at	245	125	124	99	89	92	238	46	17	154	169	64	107	65	59	128	171	97	94	169	16	-9	131	130	33	60	336	152	110	123	163	174	117	130	-56	-160	223	218
AC000115_cds1_at	-98	-19	86	-57	-199	26	110	59	45	-80	32	-28	-128	-195	-17	70	-61	-121	-54	-63	-154	-206	93	-113	-167	-86	81	-150	-79	-225	-108	-39	97	-78	-128	-14	49	-266
AC002045_xpt1_at	70	180	92	150	149	136	52	172	137	73	272	90	115	102	55	53	340	-13	66	343	62	160	317	271	167	108	145	220	43	97	197	109	51	119	159	124	206	97
AC002073_cds1_at	146	224	15	-87	169	85	-3	101	75	-62	233	41	121	-15	109	15	306	124	21	102	-42	138	-93	278	253	78	-62	166	189	258	262	-20	634	-1	132	-189	252	412
AC002077_at	-260	-638	-402	-862	-254	-88	-635	-1365	-452	-247	-239	-321	-488	-525	-250	-74	-616	-229	-6	19	-52	71	-321	-280	-157	-109	-162	-238	-406	-552	-477	-290	-322	-233	-391	-508	-484	-287
AC002086_at	117	0	-12	-34	65	40	-90	-86	-11	30	122	8	65	28	8	19	76	11	36	74	68	35	36	123	59	-4	0	79	-64	38	42	54	79	-5	-42	68	64	40
AC002115_cds1_at	2236	5198	4263	3083	3569	2832	2478	2905	4693	3191	3621	3397	2711	3055	4572	3307	5055	2585	2288	7634	1310	2063	2538	3440	3634	3334	2960	3766	2269	4232	3275	3247	3001	3392	5942	2919	1734	2320
AC002115_cds3_at	729	533	960	675	425	686	910	779	850	777	727	586	555	439	474	728	801	404	528	443	441	648	854	850	527	437	884	789	776	1007	931	916	881	380	384	858	390	914
AC002115_cds4_at	-1031	-1029	-1667	-942	-964	-647	-767	-1980	-1202	-1007	-1029	-199	-936	-1004	-324	-1025	-1790	-693	-731	-2070	-446	-952	-701	-564	-862	-775	-650	-1297	-913	-1524	-1490	-1356	-1266	-223	-1503	-1187	-137	-1493
AC002115_rna2_at	362	387	646	294	580	430	307	281	662	326	417	353	653	442	614	439	416	374	217	1000	128	206	167	789	507	365	84	223	74	695	663	245	678	599	481	472	764	438
AC002450_at	-28	36	2	-112	56	-115	-68	-11	-20	-60	-5	20	-51	-24	30	-80	87	17	-6	118	6	41	-9	-19	-37	-23	106	-12	-62	41	-26	119	-42	-34	-27	-6	-79	-59
AC002464_at	-294	33	110	12	15	-67	-38	-221	-158	-99	-140	-80	115	-218	32	-100	-50	-93	-39	-310	-181	-153	-64	277	-66	59	98	-200	-197	-249	-205	52	-348	38	-201	-138	-295	-287
AC002486_at	333	128	352	109	151	208	162	149	309	97	176	189	102	190	24	111	12	176	89	91	107	201	237	231	135	169	231	203	290	333	141	179	128	126	224	219	97	248
AD000092_cds1_at	207	-10	109	520	-126	401	-220	188	180	136	203	505	110	125	90	-65	-202	-235	-51	-461	393	487	288	398	32	-222	92	333	538	67	529	-68	11	494	523	176	267	-56
AD000092_cds2_at	-1305	-887	-1792	-2151	-152	-705	-1601	-1742	-667	-79	-579	-665	-884	-878	-573	-408	-960	-583	-102	-995	-643	-1137	-647	-540	-540	-639	-420	-1094	-697	-1292	-402	-919	-876	-352	-555	-1580	-1532	-1064
AD000684_cds1_at	-214	88	-270	-203	40	21	-181	-32	-158	-59	-115	-165	-118	-96	-64	-38	-124	-26	25	-100	62	-36	-165	-178	-81	-75	-92	-89	-420	-88	10	-82	-128	30	7	-79	21	-151
AD001527_cds1_at	141	199	226	108	224	144	220	31	177	172	109	150	57	152	186	137	126	112	98	220	39	31	201	97	100	52	247	67	91	177	215	165	226	105	273	79	184	189
AF000177_at	-97	348	150	135	280	-176	176	-263	327	89	485	-57	349	92	199	47	192	110	-74	382	213	17	-1	463	82	46	275	142	-180	95	-106	98	131	155	-73	22	-13	98
AF000231_at	169	71	92	88	196	-24	146	53	132	39	102	18	293	-27	105	256	80	15	162	704	203	51	18	245	17	150	9	23	-31	37	5	48	47	0	-51	43	131	-30
AF000234_at	-135	-27	-320	-240	-183	-142	-455	-683	-86	-22	-158	-136	-46	-271	-218	-186	98	-93	-706	-668	-184	-370	-265	-212	-475	-288	-132	-17	-348	116	-1073	-768	-98	-257	308	-69	-202	-559
AF000430_at	7	-5	5	3	112	-51	-1	92	-52	-71	-13	41	38	15	82	-44	4	-4	-37	27	1	15	-81	14	-64	-43	-9	-30	-4	34	73	9	0	50	84	-47	46	-30
AF000545_at	-273	-71	-191	-269	-48	-243	-272	-337	-129	-152	-29	-17	-53	-237	79	154	-149	24	-347	-596	-138	-154	112	-213	7	-63	-344	-17	-120	-216	-350	-452	143	7	84	-651	-561	-669
AF000560_at	457	-45	376	325	221	280	361	740	296	-150	127	-149	458	489	75	-2	-13	342	-77	164	-7	211	227	432	3	55	-65	200	281	656	-96	173	865	217	289	405	237	301
AF000562_at	1002	1152	953	1012	885	901	920	1706	976	967	1008	807	603	811	716	1280	2046	817	811	2446	775	1016	875	431	1314	852	1034	1486	555	2016	1664	1416	1428	1028	1397	1018	1387	976
AF000573_rna1_at	-62	-83	-91	-172	-40	-49	-36	-97	-45	8	-69	-122	-26	-61	-70	-86	-184	-43	-91	-8	37	26	-72	-77	-19	-7	-179	-76	-211	-71	-119	-116	-31	7	-138	-17	-150	-133
AF000959_at	-468	-829	-496	-739	-55	-542	-566	-512	-451	-425	-235	-518	-254	89	-141	-417	-678	-22	-233	-629	-473	-426	-550	-279	-185	-334	-1026	-108	-355	-220	-699	-475	-406	-129	-309	-695	-663	-489
AF001294_at	-154	-50	-177	193	-71	104	248	415	-217	62	31	79	-61	60	-97	124	232	30	88	-143	207	-224	184	96	-191	-124	159	29	-19	185	341	14	-166	43	441	311	469	37
AF001620_at	-119	-12	-29	-29	-36	-42	10	43	-75	36	21	5	-97	-36	-46	6	-27	-103	-72	-52	-64	-22	56	-36	-7	-99	78	-158	-115	-86	-47	-80	-90	-13	46	-95	-16	-231
AF002020_at	54	117	175	235	150	142	221	217	141	171	88	132	206	215	249	344	439	149	275	198	276	138	188	250	194	199	350	162	-9	146	356	250	107	98	106	3	47	159
AF002224_at	180	372	491	528	162	446	527	893	480	421	259	334	111	81	509	211	857	391	11	110	406	443	632	542	144	142	650	668	365	572	181	372	638	231	216	582	435	717
AF002700_at	373	480	856	506	213	414	772	836	449	128	152	363	201	277	140	135	1006	312	281	417	191	347	455	362	358	349	974	523	425	551	387	376	716	263	683	554	824	1069
AF003743_at	484	485	-159	597	155	501	774	982	-341	59	72	505	102	313	303	338	-106	-78	-137	-545	357	-221	590	418	573	251	747	70	60	182	771	25	-279	-11	465	451	552	181
AF005037_at	99	21	-6	33	110	76	70	76	98	9	-23	-73	116	80	97	47	132	23	56	207	-28	-166	-1	54	-17	-15	-37	-12	-91	49	-41	-102	21	27	-27	6	33	33
AF005043_at	65	92	163	139	107	76	68	-40	98	62	25	21	151	68	62	89	110	95	57	176	196	-23	-41	51	24	60	29	42	2	-3	14	59	10	38	10	27	25	-24
AF005361_at	-60	62	30	6	-16	-35	-13	56	-62	49	4	-48	28	32	33	14	-30	10	5	16	-39	-64	-13	68	-23	-4	18	-67	-19	-55	33	-35	7	17	-7	-45	-36	-46
AF005775_at	451	647	842	531	514	487	403	671	492	422	351	352	458	510	424	525	567	1242	296	633	1036	459	469	696	328	410	791	751	598	1249	1157	455	504	772	782	1251	638	744
AF005887_at	197	119	293	118	200	44	181	206	93	55	152	8	137	86	103	124	182	110	56	339	6	-66	-7	44	78	96	-103	152	-209	166	149	6	42	15	92	91	168	326
AF006041_at	946	178	2011	515	478	553	1073	2126	743	629	686	181	1420	768	400	913	880	837	914	1449	427	564	70	1474	69	778	391	511	863	1152	685	512	741	504	601	1441	709	1263
AF006084_at	1190	866	1408	948	1129	983	1287	566	813	765	460	1096	1029	953	1067	737	528	688	443	1089	258	126	431	1302	551	792	658	1299	887	2418	1173	156	1070	395	3219	1678	940	1198
AF006087_at	370	1466	1334	552	711	227	530	527	1693	642	397	319	560	567	532	502	846	450	325	1277	194	421	480	848	168	363	496	443	394	522	453	3	202	351	1096	481	521	749
AF006609_at	-300	17	-330	-141	173	-156	-628	-410	-451	-398	-132	-232	3	-189	-58	-377	-31	-117	-156	9	-201	-239	-357	-21	-39	-39	-311	109	-548	-235	-375	-341	-118	-195	-522	-260	-19	-253
AF007111_at	330	43	428	449	122	245	144	178	169	61	182	7	273	165	158	230	177	209	235	487	103	375	321	299	118	36	75	109	456	192	9	101	87	87	40	142	161	184
AF007551_at	141	21	-57	87	244	64	465	374	75	14	48	146	112	203	317	290	52	62	169	122	136	37	151	400	104	-39	1	375	206	82	262	296	279	89	69	45	240	42
AF007875_at	260	362	400	361	389	156	283	203	310	265	309	201	544	282	461	373	258	269	264	1157	778	187	155	600	156	127	292	209	108	262	300	268	279	310	441	275	156	229
AF008445_at	124	65	-102	-68	24	-16	-109	-55	-90	-10	-2	68	158	-21	84	-9	107	-86	5	1829	930	51	-62	215	247	62	-168	-158	9	198	1741	-9	9	494	-131	0	-1	1314
AF008937_at	339	453	297	403	440	357	317	568	296	253	268	188	288	342	366	276	993	179	196	541	23	223	288	483	452	137	375	538	363	513	312	388	455	226	564	457	727	597
AF009301_at	288	95	93	142	214	64	77	266	14	51	361	30	440	361	312	115	775	140	98	1007	-19	82	45	572	84	83	34	117	60	98	95	102	36	111	70	-39	290	133
AF009368_at	1032	635	1175	1079	658	1365	1424	1520	1506	449	741	767	722	1118	633	1136	750	668	712	1299	805	907	1229	1192	925	620	1395	1561	884	603	759	1143	1161	476	647	1080	793	746
AF009426_at	36	58	63	38	120	92	16	169	43	-18	26	-81	123	89	268	171	53	-5	86	267	206	-23	-87	135	-35	2	20	-105	-67	-43	-45	-42	-44	-21	-33	-41	9	-107
AF009674_at	-66	-239	-328	307	212	314	-653	332	221	-106	-169	-446	-93	66	123	-60	-404	-146	143	331	573	-155	-288	463	90	129	-799	-6	-315	-207	-653	62	55	143	87	-579	-387	479
AF010193_at	87	548	93	-31	159	101	119	589	245	451	91	484	458	158	128	225	555	288	97	1757	363	598	207	153	534	149	680	74	211	439	169	248	465	130	407	194	227	224
AF012270_at	-12	139	237	104	29	-8	223	416	10	59	29	91	-14	105	37	106	485	134	109	104	144	158	106	78	95	110	34	-95	113	110	234	240	232	86	69	194	73	264
AF014958_at	318	243	19	108	40	112	329	166	110	159	96	-71	139	112	-36	345	1057	176	268	180	382	15	197	32	306	110	424	81	259	418	159	340	17	174	197	478	444	565
AF015910_at	1219	1055	1820	1074	822	394	1154	1763	1157	902	837	178	1077	171	316	1317	2041	1140	1053	1767	630	1212	281	1559	460	1196	843	914	240	1735	967	666	563	539	1934	315	741	1908
AF015913_at	476	611	850	691	1304	346	653	550	826	472	439	239	1558	705	942	560	1366	369	584	2460	0	206	537	1205	337	385	536	424	300	412	270	253	425	346	352	474	493	410
AF015950_at	-466	-49	-277	-670	-180	-453	-700	-191	-163	-183	-329	-431	-43	-296	-73	334	-436	105	-282	29	-176	-56	-142	221	-137	-211	-863	-852	-529	-646	-574	-525	-346	-344	-261	-497	-544	-602
AJ000480_at	895	749	1049	1016	634	752	920	254	934	536	607	456	617	592	624	608	925	833	473	801	348	592	478	944	682	611	1391	924	524	2210	1525	983	2416	570	1827	1000	1456	2912
AJ001047_at	-451	-108	-265	-378	-171	-257	-514	-250	-291	-218	-129	-137	-146	-128	-159	-223	-311	-256	-209	-415	-122	-252	-355	-325	-173	-333	-552	-341	-310	-467	-267	-263	-150	89	-72	-177	-253	-577
AJ001421_at	687	829	914	982	1294	743	680	527	1352	675	383	616	1071	1004	1106	547	1790	574	660	1828	394	996	457	1366	486	141	342	588	613	1665	1164	533	1038	671	1821	644	630	792
AJ001487_at	-591	-415	-653	-546	-264	-503	-875	-490	-778	-329	-391	-290	-275	-365	-370	-240	-235	-135	-403	-145	-181	-418	-507	-378	-362	-292	-242	-544	-824	-849	-539	-196	-716	-161	-220	-261	-395	-208
D00017_at	-94	2072	1658	2209	5846	1189	2263	1015	7449	1483	2527	1352	1974	718	1727	2161	1707	299	-2	714	1833	627	664	1057	400	1063	2664	69	476	7883	3290	595	185	889	8752	3570	1441	3260
D00591_at	172	87	323	261	536	-277	210	311	194	137	291	-114	144	18	263	274	-10	17	314	275	164	-31	89	178	117	239	158	279	-194	234	288	303	251	195	137	119	36	333
D00596_at	1800	2629	3933	1438	2439	2046	742	277	6284	2216	3658	1033	4359	1290	2102	529	2196	1721	1171	1350	782	442	1518	2200	991	629	835	458	942	1753	1529	787	3107	1114	1091	1665	175	306
D00632_at	194	287	695	544	104	330	588	827	177	283	285	80	87	254	117	151	248	172	293	137	163	523	205	261	105	190	89	178	290	255	696	677	258	163	510	410	462	894
D00654_at	-77	94	-181	-142	37	-17	-196	-80	61	-84	-35	-24	-29	-112	58	-23	-31	-30	-15	114	-19	-1	-72	-45	20	-18	35	-185	-98	-168	-54	-19	-22	37	172	-104	-32	-130
D00723_at	40	87	77	136	223	-23	42	-26	82	66	68	8	68	86	75	44	107	-9	41	544	697	6	81	208	-15	43	26	10	-9	-21	47	59	0	37	132	39	11	43
D00726_at	274	432	640	283	201	208	445	802	451	338	279	83	257	296	61	307	360	349	566	1357	383	291	359	191	344	91	438	279	699	408	2883	2185	744	1165	698	358	392	1284
D00760_at	746	593	1778	783	1147	540	779	398	1595	579	1187	517	610	770	1056	531	347	761	511	2159	1195	530	469	841	425	275	434	284	562	297	804	652	735	701	646	818	213	439
D00761_at	649	1420	1167	893	1423	659	717	542	1432	1666	1516	731	1630	813	1520	867	587	894	628	2992	2313	400	1005	1575	447	707	500	661	1000	656	2171	1674	1474	2401	2111	1338	650	1417
D00762_at	645	782	1119	770	1202	444	677	337	688	570	802	334	1097	685	857	622	455	654	471	1694	590	286	368	1072	242	240	574	419	331	521	741	543	630	677	676	570	479	964
D00763_at	1324	2304	2677	1415	2076	953	1513	922	3039	1619	1113	632	3365	1781	1907	2398	1405	794	2089	6521	2912	500	972	2411	470	1509	1855	815	714	1104	673	546	814	1076	1361	1161	660	474
D10202_at	42	82	-3	101	80	122	35	-37	-44	-1	23	45	32	73	-36	90	-66	73	-184	-181	-94	28	-22	166	80	93	37	-299	-153	748	309	50	-310	3	1008	145	-144	-393
D10495_at	-208	334	-386	366	408	200	381	-215	-322	36	-163	448	-102	153	195	9	192	-182	-114	-52	-131	172	186	177	209	-156	-517	908	228	1087	1174	284	319	259	2131	676	264	507
D10511_at	-66	58	150	370	709	119	152	62	255	166	156	316	509	243	311	135	149	199	266	382	218	78	83	497	180	269	194	224	60	361	174	29	200	151	403	283	89	-47
D10522_at	397	515	343	36	29	53	-8	19	13	652	549	-7	1420	97	-20	312	438	408	20	18	217	286	550	7	48	13	42	54	24	2719	706	24	104	42	707	464	115	438
D10523_at	415	641	1053	630	771	604	710	235	1097	420	585	290	550	1051	500	372	281	389	200	508	27	150	478	489	214	317	250	723	408	812	438	85	378	-10	602	752	494	368
D10656_at	210	166	380	112	209	259	119	29	43	16	173	81	209	30	45	83	162	141	150	205	129	113	239	275	127	-53	350	151	132	129	247	160	197	99	10	364	13	547
D10704_at	-252	95	-363	-300	177	-78	-349	-650	-425	68	-198	-142	-78	-79	261	-94	7	-77	-152	274	139	-137	-89	265	-101	127	-639	-142	-266	-300	212	-182	-258	143	43	-344	-206	-426
D10923_at	-36	23	-21	-41	71	76	-70	-61	-14	10	-41	265	-20	75	-36	-42	-62	3	-60	-69	96	-18	-34	-64	196	182	-140	18	-137	1412	367	-40	5	50	205	82	4	72
D10995_at	350	249	767	420	179	371	331	665	500	396	261	264	463	233	93	278	263	262	-34	220	102	130	317	479	65	266	511	398	334	757	473	83	601	151	469	654	682	413
D11086_at	1497	3649	2853	1853	1507	3549	2772	2545	5269	1873	2998	2558	1319	4519	1826	1385	7260	833	898	3020	1982	676	1485	2367	1956	1813	891	2119	2224	1158	770	438	750	713	225	3693	1628	744
D11094_at	-42	399	102	-3	504	23	-89	-101	305	51	1031	-47	248	395	391	273	407	109	94	1276	1043	132	132	189	43	68	-17	16	-48	198	80	261	248	424	22	54	141	42
D11139_at	43	-155	-169	47	-67	-71	-144	-350	-68	15	-43	-60	-107	39	-1	-64	-340	-61	47	-167	-63	26	-246	-81	37	-108	-195	-104	129	-232	-38	-73	1	-143	-96	132	26	105
D11151_at	96	75	93	95	52	53	13	92	80	38	42	45	22	8	51	62	89	45	111	73	62	74	132	128	-5	134	97	82	52	43	127	152	40	10	77	28	201	83
D11428_at	-104	103	-347	-79	-111	-496	67	-442	95	-289	-134	-66	-346	-51	144	-48	-612	19	142	3634	-186	-185	-457	-271	-302	-165	-531	-83	-28	-282	87	219	191	-250	-143	190	-469	-28
D12485_at	163	34	55	66	56	71	117	46	165	76	29	60	65	92	20	64	37	-68	65	20	107	-48	11	29	-127	-21	1	8	60	34	-27	26	80	43	23	-166	48	129
D12625_at	5	-36	-110	-23	-33	28	63	-17	-39	-37	17	-8	-42	59	-32	-13	44	-9	5	-31	-21	-19	-28	-104	-37	-45	37	-44	-64	40	-21	-65	-43	-29	16	13	26	-25
D12676_at	-8	-177	-39	-15	17	-69	-13	-22	-67	-51	-62	2	19	-30	-44	1	-64	-15	16	105	8	-2	-129	5	-42	-38	-9	-70	-64	-64	-19	22	33	-38	-57	-109	-25	0
D12686_at	-1247	-1695	-1648	-1409	-435	-1168	-1357	-728	-2050	-1055	-901	-1245	-458	-452	-664	-810	-1849	-866	-733	-1650	-1055	-1111	-1413	-903	-1166	-788	-3062	-1011	-930	-1701	-1578	-819	-1931	-1118	-1099	-1328	-1491	-2763
D12763_at	-189	-330	-298	-39	-278	-288	-21	31	-353	-8	-308	18	-66	-175	-202	-178	-391	-285	-31	-317	-26	-39	-277	-443	-259	-228	39	-464	-259	-395	-237	28	-94	-70	-226	-147	7	-258
D13118_at	3245	2925	4093	3827	3814	3070	3540	3731	3821	2746	2481	2940	3016	3406	2834	2459	3480	1794	2806	5163	2516	3133	2564	3124	2271	2477	3683	3900	3772	4398	3449	3415	3685	1625	3103	3971	3198	3365
D13168_at	37	22	-44	5	21	24	72	49	43	-2	-3	1	2	1	51	2	57	40	-12	-13	-16	44	70	-2	-19	-13	115	25	-7	33	-1	22	-4	-10	39	-14	1	-30
D13264_at	21	21	-102	-21	-20	-71	-11	-76	-82	-21	-42	40	-29	1	4	6	-38	-34	2	11	-48	-19	26	-21	-35	-49	-34	-73	-98	11	-52	-24	-108	15	11	-111	-58	-54
D13305_at	-185	-297	-282	-675	-392	-576	-134	-605	-187	-108	-128	-159	-476	-544	-160	-113	-362	-140	-305	-643	-13	-551	-94	-552	-225	-222	-214	-358	-108	-259	-152	-343	-227	-62	-222	-128	211	-79
D13315_at	660	1004	1604	499	889	560	33	184	1939	933	960	482	1431	572	737	651	1156	827	710	1652	1080	402	638	619	367	475	120	640	228	323	517	227	1252	177	716	422	717	582
D13370_at	2028	1732	2519	2650	3255	1666	1429	1430	3079	1349	2176	926	2566	2329	2288	1962	2755	1335	1665	5912	1569	1615	1130	3047	1061	1396	1699	1538	1322	781	1395	1090	1933	1475	2065	2256	1081	1399
D13435_at	407	68	348	428	484	80	428	16	198	137	94	160	272	251	285	328	562	180	233	809	93	90	91	333	61	143	223	170	146	203	90	10	110	0	212	257	95	254
D13540_at	169	90	254	201	126	167	231	248	190	28	72	110	46	96	35	44	143	80	56	48	44	171	241	128	73	18	145	114	153	158	200	170	185	17	143	183	266	236
D13626_at	37	13	63	-22	-22	-106	-53	-92	-70	-59	-20	-70	720	-38	-22	60	29	27	285	102	-74	69	-93	-18	3	55	45	-11	-40	-64	-17	21	-45	-43	14	0	-4	-18
D13627_at	600	977	1423	698	1839	720	620	388	1986	1166	1156	129	1797	989	1430	960	698	1145	903	4074	3191	222	328	1434	1620	843	1639	910	206	319	394	204	964	983	785	328	246	133
D13628_at	129	113	302	187	153	5	325	-10	319	111	204	27	152	329	35	121	812	110	45	204	84	126	20	300	104	131	403	1165	351	160	45	139	344	114	219	567	569	438
D13630_at	667	951	1119	596	786	295	589	533	1277	510	705	432	651	631	523	518	467	231	228	2299	1512	525	459	971	369	285	686	384	317	512	1013	240	493	470	759	625	453	775
D13633_at	174	44	173	139	148	7	99	31	208	78	136	20	488	65	128	49	52	138	53	150	154	41	125	123	33	12	126	2	36	128	108	95	79	150	-26	87	12	-6
D13634_at	126	86	245	153	145	128	178	151	94	115	192	106	236	129	141	51	122	55	54	176	111	162	153	278	101	106	164	131	245	105	108	93	146	97	164	119	158	143
D13635_at	-147	12	-18	-46	-9	17	36	-80	114	10	-27	27	32	-77	22	-14	71	-1	28	276	-99	27	-28	-60	-2	-40	-92	-83	45	-71	-22	-98	-105	30	34	37	-49	-26
D13636_at	-24	-134	-213	-60	257	5	336	-98	173	256	34	48	370	211	265	264	149	10	143	1066	313	-75	-121	357	-176	76	-3	-146	-120	-50	-269	-247	-230	45	-655	82	177	-119
D13637_at	98	138	-276	134	51	-133	53	-70	-255	-100	-132	50	341	-153	275	-95	-26	-190	-68	185	49	-107	-74	127	56	-142	-278	-236	-127	29	-54	-87	-38	18	-175	3	-149	-108
D13639_at	4707	3367	-44	101	1276	30	154	2326	1848	114	24	1531	4215	49	259	2418	7650	527	4246	4477	21	41	127	296	2295	5865	330	812	685	176	421	1543	2727	1234	-9	1518	1754	2889
D13640_at	656	185	426	975	1196	503	764	380	916	2	321	1401	2099	157	1205	949	1312	292	959	1586	529	417	36	1076	895	1469	298	1778	810	1124	547	-5	452	239	456	963	2315	678
D13641_at	307	1352	640	469	1454	510	608	625	1342	839	1292	765	1464	780	1211	593	1662	406	891	4643	1777	1637	621	1173	532	295	492	934	663	658	703	858	1206	960	1112	974	988	975
D13642_at	100	372	-1	234	266	156	137	194	49	106	118	11	129	75	106	196	122	47	-4	127	163	142	153	332	170	112	42	68	52	124	-211	20	110	-93	148	124	165	336
D13643_at	-741	-218	-196	-796	-384	-110	-339	-670	824	-224	-272	-211	-465	-91	-329	-559	-1570	-418	-217	-386	-238	-256	-258	-495	-278	-493	-1372	-1204	-444	-377	-418	-441	-336	-235	-434	-476	-616	-301
D13644_at	60	-10	39	82	37	62	6	47	-24	15	34	56	93	24	83	-16	55	53	46	141	6	122	-7	96	17	58	17	-21	141	-2	11	-8	24	42	8	27	19	38
D13645_at	-121	121	-353	18	284	-1	-80	-118	10	73	-19	-91	142	132	232	12	-27	-49	-12	724	-71	-145	-265	83	-78	-14	-46	-85	-158	-76	-155	-116	-80	7	-87	-37	1	-204
D13748_at	2434	6886	6447	5181	8372	5203	5440	6361	8463	5838	4633	5084	5838	6653	7367	4250	9271	3178	5083	10555	328	4391	3852	7659	5630	4197	3229	9068	6369	10920	7311	5563	8202	4350	10903	9000	2831	7015
D13789_at	-330	-803	-1311	-808	-447	-768	-836	-1362	-809	-673	-678	-619	-487	-741	-439	-623	-1141	-729	-450	-813	-614	-706	-611	-947	-605	-859	-1314	-826	-935	-1110	-1021	-432	-800	-410	-920	-791	-940	-1082
D13897_rna2_at	557	346	669	450	207	394	477	626	587	409	445	373	294	410	337	340	215	252	205	356	492	457	398	518	271	318	234	226	632	622	478	423	445	183	122	570	582	615
D13900_at	1634	1778	2122	2331	2452	1104	2117	1184	2562	1401	858	1197	2176	783	3532	1553	2193	2295	1517	4253	1414	1004	704	1603	1076	1950	1896	1784	1940	1969	1306	1250	1570	841	2141	2401	2140	1320
D13969_at	-243	-145	-85	-206	-45	-147	-243	-344	-228	-111	-58	-61	-85	-150	91	-80	-452	-54	-196	-42	26	-90	-207	-58	131	-7	-242	-123	-298	-132	-344	-205	-385	-109	-220	-321	-147	-301
D13988_at	1797	860	2072	2817	3556	1118	1670	818	2511	730	1532	725	1591	977	1815	919	1123	1251	1065	2610	206	1025	832	2208	676	361	882	1219	1466	1518	773	824	1566	699	1919	1156	756	1177
D14043_at	1160	823	858	980	1761	151	1068	677	808	413	433	471	2219	1289	1570	891	1494	441	1504	7309	1163	491	284	1356	960	504	469	1612	610	594	572	313	920	394	386	821	3293	858
D14134_at	-177	-56	-175	-165	-45	-119	-78	-209	-132	-62	-54	-50	-60	-168	-47	-242	-96	-61	-129	-110	-51	-150	-119	-95	-54	-128	-134	-176	-113	-135	-55	-73	-164	-87	-141	-105	-79	-108
D14446_at	175	102	276	131	143	115	231	130	155	88	171	155	167	154	85	188	230	83	136	191	136	266	174	128	150	175	129	108	199	219	119	137	271	111	170	96	48	280
D14497_at	55	87	39	-5	-1	12	15	-79	37	35	-5	44	26	1	8	-2	-32	48	-16	11	-53	3	-17	-56	-13	9	37	23	40	38	39	63	53	-7	24	-32	-11	85
D14520_at	-86	-3	-53	103	5	160	67	0	-5	30	51	76	-8	-29	-67	68	1	121	-21	11	62	1	123	-2	-39	-2	82	-34	-100	13	90	43	-19	13	-28	-7	84	90
D14530_at	16642	15527	19494	18849	20259	11800	19387	14498	18727	18364	18050	17432	17886	16647	17094	18770	18647	16456	20801	21417	26343	18051	11568	19439	15739	19919	20597	21372	17870	16587	18009	16184	19129	14753	19635	14925	15405	22571
D14533_at	-89	-207	-320	-284	-205	-254	-337	-440	-231	-138	-192	-135	-167	-215	-25	-126	-252	-267	-23	62	317	-154	-131	-88	-110	-120	-594	-208	-396	-364	-344	-230	-259	-6	-369	-162	-123	-500
D14657_at	885	1239	2864	1146	1530	1202	443	256	3794	2787	2400	686	2620	1765	1721	314	1184	1434	599	503	3023	782	1096	1661	806	485	453	651	1183	1568	2001	1030	3302	1593	1133	957	93	631
D14658_at	1234	411	1131	952	1202	437	939	592	1699	477	547	283	1546	755	1377	1194	1298	461	1196	3110	1691	321	531	1267	303	786	766	338	327	541	391	166	476	258	275	737	389	363
D14659_at	122	32	42	88	163	-16	80	8	17	39	8	34	148	131	78	8	147	68	9	127	127	-3	11	153	50	46	3	22	-62	3	60	5	7	34	25	9	38	24
D14660_at	-5	-4	-19	-76	94	1	-55	-68	27	31	2	-14	50	11	-3	-2	13	46	-5	95	-27	27	-110	93	46	2	-37	-53	-69	-4	13	-72	-73	17	-44	-31	20	-36
D14661_at	437	757	531	352	495	302	253	337	728	582	646	363	1008	215	371	492	243	147	430	1383	234	598	400	554	276	408	359	298	324	561	916	384	552	438	808	363	532	467
D14662_at	492	1210	594	740	839	551	672	829	1259	787	621	691	1455	656	765	727	437	276	612	2303	1527	221	636	1520	413	602	638	633	709	590	544	451	683	466	1290	682	1034	507
D14663_at	438	739	924	399	633	229	536	532	1076	365	837	334	714	585	726	405	992	419	362	1569	1605	610	387	726	264	301	586	482	211	618	1142	708	488	924	826	596	449	793
D14664_at	21	82	-18	114	128	58	84	107	0	1	-1	99	31	71	46	-27	586	28	12	87	-28	19	47	151	-12	-20	-4	380	139	536	154	41	72	209	483	364	159	129
D14678_at	-100	-25	68	17	100	-51	-235	-868	7	-28	-72	-204	125	-186	93	-168	-4	14	-49	90	79	-82	110	-125	47	-36	-151	-195	-339	-68	-35	-45	-58	-62	-191	-177	-101	-109
D14686_at	310	294	453	345	16	273	601	806	271	178	56	-20	123	252	53	225	107	345	223	1018	72	368	231	323	462	58	517	705	565	398	443	639	395	69	113	387	599	442
D14689_at	353	498	875	899	529	218	1255	139	271	-43	297	244	985	193	1112	301	1235	435	269	1542	530	210	188	862	949	763	178	665	704	1443	786	1432	434	464	494	872	423	512
D14694_at	1573	1962	1329	2115	1894	1047	1880	1707	2450	1166	1462	915	2050	1974	2462	1385	7834	1685	1072	3837	3201	1354	1381	2137	1240	1732	1334	2043	1387	2078	1501	1223	1683	1124	1528	1290	1320	1868
D14695_at	185	824	320	187	104	211	129	61	636	307	1477	70	324	134	164	-34	-157	939	44	398	864	206	140	202	338	88	-92	197	26	739	136	348	234	247	210	245	170	299
D14710_at	3343	6088	6293	5603	7437	3903	4587	3656	9100	3494	5865	1557	5968	5759	7729	6312	10082	4801	3915	13742	10179	3221	4797	6125	2097	4167	4013	5276	3253	3844	3203	3378	3982	3810	5512	5585	1470	1563
D14811_at	109	574	314	209	49	268	384	283	271	13	535	71	55	358	260	199	477	499	53	524	308	190	311	299	215	312	713	610	702	368	750	656	295	496	838	341	277	465
D14812_at	2890	3286	2687	2051	3018	1394	2039	2087	3351	3110	2534	2374	5315	1582	2774	2979	4795	1844	2545	7252	3089	2004	1658	2403	2193	1675	1841	2478	1315	3234	2466	1230	3415	1270	3478	2162	2318	3297
D14822_at	-75	7	-20	-2	12	-8	23	32	0	-13	3	-1	13	66	35	-5	27	51	23	13	23	2	51	-40	51	8	6	-9	-16	0	31	40	33	-13	28	69	-15	82
D14823_at	-61	26	36	-71	-11	14	35	17	-49	3	94	120	-40	-62	6	-24	76	-32	-3	15	118	18	36	-4	23	40	29	110	2	-17	-9	71	24	2	5	-9	35	-13
D14827_at	-69	-161	-140	-225	157	-8	47	-409	-380	-68	202	64	-224	165	-129	89	100	79	62	-194	-96	-78	41	33	-32	129	219	158	-214	-8	-39	-305	343	213	-203	168	408	-140
D14838_at	-151	-52	-118	-143	-7	-55	-124	-155	-247	36	-22	-110	-57	487	110	142	-86	-33	-72	-73	930	132	-51	-80	-39	-190	76	16	-57	-99	25	-20	70	-3	-36	-3	-87	-81
D14874_at	163	176	133	93	75	163	-8	94	204	149	152	304	61	141	62	22	100	100	72	128	54	56	170	134	327	105	170	225	252	770	365	205	440	195	297	194	274	511
D14878_at	644	754	794	598	1458	456	478	443	508	289	595	165	659	527	653	583	725	401	384	1563	136	234	271	882	368	431	740	564	384	274	483	306	509	419	655	698	427	479
D14889_at	663	601	848	526	341	334	379	497	528	461	381	461	321	424	204	385	452	324	331	487	158	452	313	308	313	407	491	597	367	630	553	430	587	313	461	561	549	818
D15049_at	53	-33	114	-403	-105	0	43	50	74	163	94	-77	270	69	94	157	40	-114	194	-26	22	130	11	93	69	194	-569	183	139	-26	49	-48	345	1	-118	0	-32	10
D15050_at	613	1487	810	453	1146	384	1560	842	794	516	829	799	1238	311	827	1243	534	394	2617	2237	1506	915	286	419	811	884	819	704	622	682	990	745	3392	362	726	418	610	1419
D15057_at	338	425	759	805	3135	122	2470	203	826	632	603	339	1750	449	4655	839	716	1379	1124	3462	1649	70	9	2622	229	295	391	712	642	612	353	39	144	356	503	527	268	147
D16181_at	14	45	84	20	52	23	26	104	89	0	0	84	11	-18	43	49	19	45	41	96	57	30	28	98	25	60	161	81	100	105	41	18	13	71	69	155	96	-39
D16217_at	874	344	903	690	904	380	707	479	468	373	598	685	581	805	417	480	315	830	655	384	429	383	248	796	488	757	614	729	730	1584	1412	667	470	414	1534	956	478	1451
D16227_at	-221	-32	-640	-82	80	-259	43	-524	-429	-155	-423	126	-238	-144	-105	-137	5	-45	100	355	-183	-422	-433	-2	27	-61	-187	-161	-199	-337	-308	-59	-281	125	-330	-270	-167	-443
D16294_at	362	503	383	252	687	206	273	-44	663	213	289	211	747	372	535	296	286	286	89	647	553	88	-9	378	123	125	153	199	375	307	409	103	214	205	520	122	-64	256
D16350_at	-53	14	-29	-61	39	-23	-31	-70	99	79	34	-68	62	-13	-10	-22	47	-29	18	34	56	3	-79	53	43	-10	-71	92	209	4	-47	71	31	6	-65	41	-69	63
D16469_at	906	708	388	521	690	300	942	305	764	279	365	797	2261	331	471	457	1261	251	727	1731	469	238	286	946	437	505	-46	1613	928	1945	909	482	716	1062	2199	1318	1250	1032
D16532_at	92	-63	23	224	69	-69	835	73	-44	-13	-12	-5	1	-22	49	-17	-17	60	24	101	122	30	28	524	-17	-5	6	56	-60	41	50	58	20	34	94	64	33	61
D16562_at	2452	3874	3827	3429	3758	3289	2809	3037	4866	2847	3456	2914	3928	3485	3333	3205	5436	1911	1913	7819	8736	1812	2127	3533	2432	1435	2617	2487	1885	2601	1968	887	2003	3371	3794	3882	2425	1644
D16581_at	952	2426	1660	1274	1192	1452	1095	1196	1568	734	811	1063	1061	766	1285	862	1483	489	728	1428	645	863	748	1048	757	1023	1236	721	533	1414	972	1654	1275	899	756	1283	872	1009
D16583_at	-977	-771	-959	-608	-333	-837	-566	104	-677	-779	-594	-666	-614	-426	-505	-753	-755	-540	-439	-541	-141	-742	-813	-461	-748	-380	-760	-1092	-863	-794	-330	-278	-350	-59	-616	-308	-510	-479
D16593_at	204	573	281	769	40	419	561	479	878	163	567	250	55	441	483	213	821	304	244	286	72	336	634	122	219	143	818	171	500	276	732	139	249	-118	618	800	846	361
D16626_at	-136	-174	-180	-167	70	-26	-247	-190	-225	-131	-148	-99	-131	-28	-65	-158	14	-62	-77	-112	-104	-77	-161	-169	-42	-91	-139	-83	-163	197	-53	59	-199	-75	-65	-198	-112	-157
D16815_at	88	-30	145	136	-29	8	70	245	72	88	40	96	102	132	79	-5	178	65	3	104	18	78	98	97	-8	62	165	162	-413	138	22	56	150	-34	43	102	108	90
D17357_at	134	56	207	19	6	0	18	179	92	31	27	11	3	32	9	-602	61	46	-34	-6	17	24	159	-2	38	68	225	-13	12	59	151	64	96	9	-56	61	-17	152
D17390_at	-1129	-1172	-1406	-1960	-696	-1362	-1732	-1743	-1173	-672	-965	-1166	-649	-1240	-902	-1063	-1342	-627	-866	-699	-552	-1177	-1274	-821	-1084	-482	-2373	-856	-959	-1275	-1495	-859	-942	-756	-1425	-1492	-1001	-1563
D17391_at	-117	-82	-125	-116	-67	30	-58	-74	-89	-44	-101	-50	-23	-12	-77	-48	-84	-176	-89	-70	-77	-31	-64	-10	-47	-56	-129	10	-7	-28	37	54	-100	-86	-32	-138	-77	-87
D17400_at	-165	76	-263	-9	42	-254	-218	-223	-185	26	-67	8	147	0	256	99	152	-22	95	379	443	-10	-150	100	134	-5	-114	91	50	-1	-23	45	121	43	68	0	9	12
D17461_at	-594	-268	-630	-21	-81	-307	-243	-925	-271	-298	-428	-135	-258	-373	-204	-349	-252	-254	-145	221	-188	-150	-535	-402	-283	-382	-699	-120	-341	-243	-17	-397	-130	106	-270	-455	-573	-85
D17516_at	-41	-13	-144	-240	26	19	-87	137	295	45	-4	10	106	59	62	0	27	72	1	186	131	66	83	141	48	28	-75	130	127	-75	21	210	-11	213	58	141	117	-92
D17525_at	148	331	1069	750	617	725	1124	890	901	548	469	60	382	424	557	636	329	490	147	-107	353	589	469	854	407	573	262	966	738	884	286	174	747	408	-196	850	232	279
D17716_at	557	512	1085	643	382	264	507	565	425	409	645	314	539	466	341	608	672	502	351	489	22	698	309	786	421	482	776	652	132	1055	395	325	467	209	383	481	398	779
D21063_at	1121	1656	2358	849	769	1228	934	298	2394	1932	460	206	1798	755	730	304	2498	1599	339	859	101	377	408	1116	274	375	866	82	454	75	341	58	962	797	167	954	-141	467
D21089_at	959	310	1210	914	697	689	1356	890	815	467	540	501	728	713	603	402	1033	662	564	899	436	483	364	756	343	417	600	861	675	896	642	473	715	350	461	886	511	1071
D21090_at	171	224	371	76	340	151	194	26	299	163	176	120	332	290	133	318	527	87	177	649	353	85	113	289	76	139	242	147	134	194	223	184	151	51	194	194	123	273
D21163_at	25	-1	58	310	61	-277	245	149	-222	66	-16	-5	174	-55	-52	99	161	179	109	365	158	-90	-125	185	82	82	-175	280	139	-25	-538	114	5	14	-98	74	-106	59
D21205_at	-601	-722	-806	-646	-371	-453	-551	-940	-655	-466	-551	-412	-537	-606	-351	-611	-533	-507	-488	-951	-408	-631	-416	-490	-614	-632	-1046	-493	-651	-5	204	-605	-644	-242	-720	-406	-418	-452
D21239_at	-90	-70	-135	-224	-130	-133	-258	-86	-160	-45	-170	-94	-24	-142	-47	-120	-220	-81	91	46	-43	-102	-119	-97	-186	0	-167	-80	-259	-34	1	-109	-87	22	-24	-139	-68	-186
D21255_at	-125	-83	-151	-52	618	-40	-68	88	-65	-19	-14	-57	-34	-34	578	-40	-98	-73	-53	497	-29	-22	-93	-155	-2	-104	-75	-2	-74	-58	-74	-14	-84	-19	-23	-23	-49	-95
D21260_at	1400	616	833	1402	1501	286	1529	4601	2108	413	1391	265	2428	1044	1709	2065	1200	1254	1670	15646	970	358	248	1577	207	1422	1669	916	730	1002	1832	887	899	897	1021	566	420	853
D21261_at	7819	10357	12527	7693	10766	6572	7216	10210	17588	14289	9554	7264	5249	7918	4418	5187	8462	4258	3385	7334	1779	4889	4153	7131	3951	5371	6020	13146	6658	13773	11107	6177	12227	6300	15470	16603	12922	11422
D21262_at	122	227	272	46	449	51	124	52	539	186	329	58	544	339	281	216	145	-1	187	1398	553	-7	150	298	29	41	267	87	156	11	78	40	3	-59	94	34	-21	-20
D21267_at	50	-13	107	-20	17	48	26	160	69	27	81	-21	4	0	21	17	72	91	10	23	69	-19	30	40	59	73	39	62	-16	83	7	87	23	-11	11	37	62	164
D21337_at	73	85	0	-17	-24	-16	-26	85	-37	4	12	-10	79	28	-18	100	-3	116	13	58	-78	-15	-47	129	27	-1	198	-41	-86	21	75	73	-27	33	205	-7	0	189
D21851_at	99	77	84	174	127	145	169	241	159	27	93	47	101	125	144	157	239	108	128	224	111	39	132	140	99	92	139	105	9	76	77	25	59	38	48	103	84	103
D21852_at	304	705	569	372	507	528	441	577	741	346	657	237	631	446	541	487	1051	309	305	1528	1882	266	288	638	198	356	441	381	259	229	221	147	297	183	341	503	489	64
D21853_at	554	663	670	752	1007	718	789	836	999	739	927	505	883	732	847	446	1923	570	475	1132	887	600	1575	696	665	613	826	469	464	845	877	664	949	596	1036	767	570	1051
D21878_at	-109	-33	-102	-152	-119	-67	-208	-229	-86	-95	-83	-34	-76	-130	-95	-191	-68	-153	-94	-171	-178	-149	-165	-122	-208	-104	-236	-98	-110	235	-135	-250	-88	-35	183	-87	-161	-122
D23660_at	10477	18420	11507	17843	19284	12474	10328	10468	17887	16525	18265	14053	14446	18704	17603	18122	16798	15542	15496	23144	15370	11729	13888	17535	14790	12742	15657	18584	10637	10079	18802	17933	15351	14179	17480	16850	14550	10044
D23662_at	1743	2941	2610	1974	2380	1872	1240	1863	3288	1914	1856	1300	3091	1451	1996	1676	3238	1221	1027	4157	1611	791	1322	1661	1438	1500	721	1963	1411	2041	1426	1101	1553	1269	1760	2134	1493	1084
D23673_at	3617	2103	2419	2573	1983	1925	2407	2743	2037	1490	1545	1523	3525	1638	2487	1458	3099	1347	1582	2966	2318	1785	1607	2634	2501	3545	2465	2249	1714	1449	1391	1761	1823	796	1136	1619	1510	1796
D25215_at	-26	-144	-38	-95	-69	-67	0	-226	-154	-192	-82	-64	142	-135	24	-367	-107	7	-27	-81	-86	-128	-51	-23	-31	-145	-336	-198	-60	-68	-99	-78	24	-51	-1	-133	-36	-59
D25216_at	1023	714	1296	1648	655	1397	1187	1542	765	710	767	1268	830	456	946	1276	2359	647	999	2117	2050	268	1196	1286	637	881	1646	1393	952	1494	1907	1459	748	833	614	1539	1138	1463
D25217_at	288	436	736	320	1409	-94	730	634	307	265	230	270	214	592	822	1165	703	399	468	262	58	452	229	835	393	252	-3	949	565	428	1537	411	1174	587	-253	555	862	1367
D25218_at	327	239	169	619	643	392	315	230	589	381	189	280	227	599	604	327	305	332	377	1097	329	428	378	456	256	435	26	403	221	534	290	309	465	346	268	431	577	645
D25248_at	460	285	492	375	278	231	457	323	309	315	296	109	270	277	236	364	546	402	213	596	274	360	303	547	286	404	650	485	425	595	268	367	405	163	247	393	512	551
D25274_at	1148	507	1002	1312	1538	622	835	428	1901	274	1288	426	1249	558	1505	759	1010	268	802	2709	1987	732	782	1616	294	665	427	416	452	1108	1119	699	350	849	1689	1411	1066	1200
D25278_at	469	321	601	537	395	211	653	514	431	479	274	140	573	375	331	369	885	435	526	1038	358	388	419	666	361	440	602	580	593	616	378	270	477	266	380	338	312	611
D25303_at	132	209	77	207	134	26	58	250	411	-64	280	242	80	221	310	73	188	30	184	271	102	81	326	333	299	366	398	69	45	68	392	304	286	162	207	315	246	55
D25328_at	-146	377	153	224	1714	190	184	-101	1172	-13	655	-33	189	920	525	268	481	302	147	924	39	-81	269	380	206	-21	-143	-26	223	-73	13	27	64	118	302	-1	-118	-99
D25538_at	61	247	238	160	355	74	403	97	277	125	169	142	433	849	297	168	424	124	92	392	116	-22	121	711	161	213	43	262	218	355	83	22	203	105	252	111	265	13
D25539_at	519	15	144	458	29	279	250	52	83	83	127	-84	4	-14	-16	148	-20	21	3	-27	269	53	41	288	28	5	79	-50	302	92	17	34	43	186	-129	465	121	166
D25547_at	797	768	1057	505	584	391	742	685	678	426	893	311	494	720	506	124	557	295	189	427	787	133	271	777	498	422	896	700	533	1014	1167	590	501	624	1141	409	276	1247
D26018_at	-63	-14	-75	-10	226	158	-35	-140	73	-65	64	-86	195	-11	231	92	110	86	135	216	113	-87	-89	230	-40	28	-97	-158	-50	-53	-252	-41	-43	54	24	-83	-125	-232
D26067_at	461	171	208	241	218	151	373	161	206	175	98	148	508	207	190	340	334	281	102	445	166	143	89	274	100	99	370	86	31	195	151	309	196	70	20	201	77	371
D26068_at	3355	3872	3932	2423	3716	1744	3103	2257	5136	2823	5321	2085	3968	3051	3162	3231	3340	2861	3105	8467	7855	4116	2260	4436	2227	2563	2417	3171	1779	4968	4985	3634	4165	2255	5332	3385	2149	4992
D26069_at	295	258	312	266	231	140	258	211	431	82	234	107	666	278	361	375	308	92	249	550	206	273	197	466	106	183	186	231	141	270	198	187	239	150	117	179	149	156
D26129_at	-31	-8	-20	-104	78	192	-43	-7	24	-154	-19	-94	-28	32	0	-6	33	47	149	-4	33	-35	66	-70	-21	66	-145	-125	-74	50	170	290	65	171	717	-91	-99	25
D26135_at	-303	-165	-294	-244	-141	-174	-329	-262	-331	-140	-249	-264	-141	-165	-226	-262	-89	-175	-187	-207	-148	-283	-387	-233	-238	-197	-281	-115	-216	-114	-259	-256	-267	-175	-200	-270	-328	-360
D26308_at	825	660	1145	824	811	456	1159	1380	955	721	373	776	813	550	339	742	714	718	1179	1290	213	580	587	742	1217	538	1012	1164	2664	1637	7615	8703	2510	2958	1496	971	1013	2794
D26350_at	-116	-59	-133	-103	1	24	-63	-94	-24	-70	-35	-38	-74	-80	-58	-30	-22	-58	-39	-8	-39	-112	-49	-6	14	-80	-153	-34	-36	-76	38	-91	-145	-41	-39	-134	-51	-101
D26361_at	-505	108	205	226	204	152	157	242	150	129	247	63	281	119	189	93	255	230	77	210	92	146	153	153	98	144	203	229	113	324	152	127	128	175	155	117	111	61
D26362_at	924	726	886	595	682	821	386	1100	725	390	555	502	804	1031	939	499	962	399	381	1623	396	914	549	862	833	1058	430	758	699	745	433	648	554	519	778	534	921	625
D26443_at	54	-51	20	-29	34	16	-33	53	53	-30	-8	10	-10	8	2	-18	52	-27	-28	-31	3	-27	-5	-39	56	29	-73	5	36	-23	52	-35	-18	-13	-41	-11	-84	40
D26528_at	175	142	141	106	62	154	99	226	169	101	74	77	74	132	105	87	190	47	102	227	56	99	163	135	150	153	81	206	74	159	136	292	114	61	95	87	106	149
D26561_cds1_at	-68	29	-15	-8	8	-1	6	38	33	62	9	-10	-31	2	-41	9	66	24	40	1	13	18	58	-28	10	8	23	2	21	21	-29	80	-35	-19	18	-3	49	25
D26561_cds2_at	-49	-17	79	-47	-8	-103	-58	71	43	86	43	-35	48	107	-15	-1	105	55	6	-16	302	41	32	145	-36	111	-204	173	175	5	-23	101	136	37	2	-102	38	54
D26561_cds3_at	-32	13	13	-7	-51	-71	15	77	35	-15	3	-7	-26	12	-15	-67	143	35	-14	-15	96	-73	-72	59	-28	32	6	-7	-19	-13	62	13	-14	15	-11	-1	11	-59
D26579_at	233	486	234	62	212	135	139	232	349	193	159	456	533	374	452	188	121	233	129	393	529	311	245	106	275	383	337	1136	317	1159	1478	333	872	327	2474	308	354	589
D26598_at	1226	2185	2636	2217	2273	1940	1483	1710	3019	2021	2282	1457	2670	1543	3037	2572	2263	1404	2421	4399	2090	1313	1459	1806	1374	2262	1924	1583	1103	2053	1751	1229	1215	1599	2053	2196	1348	1262
D26599_at	1703	2474	4609	2396	2610	3255	1969	1812	4808	2385	3764	1740	1416	2555	2702	1561	3059	1555	1233	3004	1684	1115	2196	1977	1128	1705	1735	1638	1320	2543	1602	797	2447	1367	1993	3139	1293	1404
D26600_at	1647	2361	2667	2162	2867	1484	1586	1368	3509	1239	2893	1406	1421	2277	3015	1484	1512	1845	1074	3505	1059	1305	1367	1466	1475	1446	1725	1242	827	1848	1656	1031	1937	1346	1783	1811	1763	964
D28114_at	425	271	513	468	290	314	460	379	489	234	345	250	206	251	251	263	395	282	234	239	221	449	108	330	287	297	658	379	315	403	299	365	448	101	313	412	514	609
D28118_at	225	490	390	387	347	218	411	235	379	206	384	188	569	412	796	212	394	165	194	1061	2102	672	218	572	178	390	278	512	278	295	672	287	203	466	547	190	407	511
D28124_at	1169	1078	1337	1258	702	1017	959	1034	1151	555	711	773	653	710	689	808	1151	640	725	941	387	1008	729	511	789	472	1314	457	622	1123	1214	856	1400	348	1131	1025	981	1641
D28137_at	538	572	830	768	1610	232	699	610	605	442	213	205	1030	386	1127	459	990	490	710	3732	87	125	518	817	1161	1054	327	804	807	1451	871	166	781	725	1580	1574	798	887
D28364_at	122	149	217	224	751	174	154	80	498	148	102	139	109	74	212	89	168	130	199	101	37	51	132	192	139	114	275	115	64	577	99	39	98	22	718	113	178	338
D28383_at	263	469	604	192	654	131	243	95	534	192	397	119	165	316	366	417	243	154	114	636	26	15	186	383	100	34	56	119	43	220	210	96	291	270	520	319	132	249
D28416_at	2335	1967	3338	2233	2092	2076	2325	1581	3002	1381	1989	1250	1556	1278	1891	1453	2223	927	1051	2844	850	1313	1347	2226	1146	841	1707	1672	1380	1172	1604	877	2092	1398	1566	2269	1593	2205
D28423_at	1640	2224	3525	1565	3979	1900	1535	1048	4215	2177	1586	1488	1728	1253	2968	1467	1625	945	1302	3600	-41	1109	930	2215	1098	811	829	750	348	1526	1543	1157	2034	1766	1828	1322	840	1508
D28476_at	815	906	1007	759	1117	403	850	1049	988	385	569	350	872	736	803	718	1200	770	705	2881	612	795	362	799	414	563	383	942	372	825	1149	203	650	383	848	417	632	945
D28483_at	361	387	434	196	161	163	265	340	355	157	324	176	133	140	88	198	175	172	86	304	179	133	134	389	189	205	497	306	161	261	389	62	262	102	356	292	187	419
D28532_at	352	102	240	112	127	177	63	161	36	62	185	113	121	233	145	150	97	114	-12	104	148	235	102	193	153	153	228	259	315	182	205	179	175	-5	230	105	183	184
D28588_at	427	349	563	298	352	222	483	296	506	303	375	68	610	370	342	395	324	229	277	648	206	248	132	611	155	322	530	436	365	438	464	419	330	243	189	210	269	497
D28589_at	481	-192	443	516	1108	277	216	-22	1157	200	643	455	648	478	544	264	-106	24	152	1168	86	-70	336	837	77	102	-183	240	278	-38	77	-81	482	11	-31	417	216	-402
D28915_at	491	821	1098	332	292	305	475	412	615	410	437	212	399	334	237	476	392	249	282	2654	352	204	398	467	1020	338	384	461	557	648	1345	1319	500	386	388	409	505	2490
D29012_at	1944	1598	2837	2300	1766	2220	2349	2064	2472	1555	1590	1708	1775	1576	1657	1453	893	1024	1369	2461	980	1311	1759	1584	1240	1590	1511	1178	1356	1649	2193	1849	1674	1373	1562	2083	1731	1580
D29013_at	566	524	682	559	342	348	614	1107	707	473	447	245	693	401	422	539	241	475	345	979	473	323	368	729	351	275	567	1067	829	462	404	744	1115	266	385	532	563	625
D29641_at	253	112	237	154	314	140	174	208	212	35	184	71	216	309	287	220	439	138	133	744	152	-2	9	514	88	24	190	129	127	58	119	160	191	142	57	129	118	126
D29642_at	438	658	269	807	823	158	467	250	431	-38	174	145	334	529	1346	819	1359	522	155	959	127	-13	-28	1060	220	279	-6	282	60	303	520	108	144	179	289	264	691	79
D29643_at	633	998	895	928	1665	762	887	461	1980	737	1292	773	1286	1108	1389	1476	2772	926	768	2723	-54	375	524	1131	708	662	669	1413	625	2643	1581	881	1567	1574	3665	2766	1878	932
D29677_at	101	479	145	169	340	227	62	110	49	-91	427	14	509	899	514	14	308	-48	171	911	433	-28	83	601	157	163	-294	169	64	232	141	58	-38	107	150	71	404	-94
D29810_at	-19	-37	46	57	-14	62	57	100	17	76	85	44	60	83	-27	72	3	27	-36	-17	66	43	58	100	25	87	162	13	40	79	-2	-14	9	30	18	17	-11	62
D29833_at	-53	44	88	-50	23	-81	-78	-20	44	73	20	-12	8	33	1	-196	-33	19	6	20	-43	-32	-51	-32	39	1	109	40	-28	65	-10	28	44	34	53	-9	17	-18
D29954_at	1199	1002	1758	1398	855	1225	1193	2143	1366	969	918	925	1136	989	945	1282	2139	1017	1088	1374	779	1350	1157	1025	938	782	1851	1442	1274	1593	1431	1756	1238	737	1219	1321	906	1630
D29956_at	155	183	86	179	142	144	139	308	84	78	93	110	100	188	147	354	374	86	120	398	188	122	83	207	124	131	87	128	86	195	180	218	66	49	99	64	52	186
D29958_at	-215	18	-276	-125	69	-12	-199	-461	7	-123	26	-109	38	201	51	-104	-375	-1	-137	22	-23	-200	-134	0	-83	-95	-295	-337	-197	-160	-339	-175	-236	118	-326	-194	-393	-548
D29963_at	967	1162	1456	1170	863	976	1014	1439	1201	734	965	682	884	956	795	1061	1145	758	737	1234	1153	982	704	1148	981	1266	1254	1323	1195	2519	1231	897	1298	860	2439	1021	1475	1763
D30036_at	512	256	744	541	374	360	416	518	559	271	399	153	459	254	321	336	472	314	248	207	31	598	450	289	265	226	583	259	310	927	499	657	545	185	616	366	599	801
D30037_at	181	91	167	144	306	33	152	116	57	36	144	76	214	136	303	80	204	79	94	192	-21	18	94	154	28	83	100	-30	-24	112	27	52	124	54	34	-34	97	78
D30655_at	3025	6944	3739	3762	5734	2825	4392	2115	4837	4608	1799	2003	5290	3831	4018	3965	6768	2415	3437	12466	7738	3355	2447	5139	5412	2510	1154	4565	2142	3033	2444	2018	3499	1587	4474	1581	2308	2389
D30742_at	236	413	604	658	16	560	530	266	741	61	511	143	141	415	233	102	117	347	73	-61	257	292	501	326	153	192	424	74	447	283	205	31	150	37	110	434	96	547
D30755_at	295	437	17	46	577	-1	149	-68	371	22	540	93	361	464	497	59	-55	1052	406	944	414	99	-37	560	9	860	-236	262	-21	1389	856	1	272	291	1262	117	-206	1148
D30756_at	49	197	189	136	125	120	1	76	299	160	87	63	87	292	83	135	33	76	69	412	109	94	176	135	49	108	-15	55	144	160	139	143	64	61	79	119	136	159
D30758_at	1676	3390	3503	1607	1118	2493	1283	1118	3214	1700	1523	984	1610	2958	938	1447	1853	1704	951	1568	778	822	2378	1134	1170	1431	1159	2457	1959	1987	747	682	1462	872	1126	2163	1754	1595
D31716_at	188	196	206	180	153	90	216	310	150	178	67	132	727	122	93	106	53	55	905	210	307	138	108	218	95	131	215	117	86	493	264	211	717	62	222	65	135	399
D31762_at	166	-1	37	151	121	19	208	328	100	64	127	-169	350	110	73	182	92	250	160	117	183	401	41	59	-109	248	192	86	288	263	12	-11	124	10	330	120	35	154
D31763_at	179	-32	66	28	61	24	-57	-34	-74	-62	34	0	228	185	75	121	112	7	-16	340	312	100	72	90	89	45	-78	-14	76	38	-22	-18	-79	3	-45	-61	20	35
D31764_at	-719	-1723	-1808	-722	513	-1194	-1327	-1761	-572	-1126	-985	-1010	379	-843	491	366	-732	-157	327	1663	-252	-1561	-860	990	-579	661	-2655	-1306	-1108	-1849	-1109	-1319	-1452	-222	-1663	-1561	-651	-2898
D31765_at	709	687	1337	974	567	725	994	994	944	740	646	646	393	549	505	925	510	440	635	906	730	736	892	581	636	480	1334	535	538	582	882	812	536	350	796	905	966	1374
D31766_at	654	675	857	565	334	473	505	544	766	708	289	132	468	431	238	451	616	412	356	925	336	470	332	466	206	473	413	462	370	652	246	480	644	241	370	517	487	780
D31767_at	3186	3686	4189	2505	3069	1779	2762	2697	4245	1867	4202	1951	3975	3032	3275	2821	2546	1411	2639	7299	7439	3566	2443	4330	1691	3037	1977	3150	1599	5819	6335	3442	2859	3948	4953	2855	4404	4259
D31784_at	139	71	128	78	59	80	102	76	63	60	77	51	84	49	12	73	41	100	10	44	21	79	115	91	64	77	107	70	117	86	64	49	105	66	39	87	130	129
D31797_at	508	318	1090	344	188	250	359	514	437	425	197	179	320	497	215	383	188	274	164	405	179	292	305	350	220	328	481	378	214	481	314	303	323	133	213	354	424	508
D31815_at	-111	-59	-77	-21	13	44	-117	80	-40	-54	-69	20	-83	-123	20	-16	25	-109	-36	-7	-4	-47	163	77	-9	-83	-3	-52	-81	-3	20	-9	-126	-41	-36	197	3	-64
D31846_at	2060	1604	2030	2386	890	2133	2760	2403	2235	1599	1644	1438	1098	1640	1307	1948	2450	1119	1222	1964	954	2267	1991	1097	1570	1117	2057	2587	2147	2273	2013	1799	2422	1169	1556	2566	2414	2695
D31883_at	444	1085	1635	304	681	1194	120	223	4168	769	1025	834	900	1004	987	1934	802	218	1178	859	874	804	1284	654	1279	921	-9	490	274	41	515	707	956	619	175	299	3281	4
D31884_at	716	1939	780	653	484	736	912	667	1265	800	1213	889	663	603	314	596	864	458	745	891	875	748	623	610	1101	739	960	836	675	1323	1174	1552	1566	783	1338	1153	1067	1852
D31885_at	569	663	599	1243	1515	295	646	454	1065	888	717	254	2122	698	1479	854	1670	1132	724	2920	1399	591	438	728	494	654	560	676	346	2089	1676	1119	811	1509	1011	655	882	716
D31886_at	-76	-219	-323	-69	-15	-90	-273	-88	-160	-275	-17	-176	431	-135	71	26	-36	-140	-59	229	-32	-137	-182	-155	-168	-93	-283	-339	-209	-185	-271	-236	-160	-41	-211	-287	-219	-389
D31887_at	151	148	115	218	238	199	270	194	283	108	38	129	231	213	102	81	309	233	45	213	338	311	102	239	50	158	272	-63	264	25	190	234	113	-3	178	32	-52	26
D31888_at	239	412	218	269	307	170	204	289	278	60	381	56	832	196	531	530	635	79	212	834	774	283	144	479	101	97	248	256	105	343	319	487	269	360	483	138	99	521
D31890_at	653	2753	1408	1786	2318	1669	964	1782	2330	1558	2400	1245	1236	2506	2225	1587	2326	1208	856	3789	1391	1114	1162	2339	1051	1571	1182	1642	1021	1493	1298	1119	1464	1081	1820	2033	1033	948
D31891_at	874	551	986	1333	991	613	1120	1212	846	462	487	339	822	1252	1199	801	1638	513	433	1752	362	513	414	1383	607	563	877	854	567	597	536	298	521	191	446	537	587	680
D31897_at	-87	316	-335	355	46	35	-62	232	116	258	-6	298	165	148	134	152	-149	-236	247	315	63	-108	-89	40	204	-48	-339	-128	211	92	279	291	359	167	273	-81	368	116
D32001_at	1031	787	1343	669	591	949	761	587	684	830	410	396	698	821	410	458	1348	714	457	1014	149	859	657	728	413	696	1561	1114	512	1090	885	702	789	307	956	1068	1357	1210
D32050_at	1530	536	1481	1431	1479	723	1063	974	1827	868	501	339	1337	885	1573	770	1765	1679	1055	1896	793	351	550	1362	880	1120	596	501	836	640	348	533	1028	376	553	296	554	-16
D32202_at	331	86	509	361	239	213	247	215	420	36	175	27	211	209	95	193	237	242	130	296	97	367	203	196	156	144	403	231	286	186	281	335	385	18	17	172	130	266
D37931_at	233	190	339	277	231	126	220	256	293	113	133	90	148	243	147	220	446	212	129	174	47	286	159	253	54	204	363	268	266	257	178	194	320	58	172	177	235	198
D37965_at	-34	4	28	109	-17	-33	23	-8	-96	4	-8	18	-88	-12	-9	43	-26	-1	12	8	-31	57	-18	-64	20	20	84	28	-28	45	28	50	7	-43	22	-37	27	-15
D38037_at	-109	337	-9	1	130	234	544	287	-110	21	175	-165	-32	171	166	101	-33	-111	-9	323	43	425	269	-178	-240	-178	345	4	-103	818	353	-67	-125	187	303	349	-31	131
D38047_at	2111	2956	4463	2651	2908	2429	2488	1629	4301	2103	2840	2062	1801	2220	2463	1744	1887	1803	1305	3404	797	1677	1844	2465	1538	1436	1555	1733	1334	2410	3704	2002	1989	1475	2982	2877	1565	2160
D38048_at	1053	1595	1606	1105	1523	901	900	578	2142	1483	1952	891	1351	1034	1309	1103	755	537	810	3055	2056	889	780	1115	642	760	744	825	781	657	1285	639	673	856	907	1072	388	598
D38076_at	1279	1498	2355	1275	1735	1324	1356	1136	2683	2054	1006	1345	1148	1331	1798	834	833	712	977	2180	639	653	930	1410	976	604	956	206	541	1290	1786	815	941	506	931	1670	718	801
D38128_at	36	-952	-762	-512	-897	-270	-1576	-1187	-895	-689	-975	-1115	-496	-1000	-267	-692	-452	70	-545	-1794	-492	-1568	-75	-342	-636	-419	-1034	-1190	-877	-1587	-2583	-1633	-1605	-1002	-1975	-1190	-1203	-2318
D38145_at	346	370	603	400	238	270	408	403	382	421	368	241	267	309	108	353	312	319	231	367	289	402	330	370	275	278	553	226	310	431	385	328	390	107	285	198	330	683
D38293_at	50	153	193	105	47	-170	36	-136	28	-3	58	-123	410	-70	38	133	-8	20	73	264	213	52	-49	149	59	256	-111	89	38	15	-99	-97	-26	-54	87	-78	-90	-392
D38305_at	16	385	-79	-160	230	83	-117	26	161	51	56	610	50	-185	193	303	51	2	29	311	662	-81	34	513	402	802	175	207	-43	190	-56	235	120	126	449	-196	64	-23
D38449_at	-73	-15	-180	24	63	-32	-38	13	-67	-14	-5	-61	14	-49	-54	-113	-85	-5	32	12	21	290	-100	55	3	74	-90	-167	38	-77	-158	-41	-28	1	-151	-27	-115	43
D38462_at	-43	-26	38	-14	-32	-81	-55	-56	-12	-31	-18	-33	-22	-56	0	-43	-56	-26	-30	-35	-77	-90	-91	-42	-39	39	-54	-94	16	-67	-97	1	-27	-13	-55	-19	-29	-43
D38491_at	75	174	258	140	192	80	67	271	273	120	124	43	122	193	151	157	130	83	68	537	59	133	79	194	77	134	223	206	144	137	112	182	165	153	117	189	184	162
D38500_at	-261	-277	-230	-56	-321	-165	-376	-394	-130	-169	-244	-166	-176	-214	-114	-172	-514	-114	-129	-126	-67	-311	-43	-275	-97	-186	-230	-143	-79	-362	-397	13	-182	-277	-30	-49	-278	-206
D38503_at	-9	-32	34	11	-16	-55	-58	-37	-5	44	12	5	2	17	17	52	42	-1	38	56	-29	43	0	-19	-44	55	75	-21	2	5	97	-28	-11	-29	28	5	48	59
D38521_at	280	631	339	357	498	218	253	310	428	202	650	224	221	342	495	332	566	249	250	819	423	419	239	351	253	165	381	736	264	574	841	1666	741	684	458	379	453	592
D38522_at	13	5	83	102	99	17	-6	65	33	21	6	-18	76	76	73	-43	-2	91	119	52	163	435	-13	28	104	50	86	-11	-28	-71	-18	-16	-25	-2	-25	-3	115	-26
D38524_at	296	839	304	459	470	289	270	515	469	123	394	102	727	223	282	278	1332	83	188	921	570	232	210	867	238	183	140	131	290	123	157	180	136	37	219	109	96	180
D38535_at	758	846	718	434	446	787	473	1266	970	577	503	431	329	744	384	710	691	872	465	726	603	821	482	847	589	708	1286	1241	896	739	961	1428	1137	143	469	613	353	1591
D38548_at	824	459	467	666	1116	540	799	284	1123	885	872	1000	987	1591	729	1797	881	380	1003	868	146	1188	1157	575	996	844	683	589	579	485	560	810	407	194	303	406	353	458
D38549_at	696	262	254	670	453	131	391	857	331	123	168	411	536	122	444	1330	465	368	317	971	4716	1224	264	678	175	394	1611	809	444	293	228	12	333	219	392	949	336	396
D38550_at	287	555	498	439	540	184	421	370	430	269	542	219	1240	629	525	371	1800	260	480	815	533	287	340	585	248	551	447	703	466	438	425	216	432	387	558	456	462	527
D38551_at	516	958	1017	688	856	510	527	395	1488	873	1699	183	1334	861	665	518	1718	551	423	2163	559	406	702	927	269	375	267	423	262	592	655	288	559	423	445	383	660	610
D38552_at	170	102	180	328	257	133	184	149	81	152	305	103	359	370	479	272	413	140	327	889	735	272	138	149	128	97	109	261	163	134	144	163	52	106	113	52	103	30
D38553_at	335	112	246	285	256	247	226	-19	378	235	376	156	382	52	249	111	215	349	207	52	186	185	402	194	70	155	150	125	120	300	270	173	304	129	115	107	193	162
D38555_at	338	413	-157	387	504	288	146	74	253	201	607	-1	520	481	510	310	390	584	138	916	-143	41	165	455	106	478	-347	-18	50	287	268	561	-125	205	162	112	32	-131
D38583_at	-105	337	-18	262	666	151	55	44	247	89	-42	34	-121	561	137	-125	150	11	81	-72	27	-62	39	277	-122	42	-112	-6	-48	603	356	59	17	-66	2194	168	332	579
D38751_at	-509	-284	-169	-514	-439	30	-262	-650	-223	-109	55	-375	-238	-311	-174	-300	-398	-313	-179	-498	-261	-309	7	-320	-371	-281	-715	-538	-1058	-420	-319	-435	-433	-186	-650	-395	-581	-676
D42038_at	-190	-112	-44	-110	-66	-220	-191	-194	-113	-24	-95	-63	5	-79	-125	0	13	-23	-67	-4	11	-68	-62	-84	-19	-32	-239	-99	-149	-243	39	-90	-199	-61	-6	-36	-27	-182
D42039_at	250	-240	-266	-27	-52	33	55	-245	-143	-198	102	15	58	-111	-188	167	-83	-135	-114	-248	-194	132	66	144	-179	141	283	-380	-242	-395	-225	-207	-239	-245	-43	20	-78	-542
D42041_at	824	536	986	789	1123	592	972	674	1356	609	684	517	828	526	590	641	1535	167	815	2409	309	440	492	1411	390	699	772	1174	1098	1308	1007	496	1041	468	1510	991	647	1046
D42043_at	2170	2558	1286	1909	1718	686	1831	1057	1239	855	787	1554	2608	1075	1291	1969	1698	4297	2638	2985	4587	2785	885	2362	1411	2099	1242	932	692	1008	1150	1054	1242	646	981	1276	1464	1873
D42044_at	-118	-63	77	-57	7	-168	23	-103	-74	-137	-94	-126	43	-107	7	-48	175	-22	21	4	-146	-43	7	33	-31	-57	-208	-76	-170	28	-93	-95	59	-54	-62	-52	0	-146
D42045_at	-50	3	52	-34	-18	-126	-10	-74	24	-61	-8	1	-38	15	-53	-44	-42	-30	-80	-69	-41	51	11	-18	6	38	-184	-3	2	-69	-32	60	-4	21	-14	31	-22	41
D42046_at	719	501	900	624	363	1004	925	815	778	365	548	448	442	460	297	457	537	390	421	417	414	618	613	565	434	380	804	661	769	669	661	643	611	239	666	612	492	890
D42047_at	330	210	320	213	291	85	354	277	246	160	122	152	333	259	218	330	320	127	228	449	194	190	226	303	113	223	215	314	192	287	194	166	213	-9	214	222	168	155
D42053_at	380	642	351	406	248	560	680	506	805	79	618	107	264	149	251	-31	518	2	-321	897	473	249	501	618	-283	58	-26	304	331	373	-64	-86	45	-34	224	119	244	-209
D42054_at	192	16	172	207	247	190	304	127	347	101	185	77	414	85	338	201	463	401	230	1286	929	133	176	408	65	160	142	78	310	-33	77	171	155	241	136	104	69	199
D42055_at	9	27	114	28	19	-48	25	-1	39	78	32	11	103	21	54	18	84	-15	-48	131	39	5	32	116	25	41	45	18	2	-25	-12	-27	97	-13	56	20	27	69
D42063_at	104	227	166	6	192	44	120	92	199	143	373	34	258	100	91	45	180	19	121	527	328	92	72	209	48	107	93	139	84	117	142	166	207	127	193	70	115	204
D42072_at	-18	-36	-79	-7	28	12	-30	-5	-28	14	-17	28	-1	31	-11	-47	85	-64	38	-42	-74	-27	-32	43	-23	31	34	-67	14	-7	27	33	-19	-10	-30	31	22	-27
D42073_at	-147	-34	150	-23	110	88	42	-149	552	70	58	51	129	93	37	291	200	33	76	382	206	-87	85	77	8	1	-107	45	-4	136	-51	54	-84	5	207	150	-50	72
D42084_at	330	837	473	530	687	200	257	193	481	373	575	117	962	816	705	358	1657	442	304	1418	822	154	429	817	253	338	496	535	127	250	216	474	364	229	329	272	406	207
D42085_at	289	1028	1105	969	664	704	934	904	815	385	572	125	599	418	579	646	1104	508	736	1650	734	589	522	553	520	651	1035	1008	788	507	1127	1316	484	535	692	613	761	1105
D42087_at	237	345	109	118	349	26	204	95	243	113	408	140	331	186	258	169	580	217	132	794	528	117	121	238	117	58	167	215	45	51	329	560	177	207	441	41	135	282
D42108_at	-2	29	179	83	73	170	35	73	119	62	154	60	29	47	44	344	197	96	94	7	17	92	89	-44	20	76	59	48	38	20	146	195	64	-3	33	28	62	60
D42123_at	1264	936	924	948	1364	974	944	1233	1173	940	680	717	881	850	705	1017	783	932	617	1186	455	1112	742	1302	959	1194	871	950	932	1417	696	981	1128	454	1507	869	703	1270
D42138_at	213	236	474	213	128	88	137	359	135	170	155	127	60	229	143	178	227	133	130	229	469	163	203	205	209	120	359	379	331	300	154	301	95	18	141	95	69	232
D43636_at	125	548	185	-17	163	83	-72	247	267	112	159	112	484	705	256	238	1030	-11	397	2001	402	423	364	-3	92	397	29	68	24	293	145	72	967	270	218	44	353	257
D43638_at	168	142	198	106	138	120	95	157	70	91	119	79	143	106	122	13	368	84	23	423	23	7	55	151	130	146	386	189	31	147	185	-11	251	22	107	14	184	305
D43642_at	2637	1486	2570	2724	1998	1561	2512	1731	2012	1748	1302	990	2061	1821	1708	1503	3735	1410	1590	4352	709	1353	1234	1993	1609	1844	2721	2098	1772	2074	2028	2065	1816	1008	1493	1727	1999	3012
D43767_at	511	131	257	236	128	99	248	109	223	152	177	172	123	215	121	113	247	1888	187	150	181	124	66	159	140	178	262	260	197	206	178	141	182	45	128	202	110	255
D43768_at	-267	-104	-322	-47	-140	-56	-164	-133	-73	-135	-213	-96	-116	5	-58	-174	-205	-198	-95	-101	-71	-119	45	-214	-101	-67	-156	-218	-399	-208	-154	-122	-97	-97	-107	-94	-145	-254
D43772_at	136	-634	112	-73	245	-23	-117	137	109	124	56	107	119	80	101	94	-20	64	115	186	21	142	191	326	82	211	-37	329	81	-26	-106	130	34	78	-9	-75	168	-452
D43947_at	60	131	59	301	815	81	241	13	278	-78	138	140	428	180	526	109	360	112	10	1017	-163	-99	-11	402	-20	126	-103	202	-24	250	-8	35	-55	82	-17	408	225	-312
D43948_at	318	465	562	546	778	380	277	134	699	169	605	146	808	427	541	314	448	458	375	903	336	257	336	479	184	157	527	229	238	347	172	232	238	154	116	190	112	316
D43949_at	879	588	1439	896	558	1013	860	884	1152	733	774	465	955	807	502	775	610	806	697	1339	575	626	761	801	654	367	751	766	947	828	998	885	788	282	177	868	569	1153
D43950_at	719	247	936	932	1708	711	922	293	1333	730	532	260	796	1084	1109	791	986	376	1013	2052	991	-1	419	916	174	748	566	539	295	534	222	158	224	186	500	419	70	-35
D43951_at	632	300	606	361	674	220	620	512	816	333	994	206	1043	535	524	675	871	452	576	2410	1251	665	241	699	218	511	488	449	286	540	354	659	454	246	431	223	147	462
D44466_at	179	-45	455	39	564	202	21	-40	720	71	457	-64	650	356	334	313	222	186	191	918	204	184	144	290	-9	265	62	69	-67	255	244	296	33	131	145	-85	-67	-2
D45248_at	2148	1837	3259	1030	2755	1611	1398	503	2044	2356	935	1185	2913	2146	3404	2241	1534	1276	2314	4371	1712	60	1082	2379	1634	3159	1314	1291	1175	2098	662	195	1065	570	2094	1663	489	478
D45370_at	-193	171	-476	74	78	149	614	217	156	304	319	99	405	128	86	190	339	112	193	413	-104	289	457	-131	349	-105	586	-50	-324	-238	421	232	-391	221	219	151	405	-144
D45371_at	591	521	680	482	323	385	591	590	605	576	360	373	401	576	68	349	305	307	327	458	319	363	554	653	278	218	966	616	728	639	599	465	526	270	886	529	406	596
D45399_at	68	77	130	13	80	142	11	-25	42	44	74	57	92	64	17	15	-68	55	49	103	69	20	-11	87	116	81	142	84	288	91	141	18	136	47	121	73	10	159
D45906_at	-80	31	-610	-626	190	-302	-283	-361	307	-329	6	-87	-173	3	173	11	-245	-181	216	334	3	-81	-125	121	464	-8	-95	30	-257	397	178	372	301	187	-40	-570	-269	-464
D49357_at	-33	-300	-20	-425	236	-494	-556	-401	201	149	144	160	-272	228	103	127	-155	78	-29	-962	-243	-198	-452	-455	89	-35	-1139	220	-240	413	-45	-79	-130	-165	-449	-324	-93	-66
D49387_at	142	118	128	58	132	28	183	146	125	171	11	137	230	8	96	178	187	209	13	298	31	146	68	212	38	182	48	246	26	-95	31	62	145	99	124	274	148	66
D49394_at	-60	-202	-131	-109	-20	-106	-8	-379	-32	-54	-92	-125	-91	-138	40	-57	-430	194	-27	53	58	77	-34	-191	-42	-63	114	-132	-86	-14	-177	-93	42	-59	-397	-99	-109	-215
D49396_at	81	204	307	220	535	149	196	77	286	84	109	142	651	205	304	202	414	374	139	485	247	34	186	293	98	35	114	88	74	360	96	-81	171	121	325	313	-1	98
D49400_at	1174	1120	1767	954	1730	1198	843	950	1481	1038	926	967	1000	1220	1620	839	1723	934	675	2207	884	1383	619	1113	1187	672	685	1093	723	1940	2205	1515	1537	1078	2367	1271	1684	1792
D49410_at	531	507	599	558	624	305	530	650	361	295	300	656	1129	298	446	337	881	542	323	1125	704	889	233	351	519	1560	1373	731	370	1459	519	582	745	243	609	809	712	1207
D49488_at	74	111	101	94	66	101	129	67	102	59	108	61	88	110	97	80	15	60	0	83	24	94	28	106	82	66	295	-8	40	-4	100	74	85	79	180	56	72	99
D49489_at	1020	1007	742	1205	2504	396	1114	721	1425	792	818	622	1949	561	2385	1615	1568	1281	1128	3663	2959	959	448	2254	932	891	801	1217	663	1557	777	1008	742	813	2283	1393	330	551
D49490_at	21	671	1195	695	407	665	828	151	799	-51	834	481	322	84	316	500	49	540	390	739	572	691	915	116	571	458	1067	231	274	832	791	904	277	444	-96	133	91	1290
D49493_at	-204	16	12	-148	33	-5	-57	-239	174	33	5	-1	19	-33	55	-91	-57	-61	62	-17	-48	18	-32	0	-89	52	6	-30	74	-148	5	-209	-111	53	-97	-154	-27	-233
D49677_at	-540	-509	-1319	-798	-186	-750	-1107	-1389	-745	-735	-773	-573	-321	-556	-432	-463	-1246	-509	-713	-404	-705	-583	-927	-790	-295	-381	-1336	-1061	-1046	-1121	-784	-543	-940	-388	-1189	-1188	-1022	-1208
D49738_at	963	1676	1226	927	1899	1017	1660	491	2262	1362	1364	711	1372	1399	1912	813	1139	395	501	2497	787	559	1090	1842	573	1160	505	1357	954	1152	637	437	608	669	1030	961	1176	421
D49742_at	-946	-298	-572	-425	-430	-323	-210	-409	-405	-274	-278	-208	-748	-338	-385	-250	-379	-534	-495	-578	-146	-409	-710	-742	-231	-924	-445	-456	-420	-433	-233	-444	-378	46	-315	-384	-410	-512
D49817_at	-193	410	505	106	127	261	499	115	395	381	-66	524	73	172	533	259	-8	-83	375	-636	198	125	275	377	-350	-144	181	593	516	3120	1422	-12	1098	331	354	341	392	2153
D49818_at	-509	394	-585	110	56	236	499	-433	592	338	-198	0	57	-278	549	170	358	15	-114	-122	-92	-184	205	1	254	-157	810	-406	-117	270	681	-120	-200	55	279	371	451	1074
D49950_at	75	129	44	218	110	33	115	32	9	54	38	7	103	72	158	28	117	99	101	22	48	74	43	168	9	117	12	355	295	283	311	70	297	190	326	197	259	100
D49958_at	88	95	141	44	67	60	107	26	115	25	167	56	84	43	46	67	71	26	38	68	141	52	66	180	121	126	112	81	125	29	87	24	91	45	110	40	87	86
D50063_at	1291	1213	1521	1014	1191	1091	1112	748	1921	781	1544	651	1231	1203	1386	929	1353	847	853	1792	1105	635	636	1095	522	746	1035	887	757	721	772	682	912	550	435	774	588	1242
D50310_at	4031	6862	5528	4058	3835	3819	3147	3151	8151	3072	6096	3052	5117	3989	4212	2207	4480	2680	2337	7101	3705	5147	3792	4282	2613	3218	2215	5948	4135	6840	7800	6545	6049	4098	7810	6927	5645	9122
D50312_at	-243	-233	-319	-321	-132	-348	-243	-223	-289	-276	-262	-186	-143	-218	-151	-229	-194	-217	-159	-265	-101	-180	-117	-209	-172	-168	-325	-313	-230	-329	-78	-178	-257	-113	-112	-120	-175	-410
D50370_at	149	0	236	22	106	120	65	94	139	76	66	-17	80	129	52	99	21	28	60	88	92	-10	106	121	44	43	131	33	74	117	51	81	51	-15	67	111	115	174
D50402_at	-36	-79	-469	-358	-26	-186	-331	-362	-278	-404	-128	-35	-155	-195	-39	-50	-220	-187	-242	-174	-96	-218	-96	-9	-133	-38	-403	-573	-536	386	-249	-142	-439	-81	-199	-251	-259	-451
D50487_at	-23	4	-62	-67	1	-110	171	202	12	-118	187	43	19	258	65	52	-52	-14	-58	190	22	17	136	-81	-35	-33	82	-281	-192	129	152	-33	-150	101	88	136	-17	-14
D50495_at	-3	-87	271	-492	107	-341	-512	-632	0	202	16	-146	251	-68	124	121	3	319	-88	167	186	-73	-142	31	176	228	1461	39	-408	137	-652	-28	60	195	239	345	108	-322
D50525_at	588	316	1352	469	693	542	603	437	622	334	352	224	931	313	731	454	224	300	380	1344	171	387	330	718	317	188	305	555	452	409	94	482	382	195	132	116	441	648
D50532_at	128	-7	118	-21	83	272	47	-274	-99	-91	102	298	112	136	264	56	-114	-146	-106	-68	-92	-126	-79	-213	282	155	-43	-13	-139	-109	221	-170	-114	165	-108	-74	319	105
D50582_at	-206	-115	-207	77	-79	-26	21	-82	-32	37	-67	-40	-38	-66	37	1	-32	-115	24	-27	-109	-75	51	-137	41	-38	106	-53	-238	-239	56	-33	-166	22	-131	-5	-11	10
D50640_at	35	176	159	242	53	81	137	220	83	39	71	27	101	113	159	74	50	60	77	452	46	-26	98	156	23	82	59	46	88	31	65	76	96	129	66	113	33	78
D50645_at	80	24	-50	-15	238	-26	-30	-199	46	-88	122	-38	186	88	95	-10	220	-29	-62	345	-32	-130	-119	208	65	-20	-6	-84	-223	56	-40	71	65	222	-61	-201	-22	30
D50663_at	180	687	160	573	692	26	715	127	124	141	163	801	759	119	1089	327	798	355	760	1205	789	470	174	554	504	139	322	147	336	408	533	340	873	1072	269	78	637	801
D50678_at	-61	-105	-276	-185	63	-163	-151	-403	-128	-93	-14	-31	-66	-3	-31	-85	-88	-153	-97	-169	-62	-190	-117	-36	-122	-137	-62	-209	-117	25	-59	-78	-227	19	1	-94	-202	-94
D50683_at	139	396	-28	634	449	108	336	860	133	45	774	28	391	247	935	417	283	-10	100	3038	3346	612	93	840	9	120	560	91	-125	384	131	86	65	177	283	-134	37	42
D50692_at	161	-28	6	188	464	-16	-10	-77	73	-37	-122	-43	286	357	537	214	990	353	99	396	108	-183	-112	370	51	198	206	141	428	246	-91	18	-13	178	138	328	-228	-384
D50810_at	-38	-148	122	21	287	-42	-62	-43	-62	-65	-66	-122	38	-45	164	122	112	116	-32	222	-8	-13	-127	-181	106	94	-168	-37	-254	56	-69	-76	-72	57	-80	-61	-105	-121
D50840_at	22	319	-28	228	153	307	-65	398	-49	336	46	350	636	132	303	428	204	1516	237	934	660	137	15	176	484	521	54	-115	76	564	980	217	88	451	477	-9	495	36
D50857_at	69	146	337	191	115	220	248	533	253	106	121	139	123	196	187	437	451	181	68	660	123	240	265	315	180	162	269	312	254	401	63	174	270	110	257	405	375	158
D50863_at	-6	-43	281	-150	-102	-216	-42	568	-39	1	-113	-192	376	201	-57	74	-2	406	-51	-16	366	-57	-203	681	-105	489	-104	-107	-153	560	-240	-258	-82	75	-160	-107	-87	55
D50911_at	791	1012	748	851	959	755	986	1200	790	428	585	435	799	789	847	843	1285	530	274	2347	605	700	666	986	586	1089	697	714	706	736	576	842	636	364	689	799	889	1009
D50912_at	299	256	414	362	348	382	504	452	517	279	418	303	551	334	593	338	475	251	276	678	138	265	448	508	393	600	165	327	242	433	222	147	295	57	247	370	346	122
D50913_at	423	7	748	815	421	497	-354	184	900	223	225	313	878	661	157	792	306	533	556	1844	287	-664	-136	226	549	605	746	-16	-1320	143	1244	1291	157	427	359	-166	-264	62
D50914_at	88	290	271	239	680	268	265	40	297	204	139	-21	540	396	404	134	498	34	302	916	-346	-262	132	269	263	355	-62	-31	158	-55	333	0	134	34	217	139	126	-159
D50915_at	55	21	-10	2297	1509	76	1127	20	179	27	27	-14	1058	313	441	-59	242	281	22	82	43	-77	30	1830	120	31	6	961	353	206	124	0	2460	154	-37	595	4593	637
D50916_at	233	30	7	94	463	108	226	10	172	-57	167	-84	260	433	340	94	391	226	0	1313	201	-24	-205	221	98	-47	-92	-126	-100	224	105	33	62	61	34	28	69	-31
D50917_at	271	1151	319	197	355	263	404	467	472	299	411	116	297	322	456	307	843	226	295	1068	1099	411	723	466	196	273	109	474	238	769	648	382	811	519	613	706	471	196
D50918_at	1048	1550	1521	369	554	841	561	403	1753	791	986	257	886	837	528	675	1416	368	956	1343	1064	249	412	554	401	382	422	503	870	-105	-81	-156	404	167	-59	184	660	372
D50919_at	63	15	302	130	163	69	5	58	232	-12	4	-4	42	208	140	65	203	70	99	109	-63	-30	100	157	90	100	23	-61	79	73	104	-3	38	14	-57	105	46	30
D50920_at	159	409	336	359	351	272	-1	121	434	231	447	186	621	305	321	136	622	144	307	1061	348	198	132	289	308	455	-292	167	180	430	389	482	242	201	-16	235	298	46
D50922_at	269	146	317	88	336	-26	331	-41	325	103	174	-34	303	502	350	219	308	159	93	366	22	115	72	424	152	210	270	204	266	257	169	209	267	143	164	-17	224	293
D50923_at	-234	217	-482	-196	17	-83	-100	-197	-204	-120	-115	-71	165	-115	-39	-581	-257	-143	67	48	-9	-104	-159	-103	-97	-155	-456	-234	-117	-185	-527	-442	-92	-215	-515	-864	-256	-555
D50924_at	192	101	226	206	113	163	129	245	139	173	121	45	183	160	154	197	89	152	147	240	38	102	165	262	72	161	209	75	129	277	136	143	151	110	133	128	166	192
D50925_at	202	236	455	297	238	232	162	481	280	253	170	258	258	301	225	200	175	541	219	104	0	180	216	241	243	416	386	162	33	470	229	404	370	69	341	192	181	158
D50926_at	326	234	237	378	309	44	204	232	207	164	307	455	868	413	242	313	297	201	230	847	214	91	134	463	413	219	173	299	187	372	422	682	234	282	395	122	201	370
D50927_at	244	555	309	278	371	216	152	139	282	144	252	130	787	299	269	324	290	416	369	773	650	109	129	454	118	170	89	123	271	101	106	187	148	273	100	151	410	122
D50928_at	37	334	393	414	100	357	561	236	22	258	17	99	174	17	308	356	477	295	234	578	202	122	560	131	150	252	287	197	100	830	439	263	149	74	559	504	116	492
D50930_at	512	666	1161	1025	785	577	1075	862	1132	580	554	273	1829	614	2064	460	213	288	936	1422	202	1653	433	1952	614	570	330	291	331	923	374	503	556	127	359	557	597	497
D50931_at	-477	-88	-850	185	-96	-176	-199	-211	-153	-233	-161	-125	-297	33	88	-78	26	-391	0	258	352	-126	256	-137	55	-370	289	-111	-81	-903	207	280	-259	329	-66	-64	-339	-227
D55638_at	-152	-197	-434	-139	-55	24	36	-340	-197	59	-119	53	-166	-92	7	-93	-317	-146	-47	-231	-227	-109	-197	-107	-128	-214	-411	-355	-62	-459	-279	-171	-57	42	-255	147	-161	-180
D55640_at	793	525	848	817	255	709	833	710	372	568	276	4	452	584	387	729	678	482	465	525	122	278	51	467	289	549	927	957	286	298	96	409	432	-26	645	994	964	956
D55654_at	1094	2133	2858	2107	3510	1742	1574	280	3828	1629	1983	870	1828	1909	2825	2268	3237	2502	1213	4867	2965	523	1662	2571	995	891	586	843	901	1462	849	788	1343	1266	1001	1531	872	133
D55696_at	194	-921	254	112	125	202	112	79	111	-485	24	145	68	-55	233	-434	-1068	-27	-211	-315	242	168	22	2	-89	-243	-165	-749	96	-652	-958	-337	-956	269	-664	107	-792	-255
D55716_at	1176	1107	3080	1592	1781	2741	1075	1122	3483	1539	1770	583	2037	1341	2760	717	1577	1144	783	2064	88	778	1742	1566	1120	1292	938	677	1493	1262	992	1108	1730	1292	604	1225	549	1099
D56495_at	656	299	464	310	230	291	383	574	577	314	272	192	257	264	206	425	709	359	260	394	258	321	311	402	301	410	707	366	271	578	397	684	572	219	355	379	363	551
D59253_at	7	32	2	261	342	206	72	-61	110	114	51	-30	115	111	326	178	143	112	63	191	62	66	77	118	60	-24	-145	69	-50	11	16	117	153	70	-92	124	69	12
D61380_at	966	1401	2432	1973	3876	1637	803	718	3601	3453	2000	1595	2939	2898	3823	3764	4369	2966	2974	6806	2276	306	1331	2189	1560	2582	668	1873	1435	1605	1877	631	1598	1911	3734	3110	1691	141
D61391_at	-75	-65	-371	-268	281	-222	-342	355	76	-74	-176	-171	611	53	238	6	-70	-102	459	771	94	-95	-197	15	-172	35	-372	3	7	-323	-472	-50	-179	-17	-332	-287	-264	109
D63134_at	-417	-353	-614	-386	-282	-368	-492	-403	-486	-364	-312	-303	-307	-332	-420	-293	-693	-330	-246	-496	-338	-465	-381	-470	-360	-499	-760	-524	-586	-517	-451	-604	-433	-150	-465	-452	-485	-804
D63135_at	178	234	363	179	33	-28	238	383	171	138	84	169	158	311	176	156	210	201	255	169	87	160	235	185	226	270	419	263	163	5	117	222	322	115	123	239	139	458
D63160_at	427	25	546	347	226	215	693	485	555	184	70	221	246	299	166	326	288	155	104	167	-11	574	429	329	315	299	-18	424	541	218	413	381	632	78	308	235	418	680
D63390_at	8	102	516	-82	68	124	33	194	127	106	107	21	-16	263	57	107	197	-28	49	164	78	108	146	-122	92	84	76	110	153	14	174	109	128	162	146	196	-43	145
D63391_at	238	-622	443	-238	111	330	-186	-478	778	274	532	-33	205	-3	403	246	-35	5	-46	241	76	-321	305	401	-69	210	-291	-337	-288	-264	-531	-279	-497	-147	-568	66	-150	-925
D63412_at	39	59	43	51	47	-32	30	74	-21	41	-14	-17	23	36	12	24	54	52	44	37	29	20	106	-11	51	40	172	57	132	20	-12	50	11	59	-19	10	78	136
D63475_at	984	1709	1504	862	1990	739	1046	601	3278	1068	660	456	1451	1323	1513	1235	1669	490	851	4003	1977	137	590	1188	678	1168	-65	959	605	1517	1528	1135	931	1125	1858	1686	1078	633
D63476_at	1396	1932	1365	718	916	830	861	1012	1153	579	1501	1044	899	518	819	1389	1204	518	970	5938	1029	1765	550	1111	549	883	965	589	555	682	818	882	686	524	619	537	636	1050
D63477_at	240	109	208	297	309	56	280	85	175	111	98	38	459	198	380	265	265	99	219	306	268	134	81	373	-18	79	23	41	98	75	143	-29	27	33	14	187	64	126
D63478_at	760	738	1480	954	942	643	452	1025	1225	510	1418	520	776	1045	940	859	691	619	846	1243	768	1038	634	1160	608	488	1125	886	771	977	1036	1286	1147	568	1120	340	991	1181
D63480_at	164	151	144	252	224	83	287	170	271	77	38	57	336	306	151	273	335	96	110	555	277	-22	115	323	72	96	129	152	223	79	29	71	133	37	142	151	219	44
D63481_at	931	515	1041	401	665	535	505	922	845	206	430	205	985	682	677	331	199	439	554	777	633	629	797	1050	674	612	373	485	543	1018	778	784	858	191	501	378	1036	429
D63482_at	370	428	348	419	319	193	273	169	166	111	180	176	348	242	210	322	240	191	312	383	267	338	203	560	200	248	-4	143	137	150	-21	163	204	246	152	215	233	3
D63483_at	114	110	83	71	87	19	80	118	109	9	41	15	307	38	30	99	72	77	72	250	157	116	5	94	86	82	75	157	-177	63	20	41	76	43	42	13	84	82
D63484_at	-516	-548	-1329	-711	-399	-432	-920	-1030	-590	-833	-594	-646	-577	-666	-456	-451	-197	-347	-102	-517	-284	-614	-522	-655	-430	-347	-999	-573	-449	-982	-489	-725	-554	-494	-943	-381	-273	-650
D63485_at	941	794	1308	727	546	743	1151	1359	1077	775	746	599	785	1090	395	847	585	736	629	841	650	717	623	715	608	811	951	1034	1154	1215	919	1188	1059	358	654	711	936	1335
D63486_at	571	453	843	872	666	764	1246	952	886	131	440	208	595	708	801	389	2109	213	144	1173	323	244	636	765	388	388	1063	244	485	-58	241	428	355	147	162	593	238	463
D63487_at	212	724	425	851	697	490	640	544	500	-31	179	372	473	864	492	736	418	130	679	228	269	95	625	355	552	613	384	135	16	390	985	426	469	658	-83	-95	747	557
D63506_at	441	524	322	451	566	211	431	481	289	194	220	126	646	438	351	396	2335	250	287	1177	553	133	189	596	178	211	395	255	132	280	317	245	329	321	391	238	395	359
D63813_at	127	71	253	128	74	64	184	43	177	117	89	35	89	124	1001	173	74	130	24	118	42	61	146	88	84	89	297	126	91	243	121	86	96	-25	181	168	213	182
D63851_at	549	367	486	441	363	456	475	415	549	396	282	327	385	321	170	349	995	397	212	611	328	457	699	388	271	499	904	561	579	476	411	464	520	249	557	357	492	559
D63874_at	4157	11557	12125	8484	9575	5315	6270	4566	10061	7194	7021	4036	12920	6555	11506	11089	13775	4845	8499	13830	16492	9604	5479	12848	5613	10573	4578	5817	5407	4490	3763	6604	6978	4206	4642	3998	2793	2823
D63875_at	252	300	312	379	487	179	198	392	324	148	368	142	379	588	324	217	913	277	176	1239	421	99	201	522	122	197	223	215	185	229	204	271	271	238	233	171	96	214
D63876_at	540	831	1374	781	466	761	662	1086	938	140	592	333	1028	767	975	612	2094	342	837	1911	1186	483	509	1033	304	571	840	647	682	862	509	1181	585	527	957	814	498	625
D63877_at	748	480	1059	380	304	158	302	427	494	358	368	73	381	452	328	380	1022	402	313	559	78	619	322	510	389	443	680	488	834	434	330	350	677	213	456	320	518	695
D63878_at	1027	1701	1764	1406	1401	1033	798	1187	2699	1019	602	556	1313	1754	1907	1183	3686	1794	1423	4621	1006	1281	404	1528	818	1260	633	979	1108	2577	983	726	1241	1066	1135	1413	2279	2274
D63879_at	266	169	272	205	308	179	240	62	158	111	212	209	372	268	288	137	165	302	156	755	236	68	315	511	105	285	164	74	137	245	181	101	134	143	79	56	238	199
D63880_at	556	476	498	1211	820	485	734	223	686	721	551	198	550	694	1287	475	883	1281	256	568	454	43	613	298	231	306	433	226	-4	410	185	118	279	277	136	321	283	151
D63881_at	645	1000	961	629	1156	241	352	143	1136	357	1259	172	1231	904	735	264	1086	522	417	1633	1479	757	319	896	346	549	250	596	440	519	592	677	793	876	484	249	374	407
D63998_at	290	251	685	262	204	360	250	89	177	149	686	93	92	434	137	79	123	119	2	185	159	179	214	270	118	78	-6	192	230	365	499	414	249	174	448	99	168	456
D64109_at	156	234	-62	158	98	-92	-26	8	-1	-9	89	97	62	123	285	30	-158	100	-33	114	362	290	-72	234	221	1937	-9	248	-76	-92	36	-88	87	342	-52	-6	194	-52
D64110_at	310	1359	1060	458	488	693	878	419	1137	1526	1766	423	80	475	465	270	718	627	123	967	2115	1352	1244	1084	138	119	300	1504	704	1413	1647	1153	1604	512	798	820	176	1217
D64142_at	5152	16420	7840	5802	4690	7461	5713	3230	11441	15331	2499	6116	5451	1950	7612	4009	5493	1689	3219	13311	4391	15272	7426	6179	10032	7253	5454	10726	2205	18826	13481	19451	13765	6027	12386	7110	5820	11794
D64154_at	686	1096	1050	981	574	967	1024	671	1052	801	852	656	397	598	906	909	1230	509	696	1028	371	609	606	919	534	486	718	1048	973	898	1110	618	609	424	714	935	832	909
D64158_at	440	220	447	426	431	348	435	232	489	236	276	112	318	313	320	264	708	404	139	314	167	181	193	319	128	184	560	171	156	232	380	264	237	162	428	268	270	418
D64159_at	27	70	-28	99	129	103	11	-31	-83	-65	80	0	8	108	192	-15	-55	-27	-27	97	143	-9	15	52	-62	26	-100	72	-93	34	33	68	-1	89	5	0	-9	-59
D67029_at	140	416	123	182	339	76	193	199	223	41	429	149	410	92	302	140	369	498	688	342	241	295	-49	373	-16	134	57	78	88	267	345	248	985	158	229	37	122	310
D70830_at	-675	-855	-1221	-626	-473	-638	-683	-1151	-692	-515	-496	-500	-509	-633	-510	-654	-656	-488	-593	-731	-518	-500	-501	-556	-582	-291	-1040	-557	-372	-1145	-1024	-743	-747	-348	-1026	-810	-785	-1229
D76435_at	23	0	55	65	1	42	89	56	80	13	20	-7	28	89	10	132	41	41	-6	90	74	19	-85	-47	19	36	167	65	26	43	29	112	33	-3	81	9	44	106
D76444_at	24	562	83	111	103	64	206	137	74	125	277	64	282	43	195	17	150	-19	147	305	483	197	150	202	210	60	-23	86	98	191	176	517	-5	173	129	40	213	259
D78011_at	-131	-60	-253	14	-31	-122	-47	-37	-19	-153	-95	-97	-62	-74	-56	-11	-120	-61	-28	-89	-119	-13	-85	-85	31	-162	-51	-23	-72	-2	-52	8	12	-51	39	-58	-136	21
D78012_at	2697	350	1218	590	125	631	1574	466	241	436	37	411	445	189	407	420	319	211	421	603	139	1748	379	476	254	537	1229	942	812	339	809	623	282	222	488	548	1569	643
D78014_at	222	91	299	93	3	167	211	262	77	119	112	140	26	153	1	33	45	128	142	80	212	156	163	321	32	209	212	216	197	164	310	291	282	18	156	211	390	104
D78129_at	105	322	794	277	371	289	297	646	930	472	449	145	451	451	216	373	828	964	51	500	202	380	393	348	337	274	481	147	254	521	394	329	280	202	572	421	593	839
D78134_at	1559	4021	2049	1085	1344	2107	1512	1535	2507	1758	2093	1171	1675	1400	1564	1302	2818	522	1659	7392	3118	1677	1983	1674	2207	1980	544	1530	1387	2224	2479	2610	2431	3595	2716	3460	4519	1988
D78151_at	1554	1479	1827	1470	2038	1607	1614	1589	2408	1068	1258	1090	1856	1486	1653	1899	1864	1308	1207	2228	1273	1468	1590	1619	1222	1530	1455	1647	1163	2264	2199	2441	1723	1611	2280	2152	1965	1492
D78156_at	211	249	279	233	192	158	322	179	110	39	93	148	175	175	73	86	-70	55	40	231	72	197	146	226	96	89	-43	59	81	93	142	199	205	115	134	232	268	191
D78261_at	-16	2	-25	-13	-10	3	80	64	9	53	18	-45	-11	71	33	10	71	28	-14	31	6	-11	-64	-25	-30	-9	123	-28	-14	-68	-3	-3	-22	6	-14	61	43	-9
D78275_at	329	450	343	475	993	128	369	197	450	314	548	172	1279	566	904	695	692	283	323	1696	1274	269	222	651	269	200	140	360	98	255	225	488	213	387	217	170	165	203
D78333_at	-8	-7	-6	66	16	49	18	55	52	15	16	11	-17	-5	14	-16	-53	-52	-38	76	137	39	30	-82	-10	-62	-23	-86	-52	1	38	39	-2	66	-29	9	10	6
D78334_at	80	-16	109	86	-46	-33	119	-38	49	3	-44	-40	-15	-37	20	14	3	59	-1	-9	86	15	43	-9	23	89	-18	17	-9	16	49	-37	-283	59	6	30	-6	-7
D78335_at	-133	8	910	378	260	225	332	133	228	91	218	-5	-142	-42	287	127	124	-35	151	68	-227	-64	39	272	-29	-92	-120	-17	-120	-2	-140	-54	54	109	53	52	-87	116
D78361_at	9881	17544	13086	14466	13686	10375	12736	8118	14541	9909	5481	9020	12192	8270	15261	10835	16373	11519	9622	15842	6872	8747	5855	12299	10798	11200	2248	12607	9125	22286	15062	10941	8870	9018	16498	15374	15081	8790
D78367_at	140	153	404	310	175	97	339	259	136	158	215	125	232	154	125	216	459	282	182	287	104	258	98	212	180	96	348	302	134	196	327	209	232	46	219	150	394	550
D78514_at	-2	7	15	17	196	35	-42	-55	74	-83	132	-11	41	36	93	5	57	71	12	88	-36	120	-22	126	-59	-94	-164	-84	187	-9	-93	18	-51	43	-35	-95	-50	-162
D78586_at	295	359	294	314	612	108	315	88	446	85	291	-25	400	344	385	27	924	-27	47	497	36	-52	-1	715	-20	297	286	358	343	213	-128	104	218	93	124	-108	373	180
D78611_at	332	52	862	125	211	92	26	-64	2321	971	590	682	35	84	44	59	4628	39	56	1211	88	19	-51	135	370	88	129	513	1579	-23	69	218	968	273	93	2007	559	386
D79205_at	25071	23095	21525	21279	23776	11926	15712	13118	21772	21632	20849	19699	27485	21720	17418	22417	25027	22807	22763	21305	33548	21028	9459	25322	19921	28168	24997	25152	26279	22090	19284	16835	21655	12864	23132	15086	16980	21470
D79983_at	133	220	314	206	147	124	114	41	242	64	61	102	62	49	103	39	435	62	81	73	43	141	-22	35	32	15	-23	111	139	82	59	-20	132	119	82	107	53	-56
D79985_at	-1450	-1684	-2317	-1377	-1014	-1408	-1503	-1500	-1797	-1521	-1200	-1118	-1016	-1223	-1116	-661	-1603	-928	-992	-1214	-237	-1386	-1326	-559	-1096	-789	-2897	-1385	-1546	-2181	-2433	-854	-1633	-1049	-2258	-1819	-1404	-2508
D79986_at	1232	2236	1912	1093	1710	867	947	1034	2262	1317	3271	753	2163	1345	1425	1461	1996	488	1586	4088	2817	2314	1143	2044	850	641	952	1701	1043	1608	1907	1747	2242	1249	1365	1569	1106	1851
D79987_at	-265	-366	-42	-31	-237	-238	-378	-682	-209	-9	23	-135	-87	-268	-82	-342	-245	-319	-372	-251	-352	-316	-528	-437	-279	-296	-561	-399	-822	-161	-252	-298	-142	-290	-445	-508	-327	-328
D79988_at	401	150	85	144	256	352	8	-28	246	148	180	205	263	94	244	79	507	212	66	251	263	-19	20	117	168	68	-164	125	-163	106	-44	-99	164	5	86	-27	-45	-132
D79989_at	14	105	181	26	86	165	-154	-95	135	25	141	-37	136	45	103	105	90	-7	81	123	49	-44	-7	134	58	22	-236	9	76	53	65	-88	75	45	16	-79	112	164
D79990_at	733	264	-11	335	646	8	253	134	54	61	7	113	1041	402	865	967	320	328	325	834	1071	1115	53	830	152	905	353	161	161	911	458	206	409	175	475	197	382	585
D79991_at	977	660	1360	786	738	730	858	884	1163	519	581	441	847	831	679	569	616	465	585	1073	632	787	672	960	539	654	837	880	945	864	845	1076	666	322	658	860	660	1043
D79992_at	468	437	678	379	335	405	480	409	461	396	289	155	784	436	297	258	339	277	288	702	319	285	246	452	201	264	369	327	331	304	281	409	373	186	101	327	424	645
D79993_at	474	158	469	434	463	14	455	355	350	293	385	340	668	425	421	358	755	365	605	1355	768	486	123	556	223	141	162	994	319	584	432	520	198	259	454	380	454	515
D79994_at	135	161	236	350	261	96	1139	233	197	152	97	93	228	190	128	77	141	125	355	98	184	572	239	654	132	207	197	185	180	214	216	237	123	97	115	160	151	233
D79995_at	212	37	358	106	112	65	398	349	331	112	260	-4	130	195	46	58	99	180	-4	142	204	235	170	228	158	161	408	218	74	292	212	306	97	34	100	99	284	365
D79996_at	696	1197	210	721	1090	343	734	571	656	303	1260	431	1157	771	899	1001	2022	560	657	2841	1577	1037	467	1159	671	651	334	1184	437	959	1133	923	932	957	1742	725	820	901
D79997_at	1	3	45	8	76	-23	-3	-109	147	43	58	27	384	-33	98	-27	4	247	-55	114	177	-175	79	128	-1	40	126	-46	-36	-43	-90	-60	14	35	58	0	-11	-54
D79998_at	-541	-404	-111	-391	-48	-440	-236	-488	-97	-289	-307	-221	-161	-367	-236	-351	-252	-318	-337	-259	-176	-121	-423	-29	-209	-363	-633	-557	-401	-360	-640	-452	-330	-227	-264	-613	-516	-582
D79999_at	1162	767	1301	1327	1078	867	1720	640	1226	497	505	445	910	1088	1064	1333	2143	589	707	2106	383	612	649	1045	664	626	865	1287	1211	1177	1068	945	519	531	780	1103	1212	1204
D80001_at	109	33	90	135	225	-99	107	1	110	6	55	-44	907	220	403	167	176	148	206	613	286	56	3	160	-18	260	14	51	-69	49	-78	-37	34	-1	-25	2	18	-20
D80002_at	1692	1536	2039	1842	1527	1531	2481	2191	975	1006	1645	1201	1627	1798	1618	1370	2747	1370	1274	2490	1243	1778	1307	2205	1165	1696	2210	1995	1526	2260	1673	2369	1859	688	1305	2581	1782	1845
D80003_at	251	248	155	121	278	90	198	145	353	-14	387	33	311	122	255	174	152	57	119	808	272	96	96	301	67	136	70	93	72	70	26	-129	87	245	79	91	74	87
D80004_at	318	807	498	552	591	501	292	92	621	265	176	185	354	713	238	303	1526	391	287	1042	500	508	554	824	188	508	389	670	704	615	313	398	740	336	389	362	261	258
D80005_at	400	492	969	866	1178	638	621	487	1372	128	698	252	747	1124	1041	609	1948	241	582	2286	764	92	246	1105	299	465	230	454	382	796	227	72	92	287	614	504	503	170
D80006_at	575	1169	545	716	1211	444	258	593	790	243	1112	296	1481	623	1366	644	1558	524	861	3117	1188	513	465	1058	397	461	230	437	401	304	256	203	268	438	394	19	640	461
D80007_at	454	286	310	374	436	240	250	299	303	216	420	91	425	378	252	162	315	146	321	832	147	414	153	339	224	163	76	656	336	268	332	166	545	114	186	218	378	739
D80008_at	234	225	247	223	285	163	129	37	380	225	172	119	612	215	310	146	576	277	187	350	187	88	131	208	133	151	308	177	151	113	110	91	217	59	111	112	185	262
D80009_at	186	229	226	-67	504	-16	47	-182	46	142	382	-47	500	182	291	279	458	119	142	925	578	219	-3	413	62	340	-31	542	259	119	-177	18	155	87	-32	17	56	-79
D80010_at	-5	308	157	125	165	-5	203	-16	50	-55	1	162	183	292	182	80	150	257	344	307	643	26	30	168	99	157	-62	107	72	-39	34	2	257	-43	-32	-17	123	33
D80011_at	-230	-268	-352	-311	-125	-277	-154	-271	-299	-150	-260	-127	-105	-170	-93	-193	-201	-226	-147	-141	-181	-223	-262	-257	-203	-158	-287	-281	-286	-364	-281	-213	-251	-90	-119	-277	-392	-270
D80012_at	497	698	750	387	1299	147	507	415	896	189	949	241	1090	794	1192	600	1783	650	662	1458	941	576	138	985	303	762	635	612	591	649	263	188	601	334	438	105	453	760
D82060_at	60	62	90	108	77	60	63	110	101	25	99	14	95	83	23	56	-51	78	13	299	51	149	136	20	4	64	56	82	-74	59	-53	57	96	0	101	70	-21	64
D82061_at	363	538	372	-285	297	339	295	274	420	462	296	239	703	512	233	253	677	242	268	545	723	213	163	307	291	280	189	112	375	328	435	282	454	175	311	435	189	1149
D82070_at	395	299	675	479	202	85	594	607	730	236	418	547	343	530	232	353	169	372	391	93	371	372	514	412	385	138	463	572	601	584	645	436	654	181	370	617	273	945
D82326_at	-144	8	171	290	181	186	-70	-86	37	-2	19	188	-14	1	61	45	-52	97	115	297	77	73	182	46	209	127	43	112	-113	17	412	144	-42	315	4	170	115	88
D82343_at	-162	119	39	-73	-7	-48	-100	-46	-111	-86	-38	-27	-14	-181	-6	-65	-111	-86	-67	108	0	-78	-5	4	-30	25	-45	-108	-266	-75	-52	-99	-3	25	-61	-19	-16	-182
D82344_at	132	49	192	140	118	140	-21	125	76	15	43	74	178	115	43	204	121	97	128	349	73	166	66	258	126	246	226	157	100	189	142	156	161	13	62	17	139	222
D82345_at	19	96	1951	218	271	725	30	34	2026	905	774	73	1490	138	76	225	38	118	-11	384	1577	188	925	324	72	82	86	158	-31	195	50	171	225	57	251	221	77	326
D82346_at	118	-21	94	37	66	-94	124	49	179	-89	-106	-21	123	-74	38	79	38	-8	71	140	113	214	28	-1	19	147	-170	160	55	150	353	399	148	147	-119	-211	553	168
D82348_at	540	957	1703	839	1239	1196	715	160	2105	1717	817	47	492	1959	830	777	674	1142	563	2674	614	-136	1044	1123	270	958	614	1050	762	474	404	263	1004	282	734	1060	317	-58
D83004_at	500	633	929	690	865	222	534	218	917	481	888	284	727	539	707	475	372	503	433	1090	402	453	406	959	199	259	392	314	173	815	548	667	594	245	840	435	493	459
D83018_at	425	457	621	384	290	389	512	560	502	380	379	373	296	400	210	470	705	393	335	522	294	448	440	485	368	420	790	516	697	566	459	479	564	245	671	507	624	826
D83032_at	329	233	329	394	572	179	235	266	303	83	56	-17	758	513	516	561	1156	192	189	1721	909	105	125	661	154	490	262	270	334	31	57	44	133	50	32	87	188	115
D83195_at	-1172	-1225	-1676	-1562	-802	-1189	-1520	-1827	-1358	-944	-970	-1046	-855	-874	-692	-1106	-1486	-855	-869	-1140	-728	-993	-1250	-694	-1084	-1027	-2193	-1225	-985	-1471	-1576	-1279	-792	-595	-1122	-1531	-1523	-1604
D83243_at	578	146	502	509	270	296	396	347	329	281	263	217	527	377	363	489	565	382	327	744	4	283	207	383	204	266	400	318	233	146	296	259	308	219	200	187	342	414
D83407_at	110	85	240	132	75	327	53	91	98	113	79	56	70	112	71	146	442	150	66	156	71	78	113	103	84	67	388	169	28	55	109	97	210	19	182	192	115	170
D83542_at	1225	804	971	1309	616	723	1186	979	1395	346	915	557	928	824	642	802	521	951	617	1411	623	973	1139	1111	962	869	1309	1388	1168	666	818	1800	1337	527	265	1356	389	1930
D83597_at	243	119	152	300	224	188	122	311	156	130	85	-1	176	109	325	139	572	242	158	762	59	200	66	405	140	191	283	151	209	309	257	2	172	23	498	142	220	355
D83657_at	-196	98	-241	-158	152	-138	-349	-353	-146	-78	-37	175	-96	63	-113	-190	-330	-161	-133	-259	-138	-232	-112	-205	-245	-244	-245	-244	-204	1974	112	-279	-72	-106	7	-52	-107	208
D83699_at	450	38	-76	180	-15	154	136	401	67	159	-117	132	-39	-15	38	-63	246	161	-10	-43	101	-39	77	227	106	3	510	-5	16	-63	-120	118	-53	-2	268	190	24	-10
D83702_at	116	321	87	94	58	113	72	40	201	61	215	37	68	168	110	59	160	70	57	246	217	133	193	135	18	27	147	48	48	43	67	41	81	-6	70	44	146	116
D83703_at	239	276	610	139	456	206	218	265	263	111	116	142	205	88	268	201	604	62	314	394	128	171	108	151	99	140	372	481	343	275	96	96	55	-21	311	196	455	220
D83735_at	-99	1102	782	-592	-74	81	84	-1127	1229	103	205	1001	-143	2946	371	-352	-476	2638	-141	-244	868	-430	-668	18	1511	46	-436	1115	699	315	7	321	741	1662	-190	3579	3087	737
D83767_at	-44	-13	-57	12	132	-30	48	-70	27	-43	19	-48	46	72	78	-79	-10	2	73	73	94	-5	56	269	2	112	4	16	50	-1	-21	-43	84	65	11	-51	-8	7
D83776_at	417	401	358	391	428	138	204	101	306	96	440	93	621	564	527	380	913	490	300	1311	916	197	134	502	157	210	300	611	324	89	106	60	80	71	77	153	123	157
D83777_at	-214	808	148	-265	-227	-14	-357	-358	-286	-153	-279	-337	-295	-310	-221	-234	-199	146	-255	-591	-162	-204	226	-300	-204	-385	-212	27	-288	-182	-366	-235	395	-117	-56	103	231	179
D83778_at	602	577	880	695	839	627	823	337	838	623	608	268	754	426	553	657	286	693	520	1265	333	966	393	977	635	599	819	1099	519	927	660	797	977	327	899	517	675	985
D83779_at	3121	2988	2611	2078	1527	1945	3612	1988	2294	2145	1625	1427	1592	1417	1927	2066	2454	1319	1525	2217	842	3043	1257	1730	1435	1935	3126	2211	1173	2647	2492	1976	2072	1358	1385	2134	1697	1659
D83780_at	507	253	980	393	344	-112	221	-113	98	394	40	2	304	307	320	300	452	249	365	282	-127	209	142	-165	198	534	12	163	-69	808	406	196	232	-107	-62	31	230	450
D83781_at	-45	49	31	-103	176	-64	-5	-155	49	12	68	5	74	35	81	29	13	-5	-20	266	28	-60	-18	56	-47	-83	-54	-41	-100	-52	23	-12	-84	49	-83	-23	-32	-86
D83782_at	-590	-20	-205	-272	281	-238	-411	-803	55	-416	-250	-475	387	-86	329	-96	73	-294	-80	287	-423	-510	-127	243	-169	4	-1012	-309	-603	-421	-1098	-442	-432	-363	-699	-278	-104	-1042
D83783_at	403	208	268	381	467	394	569	64	373	105	167	319	1273	500	601	335	596	77	311	893	343	-2	182	639	132	128	-425	76	403	51	108	-2	130	18	-143	230	101	-33
D83784_at	453	286	449	184	233	426	574	184	399	57	423	146	95	120	165	160	363	182	18	216	49	244	-72	206	130	131	372	67	603	379	402	459	454	-14	158	392	68	621
D83785_at	587	142	429	412	475	414	596	809	566	19	640	165	695	1008	460	524	549	178	485	931	817	122	-43	823	244	444	3	180	238	321	381	168	139	187	-21	28	265	156
D83920_at	-126	2267	205	-156	203	1536	-252	-346	451	660	20	-10	-89	1367	131	-54	-147	-78	-173	-26	-72	-111	163	-29	-122	-27	-117	64	40	5852	2046	-228	-321	143	1111	425	2268	4962
D84110_at	330	350	575	231	226	209	344	262	198	258	276	215	297	257	183	334	195	188	193	449	34	270	151	442	255	316	212	340	151	467	263	290	429	17	316	111	634	581
D84145_at	186	369	83	86	103	71	50	-67	117	173	233	97	122	157	60	40	75	-14	57	357	303	197	115	114	5	-42	68	210	110	124	273	247	288	237	224	-2	88	452
D84239_at	168	87	208	610	71	597	216	524	168	99	230	123	42	253	32	10	27	59	41	178	334	109	153	601	119	76	-17	160	86	134	28	133	156	59	15	53	86	143
D84276_at	222	194	331	249	309	28	122	317	157	25	170	37	29	51	346	339	20	121	49	633	248	64	129	208	28	83	109	-21	96	149	0	-45	68	37	90	86	-99	52
D84294_at	487	588	552	334	898	252	362	481	1041	254	880	1225	2138	570	826	469	2115	624	616	2216	2274	449	416	795	1187	504	261	480	524	244	293	156	283	271	183	469	775	223
D84307_at	540	252	363	290	309	382	572	896	655	115	368	250	397	411	368	286	351	308	251	441	291	406	294	498	500	269	132	267	413	572	507	296	503	123	367	351	484	635
D84361_at	118	-139	155	111	345	-83	-194	-2415	-113	-372	193	4	186	-43	177	331	-1290	290	-506	-655	-417	141	104	-133	-640	305	71	-641	-995	225	-2755	-2561	51	-705	-1083	-134	120	-159
D84424_at	207	165	-47	54	-43	-145	15	-152	172	-76	86	-67	-71	98	-65	-31	281	193	-28	62	41	88	-102	6	108	15	342	0	151	-203	31	94	80	41	147	-91	-241	272
D84454_at	-228	-15	-496	-223	125	-250	-384	-307	-276	-318	-63	74	481	91	147	-286	597	-114	-147	-4	-51	-175	-129	282	335	-3	-126	-365	-151	-103	-158	-20	95	14	352	-541	-193	-460
D84557_at	770	1162	2020	785	939	1749	680	1054	1888	1380	1302	628	1216	1734	1144	872	2837	1144	899	1378	1484	550	872	1084	983	1057	1017	856	613	1084	1013	1036	1167	773	636	889	448	879
D85181_at	110	285	-17	23	62	145	137	301	263	108	18	125	77	47	14	22	154	96	248	233	176	22	11	73	163	67	156	37	81	-50	137	165	245	139	82	45	36	60
D85245_at	500	675	866	392	529	222	463	725	596	218	328	294	403	497	362	684	751	529	439	652	584	553	400	517	853	586	999	849	622	655	440	706	1001	161	660	325	921	1225
D85376_at	180	243	82	132	133	71	141	241	161	136	50	68	105	79	132	72	231	95	107	151	19	57	127	129	120	115	251	161	161	75	148	94	54	42	161	81	79	172
D85418_at	-51	-25	-315	-164	166	-156	-389	-226	-162	-329	-175	-48	238	-214	119	-35	560	-150	-234	390	137	13	-15	160	-41	-122	-297	-250	-485	-227	-121	80	-220	-29	-394	-230	-135	-390
D85423_at	-254	57	3	-254	10	-216	-208	-190	-145	-138	-46	-166	-123	83	69	-39	-70	-35	-74	-75	3	-119	-9	43	53	-25	-178	11	-38	-32	66	-8	-42	-2	105	2	35	-185
D85429_at	833	1365	712	386	417	487	114	-71	1008	5083	680	347	1161	510	606	328	459	97	623	1492	1455	836	617	490	8035	1134	333	262	81	632	207	287	620	362	2563	155	834	252
D85433_at	220	253	334	76	315	257	38	89	88	183	130	129	127	255	188	53	120	212	188	447	144	132	172	240	240	65	35	123	79	4	246	156	141	75	106	160	109	27
D85527_at	584	596	823	314	455	547	514	487	679	657	562	228	524	415	248	505	588	541	309	780	349	580	492	667	746	503	564	796	617	1072	438	382	647	166	613	546	685	885
D85758_at	848	1489	2449	914	1973	1159	430	887	2524	1841	1198	629	3108	1561	1634	1799	2771	991	1516	4229	1557	796	630	1408	640	574	1315	634	788	1034	897	499	1009	1029	797	1126	812	916
D85815_at	1073	587	1060	1169	690	967	1458	1043	992	287	625	116	55	732	899	375	428	309	246	411	167	882	1592	196	674	385	1207	328	550	941	988	682	981	932	327	1225	1009	1199
D85939_at	-268	-320	54	-362	-118	197	319	125	219	101	-534	-344	-206	-620	-286	-99	167	36	-3	387	2	-119	-22	222	-475	-245	427	-285	72	364	388	68	213	-39	-325	419	-176	791
D86096_cds3_at	108	-18	104	5	-70	42	73	34	61	-13	67	-10	-35	46	-5	-32	-35	39	-99	-15	14	73	64	-56	56	-24	31	25	64	-14	82	139	53	-25	12	27	23	33
D86425_at	49	50	-49	84	-31	0	104	74	84	-12	-44	57	24	-32	-23	88	109	10	-22	-64	22	44	37	-79	-30	8	112	44	38	31	253	3	-64	47	137	196	-50	-78
D86479_at	1381	1567	1421	2426	956	746	1347	2173	1852	951	1031	524	546	1000	2183	3340	294	406	1834	2179	514	1408	1470	1461	559	1258	1722	581	507	812	811	669	536	323	526	778	850	778
D86519_at	247	127	475	157	182	167	401	302	384	67	143	125	114	145	63	272	224	159	99	164	196	177	355	197	185	239	378	93	310	189	169	180	287	166	109	261	209	264
D86549_at	289	540	396	215	376	0	315	79	437	77	235	260	246	179	81	177	100	130	106	716	437	65	102	270	197	112	-323	46	170	184	23	165	188	166	183	245	159	152
D86640_at	-49	35	141	72	5	120	-11	194	111	118	18	-31	111	-21	66	32	54	-4	22	255	33	102	131	-57	69	54	217	125	-129	17	-32	48	132	23	94	86	76	145
D86956_at	223	183	273	229	650	-55	104	80	188	1020	85	-41	656	270	252	146	114	80	-9	620	573	158	-30	532	790	57	-126	-114	-144	198	16	-166	61	-51	742	-14	-97	-89
D86957_at	-55	-10	128	-18	48	186	-28	94	-33	111	-49	-61	33	-178	-3	56	14	-1	120	197	218	-231	-112	-8	-36	77	17	-65	-21	7	-134	31	-48	1	-45	30	-7	-127
D86959_at	107	370	101	40	78	65	129	79	107	161	182	53	229	175	48	117	234	80	49	273	131	48	-9	176	55	77	223	137	74	129	231	155	212	178	171	158	208	218
D86960_at	181	94	125	136	104	71	164	232	-1	62	14	56	393	138	96	78	308	49	80	411	304	150	148	203	38	200	109	82	36	62	45	76	131	41	13	74	202	-10
D86961_at	12	-42	-176	-163	-151	-72	-107	59	-228	-65	-86	-74	-183	-105	-3	-154	306	-67	-90	1057	-31	-10	-148	-188	-60	0	14	-143	-69	-255	-78	22	-154	-58	-110	-213	-158	-118
D86962_at	655	197	367	241	714	227	411	745	359	235	250	199	637	207	462	382	759	331	360	672	940	393	397	563	321	423	608	704	310	325	345	419	414	163	228	224	467	456
D86963_at	575	623	664	639	440	501	643	773	581	340	298	321	626	415	641	461	596	539	303	1091	429	538	402	837	454	455	563	498	339	706	611	1112	565	302	686	565	605	517
D86964_at	494	643	473	295	329	540	225	296	822	403	612	241	419	968	543	386	2003	415	369	605	629	91	514	465	233	420	242	290	257	693	200	153	282	205	501	769	535	238
D86965_at	729	1502	919	1084	1167	1483	1737	1332	827	1264	961	675	530	1275	1140	1264	2293	1097	1040	2000	619	697	1229	1290	1555	1143	1974	1092	1161	953	2381	1731	1932	915	1405	1194	1858	2236
D86966_at	754	850	1024	1285	850	745	856	1602	1127	798	1051	561	789	896	786	787	1130	733	1458	1863	418	1285	866	1486	1233	961	560	1685	1555	1371	619	1672	1219	655	1446	935	681	1309
D86967_at	4346	2554	1855	912	1019	1184	873	2118	3045	2118	2520	970	4856	571	927	3013	2592	1641	5276	5344	2076	1741	1341	932	2274	3045	793	1276	634	1023	724	868	450	383	982	1321	518	685
D86968_at	-149	-588	-874	-225	-288	-257	-399	-1284	-329	-160	-330	-179	-170	-348	101	-256	-597	-256	-298	-38	318	-312	-364	-420	-130	-275	-1347	-771	-428	-1181	-277	-413	-254	19	-1075	-515	-469	-988
D86969_at	52	-9	185	33	80	26	11	125	69	48	10	27	231	-29	52	-32	72	352	98	549	194	79	20	96	23	82	39	7	50	-9	-5	105	29	-166	11	-61	41	24
D86970_at	773	594	423	483	849	318	630	425	573	135	242	367	4371	253	2080	631	924	159	864	4185	179	398	235	1590	722	1516	974	870	141	162	4	139	275	170	81	347	820	-25
D86971_at	-226	385	-198	228	342	94	33	-380	-50	-66	-189	-183	849	206	552	201	1182	261	40	1165	-319	100	-203	287	-225	-31	-90	-6	194	-202	29	-33	-59	-58	324	-190	33	-101
D86972_at	268	584	493	288	495	177	349	127	750	361	536	103	463	499	460	317	425	330	243	1052	438	286	444	414	258	400	276	234	334	372	359	448	347	444	341	200	335	280
D86973_at	141	1108	164	-153	553	508	43	-22	926	56	554	80	490	889	826	879	547	625	369	1746	324	40	41	986	176	159	369	72	336	632	-127	864	460	359	-218	154	453	-120
D86975_at	-66	-68	-95	-122	-85	-32	85	2	-61	-61	-127	-70	-66	11	126	126	53	-60	-32	52	7	17	55	-167	-90	-8	-162	-35	45	-189	47	19	-93	163	5	98	32	66
D86976_at	1380	1214	1889	1138	1721	997	1508	634	2506	615	840	567	1755	2071	2075	1388	1573	775	807	2616	254	197	818	1789	988	2194	602	1508	726	2200	328	355	573	411	1421	681	909	370
D86977_at	601	566	675	495	710	590	660	461	527	880	641	380	911	642	728	695	730	574	688	1076	436	635	543	621	302	526	869	764	519	669	735	743	589	488	933	538	489	733
D86978_at	742	398	627	313	703	416	480	392	1024	393	416	135	1148	578	626	534	854	475	680	404	447	268	277	552	252	305	265	326	348	221	292	379	283	242	167	279	135	422
D86979_at	1149	534	992	857	737	478	638	1077	914	323	393	432	883	465	717	763	887	722	736	1500	537	1799	518	908	611	777	402	532	605	606	652	474	570	378	466	647	846	847
D86980_at	-31	18	35	-12	7	-5	-28	-5	34	-9	68	-18	24	43	-48	21	-25	61	15	53	33	-24	20	11	37	-13	-42	-7	-72	34	66	37	-32	9	17	-39	16	-39
D86981_at	111	62	-7	25	79	21	55	136	29	26	-16	-27	174	92	11	122	178	79	49	233	21	-31	5	64	-25	27	92	-15	67	-32	-23	34	-44	46	-51	-7	37	65
D86982_at	265	155	239	276	255	96	278	215	238	89	155	41	359	99	264	210	297	114	176	374	257	100	189	359	59	200	120	173	156	251	176	438	242	118	133	107	188	177
D86983_at	3330	208	2147	1016	693	1436	463	3829	1504	263	192	1215	1511	1382	828	833	216	192	758	1049	1798	2644	1029	308	711	590	660	354	230	343	658	596	556	166	411	421	603	517
D86984_at	-170	-152	-258	-270	-55	-126	-164	-248	-288	-190	-158	-165	-159	-113	-52	-308	-124	-102	-173	-87	-29	-230	-98	-164	-111	-200	-251	-242	-91	-220	-225	-186	-109	-70	-97	-227	-139	-369
D86985_at	33	197	-156	36	197	88	15	110	139	49	504	-40	664	126	200	203	220	76	349	503	218	54	-22	229	-86	62	-90	-50	-137	26	252	179	53	211	312	-94	-59	-56
D87009_cds3_at	-18	-108	-116	-204	24	-138	-181	-218	-58	-66	-95	-4	-52	-12	48	-27	-75	-17	-47	17	-27	-87	-77	-150	-18	-85	-192	-149	-108	-85	-118	-102	-100	17	-80	-136	-98	-86
D87011_at	-116	-121	-122	-87	-147	-144	-68	-173	-76	-18	-115	-110	-82	-132	-133	-124	-301	-77	-80	-131	-154	-90	-102	-159	-129	-145	-79	-247	-211	-62	-120	-66	-101	-67	-157	-278	-180	-169
D87012_at	-193	-352	-222	-236	-115	-384	-389	-410	-301	-247	-223	-308	-264	-374	-84	-230	-762	-277	-250	-387	-253	-111	-220	-128	-212	-91	-575	-620	-399	-337	-200	-216	-389	-209	-602	-355	-309	-396
D87023_cds2_at	562	634	483	342	617	248	351	991	274	510	281	330	692	356	287	256	860	554	515	623	156	247	541	341	517	552	920	620	759	692	527	589	480	372	221	773	281	990
D87024_at	400	214	684	266	689	208	389	604	360	344	435	196	405	264	193	184	259	556	223	450	460	326	245	438	500	571	583	460	418	642	148	482	431	143	377	457	266	496
D87071_at	-328	1002	-66	-602	560	142	720	-460	508	97	215	27	604	903	220	120	2364	-128	704	-205	-173	-617	1	253	827	585	-408	1180	295	645	-568	-526	437	-107	-19	355	912	-458
D87073_at	329	270	333	311	336	220	241	787	355	234	374	142	341	435	308	313	297	263	84	567	196	486	383	607	434	445	478	335	466	438	336	488	439	129	252	77	360	492
D87074_at	46	207	76	42	217	-56	28	730	381	9	220	-38	101	12	95	375	56	194	263	4067	482	401	-5	169	64	200	131	83	-76	150	-143	59	72	-14	62	-132	141	120
D87075_at	242	270	401	-22	274	-26	90	212	-5	24	348	1	180	63	225	184	551	320	240	446	149	121	-41	601	234	89	28	63	-4	341	37	327	167	150	98	-88	208	278
D87076_at	234	197	687	639	385	640	578	1149	474	1	491	54	973	311	431	838	576	106	1390	1451	162	401	248	545	98	1411	704	-284	-211	634	-59	225	-82	-163	-30	-189	107	610
D87077_at	-25	140	-99	-19	165	1	95	137	270	8	37	-11	430	135	176	85	556	70	56	458	142	-44	93	145	-50	168	64	-98	-16	137	16	47	-10	30	43	-1	31	37
D87078_at	619	242	760	865	787	231	772	788	773	142	336	-66	1224	972	1217	712	2151	160	877	2658	356	146	182	1100	-186	342	28	65	60	204	-254	-89	231	359	-53	-176	48	120
D87116_at	319	511	246	-25	779	200	60	160	224	451	198	415	726	641	579	712	695	211	708	2135	-13	2503	47	189	733	1717	-39	384	100	2749	2590	1613	1096	2025	3152	392	810	1351
D87119_at	93	-45	891	28	948	177	77	205	1664	553	214	116	42	2348	627	654	183	64	194	469	592	1039	216	228	32	249	416	11	105	156	303	224	120	179	32	17	316	341
D87120_at	-48	-68	-70	27	336	-48	-25	-55	-49	-70	-81	-54	85	55	86	189	-61	-79	22	180	1350	-9	-132	92	-38	-46	395	-153	-149	-81	-56	-12	-36	-31	5	-22	-9	-70
D87127_at	254	117	85	95	218	72	179	206	124	108	58	33	470	164	207	234	367	171	265	572	149	100	32	266	95	74	112	29	72	80	175	72	146	135	93	107	129	304
D87258_at	177	161	268	143	151	136	245	179	266	210	179	71	178	145	151	183	133	171	198	200	119	57	28	253	111	177	67	215	134	392	264	82	112	187	170	125	230	328
D87292_at	719	195	132	745	813	76	993	476	-78	214	-100	182	556	-51	665	709	398	448	527	1647	319	485	34	519	357	673	1110	187	382	701	326	234	215	287	286	706	518	147
D87328_at	-578	-550	-489	-462	-376	-505	-836	-556	-37	-155	-385	-488	-209	-408	-378	-105	-441	-74	-217	-569	-489	-903	-531	-222	-359	-158	-538	-580	-519	-481	-638	-345	-515	-222	-703	-470	-261	176
D87432_at	-8	-50	127	89	93	179	52	23	111	-219	103	-66	104	200	29	264	184	7	83	-49	-88	-132	-178	116	-100	134	-305	-69	206	-31	-240	-114	-120	-106	-232	-9	-149	-170
D87433_at	-748	-195	-418	-37	252	-97	-77	308	-238	-147	-112	2020	-10	-201	-44	-182	-216	98	-104	-532	38	57	-387	-19	3548	-107	14	2228	264	1487	688	-165	242	-17	4921	2562	237	83
D87434_at	228	444	91	232	260	90	203	223	155	224	150	212	422	239	330	225	236	269	254	421	684	838	136	270	28	256	289	251	180	1110	1297	706	400	187	176	232	413	1002
D87435_at	820	313	870	560	562	499	920	1004	723	315	605	-4	325	503	433	713	272	513	397	415	106	646	151	737	485	330	569	387	622	941	324	812	798	82	402	753	374	940
D87436_at	153	104	109	313	237	32	243	242	146	93	19	10	193	204	243	256	283	116	342	659	321	109	62	176	87	157	-43	75	52	41	335	275	125	197	118	139	37	189
D87437_at	814	1290	1269	988	674	842	1120	971	1119	954	1293	478	1291	1078	980	961	975	518	1063	2041	427	1628	955	909	463	542	577	648	1137	1214	1174	1325	767	639	1209	1030	947	924
D87438_at	970	292	870	656	512	337	1448	262	356	316	358	250	1100	432	443	974	675	726	463	593	356	923	265	748	209	485	355	738	807	585	344	710	490	218	75	482	577	627
D87440_at	0	73	-177	20	81	-26	-70	-133	-38	-20	221	-45	133	37	33	21	13	73	42	241	441	95	-45	105	-126	-104	-178	-142	-165	-164	6	48	-37	218	-164	-91	-69	-70
D87442_at	1199	467	1088	1711	550	1123	1729	1245	1251	1004	374	924	971	432	562	792	493	903	492	766	148	918	834	1031	911	705	120	1321	1267	1877	775	1345	1291	479	839	1772	1353	555
D87443_at	-139	-82	-383	-123	57	-23	204	214	-113	-48	-69	-10	-10	-25	-93	2	294	-36	-73	77	-83	-83	-41	-138	24	-188	-104	-158	-33	-188	43	-26	-145	37	204	168	66	-122
D87444_at	-5	73	163	41	63	76	45	344	123	165	40	25	125	213	-5	86	-150	73	30	264	-12	112	79	-61	30	96	170	344	151	299	-241	34	30	30	278	136	49	358
D87445_at	136	105	233	190	209	174	220	385	217	193	232	135	295	199	170	315	592	174	94	666	428	234	140	284	288	169	328	284	298	347	195	261	303	145	245	160	258	348
D87446_at	305	307	143	282	389	48	201	314	248	82	164	37	492	392	367	236	689	281	191	903	617	36	106	579	163	164	209	144	165	166	88	56	19	113	133	173	216	12
D87447_at	233	169	182	155	313	138	221	185	292	131	121	94	418	87	226	285	73	236	268	1286	857	273	180	160	283	397	137	204	161	158	197	436	165	213	180	143	303	88
D87448_at	90	138	158	205	213	154	8	95	124	103	47	24	459	194	114	119	619	98	83	447	276	-57	70	293	76	76	-29	47	24	80	5	45	132	85	-204	-53	25	7
D87449_at	244	269	168	344	171	32	341	347	165	-100	137	123	127	223	250	348	267	353	206	553	333	282	100	346	115	267	240	35	-16	185	252	336	236	109	50	-35	115	124
D87450_at	120	252	261	306	464	87	216	169	279	78	416	53	564	316	421	313	841	257	240	1163	597	193	115	596	129	75	363	123	302	203	127	243	135	231	151	98	163	300
D87451_at	1168	1833	1448	1234	1375	990	1508	2182	1991	1442	2609	672	1478	1696	992	1349	1653	1626	1494	3237	792	965	1005	884	1679	1346	588	2203	750	2437	3492	2666	2065	1076	1660	966	1822	2603
D87452_at	220	273	1	391	635	346	504	463	359	298	700	-17	772	347	767	489	657	169	488	1730	272	408	260	848	197	678	312	446	206	148	461	527	219	829	182	-139	194	425
D87453_at	336	252	321	606	827	229	457	227	899	373	509	84	441	466	525	500	624	545	607	1302	79	155	250	600	264	531	316	440	180	288	212	163	436	289	427	245	83	211
D87454_at	-1896	-2222	-427	-3261	-1157	-2329	-2332	-2211	-2816	-2009	-1949	-1815	-1242	-2072	-1679	-1682	-3936	-1767	-1587	-2678	-1372	-2401	-2317	-1615	-1335	-1373	-3149	-2689	-2212	-2205	-2454	-1522	-2488	-899	-2862	-3508	-2872	-3892
D87455_at	399	399	366	383	398	208	273	439	333	243	320	44	566	327	342	422	819	289	441	1512	83	75	132	436	131	263	378	397	254	207	228	205	238	150	200	274	196	329
D87457_at	79	-34	70	26	160	-56	48	-89	65	-130	144	11	182	53	51	120	75	251	110	-83	1	-146	-49	36	-18	-20	-143	-90	-180	-40	-125	-122	70	-91	-142	132	176	-77
D87458_at	-89	18	11	5	-20	-40	-95	-65	-36	-62	-16	-47	2	9	-66	67	-28	-42	24	12	7	35	-17	-39	-76	-81	-145	10	-62	-8	-8	-56	4	7	-38	-61	-56	-62
D87459_at	230	10	85	314	78	55	87	118	70	67	37	1	393	27	293	62	697	-3	82	167	141	64	-75	185	-3	42	57	52	117	-8	-6	-18	34	38	-2	45	30	65
D87460_at	1027	1359	1270	1112	742	606	1223	1458	887	772	509	625	605	454	241	1002	970	687	1894	2145	528	950	592	632	607	1279	812	1030	1019	884	624	387	1004	187	516	801	726	1496
D87461_at	41	155	-30	14	111	-81	26	23	115	21	-11	18	107	-25	-33	-9	49	4	212	120	-44	-20	-47	-53	-2	6	1	55	33	7	53	62	117	77	22	92	-9	25
D87462_at	729	1140	950	670	792	946	683	2060	809	822	612	1115	675	1146	691	551	591	552	1268	1298	444	530	1200	541	204	464	350	1955	1702	529	986	833	982	486	616	1178	864	683
D87463_at	-121	-16	-132	-122	-149	-254	-33	37	-90	-86	-69	-127	-66	-92	-75	-65	-258	-72	12	-185	-93	-58	-87	-85	-73	-113	-143	-73	-67	-189	-84	-71	-66	-166	-156	-115	-81	-149
D87464_at	86	135	578	156	226	144	104	335	424	71	92	-7	392	179	200	266	648	146	63	556	331	13	-24	392	166	141	87	324	175	389	-40	62	-10	103	83	134	33	3
D87465_at	652	1100	351	50	165	72	-102	208	882	373	57	35	400	4797	198	1557	238	480	422	100	272	41	330	166	143	637	287	192	177	237	65	-22	170	82	120	-20	549	106
D87466_at	420	176	286	348	270	231	216	292	305	159	292	109	610	298	212	409	452	206	276	633	287	130	180	441	168	171	195	227	372	212	179	251	181	150	31	258	267	111
D87467_at	279	148	399	439	203	266	292	380	311	243	288	275	157	282	230	307	152	172	223	218	357	218	568	199	188	191	330	327	245	203	253	251	203	110	258	451	281	271
D87468_at	287	-16	407	-220	-40	-37	-127	332	-62	-169	292	-255	-111	16	-81	29	-52	-74	73	100	258	380	-214	-107	121	-87	-53	-73	127	218	543	17	71	114	272	-13	-166	283
D87469_at	233	357	293	363	160	81	677	769	466	155	230	208	197	259	189	32	166	193	234	285	434	330	246	414	281	121	264	282	637	315	207	281	97	27	378	241	148	182
D87470_at	140	158	144	55	22	167	213	67	273	8	111	71	124	117	222	105	91	30	85	156	359	100	104	255	-18	60	122	20	108	50	106	67	99	7	38	149	208	124
D87673_at	1001	870	786	1010	840	681	1275	1328	1188	696	353	806	65	648	826	560	1130	787	-57	1193	446	1127	1041	479	869	395	1333	814	536	893	1168	955	726	599	724	829	1283	1116
D87682_at	24	-174	11	-138	-2	-87	77	-188	79	9	26	-132	-5	111	10	74	277	66	44	132	1	-18	-136	-6	-35	25	7	27	100	-279	-21	105	-117	10	-188	13	104	-93
D87683_at	110	91	82	102	68	197	72	104	150	18	93	43	78	187	81	65	121	79	29	207	346	-14	136	104	83	19	78	69	86	0	48	118	107	17	-27	49	109	63
D87684_at	503	789	579	283	656	256	238	388	629	314	1135	217	1009	777	677	493	1256	372	328	2221	1425	474	243	704	292	279	273	689	339	343	319	839	252	459	315	374	499	432
D87685_at	86	124	163	140	140	35	57	55	112	93	227	68	319	199	88	129	469	93	40	336	298	113	37	230	92	106	62	33	-24	56	88	204	160	119	134	61	62	128
D87735_at	6251	9740	6722	9620	11512	6271	6443	8965	9981	7923	8510	9858	8126	8726	10442	9351	7127	8475	8545	13644	13331	8317	7295	9803	10695	6992	7742	10096	7641	8076	10442	11720	9391	12366	9203	12368	8615	11235
D87742_at	94	112	126	171	176	71	152	191	100	51	114	61	137	79	126	168	133	112	109	283	94	81	176	224	87	93	300	72	62	64	39	139	183	61	-99	48	59	28
D87743_at	251	148	240	92	173	97	161	212	311	-4	201	87	523	176	164	81	309	51	163	264	187	120	94	220	70	159	194	208	64	317	191	212	125	167	195	215	109	136
D87845_at	79	352	265	349	181	320	315	341	69	125	136	206	111	145	141	168	157	191	235	109	156	189	224	190	277	146	164	247	189	101	316	227	298	-1	222	241	223	260
D87937_at	61	939	281	169	212	40	43	217	-2	39	321	-25	101	623	105	133	870	85	241	484	635	337	184	279	257	588	81	-53	125	579	897	934	30	619	1229	71	-1	55
D87953_at	952	1490	1277	1358	1403	796	1308	1142	1281	1106	923	2662	1354	957	1080	1001	2108	570	960	1308	879	2520	636	1304	1582	1149	780	1643	1293	2883	1472	2198	1833	1101	2718	1412	920	3221
D87957_at	-218	-171	-198	-350	-133	-161	-366	-413	-198	-96	-121	-188	-186	-246	-46	-181	-222	-182	-149	-69	-204	-309	-241	-177	-150	-188	-530	-423	-132	-160	-405	-396	-278	-97	-86	-381	-341	-234
D87969_at	314	115	257	199	419	69	194	212	70	128	99	-17	488	301	285	269	739	108	235	1066	193	43	180	348	154	139	64	122	12	195	136	113	64	79	52	53	165	120
D87989_at	690	757	749	792	904	346	628	395	863	506	495	423	972	439	910	731	598	387	602	1158	662	865	336	676	504	444	391	724	413	1109	1320	790	815	543	1450	851	516	1443
D88146_at	-69	-70	-740	-35	-292	-556	-16	-259	-765	-150	-323	-340	-494	-408	-373	-282	-623	-328	-298	-762	-378	-623	-550	-189	-506	-591	-117	-828	-351	-14	-524	-159	-765	-146	-67	31	-56	-1093
D88152_at	-30	-12	-85	-44	19	-126	-36	-61	-54	-72	-58	-27	2	3	13	-29	18	-35	-32	93	-6	-40	-17	-71	-64	-68	-137	-100	-100	-152	-22	-31	-48	-54	-55	-48	-72	-150
D88213_at	351	383	701	263	306	218	455	236	519	293	268	183	293	250	179	404	579	280	237	410	281	379	330	449	246	361	650	380	415	527	450	264	370	190	360	244	311	621
D88270_at	1965	198	579	4881	3383	3	1507	1248	41	365	39	712	7509	26	5394	3809	-68	19	67	1105	9453	4328	-11	4110	5119	7600	3780	114	33	21	130	-4	168	59	51	170	146	187
D88378_at	266	173	241	79	185	-19	58	149	256	137	163	45	200	160	186	170	215	23	146	405	189	113	176	239	126	149	233	111	144	97	97	203	138	97	102	100	119	145
D88422_at	161	588	207	82	337	200	55	121	127	272	37	306	44	328	128	133	71	-7	69	-9	126	43	77	177	17	78	137	728	853	7109	3844	1507	262	1567	9600	894	347	1013
D88460_at	-280	-104	-181	-72	-93	-305	-231	-271	-78	-135	-57	-139	-205	-107	-70	-189	-150	-213	-278	-159	-172	-143	-134	-359	-197	-123	-136	-222	-252	-143	-102	-89	-206	-153	-37	-85	-230	-72
D88532_at	106	-38	-60	44	17	-104	-119	-175	49	-166	-74	58	-73	15	-78	55	115	20	-33	-13	51	78	34	27	0	14	-178	-30	-7	136	235	-24	-3	-81	45	-137	151	159
D88613_at	727	414	558	592	292	638	719	865	481	248	451	455	167	523	234	322	299	175	180	196	286	485	590	364	369	272	557	566	625	427	467	758	447	93	534	396	383	689
D88667_at	-1651	-849	-2416	-1096	-493	-881	-1063	-1052	-783	-452	-1306	-731	-1071	-1412	-428	-1029	-488	-407	-572	-694	-773	-748	-818	-567	-1134	-911	-921	-1544	-654	-878	-902	-2099	-702	-163	-953	-731	-671	-956
D88795_at	82	-21	175	-6	16	26	-5	100	71	9	7	102	6	-4	-46	63	-26	65	-22	58	69	115	134	142	-31	124	81	66	360	-4	31	6	85	22	105	73	40	-48
D88797_at	108	117	218	152	125	101	146	56	92	111	126	83	107	107	71	26	91	116	86	76	-32	181	188	206	95	109	323	132	132	98	121	133	68	67	121	291	132	182
D88799_at	121	-85	-72	142	74	136	102	376	-105	49	-108	153	-87	80	55	50	-372	-26	45	-81	2	120	201	34	177	-14	-46	-59	235	-144	133	34	12	55	89	183	180	118
D89016_at	1069	1062	575	544	694	464	1240	1232	1075	568	829	548	538	762	817	1124	1505	714	769	1469	765	1109	170	508	739	517	1068	747	779	1590	1254	841	1046	535	1136	749	608	746
D89050_at	-150	-121	-327	-139	-140	39	-245	-104	-135	-82	-74	-58	-130	-161	-84	-173	-492	-112	-74	-356	-63	-145	-224	-206	-257	-227	-306	-46	-117	-19	-172	-371	-218	-167	-121	-115	-181	5
D89052_at	216	1657	93	970	1372	-103	811	599	1445	223	698	998	1863	281	1356	1343	1511	226	1009	4367	-44	1765	5	1249	470	1904	1032	1314	1137	3697	1812	2516	802	1208	2454	2268	1158	471
D89077_at	67	430	725	447	449	535	265	85	626	212	289	169	238	2314	320	194	514	65	102	219	129	17	393	127	179	205	70	266	228	491	683	233	278	217	570	227	411	1142
D89289_at	184	70	265	130	132	199	42	205	223	26	169	76	263	405	163	270	358	282	104	198	-61	92	142	146	106	119	103	115	199	86	70	157	156	91	-35	18	145	170
D89501_at	41	-49	140	150	-10	216	208	209	49	118	-47	25	68	0	42	154	75	86	45	2	84	143	49	-101	73	147	158	150	295	118	-59	144	147	-3	163	65	-80	230
D89667_at	1271	3622	1739	2252	3015	1257	1083	1628	3123	1723	2294	1704	1834	1969	2602	2337	1993	1553	1883	6774	3180	1755	1472	901	2533	2510	979	2987	1962	2769	3565	2994	2325	4013	3752	2397	2152	2004
D89858_at	240	224	230	270	173	323	176	-50	481	190	134	270	315	322	127	189	158	174	327	167	111	228	180	272	108	239	143	228	129	301	389	357	328	191	53	370	340	258
D89859_at	153	153	240	87	115	101	146	88	187	65	119	-1	148	168	145	88	223	52	25	174	17	128	157	48	37	81	206	102	76	77	-10	42	33	41	113	57	95	163
D90064_at	-49	-43	-3	-33	-21	-40	-35	23	73	-43	39	91	-28	45	16	81	82	-16	-25	-44	49	-17	-11	-67	-36	31	86	-93	4	-2	-47	-10	75	2	-18	2	-20	124
D90084_at	545	491	-190	686	626	391	512	418	963	429	309	682	774	724	568	374	902	438	337	1129	744	241	450	894	1397	534	478	920	492	640	610	252	831	382	875	572	924	722
D90086_at	952	629	882	1056	1231	620	1376	863	759	516	504	353	1132	1248	1060	805	1284	872	517	2337	745	499	444	785	436	606	1101	972	449	791	717	661	511	326	601	638	961	682
D90097_at	25	13	1	13	25	-12	-1	-22	34	39	49	-33	-32	61	59	90	-117	10	34	85	158	14	41	28	-12	7	-26	91	55	67	-49	98	82	-17	14	20	112	-18
D90209_at	1095	5457	2736	1517	2939	2044	1639	1590	5409	3444	6134	1520	2058	1454	1838	1739	2190	1872	2184	7696	3054	2905	2205	2393	2153	3490	1239	3387	2101	4407	4597	2780	2629	2337	3504	2585	1750	3083
D90224_at	-146	42	-180	-31	-17	-30	115	32	-91	-106	-67	-28	41	-141	9	42	115	134	617	1082	9	-69	-74	206	82	-52	-186	-172	-199	-111	-170	-75	-118	-46	52	-27	-136	-219
D90276_at	812	512	983	475	589	270	593	490	842	504	370	221	517	374	322	561	707	615	293	840	241	379	484	895	577	786	884	764	620	769	375	432	925	289	684	587	589	1205
D90282_at	112	17	78	66	29	-37	43	-71	12	78	-3	-14	86	55	39	36	-105	64	37	22	-28	30	0	114	-47	12	35	113	7	58	29	-4	59	-5	38	34	-34	100
D90359_at	37	-21	67	-11	104	101	26	-127	58	-72	-33	83	228	-54	12	-77	404	16	72	150	-194	126	-203	130	147	25	342	-43	-9	111	77	118	-37	-50	102	-96	-66	225
H46990_at	62	-20	53	-85	34	-10	-40	-23	-24	-57	-20	-20	-17	-37	-46	-30	-29	-28	11	-35	-32	41	-58	7	6	12	20	-60	-57	-25	-19	0	21	-22	-1	7	-29	27
HG1019-HT1019_at	140	21	-288	-4	-65	-302	297	59	-774	-245	-290	-264	-23	250	-494	-214	333	-140	-73	202	71	78	-303	-96	143	179	139	-316	173	35	-530	-368	-398	-458	-147	-1	88	-600
HG1071-HT1071_at	172	150	368	328	122	202	295	283	209	218	123	143	128	132	90	207	164	58	91	127	163	108	153	163	36	174	240	206	185	192	234	151	175	27	121	190	185	289
HG1078-HT1078_at	2811	2138	3577	1932	928	1616	2885	2229	1536	1271	1637	1438	1999	2617	1468	2067	1428	1980	1101	4148	2569	2076	1698	1900	1270	2917	3531	2802	1851	1445	1339	1867	1160	203	1003	1238	1726	1702
HG1098-HT1098_at	-278	-84	-217	-57	-86	-74	-243	-154	-102	-71	-102	-84	-116	-148	-68	-63	-136	-116	-135	-146	-14	-192	-148	-145	-63	-77	-114	-131	-144	-112	-165	-52	-140	-62	-108	-193	-166	-254
HG1102-HT1102_at	353	526	557	379	524	96	383	278	698	178	674	291	303	277	712	442	108	247	169	285	219	210	398	662	282	314	244	648	242	778	1308	567	490	651	1532	414	661	760
HG1103-HT1103_at	159	182	102	60	156	58	97	28	210	76	142	80	113	182	76	97	80	91	-15	271	82	57	74	271	81	84	-6	90	168	124	133	182	182	73	142	112	149	316
HG1111-HT1111_at	-116	107	189	200	-46	142	265	35	65	164	77	50	122	224	-38	-45	167	136	100	89	-56	87	32	-70	9	-92	139	85	88	-34	59	102	104	23	234	153	264	264
HG1112-HT1112_at	1495	1804	2927	2422	3339	1927	1560	1196	3430	1991	2636	1442	1789	2107	3859	2020	1979	1936	1778	3861	637	920	2262	2398	1367	1004	1741	1097	990	1746	1767	918	1754	1205	1623	1808	1223	1415
HG1116-HT1116_at	520	541	739	696	568	618	559	580	459	422	593	515	430	715	554	665	840	467	407	775	402	384	465	718	476	415	827	519	288	476	639	626	726	189	293	715	603	578
HG1139-HT4910_at	106	78	-19	-41	24	-12	-57	166	14	-55	100	11	43	68	-44	-72	-1	24	-28	28	51	43	0	98	56	42	-71	-119	-45	7	-19	112	-9	82	-151	-15	-19	73
HG1148-HT1148_at	-301	-104	-277	-103	-133	-163	-220	-280	-280	-111	-173	-122	-147	-145	-93	-148	187	-74	-98	-284	-72	-213	-207	-217	-240	-200	-189	-275	-105	-328	-210	-381	-281	-213	-185	-269	-354	-294
HG1153-HT1153_at	1016	3283	2304	3518	5323	1932	1712	988	4224	3252	2556	3138	3790	2767	4679	3639	4352	2817	2296	12559	8189	1213	2327	4387	2531	2226	2142	3465	2144	2341	2809	2370	3534	3144	4213	3789	2649	2285
HG1155-HT4822_at	2180	1563	2438	1837	1113	1445	1802	2446	1761	1256	1196	1036	1299	1361	1134	1528	2002	1569	1241	2133	1070	1472	1440	1395	1667	1595	2561	2181	1724	2188	1911	2701	1790	892	1678	1933	2080	2791
HG1205-HT1205_at	252	284	294	501	154	517	289	532	265	80	164	285	138	331	165	213	413	187	228	383	258	379	387	236	365	249	361	169	351	110	638	469	280	149	-21	213	353	868
HG142-HT142_at	-160	-20	-388	-141	-88	-165	-285	-215	-224	-149	-187	-112	5	-310	49	-180	-370	-20	-90	-81	-263	-75	-265	-160	-126	-23	-272	-185	-319	-378	-169	-98	-188	-83	-210	-74	-67	-293
HG1602-HT1602_at	928	606	1153	893	448	704	858	1352	948	455	574	444	482	621	549	362	1122	469	440	438	334	714	687	476	457	516	863	916	620	937	541	451	807	350	632	773	846	722
HG1604-HT1604_at	-213	-146	-806	-805	-159	-160	-865	-970	-294	-234	-178	-477	-113	-224	-175	-148	-1196	-262	-311	-268	-179	-139	-585	-514	-244	-310	-1032	-843	-593	-633	-901	-128	-328	-314	-731	-313	-384	-829
HG1612-HT1612_at	3767	2890	5996	2810	2206	3881	3723	4072	7439	4791	4406	1379	6964	2056	3688	2976	3182	2209	2580	10857	1535	4624	3710	5079	2302	2106	3307	624	680	1031	1687	1367	2194	460	1874	767	2856	2205
HG1614-HT1614_at	1915	997	2794	3120	4072	1851	2120	325	5642	1491	1660	1210	2667	2627	3772	2977	1598	2345	1444	6029	1836	1579	1172	3479	651	3668	1195	1411	1007	2077	831	500	616	876	1994	2912	1143	-131
HG1649-HT1652_at	2006	625	2253	3208	1337	1696	2663	2202	1089	2713	1202	1240	573	1673	1540	1829	2289	1396	2370	2643	388	1898	1945	445	1601	2391	3683	2131	1409	1152	1501	1441	1453	988	4111	2133	2288	1862
HG172-HT3924_at	315	193	434	221	178	247	378	301	197	137	124	142	185	258	131	171	88	128	184	301	22	235	161	243	105	255	295	86	300	313	118	120	338	21	232	142	268	453
HG1723-HT1729_at	777	456	1074	666	450	526	693	565	743	489	516	323	470	523	312	512	751	453	425	1011	289	483	471	514	411	524	719	471	581	592	620	412	635	287	544	511	664	847
HG1733-HT1748_at	244	199	567	218	-32	128	134	119	241	207	-96	179	237	77	-73	173	391	-133	151	564	166	367	87	-158	316	262	204	-279	-67	29	180	391	-193	115	317	137	222	422
HG174-HT174_at	-45	-36	-103	-15	-61	-88	-117	-8	15	-24	-27	-77	-49	-59	-4	29	-89	-219	30	-65	-33	-35	-32	-83	-86	-193	-125	-278	-9	135	60	166	-3	27	15	-88	-4	-49
HG180-HT180_at	-246	-43	-169	-121	-58	-161	23	92	-249	-38	-74	-81	-60	-108	-78	-153	-41	-27	184	317	-16	193	-3	-108	311	35	100	72	165	-79	233	270	80	173	134	-122	130	261
HG1800-HT1823_at	19655	20187	23344	18830	21111	19538	19851	15207	21542	16943	21123	19576	20687	20374	17932	18313	17420	18599	18796	22564	29755	21576	16783	20826	18764	18404	18001	22255	22944	19080	21926	21789	20247	18341	21226	17451	14393	22680
HG1804-HT1829_at	1121	944	849	1253	775	753	816	307	1098	651	662	465	386	654	684	415	744	80	539	1083	77	409	444	180	894	391	586	645	762	952	1071	248	875	470	904	854	804	879
HG1828-HT1857_at	276	117	293	284	236	76	80	11	61	158	122	205	149	201	173	117	271	198	188	236	137	138	72	158	186	203	122	163	211	258	328	79	153	121	220	228	387	295
HG1862-HT1897_at	4788	2698	1809	2305	2739	844	1885	2097	3039	1948	920	1948	9740	2839	2579	4083	1726	1055	5441	11395	5299	3864	1746	2778	1854	3681	930	1023	435	2801	2101	903	1353	867	3166	3174	1678	1353
HG1869-HT1904_at	883	1081	2011	771	764	1184	793	490	2011	1065	882	719	1256	1018	877	611	844	507	398	1322	1150	238	701	1178	571	757	264	460	560	785	635	368	564	279	692	745	705	250
HG1872-HT1907_at	3144	1205	1601	1027	871	768	1213	1835	1040	911	771	1106	1606	1300	1053	987	964	2874	2433	2078	620	1789	1071	1411	1138	1252	2212	1927	1575	2619	3064	1166	1588	861	6951	3358	2166	2919
HG1879-HT1919_at	400	528	414	379	324	216	438	298	388	285	462	329	348	298	203	189	203	421	176	449	231	289	260	502	254	249	258	474	399	592	817	427	489	283	952	534	392	928
HG2028-HT2082_at	468	344	660	280	178	487	672	235	502	478	350	274	216	334	207	358	270	264	174	245	317	302	526	351	281	276	420	602	324	461	505	371	447	135	586	500	595	613
HG2036-HT2090_at	258	269	643	294	170	270	315	97	433	149	202	245	205	410	194	137	80	188	53	-64	112	-6	241	295	92	88	48	135	55	262	77	21	117	-273	181	218	130	84
HG2059-HT2114_at	1139	1419	1111	1013	1076	1077	967	746	1048	559	654	721	647	1390	971	578	2140	510	419	826	289	608	645	1540	616	486	616	543	848	2379	1060	505	1023	514	1741	837	1868	1369
HG2152-HT2222_at	-593	-391	-522	-679	-288	-494	-841	-586	-577	-555	-366	-570	-346	-595	-282	-541	-1120	-337	-251	-368	-499	-350	-474	243	-617	-400	-1308	-462	-779	-1308	-539	-735	103	-474	-726	-676	-786	-543
HG2161-HT2231_at	-1534	-2115	-1967	-1788	-540	-1196	-1851	-3093	-1417	-1689	-678	-1028	-800	-1679	-840	-1443	-3036	-768	-1927	-1305	-1165	-1127	-1343	-737	-1931	-1771	-4108	-728	-2132	-2383	-729	-1173	-596	-981	-2555	-2296	-675	-769
HG2167-HT2237_at	456	683	531	451	419	227	258	977	469	293	439	617	375	426	353	262	366	277	300	1322	569	1809	7	591	506	624	189	562	430	602	701	760	1241	370	1430	141	745	756
HG2188-HT2258_at	-165	-224	-207	-134	-138	-145	-388	-82	-384	-227	-129	-229	-173	-208	-131	-107	-284	-29	-260	-36	-127	-153	-186	-132	-108	-122	-248	-181	-146	-232	-604	-445	-344	-134	-375	-269	-347	-529
HG2190-HT2260_at	-780	-997	-1669	-869	-446	-926	-777	-1868	-1508	-541	-395	-659	-789	-1006	-136	-248	-884	-496	-479	-1610	-431	-1067	-644	-428	-620	-531	-1522	-1163	-945	-1342	-856	-1485	-1340	-482	-923	-1339	-1142	-2016
HG2191-HT2261_at	-356	-451	-336	-565	-188	-421	-687	-866	-46	-317	-169	-431	-347	-589	-366	-393	-595	-295	-333	-299	-258	-343	-503	58	-393	-122	-776	26	88	-597	-757	-893	-562	-352	-486	-631	-453	-811
HG2228-HT2305_at	-1051	-1251	-1264	-1689	-648	-956	-1233	-1502	-1181	-753	-806	-702	-759	-754	-747	-888	-2123	-673	-302	-1597	-764	-392	-887	-618	-932	-945	-2342	-1137	-978	-954	-1373	-656	-1509	-642	-1252	-1127	-1427	-1608
HG2229-HT2306_at	-384	-351	-463	-468	-221	-360	-361	-710	-368	-265	-329	-326	-186	-306	-284	-283	-222	-242	-288	-283	-203	-353	-404	-354	-303	-258	-486	-440	-428	-392	-513	-511	-326	-238	-336	-388	-483	-595
HG2247-HT2332_at	211	-46	406	310	129	232	389	665	348	231	40	176	88	189	95	89	164	204	154	246	266	264	330	33	308	117	-1303	167	312	318	264	179	356	190	-46	273	235	504
HG2261-HT2352_at	-242	-365	-141	-396	-257	-352	-248	-466	-441	13	-288	-491	-60	-416	-290	-298	103	-142	-230	-286	-258	-73	-189	-286	-223	-172	-301	81	-168	-220	-715	-451	-300	-187	-152	-321	-155	-454
HG2264-HT2360_at	564	278	459	362	157	-90	225	406	494	310	185	205	183	159	139	255	650	298	195	187	188	426	406	192	304	275	685	519	608	448	134	238	468	127	412	517	417	402
HG2274-HT2370_at	334	662	504	119	1006	376	173	97	975	699	433	296	475	474	1014	546	621	193	492	1438	670	257	450	724	692	601	64	28	305	28	431	383	347	313	457	476	87	-451
HG2279-HT2375_at	3447	4511	5403	3116	5082	4694	3600	1566	7315	7941	4239	3092	5214	2997	4478	1564	4414	9245	1688	6323	989	1290	2350	2800	2232	2578	3044	4023	3032	8042	4441	1096	4004	3028	8242	6771	2093	2143
HG2280-HT2376_at	1614	880	2100	1300	799	1065	1214	1127	1486	1118	900	747	821	923	591	1074	1782	929	877	1225	762	969	1136	1025	955	936	1714	1471	1255	1733	1302	819	1395	696	1170	1120	1371	2300
HG2290-HT2386_at	675	397	671	584	341	563	584	311	620	629	506	298	239	396	213	410	395	313	288	334	76	540	480	296	338	268	859	705	521	488	835	312	618	189	356	455	538	294
HG2309-HT2405_at	-103	-9	-52	-121	-70	-163	0	-89	-151	-64	36	-8	-21	-130	-46	-165	-167	-10	-54	-150	-82	-120	-132	-130	29	-78	-118	-189	38	15	-27	36	-33	-31	-9	-147	-78	-71
HG2314-HT2410_at	-101	-275	366	74	26	106	383	71	373	-32	126	132	-247	51	-19	-269	-456	-142	-22	-440	-301	300	-117	-181	119	-256	132	-237	250	461	139	248	364	66	48	138	61	-181
HG2320-HT2416_at	1267	602	1650	1010	536	266	678	709	1048	1000	814	376	636	867	431	773	994	751	671	1022	371	867	368	437	402	617	1093	722	759	745	610	543	1026	161	899	882	865	1409
HG2325-HT2421_at	1068	898	1416	858	662	753	1053	964	963	545	724	550	903	739	618	955	972	761	634	929	226	805	636	883	842	846	1362	801	663	1188	773	792	1046	380	1168	697	837	1249
HG2339-HT2435_at	-403	-504	-945	-364	-218	-403	-198	-166	-484	-281	-450	-257	-251	-171	-290	9	-543	-153	-244	-526	-268	-422	-416	-375	-181	-280	-230	-213	-480	-128	-674	-505	-485	-87	-330	-490	-406	-752
HG2415-HT2511_at	154	452	464	232	421	645	99	460	747	408	466	343	241	567	350	152	357	162	200	635	432	223	526	486	162	131	26	227	214	452	516	528	465	287	430	285	134	459
HG2416-HT2512_at	-110	39	-98	-6	-21	-39	-55	-139	-60	-43	-17	-30	-24	63	51	43	-45	0	101	61	111	-96	-49	-58	54	6	-240	-86	4	-87	-11	-32	-29	-13	-7	-53	-58	-86
HG2417-HT2513_at	-168	68	5	61	-13	-128	-129	139	-28	42	24	-20	-102	-78	28	13	22	-106	72	158	-74	-34	119	-66	70	-59	-23	-14	-120	15	228	95	6	65	27	61	-20	123
HG2442-HT2538_at	225	223	500	78	147	135	218	46	190	152	173	10	136	258	72	184	117	258	184	154	238	391	172	212	96	142	356	227	302	330	91	417	346	111	137	79	179	155
HG2460-HT2556_at	-56	-9	22	19	0	-83	-6	140	-88	31	55	-27	-23	16	-40	-12	-96	23	-2	-6	-29	-15	89	-25	37	57	-1	-96	-57	-25	59	13	87	-57	10	-47	-16	182
HG2463-HT2559_at	498	478	387	362	746	517	367	403	464	689	1229	1780	334	304	334	413	474	282	230	819	442	683	645	830	579	252	317	524	262	1802	779	799	709	699	541	779	731	1299
HG2480-HT2576_at	345	442	355	282	332	268	341	358	485	282	229	162	164	356	163	224	628	378	320	647	396	342	222	443	277	364	605	106	259	382	281	402	496	118	576	333	593	380
HG2492-HT2588_at	-641	-394	-1084	-972	-18	-915	-962	-1109	-545	-509	-294	-629	224	-352	-417	-212	-849	-301	25	-323	-578	-472	-782	-437	-274	-20	-921	-224	-593	-712	-787	-865	-165	-97	-652	-776	-551	-487
HG2507-HT2603_at	-27	-93	-166	-95	5	21	193	-64	44	-60	-85	-68	-61	-29	-35	-194	-133	-152	-345	-201	102	-53	-96	-185	-19	-63	-131	-1	-115	-132	9	182	-139	-58	-50	-176	-95	85
HG2525-HT2621_at	436	679	632	710	377	410	635	535	924	462	446	166	287	392	324	334	744	124	255	309	431	653	425	475	446	268	593	687	807	606	203	617	612	374	856	595	355	1011
HG2530-HT2626_at	-127	-99	-222	-51	22	-44	-72	-77	-95	-32	-36	-2	-137	-77	3	-13	-15	-99	-86	-54	41	-71	24	-87	1	-43	-64	-134	-19	-210	-7	-44	-58	1	-335	-136	1	-67
HG2538-HT2634_at	65	104	127	154	61	46	119	251	82	65	43	48	62	72	51	54	208	80	83	66	86	100	153	91	38	132	225	129	72	73	113	97	67	77	137	43	112	81
HG2566-HT4867_at	2509	1769	3472	2740	1354	2144	3053	3689	3202	2154	1726	1813	1357	1654	1459	1370	1812	1493	1520	1972	853	2543	2241	1023	1370	1514	3166	2436	2594	2607	3080	2462	2418	1594	1628	3055	3028	3936
HG2573-HT2669_at	170	188	54	167	113	99	104	-239	146	108	79	61	119	179	110	84	124	10	117	113	94	132	216	132	140	136	206	192	93	214	64	190	64	2	116	171	123	151
HG25930-HT26386_at	-7	65	-30	-296	242	126	505	10	176	108	-461	-208	-178	68	-140	-78	70	-192	-32	-162	-204	-44	165	-380	-398	207	197	291	189	-444	-554	-304	-112	-230	27	143	-389	-441
HG2602-HT2698_at	39	-91	290	128	83	144	124	631	288	2	6	133	-180	-18	93	174	-41	95	45	-34	-32	-92	32	61	106	5	799	223	300	19	338	112	97	70	48	146	92	328
HG2604-HT2700_at	-256	-329	-305	-540	-131	-163	-443	-206	-308	-36	-32	-323	55	-268	-647	-262	-36	124	-116	3	54	-172	-298	218	-328	25	-336	-90	-331	-304	-699	-255	148	-6	-373	-397	240	-407
HG2614-HT2710_at	251	345	477	349	270	46	289	293	266	338	240	140	319	220	263	387	73	244	178	412	181	265	360	196	227	310	395	525	43	415	149	190	264	131	196	408	510	542
HG2662-HT2758_at	-987	-535	-1122	-1023	-318	-844	-1364	-859	-848	-873	-363	-386	-202	-590	-565	-745	-1857	-491	-622	-233	-97	-396	-328	-820	-338	-237	-873	-669	-1146	-989	-1000	-929	-755	-399	-1137	-1273	-1339	-1537
HG2663-HT2759_at	98	91	213	20	75	21	126	121	123	44	84	-10	68	14	46	140	294	121	86	-16	-22	39	-81	7	12	147	37	105	26	117	3	-42	85	6	110	119	98	231
HG2668-HT2764_at	608	469	1097	721	453	487	756	772	716	758	551	308	572	550	443	564	861	640	508	732	333	634	535	626	518	331	869	802	608	890	759	414	822	275	720	803	777	942
HG2686-HT2782_at	-128	-187	-91	-121	71	-170	-144	-58	-178	-102	-56	-103	-46	-64	0	-121	-99	8	-92	-37	-37	-78	-144	-102	-31	-23	-71	-125	19	-195	-115	-43	-74	-75	-196	-179	-55	-79
HG2689-HT2785_at	-162	-224	-200	-108	-60	-119	-48	-166	-267	-132	-145	-247	-151	-202	-143	-208	-94	-57	-213	-450	-137	-231	-231	-126	-186	-181	-239	-232	-79	-303	-364	-405	-211	-153	-340	-261	19	-328
HG270-HT270_at	-275	-169	-302	-235	-103	-216	-152	-164	-259	-164	-180	-148	-129	-69	-84	-138	-83	-137	-107	-52	-66	-92	-174	-216	-197	-67	-217	-296	-226	-309	-367	-299	-256	-70	-210	-194	-178	-368
HG2706-HT2802_at	-82	-62	-205	-118	-79	-46	-134	-100	-215	-147	-91	-112	-94	-138	-59	-59	-143	-28	-28	-58	-102	-73	-32	-179	-70	-77	28	-74	-192	-141	-175	-133	-184	-101	-118	-57	4	-281
HG2707-HT2803_at	-349	-338	-547	-176	-236	-435	-341	-509	-247	-450	-156	-139	-56	-323	-161	-375	-500	-261	-239	-43	-172	-275	-233	-227	-178	-345	-874	-578	-812	-220	-708	-190	-498	-173	-322	-312	-246	-196
HG2709-HT2805_at	124	256	336	186	242	366	312	412	333	121	53	51	134	347	299	183	54	129	38	365	189	81	-11	162	186	167	97	201	406	306	86	11	181	30	92	289	282	-15
HG2714-HT2810_at	48	-65	15	86	55	-106	84	-13	31	70	39	-15	16	-79	47	87	-76	57	22	-54	57	122	-74	45	94	94	-136	-36	-64	26	126	101	86	65	-405	-98	-79	116
HG2715-HT2811_at	1233	826	1307	960	386	938	873	941	1193	413	942	359	961	1080	341	469	715	698	662	1148	378	878	689	702	905	375	1140	777	1031	948	1462	1245	1252	287	804	633	1178	2130
HG2723-HT2819_at	-23	-36	-261	-240	-68	-115	-149	-157	-142	-125	-152	-130	-37	-131	-11	-125	-190	-24	-37	-29	-68	-121	-34	-169	-108	4	23	-89	-108	-172	-318	-95	-186	-91	-131	-290	-187	-293
HG2724-HT2820_at	-963	189	-720	-1019	-374	-364	-1090	-334	-778	677	-197	80	-259	-475	-130	-666	-916	-407	-442	-139	713	226	-77	-727	596	-71	-1076	150	-1091	456	766	2275	1186	432	1159	-247	-321	810
HG2755-HT2862_at	-208	-155	-286	-153	-88	-177	-203	-38	-183	-129	-158	-146	-186	-174	-98	-108	-226	-152	-152	-254	-109	-194	-98	-122	-76	-46	-162	-181	-156	-179	-193	-165	-109	-54	-241	-163	-278	-370
HG2788-HT2896_at	1215	2424	1253	1219	1390	947	697	655	4641	795	1350	1691	887	2764	969	787	1284	783	557	1002	518	447	522	972	769	1370	729	1822	1555	10319	3999	769	1595	1795	10452	2325	1548	2920
HG2796-HT2904_at	316	-14	15	315	60	280	228	106	314	175	172	110	0	43	22	143	-10	0	75	39	121	69	269	-15	117	-14	563	426	329	28	-5	128	118	37	33	188	460	262
HG2810-HT2921_at	293	205	245	476	150	183	846	188	141	175	168	93	187	181	159	188	574	186	129	70	131	122	134	1339	177	211	337	236	302	307	408	552	322	836	659	270	338	324
HG2825-HT2949_at	366	296	84	606	423	167	608	328	121	119	21	87	241	302	256	108	942	80	80	444	-138	111	49	296	155	124	327	257	91	75	49	-247	140	2	8	439	355	-140
HG2855-HT2995_at	1311	1696	1624	2585	3211	874	1308	727	3006	3219	2168	590	2607	1674	2249	2164	2083	688	1878	3497	2516	275	1405	2366	2009	1663	988	702	521	426	760	643	815	516	2510	570	494	385
HG2873-HT3017_at	18100	23566	22382	23118	22720	18614	18842	22525	21840	20047	22786	22750	23136	22147	21947	21319	21486	20777	22334	19530	31569	24404	23216	23707	24663	20534	24656	23949	21088	20849	22603	21760	22073	26321	22318	24218	22886	24219
HG2874-HT3018_at	371	731	577	528	505	521	589	539	1320	844	308	255	713	585	789	437	903	627	299	543	1113	307	573	526	166	554	485	580	266	651	404	469	460	261	340	567	592	543
HG2936-HT3080_at	37	36	23	68	74	5	62	185	91	26	-11	83	55	60	79	26	96	91	44	66	-29	136	134	30	118	88	87	73	-14	37	79	36	133	-1	51	30	287	17
HG2992-HT5186_at	18	729	-18	-151	323	220	-383	-757	580	223	388	67	77	288	262	191	562	277	99	818	342	213	476	51	706	332	510	407	252	579	130	193	99	151	401	-308	418	248
HG3039-HT3200_at	1833	2334	2048	2246	1302	1207	2592	1388	1636	1171	838	1618	1990	807	876	1425	4133	1959	1701	1795	-53	1578	1584	1602	1689	1405	1403	2000	1305	2248	2013	1306	2228	22	2429	2273	2312	2714
HG3063-HT3224_at	-387	-298	-280	-362	-282	-289	-319	-119	-222	-137	-200	-198	-152	-163	-158	-280	-281	-96	-226	-156	-208	-372	-237	-291	-150	-232	-417	-317	-271	-167	-265	-263	-285	-111	-230	-408	-204	-412
HG3088-HT3263_at	81	378	148	110	267	65	226	229	174	99	183	117	177	146	195	142	201	14	125	904	72	37	138	200	238	60	-7	161	74	88	155	98	121	74	56	91	131	14
HG3104-HT3280_at	-1289	-438	-1795	-2177	-683	-1285	-1952	-1652	-938	-980	-658	-1244	-816	-404	-837	-965	-1786	-572	-965	-246	-709	-1133	-1210	-887	-1156	-614	-2685	-1348	-1243	-1211	-2289	-509	-1452	-768	-2011	-1594	-1523	-1575
HG311-HT311_at	7559	12458	9550	8056	12110	5729	5452	4497	14635	7447	6251	8181	5237	9273	10051	8534	5963	10393	6126	22543	12697	9304	6873	8861	10993	7501	8450	8285	6667	6750	11471	8285	10620	10430	10273	7238	6686	7610
HG3111-HT3287_at	-21	27	-39	40	67	-7	-16	-20	-127	18	-19	-43	14	31	89	13	-47	-19	-7	12	54	-142	-45	-32	7	9	-15	-78	-57	-34	-13	-24	-58	-26	-98	-77	-36	-118
HG3117-HT3293_at	-201	-114	-367	-238	-161	-156	-304	-190	-276	-309	-160	-179	-187	-156	-160	-263	-239	-171	-246	-261	-154	-311	-224	-102	-212	-220	-208	-338	-238	377	-90	-214	-250	-162	153	-252	-93	-200
HG3123-HT3299_at	95	98	210	182	32	231	230	227	179	84	81	-31	143	-88	44	102	2	-34	63	164	136	196	70	-133	123	-50	-50	-180	-14	299	253	-9	153	-46	-102	325	154	402
HG3132-HT3308_at	65	78	28	-138	94	-14	-10	-2	30	7	12	57	29	58	59	48	-9	71	79	17	1	-54	26	-31	6	15	-23	44	-2	58	59	89	55	33	-58	0	-1	64
HG3137-HT3313_at	-68	-107	-119	-177	-51	-87	-122	-80	-45	-96	-72	-119	-38	-9	-63	-26	-51	32	-54	0	-54	-65	-41	-4	-75	-45	-120	-123	-151	-61	-101	-63	-69	-38	-98	-185	-58	-49
HG315-HT315_at	420	124	247	319	114	250	482	268	340	193	189	232	87	232	131	248	83	264	126	107	34	342	241	170	66	78	132	285	295	406	326	65	214	-53	97	438	493	504
HG3162-HT3339_at	741	497	1005	846	571	901	732	958	672	746	833	880	691	851	451	735	495	558	1013	835	499	827	778	464	293	476	1015	1286	976	727	1161	641	1022	508	930	1216	1493	1676
HG3175-HT3352_at	347	351	343	650	205	391	547	223	305	392	11	267	209	208	83	364	70	116	263	107	188	238	378	354	236	237	966	111	187	596	161	78	347	61	553	468	562	168
HG3214-HT3391_at	20707	20221	23830	20870	20273	25237	25070	17433	19280	22809	22984	22897	21275	21518	18258	21385	15782	20254	21606	15734	26210	26688	27307	24278	20606	20810	22897	21305	21463	22782	21281	23316	19216	18121	19628	22101	21521	20872
HG3227-HT3404_at	254	263	213	355	313	176	139	473	223	164	101	451	177	49	-11	422	80	391	138	132	520	277	640	706	329	651	477	220	-24	452	2	-4	459	138	-9	134	320	601
HG3231-HT3408_at	320	12	325	37	-32	85	228	194	247	175	89	-24	-30	228	-98	293	-5	105	239	-127	108	108	246	110	173	39	230	607	79	249	147	232	319	65	81	232	252	361
HG3248-HT3425_at	57	50	123	133	30	-28	152	169	26	83	48	-12	52	58	25	80	80	65	48	-39	33	51	115	129	52	87	54	131	125	137	115	45	127	55	20	69	24	32
HG3254-HT3431_at	263	210	318	184	234	120	173	232	271	178	136	130	187	197	180	336	514	180	150	260	176	151	176	239	135	219	353	329	139	267	380	349	370	206	391	294	383	439
HG3255-HT3432_at	484	388	481	785	233	440	435	605	609	333	278	408	336	364	175	487	666	209	247	474	448	273	587	369	283	225	788	497	418	457	505	540	355	235	365	605	704	635
HG3264-HT3441_at	118	-94	90	115	-174	181	144	-710	66	78	-42	2	-111	-54	-100	121	-44	-115	-392	-55	-402	-442	-250	-243	-234	-427	39	-319	-180	-286	-673	-201	80	-238	-21	66	62	-220
HG3286-HT3463_at	-182	-142	-18	394	-129	-350	-275	1004	704	500	-521	-462	514	731	91	835	462	230	333	864	490	-340	-389	759	180	791	-372	788	709	262	236	746	377	709	-342	-877	-129	546
HG3288-HT3465_at	170	46	145	201	83	42	112	223	104	73	112	94	60	151	32	86	146	46	123	171	-216	184	66	177	106	79	158	67	185	98	186	196	161	141	93	98	241	199
HG3299-HT3476_at	-440	-476	-606	-660	-370	-371	-529	-605	-591	-258	-482	-277	-427	-529	-446	-286	-677	-482	-295	-475	-254	-464	-317	-412	-381	-362	-749	-640	-454	-555	-449	-311	-624	-267	-440	-591	-666	-867
HG33-HT33_at	12801	15610	12642	13815	18906	8129	16562	12448	16869	14319	15791	20751	20684	15479	15934	13564	16902	13182	13508	16786	19284	12958	12805	15007	16465	14983	19145	18896	18412	14032	17149	14263	17246	17142	15318	16410	14178	17788
HG331-HT331_at	-90	-117	-172	-133	-160	-172	-115	-20	-167	-222	-178	-76	-184	-117	-97	-83	-305	-143	-136	-131	-83	-200	-89	-133	-107	-130	-34	-122	-298	-238	-67	-99	-68	-111	-181	-180	-90	-201
HG3313-HT3490_at	-231	-90	-212	-111	39	-181	-223	-260	-87	-62	-71	-90	-35	-144	-62	-19	-196	-182	-98	-36	-67	-234	-100	-88	-50	-77	-226	-127	-324	-39	-68	-74	-20	38	-58	-211	-92	-123
HG3344-HT3521_at	381	404	238	439	309	293	359	106	355	-44	47	181	360	351	24	49	312	210	141	530	-32	171	429	35	112	94	463	461	-50	876	652	628	405	107	743	-83	172	448
HG3345-HT3522_at	-62	-91	-36	-107	-24	-103	-129	-19	-49	-176	-69	-96	-87	-128	-140	-96	-265	-62	-92	-122	-71	-138	-127	-77	-81	-8	51	-160	-81	-201	-17	-73	-121	-87	-217	-175	-69	-286
HG3355-HT3532_at	2307	1508	2488	2484	864	1331	2461	2081	1568	1333	847	732	1327	1249	646	2036	2293	1505	1242	2241	557	1794	1278	1499	766	1666	2883	2054	1825	2363	1290	1288	1827	488	945	2319	1790	3314
HG3364-HT3541_at	19899	22408	23054	22312	22697	19133	19288	13009	20947	21263	22476	23700	20523	22500	20416	23722	16652	23999	25492	18327	30075	23281	22031	23648	20841	23139	22650	23187	25320	21628	23198	23869	21146	23424	19087	21469	20247	20561
HG3369-HT3546_at	-84	49	-50	68	21	8	-104	77	-37	45	-2	12	-157	-47	-37	109	-122	-39	18	63	-143	13	3	-233	-23	-71	84	32	-271	-13	65	-16	-12	-2	56	15	-86	-111
HG3400-HT3579_at	-785	-759	-1531	-923	-650	-857	-954	-845	-822	-870	-624	-684	-757	-676	-782	-768	-650	-689	-673	-876	-427	-859	-754	-500	-835	-634	-1292	-862	-687	-788	-1506	-1081	-833	-595	-1060	-998	-971	-1688
HG3405-HT3586_at	110	79	27	74	46	-8	11	44	52	42	63	-37	31	28	22	113	40	79	31	93	-84	18	47	41	36	90	76	157	-4	62	67	126	76	83	41	22	187	155
HG3415-HT3598_at	135	110	157	251	49	277	203	-61	239	101	178	50	79	136	-5	401	97	-23	46	-38	-81	154	100	172	98	1	112	22	76	45	103	242	39	47	128	319	174	69
HG3432-HT3618_at	141	136	265	-37	192	-48	95	-175	428	157	-36	60	283	59	27	18	259	103	250	229	53	32	9	180	-26	-149	21	-51	0	170	237	62	67	-49	126	-102	112	167
HG3432-HT3621_at	-23	32	138	11	68	48	-6	143	148	68	124	8	124	36	-33	81	131	32	27	113	66	58	26	142	60	60	367	14	28	109	-23	111	18	7	-85	-7	12	-4
HG3454-HT3647_at	393	413	493	414	291	392	712	473	317	577	279	303	350	594	278	360	327	305	330	357	238	337	378	465	264	482	962	601	678	796	622	398	387	175	600	693	819	804
HG3477-HT3670_at	-725	-451	-955	-937	-406	-124	-1332	-778	-1290	-556	-819	-316	-395	-537	-323	-433	-602	-491	-461	-363	-347	-529	-588	-664	-477	-491	-981	-829	-454	-410	-871	-651	-775	-542	-168	-296	-605	-1553
HG3492-HT3686_at	2434	1846	2715	2161	1065	1557	2144	1856	1985	1712	1897	1438	1797	1770	1073	1821	2655	2061	1197	3375	2342	2057	1548	1927	2255	2355	3609	1976	630	2587	1644	1682	2011	760	2163	1856	1705	3094
HG3494-HT3688_at	223	1074	148	-53	353	421	102	28	272	367	88	426	220	213	130	30	323	-38	102	1070	199	-171	117	-132	395	290	-39	80	149	2670	2327	460	2972	1017	3369	230	861	2236
HG3495-HT3689_at	-123	-168	108	8	52	-60	-188	-139	-185	-159	-160	-81	-78	-114	-49	-186	-228	-46	181	355	33	-19	-205	-109	172	-83	-248	-179	-67	-81	232	641	-113	74	110	-138	-215	235
HG3502-HT3696_at	-14	-11	253	13	20	-51	110	4	10	-8	52	99	4	24	9	24	-45	35	-31	5	31	-60	-49	-118	-36	65	61	-49	-108	62	140	-80	-7	1	-45	103	-12	53
HG3510-HT3704_at	21	68	17	59	63	-48	28	118	139	12	-83	40	2	89	46	-24	313	29	-23	48	-31	-37	39	59	-12	77	244	-65	0	116	10	93	103	-6	144	-62	4	51
HG3514-HT3708_at	4281	7832	5474	4225	5452	2950	2659	2635	8516	4536	5841	3509	5468	5232	4294	3221	10913	2338	3202	7814	2086	3771	1886	3467	3644	4558	2345	5637	3354	7061	5296	2487	4044	4436	7580	7093	6403	5319
HG3517-HT3711_at	76	-28	200	170	41	165	168	244	133	-33	82	93	-17	87	-71	66	124	97	46	-295	44	57	-32	39	25	-21	219	59	192	359	28	148	194	-21	182	184	91	246
HG3521-HT3715_at	830	1302	2098	1039	1607	832	488	1439	2343	1056	1175	479	827	1278	1109	970	2394	482	686	2535	228	625	545	945	895	350	597	847	343	1427	1412	627	1360	1198	2152	684	1224	1768
HG3548-HT3749_at	44	207	61	154	252	334	-73	-446	988	239	147	127	-20	-138	338	142	731	30	101	537	633	85	68	293	208	68	-248	-72	122	336	44	-102	277	51	33	-7	368	173
HG3549-HT3751_at	24223	21103	22425	21932	23271	18656	16142	17742	22447	24062	23786	26879	27162	21210	20978	22743	21766	21607	22198	22274	6578	25044	20805	21634	21851	24751	23303	21513	19688	20721	21692	20693	20803	20488	22054	21572	18664	21921
HG3566-HT3769_at	2639	1081	3472	3414	1403	1708	2764	1836	2318	1410	1093	1320	1886	967	1473	1824	2925	1694	1369	2185	1705	1902	1472	2521	1544	2055	2627	2880	2702	3210	2099	1699	1833	1339	1765	2404	2162	3979
HG3570-HT3773_at	-341	410	-20	-1107	-327	-1132	-1255	-647	265	-780	-721	-392	-457	-91	-350	-571	18	-27	-479	-681	324	-745	-252	-147	-165	-15	115	-419	-490	-1197	373	-205	193	-107	-169	-1383	-1177	453
HG3578-HT3781_at	479	654	496	1138	249	787	620	629	499	649	333	561	459	820	846	567	928	399	347	640	592	655	995	354	506	400	805	362	331	703	888	517	304	275	226	497	841	1032
HG358-HT358_at	622	606	747	580	267	609	867	857	636	350	383	294	360	505	306	358	876	383	509	716	278	493	607	396	429	395	943	626	978	545	843	719	603	512	689	756	681	1305
HG3627-HT3836_at	363	229	574	429	72	483	299	200	561	83	391	237	143	215	105	-42	164	131	147	229	152	545	144	-75	-7	44	264	-45	452	634	56	-228	411	-25	314	277	535	-20
HG363-HT363_at	853	380	1750	661	569	839	514	787	607	118	467	494	173	828	206	379	300	364	563	775	84	737	279	501	726	585	973	829	543	1045	1007	965	523	39	760	855	1138	957
HG37-HT37_at	179	189	286	215	252	200	102	49	140	148	295	24	138	195	207	153	191	26	62	95	211	238	77	153	72	1	97	190	62	138	26	42	13	70	224	181	146	112
HG3733-HT4003_at	-198	-77	-372	-102	-103	-211	-119	-149	-92	-60	-156	-30	-200	-298	-146	-112	-155	-186	-32	-13	-358	-74	-87	-243	-283	-200	-103	-325	-663	-89	-144	-72	-1	-143	-79	-291	-151	-270
HG3740-HT4010_at	449	594	735	707	309	602	472	434	407	118	221	125	101	542	239	320	483	542	94	237	62	139	438	366	406	329	690	568	108	723	501	417	398	93	389	359	395	985
HG3748-HT4018_at	32	130	234	302	527	270	134	-44	160	182	-22	15	195	548	320	-5	267	77	214	466	-122	51	212	921	146	23	25	-156	-100	-150	-167	270	61	-39	40	238	126	-123
HG3790-HT4060_at	-40	-124	-164	-177	-102	-124	-349	-113	-49	-148	-35	-107	-125	-110	-68	-93	-45	-67	-73	-148	-168	-94	-165	-94	-55	-128	-317	-150	-98	-152	-328	-152	-70	-51	-186	-147	-174	-191
HG384-HT384_at	9070	10080	8602	10631	10013	7576	7952	3054	10075	7915	10758	8073	9504	10811	5935	10336	6060	10144	10014	12858	15248	9141	8705	11627	7298	9225	8950	11390	9551	7417	10724	11413	10045	6015	10342	8469	10522	10228
HG3872-HT4142_at	-131	-97	-224	-183	-1	-115	-373	35	-112	-182	-170	-125	-185	-194	-100	-106	-126	-39	-82	-117	-17	-196	-125	-23	-135	-185	-150	-206	-93	-324	-78	-129	6	-107	-192	-206	-283	-111
HG3884-HT4154_at	83	184	-4	-29	0	-149	-317	-22	186	-114	227	40	10	10	-188	34	293	39	-58	281	186	-36	-186	-18	-81	66	173	-413	-351	268	-237	76	-4	29	-526	-198	-261	134
HG3893-HT4163_at	25	109	11	-102	5	19	70	277	76	194	53	109	32	134	11	111	252	73	-4	110	-9	-65	53	58	131	96	-12	59	57	32	178	116	98	-26	201	204	182	-112
HG3897-HT4167_at	146	-21	75	10	-59	28	-100	127	11	112	-57	-51	37	3	-35	299	-55	28	7	233	-29	-56	-41	-30	28	58	29	11	-45	-75	86	148	2	57	-8	-36	11	83
HG3930-HT4200_at	165	123	133	-151	52	67	25	83	250	12	56	21	-33	-63	-70	44	95	-78	20	6	-148	-19	178	-7	18	42	203	-7	38	-26	135	118	-133	-49	88	82	-25	-17
HG3934-HT4204_at	26	454	122	582	18	554	154	440	379	501	80	350	327	238	335	298	917	339	250	535	161	14	518	514	49	568	434	46	163	83	130	130	-3	266	543	644	135	311
HG3936-HT4206_at	276	226	735	260	401	197	42	281	241	233	310	211	178	251	364	439	415	435	310	397	684	243	229	531	406	357	322	185	478	150	285	422	172	223	-9	107	246	433
HG3942-HT4212_at	-605	-987	-1015	-1033	-155	-858	-1107	-911	-886	-346	-570	-707	-531	-706	-464	-336	-476	-439	-395	-311	79	-554	-944	-449	-368	-438	-1502	-53	-553	-1112	-999	-383	-708	-379	-756	-1117	-976	-407
HG3945-HT4215_at	-364	-235	-707	-325	98	-528	-305	-913	-372	-153	-168	-365	-70	-403	-131	-31	-271	-97	18	544	-298	-155	-379	-224	-246	-244	-868	13	-76	-280	-345	-448	124	155	-2	456	22	-459
HG3962-HT4232_at	-283	-659	-945	-931	-304	-554	-1193	-806	-839	-361	-333	-559	-295	-331	-260	-307	-893	-314	-277	-408	-204	-719	-1025	-789	-339	-381	-1006	-894	-1041	-505	-1029	-704	-825	-279	-750	-744	-560	-1154
HG3971-HT4241_at	424	188	501	217	150	268	331	314	358	221	126	229	158	256	143	190	161	229	143	259	199	275	104	162	167	124	289	257	79	43	261	155	94	34	192	368	332	362
HG3976-HT4246_at	167	95	78	213	64	-10	173	214	144	60	37	86	92	143	146	160	167	95	119	70	-6	49	75	95	49	146	181	83	113	44	181	72	98	29	127	82	98	131
HG3985-HT4255_at	-103	27	-372	-108	-147	-131	-184	14	-74	20	-95	-63	-113	-172	1	-109	-82	-138	6	-66	-82	-65	-189	-56	-117	-42	50	-172	156	-125	26	-52	-98	31	-20	-207	-107	-24
HG3987-HT4257_at	-748	-197	-327	59	83	-170	77	380	680	144	140	-201	354	-137	477	110	1010	599	408	411	732	104	-341	-214	-60	-173	1977	544	-4	802	-902	-266	-559	-363	302	-20	129	394
HG3989-HT4259_at	181	37	-156	-71	76	-88	-45	-127	-89	101	-35	28	-104	76	0	-54	26	83	21	-127	-16	88	62	103	-25	-2	-23	-11	100	3	-62	-56	-88	-81	-68	-96	76	-31
HG3992-HT4262_at	153	24	95	413	148	154	25	341	20	-142	194	218	91	112	263	-212	98	108	59	-183	62	37	150	71	361	-185	-301	-14	129	-5	336	219	19	114	274	427	397	84
HG3993-HT4263_at	-601	-494	-606	-607	-444	-339	-663	-518	-584	-358	-359	-461	-393	-484	-500	-405	-463	-263	-382	-702	-323	-422	-583	-573	-394	-477	-583	-536	-557	-608	-533	-375	-515	-322	-612	-580	-645	-524
HG3994-HT4264_at	967	372	755	1023	400	314	998	473	510	512	372	303	475	328	361	585	511	385	325	602	524	404	414	517	561	522	619	495	786	330	1108	656	475	344	289	485	582	838
HG3995-HT4265_at	1574	778	305	1334	891	1109	1369	946	419	1140	880	924	811	1047	833	1179	780	935	705	463	802	1319	1255	987	993	943	1054	1338	1257	-167	-106	1046	472	506	1057	1542	378	1003
HG3998-HT4268_at	51	-160	-156	-151	-14	-202	15	-19	116	-79	-80	113	-68	61	50	92	-27	-1	-32	13	172	60	-70	-32	-58	12	-54	-93	-72	-212	-93	-89	26	-67	-172	-66	-216	-101
HG3999-HT4269_at	-777	-592	-1242	-1042	-339	-661	-1001	-821	-758	-722	-557	-622	-869	-497	-603	-583	-822	-435	73	-41	-673	-360	-568	-477	-301	-663	-1326	-647	-411	-778	-41	-252	-516	-193	-837	-960	-748	-858
HG4018-HT4288_at	513	376	174	133	119	80	248	293	495	423	340	182	246	315	57	275	430	163	500	748	142	240	140	203	237	125	441	475	175	522	918	743	256	287	480	329	569	1300
HG4036-HT4306_at	2246	1844	2967	1715	856	2165	2095	758	1135	1204	989	781	967	2186	1061	974	959	1694	475	2426	888	1323	1333	1215	685	1544	3195	3251	1348	1260	1203	1865	929	233	904	1211	2072	1877
HG4051-HT4321_at	9	5	-75	-95	-8	-71	-159	-89	19	21	99	-79	13	4	34	-55	78	81	3	95	12	52	18	-19	59	91	-43	-27	-187	-126	139	34	-8	-27	-112	-27	10	139
HG4052-HT4322_at	-219	-202	-158	-220	37	-204	-132	182	-86	-86	-161	-31	-43	-123	-30	78	-7	41	32	-128	16	-98	-317	27	43	-30	-337	-35	-33	-100	-201	-63	81	-38	-93	-243	-210	-369
HG4058-HT4328_at	17	4	-54	29	-28	40	-13	1	24	4	-13	-2	5	-2	-13	36	122	14	28	-61	42	22	-13	-58	-86	-20	-9	4	12	-107	212	111	84	444	-52	66	9	-35
HG406-HT406_at	351	378	312	369	170	435	403	452	395	283	195	241	366	298	383	647	535	384	409	471	287	534	391	423	309	377	270	349	346	382	848	419	522	423	314	266	428	635
HG4068-HT4338_at	395	402	106	1463	-143	277	189	175	399	-157	214	366	230	42	506	-180	519	178	145	388	712	-56	685	-267	841	213	347	-250	168	-322	130	-162	-51	257	226	302	264	714
HG4073-HT4343_at	665	677	1447	549	605	577	475	275	2004	810	791	346	844	732	696	637	593	710	393	837	614	381	495	836	413	589	513	479	367	555	546	575	476	330	607	622	444	453
HG4074-HT4344_at	447	314	923	403	608	537	213	124	838	265	474	185	1174	591	1418	346	736	555	462	624	339	188	347	639	225	389	372	147	144	298	446	307	524	438	102	350	162	611
HG4102-HT4372_at	242	134	153	473	354	192	198	245	256	107	98	116	174	165	319	181	525	150	133	196	32	173	102	264	156	151	223	235	226	171	266	202	188	13	196	139	326	225
HG4114-HT4384_at	679	650	975	866	469	736	821	907	942	580	523	505	536	595	441	555	1242	543	463	348	605	738	583	716	441	461	1162	949	848	723	760	750	903	251	575	740	831	1229
HG4126-HT4396_at	117	15	94	161	7	44	87	148	97	-22	-26	12	157	260	282	-124	337	0	14	634	178	61	47	135	25	8	126	-133	36	-50	-23	-103	-37	-41	-14	2	19	-18
HG4128-HT4398_at	-263	-67	136	-209	-103	209	-110	-311	125	549	111	-125	-138	-51	-34	-62	-136	-85	-134	-255	-48	-139	210	-23	-135	-88	-179	-122	-122	-207	-302	-195	-87	-51	-188	-364	-86	-361
HG4144-HT4414_at	-19	-36	-127	-208	-112	-35	-80	-55	-35	-97	8	-47	-91	-85	-8	-86	-100	-51	-109	-118	-81	2	-9	-68	-69	-21	4	-110	-31	-50	-110	-59	-88	-59	-306	-36	-82	-79
HG415-HT415_at	-136	93	-512	-565	-79	-261	-421	-503	116	-252	-13	-262	194	-297	-120	-191	194	330	-229	-178	-454	-69	-298	-160	126	-284	-272	-283	-336	-76	-185	-65	-359	-137	246	58	-321	-279
HG4157-HT4427_at	152	77	182	106	213	142	117	97	148	71	33	110	176	121	126	147	159	116	91	268	112	109	98	170	135	111	115	158	84	119	120	36	137	39	79	61	101	153
HG4165-HT4435_at	-74	21	-128	-160	106	-88	-65	-175	77	-3	73	15	16	-27	68	-135	-6	-3	6	-43	129	-26	-138	-80	-14	-13	-181	49	-64	34	-111	-176	0	95	12	9	-27	55
HG4167-HT4437_at	618	352	536	320	316	394	458	524	351	403	360	171	291	316	312	419	457	276	269	444	152	394	180	482	300	413	356	562	420	572	684	742	362	87	324	486	345	822
HG4178-HT4448_at	225	159	126	114	73	654	215	119	135	112	112	127	70	174	104	139	40	10	-176	48	-12	27	353	77	176	93	208	251	91	120	154	-110	71	113	132	122	700	151
HG4185-HT4455_at	334	131	364	180	172	40	184	214	225	74	180	84	153	171	96	138	215	156	98	79	58	170	197	252	122	194	162	200	192	202	239	232	195	50	43	162	152	271
HG4188-HT4458_at	-350	-201	-619	-216	-340	-362	-389	-352	-349	-147	-312	-251	-211	-316	-152	-190	-121	-288	-263	-168	-209	-290	-410	-355	-173	-120	-186	-395	-413	-379	-482	-225	-489	-145	-141	-557	-385	-460
HG4194-HT4464_at	-202	14	474	105	116	26	-13	-112	57	15	10	-194	-158	-16	-83	128	107	16	95	66	58	-45	-254	-334	59	-157	-98	289	-204	-19	-120	82	-305	33	-38	-138	-33	-126
HG4234-HT4504_at	315	136	325	224	123	151	443	8	260	83	137	83	71	39	88	184	109	343	23	124	-89	96	180	140	161	221	261	222	-96	198	84	445	295	81	464	158	191	492
HG4243-HT4513_at	286	553	905	372	76	263	233	158	617	327	300	191	239	179	353	526	362	376	99	460	231	445	129	363	158	334	1095	316	127	580	115	687	347	436	195	228	199	751
HG4245-HT4515_at	-19	11	-33	-40	-47	0	-52	-35	0	-36	-49	0	-11	1	-6	-74	-42	-4	6	20	-94	2	-89	-15	-24	-13	-18	-26	-86	-23	-5	-13	2	19	-229	1	-84	-61
HG4258-HT4528_at	-129	124	85	79	90	-165	-23	-106	98	351	97	20	123	-149	36	136	42	49	118	383	-4	3	131	-104	44	43	147	-7	-108	-146	60	122	117	115	56	-71	75	-61
HG4263-HT4533_at	-145	-71	-209	-287	-36	-40	-277	-107	-121	20	-127	-76	-73	4317	-55	-162	-310	-54	-13	-96	-89	-95	-191	-232	-93	-102	-208	-128	-173	-263	-231	-102	-138	-94	-159	-215	-256	-291
HG4272-HT4542_at	936	578	1096	688	315	602	897	1193	866	747	745	525	666	723	593	754	1343	670	466	986	460	646	856	776	720	645	1242	971	788	1060	934	679	843	484	699	949	965	1175
HG429-HT429_at	32	10	66	1	9	71	3	209	39	12	95	63	2	90	39	26	47	29	-10	-28	32	87	36	89	23	28	68	39	-21	-17	38	119	75	-26	36	-1	19	50
HG4297-HT4567_at	928	3045	1829	822	1681	1015	448	461	1551	1002	1647	600	890	1406	1717	735	1734	2624	661	3278	2361	517	750	1381	600	574	445	606	257	1155	1194	892	799	1654	1492	1037	665	637
HG4310-HT4580_at	-255	-195	-471	-476	-3160	-304	-446	-250	-245	-235	-199	-212	-61	-105	35	-235	-219	-211	-184	-105	-168	-91	-161	-149	-190	-175	-327	-442	-550	-455	-220	-289	-402	-82	-291	-476	-287	-419
HG4316-HT4586_at	-431	-329	-562	-533	-203	-355	-541	-628	-284	-268	-326	-201	-310	-347	-255	-302	-626	-176	-266	-283	-204	-404	-216	-311	-358	-320	-607	-484	-464	-418	-409	-527	-443	-218	-474	-418	-438	-393
HG4319-HT4589_at	13924	25285	15794	21231	22273	14846	13050	18936	21792	13129	21920	19431	15106	22760	21306	15203	26584	19346	18615	23965	26106	19140	19709	22320	17889	15369	24531	22409	14490	15286	20108	25056	19945	21146	25008	21725	20287	16638
HG4321-HT4591_at	-64	-87	-98	-90	174	-92	0	-175	-68	-108	-127	-48	-182	-1	-83	-94	191	41	-91	-29	-9	-74	-72	-95	-69	-91	-37	22	21	414	54	102	107	-107	532	248	38	238
HG4332-HT4602_at	1092	840	1519	1275	592	992	1209	1932	1221	891	675	942	715	903	655	748	2226	763	618	909	748	982	925	1022	803	835	1733	1409	1433	1232	1127	1046	985	528	1209	1202	1111	1457
HG4333-HT4603_at	323	430	281	126	244	-122	280	149	-12	-207	-33	37	251	4	272	293	107	313	-134	170	-143	342	58	-139	1	274	190	-26	-286	541	123	348	-31	207	216	193	526	582
HG4336-HT4606_at	539	288	579	550	224	446	488	691	434	349	351	267	260	404	242	339	538	304	311	268	217	405	381	493	266	490	489	562	615	409	457	337	379	150	406	499	612	536
HG4390-HT4660_at	80	418	74	33	51	56	72	52	-20	1	384	-12	170	166	150	-68	325	83	-22	161	199	150	-26	85	-19	141	10	461	120	67	176	60	2	182	66	39	196	36
HG4411-HT4681_at	-478	-191	-587	-479	-138	-398	-294	-263	-592	-293	-351	-399	-276	-157	-401	-499	-658	-137	-412	-283	-132	-189	-340	-331	-164	-129	-494	-549	-250	-85	-308	-226	-429	-165	-269	-273	-359	-525
HG4433-HT4703_at	-100	-146	-431	-593	71	-462	-381	-352	-340	-126	-177	-399	-122	-201	-298	-365	-188	2	-176	9	-37	-51	-516	-233	-99	-71	-236	-375	-151	22	-359	-248	-224	-151	-88	-412	-311	-357
HG4458-HT4727_at	-91	-70	-55	-132	-13	-64	-107	-77	-65	-86	-48	-125	-5	-47	-29	-78	-65	-27	-88	-77	-37	-43	-79	-76	-51	38	-142	-26	-91	-51	-47	-99	-45	-2	-32	-88	-62	-54
HG4460-HT4729_at	121	14	33	207	131	-183	176	286	-39	-119	-9	80	-53	-117	253	198	-125	995	-51	102	136	540	68	242	-41	167	151	207	33	-95	85	16	192	-1	-84	-58	-895	236
HG4462-HT4731_at	-79	-164	-63	29	-107	17	-42	-71	76	-134	38	-48	-130	-14	10	-110	-215	-54	-74	-115	82	-77	72	-182	-1	-131	3	-123	-96	-93	13	-83	-14	-73	-77	37	-270	55
HG4480-HT4833_at	-447	-340	-467	-569	-180	-720	-841	-488	-148	-265	-224	-311	67	189	-148	-236	-126	-112	63	-26	-164	-461	-522	-265	-188	-118	-622	103	-204	80	48	-104	-210	-134	33	-566	-88	-368
HG4533-HT4938_at	640	373	1138	462	411	376	789	520	556	439	480	356	412	319	255	376	754	505	256	458	377	439	319	516	385	525	949	692	529	706	614	509	644	286	425	642	600	878
HG4542-HT4947_at	11003	12850	12401	10988	14453	7754	10234	9339	14765	9213	12541	11095	7957	12275	12432	10574	10255	11376	8963	16110	7424	11982	7838	13399	11475	9819	8186	12539	7538	11363	12787	12833	12809	9036	13525	10484	11931	10756
HG4582-HT4987_at	244	101	30	301	274	44	1211	322	123	64	269	126	556	206	334	313	138	116	751	1873	493	213	104	1135	76	128	6	-14	14	119	69	6	58	59	-3	-49	-20	123
HG4606-HT5011_at	491	346	634	478	448	344	831	610	676	442	575	350	512	714	504	407	686	339	400	505	26	243	296	488	345	241	397	402	466	637	523	540	616	230	312	494	567	772
HG4638-HT5050_at	-396	85	-117	-473	187	119	603	-673	420	-137	510	-224	-175	121	143	-270	-245	-282	-156	176	-298	179	-32	527	-199	-320	-1561	-462	-536	485	-449	-344	114	-359	-588	-497	-370	92
HG4660-HT5073_at	517	388	749	797	346	517	683	670	605	132	306	477	325	314	173	294	134	402	240	237	303	219	573	497	266	382	337	336	406	376	487	317	529	114	294	483	478	516
HG4662-HT5075_at	-39	-309	-127	-381	180	32	-60	757	295	-6	-56	310	167	239	-72	-51	62	26	159	84	73	-41	-70	-87	-95	-250	114	198	-185	-112	-68	-206	-296	-134	954	39	-631	-74
HG4704-HT5146_at	240	299	293	65	43	200	304	70	257	239	197	60	49	183	150	227	176	190	136	73	66	112	72	56	170	25	400	264	76	364	66	221	245	123	525	230	276	484
HG4716-HT5158_at	204	842	766	433	592	631	416	47	1321	1068	575	343	622	525	887	268	394	811	951	1214	667	188	590	727	255	289	65	288	175	870	883	872	515	913	643	368	161	339
HG4724-HT5166_at	296	199	-173	-164	-3	129	-277	-410	259	-119	56	-27	66	231	53	-40	-249	23	-149	-9	-91	103	-222	264	443	57	-164	-60	-230	-268	-223	204	-14	114	132	108	137	-192
HG4740-HT5187_at	11	-21	106	83	16	-58	-126	2	-36	-77	-74	-94	15	-138	-26	-88	-146	-8	-22	-109	-138	35	-284	-26	120	-79	100	-226	7	-77	85	-44	-105	23	-68	-171	-129	71
HG4747-HT5195_at	-104	-4	53	58	323	71	68	-143	81	160	130	114	122	205	296	2	-14	91	21	244	-82	-125	17	26	-10	-30	-40	-208	-40	-19	133	-82	149	193	145	158	-16	-188
HG4749-HT5197_at	260	-128	731	40	322	101	144	-64	22	12	-12	25	60	-61	-17	36	246	433	-95	65	237	151	-376	59	170	147	794	-158	-206	73	-133	82	123	-61	34	96	65	163
HG511-HT511_at	76	373	436	260	4031	309	162	164	401	132	313	143	95	298	264	271	334	290	117	440	-3	36	220	213	116	170	128	92	28	352	242	187	250	81	228	329	247	-3
HG537-HT537_at	-239	-241	-394	-236	-96	-167	-47	-509	-207	-71	-162	-178	-137	-259	-256	-86	442	17	-178	-404	-374	-188	-402	-115	-66	-16	330	-665	-591	-204	-287	-369	-130	-275	-231	-183	-249	-161
HG544-HT544_at	-2820	-3276	-3675	-3361	-1706	-2766	-3537	-4374	-3493	-2100	-2403	-2392	-1911	-2527	-2496	-1403	-4941	-1142	-2243	-3329	-1089	-2981	-2695	-2205	-2744	-1281	-3007	-1941	-2387	-1542	-3265	-4260	-3519	-2039	-3371	-3014	-3054	-4057
HG613-HT613_at	11216	15296	12911	14866	17193	9618	10481	13639	14621	14909	15308	16309	17841	14996	15507	16152	14263	14316	15996	17978	20045	14275	14087	16466	16188	16364	17153	16367	14769	13529	14877	14306	14349	15612	12776	11021	14373	13456
HG620-HT620_at	877	333	7	755	357	232	500	380	10	112	43	1360	1916	239	877	334	386	137	408	563	713	1884	134	415	1628	347	373	491	413	2897	2611	652	463	900	2208	650	703	2016
HG64-HT64_at	147	135	589	111	29	40	211	341	105	188	38	41	23	62	18	21	211	64	102	22	118	86	262	55	139	99	306	108	247	135	-52	106	254	59	158	155	164	52
HG644-HT644_at	-189	-404	-585	-408	-30	-133	-349	-419	-446	16	-140	-379	-130	-208	-44	-102	-214	-35	-120	8	-38	91	-100	-295	-55	37	-92	-28	-204	-153	-283	-216	-163	30	-188	-633	-291	-220
HG662-HT662_at	4767	5058	6013	6422	8842	3739	3952	3805	9011	6770	6400	4338	6551	5968	6190	6270	7589	4520	5904	15775	13058	5694	4512	6208	6211	5844	6444	9472	4371	5734	6891	6271	8655	7814	9680	5187	6262	9223
HG668-HT4793_at	-74	77	-49	-146	-12	8	-26	-163	-135	-59	-52	-12	-68	185	-131	100	-145	-15	-1	-40	-77	10	193	-63	80	-79	-143	-205	-81	-23	-132	-124	-64	-49	-85	-30	-84	-21
HG732-HT732_at	215	135	94	49	76	193	231	178	240	70	145	127	12	197	-46	75	-9	144	-24	-74	14	160	271	135	120	-44	4	130	139	105	187	186	154	75	58	107	4	277
HG742-HT742_at	-227	-40	-431	-266	-104	-396	243	-130	-255	85	-235	-211	-89	-182	-256	130	-100	205	154	117	-134	-133	-229	-152	-6	137	-136	-343	19	-202	-28	47	-254	-19	-203	-238	-183	-13
HG821-HT821_at	14255	15210	16774	15804	17521	16597	18557	9859	16056	14826	17018	16362	12715	15810	13717	14963	14811	14980	14262	16053	20306	17695	17513	16138	15090	11923	17557	16024	12181	16265	15088	15674	14889	17065	15794	15868	12537	16051
HG825-HT825_at	-397	-356	-857	-398	-192	-480	-280	-664	-609	-527	-425	-132	-484	-450	-311	-444	-508	-342	-473	-570	-332	49	-353	-206	-420	-449	-525	-649	-771	-643	-570	-449	-471	-242	-542	-584	-440	-671
HG830-HT830_at	875	917	841	912	218	714	1048	622	662	529	484	538	367	657	466	480	276	368	491	368	552	231	642	664	620	401	500	914	961	546	986	761	824	454	489	788	794	1167
HG831-HT831_at	240	187	257	39	147	209	107	181	203	161	159	58	147	125	34	75	295	222	54	135	92	108	108	107	137	107	222	223	170	218	42	213	292	62	227	-15	113	273
HG846-HT846_at	789	627	1104	679	367	633	746	559	499	772	810	566	384	785	590	768	553	308	259	465	292	527	571	542	477	489	691	864	454	854	326	188	595	175	559	665	817	614
HG870-HT870_at	-1	-135	-138	13	-8	-42	-178	-44	-131	-12	-148	-125	-39	-47	3	-47	-99	21	12	17	-113	-81	-53	-77	-65	-100	-57	-62	-137	22	74	44	-53	10	-48	-115	36	-126
HG896-HT896_at	-278	-253	-144	-65	-44	-220	-265	-424	-453	-150	-130	-179	-119	-170	-188	-175	-322	-65	-152	-250	-96	-238	-172	-308	-39	-157	-372	-267	-336	-106	-334	-141	-229	-31	-321	-96	-339	-273
HG907-HT907_at	-381	-221	-79	-635	-234	-647	-3501	-971	-21	-586	-651	-419	-358	-548	-510	-1017	-1549	-1056	-1131	-137	-1249	-1671	-313	-756	-1284	-1344	-3731	-525	-1428	-323	-272	-219	-112	-21	-1079	-1168	-483	119
HG908-HT908_at	288	345	637	179	454	250	347	493	539	332	283	260	499	371	225	290	325	437	334	452	234	448	218	142	474	260	480	429	182	832	717	588	536	230	294	364	284	998
HG909-HT909_at	-41	209	218	392	166	37	78	-1	285	167	290	153	224	374	-43	91	125	64	205	418	187	68	-93	67	222	-15	-93	297	72	144	-152	284	355	230	131	-226	385	507
HG919-HT919_at	22	354	1096	566	292	522	307	818	778	634	551	498	753	520	114	32	359	294	198	330	72	228	598	247	606	142	287	696	529	438	313	327	661	209	428	630	982	492
HG921-HT3995_at	-40	-136	-70	128	-38	42	166	-43	-148	-187	-294	-4	-139	-146	-58	-165	-152	-163	-47	-254	12	-211	45	-50	-191	-74	-23	-145	-134	144	-88	-257	-123	-13	-48	-146	-142	-109
HG960-HT960_at	541	378	456	476	214	512	620	722	592	349	428	412	298	428	332	407	739	295	313	433	352	428	490	539	532	292	694	631	437	678	664	314	461	305	362	549	757	725
HG961-HT961_at	-325	-343	-256	-242	-110	-334	-579	-475	-462	-310	-277	-298	-115	-274	11	-87	-161	-389	-211	-43	-284	-498	-208	-65	-36	-290	-366	-397	-516	-82	-203	-78	-183	-29	-414	-417	-305	-193
HG987-HT987_at	206	215	-19	4861	2360	35	4869	268	108	90	87	829	260	139	2296	2334	482	68	1333	647	3064	459	100	4385	726	378	787	2463	2176	2522	2007	149	1442	1942	5090	1549	2324	1760
J00073_at	607	289	720	1523	787	467	645	836	669	479	391	488	491	676	349	358	1125	596	842	864	737	360	1248	562	678	570	837	1014	997	719	1039	736	493	887	538	698	1085	818
J00123_at	56	62	62	141	50	62	173	97	109	56	97	20	-71	94	8	21	266	-154	50	148	-71	122	163	-30	103	-105	159	206	98	200	124	218	119	29	129	111	180	-81
J00124_at	225	194	221	443	116	128	120	187	95	292	167	307	312	158	326	486	357	146	63	268	61	173	332	229	233	356	506	152	79	140	375	426	328	138	173	96	211	55
J00129_at	89	190	273	150	128	225	241	506	246	147	198	135	128	210	183	156	362	178	186	146	98	228	207	143	206	199	413	171	81	257	293	304	115	99	207	100	272	241
J00287_at	-519	-808	-783	-1047	-323	-780	-761	-1451	-867	-357	-473	-712	-492	-748	-509	-261	-588	-293	-305	-1	-460	-835	-710	-411	-370	-349	-1143	-919	-844	-713	-775	-357	-546	-223	-839	-888	-889	-730
J00301_at	-113	-28	-307	-126	-88	-190	-48	10	-25	10	-50	-34	-40	-54	-97	-196	-30	-42	-47	4	-102	-31	-5	-73	50	-48	-23	-93	-62	-268	-86	-12	-5	-58	-66	-234	-193	-13
J00306_at	486	429	654	423	239	426	532	610	535	349	363	403	198	385	339	365	368	288	428	438	480	389	309	93	584	363	461	632	485	596	684	527	645	282	314	544	493	738
J02611_at	786	521	716	798	563	657	909	791	926	701	522	395	505	668	443	709	1118	527	622	734	421	618	672	712	447	623	1018	804	834	777	646	721	654	416	983	926	1010	1425
J02645_at	170	178	359	372	906	330	257	136	858	131	48	14	429	322	708	498	424	112	396	682	547	-155	167	374	196	97	-73	-268	12	-28	208	257	135	138	-210	142	-119	269
J02843_at	17	66	-86	-87	100	-40	89	83	-38	-26	-72	-5	-105	-74	1	70	53	29	39	13	22	-49	-148	-64	46	61	68	-238	-98	33	-77	151	23	13	80	-53	32	-258
J02854_at	-246	219	-175	39	99	46	-72	136	-139	-170	-101	148	-131	4	-54	-42	-234	-97	92	-147	-162	-83	-142	-58	192	-157	469	-321	-4	-129	84	-42	-212	30	-75	-86	-135	-264
J02874_at	-14	-14	4	-63	33	-65	40	92	-40	49	-8	31	15	55	44	59	-15	62	10	40	-2	18	-43	-11	-6	-1	98	-70	24	-9	97	-4	112	111	307	-108	-10	-146
J02876_at	-1426	-1150	-1784	-1418	-1180	-979	-389	-1128	-786	-750	-1127	-711	-1046	-890	-541	-815	-2028	-1005	-531	-1377	-620	-695	-159	-760	-811	-829	-776	-1083	-945	-1423	-1234	-1389	-1035	-652	-1530	-355	-1111	-1442
J02883_at	234	167	421	206	139	74	102	244	133	173	157	58	21	253	96	182	239	146	79	67	179	26	151	278	245	46	195	234	288	258	150	130	245	101	156	285	81	375
J02888_at	493	513	740	509	483	515	630	554	790	320	631	360	396	439	278	512	685	485	426	588	212	451	490	468	541	428	650	619	617	705	624	792	392	326	697	694	653	913
J02902_at	2447	2527	2785	2390	2833	2066	2627	2634	3610	1996	2744	1151	2234	2607	2115	1835	2069	2187	1137	4008	183	1901	1635	3002	1789	2627	2040	883	1279	2396	1881	1591	2880	1036	1613	2100	1478	1517
J02906_at	956	923	1658	772	770	485	1401	1572	792	952	653	538	762	669	301	932	1023	784	799	1315	577	885	1295	454	539	807	1273	912	1211	1100	1416	831	1086	680	991	957	1529	2349
J02923_at	1673	2550	3322	2310	2934	1479	1618	355	2927	1468	991	2075	1652	3515	2653	1589	1665	2448	956	1269	109	338	463	2647	1042	449	544	1418	791	5609	1907	542	2181	1080	5874	3523	3733	2295
J02943_at	294	337	341	226	78	218	324	442	102	173	202	117	186	268	146	308	241	190	243	344	139	320	70	143	130	120	488	234	254	335	155	434	313	267	239	197	125	344
J02963_at	334	208	215	240	88	188	193	145	53	190	386	153	122	184	70	259	187	193	173	134	188	58	11	33	179	239	292	32	327	93	132	299	208	85	187	88	58	337
J02973_rna1_at	-363	-63	-517	-165	-62	-177	-270	-307	-332	-312	-222	-206	-257	-306	-34	-153	-215	-239	-275	-273	-77	-201	-248	-183	-257	-285	-353	-417	-187	-352	-141	-250	-161	-79	229	-270	-324	879
J03040_at	65	-212	-106	74	-53	-161	-68	-286	-160	50	-189	116	21	1	-25	145	86	-24	64	-256	87	-66	-201	-6	-35	-44	-137	65	218	-131	-120	-148	466	89	137	-11	96	922
J03068_at	330	189	189	521	131	227	373	278	69	50	56	97	83	119	128	190	-32	15	31	221	151	315	15	245	89	31	59	102	211	347	201	-27	8	-5	46	270	275	242
J03069_rna1_at	1879	1533	2154	1302	674	2587	1740	3550	1420	1408	1930	1175	1588	1787	1428	2381	2077	1756	1729	2503	2558	2067	2904	2380	2226	1617	1563	2151	2690	1889	1818	1764	1238	1257	731	1578	1849	3662
J03133_at	367	211	410	366	137	259	386	433	328	106	231	176	167	289	169	236	418	294	145	236	222	320	315	414	320	183	395	274	372	380	390	367	340	103	266	324	405	601
J03161_at	836	609	792	496	490	451	1078	442	831	411	450	198	1141	567	525	759	2011	774	792	1554	799	736	300	833	767	960	696	1001	526	936	498	1223	756	195	692	661	868	1027
J03171_at	-185	118	187	434	194	-65	248	-64	-74	-126	-65	129	223	266	69	249	263	85	-171	-179	159	11	-70	221	336	189	212	538	14	-97	-464	-242	217	-89	9	-296	9	310
J03191_at	5807	12826	11763	7133	6423	10009	5912	3775	13407	9922	7458	6351	10209	13606	7857	8133	13962	9903	5091	11909	1621	1881	8076	8613	4908	7766	4395	8409	5044	11929	7113	3555	7471	4847	10546	9600	9113	3971
J03258_at	-273	-169	-464	-395	-61	-190	-294	-257	-263	-35	-193	-68	-52	-153	-103	-26	-144	299	-68	10	-93	-285	-313	-119	-207	-4	-219	-132	-201	-50	-120	-147	-248	-23	-5	-215	-170	-200
J03278_at	581	537	804	676	425	128	757	859	657	384	366	71	157	475	289	950	1066	496	83	537	381	443	455	557	622	588	824	630	406	555	529	721	1252	189	481	398	506	816
J03459_at	849	1096	1196	1192	1497	1194	720	959	2074	950	1078	834	922	1434	1216	1323	2021	1435	1233	3236	1255	585	870	821	940	800	1223	1255	759	2017	1072	989	1381	725	1307	1540	1136	1636
J03473_at	2018	650	573	2291	2796	405	1829	2497	1204	324	264	472	1591	999	2352	2576	1875	2150	1338	4443	1040	1191	579	2741	569	2088	1702	803	430	603	404	355	841	500	426	871	671	109
J03474_at	-667	-241	-624	-408	-190	-494	-294	-1109	-660	-143	-414	-347	-270	-538	-286	-113	-356	-161	-431	-115	-198	-588	-448	-672	-538	-93	-330	-494	-634	-524	-554	-545	-524	-207	-506	-536	-550	-692
J03507_at	-16	59	241	57	-75	-17	35	-94	33	13	-13	-90	-13	-11	-17	26	172	-5	23	-131	19	171	91	15	44	-7	167	117	40	-16	71	20	0	-29	91	41	-5	4
J03589_at	195	74	150	123	440	44	87	-122	509	59	86	34	680	436	359	174	527	238	42	585	266	-102	-22	357	82	340	-93	-83	-79	-51	-105	-29	-68	23	217	-56	-108	-222
J03592_at	9621	5137	9518	13522	14321	9271	10811	6755	17246	8487	11557	15181	8798	10988	13845	10014	10361	10262	9433	18927	8384	10391	8619	12286	9012	11109	8781	12014	8663	9163	12013	6021	10531	9586	13353	11566	9318	8145
J03600_at	2202	1250	424	-36	245	30	384	665	353	277	149	498	2794	332	281	550	741	67	343	1698	333	279	136	231	681	1609	408	129	230	692	341	247	347	93	382	456	573	727
J03756_at	1211	655	1351	1017	543	769	1226	703	1122	632	676	390	676	521	515	888	1128	579	567	707	495	682	790	698	550	683	1315	1203	1067	1183	801	567	877	329	952	1092	688	1284
J03764_at	530	319	571	290	215	307	307	437	495	619	294	270	388	328	298	401	258	179	273	309	183	414	419	388	747	371	394	252	334	390	187	312	398	111	366	283	641	395
J03779_at	6350	1751	2818	1658	944	1410	2081	4386	2693	1804	1566	1746	8666	1405	869	8505	2268	1474	7857	4760	1253	2521	1377	1742	4091	5807	2746	2450	1899	1698	1879	1637	2056	979	1226	2092	2871	2869
J03798_at	200	219	291	203	376	80	220	202	352	228	153	70	411	224	258	301	274	146	184	765	86	198	108	403	121	137	139	162	139	165	131	137	171	101	47	170	115	154
J03810_at	83	26	86	6	91	60	47	58	99	14	76	18	84	63	11	78	48	97	55	73	-2	128	79	92	44	75	109	128	57	55	117	112	114	10	47	94	23	143
J03824_at	-38	197	158	-103	325	17	-228	-229	215	93	189	8	13	243	181	262	159	218	530	391	126	-117	94	151	167	230	-212	200	365	168	290	540	-24	47	166	231	156	5
J03827_at	6895	10249	9799	8140	7649	8850	6334	3970	11444	7301	10013	10993	5434	7739	6947	5748	5902	2880	3887	10744	9068	5832	6879	7294	5468	3196	5304	5700	5701	6637	12444	8774	6333	6786	8866	9667	7632	6844
J03890_rna1_at	483	43	539	23	99	264	146	-419	273	102	253	173	260	-119	-7	318	100	408	284	-76	66	231	148	92	89	249	255	113	-158	67	472	32	375	-51	-456	211	389	864
J03909_at	381	2320	214	429	1557	1340	488	-230	753	509	14	632	792	593	1155	110	-236	1287	413	170	64	133	-34	503	335	551	-136	685	149	6127	3832	-59	665	908	7198	1721	2596	6692
J03925_at	299	311	153	20	258	48	52	94	12	51	102	-4	37	866	30	10	7	84	-13	109	48	-22	3	-59	37	115	10	-3	19	1620	216	-2	65	50	938	512	197	230
J03930_at	800	458	798	402	419	456	833	376	562	483	481	321	430	504	279	546	371	431	484	446	262	507	533	538	406	516	572	679	663	766	728	772	760	218	269	684	679	1078
J04027_at	96	390	108	63	357	44	-85	-104	242	211	385	84	95	156	192	42	-45	111	34	44	86	57	9	308	23	31	-75	489	40	1294	958	217	158	175	923	320	399	1105
J04031_at	455	409	521	268	441	401	361	-20	522	312	434	119	249	566	298	265	210	492	158	313	82	192	379	469	269	372	287	146	266	313	285	372	576	269	341	296	313	387
J04040_at	215	166	183	121	26	156	218	158	120	60	110	114	61	106	31	131	127	84	60	71	126	111	64	150	131	112	355	183	62	8	210	75	131	39	167	190	172	166
J04056_at	-152	-113	-150	-93	9	-24	13	-101	-24	-76	-217	45	159	-211	0	-166	-214	-79	-77	49	-7	-96	-56	-41	-168	22	-250	-225	-98	-322	-297	-103	-197	33	-235	1	-326	-157
J04058_at	138	176	182	191	312	151	230	148	242	79	85	81	169	256	242	129	196	161	46	511	638	52	79	311	161	90	101	90	122	125	316	236	199	257	181	209	76	94
J04076_at	-50	-36	-80	-90	16	-99	-45	5	-54	-78	-51	-30	-33	-46	-81	-76	53	375	-36	-27	42	-32	-55	-56	-80	-25	-21	-35	-57	3	-71	-98	-20	-38	-103	-133	-19	-49
J04080_at	68	67	75	-8	93	-39	31	29	59	-18	-23	0	-17	108	-14	86	110	20	-14	92	111	117	39	32	138	23	12	56	149	45	44	-5	42	-29	113	48	81	-51
J04088_at	570	217	851	695	624	551	369	230	616	172	252	142	1280	420	854	304	525	793	318	348	258	151	657	472	235	83	267	68	274	664	443	575	464	126	178	167	165	270
J04101_at	127	-1136	1206	737	55	192	-1	-592	329	173	504	-196	-201	-186	-194	187	-1608	-255	-163	-388	-36	11	112	-15	-288	-1317	-148	821	-3073	303	-440	-2247	-95	-55	-365	309	-1137	-246
J04102_at	221	1813	-163	1275	1262	80	1112	-115	-149	307	816	2128	2502	-360	1709	1123	1533	-143	1468	999	-57	201	-281	1186	2253	124	29	560	-358	1461	1970	48	1798	677	1749	1242	1330	691
J04111_at	204	162	679	20	302	232	152	332	561	890	525	205	456	196	48	225	214	380	208	1447	396	353	216	237	1164	508	223	437	122	288	344	303	849	118	210	28	498	346
J04132_at	386	508	1291	125	53	842	-84	358	1165	333	591	-67	104	2140	12	-7	133	-78	-25	-96	49	17	254	65	-76	-60	-297	181	43	-73	-126	4	26	-137	-544	-158	53	29
J04156_at	0	-7	-11	-42	-15	-12	13	73	-24	-32	-42	-66	-44	-11	-15	-77	19	10	1	17	-9	1	37	48	-5	-26	-40	-24	4	-50	-27	-1	35	-15	-21	-14	5	-15
J04162_at	251	151	611	124	163	321	210	313	423	164	40	148	107	174	156	151	245	79	50	68	149	88	208	116	56	169	383	126	247	427	172	117	125	54	170	60	237	204
J04164_at	1158	15997	3925	-300	197	586	465	1095	582	865	700	4666	2286	13330	1787	1571	8390	-112	4812	2617	6106	-394	4037	-191	13928	4546	-134	269	3986	-833	2215	-459	1645	3	-820	1967	5202	5619
J04173_at	2398	4000	4429	1501	3678	1922	1043	751	6084	3448	2926	1284	3369	2632	2766	1922	2725	5147	1604	4028	2013	1485	1025	2404	847	1651	862	2376	1966	6032	3193	500	1019	1266	7109	3018	1372	2387
J04177_at	528	313	761	398	196	295	374	347	344	210	253	153	282	212	185	339	565	320	241	364	198	333	303	307	217	327	719	384	276	305	315	325	258	166	288	272	228	716
J04444_at	-454	-774	-5	-1242	1332	-259	-110	-605	754	415	-49	-227	621	-672	1427	-91	-468	10	-343	2445	379	-304	62	915	-259	194	-1677	1	-531	-489	582	319	60	191	-65	-1529	-977	440
J04456_at	212	1346	880	10076	13149	531	4652	133	6915	696	544	1806	399	1342	5151	470	4109	6975	145	187	16	179	279	7505	179	244	111	4770	1118	13366	6523	572	795	6377	20599	5402	2212	1964
J04469_at	99	422	-311	-88	75	7	-109	-250	-118	38	5	-8	-110	219	-19	16	424	-60	0	548	-58	-32	51	73	14	26	37	-103	209	87	536	-171	218	46	126	-222	389	-82
J04501_at	167	-206	696	479	15	314	678	679	146	283	-307	247	84	47	257	-154	150	80	0	1304	187	414	248	-27	-9	58	450	167	252	143	210	-178	-18	193	-272	570	452	-755
J04543_at	199	418	380	542	450	232	552	346	711	198	292	241	653	414	245	244	701	484	274	775	539	307	62	361	175	229	172	425	589	355	531	413	484	599	568	457	457	761
J04599_at	1338	398	1254	1408	455	1120	1712	1962	1051	1078	557	505	405	1196	1089	499	340	282	452	320	93	1303	613	1051	521	462	469	1373	1493	1287	1353	1631	1158	424	1199	699	1085	1254
J04605_at	285	489	313	429	330	360	287	236	400	241	178	244	179	943	271	254	130	144	194	459	16	109	313	239	176	156	145	263	125	328	246	145	319	143	329	397	578	387
J04611_at	977	1940	1197	1526	1749	807	282	365	2650	1596	2259	1322	1415	906	1787	1103	902	317	607	3079	854	99	742	1309	485	1275	208	873	240	745	1680	623	492	1249	800	1169	489	450
J04615_at	2117	4069	3726	1154	1209	2197	13	1479	4040	1996	2660	776	1561	1868	1648	1715	1949	942	657	3916	6050	1361	1223	2207	1304	1456	1264	108	48	500	-211	367	666	53	-58	-138	3256	755
J04621_at	-29	-65	-77	-116	-15	-120	-5	-97	-83	-147	-251	-74	-56	-94	-34	-127	-13	-90	-101	25	-82	-194	-144	48	-130	-44	-168	-192	-223	-180	-173	-156	-177	-49	-115	-184	-151	-236
J04739_at	40	89	3	-76	33	151	57	55	247	49	123	-50	93	147	97	-22	118	-24	-18	2	-86	153	-98	122	-58	59	-65	154	-64	52	-51	81	323	42	257	230	297	355
J04742_at	-7	-9	-231	-39	-11	-37	-87	-74	-31	-12	-61	7	-8	-47	1	-137	-14	-33	-24	17	-116	-81	77	-31	-76	-48	-57	-83	-110	-75	-42	-42	-36	2	148	-10	-69	-152
J04760_at	190	-79	183	197	63	-62	47	220	27	186	106	-83	148	63	290	322	-376	-8	67	202	-229	-15	212	216	117	179	-248	263	76	287	77	67	27	-73	-102	209	21	209
J04794_at	1132	795	1109	1661	2132	947	1330	653	2451	779	1292	1062	1688	1245	3736	2072	1239	1554	2074	3411	1455	66	948	3684	1259	2252	1312	1343	1014	1208	302	390	1187	319	1733	1896	2289	204
J04809_rna1_at	695	334	646	579	213	487	371	613	544	210	153	277	383	377	426	537	99	141	214	167	316	319	336	423	-4	262	455	515	281	424	266	390	237	189	418	384	449	621
J04823_rna1_at	2140	3003	6947	3711	2874	4922	2713	637	7269	4682	5519	2717	3112	3805	5296	1760	2281	3207	1768	4455	5274	2922	4058	3037	1835	2174	824	2410	2092	7484	6668	5828	4122	5686	7619	5487	2483	3885
J04948_at	584	389	679	1055	354	119	388	380	393	865	390	362	558	430	677	559	703	647	308	721	74	496	142	210	503	473	1533	793	223	264	908	757	688	329	770	749	1001	1362
J04970_at	11	3	36	23	24	0	-16	-46	-46	56	11	11	22	43	26	30	44	51	93	95	-1	56	39	50	43	140	156	-31	50	-1	50	-31	42	-22	43	-5	46	-97
J04973_at	696	795	939	893	1201	215	215	391	1022	300	1015	344	764	866	1227	692	451	490	425	1824	1286	401	482	1180	701	499	284	539	401	443	600	276	428	753	1015	410	383	212
J04982_at	-11	-10	-120	61	18	19	-23	-68	-29	-41	1	-33	32	-21	-14	17	-21	16	12	194	31	15	94	-14	-26	-13	-81	-104	-12	-32	-20	-42	47	-38	-46	53	-36	-142
J04988_at	4483	8334	7445	8127	10367	5005	5855	4826	10496	10431	8529	3699	10806	7995	8677	5577	11682	6625	5007	12931	5811	4407	5390	7804	8427	6653	6282	10377	6814	6816	5959	3950	11111	5903	11156	9226	7521	7741
J04990_at	524	413	975	786	531	656	779	643	820	448	413	399	273	583	478	501	864	441	364	435	416	575	782	672	539	530	658	3038	456	9823	1280	804	646	15074	18795	2874	1153	2020
J05008_at	-48	-26	-77	-132	7	-129	-11	-205	-21	-56	-11	-63	-42	-92	-39	-18	-37	21	9	-22	-57	-75	-64	-121	-37	-56	-156	-92	-113	-22	-2	-44	-40	-34	-38	-43	-93	-87
J05032_at	166	278	451	416	503	90	184	142	414	225	257	107	432	714	635	472	655	332	267	788	903	139	117	523	150	197	170	291	60	134	71	5	191	187	102	160	156	152
J05037_at	-721	-96	-837	-773	-369	-8	120	-2	-784	-14	-506	56	15	-574	247	-418	-1395	-368	-728	302	331	-396	-634	420	-512	-353	-1617	-456	-1101	485	-180	-634	206	-511	-15	206	139	-771
J05068_at	-3	-121	-17	-199	-91	78	-173	-292	-7	-64	-22	-15	-91	-106	-23	10	-75	4	-111	-34	6	-68	-53	20	-12	-19	-31	-34	-117	-206	-163	-98	20	91	-153	-261	-79	-19
J05070_at	174	-105	98	83	111	-85	-42	-74	67	16	77	152	73	87	73	52	-16	-17	55	-2	139	78	18	215	70	181	-125	83	40	68	35	-3	88	59	-67	-57	-10	98
J05073_at	-61	-172	-152	1	-110	81	120	-457	111	-136	-62	-25	-31	-92	-81	-137	-164	15	-111	-90	77	-53	-68	-128	-54	-107	-15	-174	-137	-118	-281	-229	-128	-170	-98	-48	-179	-244
J05096_rna1_at	74	52	75	54	24	0	8	37	45	37	22	37	46	89	50	63	51	66	-4	50	22	73	7	89	5	37	40	74	76	50	58	58	73	15	88	60	63	46
J05125_at	-25	-58	-131	-127	-88	-51	-82	-62	62	-103	-102	-28	-28	-22	-57	-53	-92	-84	-62	-40	-44	-20	1	-67	-10	-21	57	-25	31	-85	-7	-21	-46	-38	-14	-61	-70	-56
J05158_at	-230	-101	-559	130	-209	7	18	-83	26	-305	16	-181	-103	28	-172	-193	-353	-70	-130	-185	137	-64	49	126	-132	-30	-388	-204	4	-424	-501	-280	-315	-51	-200	58	-32	-138
J05213_at	90	-67	106	-131	5	26	28	-136	69	-47	-52	-35	-41	74	-86	-83	-7	42	-7	-148	67	-2	68	-48	36	-42	20	92	48	5	-78	99	3	-59	-56	-219	40	-30
J05243_at	610	927	1697	425	529	1682	386	629	2760	1722	1587	169	719	859	661	1034	447	252	1041	1717	604	304	397	642	295	1122	209	206	-16	-92	87	71	102	237	238	57	628	-44
J05249_at	2004	1170	2572	1328	1578	978	1344	1536	2338	1681	1408	1110	1938	1745	1555	1576	2011	1582	1293	2808	1021	1109	689	2374	1577	1396	1583	1599	1406	2014	1700	1715	1999	843	1618	932	841	2526
J05257_at	511	228	257	114	48	56	-5	947	64	148	106	352	282	2	-58	263	21	153	740	580	178	1068	220	-216	680	939	181	138	86	238	321	94	414	-91	87	39	290	582
J05272_at	1286	824	890	1447	879	780	1530	1095	852	636	712	676	1180	1018	490	894	966	699	746	1680	482	795	822	1137	981	742	909	1508	805	2180	1061	1115	38	463	838	1402	1084	1502
J05401_at	93	0	-54	4	-44	83	-82	-2	-78	-49	-31	84	-82	23	-85	-15	31	-36	-53	-115	66	-36	-89	-97	39	-8	179	-124	-72	-5	29	-121	85	-38	16	-78	65	-135
J05428_at	58	-8	101	148	30	39	57	140	27	84	71	20	17	43	-12	27	-31	16	23	0	-8	73	-18	101	86	83	-73	88	69	55	45	127	17	19	25	71	107	97
J05448_at	-48	237	-213	-225	112	-348	-75	-136	196	-112	-80	-119	47	0	164	-87	-90	-182	-119	142	11	11	-26	106	-5	-245	-363	-171	-189	-40	-27	44	-16	-83	-106	-75	-309	-264
J05459_at	-82	-1	-90	10	-5	-101	-16	-220	-4	12	-22	-58	115	0	-19	18	117	2	19	103	-103	-86	-15	130	-33	45	150	-46	-52	-23	-25	-168	-73	10	51	-64	61	-14
J05500_at	210	184	273	460	78	481	556	451	334	381	277	228	144	373	42	368	541	175	443	439	217	132	267	156	268	346	882	411	1033	244	1413	1022	600	414	540	459	456	982
J05556_at	182	48	237	195	74	192	124	241	209	15	112	113	80	136	65	91	240	154	141	105	128	134	151	88	76	139	90	88	139	29	74	221	237	95	106	147	150	557
J05614_at	2561	2805	5729	2247	3347	3919	1181	941	5284	2032	2906	833	6606	2321	6214	1518	6945	4263	1878	1969	-66	959	3522	3144	1387	923	1905	306	875	2522	2816	4317	2775	3515	689	2150	382	1859
J05682_at	128	100	142	220	167	32	141	86	109	66	0	41	198	133	185	74	202	91	64	126	26	83	32	240	65	114	158	10	36	141	77	211	123	77	110	112	155	134
K01383_at	398	398	601	459	478	378	341	389	382	365	293	217	421	382	318	305	353	331	335	430	283	445	210	532	511	387	344	442	406	469	602	622	482	346	460	497	406	603
K01396_at	158	1187	339	353	508	823	70	476	691	306	82	132	138	720	277	181	350	141	197	111	61	139	75	339	97	278	550	644	245	4851	1999	357	99	701	1950	274	1225	532
K01884_at	-26	79	6	-47	-5	-7	-21	70	29	-27	-31	7	37	-31	-25	19	152	15	16	-13	106	24	-5	-18	-67	4	-45	14	60	20	-69	-20	48	-14	46	-74	94	-13
K01911_at	3172	5	36	40	250	3	100	-56	-83	79	58	54	4554	-31	2315	445	157	-29	831	7533	122	1813	-9	924	222	375	42	22	45	-86	-25	101	32	-63	-34	-24	31	-133
K02054_at	8	-26	72	99	69	136	100	-82	0	36	-32	8	16	28	7	17	-10	97	-56	8	-52	71	138	18	137	32	89	-67	-4	109	98	85	-6	53	-20	-20	62	-19
K02100_at	238	51	143	149	126	142	151	4	123	173	73	50	109	37	11	130	440	115	137	100	56	167	157	53	72	41	59	252	48	160	125	134	91	-59	55	255	-31	199
K02215_at	26	-12	-31	41	-33	-16	-72	26	-10	38	3	40	17	42	-6	-72	5	-33	-7	52	46	-56	-53	-61	-73	-39	23	-59	-31	-49	36	31	-6	7	28	-18	-16	27
K02268_at	231	-116	223	233	46	138	468	257	216	84	245	119	-67	241	-23	57	-131	1	-73	-109	151	-10	197	215	135	7	-148	10	307	82	294	296	135	-161	339	-17	-254	73
K02402_at	-67	-8	2	8	-19	-26	-16	8	-105	-16	-79	15	-49	-42	15	-25	-61	-42	-41	-31	-59	-51	-70	21	-31	0	-89	-33	40	-8	-28	-64	-60	-46	-3	-52	-25	-30
K02545_cds2_at	-1	-43	59	30	17	1	-70	-19	-28	95	1248	58	0	1031	0	56	196	22	32	-13	52	43	117	153	82	-21	-6	82	14	-46	70	33	96	7	24	17	233	109
K02574_at	2070	1030	1676	1741	2203	617	2664	1958	1067	870	840	342	2081	2552	1912	1026	2393	1306	907	5302	515	2133	459	2565	1417	1211	1605	2017	829	2678	3663	3351	2195	1446	3355	1399	990	5749
K02765_at	102	-48	-51	342	8	80	-52	275	-54	83	6	89	3	76	-71	-173	-74	-81	-316	-262	142	37	117	145	53	74	-45	374	346	-52	-960	-341	-34	-177	5	17	-95	146
K03008_cds1_at	-194	23	-222	28	-78	37	5	-82	-121	-150	-122	79	-125	43	-39	-115	-98	-123	-91	-130	-21	-235	104	-147	-35	-16	61	30	-134	-43	55	-111	-110	34	36	10	44	-141
K03008_cds2_at	368	179	307	121	358	216	188	214	245	207	116	148	381	359	253	158	283	169	116	91	284	241	345	261	49	202	71	221	283	300	207	242	298	86	406	332	220	402
K03021_at	141	93	230	111	28	81	206	395	-61	130	-91	58	78	367	90	124	193	273	63	167	-213	6	53	146	-30	17	517	-344	206	125	127	40	126	94	112	205	83	149
K03195_at	582	486	640	807	675	423	818	809	712	760	693	596	523	742	558	429	425	554	883	936	874	920	632	638	688	443	489	714	819	759	3010	1775	1039	1451	1420	500	847	1637
K03218_at	260	187	218	93	206	183	161	61	335	15	86	109	41	-337	76	65	-65	140	95	309	-152	-88	136	139	-66	220	40	-79	9	126	-292	182	230	67	122	236	160	-269
K03430_at	571	429	635	200	449	154	349	335	297	419	400	231	323	375	287	348	472	305	282	512	229	334	408	512	427	261	536	234	81	335	249	461	386	169	529	307	492	558
K03460_at	902	1275	921	1117	1022	572	1278	832	1428	1625	1740	1478	431	1277	529	1127	654	410	1343	3026	3523	439	583	388	1783	1395	1502	973	1293	444	1881	1916	2021	3055	1320	1501	1751	1810
K03474_at	14	548	13	105	-130	128	436	52	104	263	-281	221	-104	203	52	169	159	147	231	-34	-138	211	273	184	237	-48	12	-78	-79	-23	-41	27	171	61	92	-188	437	-216
K03515_at	1301	3048	2624	1647	2305	1538	1997	649	2754	3363	2490	1227	1115	3110	1828	1592	2849	5325	1119	3414	1124	724	1909	1797	1361	1689	2437	2130	1291	3497	2214	1631	2211	1704	4922	2485	2103	4115
L00137_cds1_at	90	77	215	88	72	199	245	521	53	199	121	215	159	43	245	351	251	324	5	321	264	290	-36	381	265	298	303	212	127	386	145	47	139	51	-52	158	89	294
L00352_at	227	317	412	186	155	417	194	269	815	572	865	219	419	179	152	191	430	165	316	173	83	198	189	458	235	678	106	200	79	2101	415	199	364	217	2241	264	574	576
L00354_at	70	-51	99	-40	-92	35	136	59	28	43	-82	70	-22	5	-109	-62	9	-20	19	30	-31	37	41	-128	9	-71	219	-32	-2	45	-11	106	31	-83	-43	13	-3	61
L00635_at	559	350	683	498	322	336	258	689	599	189	424	310	427	494	361	242	205	332	363	316	269	585	286	525	391	421	10	594	214	528	282	613	491	253	406	265	549	286
L00972_at	227	259	456	320	116	142	305	452	253	193	178	208	16	105	154	224	456	123	91	66	162	200	355	205	186	160	361	199	341	56	117	309	521	9	114	5	274	242
L01042_at	-17	129	36	103	44	-53	-23	-40	-101	21	27	43	34	44	93	31	95	24	-19	188	97	167	-121	233	32	26	4	36	-12	22	85	20	68	-45	86	-39	67	50
L01087_at	0	385	839	-159	110	455	-144	-397	671	-134	374	-150	-41	116	-93	-176	284	-100	-32	309	219	77	45	-107	-66	-217	-98	-63	-33	-443	-2	-677	-432	-117	-80	-22	54	-361
L01406_at	83	-129	367	-206	-48	-19	-80	-370	-293	-124	-20	-21	-73	-213	-63	-193	-764	-190	194	-74	172	286	-20	106	-15	-150	-35	-172	-110	-359	-29	-144	-151	-242	-162	-224	-78	200
L01664_at	-39	-54	-28	31	488	49	13	73	140	21	50	51	-4	-20	23	28	79	26	-13	121	36	31	89	83	-23	28	128	188	14	129	196	-60	1333	543	-13	166	-18	-29
L02320_at	31	-32	-62	-105	23	-5	-58	-175	-34	-28	-82	17	0	-45	-11	-93	-66	-10	-13	45	-93	-35	-22	-35	-70	-38	3	-40	-79	-68	-39	-16	-4	-2	-61	26	-3	-9
L02321_at	108	-249	520	-268	134	60	374	-58	-94	-101	1	-70	250	-124	168	38	319	125	-97	-96	44	19	-132	257	586	81	366	-115	307	179	-165	98	281	-102	78	-15	-77	211
L02426_at	822	1263	1467	1324	1955	1111	1073	797	2094	1323	1828	662	1959	1159	1831	1340	1141	913	711	3113	2703	1008	1284	1107	694	1104	801	1212	851	1256	1711	1066	1078	1779	1576	1489	859	1319
L02547_at	10	19	1	14	90	-32	62	4	-13	49	24	-56	46	47	86	30	112	54	-32	33	-12	-43	18	42	-84	63	62	-43	-26	-50	-63	-28	38	5	-48	-20	-78	-107
L02648_at	-78	125	-74	-599	-217	99	-374	-479	-237	38	-320	96	157	-300	126	-252	-298	-78	-41	58	-12	333	-93	-244	-12	-126	59	14	122	213	-113	-197	-107	95	-218	113	-161	467
L02785_at	-58	26	106	-90	-6	26	-5	-16	-56	39	12	-12	24	20	6	21	-64	72	58	30	82	24	-18	-1	-27	-49	187	107	7	63	51	70	7	11	144	40	-10	-146
L02840_at	120	115	149	-10	-17	204	228	124	9	140	204	86	59	-15	28	134	124	116	-6	94	104	57	113	125	30	29	239	85	127	40	45	156	95	-23	102	-34	56	242
L02867_at	73	-340	-179	218	-580	-142	5	244	387	18	-40	212	-386	127	-125	5	-68	-347	-93	-300	-71	-95	-226	53	-523	-575	209	161	603	120	468	72	-577	0	122	456	127	989
L02932_at	29	82	199	39	116	69	110	88	84	59	66	0	94	57	148	70	29	117	107	220	39	78	13	95	60	93	-82	90	-4	-7	7	65	39	39	-66	-35	7	23
L02950_at	50	113	161	-19	181	88	45	139	153	119	-13	-60	59	18	47	-30	27	47	-79	638	559	5397	-37	56	152	144	129	73	28	118	221	136	26	90	-37	-71	-53	182
L03427_at	-76	-32	-15	-54	-60	-96	-110	-119	-45	-37	-12	-43	-59	-32	-19	-60	-124	-15	-371	-59	-81	-66	-28	-7	12	-20	7	-106	-81	-137	-27	-42	-89	-47	-97	-160	-77	-40
L03532_at	1684	2197	2683	1195	2127	1481	1409	1007	2906	1642	2994	993	2047	1585	1965	1685	1650	489	1160	2989	3574	1381	1943	2322	1041	1500	1031	1221	800	1923	1260	1605	1537	847	1500	1556	1508	1181
L03785_at	648	327	825	349	355	282	431	535	517	491	293	284	313	622	211	366	357	394	292	455	839	435	353	403	500	466	430	631	685	630	440	689	604	331	489	593	643	815
L04270_at	-796	-970	-2111	-1555	-331	-1257	-1487	-2470	-687	-206	-1082	-791	-303	-587	-557	-943	0	-357	-208	-889	-749	-404	-1183	-952	-539	-857	-2484	-62	-413	-104	-915	-1068	-923	-227	-302	-1067	-797	-1753
L04490_at	-10	175	635	-154	352	732	-208	371	1209	317	789	-155	204	252	868	778	740	152	343	1713	604	-19	294	81	-98	416	-347	-1	278	162	792	206	-25	297	-1134	-10	396	-607
L04510_at	3	66	15	24	87	46	30	86	23	43	103	31	85	47	69	91	53	52	94	250	103	28	7	67	51	83	53	59	12	34	44	118	91	51	36	-61	15	16
L04656_at	104	158	15	182	88	149	82	76	49	128	-56	67	6	139	116	66	177	5	58	109	32	-13	64	102	132	85	90	187	9	138	152	171	89	19	176	129	73	113
L04733_at	370	125	390	598	124	307	670	-205	539	167	249	8	539	216	226	478	367	52	75	885	653	51	357	804	-124	211	212	405	290	73	-256	-145	-183	303	204	64	103	178
L04947_at	-588	-459	-728	-553	-255	-579	-662	-688	-571	-320	-434	-469	-387	-557	-217	-401	-748	-333	-328	-449	-321	-519	-518	-573	-405	-397	-877	-752	-615	-747	-652	-523	-616	-318	-577	-673	-816	-786
L04953_at	419	291	432	517	95	497	435	731	511	143	285	422	71	335	227	195	342	187	138	132	196	357	353	279	165	172	267	224	254	358	232	544	395	35	338	494	107	339
L05147_at	-379	-394	-313	-273	63	-339	-176	-268	-496	-193	-185	-293	-87	-250	-42	-223	-216	-206	-173	-458	-93	-198	-229	-79	-141	-220	-580	-197	-262	-124	-222	-234	-53	-86	-187	-325	-225	-192
L05148_at	545	2959	2458	608	461	2075	488	1009	2379	1608	1834	586	610	2439	864	1415	2068	452	497	2009	1044	805	1916	545	1051	777	464	450	360	427	402	716	373	302	492	328	1039	454
L05424_cds2_at	-234	-65	-423	-408	-15	-8	-404	-698	-398	-196	-186	314	-225	-36	60	-228	-292	51	-19	-238	24	-32	-256	-257	160	-170	-539	64	-226	82	509	213	181	-213	1067	-372	487	162
L05425_at	82	7	246	66	341	8	171	137	113	222	294	66	265	86	335	339	205	155	141	644	226	241	91	219	158	242	206	121	218	114	204	287	228	39	106	257	18	118
L05500_at	-136	-259	-581	-303	-496	-24	-349	-721	-204	-155	-140	-235	-303	-471	-237	-398	-342	-385	-334	-443	-92	-48	-269	-503	-82	-343	-472	-470	-122	-434	-318	-477	-626	-247	-327	-269	-322	-269
L05512_at	340	315	548	245	51	490	576	637	232	60	253	139	93	27	176	130	142	111	90	33	301	194	362	113	264	110	76	129	235	179	167	419	317	65	166	243	353	276
L05515_at	-145	-213	-261	-182	-111	-108	-149	-82	-111	-71	-115	-40	-210	-188	-129	-133	-399	-104	-203	-237	-354	-163	-180	-194	-113	-242	-369	-182	-170	-110	-175	-108	-55	-257	-52	-99	-168	-340
L05568_at	134	157	247	264	103	71	290	77	194	201	73	71	98	76	97	210	310	130	53	163	84	128	201	4	109	22	370	135	216	288	154	160	157	42	144	65	10	358
L05597_at	-76	-29	-29	85	-51	-28	62	-38	-49	-43	-39	-12	-95	-29	-13	-34	8	9	-18	-13	-43	-30	-79	-5	18	-5	-81	-1	-4	-70	-51	2	-49	11	17	-2	-87	-70
L05606_at	-516	-320	-717	-498	-399	-401	-488	-457	-654	-474	-447	-169	-370	-502	-299	-474	-546	-414	-232	-286	-21	-499	-454	-603	-231	-398	-485	-801	-750	-622	-325	-357	-479	-122	-586	-476	-569	-304
L05779_at	296	397	672	587	299	647	525	548	708	510	334	172	221	421	398	292	226	83	430	269	71	353	457	145	234	180	381	542	307	426	517	255	579	113	258	515	560	441
L06132_at	850	701	1581	1359	2088	958	846	602	2057	1225	1074	702	2174	1135	1894	2687	1321	1391	3571	2464	5022	835	1257	1189	1032	1981	2899	1088	625	1273	823	575	1197	867	1570	1352	408	941
L06139_at	-243	-16	-120	-234	-112	-19	-132	-130	-86	-129	-102	-113	-116	-202	-84	-172	-109	-128	-114	-185	-157	-48	-98	-220	-86	-233	-137	-120	-158	-222	-238	-103	-63	-67	-30	-164	-78	-162
L06147_at	-1410	-1235	-2135	-1737	-740	-1353	-1581	-1578	-1661	-1248	-661	-893	-840	-1253	-402	-1211	-825	-657	-1292	-718	-579	-1190	-900	-1084	-489	-703	-2307	-1576	-911	-1475	-2070	-1224	-1653	-789	-1841	-1445	-1716	-2342
L06175_at	8	-182	-288	-151	-30	-184	-191	97	-121	-123	-235	25	502	22	391	33	-310	173	154	609	-182	78	-144	9	316	75	-291	-64	-81	162	-207	22	-133	-70	17	-36	-268	-239
L06419_at	-819	-1487	-821	-309	242	-279	-756	-2084	-698	-262	-494	-1155	-535	-1098	43	-398	-779	-166	-641	-107	-61	-1171	-756	-649	-346	-525	-258	-1419	-743	-31	-1231	-1078	-407	-203	725	-625	-623	172
L06499_at	20764	17636	23324	21733	20332	32791	33797	24655	18208	26774	22297	30546	23104	18283	18949	23166	19482	24312	24377	9995	24322	28109	34139	21817	24538	20358	31261	21029	37884	26190	20909	24380	18636	28159	17347	28210	21618	22037
L06505_at	9324	11126	7629	10999	13543	9241	12210	5880	12629	12481	9711	11213	10858	12182	11638	10669	8666	13789	11866	11470	18006	7803	8551	11733	11813	11113	8194	13322	11994	10254	13772	14507	12919	15619	11564	12265	11196	12668
L06633_at	12	133	-45	244	98	-42	20	55	-49	-44	8	232	93	131	146	26	-15	351	167	-35	-51	-62	-62	231	572	165	-10	-11	19	218	103	118	465	54	127	-17	116	996
L06845_at	-399	-59	0	-603	611	-695	-761	-686	112	-15	89	-477	71	-209	431	253	-213	-60	366	823	1118	-226	-644	420	-149	311	-982	-265	-165	5	-616	-896	-751	-199	306	-639	-881	-1017
L06895_at	-883	-323	-696	-575	-284	-794	-1265	-1284	-737	-392	-486	-530	-293	-604	-414	-339	-437	-363	-356	-461	-301	-748	-509	-627	-305	-570	-910	-878	-673	-188	-180	-443	-257	25	-306	-570	-776	-458
L07033_at	309	158	261	442	443	254	325	286	241	237	165	173	201	422	328	435	321	408	237	518	193	112	269	490	312	264	444	129	211	177	208	193	125	290	110	272	263	264
L07044_at	-80	285	175	-52	97	46	30	-55	83	-24	130	83	87	398	148	100	59	17	50	679	-4	236	20	67	203	98	-86	-12	168	91	-62	62	138	237	85	150	246	51
L07077_at	8	9	37	55	43	62	120	23	-6	35	-1	34	33	-4	14	58	9	80	16	51	-39	20	-13	54	-1	2	78	37	45	23	-3	47	-4	31	38	13	86	19
L07493_at	74	185	408	241	161	224	112	131	430	345	249	152	273	317	288	146	282	195	165	612	527	14	226	312	203	190	345	197	86	174	167	145	181	315	108	98	230	174
L07515_at	210	80	156	249	230	131	137	116	37	60	109	-15	101	133	552	85	-37	127	79	30	198	95	144	224	99	127	107	74	168	-26	54	36	99	49	41	60	-45	-7
L07540_at	-572	-374	-804	-646	-177	-563	-873	-1077	-382	-225	-387	-639	-261	-325	-201	-328	-317	-273	-329	-273	-271	-631	-463	-476	-331	-243	-666	-592	-651	-554	-540	-432	-529	-165	-318	-610	-841	-804
L07541_at	61	91	198	107	170	120	18	176	250	24	130	70	170	159	170	91	379	118	50	79	66	53	302	159	50	95	106	76	146	65	53	187	121	65	54	147	31	83
L07548_at	215	294	9	193	405	192	329	280	161	224	381	212	558	529	393	311	481	543	249	757	128	153	326	538	238	271	353	363	281	673	356	417	573	115	535	400	311	339
L07590_at	104	28	39	-5	65	49	147	67	60	6	40	102	10	119	48	68	17	62	34	9	-14	81	26	45	83	-43	165	115	-9	35	34	-3	88	15	204	113	93	111
L07592_at	-520	-318	-854	-322	-1	-147	-596	-358	-352	-85	-98	-117	73	-232	86	154	-637	-98	-104	237	2	-524	-176	-514	-603	-45	-375	-396	-360	-213	-423	-421	-344	-215	-380	-347	-833	-907
L07594_at	64	-16	-191	-70	-7	1	-70	73	-25	37	-6	35	4	57	61	126	-30	-15	-46	-53	-7	10	-15	-79	16	12	51	-5	9	-68	-2	66	-112	-7	9	14	-51	-20
L07597_at	52	62	-157	368	995	8	937	-229	209	-349	-4	-45	1110	231	1202	376	95	111	-16	1330	103	51	144	1498	-94	773	-281	106	110	23	-290	-319	-192	61	592	-156	-328	55
L07633_at	3586	4802	5153	3301	4524	3378	2629	2287	4423	4220	3408	2021	5470	3623	7313	3746	5103	1752	4003	8242	1544	1743	2669	4011	4293	4515	2326	1751	1928	2747	2436	1302	2857	2695	3532	2626	3186	2787
L07738_at	-274	-467	-171	-440	-336	-110	-30	233	-309	-39	-86	-517	-252	-312	-234	304	152	-185	-62	-736	38	-223	1	-151	38	-467	-740	-15	-336	109	-319	-237	-52	-243	-107	-192	-210	-200
L07758_at	481	361	751	687	834	394	389	448	874	436	578	166	514	674	589	629	483	353	340	1421	624	347	381	683	247	448	497	260	139	504	235	251	388	165	201	156	342	369
L07765_at	397	314	306	284	145	222	452	352	338	176	228	165	188	292	221	307	216	68	214	158	112	164	305	275	331	115	131	251	293	1394	226	233	279	98	730	346	275	360
L07868_at	24	65	107	-34	51	3	-48	0	0	30	4	-10	2	35	10	31	176	40	-146	-20	-44	79	-110	-26	14	52	132	39	57	-80	21	-114	16	-63	-70	7	-34	-67
L07949_at	10	18	67	17	22	28	-6	-13	-8	1	21	31	2	-14	0	-8	1	-14	-6	26	9	-14	-11	25	-4	-13	61	-7	-16	80	8	-9	-4	-10	10	-36	52	-27
L07956_at	179	51	234	424	628	-32	384	154	204	-8	-11	60	319	73	525	520	335	742	277	1127	777	11	100	507	-3	54	420	191	69	15	45	-73	-88	19	-71	108	-23	-127
L08069_at	1361	2148	907	1392	2016	357	527	511	655	390	338	544	1347	580	1794	756	931	307	654	3039	438	410	294	1408	1972	347	-237	497	247	722	1037	394	650	238	2234	370	478	655
L08177_at	-110	18	-192	-88	30	-49	-82	-58	-111	-61	-92	-97	-46	-45	11	-81	45	45	-2	-42	-104	-141	-193	9	-42	-52	-12	-86	-14	165	202	-37	62	77	174	129	94	510
L08187_at	984	947	1325	823	625	821	1082	1003	981	671	663	655	539	723	608	755	846	2272	567	938	550	685	729	741	756	626	1201	751	687	1138	482	1080	896	306	1063	949	1105	1557
L08246_at	543	2972	485	740	2453	375	961	404	783	1288	733	2095	1405	742	1718	623	1016	1198	1010	1969	1377	791	596	868	635	827	190	3127	853	6159	5503	2083	6718	1766	4915	2056	4136	4126
L08424_at	-18	23	-150	-82	-41	-140	-63	-110	-87	-39	-67	-60	-11	-49	-54	-75	-107	-32	485	-10	74	-48	11	-90	-97	-39	-81	-47	-163	11	-117	-14	-72	-109	-103	22	-47	-40
L08485_at	16	36	61	-4	20	48	-21	61	17	16	24	-12	0	7	-47	48	60	36	1	47	62	23	110	-27	30	33	75	51	-14	126	33	-19	32	33	54	49	66	130
L08488_at	-163	-12	145	-53	80	-5	10	-1	-137	177	-43	-37	8	178	-35	-22	-71	257	100	17	-56	34	77	-20	93	24	84	-20	96	-14	31	-57	-45	0	47	154	133	12
L08666_at	987	1564	1617	1488	1626	821	1549	1031	2160	1111	1909	1136	1076	1177	1199	825	1013	992	658	2061	1597	1084	1046	1639	1029	1177	594	1693	1654	2492	1327	2249	1604	1010	2711	1517	780	2522
L09190_rna1_at	149	97	253	153	120	85	142	206	162	68	134	81	136	149	70	201	83	249	45	92	139	133	104	90	73	102	231	150	127	166	130	196	178	38	147	143	197	271
L09234_at	-6	28	-61	-46	-32	-10	-65	-2	-6	-44	-50	-50	-30	-48	35	-4	-60	-17	-47	-67	-13	-19	-93	-28	-44	-53	-17	-89	-127	-50	13	-36	-74	-30	2	-19	-45	-84
L09235_at	130	133	254	266	178	188	62	236	237	99	131	97	141	229	84	109	72	179	94	196	76	126	77	162	169	130	206	176	165	298	436	484	172	122	275	295	274	140
L09260_at	626	760	685	482	400	704	475	164	939	536	717	556	470	542	870	415	763	248	440	1492	1086	439	454	772	642	668	646	326	348	425	553	326	400	504	844	608	561	473
L09604_at	1525	2283	1821	2829	1448	1216	1779	1334	4977	2409	3922	7639	5105	2150	1678	1800	2558	751	841	1491	544	1378	1048	2861	9016	1985	1201	2286	2188	8017	4441	1768	4319	4859	6117	6363	2743	4230
L09708_at	53	235	238	123	55	-33	84	173	169	177	81	109	215	116	137	198	512	117	103	429	287	1	96	141	170	124	122	667	305	735	295	175	213	195	662	58	116	177
L09717_at	-2	100	-5	-27	51	-19	-21	116	88	38	65	63	104	0	50	65	336	87	-1	104	117	-14	68	25	35	-14	131	348	62	360	211	139	114	141	466	164	131	66
L09749_at	-47	-20	-398	-121	-40	-181	-159	-55	39	-65	-134	-64	-165	-4	-108	-237	-144	11	-107	48	-27	-190	-112	-82	-58	-145	-51	-202	-137	-220	91	-118	-191	0	-62	-226	81	-301
L09753_at	-246	-98	-328	-260	-159	14	-292	-277	-265	18	-106	-129	-77	-122	-99	35	-123	-211	9	-211	-123	-253	-212	-25	-178	-106	-179	-291	-221	-158	-93	-305	-209	-109	-226	-179	-165	-230
L10035_at	53	56	18	40	30	-238	-15	-37	-66	50	71	-67	8	-5	93	37	56	13	14	-8	-3	-107	-30	-71	-93	35	34	-36	-151	-11	-50	-50	97	139	65	-6	38	19
L10102_rna1_at	97	60	49	-23	66	248	129	212	107	154	36	44	25	-4	-6	36	50	57	77	61	-68	-40	98	39	33	72	82	71	62	202	52	64	45	69	39	81	31	79
L10123_at	51	109	98	98	34	32	112	172	87	7	53	90	28	33	41	107	173	105	30	99	14	54	22	123	65	53	197	102	129	111	65	25	48	46	148	56	162	24
L10284_at	1859	1631	2878	2792	3380	1566	2175	2115	5840	3033	3391	1258	3137	2494	2837	2615	6160	1922	3469	6803	5085	1552	1791	2623	2408	2228	2491	2741	2219	3815	2933	1652	2574	2365	3978	3352	3366	2364
L10343_at	92	60	157	70	179	58	95	-85	74	181	136	-50	136	39	190	287	255	176	32	154	58	-53	98	395	4	246	-7	207	117	86	123	9	18	115	219	115	88	90
L10373_at	536	1258	2098	254	127	1655	295	245	2951	1712	718	229	1452	1949	24	302	10	-110	992	-212	13	183	269	64	434	635	352	100	137	40	63	127	-62	-7	288	180	211	-259
L10374_at	-11	64	17	-6	1	37	85	167	13	51	10	-28	29	18	104	10	10	-36	9	31	-84	35	81	8	60	-5	-32	-63	16	-9	141	-67	27	70	-18	43	-37	-28
L10378_at	954	472	970	805	805	480	784	874	1071	413	724	422	695	594	670	478	318	433	886	704	149	759	132	762	951	391	949	637	524	626	464	866	489	410	1080	508	618	451
L10381_at	-63	-89	-115	52	9	-7	-62	-170	-82	-44	-58	-56	12	-64	4	-57	-53	-16	-22	53	-104	-77	-146	-71	-94	-81	-186	-139	-209	-46	-78	-141	-96	-7	-102	-117	-53	-52
L10386_at	469	-286	213	343	-3	135	131	-527	302	229	-371	73	216	-91	7	373	-126	116	1	-330	-186	-91	385	60	-52	-100	-54	413	-403	434	-1123	-1847	360	-420	-784	289	-110	-753
L10403_at	-378	-224	-705	-232	-228	-129	-213	-346	-506	-76	-356	-165	-175	-269	-203	50	-237	-194	-16	-286	-81	-126	-89	-88	-121	-174	-475	-382	-269	-137	-60	-290	-372	-201	-409	-115	-139	-112
L10405_at	-13	-19	111	89	61	49	181	202	6	67	63	37	70	-18	53	-44	120	141	-4	136	37	30	66	50	64	18	223	-54	281	74	47	99	12	83	58	-24	70	95
L10665_at	117	82	169	167	48	112	142	209	-76	84	2	57	68	136	43	130	15	93	72	72	-1	19	165	101	18	72	3	80	48	71	196	297	86	-30	64	139	110	214
L10678_at	-92	139	-117	-120	-83	-103	-50	-158	-86	-35	-72	-94	23	43	-79	-49	-68	-90	82	14	-66	-130	-22	-57	-13	-94	-84	-170	-134	-124	-189	28	-35	-31	-106	9	-69	-182
L10838_at	2794	2393	4962	2308	3514	2937	2742	2548	4845	2207	2022	2096	1862	1823	3866	1953	2225	1283	1498	4164	570	2079	1972	2411	1871	911	1383	970	810	1903	1982	2107	2914	1735	1548	2775	2168	2736
L10844_at	-60	-35	-25	51	-207	80	38	74	0	-321	-32	-93	-124	-81	-197	-335	-230	-191	-101	-273	-224	-138	-134	-255	59	-27	-436	-143	-62	-97	113	241	-174	-175	-111	-81	-147	-33
L10910_at	423	841	581	471	799	172	584	404	327	380	1078	248	754	716	677	896	445	89	701	3845	1055	714	406	1473	219	415	198	517	221	687	530	819	1001	214	401	202	535	615
L11005_at	-40	4	224	31	80	80	115	20	-20	10	-4	-67	70	102	70	68	-44	-68	20	62	-44	15	-41	15	-18	5	65	-150	-40	23	59	6	-75	46	-100	-27	-5	-36
L11239_at	-81	120	-281	-22	67	-7	-110	127	-162	-152	-47	34	-80	-58	33	-52	-68	-64	255	135	56	-26	-110	-94	227	-78	140	-54	7	-135	564	608	22	137	86	-40	82	473
L11285_at	859	891	1248	985	956	1449	878	358	1910	1234	1463	206	531	1160	743	1327	789	1467	1186	2175	617	92	1054	735	564	987	239	936	1012	1294	1713	1235	686	929	1237	1357	1949	287
L11329_at	-359	1280	-1998	-1786	38	-558	-1179	-1521	491	-7	-501	-392	-603	-879	-503	-99	-523	-294	474	-61	-33	-1268	-1242	-343	30	-396	-132	-1533	-771	178	-42	-1507	3984	-420	-779	-405	236	-247
L11353_at	-193	142	18	-247	-46	3	48	23	-124	68	-12	-211	38	-34	-8	-400	-16	49	23	253	139	-162	125	64	59	141	18	35	74	9	-149	175	-184	19	-16	-79	-66	-191
L11369_at	96	161	-114	-38	150	80	53	-685	-282	236	-67	123	229	-141	13	214	-16	76	77	187	-24	85	-170	50	120	101	295	115	-257	309	77	81	-108	34	-6	-177	302	-375
L11370_at	1325	1266	1716	1052	847	990	1345	2034	948	1193	1139	1161	1003	414	626	1241	1836	935	1019	1411	572	1248	1155	1120	966	1235	1854	1379	1363	1128	505	1485	1033	294	1397	863	1848	2100
L11372_at	-82	-46	-49	-62	-2	-122	188	290	101	43	-42	-21	1	65	-21	-19	205	-40	132	-36	66	-44	-43	-30	-32	-100	84	118	69	-58	-65	184	149	51	99	111	44	21
L11373_at	1418	722	1150	1935	2410	946	3078	1820	960	559	750	763	1629	750	2131	1337	1512	752	929	1694	669	1050	936	3558	1114	1179	1028	1046	610	1195	1339	1391	1271	775	956	763	874	1863
L11566_at	12112	15076	11838	14972	17050	11010	9281	15556	15645	13138	14742	14089	9225	14926	15441	15276	10397	14391	10687	14550	3739	15127	13242	14585	16806	15814	11281	11740	6963	10654	14267	16400	14708	14117	10867	14646	13625	12517
L11573_at	33	-36	-25	-19	-64	42	42	26	37	-2	37	-10	-24	-24	34	75	-32	-49	48	-17	14	-53	41	-11	-1	23	103	-27	2	0	-93	6	-97	-13	-17	-71	-50	-73
L11669_at	723	995	-203	704	1142	-17	566	506	515	-26	372	878	798	699	1179	172	1313	552	410	2225	1121	976	-41	1002	830	868	-187	2951	1288	3128	735	1091	1111	1132	2378	1357	1171	1122
L11695_at	-93	-84	-176	-3	3	-42	28	-32	-73	-66	13	-8	-21	-39	34	-51	-132	-53	24	-70	4	-30	37	-97	-4	-37	-189	-67	4	-80	27	90	-15	211	-51	-108	3	-35
L11708_at	137	251	222	268	120	10	327	206	227	120	149	17	158	171	97	177	113	172	-25	233	117	26	138	171	120	140	469	178	199	251	91	58	257	89	94	30	25	284
L12168_at	3477	3509	3291	5036	3863	1735	3810	2045	3956	1333	1654	2118	2376	3849	4086	2711	4752	2528	1972	3900	1821	1951	1210	3094	2127	1891	2746	2788	1853	4202	1511	1652	2007	2533	3791	5285	3828	2248
L12350_at	78	32	35	63	84	-62	-36	31	50	54	100	61	60	61	56	209	96	67	75	193	46	-45	-85	-72	82	49	37	12	-43	27	19	65	152	55	60	47	50	104
L12392_at	1413	732	1150	1409	952	640	1371	1025	999	671	809	587	934	809	883	933	416	1347	845	1064	683	1174	889	922	1039	938	1267	1049	1033	1671	1673	1431	1278	843	1314	1339	1283	1958
L12468_at	100	80	134	71	36	62	50	103	89	41	32	31	48	89	7	79	87	20	59	39	11	73	20	69	74	58	93	63	24	47	83	82	70	43	60	113	96	116
L12535_at	305	373	612	326	403	145	290	263	571	160	264	146	320	354	186	278	461	144	184	658	301	115	134	323	157	115	186	291	228	469	407	440	293	202	381	391	327	333
L12701_cds2_at	116	-19	116	112	10	151	181	35	136	-86	-26	79	-51	-41	-69	-71	-79	-66	-107	52	61	133	214	-170	-5	-91	-43	-189	-110	39	2	-41	-92	122	-91	120	43	-105
L12723_at	346	168	312	326	412	151	253	119	279	399	319	140	167	208	327	124	90	290	190	429	354	210	55	220	49	17	67	232	84	206	294	-35	168	143	311	163	207	139
L13042_at	258	32	307	197	-19	266	156	139	202	193	85	57	25	173	79	-102	135	59	39	-63	42	68	254	-45	-111	36	486	160	60	231	289	21	237	6	117	129	116	465
L13197_at	44	18	222	385	52	117	534	-17	-196	115	152	152	-42	78	-1	-78	212	65	88	-35	52	232	41	43	-33	38	48	63	507	-3	200	68	365	101	-7	176	183	463
L13203_at	1055	932	1597	256	239	142	297	853	381	138	844	421	1071	828	424	569	774	288	181	960	590	941	739	1058	263	790	1165	697	415	945	249	759	1377	-17	251	1136	381	1569
L13210_at	-381	329	2281	300	-321	745	798	-469	1931	129	223	360	1672	696	943	487	292	129	614	1239	228	13	-195	225	699	542	-300	2222	1385	487	1274	-257	1474	1507	2701	4622	-726	-254
L13258_at	185	-32	220	-63	35	-8	-129	-34	95	7	77	-79	-39	67	-90	1	-145	3	-82	-198	-387	88	45	96	47	-3	-129	35	-64	41	-69	-93	68	-111	-69	-51	70	72
L13278_at	193	31	198	91	194	96	178	112	198	9	36	-22	170	188	217	240	254	32	200	338	119	7	85	191	14	6	79	6	-7	22	-32	-16	16	-17	-16	60	34	-44
L13286_at	54	-47	19	-23	13	-42	-82	5	2	3	-7	1	-84	5	29	-33	-13	13	-118	-61	48	15	9	-5	-32	-49	1	-92	-48	0	-10	-57	-33	39	31	-138	-134	-61
L13329_at	61	118	108	10	51	21	-10	-4	21	38	85	31	6	69	-1	1	101	38	37	33	-1	6	37	18	18	23	-54	62	-36	-45	22	59	129	18	139	48	284	2
L13391_at	23	1217	30	-13	176	-1	-179	178	98	467	71	-31	5	125	372	378	-38	109	3	617	475	785	3	-76	1133	350	272	-14	-117	501	591	10	1540	43	-48	43	619	1251
L13434_at	478	482	637	484	251	375	537	1046	1009	234	960	152	473	411	388	436	668	529	399	1201	229	914	364	916	414	504	632	612	447	576	524	531	597	426	584	793	820	794
L13436_at	307	322	515	89	14	48	327	679	228	189	255	79	-223	225	93	792	652	408	178	275	333	44	132	266	495	258	298	25	526	243	119	241	208	-55	3	18	305	499
L13689_at	628	658	692	289	210	254	403	769	1014	163	651	160	1084	309	357	316	1479	185	304	1964	999	513	467	668	305	328	458	689	300	253	274	333	512	578	499	516	686	562
L13698_at	22	-89	-30	20	13	-62	-38	-119	21	-10	3	24	53	8	-31	107	-88	-22	18	55	41	0	77	41	29	70	-40	-31	-98	-64	12	1	13	42	-61	-44	44	-46
L13720_at	-1579	-518	-1862	-894	-768	-576	-1103	-1659	-1352	-804	-897	-632	-736	-1473	-771	-1224	-1438	-736	-618	-1367	-643	-1313	-965	-1312	-1439	-794	-1517	-1546	-1430	-1366	-1183	-1477	-1739	-708	-879	-1037	-1035	-1375
L13738_at	104	728	279	619	495	172	562	248	419	208	104	454	477	-12	518	531	689	141	696	1740	708	1199	545	498	964	419	42	1108	781	409	770	736	504	424	629	430	621	887
L13761_rna1_at	294	655	459	407	620	266	220	463	505	206	582	150	361	476	401	437	930	254	258	950	692	398	207	465	295	254	344	429	365	388	425	827	537	514	332	440	324	532
L13800_at	173	193	61	140	225	40	188	55	140	-4	97	66	291	130	312	169	535	65	145	969	393	163	214	291	51	171	187	172	96	100	116	116	97	57	112	86	101	47
L13848_at	451	996	731	630	836	499	438	1021	901	436	1197	354	447	772	677	869	1514	321	451	2314	660	1020	733	778	612	155	533	590	492	767	709	975	696	447	609	511	494	573
L13852_at	1967	1752	1827	2221	1773	1269	2796	1514	1650	808	482	1103	1830	2522	3042	2445	2945	670	3079	3939	847	831	737	2519	2118	3684	1137	3176	2592	1898	1064	727	1004	669	1298	2941	2783	1039
L13923_at	349	144	442	368	250	190	344	439	428	241	230	185	162	370	218	278	271	230	283	259	271	350	113	327	310	220	201	354	336	521	281	217	303	102	334	295	454	712
L13972_at	411	855	907	521	559	149	603	1113	681	333	236	597	666	778	629	400	808	445	629	997	317	1404	315	665	476	557	384	680	750	689	856	1053	1635	610	581	330	1365	1598
L13977_at	211	116	75	-79	222	23	-258	-193	197	-76	-4	-86	192	37	151	56	247	262	-32	245	473	-14	-53	-56	-66	102	522	347	-26	424	114	83	90	74	595	57	166	12
L13994_at	-393	-299	-338	-342	-270	-232	-396	-337	-365	-105	-253	-275	-302	-69	-242	-150	-485	-176	-232	-365	-4	-421	-283	-441	-406	-203	-696	-474	-329	-578	-621	-483	-523	-210	-365	-196	-339	-519
L14076_at	1013	494	750	824	834	608	446	392	984	596	1302	379	1202	1014	875	715	1039	708	736	1402	965	1009	849	750	441	393	278	744	690	1036	1169	976	729	343	555	426	518	898
L14269_at	54	29	290	52	9	62	43	5	45	37	33	8	-10	105	0	58	32	49	48	4	56	37	119	98	59	36	32	-11	72	10	105	35	213	0	43	88	55	81
L14542_at	-94	-12	-76	-99	-23	-60	-73	-44	-19	-35	-23	-81	-92	53	-25	-77	-30	-5	-44	-8	-53	-14	-20	-101	-83	-31	-100	-54	-93	-40	-58	165	-31	-29	-20	-39	-25	-46
L14565_at	734	229	507	130	-116	-88	94	88	711	353	180	-54	240	382	-11	-177	505	402	-2	647	-54	754	30	-598	-234	432	-206	-126	-685	469	59	158	795	166	352	-485	-504	-394
L14595_at	-473	-168	-354	-214	137	-261	-383	-745	90	-71	-129	-215	-174	-103	-138	-147	-350	78	-66	-81	-123	-111	-169	-379	-122	-208	-719	-372	-278	-166	-382	-446	-112	-91	-263	-132	-465	-61
L14754_at	453	314	387	328	-197	592	280	793	839	556	567	511	225	263	151	225	802	510	339	1130	610	704	625	751	783	339	621	820	663	323	1283	898	391	265	740	674	245	502
L14787_at	88	180	42	205	44	160	241	133	198	113	42	183	156	113	139	151	304	26	69	253	203	163	193	197	117	182	550	-3	-28	13	165	149	151	57	205	70	210	336
L14812_at	337	343	476	216	84	220	285	392	358	262	186	209	261	374	211	388	196	57	202	251	253	109	208	276	124	310	485	337	536	244	465	423	371	173	478	299	495	580
L14813_at	3359	3301	4341	3046	2071	4516	2688	2530	3607	2296	2512	3842	1842	2151	2961	1955	1586	2155	2307	3458	2803	3635	3835	1960	2471	1950	5216	1837	2755	2395	4866	4298	3530	1967	2651	2882	4352	5767
L14837_at	143	28	140	128	8	104	186	122	120	38	1	129	24	55	59	131	36	100	69	964	-3	28	9	117	24	64	173	76	79	101	213	209	190	15	96	129	111	165
L14856_at	768	355	1061	495	442	994	1164	778	452	696	612	620	340	485	394	585	374	375	531	632	454	848	925	755	482	535	736	763	899	1002	1031	889	776	531	539	1232	1106	1497
L14922_at	75	101	72	33	248	44	-1	-59	229	154	293	-7	223	137	95	-13	99	115	44	197	123	45	32	170	49	12	-1	20	-173	-64	37	51	75	22	13	88	70	15
L14927_at	-1245	-1815	-1605	-2162	174	177	-1408	-215	-1414	-682	331	-163	-331	115	-176	-1581	-560	229	-714	-1179	-850	-69	-670	110	130	-208	-2739	-1856	-1882	318	-2181	273	-1511	-352	-1507	-774	-1263	-1126
L15309_at	208	86	279	191	32	163	263	241	117	96	128	14	131	135	65	143	-31	70	115	180	46	107	186	125	128	149	298	186	129	150	123	78	134	38	119	134	178	139
L15344_at	-336	-611	-392	10	31	-721	-495	170	5	-409	134	-538	-2	-510	-398	-335	-141	109	-170	-559	-322	-241	-497	244	-158	-211	-934	179	-259	-25	55	-142	-337	-265	129	-812	-720	143
L15388_at	-341	-435	-559	-127	85	-601	-1019	-271	137	91	-140	-617	-41	-447	-131	-965	-901	-140	-128	-693	-37	-819	-340	-20	-746	245	-1162	-438	115	-894	81	-79	-606	-11	-7	-61	58	-1151
L15409_at	528	437	586	479	462	558	320	107	514	392	501	281	405	360	658	357	588	296	198	610	18	506	364	467	284	100	416	228	151	464	384	243	464	147	515	465	597	123
L15440_at	-1637	-2244	-2113	-2056	-1327	-1792	-2187	-2449	-2027	-1456	-1249	-1677	-1615	-1479	-1496	-1487	-3236	-1072	-1086	-3136	-970	-1243	-1985	-793	-2170	-1590	-3777	-1467	-1457	-1727	-2167	-1717	-2086	-1359	-2137	-1113	-2828	-2284
L15533_rna1_at	-39	-43	35	132	-62	14	16	-26	56	-2	-4	-63	-47	-27	-66	-126	27	-10	-12	-39	51	18	-47	-106	-67	-50	54	-42	36	-33	9	33	-31	-82	-2	-27	-22	64
L15702_at	1718	1279	1975	1679	817	1191	2029	1932	1297	933	1171	734	741	815	865	959	1266	871	1037	1305	480	1573	1223	451	1265	712	1556	1686	1257	1472	2376	2557	1382	683	1189	1396	2017	2428
L16464_at	316	134	718	215	247	225	263	202	479	211	229	222	263	206	258	258	153	361	193	237	66	317	142	252	363	265	28	297	170	413	242	295	677	154	189	266	389	516
L16782_at	83	50	289	123	247	113	62	316	178	153	157	71	203	95	164	86	311	308	73	341	31	83	104	56	81	160	192	141	86	206	83	76	199	77	62	13	150	214
L16842_at	569	1299	1065	620	1632	821	73	233	1852	1584	1286	449	1244	1041	1741	1046	977	676	868	2240	99	402	706	1223	316	1370	244	492	57	1551	1265	566	749	912	2606	1196	795	635
L16862_at	1787	-12	3010	1383	1430	1118	1356	1355	1940	-42	103	304	1400	1708	981	1761	2652	1407	1306	1342	980	910	197	1538	1130	1632	1938	1251	1534	1267	542	351	573	226	1936	889	1599	1574
L16895_at	224	114	238	282	48	158	196	202	182	71	95	48	95	126	98	15	160	10	100	96	102	153	140	11	121	95	250	106	226	201	165	165	213	23	249	156	245	120
L16896_at	153	39	-466	401	138	-343	-104	169	-478	97	-205	122	84	-18	243	68	-191	76	103	643	-221	-189	-530	-50	189	-27	-643	147	281	-527	436	116	64	-255	-15	64	-233	-74
L16991_at	343	368	724	464	235	46	-89	-146	225	640	455	60	296	269	695	279	100	-49	21	450	102	146	148	54	545	112	690	-143	-91	360	213	-34	-10	-111	439	-171	-52	122
L17128_at	154	151	247	158	173	94	117	121	79	78	87	54	87	37	155	98	189	104	-49	138	68	147	39	133	95	152	355	303	216	208	78	79	169	-34	436	116	115	115
L17131_rna1_at	4801	2853	2648	4421	5889	2935	5111	1227	7355	6734	3457	2254	4628	4860	7462	2755	4334	4265	2689	5104	1266	1061	4174	4182	3689	4174	1436	7635	4258	5886	10584	5522	9246	5674	7169	4880	3140	3617
L17325_at	-54	-33	-117	-91	-48	-65	-78	-76	-95	-27	-94	-21	-4	-81	18	-89	-112	8	-48	-6	-68	6	-34	-65	-47	-19	-87	-88	-146	5	3	-82	-83	-53	-71	-109	-19	-139
L17327_at	-206	299	646	130	171	581	702	416	679	626	319	326	102	70	-26	155	721	186	167	112	81	383	478	145	190	330	-209	124	483	27	553	625	95	119	93	-349	843	233
L17328_at	203	108	231	164	162	55	114	212	126	101	109	93	119	96	81	169	165	129	110	148	76	138	157	105	138	142	236	161	129	105	131	195	148	14	155	117	151	252
L17330_at	186	43	356	200	61	161	240	-418	-10	45	146	-64	-8	-44	190	125	57	182	-10	81	-3	66	106	-45	-67	48	389	-169	-466	41	20	-329	28	17	-207	158	234	-250
L18960_at	1055	1528	1748	901	1874	565	1256	1203	1133	769	941	1135	1528	1325	1464	810	1337	515	589	2141	2082	775	571	1642	1257	1251	583	1304	1457	1091	1188	1299	1234	695	1354	1160	1127	2014
L18972_at	552	390	761	435	519	526	584	313	698	652	442	304	459	546	583	408	439	401	319	845	464	380	484	589	328	501	491	517	387	474	293	389	537	274	317	379	385	414
L18983_at	3234	1758	4000	1828	2134	2185	2634	2470	3215	1710	1593	1126	1536	1755	1323	1615	2947	1411	1321	2983	936	1843	1670	1871	1655	1512	3855	2112	1974	2510	2050	2353	2137	1074	4250	1891	2257	4492
L19058_at	-9	-10	18	-61	-25	26	-67	127	25	15	78	11	21	-48	-30	-22	-45	14	-46	-24	-6	-19	-186	8	27	136	-23	201	177	-5	-131	35	10	51	-32	71	26	-14
L19063_at	-214	-130	-126	-134	-72	-40	-210	-56	-116	-83	-81	-56	-56	-70	-40	-15	-86	-131	-84	-113	-102	-48	-170	-170	-25	-35	-256	-54	-96	-119	-136	-119	-164	-22	-60	-96	-188	-149
L19067_at	904	652	821	690	421	419	885	785	1162	438	985	425	560	484	643	299	1179	556	829	2555	1430	549	398	1177	423	1274	1002	1352	678	1478	1224	1575	844	632	1252	748	1239	825
L19161_at	304	89	220	297	400	122	336	134	401	647	96	336	454	230	514	599	197	266	632	1182	53	60	199	555	263	181	452	129	156	126	268	383	611	69	346	362	123	488
L19183_at	184	141	224	115	84	142	126	292	477	130	268	106	441	197	254	63	731	390	102	370	303	160	184	386	115	136	173	204	36	100	18	67	203	85	166	256	140	49
L19267_at	1335	1070	1765	1088	178	1104	1127	1442	301	601	1184	1039	862	770	849	1035	343	299	601	467	1196	1178	1432	1391	1225	1509	73	902	971	263	925	965	96	512	18	-133	964	76
L19297_at	-120	-197	-320	-136	-3	-243	-109	-233	-277	-102	-165	-34	-84	-146	-107	-109	-359	-80	-290	-304	-122	-133	-167	-336	-229	-117	-409	-602	-64	-212	-73	-91	-402	-177	-549	-70	-221	-260
L19314_at	303	263	776	333	111	183	208	251	176	479	192	181	228	365	51	235	247	356	237	225	241	200	262	477	298	180	45	430	428	194	255	273	205	193	306	283	462	-185
L19401_at	136	162	256	101	83	321	159	65	193	93	130	165	119	135	85	107	194	67	66	40	77	209	188	129	147	107	195	144	108	111	94	106	88	9	143	137	232	119
L19437_at	990	2605	1794	2016	1912	1068	1021	1187	2680	1305	1060	2073	1651	2133	1829	1358	4200	1406	1084	2853	1684	343	936	1612	1926	1859	535	3489	1714	3460	2691	2393	2158	2115	2655	3725	2509	1420
L19527_at	15020	17275	15112	16768	17138	10903	12484	16858	16403	12314	16361	18167	17561	17067	16403	16854	16112	17500	14843	15262	24472	18848	12134	15864	18719	16465	18031	16229	13323	14983	16708	18340	16443	17702	15200	16611	17159	16029
L19593_at	44	29	5	66	46	21	-57	-13	3	31	47	31	55	-9	33	95	123	47	5	83	88	30	75	58	58	49	115	24	103	-1	-21	63	67	-25	66	47	34	-83
L19605_at	1790	3155	2567	1154	1114	1795	15688	1146	3583	1838	1442	912	1810	2744	1435	1694	3203	1683	1096	1885	1024	941	1751	1136	1227	2492	937	2131	1478	2949	1382	849	1659	1312	2464	2129	3169	1541
L19686_rna1_at	785	7260	6254	623	6139	3583	-398	-865	9695	6816	5763	4378	3068	5611	5939	3349	3152	5773	1717	8042	974	613	4307	2617	2738	3648	862	3079	572	2211	769	446	2594	3584	3147	5698	2325	-530
L19711_at	-76	-55	-25	73	99	-19	134	455	-30	12	68	47	17	59	-15	122	617	83	107	275	41	-137	87	233	131	90	533	-4	122	-10	253	193	166	74	117	-65	46	267
L19778_at	4	-2	-17	33	64	-21	73	61	-4	31	-13	-8	62	78	10	-15	68	48	2	29	-1	31	81	64	41	10	-6	14	-31	61	-9	-45	13	-9	19	7	58	5
L19779_at	4660	4644	2488	3153	3185	1198	4528	1454	1798	5702	1248	11149	4229	841	2826	3097	5339	932	1045	6219	2700	2809	1212	6566	11473	6414	1678	20201	1055	9452	16492	10574	7493	8137	20688	5272	11139	3959
L19783_at	19	184	29	108	187	-12	-35	2	103	43	77	30	112	69	108	58	83	73	90	262	406	141	-75	160	26	64	161	96	48	58	88	184	48	102	75	14	138	5
L19871_at	3	886	74	160	190	154	161	254	190	1683	668	369	178	164	138	76	-51	168	257	733	137	40	72	69	1199	156	139	204	170	231	825	397	3773	97	327	112	355	734
L19872_at	-43	526	-96	36	166	3	53	-4	-36	-26	19	44	115	75	116	-23	344	118	45	-56	27	-15	55	89	21	43	-64	124	36	922	160	121	269	114	981	214	209	70
L20010_at	1616	1417	1378	815	1185	1337	1517	773	2842	1154	2010	366	2142	1483	1779	806	2259	612	1236	3458	1467	557	1580	1785	690	1280	1063	1201	1231	833	1142	459	628	592	592	984	1129	533
L20298_at	1290	1752	2509	1793	2431	994	1710	778	2928	1620	1216	500	2597	1727	2050	2020	2739	699	2027	4266	1576	795	499	2375	694	1074	1079	770	488	1462	669	530	1070	552	797	1326	897	505
L20316_at	1465	1221	2330	879	1218	1445	1895	1707	1737	1434	1088	1106	1303	1277	700	1262	1485	703	825	382	465	1231	913	1084	1116	727	1013	1709	1488	1928	1898	2014	1682	683	1909	1816	1215	2454
L20320_at	104	71	69	188	242	10	174	22	49	77	260	58	65	210	126	108	49	118	173	266	193	115	96	157	28	19	1	87	24	124	275	389	190	202	212	119	165	84
L20321_at	42	37	29	70	157	-67	57	17	3	59	3	33	59	44	32	51	131	39	62	136	192	9	37	28	55	58	35	-4	-2	-15	43	6	42	-10	-29	-11	40	9
L20348_at	52	35	75	22	19	-90	70	-14	28	123	-3	33	21	31	-39	17	132	2	73	115	-51	-3	-79	90	70	76	128	-7	-7	28	-83	113	-64	45	44	-39	-43	46
L20591_at	31	0	42	-39	-12	62	-13	77	45	6	21	-4	-23	4	-46	42	15	-1	28	-7	-36	86	-15	-14	28	30	42	69	2	28	88	41	66	10	-8	47	48	72
L20773_at	1911	1212	1546	926	849	718	853	970	1495	1030	1250	959	690	1067	843	964	782	674	601	2280	795	779	780	1000	587	808	738	756	634	872	984	1147	891	673	985	829	1260	786
L20814_at	12	43	-5	12	81	35	-38	-2	24	82	64	48	74	53	35	50	54	33	69	105	57	10	49	93	94	78	153	87	-137	41	55	66	35	71	60	27	24	133
L20815_at	442	611	647	532	340	437	969	802	695	483	257	267	288	445	207	175	345	383	335	449	307	253	524	585	504	362	563	440	329	597	579	733	594	151	593	746	647	662
L20826_at	177	100	334	58	48	110	188	242	189	134	217	110	23	154	44	241	71	115	85	128	94	142	155	26	77	159	244	296	137	77	69	373	103	9	143	139	146	427
L20852_at	-5	43	58	56	8	-1	55	73	26	15	48	24	48	53	51	93	224	47	-3	138	102	-11	51	73	38	41	132	80	-43	41	23	8	116	170	31	-9	59	53
L20859_at	-49	187	-118	-47	65	67	-119	-29	-104	19	33	74	127	225	282	-208	78	1	33	141	-196	-70	-58	91	35	18	-35	24	-127	1	49	-17	64	53	477	136	29	-115
L20861_at	142	65	90	212	70	128	151	397	134	137	145	67	116	125	172	49	272	104	89	101	113	138	167	217	74	65	181	111	125	67	236	109	161	17	174	128	78	215
L20941_at	2654	6765	3387	1646	2189	2951	1885	2193	5145	2334	3947	4207	3709	2466	4968	2102	3974	1891	1712	5593	3173	8670	2505	1876	5221	4124	1128	2537	1226	13963	13317	16171	13057	8213	12449	3250	6749	14471
L20971_at	311	344	82	-33	218	49	18	1385	86	65	26	1108	3274	48	231	506	152	76	2879	4725	38	238	20	52	1552	1127	242	138	48	815	853	163	1770	346	89	96	139	1443
L21715_at	-225	-160	-293	-185	-134	-188	-273	-56	-160	-117	-145	-163	-100	-209	-8	-77	-328	-21	-181	-156	-162	-193	-208	-122	-150	-155	-93	-131	-113	-264	-173	-256	-113	-71	69	-201	-84	-122
L21893_at	397	230	870	610	397	526	544	1024	519	234	202	100	450	505	318	499	1286	526	449	590	118	431	668	561	213	201	1114	613	819	666	538	399	386	311	479	599	588	863
L21934_at	22	44	50	30	34	21	43	7	15	37	5	20	46	58	52	-3	85	35	16	36	13	-7	98	56	2	31	35	12	-12	62	78	99	69	37	170	9	30	73
L21936_at	552	206	473	636	751	362	315	590	653	321	482	159	720	953	1688	405	554	972	781	1202	1707	295	300	886	271	1042	305	456	250	396	313	301	373	329	355	465	403	316
L21954_at	1173	1948	1048	763	2197	179	1829	253	246	414	233	411	717	1022	2320	734	942	528	66	895	218	155	-58	1603	326	871	546	2548	194	7867	2210	635	708	3218	5609	1098	2322	1460
L21993_at	-160	-614	-575	-274	-641	-288	-641	-166	-882	-35	-54	-79	-209	-165	-70	-529	-357	-76	-185	-1467	53	-130	-421	-341	-165	-817	-952	-480	-521	-530	-684	-646	-897	-414	-995	-43	-580	-1009
L22005_at	-450	-3	-379	-799	132	-389	-845	-122	-570	-500	-228	-517	-276	-56	139	-574	-312	46	-234	191	-344	-584	-459	-270	-162	74	-690	-457	-238	207	-650	364	-468	114	-423	-801	-656	121
L22009_at	3401	2996	4007	2949	4156	3871	3495	4965	3349	1960	5389	2693	2079	3052	2990	2487	2429	1345	2556	3906	4714	5656	2815	3253	4131	2007	2301	2695	2536	4887	2168	4509	2757	2453	2539	2837	2690	2132
L22075_at	132	153	206	53	297	124	-99	152	185	84	284	171	67	65	216	136	293	-10	33	158	94	296	24	66	152	79	-84	59	-52	498	662	523	558	197	340	180	159	1153
L22206_at	-563	-896	-896	-696	-447	-53	-204	50	-720	-329	-358	-80	-282	-288	-337	-536	-879	-112	-335	-729	142	-90	-497	-510	-507	-538	-1575	-739	-228	-662	-405	-199	-734	-399	-1063	-307	-448	-1742
L22214_at	391	410	432	387	198	307	468	616	192	350	168	260	142	279	227	298	-57	274	255	428	158	232	324	262	197	158	569	192	526	445	727	151	317	439	26	370	395	804
L22342_at	1334	1330	1188	1027	773	937	1184	1064	1353	781	556	395	826	1084	1040	934	1699	799	808	1439	580	549	450	960	728	638	1215	1199	1151	642	1483	229	880	351	536	843	868	2133
L22343_at	427	151	436	366	360	231	305	332	276	165	123	143	216	453	558	216	213	247	138	501	68	228	224	432	233	304	265	141	69	304	381	238	158	94	172	230	325	564
L22548_at	-294	-171	-450	-211	-150	-170	-204	-224	-163	-248	-265	-89	-183	-59	-70	-199	-341	-64	-129	-379	-128	-185	-180	-427	-83	-233	-295	-339	-153	-238	-186	-70	-94	-33	-151	11	-116	-79
L22650_at	55	12	55	7	25	-32	21	-89	-49	-24	-21	28	10	-1	42	-40	35	8	2	87	77	32	-77	46	29	-37	-46	22	-16	59	-13	3	73	34	34	30	-7	77
L23116_at	-137	59	55	67	297	-37	441	-43	-24	50	-40	67	165	215	228	69	75	-79	39	154	138	116	85	407	4	-19	-39	45	363	63	31	-39	18	-15	80	209	-6	-116
L23808_at	-116	-177	-246	-211	-60	-94	-289	-77	-202	-44	-104	-37	-183	-110	-72	-94	-161	-98	-91	-211	-83	-69	-72	-112	2	-146	-48	-60	-67	-105	-240	-121	-180	-22	-94	-181	-232	-75
L23852_at	56	74	218	77	101	19	149	247	139	100	64	79	64	167	35	71	77	47	75	83	-19	44	113	-48	41	48	89	510	91	186	158	58	206	71	182	96	92	216
L23959_at	-823	-1003	-1084	-1234	-470	-659	-1285	-1322	-420	-539	-952	-564	-393	-439	-240	-985	-733	-787	-235	-925	-925	-1081	-1084	-538	-463	-511	-1835	-1012	-908	-745	202	-518	-644	-250	-776	-737	-1275	-1341
L24203_at	-90	-180	-167	-122	-69	-144	-87	-55	-172	-128	-237	-139	-129	-193	-44	-178	-187	-118	-115	-323	-179	-109	511	-206	-135	-130	-369	-88	38	275	-197	-419	-307	-146	-140	2	-179	253
L24470_at	54	55	55	39	43	46	16	203	-3	1	50	45	71	73	8	28	1	28	25	17	-58	18	79	73	-16	39	40	40	-36	19	65	90	36	-18	22	32	44	113
L24559_at	1367	1070	2019	984	505	1419	1337	1248	1555	1218	1269	176	928	1203	1091	1163	533	775	883	2198	534	1354	697	1106	1084	873	1473	1409	1351	2241	719	939	1331	603	1219	793	792	1424
L24564_at	-945	-791	-1035	-813	-302	-844	-971	-883	-862	-658	-641	-643	-537	-792	-586	-677	-1086	-708	-372	-955	-426	-513	-965	-752	-870	-713	-1179	-865	-925	-245	-338	-266	-925	-598	1228	-902	-1212	-764
L24783_at	493	937	1044	473	280	563	415	530	621	427	702	252	1126	618	505	529	1278	624	557	819	553	493	611	991	506	521	284	247	363	371	476	603	555	432	-51	385	344	330
L24804_at	990	976	1223	644	945	723	776	548	1276	686	901	488	985	695	893	641	2851	572	452	1396	67	389	625	1161	744	254	455	549	372	825	762	668	879	552	1294	854	936	531
L25080_at	7881	7772	4378	5676	5292	4052	3295	5181	7537	6187	7185	6502	8718	3463	6257	6094	9778	4118	4634	9683	5157	4345	3311	5116	4153	10084	3439	5083	2154	6182	4124	2982	4446	4283	7518	5874	6504	5300
L25081_at	1853	267	872	395	807	337	287	929	884	760	358	132	745	361	116	1090	-236	2141	413	2150	449	422	332	421	381	1026	272	1164	420	521	26	561	1349	435	-144	459	689	950
L25085_at	809	1802	1839	660	1777	878	-67	241	4105	1125	3224	484	731	1780	1246	1035	1414	2639	206	2969	2163	942	868	1392	849	949	-4	941	377	2062	2074	2769	1534	1487	1850	1496	444	1307
L25119_at	177	20	271	68	144	90	11	256	107	130	165	77	71	74	62	129	262	70	141	117	102	240	115	84	156	197	48	213	235	213	171	149	192	86	67	70	318	276
L25270_at	-312	-213	-552	-195	393	-23	78	133	-212	-303	136	25	932	45	609	-233	-824	-444	-234	178	-316	-177	-436	83	-3	-47	-1272	217	610	-382	-2	10	-131	81	-744	-31	-273	-368
L25441_at	-12	-13	44	13	33	30	97	17	57	56	6	-31	57	54	88	85	43	7	18	60	-4	62	-11	38	10	5	57	-20	36	50	-1	62	43	11	57	-37	68	15
L25444_at	324	362	7	-206	521	154	-52	439	682	155	333	206	401	544	356	152	637	260	346	74	341	-83	332	494	50	88	100	672	353	40	676	-117	-94	-33	21	95	713	-67
L25798_at	-56	70	93	273	57	87	-8	241	220	410	31	58	28	44	56	209	-14	72	24	-74	109	-44	-3	-21	85	-50	-120	46	-149	93	40	40	27	35	2	151	61	226
L25851_at	362	1623	2103	573	945	414	272	184	2161	468	1315	73	278	365	828	255	426	228	222	707	1406	124	512	897	214	294	297	347	209	277	270	351	238	426	343	600	369	313
L25876_at	553	234	944	1263	690	565	949	353	901	973	516	211	989	501	1026	248	607	1096	293	220	607	205	539	366	363	242	350	385	440	729	834	464	480	715	388	575	249	530
L26081_at	-333	-431	-484	-371	-344	-360	-273	-347	-346	-305	-450	-129	-272	-413	-224	-317	-514	-276	-314	-285	-53	-260	-514	-440	-178	-293	-378	-361	-399	-331	-331	-488	-360	-170	-531	-376	-340	-409
L26234_at	116	-148	94	85	-1	62	-5	128	-144	49	36	53	5	20	7	1	-28	-23	73	-102	-7	-24	-9	-21	95	36	147	52	88	118	43	112	0	49	81	117	112	163
L26247_at	4279	13116	6428	3675	6411	4201	4239	3625	10626	7341	13447	5459	7492	3139	5550	4538	3282	5267	5160	11184	4499	8800	3995	5819	6383	7484	2315	7770	4328	11257	12512	12221	8885	6632	9491	6252	10998	9246
L26336_at	154	109	181	175	123	192	225	169	163	165	89	153	119	146	125	174	-92	163	160	142	114	96	214	150	88	111	230	109	204	138	145	166	291	117	153	139	201	236
L26339_at	-887	-767	-1155	-680	-398	-289	-988	-817	-667	-577	-318	-681	-197	-741	-6	-290	-542	-459	-217	379	101	-615	-763	-113	-580	201	-1232	-803	-1072	-789	-503	-90	-760	-85	-207	-606	-778	-1080
L26494_at	718	68	920	921	97	693	235	563	627	170	61	439	198	225	365	233	-140	54	90	355	277	632	604	47	42	80	316	254	170	577	579	580	163	374	272	340	278	372
L26953_at	115	3	19	5	9	58	45	19	55	14	-2	30	62	18	46	16	28	46	-10	35	-74	44	-34	129	28	-21	114	24	-4	0	17	12	111	5	15	57	45	104
L27050_at	-146	-139	-239	-165	-69	-64	-226	-194	-127	-118	-19	-76	-69	-127	-34	-137	-307	-140	-108	-193	-219	-94	-93	-88	-89	-4	-244	-118	-108	-136	-124	-167	-200	-89	-138	-111	-79	-195
L27071_at	20	115	9	20	65	78	73	134	-60	-7	-28	-56	-7	17	60	23	77	34	12	26	12	-23	51	29	7	-2	-65	22	-28	-23	-54	10	41	-22	-72	-53	22	98
L27080_at	-399	-512	-775	-627	-94	-544	-772	-1368	-809	26	-301	-605	-188	135	-624	-537	-327	-555	-549	-677	-126	-1258	-600	-343	-826	-569	-605	3	-57	-1076	-2450	-650	-1241	-583	-716	-188	-1578	-2279
L27476_at	116	99	287	140	163	179	136	133	218	80	84	110	270	173	116	337	57	178	294	136	294	60	197	226	89	191	111	94	100	241	228	165	126	70	198	51	93	176
L27479_at	355	-35	493	199	-76	-19	181	77	249	64	-56	21	183	-186	71	-94	91	138	-104	51	-274	-68	-51	7	103	38	159	218	55	177	160	160	105	-15	205	275	395	367
L27560_at	-97	-14	-63	-31	-9	-16	-87	-50	160	-31	628	-11	-28	-72	-1	-38	-80	-65	-69	-52	-36	-102	-56	-77	-24	-53	-118	-76	-168	-8	-74	-18	-50	5	309	-126	-101	-98
L27586_at	165	97	14	69	7	152	164	200	98	111	80	27	111	103	82	36	212	43	64	26	81	142	56	188	122	71	118	84	93	58	78	16	8	54	52	139	84	28
L27706_at	486	491	569	293	421	293	369	293	843	451	581	308	812	675	763	621	640	511	396	2105	1154	256	360	789	397	644	603	434	302	413	263	225	544	531	512	363	270	284
L27841_at	297	715	773	528	400	606	924	451	784	391	701	237	629	781	850	1024	1953	691	640	1518	1024	357	769	956	237	289	674	669	755	686	898	730	527	514	767	640	771	657
L27943_at	439	1169	755	1400	885	1175	1663	2484	555	1054	1092	1097	974	1298	341	1097	1841	1031	1126	711	732	1347	1299	338	1525	1098	2151	560	572	2550	2723	2769	1633	1053	1713	1379	1738	3776
L28010_at	802	575	978	1042	1302	782	868	662	1759	1071	904	300	1873	1998	1770	1072	2871	586	677	2592	2247	438	547	1376	464	660	909	431	449	306	603	438	623	427	614	480	518	1088
L28175_at	-229	1034	-185	361	89	-58	-275	-298	-18	119	11	8	-205	-98	130	225	351	-23	-64	140	-62	-201	32	341	244	-87	-132	118	-88	603	-269	-55	764	-41	-174	-319	-234	-192
L28821_at	-24	-22	-214	-79	126	-197	-31	44	-370	99	88	84	85	19	105	-135	375	-35	-196	253	809	-41	-18	249	144	-49	-190	874	137	203	318	996	205	544	153	102	215	154
L28957_at	30	34	232	196	165	30	208	356	227	276	148	-4	160	17	26	177	339	250	250	233	-7	325	20	30	67	227	405	497	331	215	16	120	307	162	157	146	487	348
L28997_at	255	147	242	265	239	76	228	280	172	55	176	-25	169	266	292	100	302	173	104	230	158	147	32	160	158	142	200	101	110	200	200	272	194	99	75	134	256	136
L29008_at	143	533	542	775	1237	369	578	298	598	519	364	169	279	528	684	340	1729	84	168	1071	500	149	455	1074	313	158	291	636	675	309	246	118	570	137	398	478	63	169
L29217_at	-1566	-1109	-2200	-1862	-590	-2297	-2537	-2093	-1494	-1690	-729	-959	-980	-1144	-269	-1464	-2174	-885	-863	-315	-382	-1619	-1263	-247	-742	-286	-2594	-1629	-1180	-1351	-1946	-1001	-1116	-498	-1172	-1844	-1779	-1993
L29218_at	658	437	716	679	791	408	695	571	170	285	140	136	460	771	597	631	1339	476	353	1245	128	243	398	806	512	243	200	571	240	528	289	384	397	344	396	302	609	632
L29277_at	617	671	1248	635	634	609	567	824	800	551	510	290	443	964	540	31	988	501	331	572	219	405	197	885	408	402	397	797	601	1902	1238	1166	1251	538	586	500	1044	2007
L29339_at	-131	-98	-277	-182	-22	-206	-189	-209	-187	-128	-54	-181	-52	-137	-108	-165	-144	-60	-37	-110	-98	-98	-210	-46	-146	-98	-242	-132	-351	-86	-166	-205	-169	-171	-117	-150	-148	-143
L29376_at	39	-16	5	-368	-17	-39	-72	55	-133	-56	-244	-33	284	25	337	31	-337	110	16	418	86	87	-62	89	25	32	-403	-87	-204	-27	-57	-106	80	-27	-202	-99	-118	-71
L29433_at	-185	-12	-555	120	-74	145	43	-95	-213	-166	100	45	-134	-162	-57	-284	-175	108	-200	-258	-116	5	-62	-237	31	-213	65	-183	-144	-122	-351	45	203	-213	-342	-516	-66	-330
L31529_at	-181	-52	-128	-57	-24	-55	-110	22	-100	-124	-96	-27	-103	-19	-42	-81	193	-5	-55	22	-41	-149	-26	-117	-83	-91	-150	-68	-74	-45	-53	-59	-66	-19	-66	-9	-73	-74
L31573_at	-170	-671	-768	-527	-256	-380	-297	-484	-622	-405	-94	-264	-227	-303	-286	-289	-499	-305	-95	-281	49	-176	-495	-130	-284	-263	-219	-221	-413	-80	-735	-749	-664	-94	-611	-306	-348	-600
L31584_at	476	364	489	490	174	330	401	1066	245	443	189	258	429	881	597	583	402	3570	491	475	259	274	288	333	279	638	688	297	387	775	685	496	259	174	399	381	422	809
L31801_at	1054	923	1632	1065	1037	787	1056	1074	1273	754	1157	306	1203	1182	820	860	1149	812	821	1537	441	723	560	717	329	696	1214	934	533	1086	718	690	1061	143	989	865	1019	1674
L31860_at	-107	-54	-46	-28	-12	44	-58	50	-20	-19	31	-45	-40	7	-2	-27	-43	-19	42	68	6	-57	-53	-142	97	-40	-25	-42	197	-49	200	98	16	67	-20	-49	2	-31
L31881_at	-14	-225	-72	-95	-72	-17	-58	49	-94	-254	-122	-222	-28	-121	-162	-14	-110	5	75	87	73	-236	-110	102	113	-149	-212	245	76	-46	206	247	99	43	-129	-85	51	199
L32137_at	227	132	312	60	146	252	15	337	29	135	57	-11	37	238	23	170	32	112	117	158	34	149	106	189	200	138	295	184	50	319	408	199	196	163	40	23	312	8
L32140_at	3	9	26	53	-62	-113	-47	-32	-118	26	-14	-50	-50	-4	-5	-25	-7	29	-39	-87	-32	-31	-13	-43	-30	-36	9	-61	-36	57	-54	-5	50	-39	9	7	-68	53
L32163_at	8	41	94	70	-10	-24	87	68	49	25	-20	31	35	21	23	-17	41	9	3	30	34	9	36	26	8	2	81	4	24	31	14	-24	41	10	-16	53	5	88
L32164_at	98	43	458	-11	94	330	75	178	230	71	202	5	143	119	20	35	162	241	30	251	68	5	100	270	38	219	253	339	250	55	103	240	-1	-2	61	124	24	25
L32179_at	194	119	285	220	32	277	184	319	77	33	200	173	57	121	116	129	112	136	12	158	114	146	218	125	158	106	251	108	48	173	187	212	228	43	0	194	276	363
L32866_at	-130	51	-276	-139	18	-131	-164	-452	-1	-233	162	-130	58	101	106	-399	-87	244	-37	-212	86	-282	174	-274	-49	20	-472	7	-110	863	-135	-32	-356	65	-270	-370	-283	-153
L32976_at	265	160	141	69	125	-78	90	80	113	45	163	176	563	155	208	404	-265	204	284	947	79	179	-159	300	514	941	173	251	180	295	170	150	284	195	214	236	132	46
L32977_at	959	2475	1170	666	1015	844	549	473	2071	1328	2579	1227	1534	1258	1616	1467	2188	1137	978	5304	3117	1065	1227	1321	1126	1054	807	895	415	1615	1398	1169	1500	1946	2052	1389	1253	1156
L33243_at	601	297	234	39	186	83	404	-161	64	-94	393	160	13	-255	116	296	78	260	-47	314	326	35	203	501	374	299	422	-317	-331	0	593	-338	18	22	-1135	364	972	-108
L33404_at	-664	-529	-661	-922	-227	-364	-583	-737	-670	-408	-388	-428	-348	-478	-373	-310	-861	-342	-129	-265	87	-479	-440	-355	-338	-343	-930	-683	-569	-418	-640	-529	-564	-143	-542	-554	-641	-746
L33477_at	-153	-144	-278	-98	-74	-133	-144	-250	-169	-24	-152	-173	-60	-123	-57	-130	-136	-174	-93	-116	4	-252	37	-153	-132	-120	-107	-205	-38	-172	-165	-120	-126	13	-125	-132	-135	-223
L33798_at	-637	-438	-691	-617	-15	-512	-525	-886	-551	-268	-434	-344	-294	-515	-374	-294	-668	-255	-252	-362	-147	-503	-697	-450	-430	-72	-835	-685	-538	-343	-636	-451	-300	-134	-459	-485	-575	-584
L33799_at	29	-41	67	-537	385	-62	188	-43	67	131	92	-114	-16	48	-49	49	-117	156	21	241	-44	119	-72	60	7	-140	314	-160	189	82	-112	28	155	114	-159	102	232	307
L33801_at	287	354	361	93	124	289	45	83	288	115	204	114	211	323	301	147	393	269	93	135	189	52	224	468	66	194	269	260	129	201	146	197	80	142	128	163	383	30
L33842_rna1_at	1185	1337	808	2226	3197	908	1403	1073	4877	2385	2049	2052	2149	1945	3238	2058	2847	3247	2736	7479	4052	612	1170	1756	2077	2622	1952	3523	1755	1960	1474	690	4484	2060	1544	2040	937	673
L33881_at	277	200	287	274	252	122	126	175	275	123	103	77	241	336	244	296	394	168	89	384	143	99	245	231	117	155	78	120	175	97	109	130	171	23	147	100	194	202
L34059_at	253	167	562	337	160	261	252	463	746	372	442	-38	136	397	-116	181	1007	244	171	317	144	294	294	-23	142	336	175	261	262	418	28	24	184	166	133	294	339	209
L34060_at	844	655	404	350	162	542	344	737	305	222	189	169	200	166	413	284	230	501	209	826	103	528	473	212	283	156	608	274	468	444	778	274	343	115	571	775	1014	987
L34075_at	336	209	482	480	402	268	347	326	446	134	334	182	259	387	400	355	329	176	228	373	158	328	250	530	315	128	283	243	214	439	418	455	394	113	261	298	338	477
L34081_at	-38	-6	-42	-9	28	-8	-38	-4	2	31	-54	5	11	28	-12	-24	50	-8	27	-16	-17	19	3	-21	39	29	48	-31	28	11	14	-43	0	-13	-2	7	-13	-2
L34155_at	-111	-270	-223	-47	8	-65	-324	-374	-37	-28	-78	31	116	-284	108	121	-15	-5	-53	-246	143	-222	47	33	-137	-212	250	-195	-283	-37	-287	-220	-210	-67	-380	126	-307	-346
L34219_at	112	89	120	219	114	69	42	191	45	90	61	135	20	119	136	101	309	85	2	44	109	66	47	168	14	25	176	247	238	146	86	33	122	45	-103	141	301	130
L34357_at	284	87	237	211	133	204	122	220	181	61	130	162	92	133	31	119	146	74	5	115	53	141	123	66	158	83	198	-10	105	120	167	132	234	33	113	155	194	276
L34409_at	88	-15	-6	126	-10	-16	43	103	108	82	108	24	42	74	-7	12	118	27	9	83	63	22	60	66	-16	7	117	29	110	93	37	68	78	47	62	48	38	126
L34587_at	795	1319	1754	725	1358	732	524	176	1600	1073	1663	1020	1526	1085	1451	1057	742	1181	885	2423	2578	865	1022	1228	653	741	112	246	209	1009	1835	1059	983	1389	685	852	645	1410
L34600_at	96	91	54	153	237	163	67	7	130	115	106	50	73	318	342	162	183	129	88	592	409	111	79	129	77	65	103	14	-14	37	95	118	27	106	228	-6	31	31
L34657_at	250	581	238	-11	-17	280	-136	-4	576	-62	312	125	1132	121	38	88	741	-64	654	-94	-3	-81	-83	-13	143	106	-31	140	84	626	285	-95	156	90	832	544	1018	157
L34673_at	-107	-36	-95	-17	1	-120	-53	-86	-30	-31	-44	-70	-16	9	-6	-2	7	-26	-21	-25	-73	-19	-144	31	-56	-28	46	-36	-158	-23	-50	-10	-37	-33	-57	-121	-27	-66
L34820_at	353	75	366	207	135	208	325	217	213	245	235	70	46	189	139	227	179	62	128	185	54	238	286	221	294	204	337	195	146	283	338	322	322	87	128	248	359	397
L34838_at	-658	-557	-956	-1404	-181	-899	-1031	-971	-708	-803	-540	-599	-396	-730	-315	-352	-498	-218	-167	-114	-389	-554	-600	-747	-260	-225	-1146	-1115	-391	-888	-1187	-397	-738	-122	-1025	-932	-391	-1070
L35035_at	88	183	378	238	284	129	238	160	224	303	352	-18	234	402	134	246	157	121	107	668	278	-1	117	432	103	107	306	147	226	39	325	540	592	134	354	270	146	224
L35240_at	529	13	215	80	48	17	216	626	69	71	49	110	386	142	51	43	203	-15	190	393	372	166	100	202	129	284	51	627	24	437	448	228	434	207	752	41	222	504
L35251_rna1_at	44	-20	37	-38	-4	-65	-23	73	21	-1	-17	-41	97	5	-57	48	111	8	36	-4	-31	-56	60	-116	-64	-64	84	-46	115	-25	-28	2	20	49	2	2	-25	-116
L35269_at	266	273	322	153	88	55	132	61	214	108	134	60	204	75	160	286	306	232	84	514	51	230	34	159	158	229	608	146	110	192	-62	24	277	37	495	183	407	341
L35475_at	1118	589	1741	809	326	1010	757	1202	1329	672	896	406	606	495	504	830	-121	716	353	777	394	598	651	705	800	683	1148	949	841	674	618	758	721	388	863	614	1139	1112
L35545_at	-49	-1	28	-22	-20	-1	-13	-41	-63	10	-103	-7	-66	-67	-11	17	107	-53	0	83	-103	-17	56	-88	27	-7	53	-80	-137	-128	62	111	-25	-43	58	-11	27	-36
L35546_at	314	80	26	173	187	106	183	61	126	78	86	5	80	246	7	60	-26	39	41	108	91	-41	220	26	122	1	-156	-59	57	57	205	235	101	107	109	34	145	196
L35592_at	168	57	83	149	71	72	89	142	136	65	54	109	113	-76	65	170	6	26	117	113	181	90	100	196	99	-119	70	254	170	136	141	283	143	69	122	130	170	161
L35854_at	-95	57	-78	70	-19	10	25	85	141	53	-28	53	-65	-10	-69	-40	-56	35	-81	-110	-91	-14	81	28	-36	-234	25	26	125	-21	-54	6	130	17	51	88	45	347
L36033_at	144	50	78	24	150	-69	151	-413	236	2	85	-150	-79	52	-23	-212	-154	-78	-66	-185	146	68	-233	-92	188	-194	46	14	-36	87	412	-35	306	-38	332	31	106	-36
L36051_at	-35	-78	3	61	-22	-44	40	-221	-45	-21	-112	37	23	-22	-46	29	-161	1	-80	-51	-41	-48	-146	-69	-65	-70	-183	-84	26	-103	2	-52	10	-77	-11	-119	25	-110
L36069_at	-761	-464	-1017	-1105	-453	-753	-1021	-1284	-977	-638	-613	-695	-491	-608	-590	-801	-1203	-592	-554	-326	-438	-262	-733	-612	-774	-410	-1115	-983	-795	-972	-1188	-799	-707	-644	-867	-931	-1161	-1193
L36151_at	1810	2961	2471	1389	2015	1392	1695	1416	2844	1410	2160	1013	2213	1886	2309	1453	2649	703	1092	3048	1726	1469	1632	2184	1871	1301	1300	1711	1397	2883	1539	2462	1183	1200	2704	1365	2975	1547
L36463_at	-444	154	645	221	-34	147	398	151	313	407	238	179	251	300	169	773	173	228	91	-67	172	-43	252	377	-40	225	248	366	-201	-45	615	484	539	358	280	264	328	652
L36529_at	117	64	103	-10	160	-26	47	-40	133	54	224	11	304	134	166	132	165	-24	168	415	219	70	45	179	76	-35	-59	98	48	62	175	116	81	74	45	40	36	-75
L36531_at	656	328	1123	629	399	460	957	596	701	390	521	308	297	348	412	455	551	571	398	530	337	787	246	476	354	729	927	711	577	554	526	507	588	191	535	707	683	1050
L36642_at	24	-30	-27	29	23	-16	-23	-26	-16	-16	-33	27	-11	3	-7	1	-26	-30	20	19	12	-49	-51	-20	-17	-57	-28	10	-45	-23	51	36	14	7	19	2	17	-2
L36645_at	421	64	136	54	133	-10	126	514	77	65	35	11	60	655	128	13	-43	262	-42	466	142	300	-30	112	21	107	46	68	-4	85	-12	78	112	-63	26	-22	86	162
L36720_at	-137	60	-58	272	200	96	-156	440	-148	163	-412	168	646	601	87	-278	-21	9	329	59	403	-275	-72	110	-2	-242	-117	-384	9	-245	330	-317	-98	117	-462	415	-246	-250
L36818_at	744	238	818	717	782	231	693	403	163	57	470	110	556	283	591	490	662	389	337	1041	197	128	214	727	298	827	726	508	444	834	134	397	282	380	825	618	500	215
L36844_at	271	149	179	236	110	314	250	191	194	39	193	119	-7	148	-4	74	162	182	36	96	43	253	93	64	154	39	79	14	100	222	257	207	178	10	147	245	146	374
L36847_at	90	200	353	14	43	35	149	44	87	247	52	129	130	89	80	101	65	114	53	167	-86	41	68	31	137	11	175	-25	211	51	209	280	339	75	181	240	473	173
L36861_at	83	115	196	302	88	151	109	254	111	72	161	77	52	38	150	126	134	55	111	99	128	226	174	164	139	161	139	-59	64	140	282	213	119	63	24	249	154	185
L36922_at	911	886	1516	747	536	398	601	829	833	882	600	515	363	911	578	714	794	713	492	437	316	681	980	905	622	630	816	917	767	1040	792	754	1037	245	762	485	1251	439
L36983_at	485	339	-218	43	125	113	781	-472	624	-132	213	-28	474	95	449	-155	118	-84	151	1665	-81	646	-167	847	145	331	-771	-26	-192	140	-115	-486	-37	-31	-234	-1	126	-688
L37033_at	927	3244	2550	1764	1086	2258	1754	1523	1805	1746	1792	682	1155	1987	868	1104	2101	782	2389	4296	372	1069	1430	1494	1669	1649	262	789	954	1492	4382	4638	1955	2317	2185	2512	2091	2640
L37042_at	266	473	1174	371	626	656	374	451	988	689	661	268	403	536	345	816	430	450	792	1767	68	324	357	617	299	186	358	550	134	731	1200	1253	728	568	1529	659	468	1198
L37043_at	1186	877	1403	945	1190	336	1072	1320	1187	384	883	353	572	797	832	342	506	389	368	1851	2178	1353	596	1480	544	547	888	501	415	626	519	1135	1013	427	901	468	855	881
L37127_at	92	1185	711	626	589	215	-95	-632	715	874	941	244	666	913	1242	901	1701	568	562	1769	-221	210	754	1769	706	542	-100	339	478	977	-977	-132	639	534	213	85	922	298
L37199_at	123	72	392	148	-30	208	470	212	259	153	237	-20	-34	199	-181	148	-242	175	7	-74	-48	163	296	103	12	127	273	245	281	263	-54	338	212	101	-466	172	48	544
L37347_at	-78	-106	-115	-45	-84	90	-40	-212	-127	-36	-72	-51	-53	10	-47	-145	156	-8	-136	-101	79	-26	-112	-237	-101	-130	165	-35	55	-109	-132	-244	-145	-51	-90	9	-191	-69
L37362_at	39	-55	-68	-63	-41	-138	-16	20	41	-50	-115	116	43	-80	0	-45	-92	46	-12	-19	-314	57	-174	-199	89	-63	126	57	-110	325	-21	85	-5	55	63	-36	16	104
L37368_at	1655	2104	1938	1381	461	1209	1440	1617	2243	1129	1773	879	1832	1360	1237	940	1675	773	873	1537	1725	1452	1472	1226	689	1520	1334	1276	1247	1818	1505	2079	1874	1129	696	1496	1695	1725
L37378_at	-45	32	134	119	29	30	47	163	98	48	-37	64	116	85	25	22	184	13	54	213	-37	-104	18	83	-51	114	78	-60	-110	-20	23	72	-170	37	124	-95	-35	175
L37792_at	718	562	831	646	239	213	717	587	330	415	237	215	445	517	245	517	511	441	279	475	753	652	383	1109	383	685	747	739	283	670	709	515	502	85	833	640	622	760
L37882_at	86	171	-44	235	120	51	25	-50	-58	-79	-38	0	-24	116	212	-85	240	-13	-120	221	128	-94	-51	163	-147	-109	-42	-98	-2	-56	-133	-19	-79	-103	168	-34	-11	-118
L37936_at	403	402	374	503	663	426	332	467	378	85	364	66	401	524	665	389	766	312	358	1066	228	332	127	468	231	297	98	305	175	366	864	492	362	362	266	143	151	469
L38025_at	-163	-167	-201	-342	-59	-195	-325	-445	-132	-195	-89	-117	-98	-264	-117	-253	-401	-130	-16	96	-88	-47	-245	-107	-120	-181	-256	-245	-187	-189	-465	-90	-140	-25	-314	-283	-421	-107
L38486_at	536	987	583	524	376	316	554	761	417	574	379	425	430	639	283	459	2196	282	664	285	660	513	474	512	378	446	721	820	839	618	785	505	894	327	169	563	677	874
L38487_at	-413	605	-428	-158	511	528	-285	-203	-359	-239	63	-607	269	-39	840	220	540	13	-439	-26	149	-27	123	678	-115	-24	-330	-734	-536	606	-287	302	-1191	-26	-52	-277	755	-111
L38500_at	41	69	135	30	110	72	-65	13	36	76	55	71	65	121	58	204	243	78	63	72	39	92	47	61	100	111	195	115	-115	-1	-2	37	55	-29	130	60	95	55
L38503_at	355	109	224	239	184	87	220	257	210	234	123	146	57	233	98	142	194	345	296	256	194	147	151	113	135	170	319	276	165	138	70	235	251	142	254	115	21	305
L38517_at	-268	25	-134	-8	-187	-3	-57	-338	-132	-39	-38	-125	4	-99	-146	58	-248	29	-288	-188	-83	22	-233	-454	36	316	-364	-122	117	-110	-432	-517	-130	-214	-262	-171	-374	-791
L38608_at	-8	76	184	71	111	117	115	-46	106	111	129	10	40	-3	103	32	260	153	25	64	86	90	45	135	19	91	46	291	185	210	134	139	187	119	374	166	115	321
L38616_at	325	359	351	395	370	227	497	155	321	266	275	238	201	394	407	301	599	295	318	612	139	241	246	332	297	269	367	314	365	445	308	236	323	27	548	525	461	418
L38696_at	733	1277	1985	813	1199	1324	781	686	2591	1701	1744	896	1158	932	1178	896	460	977	756	1619	-27	814	929	1015	670	1229	464	721	327	978	700	947	859	438	598	923	1075	664
L38707_at	621	552	548	608	518	522	892	634	576	461	384	409	279	425	424	398	818	446	549	810	183	507	522	420	559	692	383	724	675	804	896	607	758	355	489	784	888	913
L38810_at	575	807	883	571	1031	988	732	311	1408	754	686	642	1014	1104	1062	549	50	318	504	1634	1235	289	701	733	534	773	-106	636	468	482	520	395	377	395	244	796	444	-479
L38820_at	-15	26	31	-30	-1	140	-53	-82	60	31	-43	-10	38	116	3	12	94	35	30	-23	39	7	81	-23	-4	23	67	25	-50	231	105	-34	-21	5	375	-15	45	225
L38928_at	123	220	460	33	190	26	255	380	396	90	221	61	225	537	209	67	210	306	102	436	346	87	-43	353	186	273	-20	295	170	183	149	314	227	6	227	51	140	322
L38929_at	103	269	96	-36	44	49	25	256	96	196	112	40	-16	-44	1	114	82	-52	155	199	0	40	47	33	109	34	131	119	64	71	-67	89	71	26	-21	-24	43	167
L38932_at	2022	1425	2352	1807	1391	1200	2039	1562	2421	1473	1541	875	1609	1331	1008	1410	1171	997	920	3185	2241	1768	1445	1172	1093	1664	1896	1319	1247	2278	2097	1918	1697	924	1533	1879	1661	2576
L38933_rna1_at	40	144	43	-21	355	-33	43	97	62	107	73	37	178	151	30	2	367	13	109	-22	14	141	58	442	99	155	67	280	440	244	80	236	568	139	277	-94	7	40
L38935_at	265	293	765	299	245	442	593	412	633	334	298	301	203	230	116	228	211	358	220	264	236	236	454	487	236	230	494	622	339	213	288	333	305	94	258	512	336	576
L38941_at	15962	21492	18010	18467	16105	11471	16188	13618	18757	17741	21851	9174	17992	18691	13319	18762	12462	14221	20398	22264	28788	12732	13189	20579	14209	15345	21251	22386	13302	10975	20056	23514	20327	16980	20303	16823	16831	21232
L38951_at	278	792	429	139	422	905	356	385	879	381	1908	283	1952	1288	1422	343	1241	509	519	3295	1676	300	581	1689	649	865	355	567	473	274	117	178	436	261	387	-363	219	-25
L38961_at	257	127	82	-6	120	-35	10	20	411	50	365	11	419	222	328	116	405	70	205	841	316	-18	47	287	19	226	172	125	14	202	-55	2	79	-34	96	256	17	-107
L38969_at	-219	-145	265	117	-6	343	-20	362	209	56	-155	136	-247	-255	107	-177	-192	74	-260	-304	-379	243	-104	-48	-245	-171	-769	-259	-560	77	-299	-120	-165	-34	-386	-98	189	287
L39009_at	-166	-80	-133	-6	-69	14	-107	-11	-9	-32	-84	-28	-22	-62	-50	-57	50	-89	-39	-48	7	20	-100	-109	-94	-68	-79	-28	-86	-124	-72	-88	-60	-18	-65	-98	7	-128
L39059_at	57	402	161	-82	291	225	16	-125	120	140	300	-54	175	212	228	184	55	-21	46	685	450	258	-32	404	158	159	-53	374	211	235	-91	235	-56	-7	320	-81	-47	30
L39060_at	-130	0	-209	-80	58	-58	-166	-113	-111	-72	-61	12	44	-128	120	43	92	-70	4	61	96	-3	-167	-69	-80	-34	-175	-115	-96	-166	-103	-184	42	-50	-29	-109	-158	-155
L39061_at	214	133	212	82	92	119	84	158	137	51	62	47	42	184	190	84	64	91	77	167	158	124	43	145	123	114	50	132	50	137	91	141	19	41	42	141	113	81
L39064_rna1_at	-73	160	260	-65	112	96	-112	-83	66	252	63	100	161	340	199	49	379	166	71	356	12	209	75	116	32	229	126	48	100	106	-77	110	106	30	200	-2	45	53
L39211_at	68	-20	7	-34	-17	96	-28	13	103	1	-17	96	57	70	25	-63	52	3	10	0	94	113	-45	-72	-9	-45	-95	15	-88	35	58	3	-1	131	35	30	27	-18
L39833_at	14	55	-17	-21	4	115	-65	-11	-28	-47	32	-56	-16	-42	43	14	64	-19	21	39	-17	24	11	60	-9	-16	-57	68	0	-34	59	51	-29	-18	-26	-13	7	3
L39874_at	731	946	1661	718	975	1331	1660	487	1047	977	1228	508	944	1281	913	890	2175	659	1116	2548	1709	1153	1189	626	947	500	973	1514	1526	909	516	419	1681	444	1376	1102	1441	919
L40027_at	1125	829	1110	792	975	762	868	1066	1918	840	1206	395	1280	949	979	1116	1761	634	663	2188	1494	717	864	1171	871	1271	200	951	771	973	1150	1060	817	683	681	824	1257	1236
L40157_at	71	0	88	-3	110	-17	-50	-44	0	42	23	-4	69	-13	70	38	136	97	-5	73	59	95	-30	35	24	83	78	144	12	-35	4	33	83	-29	-8	31	125	-29
L40357_at	736	482	828	715	1406	229	541	83	691	593	745	192	1240	623	866	554	1796	571	277	1551	795	221	328	541	374	203	37	405	605	458	13	306	579	181	362	434	1199	153
L40366_at	-75	-30	-254	-73	-93	-39	-42	-277	-73	-141	-94	-48	-77	-55	56	-104	-119	-108	-102	-552	-101	-81	-136	-217	-52	-95	-104	-247	-170	-106	24	-57	-35	-91	-25	-238	-9	-195
L40371_at	-83	101	-63	-105	239	140	-122	-56	19	-131	35	-37	-202	138	31	66	60	-125	-50	139	53	69	-169	217	165	-132	-220	-61	-52	-179	75	19	17	154	101	-26	70	-75
L40377_at	-169	-180	-497	5	212	-247	-184	-353	-313	-225	-179	-168	-79	-166	-41	-156	-292	-54	-208	-102	-209	-23	-193	-196	-85	5	-309	-67	-428	-188	-66	63	-61	-94	270	-414	-307	-273
L40379_at	-48	18	-253	-270	37	-97	-183	-113	-15	-94	-24	-53	-65	-76	66	-109	-162	340	-108	-13	19	-138	-115	-160	-24	-52	-292	-107	-221	282	100	-74	-48	-95	351	-159	-91	-159
L40380_at	121	116	263	147	175	133	149	131	71	-37	76	43	57	144	86	104	-7	108	36	66	78	119	62	83	128	118	-34	32	84	69	60	180	98	59	0	3	118	178
L40387_at	443	389	443	509	35	437	640	185	494	493	358	441	175	260	305	315	215	312	263	474	229	422	379	75	356	166	530	297	60	1491	3827	1509	5	-43	178	695	440	3203
L40388_at	0	25	7	27	221	5	-154	-65	95	32	352	0	30	49	80	49	41	-13	-50	151	32	107	-32	13	17	-85	-23	93	-105	69	67	111	199	183	224	30	-4	56
L40391_at	1167	1083	2377	1128	1342	883	1282	500	2481	741	768	402	1929	1182	1561	1218	830	355	1003	2177	1724	230	338	1842	174	825	320	446	228	1218	379	48	353	239	378	627	865	596
L40392_at	578	692	831	552	781	501	917	425	485	451	572	327	886	769	649	681	937	298	758	2162	660	306	511	804	370	301	671	501	589	500	418	608	393	206	571	470	516	669
L40393_at	108	71	-70	278	266	71	82	-67	130	38	73	34	176	121	166	148	106	4	135	361	97	86	24	281	31	63	-89	32	-21	166	178	-25	-17	87	258	3	87	269
L40394_at	258	107	148	59	358	222	147	11	363	120	132	106	97	236	126	396	110	339	299	339	198	141	75	262	185	167	14	239	7	366	11	418	343	133	192	107	212	200
L40395_at	418	377	299	561	607	574	994	221	637	440	464	373	508	527	410	553	301	244	310	900	610	298	250	612	284	332	251	536	149	300	451	333	463	396	431	364	410	432
L40396_at	12	9	3	24	10	8	3	-31	10	15	39	22	-6	25	36	30	-57	2	16	33	14	-43	-15	50	-3	-26	15	4	40	-21	17	11	-24	15	20	-18	-16	4
L40399_at	-47	-40	-169	-173	63	-208	-171	-646	-124	113	72	-159	215	-44	102	91	45	99	50	338	29	27	-62	127	19	166	-48	69	-45	-330	67	-86	-25	71	-126	27	21	-348
L40400_at	46	350	401	315	130	348	166	137	130	44	237	205	136	136	258	261	540	149	83	321	91	337	155	313	183	165	372	162	182	180	192	324	279	39	217	459	500	189
L40401_at	395	571	604	242	287	716	349	257	471	345	863	218	221	351	351	262	432	299	211	806	638	353	714	280	391	225	417	427	403	394	391	363	532	294	191	408	885	387
L40402_at	-142	-150	-217	-143	-135	-104	-325	-236	-214	-68	-150	-79	-68	-142	-107	-106	-313	-22	-126	-83	-37	-221	-165	-127	-124	-160	-328	-186	-290	-112	-110	-174	-172	-45	-174	-234	-173	-236
L40403_at	-95	-83	-109	-36	42	1	-28	-77	-256	-114	-62	34	-49	-179	2	-126	-49	-8	-94	-112	-33	-61	-239	16	-76	-19	-21	8	-161	20	-13	-151	-175	29	-187	-37	5	-276
L40407_at	-110	97	188	26	30	56	109	-95	-129	30	180	-127	6	-83	13	-5	-340	32	-121	44	-103	-27	47	-41	155	22	239	60	185	57	102	4	236	-3	-161	3	15	292
L40410_at	534	566	533	584	781	307	675	374	863	454	564	275	832	752	969	452	1070	556	361	1722	717	426	507	673	450	403	585	478	334	360	302	435	480	515	337	502	533	399
L40411_at	274	219	230	408	284	106	238	152	65	281	202	194	185	175	466	187	226	133	76	104	102	120	121	394	400	61	93	280	180	155	381	328	361	101	415	231	512	220
L40586_at	101	350	119	47	116	140	131	128	107	129	187	143	76	139	124	96	379	97	44	157	152	143	182	81	110	135	253	93	134	245	252	286	264	129	608	172	299	154
L40636_at	65	-63	44	84	139	-16	6	146	104	-28	-85	-132	103	-22	-23	68	-1	-2	14	-41	0	-130	7	52	-73	126	82	-68	173	26	154	-27	-112	47	22	-68	-38	166
L40904_at	87	208	-20	-44	207	-48	-178	647	356	120	176	123	4	-14	173	254	-156	131	435	122	91	9	-41	47	578	304	-189	125	322	-362	939	585	48	243	-82	-40	188	925
L40933_at	-73	-355	-550	-232	37	-58	-499	-208	-16	-79	-268	-367	-239	-125	-293	-322	-522	36	-21	-443	21	-455	-104	-246	-333	-281	-815	236	-48	-136	-105	-438	31	-91	-203	-171	-45	-10
L40992_at	-100	143	5	21	23	40	142	265	396	59	-68	24	150	-65	31	384	462	67	176	170	27	-94	188	210	244	118	-128	412	382	167	254	52	117	91	117	61	244	145
L41066_at	-55	-45	-155	-39	-84	224	18	-7	15	59	-26	-53	-4	-34	-86	-46	-129	43	60	7	48	3	87	-440	139	30	-65	98	79	47	-123	-198	-29	-147	138	-69	-11	-62
L41067_at	702	419	799	527	960	346	813	475	771	93	289	66	436	1229	1021	91	457	233	159	685	450	249	486	1186	289	592	521	433	375	225	55	274	185	83	28	117	318	425
L41143_at	-564	-318	-862	-676	14	-138	-504	-655	-410	-12	-435	-518	-194	-350	-373	-489	-1012	-616	-106	-452	-262	-1038	-153	-42	-514	-269	-1500	335	127	-849	-699	-923	-315	67	-154	-537	-317	-843
L41147_at	-61	-99	102	-360	-116	94	89	-58	46	-208	57	-188	-180	257	78	94	-487	-15	-68	-697	108	-54	37	11	-18	201	-186	230	173	208	149	81	322	37	-593	-122	-158	490
L41162_at	-449	-725	-1015	-372	-746	-220	-399	-356	-199	-570	-379	-536	-818	-695	-495	-581	-900	-678	-594	-233	-249	-716	-695	-628	-663	-730	-538	-959	-981	-465	-897	-752	-822	-352	-902	-491	-1001	-1214
L41349_at	-56	-24	-88	-63	-10	-14	11	-80	3	15	-1	53	34	167	-22	-28	-65	58	-4	-45	-12	30	-3	-72	-15	-6	-7	-4	-72	-8	-60	-37	69	-27	-58	-56	80	-103
L41351_at	-176	-28	-60	-130	315	-334	-211	-143	-161	-231	-2	-369	-133	-297	191	24	-193	-43	86	-281	66	-136	-286	-14	-175	108	34	208	-192	424	-48	-457	398	3	318	-52	-289	-397
L41559_at	-10	-13	58	-9	125	53	258	56	-15	61	14	103	17	138	-48	2	278	81	10	1	-6	60	157	0	49	-49	255	126	158	155	219	4	138	226	455	156	276	90
L41607_at	44	0	91	38	79	74	-8	41	15	47	54	31	77	98	48	74	84	92	45	30	22	54	26	-3	44	91	37	161	36	130	26	127	118	89	17	32	98	82
L41668_rna1_at	-22	-10	157	-13	69	-19	-77	10	-91	42	-47	-117	59	25	67	34	-27	172	-15	38	-87	-92	-150	279	32	-53	-62	-7	26	-8	-32	-109	-46	31	40	73	-121	-82
L41680_at	-557	-515	-378	-597	-132	-216	-613	-386	-417	-515	-309	-418	-287	-667	-318	-399	-317	-369	-114	-404	-137	-265	-205	-175	-284	-222	-715	-180	-605	-433	-532	-469	-487	-217	-573	-681	-498	-818
L41690_at	544	482	788	334	558	325	663	307	897	589	164	202	490	535	385	460	451	446	418	771	104	120	444	662	297	465	431	586	699	519	274	389	372	93	330	334	482	404
L41816_at	-812	-994	-1370	-905	-371	-858	-910	-1071	-1020	-559	-633	-307	-529	-745	-313	-912	-580	-473	-544	-816	-322	-639	-786	-566	-453	-513	-226	-559	-651	-711	-1046	-1046	-913	-620	-1006	-1141	-941	-2007
L41870_at	459	141	467	272	409	106	546	311	660	51	73	70	502	346	927	273	276	67	135	1520	244	122	163	1200	129	239	242	128	88	41	85	42	71	23	109	-22	82	33
L41887_rna1_at	290	349	440	207	168	208	436	368	295	214	137	77	493	415	475	490	1192	286	213	1506	277	128	148	351	280	308	230	133	149	142	75	104	257	46	71	228	263	141
L41913_at	68	5	10	-67	-4	62	-26	79	1	-21	-11	53	21	23	14	21	125	45	-36	21	-42	1	26	-5	31	-16	-6	-53	2	67	62	-27	-65	-14	-3	5	-8	-17
L41919_rna1_at	-19	-141	94	13	80	-176	426	257	229	171	5	74	-47	216	-226	268	-176	669	251	17	18	31	153	19	165	186	87	-288	134	436	237	247	296	-11	432	317	174	358
L41939_at	-89	-299	-134	-352	-68	-293	-307	-253	-160	-227	20	-349	-146	-139	-92	-25	-403	-125	-127	-151	-77	-121	-252	-204	-266	319	-417	-257	-218	50	-416	-187	-299	-129	-396	-299	-219	-93
L42025_rna1_at	377	219	248	189	285	152	262	356	197	161	132	90	268	249	217	224	436	252	115	453	23	273	117	167	165	313	98	181	45	498	422	360	207	142	451	141	333	436
L42176_at	57	-43	-161	57	-28	30	84	88	108	31	-67	1	-78	21	34	-153	136	-58	6	59	72	71	34	-133	-21	-49	34	-10	-98	-118	-14	-121	-48	122	-57	-22	26	-78
L42243_cds1_at	91	137	195	52	224	167	186	146	186	70	176	84	209	209	93	137	211	260	53	430	51	-22	104	212	-39	-2	200	-6	26	283	102	171	178	17	208	150	-35	15
L42324_at	348	259	333	699	241	176	702	608	241	214	175	140	260	337	515	779	429	216	495	119	347	364	277	209	389	417	337	234	269	434	702	636	409	203	225	289	381	678
L42354_at	342	653	169	644	-221	17	90	340	3	445	184	339	165	85	278	51	1116	46	413	561	393	77	623	-92	107	216	833	42	170	398	507	636	104	-83	532	17	245	322
L42373_at	662	653	792	1034	832	327	680	1157	1067	471	524	523	727	883	701	569	1429	533	713	1665	590	899	436	1475	632	841	952	918	355	1114	682	826	537	442	687	643	963	829
L42379_at	-4	1134	232	55	1093	-56	272	376	100	194	29	646	711	355	745	393	590	932	1100	1950	301	1022	94	345	986	909	1056	1439	1033	2806	3735	1768	646	2997	4025	494	385	1397
L42450_at	84	-21	-61	109	40	60	102	199	65	84	-65	-24	-6	37	25	38	185	67	5	84	-23	-13	113	38	-18	18	87	143	-48	172	16	110	52	-3	-5	116	-62	38
L42451_at	701	472	390	637	416	490	312	508	-21	692	503	349	741	494	630	705	841	418	650	753	419	-92	499	250	241	514	851	449	144	315	740	206	543	298	336	508	852	86
L42452_at	-79	-103	-103	-74	-37	37	-72	49	-119	-111	-33	56	-80	-71	-50	-151	-331	-47	-85	-180	19	-136	-159	-97	-42	-144	-378	-101	-151	-8	-65	-86	-127	-22	-47	-83	-48	-135
L42542_at	474	316	382	573	807	206	362	425	876	322	287	38	1165	671	458	632	982	492	371	1600	1380	149	172	763	99	699	436	298	379	331	315	381	257	235	242	298	307	234
L42563_at	317	181	607	511	269	334	421	277	498	108	405	158	274	252	152	419	644	296	338	410	266	427	229	410	55	311	652	427	257	352	315	597	340	139	144	436	634	654
L42572_at	472	388	451	406	752	359	578	340	675	294	358	86	494	519	759	456	532	344	396	1153	737	49	328	588	156	281	261	240	175	268	286	158	199	70	264	294	264	169
L42621_at	878	268	920	725	449	400	690	791	748	402	428	248	324	626	230	870	601	282	496	713	184	632	427	490	549	449	646	494	605	719	510	426	524	165	444	512	642	568
L43338_at	74	14	106	-92	-13	124	-188	52	241	-20	340	-89	-5	-9	130	29	276	156	-5	161	6	-145	-15	52	211	15	-381	17	-204	93	-111	174	243	-13	64	28	25	374
L43366_at	235	135	364	388	111	245	388	349	202	199	147	201	123	222	201	132	56	141	250	146	208	122	151	180	215	104	68	131	36	208	289	321	202	230	192	421	195	393
L43631_at	841	761	846	699	834	499	890	571	995	584	1039	307	1146	916	779	605	955	437	822	3315	828	632	324	1181	408	653	599	546	406	743	449	1066	722	430	676	393	527	545
L43821_at	-93	-74	-264	-150	-107	-199	-146	-136	-185	-41	-161	-97	-51	-129	-160	-138	-169	-103	-138	72	-19	-160	-159	-179	-95	-159	-294	-225	-182	-89	-223	-189	-123	-90	-85	-206	-174	-129
L43964_at	-2	-145	-23	-296	-13	-16	57	-115	-40	-84	-103	-160	-75	-21	-84	-49	-54	-34	-81	-284	52	5	-140	-104	-13	-55	-15	-52	-43	82	-155	-11	23	17	-116	1	36	50
L47345_at	350	495	937	310	278	88	547	836	457	21	391	87	24	573	198	216	135	546	318	689	43	128	119	325	275	340	345	271	230	807	129	1030	442	101	503	217	423	900
L47726_at	84	43	76	3	46	14	132	179	7	57	38	35	4	41	0	1	5	8	38	10	78	48	53	26	-20	23	26	-86	62	56	11	74	62	23	69	40	46	79
L47738_at	571	2893	2723	731	649	1858	280	1716	2388	913	2147	140	556	1483	1505	904	643	669	1137	3810	1631	857	813	899	223	759	899	12	218	8	-80	201	449	65	172	239	683	153
L48211_at	-49	-48	7	-53	-22	-39	-115	-572	-182	-64	-113	-91	-113	-95	-162	-33	21	-142	12	7	36	-52	-188	-104	-33	56	-183	-70	-93	40	-98	21	-106	-14	-120	17	-216	469
L48513_at	-30	25	57	11	-16	72	-20	-103	60	2	-17	109	66	181	-35	289	-87	64	133	-123	9	-41	39	32	21	65	-71	215	31	-8	113	-19	77	-11	47	138	203	-28
L48516_at	66	17	7	-10	-17	-1	10	259	-157	8	-172	-86	-52	96	-42	37	319	-46	102	75	21	109	39	69	55	28	211	-172	76	-56	148	183	49	41	48	-2	-111	162
L48546_at	291	1276	660	955	396	451	756	883	246	562	21	-382	618	526	650	1415	1324	-136	659	2078	622	962	659	1066	611	925	414	627	435	128	689	278	385	81	957	699	618	8
L48692_at	-32	67	-27	9	87	-103	87	-44	51	71	31	-1	38	89	21	31	16	27	6	158	-6	-53	-62	78	4	-29	-89	-16	-57	32	-78	-31	29	-19	2	-26	-21	36
L48728_cds1_at	263	217	163	354	197	202	295	364	123	303	134	201	79	200	125	263	343	203	278	307	131	147	305	39	213	333	470	86	259	178	314	309	309	255	180	350	298	390
L49054_at	-64	-84	51	29	-7	-58	10	41	-11	-15	6	-12	-23	24	-44	10	101	39	-30	3	4	-41	34	-117	-15	29	-162	-87	38	-28	-82	-41	104	26	19	-40	-31	-35
L49169_at	741	5605	1287	557	1132	714	1194	1145	1320	2693	1037	1365	1106	652	1258	1118	1506	1356	2167	2460	689	2432	444	1227	7647	4029	1380	3030	807	4689	4359	989	11578	644	6796	1117	6372	5100
L75847_at	-13	61	-46	45	9	-7	57	73	-32	19	-21	-8	16	51	15	16	-49	20	25	52	38	-13	3	41	56	1	-65	-30	-24	-14	3	40	-20	-6	-9	2	-12	28
L76159_at	431	387	428	262	750	295	166	193	661	480	626	47	370	330	408	411	718	343	405	831	747	238	322	450	213	220	75	184	187	287	335	126	309	411	211	214	164	184
L76191_at	1720	1127	1093	1599	1569	638	1925	877	1679	574	1191	2128	1696	1106	2065	1271	1536	678	762	1933	1049	789	813	2190	1038	1670	957	1089	764	2244	2081	761	1151	1153	2756	1123	1108	2414
L76200_at	1610	3479	5013	501	1058	2521	161	2227	4727	2845	3048	941	849	1380	944	1883	-483	749	1301	2611	658	1633	1402	69	1704	995	117	-630	519	843	2904	5607	1096	2450	959	943	669	1362
L76224_at	1011	578	1196	463	325	343	873	979	754	358	516	140	484	425	229	788	507	345	283	452	363	717	417	651	619	584	788	596	396	931	504	712	408	163	558	716	511	1161
L76380_at	232	247	492	376	148	266	334	431	303	159	292	140	132	262	186	138	473	138	107	169	49	387	243	268	237	149	530	328	230	340	297	325	359	89	171	327	503	656
L76465_at	116	18	132	40	56	83	68	64	166	-22	100	-5	34	1608	46	48	176	32	31	4	132	27	7	16	23	57	291	54	52	34	23	62	32	37	71	52	211	18
L76571_at	49	-113	101	-80	-66	-65	-28	-149	82	-141	-18	-34	-65	-9	-140	-31	-374	-121	135	-26	-16	44	-134	-66	-64	-48	-508	-80	-74	-26	190	114	190	91	-104	-87	138	-35
L76687_at	73	7	180	19	16	62	-3	-11	45	16	54	-41	7	-57	-10	59	-49	28	23	31	52	73	11	14	504	-23	45	-63	26	5	-91	-25	-44	-30	-95	0	48	98
L76702_at	394	310	764	122	231	300	-325	112	1012	626	318	-262	1171	-132	221	536	926	129	352	826	-29	-204	237	337	-323	190	765	146	218	-89	-71	-298	-210	74	113	185	-387	-820
L76703_at	417	502	433	304	451	193	194	328	499	144	550	109	379	374	367	301	342	199	209	963	558	185	343	394	183	210	161	181	67	141	254	297	158	163	184	184	398	353
L76927_rna1_at	-94	-180	-85	-140	319	-99	-21	-244	-15	36	-89	-24	243	-51	175	28	-84	62	-56	174	-192	-99	-267	177	-53	5	-308	-145	-331	-98	-277	-282	-129	-153	-180	-6	-126	-92
L76937_rna1_at	77	133	42	68	195	87	78	76	134	59	261	27	144	128	71	182	84	190	129	174	227	150	-53	143	101	27	65	150	139	63	299	392	161	137	138	35	22	210
L77213_at	549	56	622	-41	517	-12	374	322	425	-33	337	91	164	489	50	402	482	304	279	739	106	-122	-123	454	226	285	154	357	526	247	125	374	171	211	78	-43	348	670
L77559_at	16	-92	-112	-82	12	0	-73	-116	-83	-30	42	-47	-10	-76	-90	-72	-118	-33	0	-123	9	23	102	-137	-178	-10	-68	-159	-55	-77	-44	-111	-74	-34	-89	-137	-124	-147
L77561_at	376	384	598	528	218	553	609	653	433	279	195	287	161	366	142	398	346	252	191	400	303	332	328	236	281	259	599	363	473	470	547	603	481	123	689	446	469	760
L77563_at	76	-132	47	71	-45	-24	-55	-122	-245	108	-142	-89	59	-61	-71	208	-35	154	-32	-42	-48	-75	13	-1	-90	-29	31	-74	-122	-132	-127	-81	-38	-75	-48	-71	-41	-133
L77566_at	-77	-19	-207	-215	-20	-136	-287	-26	-185	-105	95	-155	-40	-58	-116	35	-73	-38	-14	94	-48	-39	-146	-51	85	-40	-256	-72	-79	-21	-32	229	-87	23	-96	-137	-162	10
L77571_at	-127	-767	-938	-163	34	-83	-265	-1209	-243	-192	-197	-228	-101	-138	-185	-19	-710	-389	-132	-255	-274	-176	-108	-121	-372	-233	-865	-319	-372	-340	-440	-306	-243	-103	-334	-294	-259	-298
L77701_at	-847	-751	-840	-620	-53	-720	-848	-1304	98	-903	-616	-551	-250	-203	19	-406	-1324	-93	0	-929	-321	-827	-866	-542	-705	-274	-1534	-441	-1399	-477	-149	-567	-685	-271	-845	-1876	-1042	1129
L77730_at	250	205	270	211	73	144	215	262	171	160	111	107	166	197	113	270	252	193	97	292	87	257	273	156	192	212	444	189	211	283	177	89	194	70	230	230	284	299
L77864_at	-590	-259	-563	-1104	-126	-412	-888	-1197	-533	-329	-784	-435	-264	-280	-403	-363	-873	-776	-301	-9	-346	-443	-493	-513	-592	-342	-1653	-645	-925	-344	-347	13	-501	-323	-230	-655	-1398	-484
L77886_at	1126	87	360	79	38	316	25	85	416	131	180	73	31	126	34	507	418	138	59	357	1316	-10	260	160	19	151	215	99	168	43	151	56	-13	94	197	9	105	48
L78132_at	127	111	95	49	68	28	53	122	115	2	147	22	20	81	71	15	71	-40	50	74	123	85	41	91	58	-16	70	-12	57	22	86	144	90	19	113	34	50	104
L78267_at	175	103	95	9	76	76	5	38	72	71	77	73	41	62	46	81	214	62	67	152	-11	73	129	93	5	41	158	28	88	-19	-20	55	4	65	81	-13	166	10
L78440_at	617	1471	1057	725	315	528	651	986	644	500	491	291	361	893	300	522	1007	504	391	502	359	427	524	362	362	341	624	636	442	542	789	708	572	602	484	323	719	807
L78833_cds2_at	-42	-114	-120	-192	-98	-172	-146	112	-359	-79	-299	-33	7	-141	-190	25	89	4	115	23	-176	-69	-283	-126	48	41	-78	-154	43	-335	-102	109	-129	-105	100	-336	-154	-7
M10014_cds1_at	148	85	272	68	66	51	107	218	153	14	115	56	82	80	41	142	120	68	83	53	73	167	77	94	10	69	111	108	305	83	205	74	225	39	67	142	173	426
M10050_at	-232	-113	-273	-165	-102	-147	-117	-313	-301	-236	-129	-126	-96	-192	-63	-189	-355	-76	-111	-172	-51	-239	-125	-67	-155	-287	-151	-123	-48	-138	-114	-114	-101	-86	-130	-173	-274	-225
M10058_at	-711	-249	-1430	-638	-447	-567	-917	-890	-1231	-432	-321	-346	-257	-604	-717	-303	-447	-763	-412	178	-208	-649	-632	-666	-626	-621	-1638	-994	-394	-1014	-803	-542	-967	-223	-558	-1224	-1234	-2010
M10612_at	707	138	555	351	342	108	235	409	420	76	63	27	236	54	51	248	173	186	181	525	149	71	176	315	214	239	442	677	168	510	664	398	153	270	1996	2109	188	332
M10901_at	690	373	156	599	616	140	1712	1161	322	169	1105	219	843	268	589	327	331	271	1187	1511	1331	724	237	1897	302	507	397	228	214	440	419	367	313	123	240	302	189	641
M10950_cds2_at	-112	-129	-28	-31	-21	-24	-45	-32	-15	-16	-66	-12	-57	-31	3	-45	-90	-28	-18	-57	-49	-188	-58	-20	-72	-53	-81	-73	-38	-123	-50	-41	-47	-46	-30	-70	-25	-76
M11058_at	36	28	159	13	103	35	-18	-43	183	113	165	-8	6	68	21	17	3	98	2	15	-57	-35	-74	-26	-86	-89	-53	-24	-62	-23	22	58	55	22	76	-66	15	-29
M11119_at	1768	1189	2088	2045	900	983	2651	1191	1136	1076	1079	780	836	1328	872	1411	1706	1193	877	1700	1492	1301	412	2231	828	891	2023	1175	1106	1261	1257	1385	1351	591	893	869	1584	2063
M11147_at	5418	17348	6156	7070	9017	6221	4746	7881	9431	5092	6027	15280	6183	13077	8506	3720	12676	9783	4453	13988	2900	6074	3729	6023	13278	4718	4110	12406	7855	24521	21277	20124	16705	11012	18372	12276	19173	21498
M11186_at	80	244	-23	359	-71	216	411	62	245	-152	-94	83	227	-110	-122	44	51	4	-16	-188	269	-10	146	129	-133	-82	-48	22	276	8	-360	-19	-3	118	-172	646	579	154
M11321_at	-171	-206	-192	-255	-135	-28	-196	-305	-115	-164	-117	-136	-128	-50	-172	-136	-126	-220	-124	-236	-92	-163	-121	-32	-176	-110	-280	-159	-175	-159	-78	-79	-209	-62	-158	-100	-275	-223
M11353_at	14913	14924	19777	14619	14573	10619	14650	17011	15050	9423	15490	9183	12586	16065	13228	14483	16101	4215	11163	16819	17227	11360	10052	15896	7078	8793	13124	9205	10726	9395	13237	10437	11838	7933	8476	10304	14909	9112
M11433_at	124	31	-31	33	51	-168	3	-32	52	30	-32	-12	-11	59	-30	-43	-41	48	-4	123	-4	47	1	20	53	-12	46	-80	-108	-31	-38	41	63	41	26	-74	0	8
M11437_cds1_at	-97	15	103	33	-30	28	-154	46	-11	-30	24	-38	-43	0	-15	-9	-60	-15	-20	-21	-31	39	0	71	-5	4	76	18	79	5	-78	-11	0	-19	-36	18	8	52
M11437_cds2_at	179	72	400	103	114	5	47	209	-50	20	59	-14	-2	94	31	-11	-125	53	29	88	283	124	148	210	126	151	39	-57	153	74	33	180	94	1	40	-47	12	-18
M11567_rna1_at	-552	-526	-1312	-820	-446	-531	-799	-787	-605	-698	-482	-438	-485	-501	-437	-628	-336	-423	-475	-490	-356	-476	-461	-524	-426	-533	-876	-616	-565	-794	-822	-659	-838	-319	-754	-618	-703	-509
M11591_at	94	-14	125	-19	9	-24	-107	38	52	85	21	-4	-61	101	-39	24	-32	10	42	-96	-37	98	45	-40	80	31	48	-46	28	77	-48	-283	16	-50	58	-26	7	32
M11717_rna1_at	291	441	321	660	689	60	253	218	197	6495	118	-24	1663	347	49	112	1016	185	143	631	1886	11	98	799	7344	263	212	182	55	227	372	437	692	516	7053	166	2	433
M11718_at	179	54	21	119	-29	94	36	53	-64	128	42	54	105	0	43	46	117	134	100	93	116	159	414	-80	208	169	165	209	122	165	197	190	139	99	26	24	163	-69
M11722_at	3282	1627	2783	1544	1896	2372	613	4066	1391	972	780	2433	9811	257	6270	6845	1234	-135	7686	10926	1830	219	807	1628	2790	5455	2495	454	2	455	297	166	-252	297	412	385	1284	58
M11726_at	389	265	494	575	141	257	196	343	43	270	260	301	70	311	163	221	61	23	312	206	139	304	283	329	294	268	240	393	353	194	355	307	387	91	338	421	548	605
M11749_at	-308	127	-348	-57	92	-113	-119	-367	-271	2	-182	-136	-21	-33	-42	42	-288	59	56	74	16	-206	-91	75	-5	75	-122	90	-12	-171	-109	-33	64	-15	11	-104	-153	-118
M11973_cds1_at	69	82	172	161	52	-44	57	113	62	-241	56	-51	1	89	58	87	134	42	-56	146	74	180	55	76	103	124	323	-353	254	43	127	68	161	-74	-6	98	79	324
M12036_at	-179	-283	-353	-248	-97	-279	-490	-851	-283	-80	-182	-179	84	-287	3	-80	-492	-121	-162	-46	-94	-201	-180	-217	-170	6	-331	-207	-262	-306	-616	-307	-186	-158	-368	-690	-287	-578
M12174_at	710	394	376	756	803	506	341	1716	464	932	803	827	632	269	228	273	305	72	230	1155	11	1027	220	531	1376	163	538	579	339	349	454	520	535	231	757	291	955	944
M12529_at	-338	-500	-834	-93	-501	-312	-720	-484	-385	-138	-401	-224	-281	-457	-319	-256	-753	-219	-137	-232	192	-347	-218	-462	-255	-153	-636	-184	-276	-620	-310	-49	-92	181	-70	-839	-550	-195
M12625_at	0	372	587	-33	349	-92	-84	-652	430	295	247	17	29	269	276	100	200	330	31	310	-46	-94	-62	193	380	-156	-356	-273	-353	456	255	151	103	396	297	-154	88	93
M12759_at	1080	4490	214	114	89	115	77	128	163	85	-103	1136	92	92	116	271	492	3386	791	103	123	69	75	-59	6644	530	4554	225	153	282	579	127	198	91	175	325	1322	264
M12886_at	723	9456	19653	-190	95	7978	-270	1289	16572	21880	6008	612	282	14079	433	4811	7932	969	319	6259	356	-28	3894	139	2572	342	-276	970	682	-204	-131	-179	1983	113	-154	74	6667	-260
M13143_at	304	278	486	214	201	131	220	104	279	179	209	179	115	174	176	436	-165	184	320	246	264	175	313	88	329	200	264	385	329	167	246	176	293	10	209	224	241	353
M13149_at	240	194	355	297	117	87	154	289	177	102	71	139	44	201	91	176	107	146	141	89	62	181	151	208	97	137	231	238	216	220	254	171	190	145	38	30	199	310
M13194_at	488	638	690	588	687	439	534	227	740	797	443	462	681	646	810	1295	420	435	1193	1797	715	367	801	697	574	988	777	700	526	981	934	213	890	322	569	855	1069	290
M13207_at	-203	-231	-244	-533	-96	85	-267	302	-362	-275	-269	-238	-152	-103	-287	-213	491	-38	-156	-294	-394	-295	-364	-361	-337	-146	231	-126	-295	-214	-498	-399	-300	-275	-211	-440	-381	-293
M13241_at	89	29	63	-82	80	-7	45	23	106	99	14	12	66	333	-12	36	149	43	-4	105	-2	75	9	75	16	79	-18	303	129	-16	-40	716	220	153	14	-1	109	9
M13450_at	2149	1870	3234	2192	2172	1625	2409	1152	3796	1507	3109	829	1711	1866	2262	1466	3123	901	870	3566	1215	881	1417	3018	1658	1354	976	1633	1315	997	1333	1296	1728	920	1281	1144	1522	1769
M13666_at	385	131	498	267	250	167	85	349	208	314	284	125	176	145	176	302	181	165	55	95	465	311	174	166	441	290	317	224	189	226	190	271	194	113	192	210	221	283
M13699_at	-136	44	30	-34	37	-24	-194	17	-10	7	-64	51	-28	54	25	-136	-31	-41	32	-29	-159	-2	-32	-2	76	-10	4	111	141	-52	17	-87	-61	-141	71	-27	31	-4
M13755_at	1136	494	643	638	669	234	243	499	957	493	388	494	440	690	833	952	-193	437	483	4103	34	307	359	196	1236	597	715	-120	-158	1353	5863	1189	228	74	367	722	387	4065
M13792_at	3221	10954	16529	5364	2837	16135	6067	3103	15235	8982	8630	1695	4765	3529	9000	10227	8469	2091	2273	12217	2973	1743	12805	5981	2425	3323	2617	911	2551	1297	753	2708	2493	487	769	1614	4148	1446
M13903_at	343	286	540	76	427	-97	-136	-314	143	370	270	133	-4	55	137	-217	133	353	53	610	338	307	273	135	396	168	-158	61	-81	295	317	160	424	150	53	278	316	510
M13934_cds1_at	-190	-231	-320	-182	-115	-261	-238	-187	-176	-44	-229	-122	-173	-306	-153	-248	-48	-180	-134	-212	-72	-214	-214	-328	-253	-189	-297	-294	-259	-246	-303	-283	-231	-127	-311	-209	-260	-325
M13934_cds2_at	14108	12913	16066	15496	15002	16775	17770	14010	16467	17688	17068	19078	13783	16001	14792	15912	9278	15967	17911	14520	3070	16169	17279	15575	15883	15301	16951	16149	17757	16993	17371	18181	16526	18979	15610	19473	11919	17069
M13955_at	303	329	419	381	313	261	-65	-14	-528	-74	153	228	261	162	21	97	-205	480	285	691	157	256	70	140	36	369	599	266	62	271	479	563	369	245	271	287	0	704
M13982_at	-475	-654	-572	-676	-280	-414	-613	-901	-673	-471	-111	-349	-286	-506	-247	-394	-493	-385	-383	-507	-199	-275	-621	-462	-338	-470	-927	-231	-322	-522	-639	-538	-425	-170	-557	-500	-714	-982
M14016_at	339	329	711	375	379	286	438	409	572	446	343	171	349	365	331	427	335	274	474	691	232	211	362	425	510	290	398	481	415	356	2669	2030	940	773	379	659	483	862
M14058_at	613	185	240	54	35	167	-28	74	206	121	91	149	324	128	218	38	411	187	272	396	465	108	37	412	340	425	37	573	492	310	41	11	568	129	37	154	106	768
M14091_at	18	-39	-116	-13	-6	-40	36	-38	-10	26	-55	44	-25	-69	50	-8	-54	-109	77	44	116	68	-62	-139	-10	-123	240	-42	40	-57	-81	-44	-50	-11	35	-66	83	-250
M14113_at	217	71	152	53	48	136	60	140	136	85	156	119	41	89	105	70	294	43	51	140	-29	44	136	60	123	-50	9	41	197	210	100	36	39	10	89	155	92	95
M14123_xpt2_at	211	84	197	137	105	55	62	152	184	245	143	205	187	173	133	459	201	169	204	282	94	27	220	126	180	221	46	306	281	17	259	55	89	193	29	296	224	90
M14123_xpt3_at	26	72	58	67	37	35	18	34	73	119	21	64	83	86	78	93	121	165	117	133	26	-6	-13	-32	-4	211	352	78	105	61	62	49	92	-1	75	121	96	63
M14123_xpt4_at	-449	-127	-87	-316	-141	-14	-238	-368	-157	-45	-195	-239	6	-108	-143	-137	-170	-149	-125	-21	-139	56	-20	-159	-100	-110	-270	-111	-62	-251	-324	-109	-45	-99	-164	-94	-99	-121
M14158_cds4_at	434	307	343	460	170	330	299	376	437	332	152	257	275	479	81	260	400	257	222	167	146	226	463	98	129	318	281	117	108	414	495	441	236	107	210	371	495	610
M14159_cds2_at	-289	-386	-390	-411	-171	-85	-352	-470	-80	-200	-68	-194	-102	-47	-287	-280	-5	-206	-365	-800	-84	-115	-288	-59	-253	-217	-230	-533	-19	-359	-488	-445	-128	-95	-594	-285	-427	-299
M14200_rna1_at	685	1629	1545	1434	2539	684	717	218	1762	1134	1138	1395	1167	513	2792	1019	702	1778	432	1252	3441	330	807	1733	794	402	899	392	682	924	881	-27	213	479	2882	655	853	267
M14218_at	-667	-687	-1102	-463	-194	-650	-974	-598	-778	-612	-515	-346	-427	-566	-403	-384	-1077	-339	-571	-410	-547	-714	-737	-381	-572	-455	-879	-500	-644	-634	-794	-757	-861	-370	-279	-651	-765	-956
M14219_at	147	238	161	221	483	101	139	130	342	117	487	112	478	230	279	244	575	110	285	724	211	139	119	239	149	109	64	174	151	191	128	108	170	326	239	150	310	184
M14338_at	-65	-16	-120	-74	-92	-90	-105	-280	-110	-201	-114	33	-77	-104	-60	-111	-376	-96	-178	-212	-1	-137	-131	-81	-178	-34	-120	-129	-149	-141	-175	-199	-101	-91	-103	-32	-112	-304
M14539_at	-106	80	82	2058	2673	-99	-16	-467	-70	83	14	104	912	-47	1008	22	-75	-160	36	553	39	2167	138	-53	56	-43	-117	386	19	642	124	105	-34	-21	813	4596	7	237
M14565_at	54	76	114	412	173	145	-15	178	271	86	0	40	227	103	-42	221	42	268	124	-104	157	472	226	217	48	169	291	275	180	289	231	73	334	151	-33	15	115	339
M14636_at	-44	52	-116	70	151	-14	18	-38	-46	16	-3	191	-4	14	35	-34	1214	10	76	-49	33	-3	24	15	161	37	20	305	238	220	67	-13	119	110	367	130	303	339
M14648_at	-21	-41	-54	39	18	-81	-70	-28	-70	-12	-8	-8	1	2	-41	-37	10	-9	-6	-52	-62	-14	3	-71	-20	-28	32	-4	-52	-19	13	-11	-7	9	-4	-39	-18	26
M14660_at	63	43	148	-55	41	-37	-144	-13	24	134	-24	-54	71	-13	36	31	77	60	7	339	47	18	24	17	108	164	109	-2	-81	2604	378	613	74	10	72	95	82	1146
M14676_at	1864	1293	2951	965	618	1746	1458	1509	3170	1321	1843	1233	1899	2107	673	788	1507	594	1066	1524	1271	962	1968	1024	853	1894	1506	852	1060	1357	1418	1090	1067	558	932	958	1950	1308
M14764_at	575	285	547	367	228	288	450	367	354	359	277	275	402	264	203	234	479	176	138	333	243	333	246	342	283	228	447	294	360	473	344	426	461	89	420	223	339	557
M14949_at	31	0	-115	-267	167	-12	-21	-382	63	119	-97	-182	53	0	-163	-80	-140	19	-149	430	-53	-166	-83	-401	-235	461	-702	-4	98	233	274	-263	98	110	107	-279	-82	-126
M15059_at	831	327	558	521	309	531	1053	694	537	408	212	317	152	479	287	305	533	1523	294	201	348	418	412	426	295	317	422	552	740	662	577	545	757	150	1239	500	874	884
M15182_at	1491	845	1354	819	1209	967	947	698	1588	859	784	768	1055	1265	1369	938	1167	634	813	3497	1069	589	963	1310	687	1004	611	1415	1000	1741	1467	854	1031	1241	2606	2005	1055	765
M15205_at	989	759	1614	1246	434	1100	1196	959	1760	1274	705	405	2144	743	1389	420	775	1264	824	1013	392	656	777	1001	842	974	707	983	1089	1718	2048	2001	2177	1233	826	1055	796	1888
M15353_at	83	54	60	-15	77	28	-6	56	14	37	70	12	131	119	61	58	74	70	30	148	61	32	28	130	4	15	17	40	36	-17	26	112	-8	26	53	22	11	28
M15517_cds5_at	-157	-156	-72	-100	-125	-119	77	-77	-229	-14	-190	-123	-42	-138	-19	-319	380	-91	-130	-199	-99	-155	-81	1	-27	173	-345	29	-40	-21	-218	25	-47	-89	-255	-95	-118	230
M15656_at	-403	-985	-743	-554	-628	-309	-388	-1482	-1023	-82	-803	-356	-375	-835	-226	-838	-464	-653	-624	-861	-261	-448	-944	-690	-630	-519	-700	-1014	-829	-878	-248	-484	-1039	-79	-774	-19	-360	-660
M15661_at	926	1646	1724	1407	1346	1477	1371	404	1891	1083	3407	1007	911	1467	1895	979	677	1294	977	2625	2020	672	1020	1829	659	759	693	1413	949	1302	2135	1255	1399	2159	1724	1489	1086	2450
M15780_at	-109	-99	-189	-110	-87	-206	-107	-167	-231	-100	-171	-132	-102	-122	-128	-124	-290	-157	-92	-159	-176	-143	-153	-126	-311	-134	-100	-164	-163	-194	-66	-35	-79	-82	-207	-346	-209	-185
M15796_at	479	430	934	186	344	590	147	139	1016	154	831	145	931	606	1025	137	582	561	221	545	1371	73	653	761	269	232	258	-69	141	178	374	126	348	378	-132	-91	-44	133
M15841_at	362	851	688	143	437	184	149	172	796	280	572	122	600	384	794	346	324	119	144	1769	1621	452	341	679	644	180	200	138	257	218	189	133	339	251	-17	14	137	289
M15856_at	66	119	130	154	60	46	26	112	51	-19	89	-11	33	146	27	70	82	59	89	-68	91	95	37	69	20	41	107	3	64	97	134	42	164	21	125	34	187	117
M15881_at	215	-81	135	74	91	99	72	154	37	73	-64	34	113	8	92	159	0	198	123	-198	-81	155	203	183	-55	31	62	209	218	177	51	182	204	10	125	103	-27	270
M15958_at	-958	-944	-1334	-876	-621	-732	-988	-1302	-969	-654	-687	-357	-612	-837	-553	-687	-351	-464	-286	-955	-438	-639	-841	-671	-745	-567	-1475	-820	-815	-911	-1146	-1106	-917	-475	-950	-986	-1209	-1174
M15990_at	392	502	371	232	73	138	181	401	276	227	463	191	157	249	151	196	382	231	241	362	222	211	144	134	270	266	381	254	153	180	274	253	282	203	286	266	281	740
M16038_at	365	624	108	873	686	302	325	244	273	144	34	399	281	589	854	289	534	540	44	616	447	239	9	515	50	268	483	1674	735	2727	2399	784	679	1305	2694	1028	2680	3223
M16279_at	3079	10455	9378	1493	4742	8842	1063	-250	11741	12546	12682	3545	2459	2484	1709	5862	10698	642	9145	1085	708	-31	6562	2211	8156	8025	-794	2037	1587	1671	1579	5641	1991	3044	3982	7135	7657	2226
M16282_at	410	198	569	392	217	270	430	463	317	305	223	152	260	323	227	442	483	311	281	288	249	402	353	435	382	460	455	425	322	419	303	399	361	126	292	355	466	627
M16404_at	-83	-101	-130	-105	-80	-58	-11	-64	-87	-37	-27	-90	-83	-78	-21	-142	-101	-60	-37	-102	-19	-40	-62	-58	6	-48	-132	-88	-33	-92	-49	-17	-114	-69	-51	-26	-120	-30
M16405_at	793	230	950	305	292	380	813	694	427	452	341	99	268	257	208	383	832	499	494	396	209	453	212	389	299	684	779	819	755	803	339	660	869	177	246	459	545	1030
M16424_at	414	-223	-199	-205	170	81	865	-988	-88	-240	-303	76	-123	265	-45	11	-350	74	101	52	308	18	273	-259	109	78	-715	359	226	-106	-461	-274	144	973	471	826	262	8
M16441_cds1_at	-390	-840	-391	-828	-337	-293	-413	-1040	-477	-611	-312	-268	-395	-287	-205	-340	-1136	204	-488	-427	-307	-357	-334	-603	-112	-664	-1021	-519	-793	-354	-924	-297	-409	-348	-1029	-388	-699	-670
M16447_at	203	185	367	246	497	64	231	215	318	202	116	24	314	346	253	78	335	58	189	476	287	112	121	395	230	215	176	249	141	184	285	116	343	98	304	368	302	302
M16505_at	-84	-67	-11	213	342	-19	126	-103	-36	-64	-94	-30	61	21	118	109	-74	-1	30	1	77	15	-37	-11	-5	76	-62	-20	-122	-1	-13	-110	-121	-19	-56	-57	-67	-90
M16801_at	114	-27	-4	49	-12	49	36	26	43	10	1	35	51	68	24	-2	120	-1	39	22	-9	-13	0	68	60	57	25	63	-9	-4	42	-56	-1	-33	56	1	-8	90
M16937_at	87	59	54	-26	87	-39	30	-23	23	-45	7	28	-14	21	58	-95	86	121	16	127	-17	64	-26	106	78	160	-68	256	26	106	56	63	3	263	196	153	17	72
M16961_at	128	128	189	8	116	124	225	91	127	82	86	61	110	68	71	179	130	83	56	84	162	134	115	209	154	143	230	64	122	152	103	85	96	98	99	134	195	136
M16967_at	-270	-24	-143	-114	-83	44	-122	-109	-160	-154	-111	-70	-109	-144	-60	-125	-134	-147	-121	-69	-11	-132	-127	-75	-117	-112	10	-83	-168	-77	-163	-258	-157	5	-33	-90	-154	-207
M16973_at	253	-9	269	-153	-49	-165	-73	-136	37	14	-66	86	-327	102	-94	-260	-191	-248	32	-126	63	-26	89	75	-59	282	-214	322	139	-499	-110	82	21	-10	4	-221	-60	231
M17219_at	70	40	85	-39	15	21	45	89	24	6	24	35	204	14	138	246	53	36	352	439	387	57	112	7	112	58	217	-49	9	4	20	73	74	55	44	10	490	98
M17262_at	293	233	398	474	102	334	421	124	294	246	232	245	219	318	316	275	196	301	307	338	374	231	113	266	190	300	251	423	250	440	374	386	367	282	293	392	312	508
M17316_at	-81	-329	-502	-396	-373	16	-18	158	-473	184	-117	-109	-118	-39	-69	-24	450	95	-33	-576	-146	-366	-421	-83	-149	-94	198	-391	-420	200	175	-494	150	11	548	83	199	143
M17466_at	-45	-197	-126	-231	124	-179	-62	-116	26	-47	107	-94	-87	-83	-105	-105	-134	27	-32	-214	-27	81	81	-52	-153	-59	-228	26	-48	-26	-252	-279	-56	25	-18	-125	-187	1
M17733_at	14223	17650	21798	15790	15470	29496	18805	17175	17827	21874	17789	25622	18530	14919	17499	19987	15084	23352	14423	14836	20840	10036	21444	18546	16072	14954	12987	13905	13424	17332	14387	15140	11444	10319	16802	14026	15939	17207
M17754_at	371	133	216	372	179	231	248	427	332	184	304	11	320	254	232	411	247	237	248	343	1	342	288	349	269	258	6	419	125	378	44	11	307	182	6	-155	153	-232
M17885_at	20663	23952	21873	23052	22863	27994	19901	26804	19765	28033	25524	28619	21474	23810	23891	25393	22141	26440	23297	15232	24694	23086	27159	23082	26232	23625	28296	23046	25310	23308	24572	22203	23447	30354	22417	28350	25093	22347
M17886_at	14744	16712	16731	17036	16806	23456	16959	18213	16113	20922	19733	25213	18877	17723	16858	17858	15040	20832	20221	12945	17086	18918	22274	17151	19906	18341	23498	18291	27470	20499	17868	18830	16672	25141	15917	21941	17661	16653
M18000_at	17748	21825	16891	19994	17680	19997	18972	15780	22225	21794	20866	22066	17259	22061	20365	21277	17557	23019	21412	19285	29485	17540	21018	19389	22679	20717	24399	22002	18847	16338	20226	20402	20910	23990	20413	21749	20722	18258
M18079_at	21	83	47	-58	32	16	8	59	27	-13	-6	-21	10	-10	67	-18	155	40	-6	121	87	78	45	-17	31	32	-7	16	45	4	-4	-79	25	81	4	3	-9	-136
M18185_at	-68	-147	-216	-161	-91	3	-57	-122	-45	-39	107	21	-12	-127	31	-135	-234	-45	3	0	-141	-205	34	-177	-142	-160	-75	-76	-214	-207	-123	101	-153	-31	-199	-45	-191	-295
M18533_at	-27	25	7	-5	2	71	-33	143	-11	-10	12	-25	-21	64	31	-17	-55	115	-42	0	51	15	-17	-34	51	20	3	-16	0	-23	4	19	-34	17	-26	-27	-49	4
M18728_at	-7	30	-60	-173	-13	-128	-72	-241	-26	-177	7	589	152	-68	15	-81	576	-60	465	-127	-159	113	-207	-73	292	444	-25	-164	-26	-41	-70	-29	-153	37	-234	-179	-77	-24
M18731_at	-746	-598	-992	-885	-551	-645	-737	-1039	-680	-299	-532	-346	-328	-669	-504	-282	-885	-277	-327	-672	-361	-646	-602	-566	-525	-502	-873	-365	-634	-743	-741	-499	-414	-259	-608	-685	-764	-1089
M18737_rna1_at	615	244	677	358	835	227	280	946	515	400	240	129	475	360	670	363	1108	416	212	462	3929	903	277	331	409	559	531	750	500	232	149	742	193	99	328	457	289	666
M19159_at	1317	1266	1849	1156	706	1081	1534	535	1145	983	1031	855	1083	954	723	1063	1633	928	771	621	638	1437	1088	514	1310	670	1868	1859	1173	1833	280	565	1112	-85	1080	970	1138	805
M19283_at	6284	14069	13354	10677	15517	6638	7852	7432	16358	9850	9459	3904	11615	7290	14695	11916	14838	14417	6941	16627	3575	11049	9888	10929	6534	10243	8759	7372	4453	10625	5345	5785	8749	11206	13621	8768	8030	6113
M19301_at	152	106	86	56	95	55	70	128	80	99	57	10	58	32	41	79	89	106	-4	35	38	32	20	112	78	62	-10	27	67	53	-2	89	51	73	36	20	122	70
M19481_at	-63	0	-307	-95	-67	7	-84	-83	-22	-118	-131	-44	-92	-52	-25	-159	-118	-112	-99	-63	-44	-164	-1	-157	-150	-89	31	-119	-72	-221	-90	-95	-170	-81	68	-68	-156	-98
M19483_at	2810	5085	4601	3740	5879	2692	3137	2794	6235	4938	4055	2010	3427	4459	5142	3911	5052	1995	3632	8612	1585	2364	2365	5018	2456	2734	2296	3747	2308	3367	3105	3244	3606	3328	5139	3245	2260	2495
M19507_at	56	-29	-109	-62	938	88	-78	-257	-35	392	16	1452	22	93	333	3562	1441	184	478	379	-64	51	-36	59	135	196	-93	6960	15791	2005	1003	5702	429	2204	353	11205	209	8072
M19645_at	520	2171	646	371	1267	215	287	250	978	2404	2362	373	738	436	742	431	744	643	496	2581	1371	1947	271	969	3499	1163	779	1877	415	2817	1262	5186	1283	933	8991	1842	647	1792
M19684_at	-41	-662	-550	71	-347	-216	23	-215	-923	-663	-395	-43	-312	-472	-388	-422	-352	-415	-547	10	96	-17	-68	-93	-450	-403	-164	117	226	-71	-120	-14	-379	47	70	-51	38	58
M19720_rna1_at	329	205	475	316	205	325	347	326	261	235	242	273	250	256	206	197	281	254	247	269	221	223	300	351	283	251	350	359	336	288	235	392	328	142	342	316	384	471
M19720_rna2_at	-232	-81	-165	-175	-105	-80	-215	-257	-322	-260	-176	-109	-156	-120	-233	-179	-462	-66	-128	-219	-82	-294	-74	-66	-184	-276	-497	-144	-283	-129	-259	-188	-125	-25	-299	-210	-420	-293
M19722_at	1563	1007	2144	1558	973	1621	1169	1241	5812	1231	580	814	860	2278	919	1094	1102	681	649	792	236	969	976	940	721	715	902	1528	981	5004	2235	1298	880	571	4065	1359	2259	2268
M19961_at	1120	1331	1669	1050	1981	519	966	562	1611	1969	690	832	1688	1211	2217	1975	1053	1297	1481	5812	2263	757	664	1041	942	1567	713	932	697	1568	770	795	918	1956	2369	1198	854	498
M19989_cds1_at	-213	-100	-41	-222	-96	-206	-317	-347	-210	-160	-198	-133	-50	-189	-30	-79	-178	-76	-126	-141	41	-248	-275	-119	-75	-104	-386	-232	-293	-148	-114	-164	-183	-39	-36	-277	-251	-206
M19989_cds2_at	205	176	87	187	254	-16	47	176	346	239	1468	340	539	93	1062	109	160	106	176	1203	633	502	77	666	78	256	15	172	79	-63	309	18	181	110	171	77	120	235
M20137_at	197	100	269	24	65	85	168	139	77	123	73	56	97	170	79	133	89	116	108	197	157	27	178	69	103	72	428	250	125	95	156	72	124	18	175	10	283	229
M20218_at	-90	74	-157	-103	45	-17	-89	-145	-54	-10	73	64	77	-80	-17	69	-250	169	56	-49	19	-11	245	4	60	5	-64	-91	-96	83	-132	24	-83	105	-61	-194	73	-189
M20471_at	957	1357	796	1856	2698	969	1920	812	1789	992	524	651	1633	1376	2784	1438	1275	1426	1493	3982	3390	377	590	2173	427	543	941	1516	1238	1264	1209	728	1231	1324	1660	1725	851	780
M20530_at	189	205	367	-4	119	42	194	155	138	90	143	15	191	85	100	192	94	162	64	187	19	2	207	220	118	111	206	384	105	214	110	65	235	83	266	77	101	35
M20543_at	-11	59	-31	11	41	35	28	-64	12	60	7	60	58	11	11	90	228	55	-37	68	56	-11	77	-16	-33	33	56	9	117	-3	47	60	13	57	35	28	142	-16
M20681_at	96	2580	418	-241	145	-49	102	446	541	309	348	919	270	182	105	154	884	283	309	1027	659	434	0	17	2780	985	-39	468	26	2425	1930	1292	2524	438	2202	149	452	3030
M20777_at	-242	-339	-401	-393	-240	-352	-396	-385	-234	-76	-326	-194	-319	-103	-180	-183	-553	-243	-195	-339	-429	-312	-340	-520	-266	-119	-547	-258	-444	-286	-290	-558	-256	-5	-285	-262	-301	-382
M20786_at	-790	-567	-867	-902	-243	-787	-1045	-1121	-545	-224	-443	-491	-530	-554	-412	-436	-1191	-786	-476	-575	-406	-515	-507	-865	-466	-835	-1312	-297	-988	-719	-1069	-813	-547	-159	-722	-850	-1190	-1177
M20902_at	506	142	335	220	372	174	230	854	259	235	262	139	279	263	235	369	304	454	118	357	222	126	216	324	633	394	248	298	759	343	1190	1139	2258	961	233	179	289	764
M20919_at	-178	-49	-107	-260	-94	-113	-147	-238	-99	-71	-131	-113	-109	-120	-68	-178	-173	-100	-100	-66	-76	-116	-210	-152	-56	-122	-208	-148	-204	-103	16	-105	-46	-83	-131	-184	-129	9
M21005_at	147	1858	862	-50	1023	848	-299	-131	976	1099	99	2233	95	1654	77	129	-391	100	222	363	-14	-173	556	156	-76	400	79	414	4	10610	3234	-136	383	681	4129	998	1721	6421
M21056_at	-236	-150	-173	-252	-46	-369	-327	-395	-213	-205	-186	-194	-245	-179	-133	-179	277	-206	-151	-92	-52	-205	-89	-234	-166	-66	-395	-224	-298	-371	-231	-322	-304	-79	-308	-431	-346	-299
M21121_at	148	276	378	73	361	160	154	649	327	130	-50	107	215	82	311	120	246	214	-82	154	-114	253	112	247	214	252	120	930	293	1225	222	183	161	604	3278	431	152	271
M21154_at	283	752	517	313	590	355	243	568	732	512	851	234	613	436	433	319	1503	382	559	894	520	465	488	590	419	235	384	1217	254	440	621	1085	1544	484	787	534	1508	731
M21186_at	6312	4497	1397	7723	10675	1657	6601	2223	2593	2776	796	5458	8259	4217	11103	9569	11403	1535	7217	12317	-61	7434	528	7251	4692	6827	2722	7642	4881	15057	7895	743	3701	5297	12304	13685	5904	3416
M21188_at	-52	49	150	-56	62	12	28	100	37	21	36	-5	-52	15	59	49	-94	-35	-2	34	14	56	36	45	41	3	86	-1	-69	91	60	66	42	-9	23	41	25	23
M21259_at	1716	2421	3334	2284	3467	1435	1330	1895	3791	2337	3387	1158	1918	2747	3257	2795	2525	1517	2120	6651	6084	2078	1662	3034	1789	1720	1351	1642	1344	1213	1410	1570	2104	2056	1528	1429	1226	1058
M21389_at	-442	132	-44	-101	123	-24	-312	238	-417	171	-532	0	225	120	175	316	220	-166	202	220	94	-154	-254	-307	-303	300	136	-225	-141	-362	-54	-57	-379	86	147	398	-38	-471
M21494_at	-96	50	366	-188	45	-492	-191	-242	19	128	6	-130	104	-89	-63	50	248	264	77	-12	-177	-73	-26	57	41	118	-23	-206	-305	342	-809	-158	-22	138	237	-357	-603	-2
M21551_rna1_at	178	336	345	374	321	44	359	364	333	271	267	-12	268	-40	64	160	363	333	279	117	152	265	-47	392	305	330	64	405	327	485	415	582	456	259	487	554	462	672
M21574_at	75	53	-234	152	30	117	42	22	-116	184	79	86	-115	-40	-126	230	43	-30	124	2821	39	215	127	-61	67	-133	67	-84	-84	-43	174	174	67	121	14	265	178	37
M21624_at	272	11799	182	11	89	94	-20	202	8426	269	103	24	61	8582	117	45	99	982	172	184	53	75	93	51	121	84	195	39	-79	125	62	173	87	11	55	-27	165	169
M21812_at	893	622	1180	657	504	524	984	881	758	683	581	524	529	775	458	486	590	578	580	670	319	655	501	687	557	574	890	704	920	982	872	1145	905	358	608	728	1092	1297
M21904_at	1461	2610	-618	-605	1984	-1424	327	256	1434	1603	821	-740	-657	-1557	-945	-863	616	-679	-797	810	-622	-198	-1472	-314	1102	-430	281	-95	-360	1568	3443	2848	2178	1021	2679	1512	3334	2244
M21934_at	158	317	448	403	73	7	95	491	330	169	176	109	75	138	80	137	74	118	108	207	-302	168	220	169	162	131	330	255	223	334	264	172	129	57	268	295	267	421
M21984_at	-454	680	-966	-926	-314	-428	-102	370	-370	-399	-143	-258	-60	-322	-278	-175	-187	-87	-156	-322	-14	-461	402	4	-155	-237	-744	-302	86	-295	78	-321	-196	290	-467	-664	-607	120
M21985_at	411	217	621	306	230	240	257	421	193	131	144	122	212	260	175	211	429	245	89	335	107	215	353	149	177	196	460	381	305	262	226	324	356	93	270	213	217	283
M22005_at	-100	-196	-213	-298	-180	-78	-203	-440	-73	-115	-172	-205	-105	-119	-78	-119	-212	-106	-153	-256	-254	-100	-34	-232	-56	-185	-345	-160	-367	-112	-202	-37	-227	-111	-319	-380	-325	-235
M22092_at	-228	-183	-311	-166	-143	-216	-268	-287	-209	-207	-199	-127	-195	-156	-119	-156	-218	-188	-92	-242	-113	-240	-218	-277	-105	-225	-322	-385	-245	-116	-319	-295	-239	-133	-295	-328	-197	-334
M22324_at	135	153	108	-47	107	-617	-171	455	-25	-285	56	31	19	106	-137	246	605	187	223	220	-189	143	-322	17	196	70	-910	893	538	386	533	565	837	712	38	-126	470	1719
M22382_at	1683	1359	1890	2409	3099	1002	1900	1628	2016	2969	1960	1589	3023	3430	3388	2250	5159	2067	1756	7085	5634	919	1166	3983	4728	2121	2400	1634	1647	1279	1164	824	2786	1254	5526	1819	967	911
M22430_at	417	275	161	225	150	104	117	436	205	198	200	133	179	323	106	63	602	160	232	49	84	185	163	166	369	195	411	56	211	331	309	210	336	-11	308	159	230	222
M22489_at	106	-101	-119	-55	28	-113	-181	136	-105	-96	-37	370	540	-70	11	481	-98	-42	208	-80	103	-172	3	-81	2366	86	45	-163	-96	-74	-36	-20	-21	6	-93	-112	-25	-135
M22490_at	1235	639	1520	1154	534	1068	764	1815	736	1289	480	947	431	927	695	871	1462	504	612	806	1030	570	1048	995	1263	970	1320	1224	1144	1042	1170	719	843	671	1060	1096	1399	1065
M22538_at	704	4107	1010	905	2204	828	793	509	1721	952	1055	787	1647	1389	2337	1118	1980	3069	999	3065	719	844	782	1062	801	797	483	771	646	1249	2878	3480	1292	2136	2120	1164	623	620
M22632_at	-370	21	-1	-236	470	147	-260	-20	691	543	309	-126	283	189	453	232	-281	279	444	627	302	-218	106	8	-126	-55	-312	-212	-233	5	104	-256	47	25	-6	-141	-277	-301
M22638_at	552	131	-288	336	677	-26	349	305	-129	-26	-72	44	279	484	994	529	983	10	368	1194	103	-35	20	785	336	793	-53	607	245	177	451	378	393	696	216	134	247	157
M22760_at	625	1594	1257	1122	2318	830	660	538	2175	1237	1528	827	859	2067	1998	982	1500	1790	695	2264	3610	604	824	1895	1023	955	341	1295	632	1396	678	707	1194	1224	1731	1421	1005	412
M22877_at	275	557	585	244	941	195	278	344	734	402	504	148	330	452	335	286	309	159	258	882	338	133	328	602	276	225	276	305	223	267	227	130	575	182	301	163	227	334
M22898_at	474	339	650	613	873	332	552	239	770	705	110	201	1465	990	915	484	1040	241	452	1872	409	-88	229	899	281	624	618	309	286	237	55	-13	437	107	122	257	199	-15
M22919_rna2_at	332	1754	588	161	543	378	260	-53	1397	393	523	573	355	378	218	385	22	92	-178	330	68	962	423	449	1073	651	-305	951	1346	711	55	845	1073	422	1072	332	630	-168
M22960_at	330	811	212	584	1018	206	655	-187	1176	100	164	446	196	1216	664	295	1080	327	228	1475	449	130	131	534	271	305	251	2501	1885	3927	1916	456	866	1092	4079	2179	1571	702
M22976_at	369	379	578	487	436	232	485	443	699	304	338	123	863	148	1026	471	488	416	482	498	167	351	511	742	214	402	528	408	396	194	341	422	528	238	195	345	337	533
M22995_at	424	609	214	245	559	58	176	182	409	154	179	91	359	334	273	431	892	836	255	471	369	58	9	276	141	187	186	238	233	283	323	183	411	384	423	95	291	430
M23114_at	277	358	175	246	677	64	297	332	520	358	592	153	603	393	435	468	829	254	384	916	133	251	193	407	138	295	101	198	45	664	321	714	823	30	1052	265	297	641
M23161_at	471	282	424	319	498	193	378	359	442	146	372	117	357	262	354	372	304	184	335	626	318	204	113	525	206	249	201	206	201	294	139	207	253	150	195	142	252	305
M23197_at	261	101	309	288	395	58	84	251	155	167	140	287	152	145	81	202	286	141	155	180	139	124	108	102	203	128	84	1450	781	970	408	275	316	555	1130	1338	774	443
M23254_at	775	553	1199	688	798	718	625	1200	1207	573	437	620	782	1819	361	433	652	521	378	1240	754	525	693	529	511	313	669	727	620	2222	1604	893	982	454	3225	953	1194	2041
M23294_at	162	39	-52	503	654	3	445	-95	216	-67	-98	235	475	28	1167	55	572	181	711	1728	484	159	-32	1180	194	325	-167	63	-43	1929	442	205	94	130	1862	183	382	81
M23379_at	272	-25	183	515	419	87	505	262	214	73	-19	-35	302	294	446	547	124	190	415	779	643	13	72	578	132	147	159	121	-7	95	-49	-5	98	-1	10	188	247	94
M23533_at	-73	-369	-131	-204	-56	-272	-547	-548	-13	-193	61	-152	-86	-179	-230	-50	-836	-68	-217	-1419	-547	-179	-123	-144	-324	-18	-1525	-455	-353	-202	-385	-333	-288	-78	-403	-477	-503	-312
M23613_at	9459	6073	12044	10292	12619	8241	7522	5162	14825	12022	11496	6711	7346	12217	13437	11935	6735	12231	15891	15987	17810	7746	9529	11729	6823	11032	10450	10453	6052	5878	5966	5310	11524	7992	9249	6758	7874	6366
M23668_at	107	-32	111	-249	32	-158	139	-151	61	100	139	-102	88	-58	-28	157	-102	118	161	112	88	129	-91	14	-50	83	114	135	127	120	-118	-364	139	54	-154	61	245	153
M24194_at	16944	14183	19370	20411	19924	19403	16666	19283	19459	23122	20742	15345	18349	20225	18596	22066	14005	24724	25926	17601	22233	21143	19002	18221	17281	21408	25800	19381	17933	16961	19774	21444	18678	22366	18294	22570	19255	19132
M24248_at	1306	948	1884	1145	881	768	2075	1239	1086	1015	578	412	930	625	422	1238	613	1195	1440	2661	820	872	685	1072	1150	1198	1693	1472	1149	1206	1721	2369	1333	274	1114	1126	1186	3504
M24351_cds2_at	-65	97	145	144	5	176	189	43	237	27	-2	38	-4	139	-1	141	18	16	108	28	39	-11	218	160	33	-21	192	144	-12	-28	126	116	3	85	209	160	110	131
M24364_at	28	22	-20	0	19	-1	120	86	55	-1	8	-8	8	-39	-19	56	16	72	54	3	9	-30	-22	104	-18	-80	9	-15	-7	29	69	112	-13	33	-7	87	-23	63
M24398_at	166	-416	-167	-1071	5	-693	-1253	-1739	1338	338	-179	-104	338	-1142	-262	19	-2399	-167	-104	-1538	86	-210	-1164	196	-224	421	-956	-861	-363	-1072	-839	350	-481	102	-1607	-884	-231	-905
M24400_at	-173	-156	-312	-242	-77	-211	-206	-319	-245	-154	-246	-191	-125	-116	-290	-230	-493	-128	-274	-565	-144	-109	-254	-131	-181	-333	-298	-336	81	-43	-116	-29	-97	-78	-244	26	326	337
M24439_at	444	1243	642	1028	223	579	280	1455	575	701	393	290	170	428	321	371	833	231	331	730	727	41	440	1286	713	241	292	872	1043	195	557	292	636	535	1032	1032	603	500
M24461_at	126	156	78	79	-42	96	107	223	90	64	-28	11	-15	18	18	133	-107	130	18	44	-16	125	144	128	48	95	262	-7	-12	-29	-52	-104	133	0	283	-39	122	92
M24470_at	441	237	525	287	199	291	688	1001	479	252	310	171	127	298	176	352	234	332	357	507	216	470	490	306	503	367	647	393	661	424	925	1245	521	464	239	224	563	683
M24594_at	43	160	346	89	16	-94	25	83	321	96	124	51	70	116	-12	-15	375	110	20	1309	42	119	81	13	348	112	78	-56	144	419	1871	252	96	-43	156	64	48	1652
M24899_at	-1091	-735	-1398	-974	-237	-638	-667	-1620	-819	-519	-415	-475	-559	-523	-217	-283	412	-663	-23	636	-73	-857	-609	-283	-406	-382	-951	-731	-726	-675	-810	-839	-698	-420	-359	-1215	-580	-1234
M24902_at	5	56	-53	17	61	8	23	-59	0	24	32	4	-2	27	23	22	-111	20	41	57	43	-13	55	200	-31	40	46	28	33	128	5	42	0	59	77	30	19	65
M25077_at	-96	122	36	260	67	179	-137	44	-36	-59	63	56	73	-14	237	-13	-295	-41	-143	167	214	23	53	131	23	27	-153	-44	-76	-2	1359	675	-71	880	-5	120	96	-281
M25164_at	355	128	384	224	251	62	292	367	200	96	152	160	219	66	73	237	37	245	261	224	89	180	138	204	106	232	233	84	115	305	141	311	352	110	140	74	242	195
M25269_at	376	184	683	414	335	432	453	484	457	297	259	301	289	359	229	221	771	144	249	169	122	589	459	358	249	249	312	364	379	337	508	373	489	238	462	397	259	382
M25280_at	670	8521	3569	466	523	1322	848	1964	3371	1308	738	1465	195	2823	1159	990	15848	409	441	660	156	-49	117	268	1089	1496	320	1916	1644	2491	423	700	291	1240	551	595	6663	589
M25322_at	257	159	112	126	185	42	104	28	135	54	52	113	162	154	89	219	261	99	110	-11	66	86	-22	68	59	203	339	322	134	186	165	160	351	142	179	125	201	227
M25393_at	139	24	68	85	80	17	58	32	113	66	103	12	79	62	28	32	88	-16	36	79	76	60	66	123	-17	30	45	15	2	64	79	78	96	178	34	31	25	86
M25629_at	139	87	109	11	63	7	38	121	12	66	-22	80	94	1	67	275	-16	277	-9	80	-23	109	102	123	88	99	-100	56	28	293	112	174	159	13	61	17	102	48
M25753_at	265	21	240	297	287	80	107	199	221	95	175	-20	236	127	260	55	152	294	123	171	132	126	140	191	10	66	125	23	165	180	190	175	84	142	33	68	132	193
M25756_at	119	74	45	73	119	71	28	79	128	49	116	103	56	89	38	70	49	125	65	-12	9	26	-20	95	150	59	86	23	-24	21	67	117	55	87	135	36	97	89
M25809_at	274	343	128	385	212	264	23	128	607	297	137	334	-69	332	111	444	334	-7	242	318	304	145	340	103	401	212	291	458	620	162	402	733	554	203	196	375	569	891
M25897_at	40	192	7	-58	119	-5	-94	17	5	-19	7	-11	-23	-6	-11	-95	-50	1	-18	-53	-46	2	24	-18	-58	-36	21	371	-100	258	3263	59	403	82	62	11	61	5
M26061_at	64	76	281	100	72	-8	21	136	51	210	137	84	46	40	22	99	97	152	84	-52	144	146	134	224	17	57	226	139	129	50	210	147	52	57	-34	125	73	299
M26062_at	-308	-124	-457	-383	-210	-106	-411	-230	-235	-176	-51	-390	-179	79	-300	39	-630	232	-132	-386	-8	-173	-165	-252	-292	-363	-580	-322	-50	-305	-542	-261	-235	-217	174	-211	-382	-8
M26167_rna1_at	-17	32	2	-27	-29	23	-52	74	12	8	34	-17	3	21	-1	23	-47	-4	-13	17	24	13	5	-44	-32	29	28	-21	2	-21	37	9	-2	-7	17	-64	-52	9
M26576_cds2_at	723	297	455	326	166	380	253	815	259	316	148	176	297	475	97	301	417	338	205	375	349	317	300	242	352	335	499	493	495	325	362	345	304	142	651	379	401	581
M26602_at	-272	-194	-79	-300	-157	-202	-253	-272	-130	352	-184	349	-106	-169	-190	-264	-6	-143	-202	-256	-154	-129	-138	-32	-219	68	-438	760	-194	1563	-103	-360	-265	996	109	53	-154	4476
M26679_at	-135	-48	-142	75	-87	-80	220	-50	-87	-24	-63	-79	-55	-57	-3	-42	0	-21	-19	-10	-38	-53	-5	323	-97	-28	35	86	-139	71	66	55	-32	384	128	286	247	-33
M26682_at	-61	121	-33	170	168	337	283	0	408	57	195	238	305	344	282	100	115	26	136	507	144	-32	277	125	-16	59	-225	352	153	396	295	401	-85	355	313	-17	32	98
M26683_at	395	315	512	355	239	455	604	608	330	196	336	314	265	263	260	379	647	277	346	328	223	402	419	346	367	321	389	516	428	535	430	396	407	213	437	461	584	729
M26880_at	6594	10565	6969	2606	2716	3769	4891	7652	7799	4216	8740	4291	5386	4006	4326	4891	10093	4957	3131	13156	11336	6327	4443	4840	9570	8893	4047	7102	5076	7473	5120	5078	6999	3525	9141	4223	6259	6621
M27160_at	236	167	323	177	-70	-48	99	-71	195	144	180	183	175	133	70	212	348	135	108	136	-151	139	203	-1	169	158	-104	73	168	180	-147	-3	89	10	44	192	235	221
M27161_at	391	287	158	-280	81	53	411	259	419	187	-73	120	185	62	110	149	222	273	92	293	134	160	24	-70	131	-122	12	343	283	146	31	147	-72	-101	622	121	10	112
M27281_at	-85	128	-29	109	-42	-33	13	34	-36	-44	43	20	-53	21	-5	-36	86	-39	-59	-123	89	-36	-62	-104	-67	-56	-183	48	151	68	80	27	151	33	100	-20	-63	159
M27288_at	-1173	-278	-2052	-2066	-409	-1522	-2051	-2025	-1013	-539	-1146	-1076	-397	-1382	-276	-963	-1860	-672	-734	-779	-492	-1489	-1012	-570	-381	-629	-930	-884	-1305	-1412	-1721	-1481	-167	-335	-714	-1703	-1185	533
M27492_at	-27	11	-26	-127	65	42	151	89	11	18	-48	14	11	226	109	163	-25	-17	-73	134	59	-102	-218	105	162	30	46	153	-21	3	156	24	21	38	6	-35	38	278
M27543_at	95	101	122	59	165	39	26	92	136	53	124	60	122	78	98	70	85	98	65	182	93	62	81	145	53	141	148	62	67	214	105	57	119	71	91	40	81	42
M27819_at	41	45	-34	-57	149	-69	35	233	64	138	41	-107	86	-5	61	89	60	128	121	266	38	167	32	131	346	111	62	96	492	-43	1485	1768	287	410	120	15	13	508
M27826_at	23	-190	-481	-265	1	-398	398	-935	-308	114	-373	-68	-147	-32	224	461	-427	384	-260	738	398	24	-385	71	-275	609	409	-518	105	-334	-180	-114	-27	-37	-202	28	-133	-561
M27878_at	-23	-87	-22	-28	34	-101	-5	-14	47	-143	20	-70	57	-57	20	-48	-133	-54	-1	39	0	0	39	2	-70	-107	-220	-92	-64	-171	17	-86	-28	55	-56	-27	5	-5
M27891_at	303	1358	254	-304	-86	1168	-233	-247	336	498	-376	107	-97	820	76	36	375	22	-180	205	-124	-102	425	-205	-229	66	34	1537	1481	17863	13296	1661	1073	6962	14555	7238	12339	3654
M28209_at	472	564	479	357	517	158	295	223	333	285	464	275	334	324	423	341	511	346	267	506	108	461	214	300	220	197	253	452	175	824	867	849	621	348	859	468	590	652
M28210_at	-592	-300	-580	-1422	-183	-485	-722	-784	-481	-392	-276	-510	-337	-428	-377	-476	-555	-615	-132	-750	-368	-400	-545	-253	-198	-316	-1290	-404	-942	-428	-307	-309	-345	-508	-317	-778	-376	-517
M28211_at	-126	50	70	-174	222	-103	-173	-256	387	55	187	-262	32	1	156	8	107	-38	-73	202	-127	211	-115	93	-115	-129	42	-111	-358	-88	-193	-109	-15	102	184	-81	81	-198
M28212_at	190	84	142	102	199	23	188	122	190	119	118	133	121	85	146	76	158	65	53	158	24	79	5	157	54	61	54	3	98	126	74	128	162	151	109	166	195	227
M28214_at	-258	-302	-358	-546	-137	-529	-510	-412	-339	-233	-259	-264	-137	-328	-190	-182	-80	-204	-312	-198	-183	-268	-283	-169	-219	-136	-214	-327	-425	-361	-694	-457	-289	-211	-427	-542	-645	-467
M28215_at	207	245	242	147	87	67	225	239	183	282	178	93	189	176	144	212	307	79	189	210	76	105	102	172	-8	34	267	54	100	192	338	130	173	340	178	248	172	224
M28219_at	-69	-40	-348	-276	-79	-16	-230	-725	-214	-82	-277	-51	-58	-114	-151	-44	-48	-100	-57	-198	-184	-34	-144	-35	-169	-197	-384	-141	-351	-809	-262	-214	-111	-81	-110	-175	-273	-50
M28249_at	118	36	35	78	174	44	109	76	61	-22	-83	-10	30	14	-23	-38	-30	0	65	-4	2	91	94	-72	-1	-43	-79	51	-9	-79	16	35	84	54	11	17	-4	67
M28713_at	923	1333	919	271	756	627	601	329	970	746	749	370	701	935	875	576	593	612	690	1525	884	596	319	773	391	685	496	785	384	1182	1428	1358	1215	619	1297	824	1996	1291
M28825_at	553	359	783	-123	-71	-7	208	646	551	-10	489	155	146	314	27	100	134	200	22	-214	103	630	6075	162	484	114	333	587	509	117	576	9	529	18	-61	597	93	487
M28826_at	-20	-84	8786	-62	-46	4957	42	-32	818	4255	2502	-5	-175	7	-60	-57	-4	-84	-23	-146	-3	-99	6583	-283	-170	-70	-123	-142	-40	-100	-54	-21	-95	-53	28	75	-18	87
M28827_at	-331	-388	-880	-532	-198	-160	-383	-751	-264	-410	-333	107	-165	-289	-261	-354	-340	-237	-200	-225	-176	-239	-169	-201	759	-320	-751	-406	-348	-444	-393	-326	-580	-91	-455	-483	18	-758
M28879_at	143	244	401	229	86	167	225	298	431	339	215	215	153	138	140	195	87	60	154	154	196	41	186	239	124	222	330	249	177	110	360	135	214	22	173	173	396	438
M28983_at	180	180	337	103	134	188	181	274	160	224	155	150	206	149	142	145	145	103	102	208	123	100	131	217	141	168	298	267	192	215	151	125	211	111	189	190	160	272
M29064_at	1513	2221	2239	1235	2008	1515	1450	1185	2347	2095	1388	911	3014	1858	2533	1977	3582	838	1503	4536	2601	244	1195	2688	1322	1645	1411	1182	1065	1787	657	631	1084	833	1409	969	1381	774
M29194_at	-30	27	68	-6	-46	120	-70	-202	-47	-115	-61	-57	-136	-26	186	15	113	-187	-56	48	92	-86	-87	21	-92	-68	-115	-185	-139	-158	-114	-132	-120	-38	-121	-155	-154	-142
M29204_at	178	239	278	130	156	238	164	250	322	124	179	126	204	432	171	464	426	131	334	543	455	171	229	196	195	297	206	305	199	209	189	151	213	34	92	207	249	281
M29273_at	248	186	180	607	173	213	176	166	65	231	313	135	185	48	125	405	-77	334	209	23	248	260	39	307	122	139	541	410	379	349	36	194	246	181	128	351	163	344
M29458_at	82	38	37	63	1	65	-57	100	33	89	-9	10	3	50	-3	30	21	46	56	-3	-27	19	24	16	35	21	161	151	79	-10	95	3	66	-18	53	54	81	106
M29474_at	2187	6	5	123	95	51	221	85	-4	-35	-124	-80	351	-146	726	643	-260	-32	184	1762	11	23	66	48	18	111	70	-162	-24	-88	-93	-51	-64	2	-57	-61	18	15
M29536_at	856	856	1186	1179	1496	608	814	755	1405	1029	801	434	895	1203	1786	1173	1465	1180	1095	2689	1661	549	594	907	947	654	849	508	509	586	840	712	590	524	919	631	750	843
M29540_at	76	0	139	-30	138	-28	-136	-239	-46	60	-23	43	55	-2	34	18	197	21	-69	223	89	45	45	11	-26	47	29	-165	-91	-118	-118	-75	-96	-66	3	-73	-51	-157
M29550_at	287	39	364	252	205	49	236	367	298	140	-1	18	73	175	101	184	274	123	147	237	118	241	41	170	147	177	339	191	206	110	204	240	59	75	180	162	110	232
M29551_at	190	83	125	219	473	56	117	-119	137	10	-69	-10	491	100	457	196	166	114	257	478	167	-99	43	410	77	293	46	31	69	-113	-66	-95	-85	85	21	13	-44	-288
M29580_at	-284	-192	-238	-186	-66	-24	-247	-130	7	0	-92	-192	35	-147	-48	-59	-74	-74	-32	-110	14	-61	-281	-237	-192	-148	-231	-31	-64	-176	-164	-90	-207	-22	-281	-98	-108	-79
M29581_at	739	623	857	662	527	337	655	691	604	400	592	330	551	488	463	471	564	444	417	824	331	614	324	553	518	497	959	753	541	603	593	697	628	356	821	580	746	865
M29696_at	3863	511	1952	6127	2547	1804	1129	1412	5817	769	1704	363	1515	3854	4436	2206	754	27	473	4409	1536	678	2103	1478	5653	2281	503	517	459	268	607	448	485	185	281	444	438	1068
M29877_at	2987	130	303	345	502	257	494	253	293	279	610	132	894	336	610	271	568	553	348	898	515	481	155	542	200	386	352	347	420	300	240	407	185	275	507	574	645	230
M29927_at	-21	238	333	7	378	24	126	28	125	157	173	57	615	458	442	-13	616	-46	86	710	460	-6	-3	-55	232	6	84	227	396	317	540	980	865	387	266	273	145	635
M29960_at	296	95	190	269	212	177	235	70	131	198	281	189	144	260	301	200	146	159	204	294	264	176	167	221	52	67	104	284	146	116	161	175	150	145	89	113	274	38
M29971_at	140	49	278	171	618	90	131	-95	342	113	74	28	221	5	555	227	53	115	171	575	113	197	144	365	339	698	9	98	194	63	-11	0	189	-38	-4	-121	-20	-154
M30135_at	-241	-187	-361	-305	-206	-144	-273	-404	-224	-179	-186	-172	-186	-263	-120	-292	-311	-176	-187	-246	-193	-103	-222	-293	-217	-163	-388	-203	-293	-287	-371	-292	-272	-62	-176	-197	-366	-381
M30185_at	201	76	203	107	62	-5	82	118	58	31	168	76	75	178	-152	-151	63	730	38	267	146	252	169	170	168	121	-90	115	74	317	165	167	108	141	-54	53	88	292
M30269_at	206	193	303	-4	376	40	129	2	254	83	186	110	133	166	148	169	332	205	3	32	144	196	212	47	188	92	245	225	216	486	161	51	198	46	422	249	118	577
M30496_at	97	224	232	189	342	42	154	17	233	85	185	33	74	336	330	183	-75	53	161	485	276	124	56	351	92	100	68	112	2	124	146	79	102	189	129	95	140	42
M30773_at	-23	-4	74	-6	41	-46	13	-61	83	30	-16	31	52	25	42	-3	56	52	18	100	43	35	75	27	-1	3	79	8	12	38	33	70	14	-14	69	24	-18	28
M30818_at	586	273	429	261	159	362	344	352	1322	178	350	171	325	383	99	250	113	143	216	1099	163	172	239	251	652	225	330	510	471	500	865	298	261	2	307	177	192	1844
M30894_at	189	5569	1367	355	687	371	369	196	2827	502	178	350	202	10298	190	305	1272	28	208	182	138	95	284	799	281	114	225	693	456	578	338	1575	1419	1330	813	4376	265	2513
M30938_at	1338	1230	2756	457	1917	1529	917	1089	2910	654	530	247	2141	1092	1321	1581	1692	837	802	4392	578	329	651	2298	563	780	661	641	723	547	747	716	895	387	423	920	485	803
M31013_at	2676	2983	2172	2167	3648	1817	3703	1012	4193	1562	1825	1214	3047	2695	2638	1794	2407	2544	2095	3655	2800	1195	894	6132	1089	2474	1275	2055	1464	4737	1694	857	3711	1767	3971	3404	3170	1954
M31153_at	-835	-409	-897	-316	-192	-785	-826	-1236	-794	-578	-631	-594	-382	-656	-485	-410	-1335	-554	-356	-648	-432	-609	-630	-582	-720	-572	-1084	-806	-764	-866	-444	-898	-719	-459	-872	-902	-1107	-1108
M31158_at	296	157	214	87	79	94	13	125	97	109	42	171	441	116	140	66	54	128	75	138	13	103	151	58	237	47	139	168	163	246	455	420	323	298	556	224	173	219
M31165_at	-13	33	183	62	30	74	-236	89	-7	39	-9	67	60	69	46	-25	76	20	50	69	31	92	9	72	93	50	103	83	88	358	55	-14	64	33	-22	66	78	185
M31166_at	31	76	42	71	15	30	48	-22	20	45	16	70	-3	35	40	48	20	58	37	17	38	65	43	-19	74	29	31	198	-7	1851	451	260	312	115	712	91	174	512
M31210_at	8	428	206	-11	-18	30	-52	-70	109	160	16	10	-2	189	60	17	47	58	-14	148	-56	107	-30	-4	43	60	-21	-49	-115	-67	17	-31	-17	1	-22	19	-11	-21
M31303_rna1_at	3828	3021	7247	3780	3563	4890	3330	4213	7230	5052	3352	2290	4751	2346	3347	3207	6633	2143	2291	5933	2306	2131	4677	3182	2910	2648	2818	1647	2195	1885	1359	1291	2176	1486	730	3719	1985	1528
M31328_at	888	429	1148	581	416	650	488	1060	815	724	559	291	623	592	319	788	723	499	509	570	422	584	708	487	493	644	1262	732	959	689	589	641	656	185	460	630	795	1077
M31520_at	14924	18002	15290	17099	16011	8759	11004	15988	15834	12111	15533	12393	15036	19190	15093	16567	19793	15774	13578	17903	17917	16160	13726	15763	18816	15988	18569	19696	19109	15456	17814	19931	18030	14657	17670	14219	15815	18809
M31525_at	1705	805	1196	1376	1272	817	1038	1439	1087	789	814	768	1248	1052	1293	1280	1198	1102	863	1973	678	1075	1071	1397	1182	988	968	1205	1029	1160	1044	722	1369	496	1073	1186	1318	1313
M31606_at	-1096	-910	-1635	-1562	-710	-769	-687	-1890	-913	-769	-728	-891	-719	-739	-628	-1081	-1302	-878	-854	-1484	-317	-1557	-1075	-359	-814	-590	-2076	-808	-567	-1323	-1520	-1205	-1441	-616	-1443	-1054	-1248	-1885
M31627_at	4971	8389	401	3377	4676	282	1604	2826	1910	946	1945	1470	8350	576	2955	1940	8972	1168	4430	5282	943	2040	207	3308	5754	4903	763	2651	937	2655	1505	1778	1335	1930	3287	3761	940	2211
M31642_at	999	550	1110	904	1352	505	690	241	1608	1251	940	643	1567	562	1254	551	1367	933	483	1149	1096	249	486	1125	485	613	344	680	425	736	578	475	823	518	692	466	393	849
M31651_at	196	37	320	87	29	133	90	199	60	35	146	61	-55	-39	-57	-26	33	32	-14	-62	324	70	161	51	170	132	120	8	103	95	43	37	71	-35	105	-88	62	157
M31659_at	169	19	212	89	63	65	119	116	139	62	117	68	107	107	84	65	37	97	44	65	111	103	167	58	122	67	115	102	144	75	173	141	120	35	28	104	131	155
M31661_at	-38	184	-63	-171	-36	-46	-67	-55	-31	-66	-70	-44	-60	-64	-47	-129	-149	-40	-84	-105	-49	-129	-58	-112	-23	-36	-37	-28	-57	3	-40	-104	-34	-51	-177	-141	-53	-52
M31682_at	-1109	-699	-1338	-982	-613	-620	-856	-1136	-1073	-677	-563	-350	-597	-717	-513	-660	-999	-410	-678	-711	-578	-200	-678	-572	-611	-528	-1017	-728	-642	-1056	-1031	-792	-703	-462	-682	-939	-1153	-1309
M31899_at	339	261	339	192	400	195	238	221	323	148	461	34	341	179	457	269	222	130	108	585	267	223	267	431	130	169	10	119	192	14	96	314	184	182	-63	5	142	2
M31951_at	-859	-570	-954	-828	-261	-631	-838	-748	-968	-544	-527	-323	-352	-154	-254	-643	-663	-819	-449	-385	-127	-810	-628	-738	-379	-802	-594	-563	-637	-1001	-720	-774	-672	-443	-1051	-711	-880	-955
M31994_at	428	313	473	316	222	103	450	227	311	283	224	68	193	252	196	165	337	236	187	208	133	311	256	307	282	372	467	354	336	390	723	505	356	1162	300	325	645	581
M32011_at	652	135	134	296	160	-26	94	317	68	250	18	146	315	553	308	293	157	667	215	140	79	142	220	153	149	628	273	378	262	2450	357	12	181	135	1053	-54	202	577
M32053_at	-60	3919	185	-19	399	-67	-11	-53	165	165	-41	-14	-119	107	-16	46	246	232	99	163	-73	0	55	122	76	14	219	503	151	128	282	181	244	26	240	-39	-32	288
M32313_at	679	306	291	183	528	211	327	575	379	411	369	202	467	581	297	307	465	192	265	560	439	337	169	554	232	473	145	257	175	505	129	133	450	194	349	231	514	532
M32315_at	752	691	761	621	474	725	772	340	555	394	358	602	702	567	483	326	463	396	660	321	439	385	471	483	596	931	603	534	396	1633	1769	379	835	672	1074	643	722	3371
M32334_at	995	562	1581	886	1022	931	502	475	2634	1155	591	140	841	1934	1286	2453	707	144	601	1319	101	107	355	1200	348	1140	710	929	286	642	239	-2	434	74	577	366	425	524
M32373_at	96	59	87	39	3	112	184	-52	89	78	83	51	-6	65	15	17	204	64	64	151	31	81	94	138	39	43	167	200	84	40	-79	51	37	121	14	109	-349	20
M32402_at	-108	-164	-218	-35	-48	-21	-38	-388	-102	-172	-83	-136	-112	-137	-50	-42	-68	-142	-104	-109	-36	-45	32	-113	-141	-94	-328	-193	-153	-196	-242	-45	-133	-81	-138	-65	-144	-307
M32405_at	6163	4830	6855	7942	8221	9394	6321	6499	8207	7419	8492	11768	6839	4844	9251	6595	3959	6315	8312	8338	11735	4416	7358	7415	8100	7582	4622	6615	7206	8037	8682	7628	6291	10267	4124	9645	6734	6644
M32598_at	4	81	141	-94	55	-28	5	28	134	55	121	120	86	42	167	7	56	97	74	-49	-87	105	178	-10	208	135	-100	88	-12	15	128	136	173	15	-13	-147	59	106
M32639_at	-94	-42	-46	-95	-14	-53	-142	-62	-148	-65	-27	-60	-64	0	-58	-63	-79	-135	-33	-68	-52	15	-81	-175	-130	-164	-18	-25	-98	-101	-47	-122	-88	-86	-51	-96	-225	-49
M32886_at	236	251	75	185	275	-35	57	13	250	225	84	152	376	761	275	385	627	890	91	551	525	105	123	304	204	188	137	216	139	241	308	265	232	298	345	266	223	129
M33195_at	98	822	223	109	409	264	5	-169	320	128	-1	524	-4	1361	132	90	184	35	-23	123	530	60	-30	6	-12	56	68	714	351	5095	2244	32	301	591	4073	889	2058	1011
M33308_at	803	570	360	538	1019	302	366	547	382	192	55	847	632	791	630	993	1821	142	409	461	147	408	125	383	671	269	280	603	812	463	983	753	730	808	357	499	991	1017
M33336_at	1801	781	1163	1192	2206	442	976	1286	1432	363	511	209	1781	1585	1685	1800	2754	1248	601	3971	497	1167	269	1597	653	720	747	519	262	500	187	171	341	654	540	651	956	481
M33374_at	-255	-220	-132	-261	177	-96	-373	-524	-133	44	-8	-12	14	-143	167	93	-654	-176	-83	220	-12	-338	-186	93	-117	42	-461	-228	-254	-263	-394	-460	-417	30	-285	-223	-216	-632
M33478_at	102	10	-6	-13	34	71	-30	77	52	27	-1	12	28	0	41	39	54	33	14	3	29	30	68	46	48	-4	62	52	-16	71	19	42	-12	17	36	36	95	98
M33518_at	555	463	550	147	491	673	786	535	814	508	742	-12	1222	604	917	612	1584	191	417	407	256	292	613	919	347	584	68	658	423	571	425	620	610	254	233	638	985	623
M33521_at	1516	1048	1489	797	1545	1004	1097	1401	1951	853	1794	377	2920	901	1526	1397	1920	758	685	3813	361	829	934	1517	700	1609	1092	1027	531	1241	953	997	848	697	1057	1177	1340	826
M33552_at	635	2673	644	-7	1522	736	208	418	714	434	224	1560	2787	4649	1447	1694	4340	3168	292	977	62	-78	216	253	1546	1071	558	714	1817	1671	1192	351	2992	881	536	2435	4728	1927
M33653_at	-41	-239	-286	-157	-200	-94	-154	-229	-148	-37	-117	-91	-128	-14	-90	-258	-213	-147	-195	-318	-27	-103	-150	-120	-191	-123	-200	-106	-110	-189	-212	-253	-177	-133	-167	-151	-281	-212
M33680_at	5565	5318	2584	11689	10308	2647	9428	4742	5522	3093	4194	4101	7747	3076	10614	6737	4371	3990	4553	12747	11199	7910	4316	14682	3233	5779	7410	1467	1639	2040	2840	3589	3768	947	4576	2584	6414	3197
M33764_at	2120	6041	3647	3078	3057	4073	2599	1715	3819	7913	1760	1767	1721	2630	4189	1984	3097	2080	2222	5396	5024	11077	3068	2840	2285	2433	2686	2756	1829	2494	3607	6272	2573	1324	3856	2733	2486	2730
M33882_at	-158	607	-153	-171	21	-222	-332	7	192	357	-9	123	756	-48	258	97	0	-191	331	3849	-313	517	39	90	6639	-637	267	-586	-817	174	2401	193	198	231	2	317	434	5635
M33987_at	199	87	142	13	7	69	124	67	172	129	88	53	119	127	50	38	92	100	16	159	67	35	77	91	107	117	122	106	153	97	6	85	149	69	51	130	117	268
M34041_at	219	524	57	-158	-19	156	522	326	-321	-190	201	90	611	-10	580	212	410	643	345	326	56	125	127	240	461	556	-424	593	370	293	852	1107	611	356	-700	236	402	589
M34057_at	-101	-61	-112	-123	90	-23	-95	-68	-65	-176	-17	-66	-15	-21	-55	-75	-68	-5	-86	-100	-8	-45	-49	32	-48	-40	-208	122	-91	-95	162	86	-42	126	-58	-176	-92	-156
M34065_at	42	-22	-49	133	61	35	107	-47	49	-112	0	-96	55	-77	30	-15	-1	106	31	-62	-127	-15	125	7	27	-145	79	-5	-134	149	-96	-45	-27	50	-5	-54	-43	21
M34079_at	1081	1380	1778	1006	643	1258	1169	670	1377	1478	1023	725	642	936	1093	1022	702	656	957	1591	948	685	896	912	676	979	766	730	764	936	1331	1051	988	611	753	1089	1043	863
M34175_at	1128	755	1206	642	640	666	796	755	1321	597	662	191	763	807	509	532	912	390	579	1933	372	553	697	749	576	676	743	833	993	776	741	995	833	544	938	919	860	948
M34181_at	248	223	939	295	992	158	325	244	329	195	195	99	61	504	398	378	996	93	255	977	127	35	132	662	66	202	-81	262	146	45	110	210	233	134	97	268	706	185
M34182_at	2929	2392	2022	2688	2093	3686	3584	3174	2890	3117	2148	2218	2694	2200	2031	2743	2755	2258	2553	1101	2411	2010	3309	2674	1964	2580	3387	3668	3356	3193	1496	3407	2298	1832	1949	3637	2810	2507
M34192_at	255	205	224	252	233	113	154	215	255	184	66	107	138	187	233	97	130	147	213	224	116	79	100	257	135	248	275	249	144	200	137	32	212	37	237	253	125	95
M34309_at	49	34	21	-7	77	110	218	200	103	79	68	4	21	112	17	70	162	28	37	132	12	41	68	133	154	58	81	183	-4	79	39	147	64	13	65	73	122	123
M34344_at	427	82	72	9	106	-108	-35	-79	-22	26	14	68	98	47	-5	624	189	155	72	769	652	138	159	5	105	348	835	400	341	80	398	162	685	783	88	-19	91	-3
M34423_at	280	114	233	258	235	94	285	-14	395	48	136	30	270	479	296	253	1043	410	282	272	186	-54	170	252	271	224	192	373	512	715	167	66	208	326	640	483	179	209
M34455_at	351	261	329	652	316	400	398	395	450	193	245	293	185	313	53	278	643	353	311	355	267	283	579	267	463	283	409	661	365	382	607	134	470	274	272	680	249	543
M34539_at	1703	1845	339	435	1081	782	537	809	2253	983	1145	393	1249	766	1096	610	1657	699	60	4831	500	185	258	728	1543	1018	-75	289	271	1586	478	58	380	743	1946	1603	1616	-489
M34667_at	553	382	645	325	260	64	458	586	456	341	296	209	258	547	285	360	726	345	316	414	217	333	558	441	398	361	474	468	406	427	400	557	437	270	335	304	474	523
M34668_at	58	174	70	172	317	204	267	134	287	71	143	47	411	247	353	359	553	55	164	754	129	126	214	400	122	262	-21	137	-173	69	213	93	97	198	-3	88	168	-84
M34677_at	687	971	427	-215	154	385	421	433	240	-111	629	51	1194	727	470	86	1425	192	149	922	-49	218	425	752	164	192	-170	-237	649	431	134	591	-1	344	352	706	945	367
M35128_at	236	604	331	264	67	74	707	508	172	158	281	57	483	263	224	129	626	396	195	790	257	179	-87	283	398	437	788	-126	-33	380	127	364	350	318	418	129	608	611
M35198_at	210	225	187	139	42	119	247	-62	153	82	98	60	-7	146	99	-17	0	15	-34	28	54	73	28	15	69	-33	222	83	-43	237	110	-143	187	-25	198	120	-15	298
M35252_at	-6	6	42	13	-79	8	28	-94	-19	33	-55	35	-57	-27	36	-56	-1	8	14	229	-73	-17	34	-51	69	-70	46	20	-9	-74	45	5	-30	-21	-23	19	0	-4
M35296_at	137	-99	152	-74	335	261	255	-70	395	-47	171	114	61	74	303	14	101	124	4	215	129	115	9	202	227	276	131	255	43	-15	27	102	276	158	147	30	220	360
M35416_at	119	115	47	172	155	90	-78	230	-1	51	28	38	110	9	147	49	63	83	-25	161	38	34	89	196	76	79	6	143	-33	154	121	29	290	67	154	285	108	104
M35531_at	244	-194	257	-187	139	181	418	-845	359	324	268	214	60	316	150	293	450	205	-153	199	206	201	110	189	-508	231	691	488	240	310	287	-150	302	209	507	351	380	-150
M35878_at	527	17	1086	104	130	316	591	878	24	164	41	27	29	82	103	60	428	619	55	299	301	317	165	532	123	390	1020	840	529	164	41	148	77	269	112	558	855	726
M36067_at	454	238	358	494	134	266	-95	257	630	880	608	377	307	360	677	78	700	305	30	192	88	3	148	388	172	426	120	323	319	424	133	-55	420	243	106	376	46	-159
M36089_at	235	519	797	785	509	657	994	797	785	687	572	416	609	512	627	561	836	434	605	873	47	493	889	578	500	603	887	772	391	668	977	730	901	363	816	754	928	1048
M36200_at	305	72	525	255	262	334	294	209	221	166	193	24	153	99	274	147	374	194	145	164	92	232	-45	302	201	144	14	295	298	273	117	320	213	93	284	392	326	467
M36205_at	-8	109	-378	-354	-24	-597	-421	-220	-287	-114	-110	-287	-116	21	-128	-139	4	-167	-164	-221	26	-248	-227	-63	-153	40	-536	-203	-322	-184	-312	0	-254	-121	-692	-338	-272	-485
M36341_at	775	954	954	689	835	339	675	614	1045	708	912	321	586	725	715	617	1082	515	650	2581	883	483	522	765	423	284	774	566	745	765	1038	1076	722	952	789	703	537	1355
M36803_at	-22	68	164	212	29	190	292	-713	-112	183	74	-67	67	36	184	183	-41	-195	-101	-60	-158	57	-13	-57	95	68	-89	46	-312	15	-5	-304	266	27	-55	342	331	-38
M37033_at	6095	3794	4758	5558	3868	2665	5292	4808	3739	1895	1559	1570	4313	4573	5622	5218	4451	2836	3735	12240	2033	2936	1065	5006	2630	2746	2149	1600	1870	5329	3049	2978	2480	1056	3948	2880	3777	4027
M37104_at	712	1129	1717	803	1200	928	591	617	1311	1035	924	623	999	1214	1047	977	775	646	657	2055	1532	304	847	896	721	620	610	712	562	896	656	646	772	684	930	1030	854	424
M37190_at	138	174	262	131	105	69	203	226	170	148	136	37	150	109	107	108	60	117	126	163	113	81	153	122	78	93	267	121	233	239	347	152	257	38	353	258	101	306
M37197_at	294	376	522	364	526	154	233	131	288	282	157	103	355	212	300	336	290	235	255	427	388	158	26	408	81	169	140	108	170	192	280	327	263	213	155	187	199	291
M37245_at	480	422	676	422	387	476	764	682	583	555	289	336	399	268	167	414	617	394	323	369	264	306	410	519	232	342	805	825	762	551	502	190	546	205	700	654	407	896
[truncated: 5,130 more rows]
