# Supplementary material for: Combining multiple hypothesis testing and affinity propagation clustering leads to accurate, robust and sample size independent classification on gene expression data
Source: BMC Bioinformatics. 2012 Oct 17;13:270. doi: 10.1186/1471-2105-13-270 (PMC3542193; doi:10.1186/1471-2105-13-270)
Supplement: Additional file 5 — Contains the microarray data used in this experiment. For each disease, we provide the ‘class_labels.csv’, ‘train.csv’ and ‘test.csv’ files, which represent the analogy of samples as described in table 1. The intensity values are unprocessed. [file 1471-2105-13-270-S5.zip › microarray_data/LGMD2A/train.csv]

Genes	GSM74356	GSM74357	GSM74358	GSM74359	GSM74360	GSM74361	GSM74362	GSM74368	GSM74369	GSM74370	GSM74371	GSM74372	GSM74373	GSM74374
1007_s_at	1796.64	1570.41	2410.78	1152.72	2070.23	1698.19	1809.64	2204.48	1599.87	1939.95	1920.26	2048.94	2590.95	2306.15
1053_at	228.16	334.32	211.86	287.9	223.84	337.33	318.97	236.9	186.55	279.33	441.81	303.78	179.77	155.35
117_at	287.96	320.68	360.75	365.09	354.21	286.93	428.97	361.16	566.47	458.14	556.54	632.33	416.13	756.24
121_at	3888.91	3812.82	4502.61	5159.13	6737.85	3060.53	3733.4	3351.22	3727.75	5794.85	3083.68	3454.45	2759.16	2820.69
1255_g_at	36.91	202.36	134.54	246.94	616.55	142.78	177.45	244.62	146.96	235.92	318.75	443.86	214.94	239.88
1294_at	804.81	568.74	548.73	818.41	1220.19	917.82	613.2	762.76	1014.14	1121.86	860.41	991.8	1420.13	705.32
1316_at	726.46	604.33	491.9	413.47	619.19	505.8	677.96	802.21	347.97	633.9	268.27	481.54	383.44	341.54
1320_at	81.93	43.9	174.65	106.3	437.84	359.31	372.4	70.58	74.32	514.42	365.73	236.09	275.55	353.03
1405_i_at	63.47	35.8	31.58	16.87	33.6	113.08	120.73	90.08	67.67	51.24	79.51	54.1	216.45	238.14
1431_at	187.32	222.59	234.02	210.74	250.05	259.36	218.58	150.26	227.47	323.01	172.77	278	50.79	143.22
1438_at	80.73	113.12	119.39	97.29	143.11	82.48	153.79	90.81	94.72	434.58	162.33	120.53	202.82	53.46
1487_at	2667.22	3162.11	3508.69	2914.97	2736.84	2465.84	3028.57	3231.18	3112.42	1898.83	3869.97	2084.63	2212.41	2968.34
1494_f_at	908.04	1005.65	887.65	1331.73	1602.54	783.7	1005.64	792.87	763.34	1093.37	926.64	1100.46	788.44	983.3
1598_g_at	3415.84	4449.32	3788.63	4081.97	6489.08	5461.29	5206.37	4779.64	5388.7	6469.5	5620.12	5016.94	6048.47	5282.05
160020_at	1178.57	1307.78	1409.86	1540.55	2661.56	953.11	1394.24	1219.02	1047.65	1415.21	2334.95	1511.58	1806.67	960.76
1729_at	319.06	147.93	97.67	120.14	134.15	110.81	317.67	139.92	157.3	568.84	669.23	648.81	173.26	191.92
1773_at	459.31	292.49	439.32	642.82	575.42	326.18	562.46	290.97	601.17	283.3	589.02	459.97	521.74	675.2
177_at	31.61	185.28	27.87	301.55	161.88	227.17	169.94	301.62	84.42	162.7	176.46	244.49	325.19	322.62
179_at	3151.88	3080.72	4467.23	7968.45	6055.55	3567.66	3995.81	4301.03	4002.22	2721.13	4497.83	2786.89	3749.81	3356.64
1861_at	328.02	375.75	335.61	674.58	382.98	369.24	363.59	544.3	470.99	537.47	612.14	495.24	648.89	586.83
200000_s_at	2516.94	3188.97	2452.59	2568.5	1993.88	3064.75	2598.04	2220.08	2371.87	1542.97	4546.8	2733.71	2434.14	3765.4
200001_at	5381.83	6219.59	6187.23	8237.83	5948.25	7129.4	7225.14	5936.78	8101.06	8006.81	8822.65	6506.84	6987.36	7259.49
200002_at	14459.84	15460.18	16731.97	18869.98	16135.92	17900.75	14036.72	21301.72	18265.84	17383.99	24325.75	14140.4	17532.44	21423.11
200003_s_at	9383.62	10314.4	9012.89	11754.38	9222.91	10713.8	8593.03	15418.57	10907.95	13346.73	13819.24	9381.75	12830.55	13633.55
200004_at	13070.86	11123.14	11818.5	12667.25	9514.96	11996.74	11600.66	11924.05	9169.81	9461.3	14460.3	10599.79	11353.21	10970.42
200005_at	1974.3	2865.93	2543.26	2079.13	2416.88	3077.78	1794.58	3341.35	3332.8	2693.64	3204.85	3017.75	3295.67	4677.75
200006_at	15448.8	16538.26	15516.99	23080.91	18087.14	12826.52	10163.18	21383.94	16336.85	12357.59	23668.87	14861.91	14435.84	22895.74
200007_at	8614.07	8365.8	7405.49	9793.76	9728.56	8656.91	8218.99	11840.7	9982.95	6617.37	8149.66	7726.2	8212.43	9447.59
200008_s_at	2051.23	2030.06	2740.74	2685.72	2391.26	1730.6	2070.73	1371.01	1832.59	2511.03	2092.56	2233.16	2529.26	2227.67
200009_at	3333.17	3426.06	3504.51	3626.45	2501.77	4786.29	3830.3	4695.43	3276.91	3391.02	4178.62	4127.32	5723.36	4886.69
200010_at	17862.14	17299.15	16346.63	21194.94	15442.14	15320.95	8173.11	17683.77	18161.91	13980.3	15499.4	18861.32	12286.88	20659.22
200011_s_at	1041.55	1013.34	1023.67	818.96	1176.04	1418.44	1466.97	1030.78	1250.02	1440.02	1331.65	1244.27	1537.52	1358.6
200012_x_at	19466.91	27400.44	27160.72	20224.19	25231.03	21934.73	20475.62	26525.08	23404.57	27609.03	23136.5	19072.43	23502.74	26524.82
200013_at	14965.95	13683.77	16637.92	20188.59	13266.82	16811.39	13086.06	22438.92	20337.75	15588.4	18355.39	13490.64	13922.31	18273.33
200014_s_at	1943.95	1761.95	1279.42	3124.94	1233.98	1923.46	1756.39	1728.88	1428.88	1172.95	1868.69	1189.61	1288.39	1800.04
200015_s_at	3765.97	3390.65	2841.46	4575.56	2414.95	5162.28	3258.79	3074.19	3009.25	3230.48	2018.59	3504.73	3764.64	2981.09
200016_x_at	11833.22	11009.55	12112.17	10092.23	10262.58	12200.53	10518.07	17646.62	14232.15	12242.98	10541.62	11213.54	10971.42	15811.24
200017_at	12036.86	15312.02	14045.7	19448.7	13552.97	14028.77	11267.74	18780.6	11755.55	11966.89	8496.78	9465.68	15152.38	8900.27
200018_at	24574.79	27076.24	29014.32	35399.56	32293.31	27900.62	23956.35	33309.75	33987.83	33332.73	40334.02	22787.97	27213.73	33608.61
200019_s_at	11654.92	10878.49	9021.08	19681.38	15371.83	14304.97	8545.36	17360.91	14370.46	13551.39	14380.82	14049.66	13095.98	19916.09
200020_at	1973.71	1923.35	2113.96	1711.32	1721.09	2029.53	2212.2	2299.74	2118.12	1972.75	1403.93	1650.88	1862.01	1424.98
200021_at	15276.2	8111.45	7656.17	6657.86	8567.28	18469.47	12785.95	16838.16	14511.12	16799.15	29292.2	11800.48	18278.73	20071.31
200022_at	10849.24	11111.94	8586.82	18106.98	10378.54	13933.82	9725.19	18250.3	15783.14	16517.97	16080.3	11478.64	14534.67	17573.58
200023_s_at	10117.5	9103.8	8521.11	11635.87	5676.71	9126.34	8074.6	12170.52	12347.62	7906.01	12307.62	6868.06	6216.75	8773.96
200024_at	13263.69	16299.1	15401.44	22895.38	12485.62	15603.54	11702.64	19005.25	16024.42	12459.75	22558.69	10477.03	12334.16	15364.7
200025_s_at	23690.88	26896.62	25358.95	33504.17	29391.67	26505.59	19408.4	32955.12	32367.41	30439.62	44196.72	22312.87	23936.76	36505.79
200026_at	13006.91	11403.37	15687.58	28406.77	27582.38	15864.66	12884.9	22378.13	27598.29	21178.64	18546.76	19154.08	26244.83	38082.04
200027_at	6159.51	9393.23	7128.88	5538.93	3716.39	5284.58	6191.56	7758.18	6440.6	4599.36	4881.06	4315.68	5598.3	6480.14
200028_s_at	7779.56	12050.23	8485.77	8027.29	6103.05	6681.16	5875.34	4763.08	3617.63	5139.85	7527.94	4180.13	2614.49	6452.69
200029_at	16384.83	15766.35	17973.92	20478	23012.69	17567.51	14376.66	22978.26	28728.67	22787.34	25621.46	16182.24	18245.43	24824.98
200030_s_at	24398.53	34278.7	35684.2	25870.4	15583.78	23555.78	22952.09	29280.59	28903.65	26679.76	36937.57	28369.32	23058.66	34919.81
200031_s_at	29800.33	33623.22	30139.82	34744.38	22217.29	31789.15	24687.87	30574.28	30446.56	39359.09	52004.5	29355.92	33617.34	33867.27
200032_s_at	25211.82	33234.32	32090.39	29367.68	33704.91	29262.48	20637.97	29772.67	28912.84	34404.1	38271.41	24871.77	30855.64	42310.95
200033_at	5250.81	5514.73	5724.55	5350.15	6425.41	4340.48	3974.73	5719.15	6868.02	6099.45	3775.34	5698.22	7136.33	8662.68
200034_s_at	13651.41	19162.9	16569.4	17356.53	16183.55	14468.85	10632.77	19715.12	17221.83	14963.56	11749.91	14681.13	15114.65	15717.84
200035_at	3211.24	4711.38	4024.86	3644.01	4194.24	3640.76	4243.07	3860.89	5662.04	4305.82	6091.67	3505.72	3899.11	3502.01
200036_s_at	8956.03	7801.46	8364.43	11478.47	7530.46	11885.24	8870.26	13129.81	10731.79	5524.79	13529.88	8304.11	11582.99	13931.82
200037_s_at	2248.13	3148.86	3067.88	2518.11	2061.92	3139.97	1778.53	2649.77	2352.85	1987.27	1134.54	1863.67	1961.77	1666.24
200038_s_at	11209.69	14140.43	11451.02	15470.49	10705.57	11353.52	8814.42	16935.62	14164.08	16345.5	7525.62	13568.9	16700.36	18439.92
200039_s_at	4252.69	4106.53	3562.74	4023.54	2690.45	4297.35	3999.7	3026.39	3734.09	2645.2	4227.6	2670.73	2422.25	3243.78
200040_at	1711.57	2167.06	2127.18	2688.39	1597.5	2256.39	1779.11	2066.06	1783.53	1853.37	2501.68	2386.92	1411.07	2172.33
200041_s_at	4246.07	5083.66	5783.14	5681.2	4586.89	6988.79	6731.12	3096.36	4019.56	3386.17	5085.78	3905.41	4252.58	4554.27
200042_at	1679.5	1069.92	1611.94	2960.56	2936.28	2422.48	2081.36	1782.12	2177.95	2120.35	1400.59	2763.7	1488.05	1745.68
200043_at	4217.73	4339.62	4149.75	4655.23	5260.88	3829.15	3621.74	4863.56	3974.52	2831.17	4451.77	2801.15	3036.02	3705.52
200044_at	657.81	610.73	598.54	513.28	456.87	805.45	533.4	967.18	899.81	936.85	789.34	1286.08	1297.18	863.06
200045_at	2037.74	2106.51	2057.95	2497.36	2164.17	2726.34	2216.81	2085.56	2146.14	2343.25	2346.58	2004.87	2185.51	2174.18
200046_at	3107.51	3451.1	2948.54	3006.32	2886.12	3029.81	2997.81	3981.73	2753.64	3039.6	3172.19	2600.23	2961.41	2828.45
200047_s_at	2914.24	2475.66	2452.7	2128.83	2097.08	2759.06	2377.83	1880.38	1464.17	1760.76	1888.83	1218.74	1759.19	1159.2
200048_s_at	6265	4643.17	3735.77	6732.33	4480.06	3467.82	3635.5	6336.49	6305.09	4121.53	4088.81	4619.55	3622.39	4798.29
200049_at	1618.52	1753.55	1837.19	1756.97	1913.72	2199.95	2274.85	1375.96	1476.52	1660.31	1930.75	1407.42	1063.44	1130.62
200050_at	1174.12	1351.2	1398.9	1898.07	1860.55	1330.69	1232.66	1833.26	1298.09	1277.95	534.6	1361.57	1200.36	1321.7
200051_at	970.93	685.23	873.22	744.44	1295.89	1157.26	878.84	1265.01	1072.71	972.88	1586.03	1105.93	1057.34	1177.46
200052_s_at	1339.25	1535.5	1539.44	1671.01	1244.56	1803.9	1231.6	1494.34	1346.79	1264.16	1431.57	1226.75	1347.33	1398.8
200053_at	4021.69	6687.69	7870.94	8779.79	6508.73	7576.68	8034.33	5304.11	5222.88	4381.93	7434.14	6681.89	4653.26	7388.66
200054_at	466.93	662.24	483.53	495.85	632.13	402.83	412.46	643.74	479.35	299.62	966.79	283.78	584.21	587.71
200055_at	2858.2	3344.34	2886.99	3539.31	4766.86	3227.45	2612.1	4757.39	6049.74	3479.57	4952.31	2701.2	3510.83	3657.05
200056_s_at	1517.46	1300.68	1277.5	1020.01	646.35	1114.87	612.63	1251.53	902.94	788.43	319.95	718.59	450.42	626.24
200057_s_at	4337.62	4300.99	3971.51	3585.11	4153.13	5304.82	5213.61	4813.86	5238.53	4432.12	5991.14	4635.8	5080.74	6439.89
200058_s_at	2484.14	2141.1	2040.07	1652.79	1921.17	3433.93	2016.99	2554.07	1908.3	1915.22	2922.17	2401.15	2268.33	2271.57
200059_s_at	8551.17	8777.72	11815.31	9540.32	8023.59	10487.66	9055.27	11445.99	11083.22	14038.29	9114.39	10842.4	9228.26	11412.25
200060_s_at	4454.95	4067.59	5270.55	4181.97	4413.72	5497.53	3552.36	4133.44	4897.29	3623.07	3447.26	2954.27	3148.76	2944.06
200061_s_at	22678.89	30803.53	27735.03	26780.76	31532.61	26138.46	22639.33	29791.26	30071.5	35268.11	31315.56	28472.18	34589.22	38914.92
200062_s_at	29915.18	30951.64	28746.87	32365.84	38969.95	35025.83	24857.59	32167.93	38097.87	33493.04	46068.28	30587.23	33204.56	48221.43
200063_s_at	8445.42	9754.47	11842.01	8347.85	9446.47	9245.15	8376.85	12105.06	9389.6	9307.81	6402.06	7700.74	9190.99	7889.83
200064_at	11742.36	13113.5	13735.68	15560.59	10913.8	13649.79	12750.89	13345.75	14095.69	13749.35	24036.04	14105.71	18688.89	21114.61
200065_s_at	6972.59	8724.28	7721.63	8072.9	4775.52	8520.73	7663.89	8719.74	9490.81	6509.44	9629.69	5508.96	7646.2	8265.92
200066_at	1700.92	1468.7	1293.23	1158.2	1091.11	2036.74	1688.28	1896.19	1610.38	1354.2	1548.19	1742.25	2068.08	2320.97
200067_x_at	8164.24	8471.81	8795.56	8564.27	7796.15	7522.54	8545.24	7730.45	6014.11	6225.39	8389.24	4762	5627.33	7160.42
200068_s_at	3298.81	3766.36	4040.91	3262.68	3727.79	3908.26	4821.75	4355.22	3239.15	4373.72	4359.96	5265.97	5465.71	5573.09
200069_at	480.62	243.27	306.87	399.42	434.85	229.32	346.66	264	233.36	462.09	181.38	210.04	267.5	222.18
200070_at	934.63	1081.66	1024.39	1126.55	1180.96	1141.26	863	1625.57	1177.67	877.69	725.27	908.61	983.1	230.86
200071_at	1539.04	1309.76	1623.48	1404.32	1024.5	1172.41	1304.09	1382.28	1206.31	739.87	1037.66	824.52	488.4	805.54
200072_s_at	1199.72	1358.24	1244.86	1911.9	1749.38	1660.84	1658.93	1261.05	2112.05	2194.48	1393.22	1782.48	1782.38	2303.93
200073_s_at	1537.35	1309.33	1345.28	1502.07	1023.38	1668.27	904.16	1842.99	1533.97	1277.71	1638.15	2265.47	1674.19	1502
200074_s_at	7837.69	9965.13	9537.74	9470.49	7548.47	9033.6	7568.03	8598.63	8017.22	6387	8252.82	4561.35	6321.86	7304.19
200075_s_at	794.51	1076.65	895.33	1182.82	1193.98	813.33	815.72	1860.35	1785.99	1299.68	1042.59	1004.85	2100.67	1244.97
200076_s_at	1077.93	1089.48	721.99	1176.29	844.92	1077.57	1335.63	1803.99	1980.31	1555.18	1343.18	1551.78	1906.54	1657.36
200077_s_at	18845.75	20183.28	18739.79	20958.3	17891.69	16408.25	13133.68	20378.93	19616.45	22587.32	22670.14	19605.31	18969.43	20122.18
200078_s_at	1770.41	2216.27	2210.89	3575.6	1903.82	1793.54	1838.75	2243.21	2363.95	1914.13	3690.06	2096.18	2741.19	3183.22
200079_s_at	4817.71	5563.8	5599.27	5715.89	5214.8	5275.97	5781.45	4097.91	5078.04	3691.89	6289.57	4873.41	4817.33	5597.5
200080_s_at	10669.91	8608.79	11487.31	8427.93	8959.61	10836.37	7583.39	11911.53	11592.34	11055.26	8732.01	9447.34	8819.03	9703.54
200081_s_at	14548.65	16211.76	16031.14	21029.04	14399.78	17092.71	12605.45	21495.85	17803.11	18754.98	12530.21	14600.89	21824.63	23027.18
200082_s_at	9591.91	11661	11266.04	12315.57	10285.73	9808.61	8584.05	11792.07	11822.02	12714.1	8802.36	10020.03	12738.52	12961.84
200083_at	2791.11	3070.05	2902.68	2613.12	2779.4	3295.11	2589.32	2076.59	2289.59	2100.47	1851.86	2258.16	2960.55	2288.53
200084_at	3404.78	3070.14	3603.5	2865.63	2940.24	2942.54	3437.25	3552.06	3142.31	2881.88	3261.9	2581.1	2275.3	2635.51
200085_s_at	2841.49	3600.65	3255.26	6738.09	5834.58	4430.94	2888.77	5912.58	5169.12	4691.33	5818.45	3921.52	4460.57	6493.4
200086_s_at	11225.22	13289.91	13906.96	11108.42	10509.29	7519.75	7895.64	17502.99	14806.88	9593.56	13002.85	9203.62	5792.64	13187.09
200087_s_at	4342.41	5349.49	4691.47	5665.73	2973.71	5105.91	4247.51	5408.74	4209.15	4093.53	5073.37	4327.31	5072.26	5824.51
200088_x_at	11297.29	15923.92	14506.54	24444.22	21983.92	14845.51	14549.23	22973.7	19328	17574.2	19464.2	15719.48	23010.42	29709.79
200089_s_at	12745.45	12838.44	13258.62	15172.48	14826.93	14156.17	9759.8	16698.72	12938.16	12017.66	14773.73	10266.73	14273.4	16217.45
200090_at	3797.15	3265.91	3887.92	4274.27	4018.36	4455.61	3798.88	6614.3	5039.7	3647.33	2538.79	3205.59	3896.56	4380.68
200091_s_at	16335.53	15814	16055.86	17427.57	17058.15	15979.09	10185.38	20176.19	15444.35	12398.84	13543.86	11427.44	10593.77	8972.78
200092_s_at	15963.26	19546.49	16523.64	24795.81	21818.62	21710.57	12367.95	22909.04	23475.58	22193.41	22783.06	15583.81	19351.24	19515.39
200093_s_at	6709.67	5621.37	4757.69	7383.07	3664.29	5420.19	4590.87	7797.81	6873.92	4884.21	4273.52	4131.53	4380.26	5790.16
200094_s_at	14504.99	18643.43	22301.37	21593.71	13646.59	17299.01	15915.83	17420.67	18998.37	13505.04	28881.72	14790.79	18801.17	15404.7
200095_x_at	25933.44	26191.67	21797.11	35437.22	27951.75	30172.77	23202.87	35285.36	39780.08	37240.7	50543.97	28164.51	39882.11	47961.8
200096_s_at	3246.53	1796.8	2830.21	2517.51	2067.17	2739.12	3665.73	2938.73	1887.91	2474.88	1628.24	2174.89	1966.96	2205.18
200097_s_at	2881.78	4313.39	4886.26	2958.42	2733.8	5344.45	3666.35	3109.08	3258.55	2982.86	2716.07	3580.13	3305.99	3028.99
200098_s_at	4333.83	4689.06	3980.14	4222.86	4524.03	3525.31	2943.17	4135.02	3725.33	3892.34	3781.04	2904.78	3451.68	3298.35
200099_s_at	23034.3	26243.4	22388.35	26340.9	17202.5	25872.59	14348.83	30683.76	24540.08	21052.89	23195.74	21232.45	27157.5	30345.34
200593_s_at	1323.39	1725.77	1956.31	1896.54	1678.72	1684.76	2767.41	1552.72	1594.12	2206.46	3030.05	2731.8	2948.96	3126.54
200594_x_at	3445.52	4131.98	4956.69	3224.14	3745.67	4860.46	6579.16	4603.95	3452.19	3950.22	6036.37	5057.62	4950.75	5787.86
200595_s_at	3265.29	3373.91	3922.79	2694.21	2186.21	2730.41	3152.61	3171.52	3188.29	2395.89	1523.29	2546.59	2993.41	2155.45
200596_s_at	685.95	1007.88	1130.49	582.38	110.01	552.83	869.61	1038.63	1090.22	1351.12	83.81	677.39	1707.07	196.74
200597_at	689.57	649.32	917.62	929.22	755.01	1027.02	1117.6	710.39	738.9	714.93	470.33	1006.92	659.81	769.26
200598_s_at	1215.78	875.32	1260.22	763.38	767.32	1002.87	1520.4	1365.25	1092.11	1190.25	411.36	1083.03	1516.25	771.44
200599_s_at	1601.64	1386.57	2096.85	2076.18	1443.76	1238.98	1623.49	2220.42	1610.66	2041.5	664.1	1752.8	2943.03	2680.88
200600_at	1627.74	1399.33	1689.91	971.35	1734.1	2062.63	2295.82	1546.34	1730.28	1690.14	2248.35	2406.39	2603.88	2019.52
200601_at	762.69	868.33	512.61	1146.12	1099.67	1315.14	1301.79	795.93	1253.59	1309.62	2704.98	1828.77	1781.91	1626.49
200602_at	1264.38	679.59	884.67	535.4	1319.6	1076.2	588.61	1326.43	1042.49	824.44	746.92	1016.23	1037.12	863.19
200603_at	4717.08	4645.83	5928.22	4597.15	3298.73	6507.77	4407.9	5492.85	4832.57	4053.71	4362.92	4126.97	2950.81	4104.13
200604_s_at	1606.35	2188.2	2159	1981.36	732.44	1750.39	2397.74	1165.82	1507.75	1689.79	2621.04	1347.19	2632.09	2153.08
200605_s_at	5038.28	7291.38	8143.99	5482.37	2670.62	7107.51	5030.8	4460	5155.43	4073.68	5244.23	3307.16	3254.57	3686.78
200606_at	188.41	182.11	184.87	239.71	461.78	305.5	307.54	133.79	175.16	246.7	365.84	377.79	239.23	345.02
200607_s_at	1572.96	1910.89	2211.55	1916.48	1509.59	2548.69	2343.85	1274.82	834.89	1013.83	1282.23	936.75	1219.5	1232.48
200608_s_at	1981.38	2279.98	2359.63	1615.01	1996.95	2341.18	1570.06	1484.67	1630.24	1326.45	1229.92	1459.36	852.86	1017.86
200609_s_at	2010.89	1773.98	1389.76	1905.75	2006.83	3003.51	2214.3	2254.56	2254.45	2451.04	2418.73	2118.03	2505.25	1800.65
200610_s_at	3560.29	4508.35	3477.39	5418.18	2390.69	4140.8	4995.68	5616.65	4066.26	4710.71	2934.64	4865.31	4919.76	5943.38
200611_s_at	1684.11	1791.64	1367.38	2409.01	1798.52	2147.64	1897.72	2046.1	2603.62	1974.17	2457.7	2111.99	3683.12	2684.41
200612_s_at	1560.27	1907.54	1769.07	1199.97	1328.92	917.26	1671.45	923.72	702.05	434.16	1297.66	1131.08	898.22	705.37
200613_at	1746.38	1400.21	1342.25	2106.03	1163.19	1995.14	1458.75	1745.22	2518.1	1618.74	1611.64	2601.52	3280.16	2465.68
200614_at	3581.54	3459.62	3594.1	4761.67	5204.78	4038.43	3992.77	4309.55	3761.61	5023.52	4358.15	5975.74	6692.09	5137.06
200615_s_at	2508.02	2503.36	2315.4	2003.34	1222.26	1615.07	2403.29	1796.5	1886.09	1379.94	2183.25	1395.38	1768.33	2057.25
200616_s_at	3397.72	1680.97	927.17	465.79	396.6	832.07	1255.48	1829.65	2167	1034.93	195.83	329.57	126.19	173.3
200617_at	3456.17	2731.59	2168.54	2701.88	2213.17	2322.31	2532.5	2574.69	2395.17	2649.95	3475.74	2494.49	1606.52	1958.76
200618_at	1639.28	1111.08	976.53	1122.84	1787.12	2433.81	1631.45	1888.73	1483.62	2847.24	2372.01	2216.51	1713.43	2157.52
200619_at	334.51	479.29	460.78	137.04	135.76	673.98	178.53	1020.18	913.78	240.46	1437.65	506.69	966.71	1124.96
200620_at	4338.59	4504.78	3894.87	2626.01	3283.89	3904.26	4614.88	3519.82	3454.6	3473.07	3104.74	3331.08	3084.58	3695.78
200621_at	1165.95	1040.04	1372.04	1586.98	2866.66	2454.39	1468.96	1820.49	2143.35	2727.36	4452.05	2567.57	2929.13	2811.48
200622_x_at	2416.43	2507.63	2497.6	2461.18	2176.74	1577.89	2517.6	1652.61	1560.68	1482.13	2075.58	1593.34	2608.77	2113.64
200623_s_at	2224.6	1540.32	1917.2	3659.67	1934.51	2384.62	1744.43	586.59	1892.18	1215.51	1326.46	1134.99	2023.75	848.09
200624_s_at	4512.7	4358.97	5392.21	4519.26	2606.11	4380.1	4817.24	4553.33	4935.72	3115.48	1155.55	2555.79	3659.53	3649.95
200625_s_at	1195.41	694.62	731.59	554.61	172.74	1632.88	900.44	1247.92	1677.71	1017.72	1625.6	1513.27	2423.01	1733.52
200626_s_at	1277.99	1439.14	1605.08	2274.81	1127.26	1724.46	1513.72	1628.79	1299.55	1568.65	679.13	1298.93	1122.2	1193.1
200627_at	4976.34	4668.74	5758.46	7041.19	4486.32	5802.05	5514.25	6132.81	5590.72	3638.12	5632.79	3768.99	4367.94	4539.96
200628_s_at	1098.31	1405.48	1110.74	944.8	1330.69	847.44	1004.1	796.16	883.31	877.54	2722.22	770.82	1218.04	1688.87
200629_at	1586.07	1291.26	1135.35	752.48	2175.94	1232.14	1768.76	1595.36	1409.5	953.14	3073.77	1690.9	1544.81	1784.88
200630_x_at	5929.17	5135.84	6358.59	3550.64	4135.2	6889.35	7912.47	7082.19	6437.37	5461.99	6060.44	5811.99	7915.1	3642.42
200631_s_at	4122.53	3387.48	3652.78	3148.36	2392.06	4241.16	4136.25	3689.29	3003.05	2828.34	3482.23	3064.47	3456.95	3493.1
200632_s_at	897.86	728.8	910.92	1226.99	2212.26	1458.65	1559.22	1772.73	2139.48	1424.38	1870.73	2505.92	2198.62	1916.49
200633_at	34123.19	36148.56	36737.74	30968.61	41602.05	35364.8	33666.71	29262.13	30706.73	35430.09	54712.34	35732.81	38102.3	46107.15
200634_at	2730.79	2866.94	2490.39	2850.99	2312.37	3025.71	2350.21	2777.48	3570.57	2741.14	4628.57	2603.61	5309.14	3758.1
200635_s_at	138.17	63.22	39.34	55.33	162.67	194.27	153.75	65.12	78.05	315.24	76.18	317.04	77.61	272.09
200636_s_at	235.16	197.18	143.1	192.16	285.78	291.32	408.95	81.6	192.21	62.14	550.82	559.82	71.39	727.43
200637_s_at	54.34	28.2	55.68	38.02	197.03	50.52	348.84	52.28	156.63	121.37	25.06	164.22	186.3	315.76
200638_s_at	1151.92	1412.83	1641.34	1376.47	836.4	1274.63	1617.02	1687.28	1499.08	1711.51	960.78	1336.18	1860.13	2103.28
200639_s_at	1462	1597.15	2224.74	1147.68	1598.83	2338.75	2999.91	2623.44	2006.31	1251.06	2901.6	2661.49	3316.59	2122.64
200640_at	1901.18	2385.56	2937.03	2687.66	3816.14	2816.28	3318.44	3456.15	2291.43	3417.84	2635.71	5155.33	3479.09	3011.06
200641_s_at	1777.45	2150.05	2250.87	1744.66	1549.81	1520.34	2178.75	1551.78	1544.1	2332.77	1577.69	1871.25	2210.15	1326.78
200642_at	12451.67	12838.62	9625.24	12664.44	13133.84	10640.49	10102.93	13227.72	13583.56	8483.23	11184	8544.72	8580.43	10997.01
200643_at	2788.98	3220.01	3383.09	3013.78	1946.51	3561.32	2014.07	3281.46	3646.86	2454.9	5684.62	2797.63	3008.54	2967.63
200644_at	789.4	923.49	971.78	692.42	1122.3	1101.37	742.12	902.09	903.99	1060.07	2230.37	1080.06	1095.63	1229.6
200645_at	10599.49	12503.32	12796.16	11826.48	11149.33	13135.42	13467.68	9646.76	10565.79	10174.83	9135.33	10296.52	11185.56	9279.73
200646_s_at	766.49	856.55	861.77	939.76	349.45	802.27	635.08	503.69	860.68	668.29	626.28	1020.69	1209.06	641.6
200647_x_at	5735.75	7696.39	4626.61	6232.26	6452.32	4297.59	4364.86	9562.22	10238.26	5339.48	8049.52	4721.43	4728.27	5282.87
200648_s_at	5551.28	2174.37	5153.12	2322.65	1341.83	5761.33	8636.86	3507.4	4026.83	1732.82	2684.04	2276.18	1870.33	1546.89
200649_at	1271.71	2012.47	1784.81	2284.71	1623.03	1613.68	1334.97	1416.81	2405.97	1978.83	2052.14	1251.26	2465.29	1598.54
200650_s_at	29939.85	43958.99	33346.32	31479.57	30812.28	24706.86	25383.2	34094.24	36660.67	42160.85	50554.29	28361.31	34482.31	37649.66
200651_at	18167.9	14865.88	15740.47	25459.1	14239.15	19214.71	15590.71	24083.87	21989.79	17888.3	30965.1	17191.88	15377.19	24727.33
200652_at	1491.61	1619.07	1528.77	2346.87	2845.19	1982.78	1658.88	2478.2	2087.06	2107.99	2209.21	2072.56	2481.3	2707.1
200653_s_at	5694.36	4413.3	3400.93	7385.1	4615.91	5627	3562.63	3480.61	4184.54	3098.42	6596.75	4611.28	5387.7	2757.8
200654_at	4402.44	4690.93	4524.14	7495.7	3605.47	6831.17	5898.05	3336.09	3892.6	3256.11	4702.61	4673.95	3629.5	4266.25
200655_s_at	6551.33	5095.85	4081.64	13620.35	8249.35	4690.61	4499.78	5073.1	4158.7	3903.96	8509.28	4398.65	5426.41	6460.1
200656_s_at	2012.9	1843.28	2178.42	2458.9	1009.81	2909.74	2291.91	2069.18	2676.7	2462.49	2097.42	2054.07	2984.57	2029.66
200657_at	1667.02	1599.13	1521.28	1588.96	1975.94	2008.7	1608.72	2819.32	2554.01	2472.97	2575.2	2064.58	3334.95	2828.4
200658_s_at	1443.7	1206.65	1527.25	1842.07	530.06	1211.43	1051.46	1384	1316.99	1245.01	1764.9	1296.12	1970.26	1693.27
200659_s_at	890.25	1153.39	1232.16	1671.43	375.02	1446.26	1159.11	1242.07	1114.79	1290.15	1362.89	1189.42	1084.97	1657.02
200660_at	564.63	376.59	244.24	165.07	815.52	753.02	576.14	1673.21	1364.59	1874.07	1901.2	1476.46	3170.1	2148.75
200661_at	401.05	773.5	948.09	450.74	280.39	741.97	534.97	695.16	1026.28	688.04	1037.41	884.41	1252.47	897.64
200662_s_at	2438.21	2616.62	2914.69	2947.08	1334.47	2836.93	2302.77	2702	2141.36	2155.58	2358.5	2495.03	2470.77	2249.2
200663_at	10115.27	10933.18	10038.61	15198.72	12503.89	10242.61	9360.72	18708.04	17059.3	21501.91	17677.71	13343.99	26438.71	20411.39
200664_s_at	722.64	569.07	571.24	823.54	290.04	770.84	856.43	694.74	682.35	861.7	1032.52	949.8	723.81	648.55
200665_s_at	6827.21	5718.67	3351.18	4194.94	2929.4	5134.38	7034.75	7511.26	7437.23	13905.12	10144.78	15554.15	19600.25	18455.3
200666_s_at	1069.86	1582.96	1275.26	1622.38	1414.91	1077.04	1382.37	1578.64	1510.34	1184.14	1861.89	1419.15	1241.05	1923.77
200667_at	3795.57	4250.14	4073.18	2700.34	2431.99	3031.87	2823.31	3343.22	2582.71	2093.66	3638.57	2642.29	2722.81	2463.07
200668_s_at	5270.27	8189.7	7158.42	6405.91	3566.7	4606.7	4691.48	5574.45	5706.05	4971.15	5706.06	4796.3	5455.18	3645.3
200669_s_at	5274.5	4676.74	4385.03	3604.84	1996.54	3345.15	4641.01	2983.09	2760.01	2513.75	3425.73	3075.65	3181.49	2557.66
200670_at	983.95	904.61	902.21	1043.33	854.44	1257.9	996.47	1053.81	763.92	1009.84	1056.55	827.02	1080.11	942.87
200671_s_at	418.56	582.16	424.06	169.84	121.66	557.94	289.4	709.64	841.23	519.11	789.06	475.88	970.07	667.52
200672_x_at	1527.17	1290.96	1692.51	1683.78	1057.59	1105.69	1872.36	1457.56	1624.96	2269.51	1668.43	2456.51	2127.06	2433.15
200673_at	5475.46	5702.67	6214.58	5483.56	5407.03	6205.71	4861.08	5740.7	4900.35	5872.45	6409.63	7408.9	8815.36	7482.23
200674_s_at	26073.65	29780.95	26938.27	25472.42	27646.08	31969.62	26593.71	30786.01	35285.9	33844.75	45638.6	31175.16	33197.49	52740.34
200675_at	3258.55	3178.86	2771.38	3160.69	5616.33	5039.08	3390.5	3855.99	6310.11	3405.05	4354.47	6602.84	6493.74	4556.98
200676_s_at	643.48	579.01	469.9	607.35	447.23	812.48	878.99	762.23	684.06	723.61	1158.28	278.57	585.82	861.33
200677_at	1913.48	2714.66	2381.59	1851.73	2208.65	2284.84	2217.83	2172.79	2137.12	3222.87	2298.88	3285.28	4013.96	1955.84
200678_x_at	1790.45	1674.46	1671.98	1350.83	1987.1	2015.43	2021.67	2310.73	2688.37	3223.82	3601.18	2866.4	3196.09	2690.88
200679_x_at	3034	2411.41	2336.26	2568.61	931.84	2353.76	2875.79	2237.35	1805.52	1651.27	1168.73	1942.85	2515.91	2529.68
200680_x_at	10636.35	9009.74	11365.51	13287.44	7338.98	9248.58	8479.37	13279.8	11313.48	9063.12	6604.5	9555.72	10153.19	9694.96
200681_at	6749.67	7246.45	7372.83	7358.71	3023.3	4872.54	5403.14	4992.75	4517.08	3465.86	4679.46	4156.56	4098.2	4766.58
200682_s_at	4239.96	3634.48	3142.96	3058.62	2439.62	3531.72	3073.16	4006.24	3494.3	2307.02	2976.9	2488.43	3630	2217
200683_s_at	1478.06	1247.56	1099.89	1687.2	430.38	1222.65	1299.71	1315.61	1159.66	1616.9	1972.06	1152.64	1099.65	1758.18
200684_s_at	918.79	1015.63	868.48	913.32	829.63	1151.26	1258.61	970.78	960.38	734.24	1718.72	844.72	1084.37	1397.47
200685_at	241.85	491.94	396.73	261.57	380.71	217.43	280.12	365.71	168.3	315.79	240.97	227.34	366.31	300.94
200686_s_at	2039.14	2774.69	2948.24	1593.45	1485.59	2057.85	2402.94	1892.81	1414.98	1598.13	513.61	1591.14	1336.87	1240.27
200687_s_at	621.77	757.53	868.96	642.1	620.3	1159.94	523.42	325.41	746.3	1031.05	1120.68	834.55	592.58	626
200688_at	337.24	318.09	346.62	421.07	388.71	318.53	394.08	355.96	522.7	618.77	511.1	754.94	453.18	621.77
200689_x_at	29440.78	41887.31	36801.74	29177.01	38993.99	27004.82	26040.56	27289.46	34046.57	39722.96	54137.15	30026.47	34128.59	71499.28
200690_at	1726.68	2340.84	2790.48	2275.13	1575.84	2371.22	2490	2110.27	1333.55	965.18	1296.39	1007.61	936.28	1093.49
200691_s_at	4820.71	7077.82	6655.89	4915.24	3637.95	5446.34	4993.29	4258.97	4040.13	2935.08	5069.05	4716.99	2787.33	5337.21
200692_s_at	2261.26	3080.67	3059.49	2335.98	1126	2244.17	2526.75	2105.59	2046.56	1889.9	1891.99	2272.06	1536.8	2938.43
200693_at	2489.65	2377.8	2323.56	2059.96	2332.13	2438.47	3327.12	2033.27	2074.22	2955.56	1958.47	3165.43	3451.16	3283.04
200694_s_at	2500.46	2643.86	3081.6	2220.99	3579.9	2680.19	2119.64	2240.11	2328.87	2321.31	2580.87	2074.01	2114.65	2684.61
200695_at	2029.62	3129.16	2485.58	3082.95	1314.13	2568.07	2968.27	3059.99	3794.83	2139.61	4594.45	2959.38	3571.77	3929.88
200696_s_at	5905.29	6102.69	5696.64	8439.81	15017.1	11498.22	10563.43	14768.02	17801.19	12777	6062.85	18014.92	17971.21	19054.99
200697_at	3959.47	5473.26	5391.75	4387.56	3796.46	2712.64	2449.72	3522.57	4960.84	3115.93	5297.09	2344.19	2480.68	3800.79
200698_at	1736.2	1870.78	2135.1	1207.58	2049.39	1904.72	1875.43	1297.59	1664.78	1677.37	1735.94	1817.51	1727.97	1604.32
200699_at	866.91	637.59	817.89	1285.13	1342.28	1028.2	913.42	1005.23	1273.53	1235.68	1453.15	1367.28	2432.46	1919.18
200700_s_at	2366.35	2193.54	2127.34	2055.03	2550.75	1892.71	1677.37	2147.32	2344.51	2966.91	2181.31	2703.17	3711.96	3185.78
200701_at	1461.31	1706.64	1526.79	2845.5	3092.49	1941.31	1728.97	4154.53	4869.65	4156.63	2225.15	3568.2	5161.63	4351.27
200702_s_at	968.32	488.93	558.3	121.18	408.72	511.61	738.86	424.66	439.24	395.56	40.3	54.48	178.34	60.36
200703_at	1467.51	2051.85	802.29	3078.98	3081.26	2532.52	1630.05	4594.79	3921.79	2296.83	1351.76	2011.73	2674.92	2399.66
200704_at	1350.86	1078.57	848.56	1269.58	1636.18	547.23	1448.41	1218.98	1275.53	1391.97	1919.45	2119.95	1543.09	1830.86
200705_s_at	14835.78	13580.08	16949.13	18594.27	13713.78	16635.7	13678.63	11876.58	10955.25	7936.99	14209.29	8273.53	10281.34	13428
200706_s_at	822.94	743.13	532.75	660.07	745.81	864.65	1163.52	830.36	658.82	871.08	1662.78	1732.8	1643.05	883.55
200707_at	530.21	458.71	371.96	585.67	68.65	844.4	503.72	476.71	921.68	951.84	652.4	331.36	751.87	148.37
200708_at	13884.01	16635.11	16243.1	12044.47	6374.58	10096.73	12864.3	13687.21	11375.52	6311.46	12380.4	6087.1	4779.91	10333.2
200709_at	4257.17	2901.19	3800.65	4329.79	4132	3491.04	4369.13	2076.77	2709.29	3170.05	4095.86	3838.68	6017.96	2545.72
200710_at	7689.66	9979.1	10953.09	9586.1	9788.89	7953.25	9422.65	9488.47	10661.41	8883.74	9479.55	9265.63	5522.73	10709.06
200711_s_at	6230.27	5169.95	5178.51	7317.69	7652.17	5499.42	5702	5866.78	4701.37	3190.37	4301.63	4709.19	4066.61	6565.31
200712_s_at	602.45	635.49	619.92	850.43	852.01	617.84	760.25	539.93	525.54	1001.14	649.35	906.97	1021.28	691.25
200713_s_at	1548.49	1394.26	1021.96	1565.38	873.44	1605.26	1853.66	1947.61	1915.68	1396.64	2380.31	1919.14	2375.26	2320.35
200714_x_at	2213.75	3116.45	2641.83	2066.93	3487.8	2323.84	2687.97	2553.59	3067.69	4280.39	3365.51	3721.89	3396.78	3586.85
200715_x_at	4190.6	5185.27	5388.87	10925.34	8182.75	5234.22	4851.09	12418.65	10544.58	11003.53	6786.81	8755.83	8935.95	12011.11
200716_x_at	31962.09	33459.18	33107.97	35676.26	38600.99	37256.88	30500.59	33042.66	35930.31	39406.47	48872.91	35641.59	42175.59	66780.94
200717_x_at	34444.25	37171.15	37846.01	39057.79	37447.48	34853.07	36242.97	37759.74	33119.26	34430.85	44351.95	39568.31	47546.21	53260.47
200718_s_at	17510.31	21343.16	18448	22755.26	18833.53	18478.65	15693.24	22913.04	18699.82	15949.75	17633.14	16467.63	13112.91	18341.82
200719_at	2000.09	1670.74	2049.08	1549.98	2297.19	1965.21	1490.76	1382.64	1250.57	905.26	984.56	893.13	674.51	1242.95
200720_s_at	1247.34	1834.87	1733.93	1834.12	1051.64	1176.14	1433.3	1713.33	2651.58	1603.54	2247.41	1223.29	2022.39	2113.22
200721_s_at	1536.75	1939.75	1710.09	2194.76	2042.93	1577.57	1431.53	2097.86	2209.01	1699	1764.42	1491.35	1891.05	1858.56
200722_s_at	1380.34	1198.69	1202.08	1216.69	1149.37	1139.82	1684.94	828.13	1107.88	1314.31	1179.37	1072.75	1264.82	1526.74
200723_s_at	3089.15	3560.5	2392.24	3389.73	1536.34	3360.19	1832.21	2419.65	2366.95	1754.79	2847.94	2779.17	3193.52	2260.39
200724_at	615.01	629.49	445.46	402.71	497.66	424.67	804.92	271.19	424.88	247.36	355.66	521.62	538.4	155.57
200725_x_at	21581.27	25390.76	22981.32	28652.68	22336.03	23405.55	20771.97	28346.61	22813.09	28924.41	40190.65	30995.95	35782.88	55705.2
200726_at	8520.19	8568.21	8192.75	5576.94	5112.79	4308	4212.31	7139.83	5588.06	4030.46	5178.36	3316.5	3534.96	3166.9
200727_s_at	1200.36	1180.36	1260.25	661.28	949.54	832.78	1213.68	532.93	556.46	1346.27	455.88	825.12	922.56	232.5
200728_at	1815.5	1746.38	1741.51	2101.83	1121.57	2160.24	1605.67	2209.59	1708.04	2055.95	1252.3	1785.63	3099.93	1208.59
200729_s_at	1452.09	1504.96	1579.51	987.11	627.81	937.87	1675.65	953.93	671.49	842.69	707.67	674.56	940.83	460.23
200730_s_at	4493.96	6631.88	8792.09	5106.45	2289.86	1816.13	3952.89	1356.07	1557.6	1760.41	3478.9	1514.91	2437.81	1538.8
200731_s_at	5476.03	8566.8	9319	5499.95	3638.67	3387.71	5420.39	2518.27	2725.03	2223.91	3850.82	2413.74	3171.36	2672.03
200732_s_at	6740.59	12002.81	11082.37	9832.25	5334.68	5562.93	5028.02	4997.85	4803.55	3223.04	6114.16	3301.21	4773.26	4592.82
200733_s_at	2682.1	3301	4054.75	2584.98	2096.45	1210.29	1538.57	3123.58	1687.36	1587.12	2732.76	864.67	1432.66	1001.13
200734_s_at	838.42	972.98	816.23	1088.54	1714.58	984.27	906.82	1099.09	1398.83	1089.19	1341.16	1222.05	1741.6	1298.87
200735_x_at	7664.64	9978.76	11210.54	8919.98	13712.04	12101.59	10023.94	12104.48	12347.56	11709.72	12380.16	15497.33	17407.11	15945.69
200736_s_at	2605.77	4474.21	2640.08	3723.25	1922.35	2413.16	1547.66	5852.59	5936.14	2320.66	3681.7	2156.31	3595.57	3827.1
200737_at	2816.32	4116.61	3094.24	4034.56	1262.65	2162.41	2019.07	3098.9	2447.03	1815.46	3065.71	1767.41	2113.02	3121.38
200738_s_at	15455.21	17857.72	15101.75	16483.84	8158.79	10728.35	10559.84	18066.14	15809.58	12572.18	15954.31	9351.13	8688.55	15517.16
200739_s_at	1232.26	1002.02	1134.48	1633.02	761.18	902.87	1057.27	894.98	1283.23	949.34	704.98	1172.9	1827.25	1114.94
200740_s_at	3973.4	4239.3	4048.96	5210.38	3001.25	3585.18	3119.16	4175.67	3990.23	3246.97	2381.96	2588.42	2718.23	2966.98
200741_s_at	25148.59	30531.19	32072.83	28027.65	42134.43	28072.45	23222.29	29224.55	34900.15	48525.43	39337.07	28444.13	30625.22	42508.48
200742_s_at	1156.41	1374.19	1385.68	893.77	1339.74	1082.87	1467.05	884.3	1140.54	1959.25	1404.41	2238.81	2262.56	921.24
200743_s_at	1604.38	1312.15	1596.07	1125.45	1492.61	1390.4	1399.95	1802.68	1761.51	2200.35	1441.64	1869.69	2381.06	1960.62
200744_s_at	1087.45	709.62	658.18	564.72	604.04	1063.7	1567.71	844.25	1153.93	1216.98	536.75	1095.24	1494.77	797.23
200745_s_at	3266.79	2141.96	1830.91	1331.83	949.28	2903.96	3514.65	1977.88	1792.56	1016.19	1159.87	2125.82	1605.89	1547.27
200746_s_at	1712.97	1552.88	1440.25	1702.12	1874.22	2266.53	2239.21	1684.61	2231.51	2344.42	2571.81	2430.36	2955.84	2402.74
200747_s_at	540.93	632.01	994.44	1210.92	1029.78	1724.23	1124.49	974.06	767.45	877.23	1608.4	544.17	1826.59	1205.65
200748_s_at	15992.7	16532.4	12785.88	11855.68	9656.39	15671.89	12326.28	28367.37	27518.51	17364.66	20772.23	14956.01	15621.17	20956.01
200749_at	1124.26	1164.23	1314.42	1477.01	400.49	1364.69	1003.67	1658.59	1154.87	923.55	725.53	995.03	809.7	999.68
200750_s_at	3499.17	4009.51	3441.68	3679.03	2309.54	3888.23	3253.5	3613.32	3575.91	3568.31	4251.17	3142.29	4619.68	3447.42
200751_s_at	832.64	1057.09	1212.41	1404.99	519.84	1200.99	888.55	838.42	796.25	1060.49	1312.03	1154.36	1365.14	1370.28
200752_s_at	684.56	805.58	846.55	903.81	799	1171.23	1025.27	1010.92	1712.29	1220.47	1370.71	1267.67	1248.28	1570.71
200753_x_at	1538.99	1352.21	2395.1	1465.87	1480.94	1329.08	1333.51	1403.18	1248.49	1535.93	1117.88	1065.84	1044.08	1178.16
200754_x_at	3449.07	3330.17	4124.66	5395.16	2899.31	4746	4039.79	3788.62	4015.14	4959.69	2840.14	4757.33	5484.7	4078.67
200755_s_at	473.89	728.66	860.73	682.9	136.58	747.68	705.69	595.02	732.4	1087.73	329.33	197.22	814.08	147.7
200756_x_at	674.71	923.89	960.62	810.78	1227.43	477.87	578.54	828.33	715.25	1261.53	645.22	485.76	850.6	758.65
200757_s_at	2091.69	2556.31	2465.57	1584.88	1913.57	1971.84	2347.43	2660.27	2504.9	2953.72	2456.03	2632.21	3420.57	3441.25
200758_s_at	14097.05	12863.2	12885.81	14688.22	10133.65	12784.71	12711.15	20301.24	19291.4	17984.63	18175.81	11619.47	12621.19	17558.09
200759_x_at	17755.4	17971.36	17422.06	15718.1	18101.96	15493.32	16173.67	22350.66	22597.87	21193.85	15770.57	13441.52	14219.98	15501.62
200760_s_at	5117.53	4889.75	3734.83	5447.75	2354.8	3923.88	4803.19	5644.28	4553.53	4954.38	4202.53	4638.32	6748.04	5199.69
200761_s_at	7841.82	7885.01	6169.08	9156.18	7100.44	7416.89	6003.43	7845.98	6004.29	7675.3	8882.53	7973.48	9996.55	11601.93
200762_at	1642.06	1684.67	1910.76	762.29	2369.11	2536.44	1884.99	2672.91	2396.19	2053.58	2458.64	3251.21	3907.34	2578.87
200763_s_at	29895.83	45060.13	37618.41	32588.69	43851.24	31324.99	22867.86	33001.03	37504.52	46371.2	53090.97	33207.3	31875.82	57632.3
200764_s_at	1077.33	956.35	1182.95	1469.26	1311.07	1273.12	1552.94	1629.04	2099.96	1791.52	2267.13	2429.58	2137.92	2221.5
200765_x_at	1719.52	1431.43	1154.11	1526.43	1461.6	2151.33	1036.27	1874.71	1836.16	1832.52	1838.23	1847.17	2278.12	2733.28
200766_at	703.34	803.1	1038.91	1057.92	485.99	875.74	783.37	956.3	1137.54	1067.29	1235.61	669.92	1211.47	1016.04
200767_s_at	1363.56	980.06	1166.21	1287.46	759.25	949.84	1574.25	1215.45	1322.75	1278.13	1202.76	726.78	1046.5	1067.3
200768_s_at	1706.71	2699.53	2463.87	2560.66	2359.59	1986.23	2566.94	2608.44	3048.21	2264.84	2004.22	2039.6	1826.29	3177.03
200769_s_at	1037.58	733.8	1098.47	1495.04	643.61	816.17	1852.06	659.72	882.63	1050.96	915.93	982.92	997	1343.44
200770_s_at	1228.99	788.4	944.26	629	863.51	1315.7	1083.4	876.91	782.84	561.86	893.14	1329.41	1331.78	1272.46
200771_at	2867.06	3116.23	3410.42	2294.27	3841	3315.61	3950.57	3189.03	2771.64	4969.9	2834.1	4737.06	4480.02	3617.66
200772_x_at	2732.33	2174.58	1679.3	2008.58	3403.79	4070.69	3183.36	4560.66	4098.99	5502.76	1964.86	2456.96	4416.5	3363.71
200773_x_at	5309.71	6448.48	6177.89	4760.6	8013.91	7478.92	7469.83	6997.41	6085.53	7310.37	5134.57	9484.87	7254.56	6559.76
200774_at	7665.57	7091.25	7536.86	2923.74	3917.47	6616.21	7102.38	6223.41	8839.08	5504.38	3424.17	5581.24	4729.24	2673.46
200775_s_at	6316.65	6424.74	8856.03	5276.92	3383.31	8657.51	6485.91	4878.43	3476.22	3159.75	3597.01	4073.9	6512.13	3547.22
200776_s_at	914.24	1158.96	1164.65	988.29	759.13	1260.69	1281.84	966.32	1014.92	1056.22	639.61	997.54	1697.65	1074.76
200777_s_at	1234.05	1169.12	1405.18	1254.85	1296.82	1814.76	1460.47	1596.48	1531.62	1246.81	1293.12	1387.73	1734.98	1264.97
200778_s_at	3544.87	7483.51	4763.4	5186.34	2642.1	4160.72	4857.77	3054.3	3344.55	4125.72	2015.72	3322.68	3410.88	3301.74
200779_at	11020.22	9148.81	7576.22	16153.45	14245.59	14026.33	10023.43	13686.51	10900.62	11598.57	9509.31	10349.32	10683.45	15734.43
200780_x_at	31029.26	35400.59	30000.86	26443.5	33044.38	26542.27	27831.56	24964.6	30607.9	37669.55	33226.57	36365.53	41643.38	54973.73
200781_s_at	28169.32	32854.01	30008.93	28532.32	39359.5	28171.16	23746.31	25064.71	23700.58	30718.34	34789.47	28053.65	24861.45	28918.83
200782_at	2751.51	2015.28	1340.07	1526.93	2072.49	2490.07	2970.09	3486.81	3321.62	3488.32	3502.05	4247.8	4540.32	3691.65
200783_s_at	423.5	127.3	275.09	259.32	300.05	253.66	372.51	78.92	408.59	419.05	646.51	413.27	371.27	222.58
200784_s_at	234.24	162.26	167.75	67.41	219.22	247.99	217.05	275.51	551.9	287.28	141.08	626.89	254.54	464.72
200785_s_at	759.39	613.25	772.47	859.06	732.86	1004.19	1102.01	978.53	1122.38	2419.75	723.37	1475.17	1147.78	754.28
200786_at	3785.08	3615.07	3447.11	4042.25	4514.4	3912.41	4341.43	4492.42	4366.29	3435.34	4585.66	3771.57	3796.1	3278.79
200787_s_at	1721.03	1881.97	1704.98	2078.14	2971.53	1527.18	1646.29	862.73	1150.62	1604.63	1731.48	1779.65	2453.67	1262.67
200788_s_at	1838.93	1814.57	1875.38	2075.43	2519.61	2457.61	1863.52	3554.1	3359.99	3796.54	3832.8	3271.26	5363.9	4844.29
200789_at	10241.77	7991.9	7849.68	10074.44	6215.28	10361.67	8474.45	12183.69	10706.56	7086.54	10576.47	10053.83	6651.01	10695.63
200790_at	3177.96	4939.49	3954.34	3048.06	2446.4	2789.3	3309.92	4571.01	3879.78	2327.04	6244.87	3023.2	4704.14	3746.74
200791_s_at	237.04	832.45	487.84	348.91	523.35	479.26	289.95	1077.73	991.18	948.62	226.87	1090.74	2222.05	854.54
200792_at	4962.25	5357.78	4824.31	7038.29	5193.65	5615.64	4828.69	5974.45	6316.92	4986.65	8630.11	6149.83	6888.53	6735.08
200793_s_at	11411.91	14884.89	10657.42	11072.92	4402.98	13226.03	9852.9	9721.57	12851.63	9168.69	18225.08	9203.43	6314.35	16148.73
200794_x_at	3553.67	4114.46	3820.3	2960.64	3213.49	4216.46	3265.48	3742.82	4015.61	3387.78	3799.53	3461.89	4414.27	3914.75
200795_at	12985.26	9957.38	10838.11	6694.32	15868.37	12284.87	11057.96	11252.66	11476.13	9278.86	7220.85	15932.41	13707.9	17091.45
200796_s_at	598.09	551.64	563.23	488.51	34.79	341.83	579.28	164.05	331.64	657.19	187.76	197.04	290.04	344.8
200797_s_at	5562.72	4791.79	4012.23	4246.92	3234.37	4837.98	3727.25	3167.51	2642.42	4106.58	5139.6	4371.98	4642.96	3815.8
200798_x_at	4063.78	3502.57	3990.5	2445.7	1246.67	2491.28	2857.4	943.09	766.99	1443.55	1425.29	1356.27	1776.09	930.12
200799_at	10328.23	8933.96	12921.82	10049.69	13968.29	11415.06	9303.26	10345.92	11774	7714.52	20250.72	6635.32	5443.24	9581.6
200800_s_at	1959.94	1716.6	2354.94	2400.39	1749.85	2375.41	2221.29	2910.76	3671.02	2493.67	5770.89	2408.06	3210.21	3675.54
200801_x_at	15384.58	13636.52	11755.54	20881.06	22852.06	22115.25	14126.17	19174.05	24005.73	32626.41	29683.84	25975.02	46677.98	35949.2
200802_at	2817.42	2260	2685.42	3111.92	2422.41	2389.22	2633.2	3116.52	2574.33	2751.93	3682.41	2936.58	3025.28	3324.28
200803_s_at	4861.18	3459.33	3257.62	4638.28	1817	2906.34	4949.6	2714.93	2704.75	3207.85	3470.45	3709.85	4379.09	4173.58
200804_at	5554.49	4488.73	4110.27	8607.7	4176.82	4893.27	4060.49	6285.31	6601.51	5270.17	5304.38	4451.72	5223.69	7519.33
200805_at	255.07	358.68	357.13	300.68	126.28	328.27	288.78	439.67	400.6	601.17	354.87	495.7	585	413.37
200806_s_at	2155.63	2420.31	2972.74	2377.82	1081.18	1809.08	3162.25	894.26	1327.15	2062.43	1158.77	2421.05	1962.83	2199.88
200807_s_at	7045.26	7097.59	7110.16	5127.12	5605.59	6031.99	5555.91	7115.05	6337.55	3619.05	5559.6	4151.24	5070.81	7375.25
200808_s_at	845.37	532.75	493.71	2226.01	1812.52	455.76	876.78	1131.03	1537.26	873	1042.97	1525.88	2123.93	1236.83
200809_x_at	14772.88	17206.29	15312.34	23802.9	21073.01	17693.52	21111.97	23560.12	22374.75	18739.72	24217.43	20287.96	26516.77	31305.1
200810_s_at	3645.99	4581.24	4741.16	4040.56	3093.79	5612.53	3824.9	4682.12	3824.34	2945.39	1937.41	2693.34	3127.42	2683.39
200811_at	4106.64	6359.86	7382.16	5217.22	3872.91	7494.75	6068.17	4846.57	5369.49	4346.14	2237.86	3778.17	3691.92	4276.26
200812_at	1663.48	2069.31	1762.67	2787.45	1290.7	1658.3	1492.01	2670.19	2682.52	1626.04	3234.52	1783.9	2253.72	3524.65
200813_s_at	1898.84	2365.12	1818.52	2422.2	1333.81	1731.48	2933.29	1344.18	1497.63	1864.87	1331.44	2225.48	1945.63	1860.73
200814_at	3589.8	2291.86	2704.43	2940.69	2805.85	2528.54	3303.24	3722.63	4100.72	3544.93	4899.01	2251.13	4597.27	6968.67
200815_s_at	881.88	1195.86	997.52	1344.04	1438.41	833.41	1290.48	524.59	686.76	1199.4	703.65	646.78	847.53	749.74
200816_s_at	2933.98	3555.72	3301.96	3474.64	2103.66	2477.49	3125.91	3092.06	2832.42	2878.33	2631.28	2784.97	2566.04	2942.42
200817_x_at	31986.12	36000.81	29280.9	38290.66	35087.28	32502.03	18749.82	38113.81	40910.11	38236.89	48233.26	31978.6	38248.74	75826.19
200818_at	21008.83	25465.39	26038.56	23591.82	14698.79	20755.4	16766.39	23092.14	21022.34	13050.11	14313.36	16517.57	11437.82	17550.22
200819_s_at	26511.61	30261.41	25429.85	28543.58	33162.5	28666.2	24982.4	28373.24	30190.45	27795.52	39714.82	28994.59	25261.48	41643.06
200820_at	1181.22	2550.75	2481.59	2431.26	1265.61	1709.46	1419.21	2466.44	2511.73	3118.25	2993.24	2069.5	2913.71	2883.63
200821_at	2434.05	1426.61	2789.61	4155.48	1812.38	3169.69	2332.59	2655.26	1689.98	1384.54	1434.82	1214.2	779.51	1098.07
200822_x_at	24912.71	30245.47	27696.32	26248.23	20826.15	22685.66	21662.57	29599.24	31324.57	24915.66	34123.14	20864.06	19154.25	31308.57
200823_x_at	14294.89	12511.38	12479.43	18999.1	16124.5	18658.88	13863.69	21294.03	16538.85	13168.88	32619.22	14158.33	19107.84	17576.37
200824_at	2008.9	1948.83	2066.22	3181.44	3980.67	2424.05	2198.95	3712.28	2858.77	3355.62	4523.81	2441.87	1944.56	3342.71
200825_s_at	1004.45	821.26	1068.36	746.25	1039.68	797.34	845.38	1007.32	890.7	1081.22	1161.1	1077.14	1778.24	1179.04
200826_at	4236.55	4325.81	3387.28	4627.27	4838.15	3393.2	3643.33	6250.05	4192.75	4510.29	6077.14	4974.64	5248.68	6061.36
200827_at	590.65	517.71	516.55	914.52	863.89	786.6	419.25	970.66	953.97	871.26	1180.7	748.04	1147.37	1031.12
200828_s_at	2729.93	3778.32	3208.07	2970.51	2815.83	3027.04	4200.83	2608.09	3220.3	2134.79	3490.77	3761.37	3062.04	2807.23
200829_x_at	2622.99	2640.81	2318.19	2456.19	2943.78	2622.07	2648.99	2196.19	2194.28	1989.52	2437.09	2151.58	2441.08	2113.03
200830_at	4917.02	4516.03	3332.8	4207.06	3581.75	4175.73	3968.52	5440.78	4607.17	3536.01	6979.39	4100.56	4998.07	4513.96
200831_s_at	416.27	95.1	125.41	383.1	302.45	159.91	777.49	346.33	359.06	1059.64	880.22	3970.47	761.93	896.14
200832_s_at	493.78	28.64	15.25	31.56	32.74	360.13	553.15	60.06	34.81	852.05	513.94	4192.08	519.39	855.76
200833_s_at	1606.68	1525	1687.2	1488.18	1819.04	1946.76	1445.21	2371.24	1754.13	2049.53	2245.92	2192.63	2199.53	1861.83
200834_s_at	16060.58	14173.34	12022.86	22187.84	15191.4	18884.84	12810.6	24265.15	22549.74	18527.37	22192.75	15348.16	16696.62	22680.63
200835_s_at	4431.47	1409.39	1768.3	65.41	60.65	1473.81	1987.38	895.88	930.37	255.04	54.9	92.76	115.84	67.26
200836_s_at	2580.46	4024.58	3700.66	2039.3	1060.66	2940.06	3264.04	1768.36	2658.3	3250.23	2120.27	2321.41	3936.78	2277.74
200837_at	517.63	654.7	476.93	1365.57	704.76	493.58	397.7	1178.64	481.76	1175.57	1156.72	794	1487.11	1464.64
200838_at	1237.98	1929.14	2649.67	1932.69	1329.53	883.73	1320.23	3891.1	3728.86	2632.58	1114.43	1783.64	5837.04	2314.39
200839_s_at	1885.69	3075.58	3150.39	1717.84	832.71	2388.22	2089.7	5144.92	5350.32	4680.07	2220.63	3775.79	9097.63	3355.01
200840_at	7962.9	8103.61	8072.55	9777.86	8674.82	11065.42	7955.36	9763.43	9418.52	4954.7	8045.13	4680.8	5034.15	6792.92
200841_s_at	713.19	648.9	771.13	353.21	61.27	410.63	705.88	177	49.54	109.79	28.95	23.9	24.73	19.78
200842_s_at	2703.93	1575.14	2175.64	1038.72	1122.2	1518.6	2363.58	1689.68	1524.71	1758.09	1039.64	1240.94	935.87	945.91
200843_s_at	2151.45	1943.92	2169.83	2002.94	1480.55	2144.37	1577.92	1727.36	1553.73	2095.93	1339.09	1232.37	1819.21	2033.34
200844_s_at	6567.91	8065.47	10063.91	9871.41	5848.3	8148.75	7027.17	7484.61	6544.46	4894.88	12447.91	4429.29	5599.06	8639.75
200845_s_at	6165.67	6463.4	7325.73	6043.69	5745.7	5995.13	4822.97	6268.94	4910.15	5220.21	6123.6	4828.02	4938.3	5026.3
200846_s_at	1226.82	1113.78	1115.76	1751.14	513.72	907.26	826.31	1674.43	1572.14	1205.25	2129.77	921.27	1356.64	1243.16
200847_s_at	3138.14	2706.04	2829.93	2762.13	2292.91	2726.48	2431.61	2753.29	1967.45	2029.88	1075.61	1760.09	2471.36	1994.4
200848_at	1387.3	1971.47	1631.8	1494.86	911.3	1463.48	1955.95	905.73	927.51	748.59	1084.64	690.06	509.22	920.23
200849_s_at	1183	1865.65	1790.84	2017.96	1591.27	1650.45	1739.24	1756.11	2155.22	995.34	2138.71	1214.85	1657.66	1504.51
200850_s_at	3164.43	4368.49	3593.17	4060.84	2906.9	2936.91	3882.47	2433.17	2819.35	1872.11	6109.92	3389.56	3755.33	3112.93
200851_s_at	2272.32	2448.71	2915.41	2310.02	2357.59	2107.07	3044.41	2081.33	2291.45	1275.27	2299.5	1985.38	2013.18	2293.57
200852_x_at	981.7	794.43	887.6	1985.24	1055	1586.66	1369.27	1551.45	1737.32	1816.13	2193.43	1379.85	1677.76	2110.37
200853_at	1498.41	1024.87	1074.62	1873.95	1196.27	1577.79	1295.42	1483.55	1096.73	1212.48	1727.01	1524.89	1813.43	1922.4
200854_at	1662.54	2316.83	1907.91	1060.75	899.37	2429.29	1702.79	1515.21	1370.24	1201.7	1077.55	1653.98	1130.85	1117.5
200855_at	496.03	573.1	491.53	530.28	751.33	381.03	493.94	353.24	360.52	672.92	633.81	465.28	478.77	565.08
200856_x_at	606.48	1024.46	601.52	622.82	737.59	913.14	774	463.97	302.95	746.04	907.5	388.27	505.1	407.83
200857_s_at	1970.54	1731.29	1818.77	1530.08	1333.62	1683.09	1731.97	1335.91	1496.29	1237.2	1525.82	1426.62	1080.57	1013.31
200858_s_at	15251.61	14213.01	13943.56	11022.35	8676.37	15075.87	10183.77	17914.82	16203.07	11964.54	10560.26	9818.72	11171.19	13738.59
200859_x_at	1081.24	768.32	737.75	809.53	1162.81	1557.1	1070.93	962.79	1409.43	1863.09	2291.04	2490.13	3301.35	1614.74
200860_s_at	1520.63	2008.47	2189.98	1773.41	2141.72	1993.32	2112.31	1756.93	1558.88	1796.56	3385.5	1825.42	1617.46	1616.47
200861_at	1012.98	751.96	857.79	552.11	801.56	927.19	850.68	800.73	557.72	985.97	988.83	875.06	806.08	1158.97
200862_at	864.21	2746.31	1233.07	2115.26	1655.69	895.1	818.69	553.2	744.91	934	1584.32	1154.69	1543.3	944.74
200863_s_at	2739.15	2642.76	2294.47	3431.27	2686.24	2610.99	2679.29	2465.09	2095.06	2534.2	2189.22	3138.23	3781.21	2406.65
200864_s_at	410.2	425.68	480.89	392.74	623.53	429.35	343	285.06	277.38	351.61	354.12	344.96	318.68	401.79
200865_at	37.3	15.35	6.02	10.09	30.56	10.83	80	41.6	138.34	29.46	111.99	93.61	35.61	60.36
200866_s_at	5394.82	5978	6392.83	6817.68	3529.14	5837.94	6234.58	5492.77	6717.11	8500.53	8452.97	7084.68	7683.88	6194.51
200867_at	746.3	1039.32	1144.98	936.08	579.12	694.83	680.72	644.49	699.46	397.69	1365.15	690.08	687.86	881.58
200868_s_at	1729	2105.67	2055.58	1933.62	2105.4	1322.32	2013.31	1195.15	1599.3	1368.72	1935.9	1580.37	1419.38	1535.28
200869_at	12729.12	12703.86	10766.81	25596.65	13354.5	16705.85	11083.85	17187.69	13746.85	14975.67	31152.86	14674.68	22067.68	26825.06
200870_at	5934.43	6573.27	6274.36	4518.96	3313.1	5512.26	5177.82	6200.78	5465.63	5375.49	5187.12	4228.93	4663.36	4417.31
200871_s_at	10803.75	11568.66	8163.31	7840.98	7685.07	10224.4	8641.29	15762.07	12547.9	11607.75	19695.27	19348.59	25356.9	17700.73
200872_at	2789.04	2520.27	2033.19	2817.16	5710.66	3424.23	3606.84	8195.13	7715.7	11430.51	6720	15754.32	13951.67	13376.47
200873_s_at	4453.43	4234.29	2953.17	2858.74	2960.17	2885.68	2905.4	4248.57	2587.85	2751.44	2970.04	3109.54	3937.63	3505.33
200874_s_at	840.19	681.74	784.69	1157.29	1316.64	746.04	870.89	1112.38	1109.84	1044.21	1613.23	1734.99	1529.62	1292.82
200875_s_at	504.13	602.26	597.71	519.25	552.2	1037.9	464.88	764.43	810.89	974.53	953.18	874.58	1005.61	924.98
200876_s_at	3753.57	3668.26	3597.97	4708.04	2936.43	3851.74	3889.56	4123.29	3757.42	3853.57	4189.48	4764.71	3770.27	4765.62
200877_at	5845.24	6629.15	5912.5	8923.87	3584.44	5565.5	6019.93	5162.26	6788.02	3733.9	6279.7	6374.37	6679.21	5667.47
200878_at	4669.41	3785.57	5818.62	1893.36	4082.14	5811.23	5029.55	3021.6	3004.58	2930.86	6517.59	4226.82	5253.13	5152.41
200879_s_at	820.22	795.45	1111.35	361.79	627.13	820.24	1222.23	291.81	376.99	184.36	633.67	650.17	791.82	668.23
200880_at	1016.1	1102.7	803.77	1483.23	1573.27	1251.71	1867.69	1608.55	1142.07	860.49	1665.57	1577.76	1073.86	1317.55
200881_s_at	1389.85	1618.62	1030.61	1715.55	1702.29	1480.48	2592.17	1436.21	1348.11	1623.83	1460.75	1412.41	1907.27	1738.5
200882_s_at	3969.31	2433.17	2637.77	4489.37	3697.98	3591.39	3053.74	5123.49	5051.96	3507.95	6887.01	3330.61	4133.64	6665.35
200883_at	7457.96	10150.96	10098.02	7353.51	4445.86	7737.12	7204.48	8416.59	8689.97	5958.67	10032.34	7241.48	5838.99	10230.52
200884_at	663.7	854.99	1625.53	885.48	740.46	1603.45	1669.98	2131.81	2165.23	1878.9	1614.72	1907.66	940.18	1943.2
200885_at	1331.81	828.64	817.3	1278.59	1407.27	1267.15	1284.57	1839.43	1822.06	1796.59	2656.36	1926.27	1989.07	2378.84
200886_s_at	1868.21	2133.62	1332.3	1467.99	1721.16	1832.64	1925.65	2273.01	2146.01	2206.19	2192.64	2540.13	2692.6	3470.58
200887_s_at	2374	2966.65	2438.63	1453.24	1312.76	2221.26	1910.93	2151.64	1919.22	1685.4	2134.59	2013.01	1472.51	1817.58
200888_s_at	11607.11	13982.22	14309.38	18963.41	14272.39	13492.43	13471.47	22266.22	15383.3	17348.05	23300.56	20645.46	29855.35	31531.25
200889_s_at	694.87	568.11	562.35	633.73	415.96	499.63	702.75	583.34	496.52	539.2	445.79	533.25	558.16	658.95
200890_s_at	315.88	268.27	291.58	230.57	241.48	446.06	380.42	288.75	253.79	35.58	319.36	320.06	350.18	408.3
200891_s_at	1417.04	959.18	957.81	946.72	1177.83	1789.93	1292.47	1428.31	1519.33	708.82	1009.84	863.89	1312.92	1017.56
200892_s_at	1393.96	1652.5	1475.13	1384.63	1130.94	1382.48	1290.47	1556.52	1209.3	1253.37	653.54	751.41	783.54	1251.25
200893_at	2580.81	2620.29	2481.83	2745.57	2021.88	2797.25	2573.45	2812.13	2775.85	1607.08	1691.13	2249.16	2186.17	3188.03
200894_s_at	477.4	390.3	398.04	588.3	353.07	566.68	561.31	342.84	294.66	379.73	279.33	466.18	503.19	323.09
200895_s_at	1581.36	1646.12	1440.23	1604.99	1308.77	2128.65	1565.25	1297.42	1089.95	1191.4	2147.5	730.96	956.12	676.02
200896_x_at	6321.22	6151.14	6293.86	5492.74	4297.49	5878.65	5599.64	5321.94	7014.56	4731.84	6962.96	4337.17	5294.07	7016.53
200897_s_at	9007.61	9246.75	8398.2	4882.17	6713.54	10707.56	7744.83	7724.71	6486.21	6793.21	6661.26	8516.61	14167.99	8702.16
200898_s_at	479.62	919.1	916.97	456	197.4	525.31	1079.32	109.69	258.48	371.54	127.72	143.45	622.03	594.43
200899_s_at	1069.15	1657.92	1621.43	1006.63	1468.03	1268.31	1340.71	1080.08	1146.85	951.05	855.86	1089.86	1316.78	1536.97
200900_s_at	462.35	403.86	509.98	305.17	90.63	424.49	449.26	500.99	575.46	432.63	365.79	183.83	386.04	458.72
200901_s_at	896.6	875.62	1082	776.55	538.25	1057.71	805.64	972.57	1305.95	782.63	1016.51	1375.11	1551.34	735.05
200902_at	1139.48	936.38	981.41	1163.1	1139.25	1344.26	811.21	1382.73	831.57	1107.47	617.72	991.66	989.28	1103.75
200903_s_at	1521.67	1514.54	1551.87	2002.58	1165.14	1830.54	1484.43	1644.38	1943.07	1351.31	2126.8	1119.35	1705.35	1412.89
200904_at	899.49	768.56	862.04	484.14	2421.97	2023.75	1306.68	1521.13	1379.52	1218.64	2690.93	1571.78	2092.85	3551.46
200905_x_at	4165.45	3518.47	3351.72	3003.86	4248.07	6086.89	5486.78	6070.3	5728.32	5489.52	6056.74	4553.5	7802.53	7263.63
200906_s_at	2399.89	1606.73	1279.86	829.25	812.29	1680.08	1623.99	1402.8	1039.29	1468.06	522.19	805.83	1369.76	879.38
200907_s_at	5003.26	4887.16	4395.43	2497.39	2101.7	6703.03	5716.51	4887.44	4452.83	3722.02	2469.37	4297.87	8199.45	4454.11
200908_s_at	126.16	106.66	85.55	274.52	105.69	148.27	76.11	113.99	335.44	106.48	301.87	104.21	174.51	219.3
200909_s_at	15249.3	14775.19	12013.65	19422	13984.69	19536.12	16010.09	23640.37	19596.48	20438.65	28537.97	21964.66	22337.65	23232.23
200910_at	2112.8	2367.08	2177.8	2603.48	1720.19	2694.31	2287.86	2861.72	2560.12	2143.43	4293.16	2067.48	3042.61	3792.5
200911_s_at	2999.18	3747.94	5269.73	1917.74	3917.28	4410.46	3594.39	3709.51	3811.03	4724.62	2775.28	6306.67	3788.22	6347.44
200912_s_at	20758.19	24101.22	24117.19	26444.66	25701.65	19451.2	19741.08	23730.37	21583.94	15642.4	24728.46	17262.37	15561.04	19285.42
200913_at	620.45	917.6	875.83	429.68	653.88	667.33	669.35	681.68	978.29	327.58	1105.34	667.25	791.7	836.21
200914_x_at	4624.51	3076.51	3738.52	2304.66	2087.54	2423.62	2596.94	3921.86	3258.46	2306.16	1154.71	2253.93	3179.33	335.33
200915_x_at	15197.25	21011.69	16252.91	13697.33	11996.45	10107.3	11179.62	14787.32	13288.15	9823.84	2239.09	8014.44	9722.69	8552.36
200916_at	768.4	1114.17	939.77	980.99	1511.45	858.16	1117.83	1337.53	1014.96	1406.71	1148.71	1395.15	2076.48	710.95
200917_s_at	498.98	348.77	342.62	243.59	89.24	279.45	566.48	188.45	235.37	249.76	74.21	359.67	434.72	324.05
200918_s_at	3077.33	3664.54	2874.35	2608.86	2626.72	3335.64	2926.28	2408.96	2869.43	2074.14	3279.46	2404.06	3269.94	2156.41
200919_at	1860.82	1736.43	2172.22	2439.26	2879.83	2009.47	1978.41	2060.85	2592.09	2465.24	2408.18	1480.64	1736.22	1978.36
200920_s_at	1730.16	915.8	1091.92	734.1	835.89	2487.83	1353.12	1548.02	1529.15	789.3	2704.65	2193.59	2953.19	640.59
200921_s_at	1361.59	1621.21	1602.9	964.85	1403.08	2354.11	1073.62	1273.76	1404.65	1075.13	2167.62	1470.19	1415.56	1173.79
200922_at	361.08	411.04	510.66	908.07	714.89	562.53	513.39	142.77	435.66	1046.33	672.63	541.28	970.77	326.49
200923_at	1537.88	1084	840.81	800.26	1052.35	1562.54	986.9	1221.9	1344.19	1909.26	1745.74	2301.4	2390.88	2239.4
200924_s_at	379.7	317.18	457.39	560.61	445.53	158.4	295.61	511.26	607.7	508.29	1268.43	309.91	573.86	627.19
200925_at	1885.94	2051.42	1832.92	1812.19	3099.97	2224.65	2190.43	2752.93	2286.45	2126.41	3636.35	2267.49	2931.09	4446.43
200926_at	34405.61	38627.19	37120	33727.25	45841.31	35992.57	29801.56	32732.15	38713.71	43165.29	51707.27	44598.9	43239.26	65257.97
200927_s_at	824.97	1156	1223.19	1660.47	894.9	894.58	1605.68	1029	1561.83	1169.48	1325.22	1641.48	1323.57	1535.97
200928_s_at	216.57	187.27	221.4	243.04	410.67	357.78	274.84	65.38	22.84	29.09	126.66	359.87	123.86	268.2
200929_at	2008.72	2431.08	1928.42	1528.54	1254.87	1318.06	1733.71	2080.74	1943.72	1794.91	1828.32	1545.39	1907.64	1866.83
200930_s_at	247.73	185.27	170.71	427.92	105.7	177.1	177.26	240.75	50.6	92.78	152.36	205.46	203.04	126.74
200931_s_at	6408.31	6541.29	7473.37	7452.72	4808.75	6199.09	5375.62	4397.01	4968.44	6811.41	6598.73	4749.37	5840.9	5914.24
200932_s_at	1509.92	1884.68	1843.1	1645.13	1386.01	1842.94	2061.37	2672.93	2801.89	2164.55	3265.53	1958.1	2447.52	2017.24
200933_x_at	23065.91	27109.94	26167.9	30752.13	36210.45	25658.92	21744.51	33666.41	27632.55	27548.05	48997.81	31289.04	40239.45	43062.22
200934_at	4221.29	4133.88	4176.97	3478.99	2681.73	3677.55	4300.83	2437.33	1822.6	2139.13	836.03	2577.67	1402.39	2228.39
200935_at	69.65	56.77	197.15	213.29	159.74	202.5	194.6	55.54	215.04	50.4	109.61	86.35	362.52	59.83
200936_at	13821.3	14855.48	16637.59	25614.83	20228.7	18035.04	16404.77	25802.41	24208.95	19257.98	31942.56	13510.37	18809.4	26728.1
200937_s_at	11584.22	11908.2	11711.09	13027.57	11440.09	10908.33	9419.29	13847.4	12237.81	9479.8	10525.29	10534.54	11937.9	11997.11
200938_s_at	24.03	26.45	21.41	105.65	57.05	15.8	15.34	32.71	41.36	241.99	65.11	18.66	123.08	57.36
200939_s_at	291.68	427.16	587.44	215.6	221.93	402.79	580.06	180.94	195.17	29.83	84.41	70.15	35.3	59.1
200940_s_at	2507.2	2327.24	3359.24	2340.89	3758.39	4303.87	2907.53	2542.9	2959.16	2592.2	3541.92	4208.79	2663.38	3189.23
200941_at	1674.62	1399.04	1325.98	1886.63	1666.03	1250.4	1210.8	2055.97	1696.93	1484.92	1957.62	1563.26	1622.59	1613.25
200942_s_at	2844.9	2559.34	2739.46	3611.44	2481.56	2068.58	3100.66	3629.77	4302.73	3223.6	3356.73	3141.41	3087.39	3383.23
200943_at	971.74	487.98	927.78	722.84	590.3	475.75	1031.11	1723.7	2180.24	1880.74	539.44	929.31	2316.1	1681.04
200944_s_at	1102.85	1024.17	955.81	1135.65	1246.71	1249.68	981.83	1847.54	2148.04	2104.29	1193.17	1484.14	2084.36	2248.49
200945_s_at	3548.35	3202.42	2990.45	2298.62	3223.38	3499.51	2740.19	2959.05	3401.23	3601.97	3584.94	2838.77	3610.35	3370.49
200946_x_at	1820.34	1911.05	1840.28	1203.07	1771.61	1415.58	1741.53	1853.09	1459.21	1831.45	1095.47	1542.68	1796.28	1636.55
200947_s_at	1281.49	1599.9	1929.8	1337.71	229.06	1135.89	860.55	1609.53	2057.97	1208.96	629.96	650.5	1311.37	1039.8
200948_at	2708.16	3412.7	2856.86	2632.66	2750.23	3169.7	2868.81	2049.66	2923.04	2563.3	3257.1	1872.43	2101.9	2320.65
200949_x_at	17585.34	19667.29	23447.7	24634.84	22816.56	16641.89	14772.06	23777.98	21283.93	20089.93	24788.07	16480.12	18290.36	20384.11
200950_at	1030.34	699.89	914.34	1205.17	1451.06	1126.07	1183.17	1124.22	1355.33	1086.4	1146.99	1296.65	1400.88	1779.1
200951_s_at	39.21	17.92	45.79	63.6	48.74	96.81	18.04	23.97	33.1	59.21	59.94	64.57	39.2	23.15
200952_s_at	239.77	305	280.32	251.11	402.35	377.89	160.68	295.47	38.27	170.85	40.35	106.92	198.21	275.72
200953_s_at	562.39	642.73	449.14	569.14	1144.41	615.13	722.78	987.42	899.51	1853.83	738.09	1852.71	1782.86	1520.92
200954_at	1524.32	1947.7	1904.19	2016.3	1829.81	859.56	872.53	1062.62	1508.65	1981.55	2019.42	1441.55	866.08	1369.95
200955_at	4322.7	5181	4474.28	5073.78	3337.56	2909.46	4033.24	4142.16	4140.99	2977.5	2622.57	3429.05	2838.35	4520.96
200956_s_at	498.06	421.07	455.96	522.79	115.28	538.39	600.51	309.62	459.54	235.48	393.62	285.31	589.09	315.52
200957_s_at	495.52	596.59	649.79	446.92	406.7	1057.41	852.59	684.08	192.51	795.35	846.35	734.03	781.36	704.54
200958_s_at	3575.8	2850.53	3357.18	2922.12	3306.48	3784.33	3861.3	4414.83	4332.25	4629.66	2723.63	3892.27	5063.97	3352.59
200959_at	1244.84	1037.05	1179.97	1436.73	1148.32	941.01	1354.39	1568.6	2171.3	1548.98	2452.99	2793.23	2854.54	2426.68
200960_x_at	2789.47	1965.07	1937.55	2557.31	3226.98	2985.87	1976.46	2819.41	3125.62	3083.4	2686.18	1662.35	2242.13	2971.26
200961_at	1460.26	1010.52	1127.32	801.88	976.13	993.37	815.33	1593.96	966.77	831.67	1056.58	615.12	784.39	647.12
200962_at	456.9	214.03	467.38	719.74	953.26	923.63	715.13	433.93	456.88	912.58	412.81	813.19	535.88	576.47
200963_x_at	23112.62	23272.19	23555.87	27527.75	31504.11	25517.1	25559.5	28906.32	32124.13	30007.58	40843.1	32458.75	39587.8	49094.84
200964_at	3451.87	3511.76	3853.92	4418.68	3316.9	3478.31	3220.89	2909.91	4210.83	4170.53	6938.77	3064.38	5493.78	4690.62
200965_s_at	1546.37	1745.63	1925.94	1920.26	3221.13	2237.7	3000.26	7601.54	7769.02	3495.16	3213.16	6331.69	3836.12	2965.15
200966_x_at	42680.22	57230.83	51184.71	15746.08	31740.59	38961.71	39389.02	6673.05	20420.91	46363.27	26458.84	57512.18	62363.52	116095.88
200967_at	707.89	795.2	756.61	708.57	994.37	1011.47	677.13	1652.65	1445.68	1508.44	2140.75	1238.57	2244.73	2322.02
200968_s_at	322.23	406.25	355.01	410.18	694.39	895.96	412.93	914.67	1095.79	985.45	1621.37	1595.18	2798.24	1593.9
200969_at	182.39	178.29	165.08	169.52	93.39	352.44	217.72	307.76	232.54	185.64	127.62	241.88	255.41	305.28
200970_s_at	549.04	591.19	603.11	382.59	272.36	1091.36	506.51	590.4	800.14	717.06	402.42	508.87	698.8	687.49
200971_s_at	972.36	924.59	906.32	683.44	963.69	1068.84	950.55	1110.16	1277.97	1265.24	912.19	1598.45	1478.29	1284.39
200972_at	7458.46	8196.73	7378.46	11193.41	6929.72	8040.35	9123.88	8650.73	6623.87	6775.31	6901.27	6141.31	7835.11	9705.68
200973_s_at	3601.29	3787.13	2889.26	5840.4	1703.1	3194.93	4948.39	2599.41	2799.67	3031.7	2302.08	3126.54	4246.79	5044.52
200974_at	2940.69	1885.02	2458.3	1441.7	5554.54	5040.93	2763.07	2545.95	2247.76	4665.13	6626	3558.54	6537.47	4779.49
200975_at	1675.73	1636.61	1379.54	1426.95	1885.36	1506.44	1335.83	2312.7	2377.96	2380.77	709.05	1637.38	2353.9	1746.78
200976_s_at	3858.27	4595.08	4519.6	4863.52	3834.11	3998.68	3905.17	4445.29	4006.61	2793.37	1679.53	4045.67	3941.67	3127.25
200977_s_at	1962.79	2125.33	1917.82	1297.89	1517.61	1777.18	1676.14	2671.21	2475.5	2205.3	717.29	1869.22	2308.13	2315.05
200978_at	21039.78	23946.16	27411.67	16887.51	12791.63	20006.07	16655.98	17097.18	15625.19	15726.96	17987.84	17168.79	12244.62	25417.79
200979_at	911.06	741.16	1045.59	686.27	542.11	520.54	829.82	882.94	875.73	597.62	613.26	775.22	565.28	854.76
200980_s_at	7498.53	10975.26	10528.47	6669.12	5418.69	6434.07	8223.01	10201.21	9637.97	5230.22	6606.49	6348.13	5301.52	10179.77
200981_x_at	32458.95	35695.52	30032.19	28867.75	34852.9	27119.87	30965.89	27712.52	30997.59	37930.19	37172.77	39474.15	39898.67	48691.65
200982_s_at	3433.74	3279.84	3070.76	6823.96	3787.03	4541.24	4819.71	4859.82	4003.58	2589.19	4707.74	3330.48	3991.18	3113.27
200983_x_at	7881.61	8441.86	7182.09	7942.82	6340.91	7165.95	11442.4	6731.17	6302.06	6071.81	8752.48	9267.38	8589.23	8709.44
200984_s_at	6715.13	7200.46	6350.98	7422.27	4966.91	6349.56	7909.43	5787.02	5505.48	6474.29	6531.37	5255.23	5277.82	6029.95
200985_s_at	7476.1	6387.69	5343.52	9248.47	6720.89	7810.16	7090.16	7947.21	7450.43	5999.51	6277.02	6946.1	5812.4	7839.23
200986_at	1446.34	1209.49	1177.63	1284.67	2393.03	2293.33	1392.23	2204.45	2576	3100.5	1717.41	3259.78	2946.5	2999.69
200987_x_at	1735.53	1357.76	1278.35	1664.21	1148.41	974.93	1712.81	957.85	1093.17	908.48	877.14	1341.42	1525	1195.52
200988_s_at	356.89	301.69	374.31	358.56	430.84	494.81	413.42	196.81	473.77	319.01	466.91	446.86	448.58	551.87
200989_at	1338.63	1173.56	1218.92	1013.68	998.22	1207.56	809.96	1719.14	1219.96	1334.26	858.95	1272.9	1955.28	1297.28
200990_at	1565.49	1659.38	2021.88	2404.02	1871.92	2925.53	2405.78	1772.08	2720.19	1309.6	3094.43	2040.28	1610.56	1814.99
200991_s_at	213.16	153.26	102.03	247.53	203.57	339.12	200.84	254.63	162.9	196.28	245.9	170.79	262.59	332.95
200992_at	3348.32	4410.3	4995.71	4310.17	2238.16	2789.79	3489.76	3625.61	2728.85	3098.17	3847.7	2623.13	3133.13	2046.6
200993_at	4251.93	4227.54	4542	3024.95	2074.61	3637.65	5090.26	3724.83	3002.66	2813.92	3154.34	3001.47	3217.88	1754.12
200994_at	4240.22	3796.13	3770.03	3104.41	2906.26	2834.86	2895.96	3248.92	2648.17	1884.27	2990.67	1816.23	1941.17	2236.15
200995_at	2195.8	2286.63	1914.71	1881.3	2183.07	2107.41	1983.12	1548.37	1181.62	821.74	1478.28	1114.33	1114.72	1082.41
200996_at	1421.25	1630.06	1364.86	1014.53	534.27	1145.63	1055.77	1157.82	827.81	1034.09	664.79	1217.85	1694.08	1476.82
200997_at	1041.3	1298.7	1058.48	1177.74	644.59	1068.28	1029.92	1168.96	984.62	1156.05	1639.42	1451.08	1210.98	1626.87
200998_s_at	1245.33	1076.78	850.35	1009.7	1273.63	1626.96	1206.91	1243.68	1306.53	1277.3	784	1085.38	936.64	692.66
200999_s_at	907.76	889.28	718.22	903.12	864.41	932.3	955.9	1404.23	1124.76	1205.93	994.77	868.18	1562.37	1036.06
201000_at	2455.69	2838.12	2880.6	2107.15	3667.57	3230.9	2447.04	2339.85	2938.78	2544.38	4133.38	2774.09	3735.56	2727.85
201001_s_at	1621.63	1869.48	1533	1321.3	727.83	931.69	1534.72	895.69	1009.55	1114.67	688.59	1127.86	1476.01	798.46
201002_s_at	2752.94	3415.06	2859.73	2777.64	2211.4	1755.58	2149.99	2434.16	2976.41	2278.02	3562.16	2124.22	3086.07	2140.34
201003_x_at	1264.7	1253.23	1251.95	1071.25	1617.1	1397.12	1070.41	1010.37	1128.26	1176.63	1257.56	1464.65	1652.09	1431.21
201004_at	2397.39	2739.26	2542.07	2333.29	2588.78	2350.92	2132.08	4125.67	3754.3	4390.34	4961.51	3496.67	6404.52	4765.52
201005_at	1659.16	1300.7	793.39	833.03	2011.92	1875.16	2090.08	4026.74	4009.2	2959.01	573.99	2926.09	2282.23	1806.06
201006_at	332.29	386.22	426.33	852.62	579.33	552.98	604.52	638.41	257.63	255.71	216.64	569.99	510.83	799.93
201007_at	18200.13	17947.32	22138.7	12491.43	17982.95	19344.98	17850.43	16988.2	17786.68	12532.99	12956.67	20254.25	10435.08	21404.35
201008_s_at	10504.26	6817.54	16650.48	7513.42	4599.56	20111.08	13137.13	9292.87	7679.09	4618.85	7132.49	6800.88	5660.21	5211.93
201009_s_at	15781.47	9047.37	17269.41	11643.93	13207.56	35521.97	21529.47	13300.34	12243.85	7955.86	17400.95	16150.26	11667.07	12520.95
201010_s_at	16479.18	14704.18	27142.82	16978.93	24943.11	33762.59	22712.25	15382.56	16214.44	14310.79	31244.71	21004.68	18234.9	32374.92
201011_at	699.25	842.03	831.86	1422.98	1042.42	616.66	501.95	1155.95	1000.15	809.15	1170.32	930.82	1259.42	1332.75
201012_at	1488.98	1206.17	614.09	1052.01	3060.35	1791.93	1528.49	3371.39	3216.11	3371.16	1004.89	5303.6	5219.06	2901.95
201013_s_at	1077.94	1169.11	1262.13	1562.95	1307.61	1407.66	985.79	960.38	1266.03	864.69	1176.88	742.1	1103.33	1017.3
201014_s_at	600.12	559.63	863.92	781.44	375.91	754	551.53	603.59	514.14	601.14	420.54	499.68	736.97	379.44
201015_s_at	1636.32	1683.22	1407.16	2006.45	804.52	1419.43	1169.16	1148.51	2381.54	1103.69	1237.64	738.13	604.51	976.66
201016_at	983.69	818.08	773.65	689.93	619.22	911.74	647.71	645.45	563.31	576.23	720.91	457.34	610.95	574.21
201017_at	1543.76	1653.39	1078.88	1418.23	578.61	1474	1481.34	878.57	773.75	880.05	756.86	579.05	994.31	457.31
201018_at	2481.52	2694.89	2776.49	2504.98	1471.14	3168.43	2307.59	2124.43	1615.11	1292.87	1727.76	1478.9	1494.3	1637.69
201019_s_at	3326.75	3523.01	3632.74	2732.54	1415.83	3246.74	2935.39	2728.97	2270.6	1287.52	2796.05	1610.09	2405.32	745.49
201020_at	922.84	1131.87	941.02	1407.8	1748.52	919.89	1198.86	1320.68	1143.73	1246.73	1254.43	1270.18	1766.51	1104.48
201021_s_at	4186.78	3171.88	3341.13	4457.27	4096.09	3785.44	3733.27	3319.71	3751.12	3672.78	3340.97	4830.87	4621.75	3343.19
201022_s_at	3889.96	3713.82	3244.02	4553.89	4944.97	5685.84	3576.69	5002.91	4605.64	4219.54	4115	5504.9	7157.62	4139.81
201023_at	3720.27	3688.77	4199.42	3929.83	2231.68	3848.19	3605.52	3282.69	2804.5	2307.55	2659.85	2032.25	2250.59	3248.89
201024_x_at	2748.35	2602.19	2606.7	1324.99	1759.04	1956.83	2225.52	2494.18	2501.07	2740.77	89.35	519.78	1351.87	342.5
201025_at	761.26	833.07	804.07	724.07	896.6	758.6	819.91	723.06	634.68	700.2	289.28	763.25	715.91	622.73
201026_at	953.58	702.99	867.64	571.38	499.84	584.52	1267.56	626.8	551.08	843.81	46.74	594.15	371.79	338.09
201027_s_at	762.46	1071.78	965.64	1278.33	735.8	824.29	1158.58	1067.63	822.79	956.47	716.42	1747.13	2493.81	1032.34
201028_s_at	2035.79	1819.4	1689.48	2828.39	2627.05	2023.59	2309.86	4757.13	5449.43	5972.72	1729.51	5357.23	6671.06	4372.02
201029_s_at	6585.61	4963.02	5144.28	6414.43	10794.17	6620.77	6069.99	13561.55	12827.95	12109.06	7191.04	11711	13968.42	9721.58
201030_x_at	6048.2	5924.73	7620.81	1692.54	2464.59	5882.94	7498.23	4788.65	4030.98	4479.84	3879.35	10784.52	5165.04	6096.3
201031_s_at	3282.72	3273.42	4023.9	3462.47	4071.89	2722.22	2132.61	3208.52	2302.35	2316.73	2089.42	1864.67	2200.09	3392.88
201032_at	8573.58	11907.41	13726.29	10442.08	7995.01	10643.59	6676.3	9834.25	8901.54	6618.54	11907.77	6826.4	5792.94	7654.73
201033_x_at	34462.56	48378.2	32510	29110.66	30116.14	34692.92	30154.17	29077.02	29675.38	41820.24	47451.37	30102.71	44404.89	62361.21
201034_at	1862.9	1165.58	1087.32	1422.31	1700.75	2646.73	2198.36	1988.99	2315.52	2122.54	739.09	3537.79	2292.39	2109.11
201035_s_at	3844.51	4383.62	3945.74	5139.06	3218.37	3851.45	3568.55	4169.68	2538.28	3641.26	4996.8	3541.31	4185.48	5736.95
201036_s_at	5444.41	4691.52	4054.19	4338.35	5976.23	4314.15	2820.57	4930.41	3195.43	2663.19	3345.76	3479.25	2858.21	3476.34
201037_at	348.42	385.87	268.22	533.83	451.34	783.71	474.36	539.3	501.63	668.88	1447.59	589.19	867.57	927.19
201038_s_at	367.13	451.82	479.01	250.8	453.67	529.71	430.98	591.63	421.01	652.7	306.3	497.88	550.93	622.25
201039_s_at	7523.6	5941.12	6460.19	6504.29	2953.63	3366.63	7922.3	3866.72	3076.86	2634.8	12048.91	4626.31	4324.84	3467.26
201040_at	936.82	663.13	593.36	908.23	1390.42	819.53	825.91	618.29	1237.22	852.12	1807.47	1699.9	1197.77	1007.88
201041_s_at	11709.46	3366.37	3122.75	6079.01	8419.14	5149.23	4311.52	9063.99	11211.61	6210.35	7562.41	4605.96	12447.68	9126.35
201042_at	1008.47	937.26	1213.69	575.59	1381.11	1343.28	1255.5	1085.31	1051.74	926.66	1813.86	1095.85	1027.57	1045.25
201043_s_at	273.51	498.32	475.71	367.43	264	292.18	600.55	428.98	243.95	58.52	103.44	354.02	372.08	233.52
201044_x_at	121.22	40.15	84.94	108.96	28.91	109.72	88.3	108.9	317.14	140.44	65.87	96.48	132.3	130.82
201045_s_at	33.04	73.33	126.5	27.18	115.65	34.87	23.95	55.7	69.16	29.68	67.87	176.91	53.75	38.83
201046_s_at	10158.37	15174.15	11520.02	10656.73	13826.76	9958.48	9532.4	9012.2	11464.26	5860.36	15495.76	5033.3	5445.99	5853.86
201047_x_at	2923.62	2786.88	2529.31	3131.56	3411	2707.78	2924.77	1814.65	1892.44	2249.1	1893.47	2504.29	1967.83	2149.87
201048_x_at	415.15	422.85	306.07	869.12	92.72	337.33	506.27	202.35	316.72	99.33	290.42	282.47	462.99	343.12
201049_s_at	27543.93	35000.42	23860.22	30154.45	37813.65	32867.99	27058.18	25819.68	33840.52	39947.15	54281.46	31810.35	50169.54	56498.48
201050_at	945.43	753.7	950.03	985.37	325.27	1380.58	876	934.88	1565.55	914.95	832.71	1422.55	1036.15	967.95
201051_at	2924.75	2725.63	4000.44	2395.49	2022.58	3078.59	3177.66	2987.88	2132.7	2749.49	2858.28	1948.89	2270.12	2245.55
201052_s_at	1758.2	2180.11	1899.46	2071.45	951.08	1399.58	1480.94	2654.51	2323.56	1338.06	3083.3	1663.83	1831.58	1305.36
201053_s_at	1215.23	1731.01	1367.27	1142.21	1247.7	1295.34	687.48	1885.96	1578.72	766.59	1123.09	858.36	563.91	898.28
201054_at	2409.46	1924.86	2318.43	2148.78	1459.86	2526.47	2873.83	2642.81	1553.09	1535.87	2290.06	1892.63	1475.31	1851.01
201055_s_at	823.31	1085.97	751	1130.31	756.84	823.35	801.28	695.63	701.05	978.85	1480.61	1004.47	1075.17	910.7
201056_at	577.31	628.62	509.67	660.91	1109.16	534.32	771.78	954.14	604.3	770.78	512.37	920.9	814.98	835.89
201057_s_at	740.91	639.36	824.79	973.08	934.66	987.26	1239.05	939.94	857.87	789.82	1011.43	1390.85	1372.69	1386.6
201058_s_at	282.79	418.28	649.02	114.8	1267.72	1346.72	590.8	470.3	1026.95	1783.43	2753.04	1979.2	2736.44	1051.5
201059_at	1720.5	1978.85	1822.33	1529.15	2683.52	1820.65	1444.63	2624.45	1914.18	2179.08	1998.33	1963.38	2657.42	2625.52
201060_x_at	2764.16	1510.44	3642.8	994.3	1663.42	2321.02	2213.76	1127.66	1353.93	2004.81	1601.86	2057.1	1899.81	1680.92
201061_s_at	3224.22	2568.27	3249.81	1838.65	3873.71	3259.19	1963.72	2975.31	2744.09	2438.44	5018.75	3554.71	4405.26	4753.59
201062_at	4.12	6.96	4.69	5.52	15.12	3.96	6.5	81.65	13.53	7.52	126.06	101.76	20.61	10.06
201063_at	1001.06	939.93	1173.45	1266.15	1247.39	1039.57	1102.57	952.5	1021.35	1145.08	1885.57	1702.65	1736.34	1305.56
201064_s_at	9636.5	12057.45	11842.34	10946.82	8998.14	7525.61	8785.6	14322.13	14695.68	6839.86	20891.4	8338.96	10224.73	12505.12
201065_s_at	2553.81	2550.12	2407.28	2405.45	1106.26	2185.21	2103.45	2347	1738.05	2374.61	1576.24	1554.86	2465.88	1846.21
201066_at	11587.65	14306.13	13445.99	13233.16	5002.29	12139.42	9490.56	13155.68	17944.01	6603.41	15651.13	8307.97	5764.61	12983.45
201067_at	1662.64	1877.57	2074.32	1953.35	673.92	2277.54	2284.64	1253.24	1744.19	549.39	723.06	731.3	1219.93	217.49
201068_s_at	4681.43	5857.68	5129.14	6293.48	4652.43	4074.77	5061.51	6516.66	5009.77	3587.94	4703.12	4036.26	3693	4323.95
201069_at	3311.12	1592.68	1613.3	1209.94	2266.29	3784.27	3553.32	5290.95	3952.2	5975.36	1138.39	8101.23	6247.74	4589.02
201070_x_at	2415.99	2019.31	2121.97	1226.6	250.69	3244.11	2876.5	1557.06	1399.74	1493.24	698.52	1089.73	1541.38	800.74
201071_x_at	7221.26	7937.81	8764.6	7220.52	7724.03	7498.45	7236.57	5520.41	5854.27	4827.65	4465.84	6073.69	6536.46	6200.55
201072_s_at	790.58	744.53	577.63	647.09	1151.59	841.21	996.95	464.63	625.05	1036.02	474.65	606.3	503.34	497.97
201073_s_at	606.28	618.51	492.45	642.19	465.38	753.58	864.01	593.57	673.7	829.53	544.79	590.32	581.09	530.61
201074_at	753.98	776.34	675.52	528.52	739.25	1218.06	962.76	901.63	785.18	623.92	1079.31	741.53	671.93	836.73
201075_s_at	456.44	379.74	495.45	531.79	696.37	537.79	790.51	630.36	416.88	544.4	392.05	1111.17	789	578.91
201076_at	1177.66	2114.8	2132.16	2101.04	1026.73	1406.89	1547.73	1863.13	1866.01	2025.25	1818.14	1182.9	1366.27	1828.47
201077_s_at	5435.88	6942.61	5666.78	5565.86	6029.55	5377.06	5952.35	6369.81	6018	4318.74	8118.29	4937.95	5116.58	5861.62
201078_at	2712.14	2760.24	3279.76	2595.59	2005.74	2547.82	2847.24	2440.5	2073.99	2400.14	2187.59	2832.61	2817.08	2954.54
201079_at	3554.47	4794.68	4058.44	5892.43	2393.39	4896.54	3318.28	3348.04	4038.98	2156.65	4711.91	2576.6	2960.37	3923.57
201080_at	1642.5	1872.57	1721.73	2053.7	2982.23	1783.32	1952.53	1446.92	1374.17	2452.78	2668.84	1382.62	1473.89	1619.88
201081_s_at	163.42	763.71	1093.68	681.49	148.46	249.56	537.55	294.39	348.9	1165.8	757.56	255.95	786.62	792.12
201082_s_at	559.06	733.86	743.01	787.3	471.75	718.49	594.41	394.03	747.13	683.35	1082.89	565.85	1032.46	750.31
201083_s_at	262.83	385.78	472.6	360.66	67.87	250.03	199.67	408.98	206.87	268.83	6.84	60.73	236.87	238.4
201084_s_at	3755.75	4256.57	4744.04	4022.7	2706.29	5309.52	4753.19	2914.88	2871.46	2662.32	1658.13	3281.34	3647.52	2754.23
201085_s_at	2833.77	985.79	1201.09	148.63	156.06	1132.32	1962.17	999.6	797.19	761.46	250.07	43.67	95.76	76.38
201086_x_at	1919.61	2632.2	2468.86	2114.54	1912.66	2412.56	2600.07	1313.08	1675.09	1897.56	946.09	2637.78	1948.16	2214.68
201087_at	1426.24	1756.41	1977.02	2401.49	2184.54	1957.86	2347.05	1166.34	1707.71	2282.7	1910.15	1901.16	2739.13	2588.19
201088_at	400.82	312.61	292.84	370.04	178.09	258.04	258.8	416.99	561.59	453.05	214.12	318.07	318.89	232.66
201089_at	1777.31	2362.25	2758.62	1672.79	1750	2191.29	2626.41	1816.3	1732.51	2000.78	2126.16	1452.9	1631.71	2098.35
201090_x_at	6394.56	4680.02	3432.65	6008.4	7287.51	8391.87	6514.84	8017.52	10710.73	10588.01	16775.56	10785.66	20820.48	19026.85
201091_s_at	738.45	694.61	786.2	639.99	309.19	690.63	794.63	652.76	499.79	338.5	353.05	597.02	668.22	342.36
201092_at	3380.53	3246.23	3084.07	3937.38	2880.29	4053.45	2920.75	3192	3053.67	3270.71	2569.49	3055.62	2801.15	3511.42
201093_x_at	4189.23	5691.3	5384.78	4426.82	3414.11	6099.64	7139.07	5558.64	6299.82	3816.96	9188.22	5131.4	2955.22	6529.22
201094_at	23709.59	25072.23	24781.48	30352.95	22845.75	28183.5	23686.61	30304.14	30836.51	38389.02	37893.48	23181.66	30752.95	35504.97
201095_at	682.98	225.79	248.6	454.24	938.24	706.05	607.04	370.69	532.26	725.02	777.65	1270.07	1113.87	642.76
201096_s_at	1339.18	1124.8	1070.13	1323.36	975.91	1694.74	1373.65	1091.36	1320.61	1744.86	971.62	1479.5	2179.55	1414.44
201097_s_at	3932.41	2417.38	2703.82	2926.29	3320.1	3397.78	2669.17	4414.27	3352.31	3425.68	2464.09	2567.23	3193.71	3223.05
201098_at	1582.09	1331.08	1220.5	1603.24	1064.61	1729.37	1055.14	1274.14	1254.03	1165.79	1055.09	1163.29	1412.15	1301.65
201099_at	2266.14	2201.24	2094.2	1820.86	1707.07	1779.08	2111.57	1533.83	1604.01	1567.58	1413.38	1842.81	1227.62	1547.33
201100_s_at	6231.03	4976.59	4410.54	3516.42	3644.21	4292.58	3622.49	3654.61	3687.71	2673.34	3943.26	2688.41	3674.93	1993.15
201101_s_at	2093.69	1406.61	1166.45	155.6	72.63	627.98	1881.58	636.57	376.75	170.8	56.23	68.55	50.82	112.82
201102_s_at	582.42	325.9	432.66	415.19	543.61	490.42	540.74	718.01	1209.99	560.3	1021.86	1069.5	912.12	635.37
201103_x_at	2302.85	3306.07	3750.18	2358.05	3783.97	3045.85	3977.52	2325.32	2763.96	4032.85	1374.94	4515.29	4320.57	4921.97
201104_x_at	2082.37	3131.64	3581.79	2563.43	3406.98	2211.4	3974.97	2090.6	1677.04	3893.04	1373.76	3568.13	3520.95	3704.41
201105_at	11175.83	12599.14	7049.4	22696.04	17955.11	12313.57	8356.78	29500.56	22668.11	25077.03	29835.63	18420.95	27699.9	30826.57
201106_at	4951.03	5243.14	4533.7	6192.12	3582.25	5060.11	4116.31	5679.53	6324.69	5798.42	6221.07	5703.48	3398.01	5554.72
201107_s_at	28.02	13.28	16.01	57.99	36.49	21.37	47.38	25.77	25.77	45.03	39.72	44.33	38.93	67.32
201108_s_at	478.54	470.47	445.16	729.41	1039.49	666.13	875.43	532.23	770.6	1376.86	543.14	960.04	1157.15	700.88
201109_s_at	49.08	43.66	111.76	57.18	452.65	242.7	304.8	64.81	402.95	695.73	385.16	645.26	604.48	93.7
201110_s_at	56.35	100.85	4	27.73	181.2	222.06	167.02	286.36	202.57	353.63	145.92	359.85	247.01	162.91
201111_at	1406.6	1219.83	968.21	1906.58	1357.61	1260.83	1206.92	1356.18	944.62	1119.49	1015.46	1274.68	709.14	1402.08
201112_s_at	1959.32	2367.17	2631.42	2489.66	2137.73	1942.24	1958.8	1602.62	1430.22	1951.53	1608.33	2047.42	1835.95	1947.58
201113_at	4063.54	3965.49	4315.59	4030.79	2738.13	4294.85	3574.26	5206.69	6063.51	3512.24	6546.28	4185	4457.83	5279.53
201114_x_at	9676.18	8183.89	6691.13	9200.33	3158	4878.66	6824.21	8786.52	9021.17	5065.71	6109.31	5995.38	6486.13	6516.11
201115_at	907.24	1051.24	834.39	1128.92	480.63	1289.07	890.8	944.26	907.32	1158.83	1958.13	1104.03	1116.37	1129.25
201116_s_at	1040.05	1483.28	855.08	1271.42	425.03	725.63	613.51	549.92	311.68	620.71	1218.67	855.41	1566.79	952.27
201117_s_at	582.38	811.56	816.01	1088.56	769.65	665.17	499.95	573.28	453.87	402.38	498.71	651.98	438.24	543.7
201118_at	501.34	326.3	742.06	433.51	117.45	553.03	350.12	607.56	929.52	347.48	258.84	723.62	921.06	852.66
201119_s_at	19771.22	21064.1	25344.67	22981.22	15303.74	16395.66	13102.72	28236.31	28121.46	21070.63	28195.16	16004.34	13887.25	22316.75
201120_s_at	199.77	219.74	157.91	114.7	141.6	680.99	464.7	323.8	313.85	148.07	407.43	376.14	829.83	501.53
201121_s_at	1914.22	1392.76	1552.49	1848.65	2840.47	2832.57	2236.47	1970.57	2141.09	2349.62	1582.53	2817.29	2374.72	2590.08
201122_x_at	1062.88	2468.74	875.38	1812.93	1312.61	1898.07	973.57	3093.02	3787.27	2037.75	3885.56	804.02	1502.57	2389.95
201123_s_at	574.92	2111.46	377.71	490.69	705.37	1867.66	483.45	2778.08	5884.5	375.8	5379.75	549.07	3188.41	3456.11
201124_at	680.68	755.77	429.11	871.35	1078.13	683.86	417.79	689.2	580.77	672.29	419.62	718.33	653.72	635.98
201125_s_at	678.38	565.49	697.5	66.09	249.41	639.13	923.92	1057.07	1128.88	937.66	907.52	690.92	1360.24	965.62
201126_s_at	1031.36	954.96	1139.9	512.41	711.08	871.81	716.82	927.75	936.02	864.54	975.74	985.67	1458.19	1221.57
201127_s_at	398.16	350.41	264.42	348.89	71	322.74	256.83	417.03	256.08	489.11	957.2	619.27	528.87	1152.51
201128_s_at	676.88	820.46	813.95	602.92	777.16	896.7	810.39	1014.27	998.48	1048.91	1031.97	1272.06	1112.6	1053.34
201129_at	810.89	685.29	749.44	797.59	897.54	1277.1	860.66	786.32	561.36	447.88	365.58	682.93	513.92	1043.81
201130_s_at	166.53	29.67	7.6	26.67	40.51	102.3	161.91	70.58	49.86	162.8	340.49	333.68	162.9	43.82
201131_s_at	8.7	20.48	7.96	32.64	26.14	74.16	33.87	14.54	57.85	152.83	62.57	44.75	120.09	252.42
201132_at	1679.62	2029.5	2136.04	1817.74	1327.51	1894.22	1099.18	1567.06	1292.37	833.14	1207.91	1118.38	1257.12	1344.67
201133_s_at	1447.35	1605	2006.77	1085.27	811.02	1769.18	1403.5	1190.97	1113.98	1004.97	973.85	1399.46	1996.72	1077.02
201134_x_at	23837.46	30075.09	28339.33	24475.25	28055.87	20943.61	17029.72	29508.28	29505.57	21823.13	22621.9	25885.2	19433.36	35882.58
201135_at	6559.75	5808.13	7070.19	6482.51	4729.73	6294.73	5781.13	7814.41	7876.43	6558.04	5523.45	3859.5	4336.71	6818.6
201136_at	987.37	942.24	626.79	1559.3	1154.06	1098.79	1303.34	1638.96	1655.73	1772.47	2381.87	1132.14	2079.83	1538.69
201137_s_at	2458.32	1491.86	1455.22	972.35	3174.6	2715.54	1666.52	3319.51	3976.94	4084.42	4513.17	4336.46	6715.46	6952.15
201138_s_at	579.24	900.68	777.64	744.16	1307.44	667.38	692.82	763.36	860.99	423.78	321.52	631.08	935.43	477.66
201139_s_at	507.38	686.21	423.62	499.13	577.77	616.9	425.71	689.69	798.14	478.62	110.43	682.61	686.43	375.06
201140_s_at	439.79	442.5	429.48	624.32	958.24	347.28	553.61	915.19	724.18	650.1	769.17	916.51	735.79	394.2
201141_at	1485.27	2177.91	1584.81	3253.32	2292.32	2305.2	1594.3	4964.17	3812.78	5498.07	1621.36	5493.79	8492.35	4354.09
201142_at	1232.76	1428.16	1073.67	1671.17	1433.72	1648.63	1549.4	1697.87	1597.42	1400.38	1744.02	1113.89	1202.12	1679.44
201143_s_at	729.1	638.94	637.93	1029.07	564.16	925.5	860.71	814.83	678.57	1063.23	718.59	529.65	822.57	522.19
201144_s_at	1609.33	1583.18	1506.14	1352.67	1342.24	1529.05	1480.14	2129	1547.78	1814.49	2184.07	1170.99	1305.11	1694.56
201145_at	4661.86	4376.98	5323.38	6432.03	4757.83	4577.4	4019.64	5274.5	5332.34	3246.78	5967.57	3370.03	3587.3	4624.4
201146_at	2520.78	1444.52	1216.57	1952.05	1358.28	1985.58	1424.71	2799.11	2592.78	1675.14	880.94	1633.5	1304.99	1663.52
201147_s_at	1067.67	930.79	1234.45	699.4	1106.92	1341.87	1376.91	913.37	1139.08	1216.19	1012.17	1521.04	2147.83	1452.96
201148_s_at	1016.79	1376.32	1958.44	929.77	1002.06	1522.4	1560.87	1037.99	1535.1	1158.92	486.99	1231.46	1615.78	1197.26
201149_s_at	1664.45	1898.08	2457.35	1249.82	1195.16	1825.93	2422.66	831.9	1573.3	1622.66	978.29	1319.52	2051.54	628.95
201150_s_at	3041.21	2975.24	4872	1859.69	4380.78	4844.21	3061.58	3250.46	3146.55	3448.5	3931.86	4323.16	5433.62	4171.33
201151_s_at	1766.23	2397.48	3165.58	1811.77	749.63	2124.07	2530.03	1141.48	970.45	905.15	580.31	679.41	737.92	857.72
201152_s_at	6072.16	9429.51	9151.85	11775.53	7263.05	5666.56	6191.84	7080.91	4897.05	2976.5	4112.86	5064.36	6410.82	5131.03
201153_s_at	4959.98	5666.83	6614.64	7807.49	5645.81	5845.69	4880.42	4955.18	4314.04	3047.66	2904.1	2598.67	4688.63	4506.07
201154_x_at	17159.57	18788.06	17447.09	23539.82	18328.94	19909.1	16505.73	19158.53	19257.45	18262.28	21896.97	20123	25578.13	29133.94
201155_s_at	6275.91	8219.37	10082.77	4482.11	3961.36	6881.91	8436.35	4263.92	5527.76	3117.27	6644.14	4524.52	4166.8	5445.88
201156_s_at	539.16	588.72	708.56	698.14	1031.83	859.17	898.44	653.66	636.37	575.38	326.92	1281.22	1333.7	450.37
201157_s_at	1107.33	875.55	927.37	988.31	788.39	1236.16	888.5	1005.87	1372.13	1020.83	1159.46	879.96	1005.93	962.46
201158_at	59.54	25.82	77.27	26.26	64.89	27.64	20.43	36.25	86.54	254.33	187.45	73.76	29.38	49.06
201159_s_at	195.91	110.07	156.84	139.47	342.94	167.45	165.1	227.49	80.36	157.66	539.28	103.94	402.58	82.58
201160_s_at	27537.68	40556.82	34184.63	18304.57	28118.61	28386.62	25206.94	31205.57	29117.36	39145.98	35350.97	25111.8	26845.86	33290.94
201161_s_at	31032.38	46691.04	38519.22	24703.69	25454.39	27223.86	23835.64	28653.43	29720.92	36230.11	28188.04	28943.36	23657.55	31486.07
201162_at	5210.87	3737	2312	2245.68	4402.06	6727	3999.1	3375.65	6491.47	6099.44	6132.28	9432.45	11422.92	8306.7
201163_s_at	6350.4	4929.57	4753.95	2296.46	6317.4	6628.59	3157.39	6090.64	7940.55	6673.74	7586.75	5669.72	5870.08	9142.4
201164_s_at	1211.94	1089.74	1036.88	1609.46	965	1611.68	1083.19	1129.81	989.34	890.89	1358.04	1109.46	1607.78	667.31
201165_s_at	3114.31	3337.43	3452.21	2443.49	1223.08	4207.89	2976.19	1925.34	2189.16	1398.94	1791.01	1968.14	2003.8	2164.54
201166_s_at	3324.13	4316.17	3923.43	3072.48	4199.45	4004.59	2758.66	3510.53	3873.62	2983.39	3149.75	2050.68	1968.51	1807.64
201167_x_at	184.36	84.63	326.81	15.43	48.22	304.1	495.7	302.97	374.31	153.24	272.86	250.65	248.33	86.21
201168_x_at	1158.09	1280.27	1258.2	1459.29	1424.91	1655.81	1459.59	1213.37	2205.92	1549.75	1449.54	1981.69	1779.79	1190.01
201169_s_at	917.44	578.84	992.53	626.15	101.5	1218.47	1029.74	263.62	533.74	657.54	1301.43	670.28	903.84	812.46
201170_s_at	2676.14	1969.45	3770.91	1781.22	2584.57	4512.23	2695.28	2359.07	2674.68	1947.71	6855.84	3321.73	3810.94	2837.25
201171_at	179.43	17.71	68.83	45.58	12.83	86.68	49.8	180.77	15.23	60.06	208.1	38.06	175.84	27.44
201172_x_at	4507.77	5357.93	4413.08	4037.4	4105.26	3974.46	4469.74	5196.35	4349.98	4250.18	4384.2	5301.34	4871.29	5875.62
201173_x_at	2238.49	2588.62	2339.93	2177.27	2375.03	2333.67	2898	2310.81	2357.4	2767.85	2759.88	2893.97	2447.31	2640.89
201174_s_at	1350.81	1920.27	1770.07	1150.1	1407.48	2267.46	1306.43	1508.56	1392.28	1407.82	1561.99	1427.12	1204.14	1345.78
201175_at	1533.5	2082.18	2026.28	1832.72	1367.91	1759.89	1408.13	1836.18	1555.01	1424.64	1919.79	1723.51	1610.09	1578.93
201176_s_at	1403.37	928.87	1191.87	856.7	1223.26	1030.16	1001.04	1285.85	1254.47	1041.16	835.62	1639.71	1171.94	1160.06
201177_s_at	2396.05	2141.16	3024.29	2022.25	1849.8	1884.14	1605.03	1781.46	1453.07	762.92	1036.65	866.18	803.69	1036.82
201178_at	1708	1773.88	1750.13	1727.62	2178.48	1774.87	1624.15	2101.33	2136.08	2379.68	2285.35	2409.28	2258.94	2712.07
201179_s_at	877.52	678.43	919.08	975.44	865.44	686.5	818.25	598.55	553.58	859.71	490.45	1112.53	876.82	481.51
201180_s_at	1104.12	1022.93	973.6	837.58	978.1	1252.31	1594.4	1089.8	1232.76	1450.93	1196.01	1326.07	1788.52	1186.05
201181_at	120.81	154.76	106.68	156.63	192.62	258.13	330.8	207.76	215.67	231.44	334.44	327.67	173	95.07
201182_s_at	1875.02	860.49	888	461.41	164.87	630.1	1592.52	785.33	669.34	297.26	537.27	544.94	441.26	664.82
201183_s_at	1823.99	1423.13	1631.09	1936.09	2293.19	2315.33	2685.67	2515.81	1844.55	3025.04	2020.24	2027.12	2387.93	1854.49
201184_s_at	1487.73	955.27	888.04	145.39	298	1304.6	1026.53	2082.55	1894.05	362.02	2152.17	1844.38	2011.07	946
201185_at	1694.18	1206.3	845.04	1755.48	2550.44	2594.43	1942.29	2627.48	2666.81	3216.03	2586.3	4091.41	4448.93	3153.63
201186_at	472.26	490.32	424.15	514.36	667.28	635.37	349.28	853.98	885.11	675.51	1042.11	456.18	744.4	502.79
201187_s_at	294.6	330.18	421.61	317.06	538.46	288.59	680.06	403.96	244.44	523.2	837.29	586.31	670.43	834.03
201188_s_at	392.2	395.71	426.03	248.31	539.43	405.35	602.65	458.59	577.16	1026.73	574.74	669.77	591.09	293.53
201189_s_at	80.5	44.44	105.18	89.79	66.85	102.69	102.73	42.23	475.79	82.28	58.74	113.99	285.41	122.59
201190_s_at	415.99	777.47	704.74	717.74	190.24	726.02	647.99	885.05	894.31	971.1	931.89	868.56	613.76	1380.02
201191_at	50.57	50.06	48.97	27.88	86.32	40.06	50.41	119.27	63.26	73.76	47.43	220.29	246.72	48.98
201192_s_at	637.69	458.2	538.67	501.51	470.04	433.74	466	496.19	454.51	407.47	244.31	440.19	827.95	472.32
201193_at	1275.11	883.61	1121.94	1251.08	1082.45	940.16	849.33	1553.07	1364.61	1417.38	1446.26	854.4	1249.15	1300.76
201194_at	15593.42	13897.87	7577.2	21580.05	10412.61	10234.72	8179.95	17960.81	15993.18	18915.53	12735.51	11632.02	13018.93	18052.49
201195_s_at	503.18	518.57	391.57	619.62	803.76	449.22	583.45	501.3	471.38	180.95	933.72	387.22	153.22	129.22
201196_s_at	846.28	1048.56	1113.93	799.83	703.44	794.61	1342.57	691.41	608.35	595.54	504.97	407	624.38	541.39
201197_at	385.15	435.21	565.13	631.49	507.22	604.66	600.15	531.01	482.32	494.23	375.66	451.11	433.29	608.41
201198_s_at	4670.84	3906.24	3285.42	2897.94	2176.32	3577.98	5580.08	3017.31	2814.53	3334.38	2264.31	3319.86	2993.07	2437
201199_s_at	2225.28	3113.76	2927.98	4701.71	2797.64	3681.03	3828.7	2904.92	4062.34	4542.35	3574.22	4303.7	3381.32	4133.43
201200_at	2980.32	2565.63	2587.59	2149.79	2746.62	3114.83	2104.32	3882.01	3774.88	1909.59	2239.26	2152.26	2448.33	2277.26
201201_at	3169.47	3033.45	2280.7	3538.78	3360.77	2415.19	2680.49	5637.38	5886.84	4532.5	3732.99	4570.12	6483.99	5078.14
201202_at	972.82	382.2	457.82	433.36	427.7	654.66	493.05	700.8	533.09	328.09	249.17	571.72	432.23	591.1
201203_s_at	36.56	42.08	45.54	60.66	45.36	48.3	43.92	66.37	60.15	57.19	53.22	74.81	137.75	91.13
201204_s_at	581.75	124.59	78.7	91.82	185.29	762.51	817.56	561.97	707.27	499.68	1068.24	675.38	1142.31	419.39
201205_at	295.73	412.7	449.69	400.54	341.53	389.51	482.72	599.49	618.22	1006.75	719.9	1091.32	639.93	493.97
201206_s_at	401.06	19.45	48.01	161.48	279.73	303.11	205.69	228.72	663.1	520.48	159.24	177.27	391.46	398.78
201207_at	1415.73	1486.69	1487.35	1465.48	1439.67	1459.98	1536.91	1318.45	1370.76	1764.85	1741.08	1665.82	1437.63	1555.66
201208_s_at	628.13	104.35	568.17	216.68	141.87	379.6	661.56	156.28	102.4	161.49	518.08	239.21	79.73	313.5
201209_at	324.05	381.38	459.55	61.41	305.13	222.04	121.09	257.73	406.71	642.2	416.11	311.07	476.72	533.41
201210_at	4317.29	4851.94	5205.09	2967.65	2422.93	3984.03	4280.77	4266.38	3297.69	3190.35	5136.12	3538.86	4197.76	4553.92
201211_s_at	756.12	1097.22	1017.19	606.54	98.23	591.92	1016.73	122.75	307.45	121.82	498.41	203.7	625.48	414.22
201212_at	769.66	584.39	673.09	848.79	301.65	784.82	448.16	2111.57	1820.28	2551.77	1061.35	1574.39	2271.16	2040.77
201213_at	315.82	223.2	329.3	228.2	440.11	338.57	255.9	75.54	214.6	155.46	507.84	593.76	438.39	120.79
201214_s_at	844.67	959.41	710.95	768.02	1013.56	793.41	705.38	1166.89	1161.92	846.17	1482.65	1073.65	651.27	820.56
201215_at	2559.87	2149.53	1870.68	1595.2	2862.31	2475.57	2055.95	1949.14	1524.23	1895.57	1933.44	2727.97	2488.34	2760.58
201216_at	947.64	881.87	778.59	1034.73	1048.36	786.1	1096.08	1379.56	1705.78	1264.83	1394.24	1339.77	1624.05	1993.32
201217_x_at	6013.41	5547.73	5962.65	6970.75	8653.55	9020.98	4636.76	10879.08	11601.36	15008.26	11471.6	13425.24	21499.46	20573.92
201218_at	1070.36	958.34	972.73	388.14	681.51	943.58	779.78	561.81	558.15	193.61	416.44	561.55	303.73	511.4
201219_at	374.2	245.54	353.32	232.3	227.24	458.26	328	352.91	299.9	331.26	485.16	460.88	366.22	356.86
201220_x_at	1876.95	1272.17	1350.4	1305.99	1613	2258.32	2109.03	1419.55	1654.51	1740.73	2108.9	2171.16	1861.07	1521.08
201221_s_at	1128.16	2373.08	1852.74	2458.75	2516.6	1555.26	2378.18	1666.66	2466.25	2377.15	1731.89	2909.75	3451.84	3318.67
201222_s_at	4942.65	4559.4	6115.33	4093.7	2458.6	2073.09	3900.27	3685.31	3008.86	3321.1	4822.61	2502.8	2670.23	2113.82
201223_s_at	2592.77	2649.68	3912.04	2634.5	1619.44	1772.85	2637.28	2811.51	2488.43	1679.71	2671.03	1707.75	1368.53	1956.97
201224_s_at	834.64	984.15	1076.17	402.66	960.37	1110.97	1009.17	787.46	758.26	426.27	693.83	574.4	146.08	677.24
201225_s_at	1390.2	2669.47	3052.47	1977.84	2440.27	2393.78	2979.87	1639.58	1438.96	1753.41	1773.8	1752.04	1623.74	2293.1
201226_at	4935.69	7270.54	5807.12	5170.33	3116.72	5832.45	5252.51	10711.11	8858.49	6735.92	5113.07	7100.4	5027.13	8890.59
201227_s_at	6134.55	6514.57	7858.24	4099.4	6684.79	4815.65	3719.63	9679.71	6608.05	5232.18	4178.7	4827.95	4591.21	5918.45
201228_s_at	650.66	671.11	922.2	1060.35	560.45	592.45	696.93	547.92	559.17	577.23	575.71	437.18	334.44	636.11
201229_s_at	1768.97	1939.7	1347.12	1570.86	744.1	1409.05	1592.9	1412.41	1478.07	712.87	841.91	984.9	834.2	525.02
201230_s_at	2121.87	2144.38	2178.47	2454.71	2264.07	2253.63	2429.37	2000.09	2244.5	1525.32	1745	2107.92	1809.04	2269.54
201231_s_at	1334.23	1795.4	1635.99	2083.44	1707.05	2305	1582.15	2700.77	2589.91	3088.91	2343.42	2213.65	3832.48	2920.9
201232_s_at	1104.09	1172.02	1161.08	1726.11	1003.45	1189.4	774.35	2287.95	1465.34	1443.96	1465.57	1197.69	1913.5	1364.63
201233_at	364.94	558.6	351.22	538.39	390.26	354.38	351.53	693.61	336.29	813.27	617.73	365.66	698.92	505.5
201234_at	1545.45	2252.92	1621.6	2457.95	2535.69	1602.55	1253.54	2061.82	2438.17	2155.76	2981.64	1433.02	2305.1	3238.45
201235_s_at	2301.23	987.07	1409.04	1509.11	256.07	1318.57	935.61	196.48	362.03	843.55	1221	1015.88	1208.76	827.58
201236_s_at	3733.89	1988.91	2346.61	2764.71	2291.93	2846.86	2309.48	1850.29	1391.73	1785.8	3612.82	1915.52	2240.45	3265.1
201237_at	2800.08	3236.71	2703.51	6350.31	1230.8	2873.96	2202.13	3219.5	2568	1492.32	2130.4	1696.02	2186.83	2236.19
201238_s_at	5897.19	6816.07	6218.09	6963.54	2308.63	6411.47	4454.19	4918.53	4644.95	3181.07	2848.06	2746.97	3660.93	3656.95
201239_s_at	1999.81	1900.3	2209.26	2165.35	1829.71	2079.87	2128.33	1828.66	1701.98	1784.69	1867.89	2414.21	2145.88	2475.42
201240_s_at	3222.55	3253.84	2792.97	3096	3627.93	3293.96	2721.53	2808.15	2624.77	2419.52	2909.31	3027.54	2486.11	2406.24
201241_at	5329.87	6784.21	6592.91	5388.65	3228.32	6101	5930.02	4567.52	4132.22	3035.69	4823.89	3969.5	4129.87	4995.96
201242_s_at	17928.86	12535.8	13194.47	1385.78	3669.84	13959.48	13575.66	12448.16	8976.08	3444.94	8771.58	10691.45	9554.5	2483.11
201243_s_at	9443.35	14066.18	14113.43	9255.76	10361.69	10600.19	9378.45	11533.32	9466.51	6321.09	10426.48	8004.85	5623.37	8587.18
201244_s_at	4411.21	3797.23	4708.22	4408.48	3852.65	4525.37	4689.18	3522.86	3825.14	2959.19	4756.44	3591.36	3461.29	4270.23
201245_s_at	691.72	1035.13	868.45	862.72	470.88	787.17	825.96	908.83	881.33	794.47	939.18	966.84	812.55	890.54
201246_s_at	48.56	158.53	112.82	113.61	94.42	49.02	55.13	88.89	186.6	100.98	535.76	79.37	173.32	148.53
201247_at	495.68	613.91	613.46	884.48	613.68	711.49	689.41	457.18	754.32	1101.25	661.73	984.47	710.98	879.24
201248_s_at	785.22	568.75	470.04	752.69	384.87	725.69	1065.08	409.58	708.9	805.74	800.32	639.5	807.57	340.16
201249_at	307.37	208.59	229.83	526.37	584.51	398.35	408.5	180.27	273.71	349.78	95.6	401.23	546.09	461.3
201250_s_at	1366.62	1065.81	1539.05	1316.98	2596.45	1555.67	1779.22	699.96	1338.6	1721.72	1615.47	1179.28	650.81	585.3
201251_at	13586.08	24293.5	17857.11	30681.67	10921.09	11885.12	12747.33	9047.92	19156.15	21673.42	19901.79	11775.04	15051.04	11130.79
201252_at	655.02	822.34	537.25	811.12	371.13	785.57	258.67	528.09	669.98	237.68	738.65	406.34	258.74	444.81
201253_s_at	3667.18	2910.8	2608.9	2122.68	2188.92	4923.5	2215.79	5082.64	4153.41	2449.01	2797.56	3972.63	3449.58	3102.39
201254_x_at	23207.62	25138.69	26369	29769.98	28490.7	28924.37	22264.81	33884.64	32361.82	29124.87	22999.36	28144.28	33709.6	43073.66
201255_x_at	2499.53	2402.31	2602.5	2134.02	3613.67	3422.71	2327.07	2776.76	2864.51	1959.63	3811.8	2490.21	3042.55	4008.02
201256_at	2352.65	2480.35	2698.32	2643.58	1895.12	2121.53	2236.36	2873.57	2343.6	2723.81	3847.23	2357.87	2661.66	3270.93
201257_x_at	37166.52	42263.91	35858.73	31163.06	47416.67	39086.07	37021.17	35148.94	34424.59	40056.94	56065.24	49165.92	49717.64	59700.96
201258_at	18386.74	12989.75	19334.78	23666.03	12788.05	15817.6	14421.66	29317.25	22674.79	15777.57	24439.31	12690.77	15161	19949.4
201259_s_at	4127.5	4903.86	5926.65	4380.13	1649.57	2740.92	4475.07	1878.27	1617.08	2138.05	2478.61	2838.13	2345.1	1383.23
201260_s_at	3415.33	2901.08	3782.47	3558.97	2732.95	2687.6	2346.13	2755.52	2024.24	1863.71	2264.77	2481.03	2246.67	2380.15
201261_x_at	589.27	462.46	471.82	712.94	983.81	542.58	758	965.88	850.75	1679.86	1214.43	1743.09	2128.89	932.12
201262_s_at	335.21	132.68	56.46	156.79	340.73	68.42	137.03	193.9	247.04	69.7	441.12	641.01	1050.16	546.81
201263_at	893.56	742.99	996.04	493.41	296.55	1258.09	1028.06	1143.91	1100.85	839.66	954.98	924.07	1322.7	905.1
201264_at	1353.76	1299.89	947.29	1353.63	774.01	1120.56	1060.61	1252.45	1359.03	684.47	2236.15	734.44	1241.69	1369.36
201265_at	225.06	377.54	330.01	599.08	701.61	192.06	330.2	365.25	439.38	608.59	376.95	336.22	352.7	448.51
201266_at	2740.09	2531.65	2854.82	3361.63	2534.52	2585.26	3061.96	2662.36	2118.16	1585.11	1881.94	1645.95	1262.79	1882.58
201267_s_at	1874.03	1581.86	1576.47	2733.37	1480.9	1715.43	1624.83	1835.83	1922.38	1637.54	2958.31	1034.42	1871	2311.59
201268_at	3705.15	5150.96	3983.38	3557.37	3817.11	2653.74	1560.61	7443.1	6063.04	4637.29	7462.78	3572.55	7550.76	6696
201269_s_at	479.83	488.43	465.43	298.96	1254.32	498.54	556.31	409	211.31	412.6	737.68	553	119.89	462.31
201270_x_at	2328.83	2249.74	2075.01	2322.03	2805.69	1934.11	1935.87	1692.57	1934.26	2068.39	2355.68	1886.55	1575.27	2026.26
201271_s_at	1206.09	1455.65	1127.82	833.61	590.4	1296.23	739.46	1321.08	1809.07	1450.94	1775.18	742.26	1103.44	1345.34
201272_at	7880.86	9142.31	8415.91	10476.73	7240.03	7228.98	6334.65	11324.35	13498.34	8342.49	8933.57	7334.94	7724.21	9708.37
201273_s_at	8640.52	10267.66	9299.37	7866.4	4921.11	7786.25	5692.6	7587.97	6396.89	4686.92	3341.65	4287.68	2902.36	4247.44
201274_at	2075.71	1494.19	1381.74	2379.64	1108.64	2197.6	1710.62	2161.38	1791.28	1535.42	2228.48	1783.22	2229.87	1828.94
201275_at	503.53	667.19	730.94	1101.99	808.32	873.54	772.12	1107.08	1449.54	1113.09	1607.39	1185.27	1932.06	1053.32
201276_at	1644.03	1588.3	1632.81	1952.6	1896.44	1626.62	1520.51	1329.85	1259.95	1158.66	2045.77	1282.94	1204.75	1564.9
201277_s_at	1973.06	1610.14	1444.48	2624.51	2108.07	1822.83	1853.02	3014.95	2296.61	2022.49	2457.55	1580.33	1890.99	1995.14
201278_at	804.52	785.07	735.96	821.79	1317.04	1053.85	1044.9	1739.76	1581.39	3312.53	1184.05	2007.42	2683.35	1840.51
201279_s_at	893.58	827.24	655.4	862.67	1055.29	965.98	1187.77	1538.53	1156.92	2304.47	1284.89	2287.49	3359.42	1239.31
201280_s_at	686.85	567.17	615.89	554.93	530.91	801.31	705.55	1312.16	568.81	1659.71	738.16	1761.87	1803.7	321.74
201281_at	2138.94	2854.79	2871.8	3887.65	3111.84	2805	2226.37	2821.45	3680.19	2238.14	4084.75	2254.61	2513.58	2301.14
201282_at	3253.4	4459.01	5145.77	4383.53	1673.78	3867.58	4481.12	1905.39	2677.12	2049.29	3923.86	2737.88	3366.96	2120.53
201283_s_at	469.88	336.32	190.92	352.37	74.11	317.31	401.18	505.29	372.21	239.97	577.1	153.71	304.72	566.62
201284_s_at	1151.24	1336.11	1294.86	1540.31	719.81	1403.86	1060.7	1355.27	1741.41	569.45	1932.91	693.45	859.06	1019.69
201285_at	1483.59	2121.89	2250.79	1980.63	1253.72	2805.02	2479.77	2403.19	2274.57	1663.21	2056.18	2237.73	2033.82	2103.98
201286_at	66.02	27.38	26.78	90.78	79.87	56.72	93.8	47.47	35.79	243.29	24.83	89.56	258.77	248.68
201287_s_at	407.77	273.34	278.98	559.1	492.78	389.37	606.19	243.4	412.04	464.18	380.81	795.49	476.18	364.95
201288_at	1629.67	1581.7	1810.84	639.63	1775.97	1454.32	810.67	957.7	1805.88	2315.68	1213.87	1739.1	2757.7	1919.14
201289_at	913.18	526.46	509.52	457.88	2230.53	736.18	612.64	596.96	517.26	696.44	1576.87	689.21	1920.12	933.05
201290_at	3782.35	3004.63	4034.46	3132.43	3278.98	3829.35	3058.54	3797.23	3513.28	2880.1	3949.37	4032.76	3897.52	3343.52
201291_s_at	54.99	14.01	3.07	8.05	21.98	13.96	10.58	8.83	17.92	33.91	229.18	22.56	15.51	7.28
201292_at	101.3	100.04	19.98	85.01	129.26	21.91	55.12	112.21	12.45	122	194.21	33.93	260.83	42.99
201293_x_at	6427.98	5947.33	5467.85	8831.49	11226.79	7622.22	8252.7	10910.23	9582.5	11304.21	10665.45	14103.31	18152.71	19016.79
201294_s_at	944.29	1163.85	1247.16	818.42	706.62	644.75	1040.93	627.96	527.53	522.23	709.13	776.61	1002.27	242.1
201295_s_at	260.23	659.49	770.42	588.12	289.01	181.81	592.43	104.71	158.75	196.84	52.79	176.71	211.17	222.22
201296_s_at	1705.26	2078.88	2281.11	1745.84	2725.82	1584.5	2115.71	1287.47	1798.3	1706.19	539.82	1518.83	2108.24	2289.59
201297_s_at	269.57	250.29	259.07	243.04	285.36	210.4	246.27	239.64	236.78	194.49	254.49	80.09	159.86	268.29
201298_s_at	758.68	617.07	1055.71	634.25	168.33	979.03	647.16	766.53	1067.35	1099.68	865.14	754.8	722.91	891.39
201299_s_at	418.93	300.59	472.19	338.47	332.64	359.93	485.83	264.59	211.73	499.97	287.48	260.55	389.31	317.41
201300_s_at	2008.81	1675	1397.78	1479.99	1103.4	2189.02	1449.16	2351.71	1650.29	1567.12	1730.16	2166.71	2005.92	1428.67
201301_s_at	459.74	337.36	218.23	230.92	661.67	355.63	36.54	1185.79	1016.46	888.54	524.66	970.81	1919.14	1211.72
201302_at	610.37	774.83	627.99	518.17	904.95	727.43	608.47	892.63	801.34	1143.75	734.4	1511.01	1697.6	953.64
201303_at	1900.64	1905.65	1697.71	2242.76	2539.39	1978.99	2286.79	2171.25	2144.09	1527.55	2588.23	2306.94	1527.98	2058.77
201304_at	5053.28	8403.71	7389.97	5327.23	3415.7	5363.3	5177.03	4374.77	3184.83	2481.01	1845.73	2528.52	1518.97	3195
201305_x_at	1289.01	1474.95	1153.59	1354.2	987.86	1360.32	1744.39	1324.41	1070.48	2014.82	942.75	2453.01	1896.31	1382.93
201306_s_at	2634.38	1877.49	1919.63	2921.52	2493.05	3127.37	2735.46	3034.16	3154.05	2413.5	2269.17	2796.18	4298.05	2748.46
201307_at	1134.59	778.99	988.74	829.47	1423.96	1338.71	1480.23	979.79	867.08	1952.39	1363.61	1724.37	1529.59	1532.59
201308_s_at	153.88	133.17	193.76	175.1	138.68	155.54	281.88	104.38	30.62	268.05	106.01	224.01	127.04	40.27
201309_x_at	1923.06	1931.11	1576.05	1560.16	1013.49	2069.56	2105.53	757.58	716.49	830.64	1246.5	1236.88	1099.34	1856.15
201310_s_at	9827.98	8142.17	5570.05	6261.27	4816.12	9590.35	8086.77	5534.56	4992.28	6146.68	5251.5	6111.86	7432.49	7387.89
201311_s_at	770.98	533.02	517.69	418.31	1014.1	559.65	586.29	650.69	1034.12	1370.25	488.91	1106.96	1115.17	1086.25
201312_s_at	1268.56	1089.46	935.47	493.45	1105.01	1531.78	1016.79	1915.34	1937.45	1562.97	776.51	1844.21	2304.01	1373.48
201313_at	48.57	50.38	62.67	21.08	244.26	34.53	129.18	165.38	41.75	157.48	80.82	230.85	389.02	297.98
201314_at	2268.04	2341.44	2731.3	3505.09	1963.68	1596.49	1576.7	1738.84	1996.98	1815.31	2196.73	1224.89	1570.06	1831.61
201315_x_at	2575.74	2541.51	2288.77	1986.45	5490.18	4371.69	3044	4665.17	3606.68	4843.94	7519.88	4587.12	10561.37	4699.05
201316_at	1004.79	1119.09	1016.42	1019.89	1112.08	914.45	1132.3	1355.84	852.96	789.63	615.95	844.46	647	999.13
201317_s_at	5745.61	4674.3	4571.53	5412.95	3991.58	4932.43	4349.33	5094.45	4384	3312.94	3615.7	4061.92	2799.4	3029.97
201318_s_at	19677.12	29913.79	26093.82	21919.75	21781.45	18398.46	15746.71	18878.58	11969.07	21593.31	29844.88	23601.02	39308.96	26832.47
201319_at	6112.6	9692.3	9964.99	4802.27	10900.41	5321.75	3869.66	4702.57	3067.17	8928.36	9537.32	4047.99	7735.99	3429.53
201320_at	321.37	544.44	589.75	730.1	628.6	76.43	392.2	517.71	724.4	376.87	1218.79	197.38	201.44	693.22
201321_s_at	764.51	558.7	756.37	584.79	932.44	744.32	988.81	562.15	788.66	501.79	1286.06	1393.23	1064.98	544.84
201322_at	27607	33962.41	36743.31	26017.41	20186.05	25675.16	25459.51	26700.56	29194.72	23985.12	36336.99	29016.62	23279.28	34431.49
201323_at	584.58	527.84	577.88	537.07	663.76	484.23	535.09	500.31	369.66	460.28	561.7	792.5	443.86	550.91
201324_at	401.23	548.39	344.57	327.82	627.02	369.56	391.06	790.75	414.87	1320.39	611.78	2290.67	2004.01	790.67
201325_s_at	768.37	655.46	520.47	490.82	990.87	915.68	515.64	898.86	1550.06	918.62	999.26	1972.44	1516.3	818.14
201326_at	1432.65	1683.81	1571.94	982.71	1448.49	1677.57	1414.6	1286.72	1280.95	1919.05	1034.02	1157.87	955.63	929.16
201327_s_at	1096.49	1208.84	773.62	702.23	861.33	892.02	908.12	1039.9	973.48	1497.93	945.89	1033.05	774.58	788.59
201328_at	558.52	534.6	408.6	466.29	740.1	754.86	804.22	628.53	519.04	687.88	788.81	495.15	768.31	974.65
201329_s_at	523.06	565.79	531.93	333.18	382.36	711.8	1125.99	552.36	574.48	666.24	609.99	614.6	661.93	921.05
201330_at	409.66	487.42	448.58	628	432.33	583.61	799.35	608.5	574.59	52.34	704.58	581.48	838.13	650.86
201331_s_at	882.21	769.25	889.95	685.58	1751.18	1010.85	795.54	1478.71	1104.3	1681.05	1135.75	1311.81	2208.58	951.02
201332_s_at	79.26	82.05	114.13	45.67	202.16	42.24	72.67	147.08	61.09	107.73	109.33	293.65	87.96	82.34
201333_s_at	650.31	385.4	560.47	70.56	889.43	389.93	779.56	517.9	427.64	485.24	524.83	456.24	681.89	509.35
201334_s_at	2555.34	2504.4	2800.76	1867.37	3137.81	1671.77	2056.01	3419.5	2757.91	1761.65	2016.15	3050.94	1965.85	2556.15
201335_s_at	147.29	105.67	74.02	39.14	110.52	170.86	110.67	81.04	130.17	269.82	98.55	103.11	117.33	288.18
201336_at	3754.07	3892.69	4566.95	4624.36	2917.81	4137.02	3569.2	4946.36	4163.5	4334.66	4632.99	4368.13	4804.72	5872.37
201337_s_at	1242.34	1425.49	1630.52	889.45	408.73	1059.18	1050.79	744.28	762.09	924.5	721.73	960.28	942.87	738.39
201338_x_at	8266.03	9283.42	8368.01	8462.27	10396.84	6391.34	4607.55	11058.19	10081.6	8786.89	5651.61	6537.02	9753.84	7682.73
201339_s_at	3409.26	3278.34	3541.08	2916.11	2281.96	2241.07	2869.25	2259.21	1984.77	1753.5	907.73	2156.67	2289.9	2382.57
201340_s_at	140.89	68.1	26.36	65.6	71.95	239.12	93.46	128.33	131.01	197.53	19.45	109.45	35.74	48.8
201341_at	557.66	1090.57	741.78	1394.11	1307.93	661.06	564.47	807.73	607.74	936.76	259.85	1117.03	763.08	708.42
201342_at	1436.92	1598.28	1454.6	2313.23	1774.33	1505.84	1346.84	1970.17	1797.16	1774.71	1696.31	1383.66	1514.8	1845.85
201343_at	3234.73	2977.93	2725.63	3722.21	2205.86	2238.51	2562.28	3471.82	3043.85	1722.86	1790.32	1452.71	2071.12	2328.74
201344_at	650.64	519.76	402.83	552.69	843.42	561.92	634.86	676.83	481.57	490.38	824.64	611.1	419.57	704.38
201345_s_at	3737.14	4108.88	2572.36	2878.84	1376.81	1761.04	1564.48	3076.68	3061.64	2015.58	2470.54	2192.3	2884.39	2845.2
201346_at	4666.61	2195.62	2115.19	2541.31	2360.26	4128.52	2535.67	2292.12	2401.49	2050.04	3072.98	3325.43	2878.25	2319.74
201347_x_at	1741.1	1860.2	2228.92	3872.04	2539.5	1743.5	1658.24	3608.07	3245.49	3003.9	2874.28	2036.86	1712.09	3897.17
201348_at	4419.14	4880.31	6143.2	6349.57	14100.37	3948.13	5734.15	10974.15	11065.28	10332.24	11122.91	6903.08	10921.32	7271.5
201349_at	589.82	580.7	489.18	910.87	1057.6	671.76	691.28	764.94	761.75	985.25	868.08	859.55	868	799.76
201350_at	2024.54	2368.26	2138.05	1669.81	1783.21	2012.07	1824.73	1467.15	1841.89	2088.48	2372.21	2043.31	1496.26	1506.93
201351_s_at	4541.08	4096.77	4186.03	4014.27	2040.32	2956.95	4080.26	3018.51	2544.03	2297.95	1994.57	2362.78	2360.66	2958.14
201352_at	4252.92	6091.37	5711.01	3040.96	3208.31	5050.6	4081.08	3722.55	3555.07	3013.35	2431.03	2004.36	1998.02	2635.35
201353_s_at	620.98	412.35	476.96	93.08	178.41	697.41	631.54	85	519.46	451.95	768.64	838.49	888	480.47
201354_s_at	156.17	218.46	513.94	240.21	425.3	447.64	309.45	763.36	882.91	798.59	1134.75	846.35	628.98	490.06
201355_s_at	499.91	385.15	443.96	72.39	174.54	430.01	647.81	484.68	882.06	519.39	568.48	608.9	670.97	854.7
201356_at	1636.4	1366.59	1560.45	1756.28	1604.96	2088.04	1898.68	1418.95	1521.32	1595.03	2111.25	1974.84	1882.02	1666.35
201357_s_at	780.15	755.26	830.76	1047.16	697.71	832.94	1220.36	791.21	869.35	834.22	900.71	1087.13	845.55	848.46
201358_s_at	3656.26	2630.97	3160.99	2809.86	3600.93	3624.94	2489.54	3013.67	2565.54	1779.61	2095.06	2326.89	2296.8	1996.49
201359_at	1956.22	1765.38	1582.37	1625.06	1762.63	1516.23	1563.29	1415.29	1503.25	1388.73	1577.25	2325.91	1401.23	1636.85
201360_at	5624.66	5806.89	2766.85	5137.87	5525.22	6698.26	3212.66	6689.83	10489.03	8288.16	5413.72	10929.56	10305.22	7980.14
201361_at	2607.93	1961.01	2106.71	2610.89	2222	2319.8	2581.23	2645.91	3080.95	2525.9	3450.51	2893.02	2644.84	3362.19
201362_at	727.39	759.94	773.25	562.09	422.47	471.19	499.41	542.78	317.76	436.65	348.69	666.8	535.09	358.96
201363_s_at	453.33	852.53	809.19	418.66	190.73	338.45	585.26	401.24	290.08	498.39	327.52	151.77	408.91	418.65
201364_s_at	6099.52	4982.7	6144.93	6569.92	1652.88	3956.99	5361.17	3173.91	3965.4	4596.41	5973.39	4985.5	5070.67	6352.92
201365_at	3926.75	2523.08	2880.27	4499.99	2344.49	3416.17	3850.2	3093.37	3104.58	3759.46	4017.11	3694.93	3822.17	3267.24
201366_at	3566.45	3466.94	3588.97	3061.5	3727.21	4622.17	3325.29	3095.97	2295.48	2020.9	2938	1837.66	1751.37	2379.78
201367_s_at	250.28	165.27	69.98	42.95	159.97	696.31	638.45	221.52	686.58	152.01	526.24	588.1	966.65	244.49
201368_at	1980.26	1744.57	1240.31	957.23	2215.11	2426.3	1640.45	2541.31	2318.74	3248.38	3237.75	3874.55	4015.98	3192.61
201369_s_at	565.32	353.51	323.92	230.02	405.78	654.17	408.77	460.79	751.39	930.95	424.43	925.15	898.69	321.82
201370_s_at	1043.36	1184.26	1376.58	1103.6	947.63	1135.26	1211.13	973.72	747.48	667.03	865.08	406.29	722.69	598.88
201371_s_at	5541.4	6616.21	5235.67	5276.35	3064.26	5230.27	5853.14	4909.74	4493.83	3403.5	2999.63	4597.59	5016.29	3570.16
201372_s_at	342.31	293.32	303.25	392.31	84.92	355.64	137.3	107.37	23.61	132.59	249.34	192.87	27.66	69.31
201373_at	1459.09	1298.49	1888.78	934.98	453.37	1588.91	1136.13	1436.89	1756.92	833.17	3057.4	2761.05	2154.54	2205.2
201374_x_at	13.2	11.68	12.36	14.97	12.02	10.9	21.99	24.23	21.51	41.48	20.07	29.96	60.67	243.83
201375_s_at	6009.11	5705.5	4820.02	4970.81	2983.2	6056.96	4692.06	5042.83	4924.03	3576.58	4410.96	3014.44	3560.07	4421.4
201376_s_at	404.26	552.22	638.03	464.81	361.73	524.71	421.05	438.57	521.18	481.8	553.09	243.66	592.09	635.72
201377_at	485.73	439.06	324.55	384.16	77.65	385.64	158.35	529.62	301.68	400.48	358.9	241.21	379.69	358.47
201378_s_at	1292.81	684.96	1011.48	1007.91	1013.26	1204.33	1392.81	1174.4	1740.7	1407.73	729.96	1303.81	1769.07	1081.32
201379_s_at	727.49	599.25	1023.4	548.34	236.45	677.89	492.5	931.34	1056.35	440.49	669.88	150.45	830.7	1100.9
201380_at	836.88	793.65	729.62	778.8	943.08	696.22	962.59	604.65	614.19	1498.13	814.34	948.03	953.46	788.53
201381_x_at	2956.83	2368.69	2014.49	2408.55	1066.81	2375.98	2138.38	2002.33	1644.25	1123.45	1741.11	1666.98	1424.9	1848.96
201382_at	311.76	219.11	189.09	241.55	207.46	593.4	269.29	183.01	299.25	510.88	308.72	282.94	377.78	386.41
201383_s_at	1609.08	2228.71	2203.24	2054.93	450.14	1262.11	2089.2	863.89	878.92	1397.18	1021.32	1309.27	1194.74	1398.46
201384_s_at	2811.1	3324.14	2234.72	3230.71	1975.38	2036.77	1581.97	2301.69	2367.14	2136.98	2291.13	1417.23	1693.55	2428.15
201385_at	1431.5	1305.76	1255.23	1182.19	1601.22	1937.63	1116.08	1481.7	1371.19	1729.72	837.01	1572.09	1648.16	2443.88
201386_s_at	1419.17	1645.02	1541.95	1138.55	654.88	1740.62	1336.46	1204.25	1055.59	1439.04	847.31	1260.31	1012.69	1070.04
201387_s_at	609.98	1760.44	1075.75	877.01	2045.43	601.81	1577.67	762.77	865.98	1173.13	958.49	3028.5	2476.91	875.05
201388_at	1225.68	1102.69	1070.82	2548.87	1003.6	1447.66	1740.13	1953.05	1915.15	953.8	3514.53	1162.79	1656.07	1613.5
201389_at	722.77	223.2	477.78	613.27	284.49	643.43	838.76	607.51	1045.21	1213.79	1424.12	1098.78	1255.84	762.88
201390_s_at	2402.01	2533.49	2050.66	3466.17	3994.5	2784.85	2491.97	3471.04	3610.59	4290.61	4467.83	1899.45	1944.83	3476.52
201391_at	2786.47	3228.23	3349.16	3871.53	3306.89	2869.54	3542.85	4119.05	3655.96	3912.22	7843.3	3273.44	3532.89	4714.69
201392_s_at	919.49	816.59	899.44	158.1	335.32	1371.07	830.31	709.87	551.4	1007.72	1270.66	659.39	974.5	769.82
201393_s_at	2334.01	2035.62	2876.98	1321.45	1834.05	2682.38	3164.94	988.61	1036.94	1450.64	1803.66	1325.31	2072.51	1276.63
201394_s_at	1134.3	1477.04	1668.07	1896.31	1920.59	1450.65	2074.6	903.02	1060.32	1665.19	916.49	1898.35	1531.58	1898.65
201395_at	1604.94	1959.2	1998.29	2554.85	2441.05	1434.62	1696.05	701.62	1489.82	1362.79	376.94	1966.7	1397.24	1872.77
201396_s_at	542.04	458.82	682.09	751.08	442.69	486.62	252.29	561.71	381.75	498.75	1074.53	648.71	597.3	878.53
201397_at	413.56	149.71	176	367.14	562.49	526.82	336.93	462.42	476.19	523.04	669.25	601.38	340.61	687.85
201398_s_at	1926.86	1579.73	1294.94	1893.8	1609.06	2044.79	2042.34	2660.66	2070.42	2137.86	1085.02	2917.17	3188.03	2904.26
201399_s_at	964.99	961.62	999.54	1098.11	1089.3	747.74	1296.26	633.28	703.85	1254.03	867.85	1612.89	1363.85	1029.07
201400_at	3349.82	4944.41	4038.77	5065.46	4074.12	4332.18	3101.8	4635.52	3823.12	3004.31	5995.59	4177.01	3492.44	5128.92
201401_s_at	102.07	245.2	136.5	116.97	51.13	207.06	216.19	74.63	356.7	60.15	91.92	267.01	393.19	87.97
201402_at	47.57	98.1	56.85	112.74	85.87	50.98	44.58	64.29	94.92	128.91	67.44	108.78	49.34	128.91
201403_s_at	15902.92	16903.25	17289.38	20168.49	16906.22	14654.05	13320.68	17175.07	15948.41	11858.32	16391.5	11399.2	16125.7	17613.46
201404_x_at	1895.87	2643.17	2562.73	1953.05	2732.54	1669.75	1702.67	2651.94	2808.08	5127.95	1718.09	1737.68	1163.21	1582.92
201405_s_at	2239.16	2171.37	2277.02	3657.87	4014.28	1916.92	2268.58	2770.68	2295.22	1634.85	3256.75	2507.18	2814.75	4424.39
201406_at	12465.28	14140.15	14302.56	22527.29	18100.7	16216.99	17854.31	20068.28	18748.13	13351.83	14869.65	11632.46	18301.79	19481.97
201407_s_at	2107.62	3221.51	3073.23	1821.48	2386.65	2435.89	1838.12	2901.98	1784.15	1915.31	1152.03	1085.26	1225.62	1455.13
201408_at	3257.22	4995.64	4501.91	3051.62	2631.8	2912.18	2465.07	3398.81	2435.55	2093.15	2213.96	2149.49	2979.26	3666.93
201409_s_at	3075.31	4257.43	4432.22	3118.63	2158.07	3261.13	2247.19	2769.61	2230.19	2447.46	2103	1724.67	3148.14	2914.69
201410_at	1229.64	1362.56	1488.65	634.25	867.12	1024.39	825.6	901.01	782.11	901.18	1020.42	819.8	860.6	1042.76
201411_s_at	261.84	156.05	708.32	51.36	27.55	626.47	701.5	97.46	550.35	418.49	680.51	271.12	624.98	421
201412_at	845.64	1135.93	971.11	875.6	944.53	1314.64	1261.18	1791.56	1800.58	1270.08	1371.52	1970.72	2147.8	1565.07
201413_at	1692.34	1275.48	1505.74	1481.8	1352.5	1491.39	1761.12	2308.24	1944.31	1771.97	1288.48	1651.53	1628.04	2023.26
201414_s_at	1404.73	1587.77	1720.94	2242.85	1721	1824.46	2265.52	1506.85	1564.17	2068.43	822.57	1791.49	1803.95	1108.47
201415_at	57.9	132.99	85.72	46.3	212.16	74.05	81.78	110.01	575.09	534.02	248.15	208.59	475.16	783.62
201416_at	615.11	274.03	243.48	633.46	610.73	540.79	1074.68	590.1	685.75	414.31	380.39	527.22	694.3	367.17
201417_at	813.57	563.09	396.56	218.78	413.7	1063.95	1005.23	424.45	407.94	401.25	784.15	671.68	657.42	393.54
201418_s_at	35.01	38.08	23.57	57.53	93.29	38.36	51.83	50.18	181.24	143.99	261.87	69.94	145.56	56.87
201419_at	796.61	740.9	1078.89	1394.21	949.39	957.46	1101.29	656	1249.95	1615.01	796.1	1012.05	1203.29	1119.35
201420_s_at	910.97	1440.69	1084.07	1231.99	383.44	696.37	1069.63	1130.44	1244.41	1120.59	1068.92	1262.14	1204.15	2016.24
201421_s_at	1355.47	1815.12	1219.91	1647.08	1560.72	1233.54	1085.59	2169.16	1908.61	1295.04	1445.93	1162.58	759.04	1408.46
201422_at	741.08	1201.43	941.52	1767.87	1580.52	907.22	616.39	1881.4	1475.07	2276.76	1066.74	947.63	2616.58	2499.46
201423_s_at	2845.84	3527.38	3601.94	3301.25	1389.54	2341.02	3067.32	2161.81	2152.45	2280.96	1081.14	2066.94	3029.59	2747.03
201424_s_at	1217.31	1814.62	1952.14	799.16	1174.54	950.49	876.66	906.71	761.22	699.42	295.48	409.79	323.99	435.19
201425_at	9809.44	6498.42	8172.18	6794.3	6355.68	8491.09	9885.82	3721.44	3904.36	2102.82	6208.15	6727.15	2116.57	5969.99
201426_s_at	7428.06	7887.86	6110.71	6877.24	19521.95	16023.89	12690.09	22099.65	27286.2	21657.77	17268.13	30176	34508.21	15770.99
201427_s_at	8394.59	6654.4	6764.69	5736.65	9549.64	8281.28	5301.75	14505.35	11054.14	12300.98	6163.32	9828.52	10790.85	12713.94
201428_at	39.08	38.75	34.57	93.14	110.68	131.52	135.8	220.15	133.07	333.93	205.29	64.46	65.67	166.41
201429_s_at	47245.99	61894.96	59691.64	29596.62	38043.31	52212.27	44181.02	30329.05	35185.72	76579.1	59622.68	63878.61	63496.85	91010.22
201430_s_at	688.66	848.06	1155.52	439.21	566.56	910.45	1307.66	279.98	63.08	979.91	458.78	560.67	656.02	471.71
201431_s_at	1866.93	2584.61	2198.88	948.33	2658.88	3648.45	1922.5	1308.42	1145.21	2266.73	1848.48	3522.64	2829.89	1903.82
201432_at	8404.99	6067.82	8126.49	6946.96	7210.23	8523.66	10057.4	6021.47	5780.92	4970.98	4757.7	6857.46	4398.85	4667.94
201433_s_at	2243.38	2550.78	2575.99	2222.95	1786.16	2197.6	2024.77	2164.1	2085.42	1732.3	3079.17	1716.32	2094.9	2263.07
201434_at	1697.91	1733.75	1501.26	1959.15	1340.5	1351.6	888.5	1268.7	873.41	363.16	839.91	1124.68	1547.45	1263.73
201435_s_at	1428.25	1926.64	1994.27	1629.6	1180.38	1207.84	1921.43	1326.76	1061.57	1119.19	1421.8	1281.97	1260.48	1126.95
201436_at	165.34	186.74	248.35	237.88	176.18	139.09	149.7	292.92	149.13	150.94	234.54	170.19	119.77	103.35
201437_s_at	445.37	563.04	714.53	268.68	271.63	459.39	386.96	767.21	452.22	476.39	268.14	476.17	567.61	365.1
201438_at	6652.66	4732.09	2743.42	3118.73	6269.02	6035.65	3978.59	9053.56	7922.47	13145.8	4147.89	23707.15	19484.55	15641.39
201439_at	1100.88	962.72	1242.38	1513.89	1195.05	1132.1	1458.53	589.79	814.72	842.68	1086.85	1671.04	1068.56	501.92
201440_at	174.34	144.25	294.25	236.23	149.16	152.34	143.03	120.52	124.45	47.45	643.46	110.6	134.96	228.08
201441_at	11389.59	13548.76	12457.98	10066.87	11139.09	10214.05	8938.94	14837.69	12292.1	7890.32	14771.62	11241.85	8743.62	14535.73
201442_s_at	236.48	187.72	124.65	299.03	481.94	181.98	187.75	179.18	141.98	349.64	232.21	351.89	328.96	390.2
201443_s_at	1405.84	868.17	1133.74	891.52	1706.41	1199.57	1041.15	1150.87	1367.73	1413.68	744.77	1575.44	1605.23	1366.81
201444_s_at	1001.17	995.53	998.18	771.13	1290.87	1044.04	1424.64	966	1260.58	982.9	690.89	1616.73	1973.59	1359.36
201445_at	444.44	486.87	531.05	490.36	1270.34	530.23	560.78	564.23	672.35	926.31	777.06	1235.54	1525.21	1013.62
201446_s_at	1256.39	1433.44	1308.51	1141.75	1026.47	1069.7	1288.98	634.54	689.47	1040.46	358.03	967.22	921.4	843.5
201447_at	579.78	641.36	663.95	586.89	763.56	367.53	719.13	551.8	644.54	446.81	364.37	708.01	592.24	731.19
201448_at	868.19	1136.28	969.19	1018.69	649.67	805.71	622.64	470.31	633.28	839.04	642.65	392.2	329.29	473.03
201449_at	570.29	487.08	719.94	610.11	536.19	481.81	607.78	280.39	310.25	690.67	439.18	457.5	254.6	615.33
201450_s_at	294.2	703.64	574.21	272.22	131.49	308.69	425.7	273.3	292.51	250.17	37.51	39.71	140.19	116.06
201451_x_at	27.21	21.76	20.23	111.98	15.75	32.07	22.54	41.64	34.17	68.05	62.22	51.19	51.42	43.36
201452_at	195.86	129.2	290.02	82.76	54.22	19.13	51.24	191.12	333.05	276.33	111.73	60.73	80.23	483.27
201453_x_at	6691.14	5688.15	8432.48	6537.3	5227.6	5342.61	6508.73	7644.25	7667.27	6900.89	5485.24	4186.21	3733.35	4377.47
201454_s_at	3591.1	3140.31	3150.34	2112.74	1299.39	1579.1	3021.88	2584.44	2475.63	1888.14	1448.91	947.76	1147.04	969.51
201455_s_at	2955.88	2797.69	2822.91	3052.61	1783.47	1869.66	2385.49	1488.73	1741.18	1956.98	2876.8	1474.67	1765.18	1822.88
201456_s_at	504.29	613.34	693.41	565.61	562.45	752.78	619.72	584.82	445.71	352.26	326.86	589.31	408.03	441.91
201457_x_at	1439.13	1226.49	1520.03	1370.75	1154.7	1276.73	1698.62	1022.53	1091.83	1259.49	953.84	1024.53	1349.98	1180.1
201458_s_at	664.76	674.77	1062.13	823.85	509.21	638.36	887.03	412.67	508.02	442.05	435.41	784.39	1245.36	743.79
201459_at	611.45	842.27	532.62	700.29	280.47	1576.88	185.77	1199.81	1147.47	133.32	2302.18	236.58	1108.07	1291.23
201460_at	3209.34	3969.19	3607.16	3165.16	2566.51	2902.55	2385.26	3303.96	4644.55	2853.53	3823.07	2381.2	3578.67	2964.61
201461_s_at	1165.95	1117.71	1213.99	1317.16	376.4	880.84	1358.24	500.51	628.37	691.25	761.22	649.12	1173.66	665.05
201462_at	90.79	131.57	39.16	88.47	113.59	609.03	272.5	448.02	423.42	561.52	335.69	664.68	829.78	401.91
201463_s_at	1656.89	1835.56	1442.87	1433.78	1560.71	1776.64	1674.16	2224.22	1730.6	1863	2215.85	2045.23	1816.13	2346.68
201464_x_at	8666.53	4788.13	3085.31	6245.4	8056.09	4326.84	3390.33	3639.8	3288.31	2980.91	5045.63	2204.49	2511.19	3263.44
201465_s_at	1862.63	332.56	158.54	507.24	115.02	1318.08	478.44	448.7	296.29	70.46	130.45	64.46	82.03	380.07
201466_s_at	993.19	496.48	407.29	1179.12	885.54	621.51	429.12	609.89	620.87	592.59	1062.74	408.49	546.33	544.91
201467_s_at	43.65	156.23	26.24	43.95	91.43	26.56	30.27	96.14	144.17	47.63	117.24	89.45	94.9	81.03
201468_s_at	614.36	663.77	610.38	803.95	897.03	718.27	1494.1	574.35	932.5	791.58	1249.71	1327.77	1256.35	988.88
201469_s_at	280.55	507.75	535.55	357.26	334.17	395.04	396.16	289.35	330.92	655.03	353.55	444.68	743.85	485.82
201470_at	4064.37	3922.61	4130.12	3659.43	5366.86	1838.81	2414.21	5982.69	4976.88	3455.85	5237.66	3788.44	4723.44	3229.36
201471_s_at	7049.5	6896.21	7372.97	7697.35	8044.08	8720.04	9542.4	6439.83	8045.59	6057.82	9316.04	6213.66	5003.62	5911.04
201472_at	5844.9	7504.33	6894.42	6975.16	4184.23	5134.63	5152.68	5937.15	5174.22	3053.71	3113.01	3018.14	3104.81	4558.78
201473_at	1929.79	539.34	519.58	732.1	1807.9	1254.7	827.23	1114.48	1179.7	529.7	1616.57	381.96	1820.12	963.8
201474_s_at	42	352.61	280.48	545.89	808.42	717.3	121.59	666.51	457.7	456.35	1021.58	179.56	530.19	991.11
201475_x_at	2054.37	1964.29	2051.67	1799.33	2512.71	1976.4	2227.24	2153.97	1547.25	2256.93	2594	1999.72	2598.8	2245.74
201476_s_at	729.08	936.72	840.27	1086.83	749.84	675.59	960.01	687.36	449.29	779.89	422.37	692.83	767.8	794.08
201477_s_at	999.28	813.2	767.7	1065.99	1620.53	1419.06	863.89	908.25	460.04	850.9	1066.78	919.13	783.35	793.38
201478_s_at	358.18	503.75	593.1	358.11	636.45	438.64	436.11	435.09	604.61	776.7	540.03	771.26	759.88	679
201479_at	1256.16	1420.12	1337.11	1673.07	1144.65	1656.96	1461.42	1367.84	1422.75	1188.63	1325.67	874.38	1415.3	1516.86
201480_s_at	778.63	1190.16	1197.56	1332.34	1069.64	1313.06	1166.82	1016.67	1347.54	1366.91	1334.9	1683.42	1588.85	1846.26
201481_s_at	66.67	80.42	72.34	109.36	192.43	71.45	77.76	85.46	73.31	85.87	54.55	97.98	153.94	143.26
201482_at	139.42	499.52	230.21	292.3	186.21	124.64	98.3	669.15	741.98	322.13	755.59	403.13	684.23	467.73
201483_s_at	1513.51	1354.58	1134.69	1300.5	849.8	737.78	884.3	868.56	619.54	688.86	843.22	835.15	1078.45	856.74
201484_at	1624.49	1782.28	1944.45	2328.39	1868.41	1680.23	1285.25	1249.17	1493.27	1396.89	1224.91	1391.86	1292.97	1915.29
201485_s_at	2284.15	1794.44	1829.69	1428.4	235.64	1800.94	1393	2260.46	1914.44	1499.48	383.57	1155.11	1556.37	852.29
201486_at	2379.34	2428.43	2212.91	1768.3	465.27	1764.82	1237.8	2631.6	2938.88	1354.05	702.08	1001.21	1246.97	894.92
201487_at	1190.43	613.15	545.93	658.02	676.54	1012.83	459.65	1114.84	914.1	1039.6	840.44	1755.87	1642.73	1179.6
201488_x_at	3204.34	3569.41	2434.62	2407.05	2621.25	3238.66	3728.66	2742.99	3157.54	2496.76	1984.51	1709.05	1618.92	985
201489_at	2352.59	2683.33	3456.03	1526.32	500.26	2620.34	1251.73	1490.04	1572.77	1279.14	1996.64	1097.92	683.06	1759.57
201490_s_at	2105.77	2246.5	2940.05	2232.07	700.07	1765.91	1812.87	1401.14	1684.01	1206.73	1322.61	1494.34	1379.6	1386.05
201491_at	2270.08	2191.99	1916.9	2407.86	1667.9	1766.25	1826.39	2566.19	1927.15	1844.5	2023.64	1651.39	1701.97	2072.41
201492_s_at	32849.76	39576.97	35650.08	19474.16	33978.44	39672.52	32276.67	15616.35	25736.11	52555.78	43658.86	49691.71	59447.54	82099.95
201493_s_at	1163.31	1269.85	1306.82	1279.39	779.17	1231.01	1225.93	930.17	633.32	981.97	893.69	924.44	896.48	1163.72
201494_at	1122.05	588.73	549.81	246.01	1053.91	2003.19	951.18	1064.72	818.15	1480.5	1814.1	2370.78	2737.1	1632.68
201495_x_at	26.15	36.78	31.16	17.45	28.1	51.81	31.65	24.54	31.15	64.78	25.8	35.3	56.76	40.59
201496_x_at	83.21	96.8	294.21	32.51	136.39	445.7	191.87	58.97	55.9	240.06	635.59	234.66	648.57	86.74
201497_x_at	341.32	84.6	1579.41	142.71	199.5	2942.17	275.74	193.82	482.51	195.77	3209.49	1239.09	1749.65	1559.71
201498_at	1831.46	1403.71	1455.45	786.55	1046.02	2195.86	1909.7	1828.24	1593.65	1016.2	1809.19	1084.28	1276.39	943.5
201499_s_at	2382.28	2738.13	2732.85	3213.08	1998.44	2557.54	2814.2	2612.94	2646.18	2508.83	3961	2835.07	3280.55	2721.33
201500_s_at	2537.1	2852.56	2973.55	1648.62	3428.14	2326.39	2847.42	3038.1	2509.87	2653.29	3551.05	2078.95	2204.6	2214.58
201501_s_at	2485.72	3139.14	2820.26	3796.09	1546.93	1635.17	1450.28	4509.6	3605.96	2132.33	1936.74	1736	1461.05	2352.69
201502_s_at	2306.15	3432.37	2054.56	4297.24	4544.29	4156.09	1724.92	1980.67	2546.72	1958.74	3114.37	2475.71	2327.41	1697.76
201503_at	1917.3	1455.31	2292.88	1764.14	1153.69	1970.24	1543.64	1730.06	1574.98	1830.82	3024.92	1543.79	1720.79	2544.72
201504_s_at	501.73	568.73	244.14	169.74	89.16	104.07	497.91	98.56	305.81	83.91	152.15	384.1	456.22	129.8
201505_at	827.46	442.25	287.72	233.96	348.75	983.43	506.13	383.2	355.48	201.49	494.6	1198.95	681.69	702.38
201506_at	1493.3	1492.5	1184.47	1022.57	1864.92	2139.32	1267.11	2784.56	2787.37	2465.06	2495.28	3794.44	4899.69	2565.24
201507_at	1944.78	2004.93	2101.85	1691.86	2612.36	1989.24	1257.1	1497.8	1710.04	1559.3	1676.07	1451.89	1167.41	1499.88
201508_at	1122.93	930.86	830.88	1498.99	2117.03	2030.04	1045.09	865.43	2080.5	1959.49	1556.18	1726.46	6066.83	1602.83
201509_at	586.04	470.69	608.89	550.2	819.53	546.18	641.58	563.44	481.37	896.33	476.76	611.4	475.43	586.87
201510_at	237.13	111.14	114.15	146.88	99.5	261.94	340.19	195.53	172.23	520.03	40	469.12	338.65	305.39
201511_at	869.58	1233.39	1087.11	1252.47	431.65	693.2	912.96	613.17	847.54	1083.94	1166.19	744.18	829.52	1063.25
201512_s_at	1919.48	2090	2555.46	1953.91	964.58	1337.88	1778.01	973.03	1021.28	1193.2	704.97	944.72	779.54	774.78
201513_at	475.88	654.54	528.65	778.36	628.07	511.9	426.18	456.47	459.15	580.63	431.28	471.51	467.95	559.84
201514_s_at	2369.67	1961.62	2075.46	2476.77	727.82	1556.05	2377.29	1350.28	1235.1	1672.15	1620.48	762.2	994.27	1107.44
201515_s_at	2209.86	2366.14	2369.84	1968.35	1640.84	2036.53	2274.7	1971.71	1855.84	1677.88	1955.84	1526.81	1660.64	1966.31
201516_at	1468.71	1876.69	1819.67	1408.23	1436.26	1866.8	1185.9	2068.08	2437	1760.91	2042.07	1086.64	1854.58	1740.79
201517_at	1031.89	766.58	966.66	1452.12	1163.46	769	852.54	1312.15	1151.8	968.63	1025.94	1469.65	1014.67	1464.41
201518_at	2027.25	1697.62	1613.05	1861.55	1586.26	1749.98	1668.55	1823.57	1551.41	1728.78	1646.49	1594.93	1434.37	1797.63
201519_at	4418.08	3690.77	5058.75	3938.26	4177.23	5362.27	3985.24	3069.59	3151.9	2792.78	5251.52	3926.33	3171.16	3494.32
201520_s_at	5781.64	9609.53	7420.29	5224.77	2452.04	4560.08	4763.53	6919.23	7950.82	5545.47	5862.38	3136.71	5236.03	6058.23
201521_s_at	501.63	576.22	364.26	647.9	71.39	239.35	297.87	288.36	437.47	395.37	283.09	492.74	142.09	184.35
201522_x_at	6905.83	8583.42	6906.84	12907.05	7576.75	6083.25	4559.06	10942.73	11949.37	8415.33	10436.38	8792.07	10433.37	10474.83
201523_x_at	2166.79	2700.72	2813.93	2528.17	1832.14	1251.94	2403.45	1886.12	1425.73	1761.38	2028.9	2042.39	1866.9	1771.14
201524_x_at	2827.59	3268.97	3094.37	2879.6	1913.55	2673.35	2969.22	2524.92	2453.14	2922.64	2736.25	1796.51	3219.69	3078.53
201525_at	7324.48	8338.66	9224.17	20568.51	42433.14	20347.81	11059.36	13988.21	31848.84	10568	11487.17	17024.73	6145.85	8807.13
201526_at	1006.64	1633.97	1518.38	2712.81	2015.67	1152.93	1239.82	1801.57	1757.27	1881.96	1958.09	1685.68	1480.81	2071.89
201527_at	3354.16	4736.35	3885.16	2794.44	3857.01	3736.57	3804.32	4418.36	4334.17	5161.66	5356.31	3745.44	5007.18	4710.07
201528_at	1741.9	1353.51	1624.28	1684.4	887.1	1955.68	872.62	1301.41	1102.81	1022.89	1005.64	991.14	1002.58	1206.15
201529_s_at	1099.14	1186.17	1091.17	2181.88	776.76	1212.7	1135.78	924.84	1057.92	1774.6	843.41	986.19	1257.52	1337.46
201530_x_at	3398.91	3259.83	3524.87	2719.86	3481.89	4020.91	3766.43	3660.69	3799.62	4170.6	5563.65	5017.53	7569.58	5934.89
201531_at	2197.9	252.42	267.83	296.19	1825.64	1605.71	684.17	1366.93	1793.58	2204.5	2117.52	954.14	2569.57	1534.47
201532_at	3869.75	3656.08	4065.07	4919.9	2330.07	3367.78	3641.38	3812.39	3088.84	2296.77	2617.02	2154.4	2226.3	2583.63
201533_at	1715.35	1384.88	2212.39	2154.13	1354.76	1731.35	1479.93	2527.91	1933.92	1350.4	3324.76	3166.18	1929.31	3848.97
201534_s_at	1331.22	1064.13	1315.16	433.03	358.5	569.19	716.7	575.44	474.28	742.37	367.68	764.85	477.76	261.18
201535_at	3558.51	3134.62	3430.25	2894.68	2629.83	2841.23	2953.63	2612.68	2281.74	1838.98	1843.59	1721.6	1572.36	2313.47
201536_at	6619.68	10051.77	9267.08	5388.09	5298.75	4562.87	4202.3	4866.81	4974.4	3316.02	7487.3	3119.81	4856.32	3088.3
201537_s_at	2546.1	3940.08	3420.58	2553.81	1259.71	1335.67	2991.42	911.62	1289.56	1479.26	1660.2	728	1771.1	908.78
201538_s_at	2051.91	2438.12	2405.66	2416.79	661.15	1157.39	1506.29	725.11	1109.73	1062.23	1437.7	545.57	1305.26	1214.61
201539_s_at	39224.85	52900.96	51578.53	36106.88	20727.7	37203.89	34014.9	32452.67	35491.83	55073.67	46866.61	43890.66	47745.9	43760.5
201540_at	39241.99	47425.56	48735.66	33334.8	47396.18	40454.34	35110.11	26349.11	33792.59	63120.96	51133.65	68776.77	69934.55	102181.88
201541_s_at	524.27	585.95	880.57	1088.96	862.65	785.17	743.67	1071.51	890.78	1261.06	1183.28	943.27	553.56	1179.03
201542_at	1283.33	1432.5	1312.83	1551.17	1387.53	1369.72	968.51	1872.14	1423.08	1402.09	1090.23	1568.02	1274.93	1382.12
201543_s_at	565.13	698.33	638.54	723.7	404.72	627.15	348.17	945.04	1122.07	1084.77	969.4	1177.83	1164.62	981.66
201544_x_at	3781.56	3855.57	3846.82	3605.96	4199.66	3543.41	4900.61	3508.31	4385	4010.92	3482.56	4111.02	4767.8	2978.17
201545_s_at	622.12	735.13	821.78	1010.79	863.12	736.77	811.63	619.38	529.88	1120.94	624.35	556.04	829.71	1035.66
201546_at	2026.39	2028.99	2378.48	2458.47	1359.44	1771.93	1604.1	2058.86	1944.73	1941	2876.83	1224.05	2442.95	1753.77
201547_at	171.89	169.92	29	81.82	71.31	140.69	273.6	56.24	32.57	233.47	24.69	441.66	377.9	467.28
201548_s_at	311.4	239.25	360.51	75.85	468.93	369.63	258.39	419.83	341.71	533.64	505.41	297.56	609.72	400.65
201549_x_at	558.37	371.77	530.09	371.86	445.14	602.44	584.2	345.27	402.38	610.96	624.1	1047.24	694.81	584.38
201550_x_at	7795.34	7391.41	6098.47	9758.07	13999.99	14328.99	9724.57	11615.64	12831.46	14309.31	19729.61	19744.48	29939.13	24848.19
201551_s_at	716.24	673.5	844.76	617.62	220.7	632.4	994.31	255.94	300.66	979.4	1082.01	1059.65	1721.96	347.4
201552_at	1287.35	1174.04	1173.71	1094.28	829.05	1570.15	1307.01	1842.63	1764.12	1606.76	1762.87	1672.06	2349.4	2660.09
201553_s_at	4783.46	4826.82	3896.09	3023.35	5242.21	7533.91	4320.52	7680.28	6223.87	4758.94	7760.81	6513.4	8495.27	7437.69
201554_x_at	15715.5	16947.73	17681.66	14005.55	11441.45	12545.6	13270.6	15083.73	14705.84	10884.66	23668.41	11863.55	17124.95	13089.48
201555_at	493.48	844.03	809.54	849.37	1006.92	868.63	873.1	819.49	789.83	1158.66	752.06	946.04	843.89	1017.16
201556_s_at	539.37	710.75	702.85	1508.86	991.31	1289.37	1274.56	583.64	916.45	705.61	731.21	963.46	803.07	450.05
201557_at	765.53	534.39	933.73	1286.19	949.57	994.53	1154.23	576.44	968.63	779.99	629.66	608.95	804.63	519.18
201558_at	567.32	506.16	416.85	489.58	555.57	731.14	556.25	303.23	566.13	467.63	769.19	677.39	584.04	577.41
201559_s_at	1273.33	1533.77	1187.66	1031.15	1090.07	1134.06	1359.67	922.14	1273.84	1534.81	796.27	501.59	639.02	745.68
201560_at	895.56	667.13	341.84	489.3	882.19	1042.26	972.34	3022.18	2602.21	2448.45	1638.11	2517.89	3711.03	2079.37
201561_s_at	1185.08	1286.19	1212.4	462.35	729.42	1832.93	1308.51	1408.62	1514.24	1498.61	1413	2163.71	1678.54	1560.04
201562_s_at	461.26	420.77	501.25	607.4	787.43	545.61	844.44	413.42	513.85	583.4	449.76	691.99	734.68	561.5
201563_at	422.34	363.54	293.43	417.36	428.92	340.61	382.61	359.31	429.69	515.88	264.3	441.74	576.85	511.65
201564_s_at	77.43	98.81	63.48	38.22	55.9	94.36	173.5	231	189.14	224.78	527.46	108.27	192.45	200.99
201565_s_at	540.3	624.46	507.43	359.06	784.37	1041.4	594.81	1077.88	1290.07	1010.37	539.56	746.67	1399.18	853.87
201566_x_at	534.78	757.13	565.89	271.94	961.55	670.19	442.64	689.66	660.05	491.75	533.09	698.59	364.57	215.54
201567_s_at	2998.2	6658.25	7018.81	3293.1	2939.87	2350.96	3175.53	2476.17	2289.87	1958.06	896.41	2225.98	2712.19	1845.42
201568_at	19205.65	23642.33	25135.7	27685	19573	13683.58	13390.07	34695.79	36084.17	24922.97	23183.29	17956.23	12938.59	35748.37
201569_s_at	1764.33	2076.43	2318.71	2130.98	1254.77	1461.55	1405.51	1279	1397.92	1286.09	1387.81	682.14	587.23	1027
201570_at	4312.8	4738.01	5328.33	6667.46	3317.26	3924.43	4285.79	3816.57	3883.88	2865.01	4072.31	3213.01	1995.94	3820.46
201571_s_at	738.58	788.2	717.87	718.9	750.43	619.22	578.96	735.53	549.02	372.4	447.83	764.97	778.01	748.21
201572_x_at	790.06	841.1	631.64	686.81	910.09	742.24	901.75	920.03	821.33	723.6	970.82	1468.45	1247.99	1054.03
201573_s_at	1557.04	2162.04	1963.03	1878.46	1514.43	1323.49	1373.77	1666.02	1819.2	1651.6	1444.29	941.56	1571.33	1074.73
201574_at	1474.42	1744.12	1417.36	1345.3	1391.37	1189.47	1394.86	1515.75	1570.88	2087.27	1155.84	1413.92	1074.86	1722.71
201575_at	1610.4	1522.09	1369.65	1456.45	2355.53	1694.03	1171.4	1547.17	1696.24	1162.77	1282.91	792.31	946.11	1322.17
201576_s_at	1072.62	767.94	823.02	979.57	1531.89	803.77	1040.02	858.13	972.18	1382.67	1141.48	853.83	1581.61	936.92
201577_at	1200.52	1444.34	1494.93	1562.42	1313.39	1415.91	1353.99	2268.89	1757.2	2099.73	2335.08	1454.12	2929.55	2015.53
201578_at	1152.15	1221.99	1306.67	331.32	1117.95	1312.57	1726.86	549.6	658.5	1325.3	811.93	1379.91	1479.63	2120.34
201579_at	557.03	501.43	448.99	541.94	939.84	784.95	1087.63	1007.96	798.68	957.18	864.29	1510.43	1613.52	1551.41
201580_s_at	1666.13	1241.29	1464.16	1062.22	1529.8	934.05	1783.1	1172.77	824.78	901	1175.97	1225.67	846.96	756.91
201581_at	2715.48	3266.07	2954.66	1967.9	2222.57	2380.19	1867.84	3524.45	2467.75	1894.14	1679.02	2528.09	2385.51	1839.84
201582_at	107.68	54.36	62.89	38	75.18	54.68	83.83	47.24	119.59	69.96	296.29	32.72	249.3	23.8
201583_s_at	758.65	612.79	565.01	835.4	1439.54	602.85	842.72	471.18	642.22	552.62	507.93	926.46	846.73	682.97
201584_s_at	689.27	616.21	589.42	681.87	929.27	720.95	780.41	714.07	674.78	1227.93	1214.38	974.04	1192.32	984.53
201585_s_at	814.48	928.07	721.4	635.16	709.65	1119.8	862.98	1011.57	1339.81	1082.2	821.95	908.91	1164.17	823.66
201586_s_at	1304.94	1133.52	1144.3	857.55	690.94	2127.72	1395.13	1003.98	1047.64	530.91	980.9	684.42	1567.53	1046.57
201587_s_at	972.42	1521.81	1267.21	412.91	466.92	1092.93	598.1	2835.62	3384.17	2295.15	1429.59	1362	2758.52	2063.61
201588_at	7160.18	6265.36	6129.77	5658.29	6912.39	4837.08	5658.74	6589.23	5482.19	5302.87	6187.91	5141.96	4960.16	5919.81
201589_at	662.39	360.29	570.91	361.85	363.54	712.33	833.35	390.98	444.97	368.22	369.49	421.97	752.28	433.8
201590_x_at	5663.42	4264.67	3410.94	4950.94	10019.02	5181.28	4977.73	11300.61	12297.93	12085.97	10707.46	12656.58	19144.96	15059.29
201591_s_at	1292.25	1326.86	1194.42	553.6	1372.02	1535.72	2488.61	719.38	1335.23	1846.77	1437.51	1760.45	2247.53	1934.29
201592_at	7978.92	6651.54	5999.58	7670.85	5189.24	5936.22	5471.67	7946.83	7575.6	5118.97	4471.16	6223.48	6270.92	6809.93
201593_s_at	2214.09	1611.67	1598.53	1528.07	893.72	1945.81	2122.32	1967.71	1783.65	1436.48	851.8	1263.43	1492.22	976.57
201594_s_at	913.85	1069.49	1123.25	1006.15	1405.13	1090.39	941.99	870.78	700.96	1576.57	864.08	921.45	1377.41	1378.79
201595_s_at	1491.97	1940.78	1908.72	1400.28	1112.94	1652.91	1492.76	1559.08	1353.99	1080.97	818.46	1098.53	1118.29	1501.71
201596_x_at	412.91	348.63	496.68	465.34	527.93	544.82	351.06	409.25	466.33	610.05	545.86	230.86	554.99	385.38
201597_at	5228.06	5730.81	5159.51	5394.52	5689.84	5527.94	4256.14	8696.59	6857.66	7984.23	6353.19	5608.47	5652.12	7780.17
201598_s_at	1105.68	1208.33	1179.08	1171.55	1122.54	1289.81	1182.53	1236.62	1634.43	1711.31	1272.33	1190.56	1579.99	1656.84
201599_at	3078.38	2087.03	1761.84	2099.7	1815.17	2481.57	1615.03	2756.25	2106.44	1371.97	1357.3	1870.77	1550.57	1920.77
201600_at	14075.7	17381.86	15125.06	13730.43	10447.21	12960.72	11691.64	14359.25	13989.6	9228.3	16177.59	9414.31	8407.15	14073.49
201601_x_at	611.03	2029.4	1346.53	1244.22	3847.66	2439.87	2093.09	2429.66	1887.87	2868.24	4438.57	3738.58	5230.48	4061.35
201602_s_at	371.63	234.94	300.88	37.2	52.77	452.81	329.99	341.45	366.65	70.3	41.81	143.7	223.77	100.01
201603_at	501.29	571.27	469.46	739.14	435.65	656.36	451.62	653.25	442.43	435.92	370.75	704.56	466.3	490.24
201604_s_at	518.34	642.98	551.14	734.1	216.89	719.95	631.9	386.37	331.57	423.34	280.06	365.49	709.82	448.62
201605_x_at	369.08	661.46	655.61	850.78	1502.17	882.84	836.12	1010.07	1082	1042.57	1474.58	771.75	1552.09	1022.57
201606_s_at	1606.98	834.05	1095.59	1362.13	1083.44	1254.38	1101.22	1168.03	1014.24	1123.39	882.67	909.65	921.01	599.92
201607_at	1122.51	782.26	945.02	900.91	733.67	1331.88	1202.36	459.82	582.28	829.87	912.72	702.22	727.79	714.13
201608_s_at	821.58	775.28	775.71	692.09	802.5	759.81	930.91	562.34	652.01	1060.83	949.41	1134.29	1057.33	1144.57
201609_x_at	2220.36	2625.9	3069.08	1930.91	2144.55	1328.36	1636.28	3057.45	2660.45	2962.73	3428.07	3482.24	6890.87	2231.44
201610_at	27.21	28.19	11.59	70.04	44.74	32.21	15.4	45.58	38.29	30.95	46.61	42.79	31.06	212.95
201611_s_at	1252.26	1131.51	605.03	1272.87	1076.93	705.58	1166.65	1858.24	2357.42	2802.8	1897.06	2619.03	3839.24	1382.28
201612_at	4519.43	4673.38	4113.21	4178.74	2384.97	5371.75	3717.66	3442.92	3887.16	2681.08	3049.62	2750.42	2039.92	2471.06
201613_s_at	39.78	47.7	21.42	398.58	113.86	30.67	35.39	262.53	60.67	119.43	110.25	58.69	29.69	122.62
201614_s_at	424.34	108.05	304.36	51.8	64.61	289.28	126.83	52.68	105.08	148.66	126.2	311.62	525.98	371.31
201615_x_at	616.47	614.61	481.31	220.71	501.35	363.78	343.37	711.99	603.86	679.76	504.52	684.62	427.51	456.31
201616_s_at	667.74	680.52	582.22	191.94	463.66	1480.03	773.52	468.24	561.4	999.81	180.17	818.3	884.93	485.53
201617_x_at	424.24	500.75	638.61	364.81	584.22	515.72	537.33	343.85	367.75	850.93	217.38	484.1	795.02	395.75
201618_x_at	944.02	674.77	685.29	1090.04	666.85	920.49	1036.86	1337.81	1265.08	1463.84	1697.86	851.68	1365.15	1237.93
201619_at	7777.32	8559.22	10678.21	8401.33	5108.41	7959.42	7298.43	8476.19	10466.83	7006.06	3035.93	4219.38	5915.9	6239.97
201620_at	154.16	319.36	364.78	272.48	312.56	223.1	228.75	781.74	761.13	825.79	136.77	921.16	389.29	630.47
201621_at	94.92	184.1	123.71	143.04	394.52	265.21	120.7	528.3	1019.05	885.65	356.15	923.8	637.58	239.34
201622_at	819.46	847.44	865.48	845.57	1204.74	1247.55	914.46	1613.92	1645.86	1287.2	2274.76	1601.38	1805.43	1818.95
201623_s_at	5697.59	5802.27	6017.03	5104.39	3619.28	5501.61	5150.9	5017.74	4438.3	3545.05	1599.84	1862.23	2108.95	2788.67
201624_at	1031.77	1443.66	1373.28	600.03	1329.5	1055.63	812.1	1630.4	1185.16	662.94	689.79	743.49	503.97	678.51
201625_s_at	218.39	182.24	208.89	216.3	290.2	158.75	265.49	287.73	290.11	190.59	84.18	115.49	117.51	322
201626_at	500.12	242.77	311.2	432.14	339.56	328.78	428.36	340.43	320.37	293.91	343.63	495.84	618.81	793.19
201627_s_at	500.65	581.71	486.93	532.91	758.23	1150.12	788.08	498.46	391.36	682.11	686.01	920.97	846.66	808.63
201628_s_at	4233.44	3633.8	3543.63	3427.66	3724.01	4749.86	3939.05	4204.58	4351.59	2730.61	5379.95	4019.31	3966	4483.7
201629_s_at	515.21	641.13	550.51	797.76	69.25	302.3	158.9	528.39	250.86	226.94	89.23	246.59	237.75	237.99
201630_s_at	2576.19	2280.56	3069.33	2252.92	2443.64	2479.28	2855.54	2504.33	2385.34	2480.35	1910.68	2602.51	3190.1	2368.83
201631_s_at	628.6	382.63	844.21	471.05	570.94	724.7	888.74	656.28	568.02	1135.76	586.16	758.71	1493.11	637.38
201632_at	1418.78	1755.24	1830.44	1217.88	1138.28	1398.61	1767.02	1335.56	1181.85	1245.81	1237.55	886.69	1249.77	666.9
201633_s_at	454.66	493.05	755.09	731.08	655.66	531.91	741.81	605.91	598.52	763.04	428.52	755.28	665.32	658.72
201634_s_at	242.24	232.49	569.17	555.65	357.04	294.31	302.17	294.14	346.34	257.98	511.2	436.35	285.68	292.01
201635_s_at	12012.34	10080.42	9523.59	5857.51	2092	8347.75	10180.69	4817.48	3136.22	2105.42	2051.88	2561.43	2550.07	2636.92
201636_at	6942.45	10146.41	9287.74	10595.94	8796.38	7196.27	7008.12	8031.62	5261.92	6065.81	9024.87	6665.13	5672.96	8983.01
201637_s_at	8686.48	9144.78	7356.31	8440.02	5719.37	7403.23	7597.02	9037.35	7557.77	5882.32	5725.64	6140.75	6462.12	7034.64
201638_s_at	171.24	52.75	119.54	99.15	379.82	43.63	85.05	127.26	262.58	486.95	705.62	280.33	86.42	346.14
201639_s_at	298.11	370.31	273.88	546.62	649.2	406.68	403.08	310.89	532.54	212.08	240.92	100.86	801.85	145.05
201640_x_at	934.87	798.16	822.78	912.21	451.98	616.86	835.09	803.35	1215.44	581.53	1070.31	567.34	924.43	941.13
201641_at	84.86	607.41	204.16	318.73	140.07	204.69	65.31	265.07	314.4	177.09	942.18	955.55	769.11	1144.18
201642_at	2310.83	2266.76	1666.51	2501.07	2496.09	1893.98	1505.03	2181.07	2338.14	2262.24	2836.82	2639.54	3411.74	2696.82
201643_x_at	1854.83	2411.32	2161.88	2382.6	2603.69	2185.79	1906.12	1439.5	1606.12	2225.63	2702.97	1956.99	2018.78	2182.29
201644_at	143.42	160.38	168.63	177.36	445.1	142.12	178.31	158.33	441.24	236.89	173.94	73.16	246.58	655.46
201645_at	139.26	97.94	25.14	29.18	81.46	267.91	310.94	671.04	557.11	131.78	98.35	460.3	748.05	354.52
201646_at	2488.59	1958.99	2143.65	2457.48	1275.67	1965.3	2609.01	1756.76	1948.38	2259.71	1650.46	1541.67	1454.32	2046.31
201647_s_at	2003.35	1926.26	1597.6	1126.44	1016.77	1318.36	2000.55	956.86	1258.97	1237.49	1446.62	999.08	867.29	664.94
201648_at	3273.41	5074.92	4192.09	2516.56	2541.91	2810.52	2774.97	2853.67	2603.33	2324.57	2142.3	3072.83	3427.34	2850.87
201649_at	813.14	941.41	438.81	977.46	1285.11	1372.3	819.88	1050.2	972.15	1739.5	1320.78	1301.14	1199.3	1855.95
201650_at	19.88	10.15	13.04	41.59	43.33	34.51	19.65	33.12	35.19	58.64	44.93	158.06	71.06	55.03
201651_s_at	1515.63	1695.55	1789.03	1718.09	1655.97	2007.18	1661.82	1603.68	1668.05	1471.92	1966.93	2237.85	2032.46	1359.94
201652_at	5732.39	4468.56	4516.82	5570.77	2962.86	3203.18	3007.68	6104.25	4298.67	2312.9	1943.55	2065.74	1770.73	2970.54
201653_at	2711.36	1574.49	2547.34	2091.14	1300.19	2432.75	2067.82	3133.92	2425.85	2069.49	1770.85	1575.04	2327.7	1263.72
201654_s_at	554.64	524.04	403.5	336.56	231.77	625.5	1045.06	332.99	358.82	535.12	313.42	946.84	823.4	405.11
201655_s_at	1874.65	1111.15	802.88	627.54	1048.21	2545.78	2540.35	990.68	1486.82	1392.39	1978.82	3363	3425.66	2429.96
201656_at	1417.43	894.84	1441.21	410.5	840.48	1595.79	458.92	1111.74	695.65	422.15	522.38	467.45	458.49	501.56
201657_at	390.83	338.38	470.8	342.87	294.76	239.68	281.94	322.76	251.18	260.72	73.77	211.58	186.03	253.38
201658_at	1506.19	1755.28	1978.68	1414.31	1745.25	2060.97	1771.64	1244.05	1058.93	1411.87	1016.93	1567.32	1489.98	1591.12
201659_s_at	1623.23	1501.41	1679.11	1458.45	1097.07	1149.58	1337.16	1396.17	1111.45	1242.28	929.57	1062.94	1057.09	994.47
201660_at	1938.64	2025.07	1836.93	2017.55	1468.93	1746.73	1841.41	1735.34	1932.43	1464.27	1714.31	1550.64	1570.13	1664.36
201661_s_at	2040.66	1842.6	1845.59	1257.85	1287.69	917.4	1577.79	1766.42	1323.44	926.35	1417.98	1678.76	1497.43	538.69
201662_s_at	1440.46	1329.83	1562.3	1201.41	959.92	993.41	1356.06	1515.81	1569.27	1154.31	901.19	1183.9	928.4	577.71
201663_s_at	364.82	347.42	391.66	359.61	234.88	538.96	600.7	275.21	281.86	569.66	304.65	580.86	682.76	388.7
201664_at	525.25	404.43	636.31	585.88	450.43	494.73	349.44	516.89	468.15	331.13	383.94	472.18	745.91	822.05
201665_x_at	12853.29	16687.72	13801.3	21177.62	20477.48	18282.15	13912.19	24702.95	25131.41	23597.92	24667.8	21533.03	23493.84	37813.25
201666_at	1622.89	1450.18	925.64	1879.74	2722.28	2091.26	1541.34	2543.73	2696.35	3596.8	4619.42	3608.19	11676.05	4444.82
201667_at	727.12	686.59	618.83	204.63	510.99	657.48	611.43	769.74	496.86	725.65	935.35	1274.86	1815.19	860.34
201668_x_at	1059.21	566.33	499.04	395.67	657.19	1330.26	753.9	374.62	530.28	952.04	269.77	380.77	652.41	263.14
201669_s_at	1755.81	1281.41	919.58	1288.04	1012.14	2071.44	1554.97	1211.63	1368.96	1874.15	1309.25	1787.8	3160.97	1820.12
201670_s_at	1391.51	685.16	652.39	770.17	92.06	1096.57	1359.16	765.59	867.89	756.08	635.24	843	1972.27	778.75
201671_x_at	2403.52	2000	2564.63	2165.35	1254.3	2325.02	2390.28	1309.14	1373	1413.14	1507.02	1558.83	1069.8	655.49
201672_s_at	4619.73	4970.87	4218.48	4052.81	3423.28	3557.08	4492.08	3843.82	3248.95	2527.61	2878.66	3052.36	3248.29	2537.28
201673_s_at	9851.94	12026.22	12190.72	8122	7594.66	7521.56	9096.2	5260.84	8914.75	7793.96	10881.23	6445.48	8906.31	6660.62
201674_s_at	3857.79	3503.2	4509.29	3377.96	2305.53	3977.81	3807.96	3651.44	4690.42	2447.58	3093.36	3497.12	2603.28	1816.88
201675_at	5338.61	5207.56	6304.92	6581.66	3665.82	6373.86	5637.41	5794.4	7021.41	4255.66	5301.57	2965.07	3262.26	3893.41
201676_x_at	8563.41	7805.07	7727.72	7283.17	3850.13	7130.29	4963.39	9033.47	8561.61	7288.64	7202.16	5373.5	7030.55	9486.92
201677_at	685.56	465.06	878.43	816.2	829.03	761.15	877.67	734.52	753.26	881.14	501.63	642.96	699.3	622.67
201678_s_at	805.79	1000.32	1281.26	1685.8	1376.96	1085.42	1348.02	946.25	864.42	1683.4	1705.48	1473.3	1625.39	1298.38
201679_at	142.88	251.78	250.25	116.96	76.63	76.5	169.98	39.64	195.83	86.23	128.48	197.45	151.06	323.68
201680_x_at	1430.79	1499.55	1811.04	2004.98	1827.87	1699.46	1654.19	1439.82	1748.2	1734.66	1926.85	1535.63	1387.31	1954.55
201681_s_at	405.71	438.97	432.54	329.54	523.81	365.79	303.47	619.5	703.88	275.47	626.34	448.62	709.88	621.48
201682_at	2499.63	1942.2	3086.8	1044.1	1066.81	2137.61	2097.53	2153.7	1379.78	1537.58	1034.93	1779.88	1413.11	1180.03
201683_x_at	947.35	892.51	957.89	618.95	747.98	1099.78	1067.58	763.4	776.85	591.4	584.72	149.01	492.73	248.74
201684_s_at	854.24	1427.56	1405.24	1763.97	1398.75	1104.98	1057.2	1006.11	1349.58	1701.18	1881.43	1202.04	1220.35	1843.35
201685_s_at	649.45	1048.42	1258.35	957.07	673.42	855.1	891.93	1066.75	1024.64	586.05	1428	726.27	621.38	869.03
201686_x_at	752.72	684.86	799.66	618.43	555.68	520.77	841.6	677.07	679.84	1001.42	957.55	860.79	947.52	798.19
201687_s_at	947.91	1394.64	1278.63	1014.38	898.68	1016.22	954.14	1077.21	802.2	675.91	879.91	430.12	477.09	693.13
201688_s_at	360.66	450.5	330.52	546.47	192.94	375.02	365.74	616.14	447.52	261.25	45.67	292.15	137.68	309.71
201689_s_at	339.43	434.1	339.79	444.11	271.17	325.23	296.2	448.21	385.12	357.35	100.54	215.45	245.1	167.39
201690_s_at	548.55	621.55	326.41	656.82	607.56	676.56	398.44	1026.71	862.44	718.51	69.65	566.97	514.32	417.68
201691_s_at	30.04	45.82	57.44	50.16	133.55	86.81	86.14	65.91	32.23	376.35	40.38	25.73	45.58	20.77
201692_at	420.81	364.82	475.25	411.21	639.45	526.52	645.99	712.06	736.85	629.3	537.26	682.92	526.67	102.2
201693_s_at	2015.09	459.89	419.15	643.33	1621.57	1798.03	1009.07	447.76	484.32	1037.35	565.49	759.69	2125.22	175.85
201694_s_at	3073.84	488.83	454.83	744.66	4028.4	1492.91	1176.93	770.79	642.36	887.6	1275.73	1115.46	1807.43	1091.96
201695_s_at	691.02	551.46	573.15	365.56	931.52	661.56	672.18	468.87	463.47	856.69	647.6	571.78	621.15	578.21
201696_at	2580.03	2365.08	2532.42	2150.35	1451.03	2521.64	2522.29	2161.25	2261.81	1655.52	3630.22	1840.6	1576.79	1512.05
201697_s_at	460.22	505.57	338.78	68.88	88.82	668	275.11	644.34	506.3	587.78	599.49	384.77	465.69	407.41
201698_s_at	968.12	1114.62	859.17	2356.01	2528.39	862.64	1240.52	1608.18	2173.49	1180.41	1656.32	1857.25	2276.51	1848.98
201699_at	2142.45	1600.01	1725.27	1968.42	942.08	1306.1	1228.48	2095.07	1358.94	1124.87	1160.55	1238.91	1074.49	1152.93
201700_at	410.13	488.58	563.47	447.5	1028.88	619.96	664.5	571.39	787.72	1400.28	765.26	748.43	426.71	844.42
201701_s_at	713.46	341.22	382.83	486.82	410.33	589.55	377.61	360.77	345.26	143.26	696.22	520.68	380.06	499.89
201702_s_at	52.04	45.99	43.86	92.83	74.05	62.34	98.23	77.29	135.68	89.41	172.31	101.91	61.9	268.33
201703_s_at	436.6	771.49	535.51	364.23	1092.66	501.18	501.22	373.48	763.87	630.19	828.85	701.25	103.48	591.1
201704_at	191.75	617.18	426.18	576.46	373.17	344.4	162.71	822.4	1118.29	472.41	333.56	126.94	629.33	694.44
201705_at	4647.9	3833.99	3504.96	4181.95	3038.93	4252.5	4141.91	4286.76	5309.23	3531.31	5062.18	4843.45	3522.76	4375.04
201706_s_at	2458.21	2506	2849.37	2951.73	1034.69	2020.39	1976.51	2330.82	2182.22	1917.7	2460.72	1757.37	1625.56	1700.62
201707_at	326.94	411.89	323.28	558.65	112.48	446.78	265.56	198.01	271.08	113.97	257.55	396.41	261.66	342.31
201708_s_at	744.35	628.35	866.23	642.22	902.49	496.05	577.32	666.55	516.35	909.73	908.61	173.91	762.74	530.05
201709_s_at	436.55	757.82	815.2	1009.98	1633.03	266.73	474.94	788.89	876.24	568.74	1356.96	960.44	1011.22	1008.59
201710_at	104.52	140.39	111.4	111.72	64.1	175.99	75.14	136.13	287.01	317.17	678.13	273.06	608.14	502.45
201711_x_at	1477.67	1535.93	1831.21	1042.66	775.99	1192.62	2061.31	630.7	558.41	807.94	429.91	680.4	1073.71	519.3
201712_s_at	629.57	687.95	798.93	929.75	943.11	481.07	947.08	524.32	471.27	652.69	420.43	745.26	525.79	595.16
201713_s_at	1530.5	1690.74	1949.17	1474.72	902.21	1109.29	1318.77	1201.5	975.64	434.01	717.07	734.93	673.73	750.51
201714_at	930.03	972.29	834.85	835.8	490.71	1119.38	1005.33	560.83	735.36	522.14	832.58	351.69	510.15	706.43
201715_s_at	262.39	263.52	217.19	143.14	119.04	294.44	563.62	392.07	606.46	440.37	440.04	195.45	548.61	553.05
201716_at	1439.95	2230.23	1871.3	2164.84	3110.87	1429.72	2122.73	1421.11	1720.25	2024.76	1899.05	1348.89	1568.08	1650.04
201717_at	1600.63	2508.22	2621.99	2989.12	2097.87	2688.27	1946.7	2054.22	2112.94	1856.23	2568.95	1392.09	1759.54	2609.01
201718_s_at	845.56	813.53	1090.41	602.63	938.09	794.31	1872.15	341.46	620.55	521.89	602.18	954.06	1413.42	887.42
201719_s_at	1278.21	979.76	1095.15	548.78	1163.55	1420.81	1135.16	983.33	992.46	1246.3	411.41	2013.64	2275.42	1592.54
201720_s_at	510.99	583.36	387.78	260.64	334.82	696.06	734.99	886.15	1174.83	1338.36	797.39	875.02	2211	856.21
201721_s_at	757.05	1684.22	808.41	1066.69	743.91	1773.84	1381.03	3385.72	4838.35	3544.65	1072.03	2097.36	5532.41	2614.35
201722_s_at	2279.11	1414.59	1298.67	1285.81	1050.13	1746.72	1387.43	1704.96	1351.52	1273.01	1169.37	1898.04	1462.35	1224.44
201723_s_at	3015.48	2148.96	1860.29	2365.76	2332.43	2401.68	2805.53	1782.73	1750.58	2405.54	2040.95	2270.25	1802.49	1883.13
201724_s_at	904.9	882.04	685.55	728.36	635.34	715.36	896.12	759.07	636.56	524.52	541.86	657.88	745.1	662.7
201725_at	1489.68	1668.9	1056.6	1623.04	1455.71	1297.01	2012.71	1390.32	1484.55	1259.94	1006.35	2084	1745.18	2366.97
201726_at	2652.06	2702.49	2535.92	1600.3	2031.51	2388	1853.86	2796.59	2881.09	1344.56	2623.8	1774.09	1796.91	1872.68
201727_s_at	484.82	429.57	439.94	765.88	730.59	307.41	728.15	474.83	552.68	485.77	459.7	623	640.54	830.59
201728_s_at	1946.77	1103.34	1115.33	593.85	1293.37	1260.03	1561.99	1129.43	777.08	824.53	782.16	877.98	594.88	434.11
201729_s_at	1162.52	1554.52	1713.44	1232.65	717.83	1357.78	1420.34	902.38	887.66	622.48	2540.12	1717.12	1615.38	1673.15
201730_s_at	1300.34	1830.07	1838.63	1633.58	1478.18	2207.65	3300.56	1883.06	1549.73	1049.33	740.24	1514.44	2122.82	316.28
201731_s_at	1674.84	2047.11	2372.52	2493.01	3392.48	1876.2	2160.16	2045.04	1651.59	2041.95	1552.37	2289.75	1928.12	2237.45
201732_s_at	629.34	529.49	592.82	252	98.07	421.95	389.09	500.61	214.23	320.99	402.13	143.52	415.6	318.88
201733_at	435.44	609.96	928.5	378.42	201.34	294.18	698.08	267.92	36.63	34.54	27.77	290.48	112.01	15.63
201734_at	2222.83	2448.2	3093.43	1961.97	1930.14	1595.98	1914.21	1532.1	1254.17	1265.15	1723.18	1639.02	1406.52	935.27
201735_s_at	1675.62	1370.64	1420.49	752.62	629.55	1211.54	1647.03	805.7	767.68	750.32	729.61	472.6	720.23	620.07
201736_s_at	2353.7	1877.06	2317.7	1894.72	966.6	1993.42	2661.54	970.06	1664.53	659.48	973.37	924.07	1117.7	856.67
201737_s_at	3412.96	2985.23	2585.2	2052.59	1598.89	3625.83	2167.58	2583.45	2729.75	1623.11	3623.01	1623.34	1750.4	475.88
201738_at	6079.92	6204.49	6433.42	3556.49	2871.77	4182.48	3924.51	6454.28	5946.2	2875.12	2974.15	3396.1	2062.25	2751.26
201739_at	2902.41	4412.6	2252.88	5175.24	1975.99	2264.72	5414.8	1438.63	1007.11	2541.37	2728.55	1662.14	2877.28	1436.43
201740_at	7785.91	11702.02	11678.28	9821.98	8273.89	7331.58	8413.32	8564.78	7977.71	6639.09	10914.55	6541.42	4277.24	8328.52
201741_x_at	364.49	356.93	366.13	116.86	432.91	384.01	495.91	137.05	223.66	123.91	170.16	419.82	191.58	199.98
201742_x_at	2254.43	3090.37	3233.24	2242.01	1286.13	1819.88	3497.39	1126.79	1635.61	2205.06	1201.69	1718.44	1390.79	2265.56
201743_at	398.2	265.62	74.26	285.92	85.71	734.35	295.81	1519.57	1759.83	1505.98	288.59	1165.33	3978.61	1106.28
201744_s_at	1465.91	795	391.7	1112.79	1424.78	1673.44	566.21	3303.17	2637.9	5128.85	529.17	4171.99	6571.64	2935.82
201745_at	570.36	442.38	565.86	312.12	611.43	632.05	407.67	503.31	613.37	422.03	319.01	610.47	708.4	360.93
201746_at	388.54	524.12	470.41	529.19	769.57	430.12	474.93	441.95	499.71	412.85	822.15	492.5	479.47	619.68
201747_s_at	281.05	304.43	276.03	126.03	69.4	180.34	253.05	42.14	127.13	102.68	303.87	586.4	223	272.83
201748_s_at	899.19	838.77	1020.56	723.31	603.13	1266.05	838.38	1212.17	1361.44	1066.83	1571.03	810.58	1184.38	1336.11
201749_at	299.05	340.48	401.85	140.56	414.94	554.62	492.26	822.11	1033.68	970.69	545.53	795.45	553.25	662.79
201750_s_at	151.7	203.28	227.86	118.28	172.24	150.5	148.45	156.38	172.81	197.56	193.93	291.3	172.79	92.91
201751_at	165.22	170.69	173.13	214.75	315.19	171.54	212.68	204.03	389.98	197	372.56	145.01	322.54	114.45
201752_s_at	1572.94	1289.32	1095.62	1169.45	1834.8	2242.3	2430.52	1593.09	1592.94	2267.11	1227.48	2697.92	2730.14	1097.53
201753_s_at	1211.31	840.01	792.32	943.67	1760.49	1525.47	1287.55	1149.65	824.55	1295.49	748.35	1838.64	1936.78	758.65
201754_at	22394.02	24937.58	27374.98	28482.75	25904.08	19101.73	19475.01	33358.05	33194.38	21095.54	14570.36	23352.41	20546.15	27906.63
201755_at	101.33	86.27	81.51	39.9	45.55	73.33	49.44	126.24	167.04	112.35	113.01	82.12	67.07	38.13
201756_at	2756.9	3888.92	3370.66	4388.64	3329.57	2081.51	3379.15	2264.35	2912.83	2102.17	1526.64	1825.61	2025.02	2570.2
201757_at	11747.54	8576.52	11122.27	11166.64	9405.13	11581.32	7494.9	13751.91	12379.75	11457.07	14255.99	10702.91	10285.07	16831.72
201758_at	4442.79	3964.11	3351.22	4098.32	3351.68	4054.46	3140	3972.22	3799.98	2569.89	4571.87	2367.97	2349.93	3465.23
201759_at	223.07	178.22	225.37	205.51	201.86	84.7	301.03	471.93	587.58	382.21	126.57	327.98	367.45	51.08
201760_s_at	5422.19	4158.83	4924.44	3175.31	3400.79	4621.03	3349.78	7848.46	6513.16	3931	1823.75	3991.03	4159.21	2920.08
201761_at	1105.85	1075.22	851.78	1330.82	1130.33	1302.52	1494.5	1417.52	1164.02	1144.08	1199.33	825.4	1042.49	1257.13
201762_s_at	1539.91	1216.51	1187.1	1661.64	1282.72	1299.45	1236.15	2636.87	1662.3	2411.99	2490.18	2296.16	2661.99	2547.61
201763_s_at	406.11	216.11	199.07	451.99	192.98	178.84	183.53	249.16	447.18	110.66	145.97	330.34	146.39	103.53
201764_at	256.92	279.92	268.8	307.5	470.89	240.35	289.8	167.68	132.34	310.89	354.73	331.73	258.82	274.17
201765_s_at	397.45	376.9	429.34	237.59	492.36	705.36	90.52	1052.59	922.63	701.23	197.65	444.18	809.03	810.35
201766_at	374.74	278.39	253.28	355.4	307.39	325.95	453.25	409.81	78.14	385.25	418.71	514.37	58.84	194.83
201767_s_at	491.48	340.65	401.91	642.21	133.95	686.37	326.28	94.85	395.98	84.08	438.74	319.44	370.31	405.41
201768_s_at	1515	2136.59	1858.25	2768.76	1802.56	1522.65	1580.34	1343.76	1278.72	1655.35	1653.85	1191.16	1622.36	1711.85
201769_at	2143.03	2715.81	2169.48	2096.98	1424.2	2183.51	1371.39	1705.29	1402.57	704.25	1408.69	941.87	902.99	1297.24
201770_at	687.27	929.75	985.11	511.21	757.31	1210.02	1191.48	980.79	1035	763.73	1049.8	726.67	1152.43	1222.67
201771_at	1692.32	1662.66	1574.2	1920.65	1496.47	1654.85	1376.17	1675.88	1981.13	2112.88	2252.35	1204.32	1726.47	2292.14
201772_at	1014.31	1229.95	891.99	1160.72	468.34	771.33	1096.04	1031.83	778.2	768.86	1117.71	755.03	957.42	495.8
201773_at	2528.6	2085.97	1958.44	1383.77	1142.42	2263.34	1475.03	1772.66	1853.71	1357.92	1940.98	1767.61	1391.45	1633.03
201774_s_at	394.27	392.6	405.15	377.34	442.28	337.88	383.44	296.08	206.7	374.98	500.18	646.85	381.52	365.76
201775_s_at	1839.83	1442.77	1635.42	1545.51	2106.31	1800.57	1991.7	897.3	904.48	1321.84	1465.86	1090.39	1170.86	1120.95
201776_s_at	871.91	892.51	962.77	837.63	827.26	603.5	975.06	398.2	655.45	522.97	747.28	610.56	504.24	587.36
201777_s_at	1187.37	1076.96	949.2	1036.82	579.59	1004.96	902.87	735.37	730.23	197.49	1006.57	639.87	590.9	278.43
201778_s_at	5301.35	5373.82	4674.46	4559	4753.01	4522.25	4469.2	5055.3	3836.59	3638.56	5636.35	4512.12	4390	5916.97
201779_s_at	3022.45	2375.35	2584.94	2217.69	1711.96	2142.12	2707.48	2684.06	2242.22	2033.56	2028.79	2775.38	2880.83	1985.8
201780_s_at	1210.97	1024.17	852.8	1231.12	749.22	996.84	609.34	1127.54	1443.75	914.45	465.72	1011.82	909.03	546.25
201781_s_at	685.49	691.21	659.74	1174.55	544.21	516.95	721.81	962.64	788.09	1575.03	1215.27	924.53	1051.91	1100.18
201782_s_at	1502.39	1744.48	1502.09	2359.31	3619.78	1639.1	1506.35	1994.39	1624.4	2792.48	2503.73	2491.9	1949.38	2015.69
201783_s_at	1704.12	2642.46	2276.11	2955.79	3488.46	2621.22	3100.28	1569.03	2144.19	2737.65	2426.42	2128.7	1646.2	1293.28
201784_s_at	1814.58	1743.23	1713.4	1867.77	921.58	1317.29	1329.66	1967.77	1385.06	1684.57	1658.47	1340.05	1371.91	1394.42
201785_at	2928.02	2872.26	2542.91	2737.2	4596.86	3094.7	3363.73	4591.4	3935.4	2845.3	4164.46	4367.08	9815.19	9529.9
201786_s_at	1042.7	1101.69	1009.93	990.94	1181.81	1272.81	938.89	1257.59	1648.19	1563.66	1704.43	1611.51	2020.63	2388.72
201787_at	87.32	302.93	299.03	158.12	937.61	780.14	221.76	1584.56	1897.17	933.87	214.89	963.68	1410.7	1277.17
201788_at	883.07	961.45	1118.17	1486.2	1903.71	906.48	1180.12	1436.93	1497.44	1124.78	1447.74	1807.66	1564.51	1038.79
201789_at	87.85	23.4	30.37	116.94	175.56	205.43	32.89	28.1	26.14	43.55	105.19	125.48	19.23	368.99
201790_s_at	477.52	538.9	836.75	714.81	639.77	502.14	493.97	534.41	660.68	562.88	970.05	707.13	410.2	836.97
201791_s_at	449.66	434.39	547.27	328.1	244.63	543.07	328.3	268.31	420.89	710.43	504.06	432.1	339.25	231.67
201792_at	101.71	168.14	125.41	115.78	314.7	252.37	400.22	536.49	445.91	855.42	447.01	1268.01	1224.71	753.49
201793_x_at	671.66	398.92	595.89	293.43	618.65	486.39	664.05	98.48	161.72	253.16	279.15	247.87	397.19	325.39
201794_s_at	933.55	1345.17	1091.37	1259.9	1556.52	1379.57	1434.42	768.3	1079.4	1241.98	1070.53	1237.99	1105.56	1135.08
201795_at	496.42	931.41	803.51	837.63	465.21	1109.13	838.85	724.29	655.28	336.59	751.63	888.8	389.44	486.3
201796_s_at	81.87	131.03	142.71	173.32	141.24	96.58	468.41	85.16	660.55	794.54	366.02	116.43	759.39	305.61
201797_s_at	438.41	437.79	399.04	330.07	502.8	622.09	287.08	352.34	592.7	661.38	481.2	387.44	482.11	541.8
201798_s_at	564.49	614.75	356.95	342.71	854.16	860.71	560.52	1241.93	1120.93	1487.83	900.21	1068.39	1251.17	968.36
201799_s_at	1184.2	1564.24	1271.13	1715.31	256.6	1248.24	1051.33	867.92	928.44	329.51	1329.14	601.77	624.39	1001.48
201800_s_at	2131.94	2120.4	1334.98	2079.97	1232.46	2481.1	2022.28	1447.33	1475.72	1489.9	2011.96	1195.43	1380.4	1713.82
201801_s_at	1265.58	1431.32	1770.63	1861.27	916.32	1685.62	2038.22	829.78	1149.42	1023.26	1047.28	1462.45	924.59	1543.29
201802_at	1246.79	1136.64	1647.04	1932.97	1270.27	1119.38	1461.23	1448.66	1700.95	1483.97	2256.2	1863.47	1504.83	1773.84
201803_at	4356.45	3100.81	3034.53	3978.63	2528.13	3587.52	2415.74	2558.71	2587.15	2095.34	2359.46	2260.2	2159.54	2274.21
201804_x_at	1157.54	1211.14	1128.02	1457.06	912.26	1655.14	2328.23	2371.08	2446.47	2137.43	2126.54	1558.7	2162.52	2349.18
201805_at	1728.63	3648.15	3964.97	3818.88	3030.45	1564.7	4061.35	2257.05	1704.37	2073.14	3418.14	2398.19	1959.34	2196.82
201806_s_at	181.56	112.22	95.82	240.61	235.79	306.59	363.18	574.64	482.28	412.61	1270.58	246.29	610.06	358.48
201807_at	3211.73	2879.88	3038.34	2384.2	2140.61	2843.52	2455.09	3004.4	2291.09	2157.39	1790.42	2487.94	1891.01	2433.67
201808_s_at	566.27	559.32	556.7	347.29	314.58	489.02	844.9	371.12	691.97	404.62	672.7	605.65	762.34	323.97
201809_s_at	1150.34	927.27	896.87	386.62	778.82	784.16	963.42	911.47	1284.09	1541.61	1067	1936.99	1560.55	867.74
201810_s_at	878.33	401.65	476.96	482.08	223.14	1601.76	1236.43	1364.36	1363.4	1095.48	787.02	454.46	1145.6	143.63
201811_x_at	1360.36	1236.19	1746.41	972.13	1295.07	1703.04	1224.23	2952.15	2139.83	1304.91	2265.24	2567.67	2096.79	1785.09
201812_s_at	23634.49	18426.06	16864.48	30765.43	22689.05	21201.14	15591.78	26916.19	22745.57	20573.83	24647.05	16610.28	16390.36	27512.37
201813_s_at	613.66	246.16	163.4	236.39	174.69	978.28	370.7	591.08	755.12	507.17	736.64	658.4	896.2	86.05
201814_at	1273.18	1392.6	1120.13	1323.6	1661.31	1195.22	975.86	1066.45	1047.14	1210.46	1007.6	1004.21	983.41	1212.92
201815_s_at	720.7	865.4	869.5	482.99	1800.35	618.92	687.58	439.93	543.68	752.49	346.88	327.9	384.48	628.38
201816_s_at	12472.68	18080.73	17726.84	16677.02	10343.78	8460.62	7106.54	11929.05	11349.5	8275.49	7855.24	7422.58	6286.05	7424.55
201817_at	2031.58	1934.8	1739.92	2447.94	1453.31	1706.92	1588.27	1551.68	1210.45	1528.82	1818.86	1253.39	1692.92	1828.43
201818_at	32.51	45.21	54.95	94.6	105.74	63.42	48.72	74.42	83.32	87.64	74.89	259.91	88.34	113.86
201819_at	521.28	406.31	339.35	547.64	761.84	554.01	489.54	370.94	598.23	390.14	405.31	430.98	612.5	697.78
201820_at	38.2	30.86	17.66	71.57	64.68	54.41	56.82	42.68	81.58	72.8	66.42	197.16	229.47	144.15
201821_s_at	2370.99	2970.69	2747.03	1589.91	681.28	937.44	1035.38	2194.35	1942.62	1033.7	618.54	787.67	996.43	1257.24
201822_at	114.78	140.69	166.15	268.42	378.5	105.34	138.13	139.65	274.14	345.13	338.26	418.09	335.18	374.17
201823_s_at	947.57	1126.16	1159.31	1182.45	665.04	597.71	875.19	826.47	717.69	999.23	620.45	590.53	722.98	764.5
201824_at	1046.57	1028.58	1265.82	693.94	732.94	831.74	817.71	819.4	456.15	466.19	796.63	499.7	451.81	543.92
201825_s_at	875.96	1072.79	1166.17	1124.34	127.21	834.92	1019.04	1351.25	974.97	388.08	1014.22	880.6	955.11	1071.89
201826_s_at	1360.62	1279.6	1315.34	1097.7	949.48	1048.63	767.19	999.45	1235.19	728.83	1184.45	818.16	730.59	764.04
201827_at	249.87	316.29	243.95	309.78	287.36	289.46	322.53	279.54	120.23	515.19	92.26	821.72	369.79	246.47
201828_x_at	5245.8	6099.76	5478.5	4935.84	5827.7	5575.81	4415.09	9849.89	11852.57	7372.18	7164.75	5893.41	7033.65	10847.36
201829_at	812.23	605.71	878.5	849.69	864.06	852	837.17	1169.92	827.76	1482.42	564.15	775.73	966.82	732.57
201830_s_at	837.66	496.67	650.02	151.71	298.95	1013.67	1404.05	576.02	720.67	730.57	762.38	427.59	665.19	190.75
201831_s_at	5871.3	6038.28	7091.41	4328.99	1358.39	4473.25	5147.35	4066.58	3978.61	3200.37	163.63	941.91	823.25	811.7
201832_s_at	9665.96	8997.17	8980.57	10918.39	5088.36	8654.97	8869.75	9293.28	8748.04	5523.94	3538.92	8135.68	6059.77	9477.45
201833_at	1809.44	994.28	982.67	1476.91	652.51	1330.28	909.82	821.14	681.99	342.99	923.57	747.04	731.86	560.8
201834_at	343.45	447.38	573.78	386.98	397.96	465.13	338.89	322.84	410.24	338.12	205.77	146.38	482.6	432.69
201835_s_at	742.84	536.33	658.35	1103.57	1179.51	721.45	1038.58	701.39	625.98	949.37	607.96	1145.55	943	919.16
201836_s_at	493.7	538.39	607.33	504.2	546.08	518.2	425.76	346.01	350.01	443.96	368.41	330.8	432.38	589.89
201837_s_at	912.02	1010.53	987.57	731.76	1032.34	763.18	973.87	648.11	799.6	983.06	806.3	818.32	998.68	717.62
201838_s_at	650.14	811.32	704.91	713.37	1250.22	538.13	771.25	205.97	481.03	595.75	548.51	642.19	416.87	589.31
201839_s_at	111.55	144.37	166.85	33.54	71.38	46.8	177.87	20.66	110.28	281.8	22.65	134.19	111.81	94.07
201840_at	2336.64	3624.14	3951.77	4151.63	1689.07	2522.57	2371.93	3118.5	2683.53	2572.81	1536.49	1930.77	2215.51	3158.83
201841_s_at	15640.53	11246.31	8659.94	15278.51	12543.66	17744.75	17772.45	23097.04	25978.56	22019.74	50526.26	12544.91	30509.74	24012.4
201842_s_at	994.94	787.3	698.1	1267.67	2724.78	2155.33	1344.07	2992.97	2384.84	3485.45	1228.42	4401.57	6464.84	2533.77
201843_s_at	269.73	173.02	92.84	142.3	628.33	342.27	221.45	599.1	533.74	460.17	186.61	605.75	561.49	406.46
201844_s_at	1069.81	901.47	1271.63	919.7	1678.06	1098.91	1421.97	786.35	995.38	421.24	1189.84	871.37	900.98	843.58
201845_s_at	330.69	244.82	409.86	350.67	301.03	392.52	321.34	330.88	292.6	402.58	191.28	686.05	294.01	322.31
201846_s_at	739.65	816.12	885.04	618.89	830.04	826.13	873.64	1160.09	1052.96	1054.07	624.17	1322.65	1179.24	686.44
201847_at	1588.87	1381.21	1461.06	1210.19	1694.94	1666.48	1250.23	2025.13	2232.53	2476.82	1646.5	1827.49	4075.05	1914.7
201848_s_at	2338.51	2348.81	2512.64	1943.1	1021	1977.79	2722.52	2802.98	2142.5	1966.95	1464.86	2504.38	1610.87	1845.49
201849_at	5019.12	3373.48	4896.84	3168.83	3187.63	4798.08	4011.92	6110.87	4771.34	2519.58	1796.2	2460.95	1718.84	2650.11
201850_at	293.23	316.81	319.96	620.83	442.01	311.4	410.47	634.06	719.48	1002.37	115.87	574.98	956.5	411.6
201851_at	114.16	217.76	89.93	197.81	121.12	102.69	107.55	162.55	279.06	271.88	296.81	50.47	181.18	181.06
201852_x_at	14313.47	4809.11	2713.45	2274.74	1690.66	11354.7	8596.45	13791.66	13931.55	30090.07	14483.26	41721.08	51675.52	41214.74
201853_s_at	604.9	665.98	783.5	954.81	857.34	592.5	987.3	818.95	889.89	1369.46	1188.22	993.16	1326.02	886.61
201854_s_at	1499.73	1604.85	1278.07	1337.01	1665.81	1465.36	1557.94	1503.28	1632.62	1481.73	1332.53	1261.1	1577.32	1472.62
201855_s_at	605.67	690.21	497.26	765.24	710.92	372.28	526	649.58	465.06	495.67	827.01	547.86	628.17	730.93
201856_s_at	1286.42	1633.45	1487.52	1005.67	1071.47	1204.66	1493.62	787.01	926.1	768.29	788.22	933.12	1046.47	780.29
201857_at	2442.1	2718.84	2560.75	2317.14	2319.83	3563.83	2934.6	2470.99	2222.51	1626.38	2100.5	1734.91	2298.98	1812.56
201858_s_at	802.23	877.1	603.84	439.3	384.66	586.38	969.93	716.59	854.78	479.91	387.22	1236.4	2279.87	1406.54
201859_at	1445.46	1726.72	1404.19	1254.14	1228.52	1889.03	1559.65	1473.16	1837.83	878.59	872.3	1201.82	2042.37	1660.61
201860_s_at	494.68	562.91	647.99	374.96	1200.77	947.16	784.53	725.4	575.29	979.13	679.86	994.33	630.25	724.16
201861_s_at	721.64	634.56	674.76	788.5	1386.44	389.33	1345.59	550.18	817.1	1172.54	622.76	715.86	653.07	701.03
201862_s_at	1155.99	1209.15	1100.32	729.01	1070.69	1308.2	2152.6	660.97	785.81	807.85	699.71	965.29	1284.74	673.61
201863_at	1015.45	1123.41	1230.45	1356.83	1153	1302.7	886.39	1386.66	1350.21	2109.28	814.25	1393.42	1538.88	2189.57
201864_at	1252.75	814.52	1444.93	1735.68	1914.16	1217.75	1192.07	1124.72	1436.97	1747.92	1159.08	1806.6	1483.97	2066.58
201865_x_at	5029.48	3258.9	4303.01	7241.44	6585.03	4785.22	5317.06	3666.4	3227	3838.33	13475.48	6847.26	6801.24	4192.43
201866_s_at	1236.85	1580.2	1508.8	1608.78	1067.99	1360.77	2266.51	1122.45	1007.55	1541.7	975.93	1668.26	2175.31	1332.77
201867_s_at	383.91	367.96	302.48	148.29	457.99	489.66	621.67	321.66	346.58	22.37	599.46	522.34	657.52	362.99
201868_s_at	97.78	129.65	143.04	30.39	102.63	92.04	160.32	154.07	57.09	43.46	105.41	181.11	83.9	36.22
201869_s_at	41.96	26.65	33	62.05	56.11	44.31	80	29.68	59.33	82.45	149.72	86.12	65.23	41.8
201870_at	1361.59	1577.56	1334.52	1615.47	2093.97	1186.33	1830.57	1353.03	1463.89	1532.27	1468.82	1431.68	1323.52	1329.83
201871_s_at	1116.37	1730.84	1299.3	2500.22	1617.46	1454.97	1262.3	1998.8	1653.08	1472.2	2071.42	1329.45	1435.49	2190.01
201872_s_at	910.63	991.87	947.2	932.05	944.08	708.38	924.08	1114.96	805.74	962.41	1014.68	582.36	1144.41	944.23
201873_s_at	547.91	505.15	579.28	453.09	435.77	421.44	548.83	521.84	431.52	620.94	422.24	761.02	665.43	456.78
201874_at	1316.36	1563.72	1494.04	1744.52	2122.02	1385.45	1957.56	1351.21	1844.37	2218.55	1270.79	2036.46	2327.42	1291.65
201875_s_at	509.91	699.63	609.6	630.11	800.77	682.39	478.59	552.85	1050.15	951.03	702.73	957.75	1170.46	854.15
201876_at	695.93	737.97	622.87	708.61	1180.76	738.04	494.64	1428.1	1347.16	1458.26	587.05	1017.31	1191.61	947.07
201877_s_at	2250.49	1458.16	2082.61	1825.29	933.2	1936.31	1707.32	1668.16	1800.29	1422.93	1037.16	947.3	1395.02	1169.28
201878_at	1227.92	1001.06	1135.26	1176.93	867.57	1314.99	862.68	593.4	791.31	474.37	801.61	387.33	395	564.65
201879_at	2197.41	2249.92	2388.58	1475.26	1228.97	2020.55	2185.47	1502.59	963.74	904.4	1647.77	1403.02	1394.79	969.34
201880_at	1438.36	839.29	1088.38	1777.72	798.83	989.4	1061.34	931.97	1187.05	613.48	1184.51	1062.76	906.97	810.28
201881_s_at	1318.6	1475.31	1381.51	1279.76	614.39	1005.45	1196.24	940.92	990.7	963.4	685.9	906.41	898.09	679.07
201882_x_at	248.23	458.15	463.21	451.66	473.03	55.95	86.02	155.64	186.7	225.2	288.88	258.85	289.39	117.21
201883_s_at	508.24	372.24	47.76	754.3	649.12	371.81	114.05	889.74	700.41	423.01	709.54	1175.31	509.46	1278.46
201884_at	609.57	517.07	389.19	424.79	1339.52	538.88	733.25	276.64	377.82	528.56	724.43	1021.09	409.89	779.95
201885_s_at	5712.45	3929	3685.88	4025.34	4392.68	4085.01	4197.7	8841.42	9333.27	6530.26	6513.73	5751.43	8341.48	9014.05
201886_at	1268.72	1003.16	1525.1	1411.62	1977.75	1323.3	1270.38	865	895.54	1140.55	1549.12	1515.29	714.68	983.71
201887_at	1677.33	1053.31	1310.99	1220.58	1200.29	1548.33	1137.18	1930.4	1837.37	1418.53	1359.31	1816	1776.08	1076.58
201888_s_at	349.73	291.16	255.66	290.6	67.23	277.89	377.35	249.38	220.88	151.05	218.43	603.29	298.19	421.84
201889_at	1059.95	1087.27	1051.46	785.32	717.06	868.76	701.93	1204.24	832.99	977.01	450.98	1040.19	1237.97	1136.9
201890_at	61.16	27.5	17.99	13.76	22.41	11.89	35.39	93.3	82.92	333.39	393.27	89.04	211.34	130.59
201891_s_at	22559.43	18958.12	20494.82	14579.4	29198.15	25271.28	19831.71	25850.5	24687.01	30011.67	19339.26	22399.15	26527.06	38010.11
201892_s_at	2074.76	2291.6	2275.61	3185.8	2805.87	3771.83	3027.17	2908.89	2998.35	2254.7	4904.83	2247.61	2753.24	3883.06
201893_x_at	12429.33	11195.07	9273.11	16705.66	28909.5	15656.27	13146.27	23311.57	25764.92	35985.81	9705.83	37398.13	33942.93	36487.16
201894_s_at	528.11	768.29	721.22	1030.04	1171.72	560.66	790.9	748.9	1020.84	793.79	1000.57	691.18	971.5	1148.86
201895_at	2212.44	2615.01	2357.89	3787.35	2718.25	2640.76	2311.18	2818.36	3566.96	3798.88	4562.71	3393.49	2675.18	2921.73
201896_s_at	435.91	325.72	376.39	466.11	943.54	414.74	472.44	339.62	381.78	608.17	328.04	546.69	389.11	213.34
201897_s_at	764.03	737.39	695.38	1032.1	953.45	841.3	715.7	909.02	829.54	1202.08	1026.95	970.63	1046.61	968.15
201898_s_at	2262.79	3080.11	2817.48	2387.96	1280.02	1655.55	2192.05	2621.76	1832.4	2302.75	1265.25	1307.87	1995.66	1803.28
201899_s_at	3515.35	3565.8	3487.68	2818.41	1975.81	3022.95	2689.35	3812.39	3111.72	2778.39	2169.37	2902.64	2531.18	2540.19
201900_s_at	949.32	1053.28	708.74	818.95	1116.7	901.36	1115.52	1506.87	1809.33	1877.76	1181.95	1135.57	1548.61	1599.26
201901_s_at	2641.38	2901.56	2796.08	1917.45	1702.35	3361.07	3085.89	2003.9	2460.38	1925.5	2192.37	2515.21	2655.33	908.87
201902_s_at	168.71	46.42	36.57	120.99	56.01	66.41	60.68	74.42	69.11	126.04	82.9	74.04	62.84	69.02
201903_at	11658.05	13628.07	15904.17	14314.24	7909.67	14263.71	12772.36	16314.08	16836.19	7709.68	21949.76	11895.06	8643.26	18236.74
201904_s_at	201.23	89.45	32.43	40.45	128.53	61.1	68.77	1882.75	2249.68	518.12	1168.93	494.1	2156.51	992.02
201905_s_at	93.95	84.83	72.87	86.68	97.47	65.99	105.46	85.63	182.06	125.65	32.4	121.9	518.35	112.35
201906_s_at	1135.46	1036.27	906.56	466.52	770.4	978.53	704.36	2477.1	2365.17	1702.98	1383.87	1286.07	2426.61	2009.73
201907_x_at	58.26	68.04	83.2	81.58	138.66	75.44	114.53	83.7	105.8	59.25	101.27	63.26	65.16	184.15
201908_at	1905.83	2134.99	2322.59	1666.94	1591.52	2549.05	3017.3	1397.96	1760.45	1788.11	2249.33	1845.93	1781.82	1625.09
201909_at	7953.55	9691.34	10265.89	11455.09	7700.53	7621.74	7830.38	8616.49	8784.83	8126.19	774.07	8480.73	271.41	262.62
201910_at	105.06	190.26	156.15	118.77	128.37	168.38	190.09	131.77	153.28	238.54	237.53	186.03	219.06	391.95
201911_s_at	816.73	467.57	440.26	324.29	62.07	526.39	592.49	308.37	340.21	679.77	802.19	588.49	841.74	884.61
201912_s_at	1527.92	2336.53	2085.49	1518.94	1438.27	1732.87	1732.84	1794.78	2080.53	902.26	1851.71	1418.88	2045.7	1761.34
201913_s_at	984.22	1041.06	799.98	1002.09	1418.16	1117.19	1252.82	982.21	1107.2	1211.36	1763.7	1511.99	1088.82	1287.87
201914_s_at	789.23	942.36	800.62	894.69	557.28	610.57	958.95	844.08	872.64	607.47	51.03	499.48	858.72	325.44
201915_at	255.26	134.57	337.9	132.72	206.21	251.43	305.97	69.05	113.43	240.82	255	174.11	201.07	266.31
201916_s_at	938.09	797.37	1095.62	771.67	717.09	1098.94	1203.03	958.55	745.98	796.04	473.5	793.08	908.08	766.4
201917_s_at	3259.4	1730.72	2257.45	1501.36	1514.75	3709.89	4338.16	713.05	799	944.67	514.61	888.15	493.88	311.95
201918_at	3358.08	1940.2	2617.11	1499.12	812.97	3918.16	4397.21	1019.39	800.6	1455.7	653.34	547.94	615.53	395.85
201919_at	4513.84	5603.03	6036.1	4118.25	4714.39	5716.62	6882.81	2471.19	2455.97	3478.23	2866.08	3606.24	2705.28	3993.9
201920_at	445.75	248.4	174.45	140.59	159.78	266.54	106.23	305.67	373.34	165.32	547.78	473.71	575.78	593.7
201921_at	2240.09	1712.29	1754.92	1149.52	1452.81	956.43	1238.97	2765.25	1799.89	1733.37	920.04	830.58	1431.83	1354.47
201922_at	4305.01	5058.33	3853.62	3214.42	2944.33	4312.72	3407.89	5341.56	4434.91	2839.47	3421.07	3393.46	3891.28	5218.41
201923_at	1815.7	1841.23	1376.86	2432.63	1378.02	1692.7	1282.36	2524.49	2306.52	1248.42	1599.96	1863.81	2106.29	2479.63
201924_at	6166.96	5749.51	4366.16	4631.69	3163.24	6887.15	3541.55	5401.69	3757.37	2741.84	3753.66	2512.86	2646.41	5308.11
201925_s_at	1122.68	1087.33	940.59	965.29	518.03	770.21	1155.45	1298.52	1130.79	408.77	629.36	1038.34	803.49	747.9
201926_s_at	995.48	1156.29	809.68	810.2	461.36	908.99	1090.07	1056.15	930.52	714.63	746.66	1262.59	1325.86	813.12
201927_s_at	252.48	144.17	42.33	154.26	77.03	340.73	216.11	242.64	53.39	42.5	57.88	85.52	358.2	80.78
201928_at	428.81	464.16	411.86	477.62	696.64	616.49	557.86	411.61	365.83	390.82	453.16	621.09	453.48	391.9
201929_s_at	163.93	381.49	356.04	425.01	421.3	531.86	529.54	342.17	278.86	161	507.94	516.6	245.68	807.85
201930_at	1139.69	1223.05	1074.72	1178.47	1118.15	1160.4	1030.87	1336.31	1018.26	648.21	1030.93	1339.57	888.86	1231.09
201931_at	7595.61	5519.34	6387.97	5932.87	2654.04	4556.34	3933.69	6587.28	5593.69	4217.19	3125.4	5442.03	2643.78	4966.66
201932_at	582.24	447.22	511.38	250.34	239.46	1100.19	528.15	283.53	479.41	175.38	1298.01	331.58	359.11	691.66
201933_at	537.64	447.71	417.58	531.57	773.61	616.4	555.11	795.35	1058.41	915.06	700.8	534.54	636.43	525.39
201934_at	3407.98	5427.28	4579.44	3621.12	5227.54	4046.11	3009.14	3794.85	4081.09	2868.71	4771.3	2747.58	2722.11	3132.43
201935_s_at	1018.86	1471.98	975.53	945.54	680.09	592.27	886.55	1090.68	1011.2	1119.06	746.2	871	1644.31	780.11
201936_s_at	547.57	600.94	313.96	481.91	737.35	220.6	353.85	692.84	509.76	359.71	361.45	501.05	389.89	580.57
201937_s_at	202.71	870.79	1007.44	97.34	76.5	511.59	199.76	1046.13	1190.07	347.81	1238.37	477.06	950.16	1251.67
201938_at	5490.8	4088.3	2685.19	2821.57	3655.53	3192.2	2882.23	6822.25	5752.47	5618.71	2464.04	3341.26	4841.24	4012.68
201939_at	361.48	180.58	322.77	112.72	480.25	403.73	330.63	323.47	301.21	269.54	343.55	488.4	458.4	575.93
201940_at	516.29	513.6	819.75	319.49	101.95	606.17	815.24	546.86	446.37	367.13	423.07	336.19	332.39	436.68
201941_at	825.91	869.43	937.93	746.38	796.56	739.86	1165.68	828.92	542.99	1048.95	744.5	886.46	898.41	590.31
201942_s_at	231.23	165.73	16.27	14.51	195.06	97.44	119.74	49.43	62.36	273.26	28.84	16.54	13.06	15.07
201943_s_at	175.3	237.07	365.71	95.7	53.27	320.17	135.16	32.36	151.3	106.29	199.77	102.54	179.6	212.41
201944_at	1022.68	947.05	1206.89	1491.77	1893.08	1163.18	1026.81	1765.75	1488.75	1838.2	1452.42	1982.58	2342.87	1355.05
201945_at	533.81	609.92	615.99	621.63	754.56	604.85	564.51	728.05	968.19	723.53	860.33	1082.07	757	491.78
201946_s_at	1743.76	1536.39	1365.42	1254.94	790.79	1475.1	1493.23	820.77	618.35	997.24	1116.24	959.16	1125.38	901.09
201947_s_at	2422.8	2663.25	2501.42	2652.83	2107.16	2460.93	2349.88	3622.67	3150.7	2515.99	3189.17	2134.74	2680.76	2367.33
201948_at	424.02	402.13	313.04	334.44	465.6	389.84	357.05	428.7	393.94	286.35	225.96	445.05	435.13	201.86
201949_x_at	2709	2794.84	2854.93	2975.57	2089.3	3123.56	2430.43	2054.18	2002.36	2325.94	2171.46	2297.85	2365.56	1291.93
201950_x_at	2792.54	4117.74	3692.89	4498.26	2310.34	2618.82	3165.78	2088.68	2469.44	3213.4	4468.78	3753.84	4230.42	1936.19
201951_at	9.16	8.41	7.05	12.2	21.88	82.36	22.08	21.18	53.7	37.83	249.23	30.85	231.59	151.69
201952_at	426	124.8	319.86	505.88	1087.36	615.38	519.34	833.32	642.78	801.39	372.99	944.46	792.37	525.23
201953_at	1192.95	1296.88	1004.85	1251.85	1066.54	1354.18	975.16	1219.9	1194.32	1341.01	1489.92	1065.16	872.37	1521.07
201954_at	465.54	575.94	376.37	619.1	1203.73	728.07	633.42	975.91	1729.96	1582.88	919.63	925.74	2314.27	1166.9
201955_at	891.94	950.53	998.1	842.19	948.09	1141.55	1055.79	1021.56	956.49	923.78	1223.09	1105.99	1232.58	853.87
201956_s_at	3423.98	3530.39	3757.59	3211.86	2254.32	3707.02	3447.01	3602.96	2953.04	2962.7	2929.24	2549.71	2546.62	2425.14
201957_at	4443.78	5120.27	5610.59	4953.14	3918.52	4857.43	5306.97	3311.03	4030.63	4110.89	4099.98	3837.92	3817.02	4677.68
201958_s_at	1678.09	891.73	939.73	37.57	80.65	413.56	2109.66	42.82	31.3	61.74	33.59	39.14	66.19	39.42
201959_s_at	1018.3	812.12	881.64	395.08	356.75	1119.23	1623.16	681.51	880.24	1297.17	1205.32	1961.14	1637.16	219.58
201960_s_at	1767.58	1473.16	1297.55	1145.65	1041.95	1516.15	1558.99	1830.13	1771.63	2130.87	861.92	1084.28	1396.48	1373.6
201961_s_at	105.63	108.01	183.08	292.36	153.45	375.29	288.3	96.49	94.8	86.8	658.82	136.86	593.39	711.63
201962_s_at	424.98	429.21	511.53	1116.66	142.29	343.31	680.23	819.86	765.99	250.27	760.05	286.9	89.84	377.7
201963_at	6572.69	5282.57	11918.77	4581.39	6893.88	4712.77	4209.62	5220.67	3838.11	4174.74	5383.52	4701.27	2835.46	4100.87
201964_at	982.97	845.04	849.96	852.57	569.94	465.01	1176.76	558.61	576.46	706.03	335.95	1090.75	919.88	379.6
201965_s_at	874.77	693.7	610.39	867.56	1156.13	494.35	908.47	1070.68	967.72	931.43	331.03	710.77	479.42	37.27
201966_at	9801	11086.95	11247.35	7720.82	4626.22	7478.24	8171	9886.91	7937.51	6982.96	10328.59	7597.04	5113.59	11221.27
201967_at	502.31	629.49	733.69	542.64	993.53	622.37	1002.26	548.69	576.59	584.07	730.67	924.61	707.7	969.76
201968_s_at	23538.09	37469.31	35044.08	29679.53	28204.65	19305.09	18974.7	27492.45	27125.21	23964.04	32950.47	18366.32	16209.2	30866.08
201969_at	624.26	733.44	482.83	626.5	631.52	493.43	1132.28	484.35	501.29	799.52	387.76	578.86	629.34	721.67
201970_s_at	44.02	21.18	102.23	51.81	26.46	53.47	56.03	89.32	165.39	74.27	32.51	192.19	39.24	73.16
201971_s_at	450.09	317.34	355.72	402.33	59.63	454.1	410.56	184.85	363.76	390.3	85.66	223.64	164.07	44.8
201972_at	1626.51	1674.08	1303.87	1093.26	1065.55	1173.42	1111.33	1723.74	1536.4	1579.46	1331.87	1274.59	1335.1	1285.37
201973_s_at	3921.88	4225.23	3875.22	3081.37	2970.86	3405.17	3124.52	4374.24	3796.54	3326.05	3094.94	2815.67	3818.51	3789.43
201974_s_at	538.31	403.59	604.43	770.42	688.82	778.16	1065.64	868.04	554.95	1051.58	642.08	689.34	561.69	713.3
201975_at	4789.39	5613.89	5139.89	3306.63	5307.76	2624.48	3014.42	4161.39	3389.66	2299.81	1873.59	1986.89	2924.15	1850.01
201976_s_at	774.31	1170.18	684.57	354.74	809.38	929.11	700.15	266.87	528.4	291.75	948.94	729.22	497.76	742.85
201977_s_at	1054	917.23	969.72	427.25	797.37	624.22	952.65	830.69	1112.19	780.47	759.28	970.33	780.14	567.05
201978_s_at	409.34	831.78	371.93	271.96	540.79	237.62	368.46	1014.72	1487.87	531.17	357.47	374.83	608.8	594.47
201979_s_at	638.64	531.09	592.27	719.89	543.36	495.92	578.16	377.52	611.45	317.7	203.05	698.84	733.03	845.39
201980_s_at	962.45	660.05	590.03	627.84	674.08	1125.52	811.21	637.29	572.16	761.11	1068.78	812.91	1265.08	783.06
201981_at	56.46	101.64	180.65	102.48	391.22	120.31	161.13	101.86	201.85	185.17	166.3	442.63	146.14	36.48
201982_s_at	105.1	85.66	56.58	109.85	214.79	101.02	123.63	74.14	106	144.5	90.03	144.64	73.62	55.27
201983_s_at	1202.38	1057.59	981.53	478.4	993.14	1835.77	1526.81	1156.07	1175.38	708.23	1710.06	2728.07	2381.53	181.97
201984_s_at	725.68	601.78	713.25	890.47	965.48	820.85	1224.73	415.47	441.27	579.74	495.23	877.63	560.81	689.07
201985_at	751.82	800.4	733.44	702.79	463.34	691.9	651.04	715.95	754.71	765.28	672.39	881.79	829.87	570.7
201986_at	1760.57	1988.36	2280.11	1636.58	1806.48	1639.87	2181.22	1363.43	1505.02	1352.2	1824.85	1741.84	1386	686.34
201987_at	2204.04	2224.35	3367.04	2230.2	1617.42	2257.86	2289.05	2269.71	2196.52	2060.77	1491.96	1272.35	854.43	1582.39
201988_s_at	806.56	725.33	875.73	762.96	886.41	887.97	738.5	805.14	977.82	1091.28	674.98	945.73	1011.22	657.13
201989_s_at	872.78	793.6	927.06	742.11	1438.73	1321.26	957.09	1088.73	920.18	1220.02	533.92	889.65	1296.26	960.63
201990_s_at	454.7	479.49	611.99	303.43	654.07	528.4	446.88	423.65	400.65	388.86	458.4	432.01	451.14	326.76
201991_s_at	3704.7	3728.97	3619.95	2456.34	1802.1	3243.17	3055.41	3748.15	3690.17	4133.7	3115.3	4378.92	5393.95	975.87
201992_s_at	1187.43	1664.72	1579.84	1112.75	833.85	938.78	1447.49	1134.09	954.43	1314.68	604.9	827.66	983.03	573.48
201993_x_at	2987.3	3849.1	3493.49	4146.07	3292.68	3177	3080.53	3256.84	3119.65	2568.35	2255.6	3492.17	3786.28	5109.75
201994_at	6919.44	9502.67	10065.21	10143.04	10832.37	9907.31	7178.72	10560.58	8755.21	8525.03	9547.19	7516.34	8167.69	9428.59
201995_at	504.73	259.79	251.48	364.23	658.66	507.91	472.16	383.09	440.54	691.65	657.61	759.16	614.77	641.41
201996_s_at	467.26	323.02	312.9	169.49	225.14	600.18	592.12	583.05	441.79	463.92	178.54	257.87	205.34	250.33
201997_s_at	1344.11	1682.25	1603.47	1061.77	1824.57	1298.97	2108.72	1304.64	1487.1	1732.87	1259.13	1660.36	1204.51	1289.35
201998_at	1515.2	1318.7	1285.41	1012	1090.06	1235.53	1335.04	842.46	940.31	1322.01	1533.02	1764.83	1691.85	1034.75
201999_s_at	3305.16	1944.2	2110.92	3645.56	2517.64	3332.65	3042.51	5987.81	4637.5	3405.94	2554.87	2647.03	4546.98	5020.12
202000_at	1659.72	1940.13	2897.84	2638.21	1689.47	1789.92	1865.72	2867.07	1977.5	1515.71	1056.54	1497.3	1399.09	1858.61
202001_s_at	9672.58	9756.27	10180.46	6143.06	7522.33	7346.26	6809.63	10753.31	8504.17	4743.59	7792.15	5594.22	4786.33	7491.52
202002_at	294.79	81.35	157.26	85.58	55.55	83.68	109.87	535.8	595.41	119.96	677.46	606.52	278.39	391
202003_s_at	1471.62	2277.69	3022.43	2220.21	1865.47	2455.27	2446.08	2457.13	2347.12	454.41	2393.02	2469.98	1526.54	1990.66
202004_x_at	2983.88	3249.6	3144.89	3047.38	1801.3	2360.95	3546.65	2194.86	2421.81	3527.11	2468.69	2129.88	2217.85	3308.64
202005_at	564.19	564.88	324.63	488.94	500.61	268.25	436.16	533.87	491.89	359.28	154.43	1011.22	579.5	352.24
202006_at	763.95	936.14	1182.12	732.42	682.69	825.64	916.39	879.47	674.3	895.24	376.9	1302.9	817	877.93
202007_at	855.46	451.48	441.55	199.04	395.39	904.36	616.79	611.11	462.75	832.09	471.62	879.22	863.68	542.55
202008_s_at	677.5	509.86	500.68	360.57	831.4	660.28	976.34	367.59	426.08	562.08	645.55	940.27	919.56	678.71
202009_at	1299.13	1490.31	1391.87	1165.32	1890.61	1348.81	824.15	2432.12	2159.14	1570.88	1685.43	1731.65	1788.69	1615.51
202010_s_at	773.73	766.02	795.38	1062.22	651.17	685.68	795.02	1217.38	1110.7	884.22	869.28	709.19	1062.63	780.47
202011_at	1956.51	1647.01	2250.63	1402.35	2495.49	2157.11	2442.31	1593.95	1325.95	1742.45	2342.76	2233.76	1571.02	1994.48
202012_s_at	671.77	516.26	528.21	685.32	940.23	667.54	738.52	682.65	633.23	716.95	455.16	861.74	1139.43	1272.49
202013_s_at	416.8	378.32	323.13	172.12	440.62	424.24	431.31	257.57	365.7	491.91	221.05	345.93	692.61	334.27
202014_at	521.44	373.34	486.08	367.29	736.13	387.04	501.83	362	443.94	368.5	978.4	351.25	413.95	517.45
202015_x_at	143.98	192.13	107.7	107.87	164.55	154.99	160.1	100.83	49.06	66.6	139.43	210.81	110.3	168.55
202016_at	1276.58	1010.78	877.3	611.72	1651.43	1493.49	1740.86	1218.96	890.73	2618.33	1510.44	2729.49	2763.31	2109.72
202017_at	2691.98	1562.36	1617.44	2440.05	2586.86	1915.95	2399.38	2215.61	4084.3	3434.06	5231.42	3027.54	2228.88	2918.22
202018_s_at	35.87	42.85	49.72	55.04	103.11	41.28	37.03	36.62	64.19	64.46	64.27	56.71	32.46	69.5
202019_s_at	1287.04	1986.3	2160.63	1497.9	1087.36	1087.99	1732.22	1083.3	1077.41	1970.33	1459.47	1168.35	1207.91	1887.04
202020_s_at	1689.14	2004.24	1886.08	1462.89	1291.29	1382.65	1458.31	1678.52	1429.03	2372.48	1104.52	1441.18	1261.33	1651.84
202021_x_at	27131.3	30578.46	34755.18	29749.16	28852.32	28718.95	30595.74	30335.18	31470.19	21958.71	44813.16	30040.53	28602.44	32264.62
202022_at	594.14	613.51	695.93	871.42	1190.83	818.37	651.98	538.4	588.37	960.97	732.25	825.92	552.34	647.98
202023_at	83.72	201.5	247.36	220.41	781.21	260.69	66.58	255.47	279.67	340.28	350.44	504.55	399.64	106.99
202024_at	1411.48	1381.69	1045.9	1760.76	1385.94	1414.02	1558.14	914.52	1216.61	862.26	1729.8	1528.17	1797.61	1382.96
202025_x_at	860.6	1095.71	1177.24	1392.21	1411.08	1003.33	1143.57	1960.27	1400.63	1526.78	1703.02	1261.98	1285.22	2144.9
202026_at	6488.05	6981.49	7425.18	4058.3	2926.08	5087.64	7044.56	5442.25	4422.3	3762.47	3338.71	2852.93	2246.9	3147.65
202027_at	433.1	283.4	105.3	733.94	830.49	470.78	565.24	1247.51	977.53	718.93	1460.35	654.82	1160	805.69
202028_s_at	3055.17	2776.29	3616.3	2856.95	3760.47	2191.45	2216.44	3518.43	3222.38	3121.62	3150.45	2970.62	2030.17	2089.78
202029_x_at	23248.36	26423.69	25064.35	25799.73	34262.43	26855.8	22322.75	26956.68	30245.9	31880.08	49539.87	28177.26	33505.7	39024.48
202030_at	1221.27	1388.85	1051.19	843.14	1082.76	2009.62	1313.47	1599.4	2415.39	805.58	2513.09	1885.41	1603.58	2085.81
202031_s_at	1206.35	866.09	877.48	1011.05	901.28	1316.74	912.09	866.31	863.55	981.77	962.36	903.43	998.62	768.28
202032_s_at	1413.89	1371.5	1425.99	2391.03	1892.25	899.95	877.66	1044.93	1094.5	937.36	1521.16	982.9	630.11	1086.92
202033_s_at	2457.58	3152.74	3581.93	1708	1404.32	2773.29	3940.1	2008.59	1634.7	1250.89	840.5	2138.39	2052.68	1125.96
202034_x_at	710.26	681.16	743.98	524.87	645.02	792.8	636	836.15	434.63	684.81	234.02	464.94	459.63	362.03
202035_s_at	191.27	116.66	139.54	198.11	322.49	213.64	340.49	278.6	230.28	274.56	384.77	160.98	177.84	90.67
202036_s_at	130.26	205.43	130.15	325.62	254.6	289.73	405.44	482.76	453.66	715.63	311.89	292.94	523.67	449.19
202037_s_at	428.81	429.77	509.59	789.71	1397.65	659.86	656.17	588.74	834.93	1208.46	505.57	713.64	1283.82	751.47
202038_at	2162.57	1744.73	2489.82	1662.67	1945.45	1788.29	2233.44	2240.04	1617.47	1552.8	1907.48	2191.09	1737.32	1999.68
202039_at	4854.17	6760.43	4875.09	4650.36	4874.46	5625	6527.92	4180.55	5880.6	4160.32	7583.4	3926.41	6286.57	4361.37
202040_s_at	806.16	428.5	531.36	433.06	724.52	1358.6	556.66	717.98	643.3	571.1	767.2	498.85	935.91	584.03
202041_s_at	1753.9	1992.28	1940.29	2932.74	1392.93	1999.22	1569.58	1547.4	2211.11	1651.55	2574.64	2055.26	2433.47	1831.26
202042_at	576.52	1079.98	679.35	543.57	614.78	738.89	429.95	970.5	500.7	993.85	1209.08	758.27	1198.1	1601.39
202043_s_at	433.89	600.13	872.1	720.69	974.6	567.07	338.81	771.98	806.45	885.21	681.45	521.06	746.12	559.66
202044_at	452.3	465.17	185.55	90.57	88.13	81.07	107.55	94.88	61.09	130.22	126.82	228.63	382.29	362.4
202045_s_at	630.32	679.61	557.77	786.79	834.69	760.24	809.93	520.48	581.26	972.43	601.23	744.17	682.21	1053.84
202046_s_at	659.62	595.28	496.17	258.04	347.56	515.62	864.23	136.2	195.17	606.56	359.01	446.92	303.46	228.91
202047_s_at	1039.69	840.23	914.73	679.08	604.36	733.17	1127.64	1280.32	1262.07	1260.21	1760.83	1280.3	758.4	1030.15
202048_s_at	250.32	201.54	201.95	268.49	225.67	1077.65	803.39	268.21	267.8	354.98	1124.23	225.32	377.71	1207.45
202049_s_at	527.64	413.06	396.23	468.03	457	307.57	371.68	283.42	412.97	317.56	448.62	386.39	675.84	634.68
202050_s_at	985.35	798.19	719.71	1353.72	1015.57	730.34	577.38	705.32	987.26	750.38	916.93	991.26	850.71	907.15
202051_s_at	1176.51	1301.26	1238.2	1103.09	921.75	1222.71	1011	1121.3	843.67	929.95	831.99	819.48	1105.4	674.13
202052_s_at	112.66	142.59	28.81	35.86	113.54	273.09	143.99	218.46	261.92	199.16	172.58	432.24	433.1	157.64
202053_s_at	1856.91	1733.69	1794.13	1605.09	1239.21	1462.03	2534.82	784.16	1078.64	1841.51	1557.97	1827.09	1185.73	1127.86
202054_s_at	1462.67	1672.47	1466.88	1039.14	1637.77	1399.4	1416.31	1803.17	1806.69	1447.93	1817.9	2173.77	1388.12	2332.84
202055_at	2872.18	4109.25	3625.99	2439.36	1778.51	2101.54	2835.57	2233	1709.32	1690.85	2882.32	1593.79	2695.61	2096.82
202056_at	2469.49	2367.7	2931.3	2037.85	1000.23	1972.09	1729.1	1573.99	1060.83	1124.67	1845.35	1250.25	2265.57	941.16
202057_at	434.74	536.62	587.18	318.52	432.64	512.72	311.06	433.86	184.59	241.75	554.47	109.16	492.36	607.72
202058_s_at	1424.68	1988.46	1446.49	1356.38	1111.02	824.69	1481.53	783.27	666.59	950.35	1216.84	839.35	1430.97	845.17
202059_s_at	1703.67	2075.09	1931.74	1652.57	2246.14	1212.67	1725.31	1138.67	1024.9	1475.79	1699.61	1314.65	1547.3	1238.63
202060_at	1253.75	984.25	1297.75	860.95	1485.26	1115.15	1153.41	882.4	1087.51	765.11	791.58	608.63	906.3	719.03
202061_s_at	1909.56	1902.21	2533.35	2462.41	1747.18	2422.23	2393.76	2316.36	3416.61	2929.54	1294.16	2356.22	1946.15	3065.13
202062_s_at	618.56	182.11	281.31	246.23	245.85	542.39	398.51	275.36	195.38	223.89	541.99	281.32	307.46	152.96
202063_s_at	188.75	147.1	122.85	189.04	348.92	294.54	113.1	127.28	104.79	289.83	14.18	148.2	287.51	177.81
202064_s_at	259.71	335.71	419.02	302.9	620.55	256.5	178.78	179.82	283.52	420.89	250.57	113.64	205.03	153.2
202065_s_at	467.32	311.73	423.89	458.74	125.11	591.8	340.41	312.77	442.82	474.49	344.32	477.77	484.7	560.3
202066_at	783.11	592.1	825.05	530.64	803.34	466.69	451.16	529.59	580.71	229.35	400.54	602.4	439.51	522.97
202067_s_at	96.52	52.9	42.59	69.13	74.37	102.19	112.74	46.33	51.84	95.96	76.3	61.5	42.04	362.15
202068_s_at	532.86	370.37	412.78	574.99	1096.35	723.08	453.17	146.28	388.96	560.02	753.98	489.48	627.78	659.81
202069_s_at	2680.16	4445.59	3893.11	1844.33	803.22	2256.42	1714.15	1573.98	1890.81	943.03	1293.29	1251.65	1056.96	1206.51
202070_s_at	980.24	1232.01	1357.63	1657.56	1006.2	1480.45	978.36	1214.77	1179.14	867.48	963.39	1526.04	979.45	1460.23
202071_at	1543.74	1220.75	1261.92	1275.29	2345.91	1752.28	1472.06	1935.7	1489.64	1282.32	2396.79	1892.53	1723.77	1601.53
202072_at	491.31	536.92	464.83	100.61	349.57	376.56	168.77	374.56	940.47	525.7	1042.6	517.25	694.34	1191.39
202073_at	7420.97	8578.85	11330.59	6679.67	7419.81	7478.99	11639.66	6424.94	6714.38	3454.44	2188.07	3071.68	2225.66	3737.25
202074_s_at	7317.64	12674.23	11923	12464.44	9763.4	6984.47	8575.66	12107.74	9460.56	6341.96	6422.04	7057.61	6912.76	9781.16
202075_s_at	269.93	149	122.21	66.52	485.03	515.24	179.78	1202.23	1857.47	1614.08	60.94	932.13	2574.29	914.25
202076_at	2628.05	2971.3	2694.1	2629.26	1610.72	2448.1	2296.82	2208.42	2438.69	1867.2	1030.05	1504.64	1642.63	1615.46
202077_at	14777.7	15230.12	16187.02	16772.97	11605.97	11501.43	9020.76	19460.2	17088.04	13358.81	12621.38	13993.5	8963.7	18715.88
202078_at	2514.75	3591.84	2701.43	3093.89	2412.48	2314.12	2115.04	2235.86	2241.5	1792.69	2397.8	1753.85	1618.35	1552.75
202079_s_at	809.55	897.89	766.69	848.26	414.79	762.44	971.68	458.44	569.3	862.17	363.37	777.46	785.67	631.5
202080_s_at	1583.78	1487.53	773.03	1383.64	276.88	1707.93	1642.82	1412.16	1503.88	1638.42	962.25	2133.68	1329.74	1958.2
202081_at	4826.6	1480.14	1385.31	1107.08	3106.34	2453.72	2102.92	1451.43	1506.72	1994.06	1703.68	1580.48	5805.07	1841.21
202082_s_at	2031.54	1147.6	640.08	1048.83	423.11	2137.89	1886.92	1622.86	1078.84	1184.86	726.78	895.08	1438	645.64
202083_s_at	285.79	197.54	94	52.94	11.5	388.95	63.81	263.96	196.15	262.1	61.34	309.37	200.47	167.31
202084_s_at	4350.33	3938.48	3230.73	2829.12	2912.18	5201.8	3802.79	3860.31	3723.61	4492.78	5095.87	3476.37	4340.56	5668.85
202085_at	652.22	414.25	562.48	203.78	453.29	738.23	631.22	524.02	377.69	629.86	487.25	574.72	394.91	347.42
202086_at	697.79	827.87	566.65	471.45	911.37	931.77	722.57	541.86	628.77	902.89	1190.48	666.23	948.07	1386.75
202087_s_at	1467.91	1875.43	1313.49	1110.05	1232.61	1597.45	973.79	2256.83	1947.64	1275.91	1616.84	1928.49	2217.4	1356.13
202088_at	690.13	577.75	631.74	781.34	492.03	717.6	537.93	1345.69	1050.3	794.47	588.92	772.16	1145.46	951.07
202089_s_at	705.15	538.98	679.72	752.94	521.63	595.47	821.69	542.85	579.49	540.49	311.78	578.68	1063.97	393.99
202090_s_at	16532.25	18108.51	18892.42	16412.5	17395.71	12295.42	10389.98	28871.15	22462.6	19799.54	14595.54	11980.22	8193.17	21683.85
202091_at	349.77	331.6	342.56	284.1	431.52	380.21	381.66	218.19	134.56	313.11	237.08	446.17	303.12	390.56
202092_s_at	1548.31	1692.39	1515.73	1811.89	2415.8	1331.27	1305.05	1674.47	1605.65	1785.82	1679.79	1888.13	1561.34	1809.16
202093_s_at	490.02	495.73	408.58	543.05	440.38	560.38	541.31	502.09	741.38	787.96	857.36	898.76	498.8	731
202094_at	124.96	170.05	57.71	57.45	145.95	104.11	288.06	118.5	78.45	140.29	297.38	119.75	49.91	74.05
202095_s_at	54.14	177.39	72.73	120.78	116.74	157.54	63.06	174	152.79	413.59	252.21	410.08	317.62	106.94
202096_s_at	1219.92	916.92	920.56	1601.62	811.28	1141.87	1102.62	2006.22	2036.67	2417.91	757.12	1246.19	1474.05	1655.39
202097_at	1554.49	1593.81	1542.15	1188.94	865.19	1450.09	1470.17	984.62	840.1	778.58	1336.59	826.09	582.53	946.28
202098_s_at	657.25	498.66	497.33	1142.93	1107.52	835.6	764.43	951.15	1413.89	1402.32	854.18	921.36	1630.97	1087.05
202099_s_at	71.31	139.93	136.32	112.28	138.84	116.72	81.45	141.18	155.32	140.48	79.25	132.3	138.85	118.05
202100_at	925.44	794.42	1260.39	842.99	2241.93	755.15	983.62	1183.39	1115.69	1209.36	1142.96	1204.56	1980.46	1552.69
202101_s_at	436.16	417.19	335.44	466.14	312.98	406.96	229.78	414.91	901.46	781.15	366.65	386.67	326.29	477.94
202102_s_at	2185.14	1484.9	1764.52	749.48	749.21	3064.21	2350.87	1823.02	2852.25	1221.9	1826.36	1425.07	1697.43	528.04
202103_at	688.06	801.36	984.85	980.52	1037.89	656.05	878.02	442.25	544.25	575.47	643.36	700.52	906.39	718.91
202104_s_at	1150.99	618.93	1045.42	550.71	453.7	907.99	1395.21	864.36	1070.95	1072.21	63.15	488.58	663.07	1650.12
202105_at	1948.76	1847.06	2042.45	3147.85	993.24	1354.82	1493.9	1693.46	1926.7	1535.43	2337.55	1723.91	1592.68	2186.45
202106_at	911.19	867.87	964.81	871.48	1107.93	1089.35	1302.26	757.81	825.74	1193.1	1312.02	1265.91	1570.32	1722.13
202107_s_at	742.39	733.11	823.52	899.43	824.93	1188.99	955.81	861.79	932.59	721.49	354.01	791.76	746.25	623.12
202108_at	1411.95	823.14	858.38	975.76	1434.99	1460.27	907.99	1353.73	1220.58	1104.93	1215.79	1499.57	1183.55	1395.57
202109_at	909.96	1148.85	809.22	1366.09	1421.35	1191.54	1203.6	1129.41	845.64	822.76	932.16	860.71	927.98	1159.75
202110_at	19104.61	19688.07	23787.33	20642.38	21912.29	14457.54	14719.43	21812.49	21134.11	15722.61	8375.03	14447.56	10211.2	19203.54
202111_at	48.49	57.01	78.2	81.77	78.85	79.71	71.12	101.32	81.35	61.53	182.41	119.07	101.92	61.2
202112_at	4940.47	3824.21	3981.56	1747.81	6478.91	4187.31	4671.92	2488.6	3011.62	2468.83	6157.06	4011.14	5226.72	4631.27
202113_s_at	1166.31	1197.91	1274.95	1488.83	757.24	886.95	959.99	812.15	811.68	807.6	649.73	860.95	882.1	613.64
202114_at	622.41	639.87	532.9	586.41	835.02	493.17	522.18	987.78	459.09	673.5	797.51	812.25	529.78	637.51
202115_s_at	497.87	676.68	639.09	506.74	391.16	717.37	435.47	529.27	363.38	208.04	587.52	461.42	656.67	570.04
202116_at	209.33	202.06	462.05	590.85	558.2	144.57	97.47	649.14	496.64	429.2	451.36	293.62	588.83	629.63
202117_at	1487.38	1741.9	1751.97	1214.07	1994.1	2083.53	1697.98	1902.22	1815.95	2287.62	2592.27	2355.86	2857.6	1794.6
202118_s_at	879.35	880.86	954.73	565.3	600.84	1008.06	787.98	864.67	637.62	752.79	608.13	703.63	681.37	311.05
202119_s_at	1216.04	1538.15	1465.71	1477.69	803.42	1902.1	1369.24	815.68	878.42	1231.81	1427.53	1643.04	1177.44	1254.6
202120_x_at	1667.66	1577.16	1459	1890.29	940.92	1950.14	1517.27	1869.62	2338.94	1916.24	2400.78	2417.92	2624.41	2162.52
202121_s_at	1602.94	1766.15	1622.41	1743.85	1147.74	2269.06	1554.16	1842.07	1970.33	1301.4	2320.14	1438.75	2219.03	2113.87
202122_s_at	1599.95	1964.35	1434.85	1370.62	1685.6	2560.51	938.62	2928.85	3365.03	2425.01	2763.62	1779.65	3037.1	1837.77
202123_s_at	1009.19	962.38	735.09	693.74	685.18	1237.93	1209.32	791.32	1215.48	1184.72	1150.13	1184.56	1096.21	1538
202124_s_at	819.21	1162.5	669.96	259.31	260.14	683.72	1045.54	1874.2	909.02	714.99	321.46	970.97	1298.47	252.54
202125_s_at	1561.39	1671.23	1282.62	1129.44	1540.79	1339.94	1653.15	2063.89	1634.99	1610.22	1110.08	1872.88	1915.18	1678.41
202126_at	668.9	994.06	854.8	1255.42	922.26	934.72	667.45	810.13	719.27	411.78	272.56	376.54	452.36	543.48
202127_at	492.14	786.94	1055.16	744.61	890.64	521.75	760.44	488.1	569.13	470.24	158.04	410.83	488.12	785.5
202128_at	750.65	833.5	928.43	573.81	676.16	658.62	779.83	486.41	576.38	601.12	667.36	535.71	607.59	654.91
202129_s_at	1275.01	1139.16	1347.34	929.62	205.19	692.38	994.42	580.37	581.68	1203.45	461.34	273.54	837.22	984.34
202130_at	3684.95	4247.87	3760.44	2999.48	3223.79	3326.16	3856.18	2840.6	2931.08	2592.19	2353.84	2037.65	2812.32	2520.82
202131_s_at	2396.17	1859.19	2011.82	1065.33	633.89	1554.13	1587.69	1246.87	654.9	673.93	325.76	530.73	656.87	352.36
202132_at	418.29	265.12	277.35	193.58	339.18	334.27	298.92	499.89	409.89	513.25	287.67	612.87	511.53	176.89
202133_at	615.55	535.89	497.8	394.79	353.64	1033.58	395.76	1148.66	574.61	1091.88	825.51	891.66	1343.16	940.26
202134_s_at	216.7	298.36	165.68	78.37	284.02	494.1	232.38	91.64	73.7	204.18	354.89	677.99	633.29	390.51
202135_s_at	1840.22	2309.09	1934.06	2951.67	2358.33	2560.81	2600.08	2060.14	2382.32	2717.91	2074.04	1689.57	1938.5	1994.19
202136_at	4888.12	5808.33	5282.76	5887.12	5062.92	4965.88	4560.14	4659.63	4001.83	4166.56	2748.11	3460.81	2983.88	3471.35
202137_s_at	886.26	1062.02	854.45	1222.07	559.15	895.83	895.42	576.44	397.78	566.57	411.6	769.89	629.6	474.23
202138_x_at	4542.46	7167.26	5069.56	5537.97	3818.5	4193.03	3892.93	6650.37	5754.47	3744.87	4617.58	3204.03	3694.08	5651.52
202139_at	968.83	1088.29	1164.12	1681.27	734.4	1177.91	1062.5	1319.92	1556.03	1269.27	1528.05	1077.92	1172.7	1332.52
202140_s_at	778.72	784.9	855.28	896.11	1561.1	1166.57	1013.49	673.38	1092.75	746.54	524.76	397.02	546.58	948.19
202141_s_at	3942.37	4307.96	3933.05	4146.03	3886.64	3784.33	3118.65	3233.02	2652.38	2104.25	3325.06	1952.13	1697.66	2798.31
202142_at	4174.09	4442.66	5691.11	6123.69	3119.51	3453.48	4518.13	2735.51	2769.16	2623.74	2871.77	3293.82	1877.56	3103.29
202143_s_at	2646.42	2539.45	2526.02	2368.11	1193.3	1935.24	2919.17	1352.17	1364.71	1583.57	1684.99	1247.73	1464.89	1300.12
202144_s_at	6384.66	5865.97	5856.76	8052.92	4328.61	5682.57	4379.64	8055.63	7222.59	5254.65	7576.49	4070.56	3451.58	4984.33
202145_at	76.7	108.14	98.15	78.22	80.34	172.53	106.72	96.96	348.14	150.24	95.45	652.76	603.1	413.46
202146_at	816.79	717.27	1212.78	791.38	1401.4	1465.96	1164.16	762.63	432.14	873.09	218.52	737.09	663.53	854.59
202147_s_at	511.57	405.67	755.4	318.99	181.51	728.95	840.26	417.06	252.08	539.86	58.57	454.6	391.58	290.41
202148_s_at	361.29	427.78	348.86	390.17	37.27	359.86	201.46	173.03	260.81	1147.29	297.87	427.56	482.69	553.34
202149_at	687.11	595.38	546.56	314.67	368.94	443.56	301	139.58	296.3	289.11	471.12	574.34	350.48	362.65
202150_s_at	546.13	685.56	483.05	107.25	529.56	448.65	511.83	265.8	399.92	256.7	503.75	374.46	359.73	258.34
202151_s_at	3065.66	5018.44	5207.58	5742.81	3153.22	3214.7	3978.19	4029.13	4342.86	2758.98	4439.23	1973.43	1834.05	3755.4
202152_x_at	1782.34	1746.91	2386.23	1426.22	777.56	2792.1	2329.18	1911.1	2280.06	1712.79	2274.82	1396.72	1166.37	652.1
202153_s_at	369.69	304.01	285.13	61.34	103.36	664.21	494.13	64.32	485.33	217.98	164.48	164.53	91.12	65.77
202154_x_at	1111.35	677.4	494.6	590.21	975.53	818.79	531.04	922.22	932.82	1526.56	1908.24	1386.91	1535.82	2552.33
202155_s_at	781	726.41	674.68	737.65	988.31	793.92	1047.83	664.69	501.32	796.77	837.2	1001.82	1034.38	805.53
202156_s_at	540.79	339.96	370.35	593.76	188.41	647.17	929.9	931.57	624.13	649.43	352.3	733.61	753.69	981.59
202157_s_at	2296.79	1534.65	1281.27	2581.51	1267.66	2789.93	3190.16	2717.7	2875.77	3167.89	3796.19	4757.84	5418.19	2193.05
202158_s_at	450.22	419.63	487.52	625.94	290.65	746.62	583.28	741.38	614	309.19	345.37	459.24	561.64	406.27
202159_at	641.89	476.9	486.87	631.66	550.39	482.76	591.3	912.52	763.95	487.37	1213.2	950.77	892.1	532.43
202160_at	1338.82	1089.57	1558.83	1144.7	1626.14	1609.94	1552.1	830.29	737.52	529.86	1272.03	1186.61	871.68	1098.65
202161_at	405.02	457	720.98	905.43	404.67	630.44	583.36	480.93	916.25	43.38	760.86	847.69	1175.53	678.45
202162_s_at	162.07	537.17	519.93	392.39	576.42	164.42	94.01	449.7	498.23	713.54	81.75	151.3	368.9	123.33
202163_s_at	216.27	232.35	306.89	441.44	238.39	210.49	130.67	203.15	33.71	284.94	101.55	187.1	295.24	260.69
202164_s_at	679.13	972.38	734.56	1080.33	919.3	978.11	1208.86	505.99	527.63	1021.87	667.47	755.62	579.81	729.77
202165_at	2097.33	1851.19	2027.87	2850.77	1310.28	1945.73	1536.34	1977.29	1291.04	965.81	996.82	804.86	793.31	928.49
202166_s_at	5251.57	3127.35	2931.1	3554.44	1352.83	3266.95	3308.41	1888.97	2082.93	1763.24	1557.03	1648.38	1416.36	1531.31
202167_s_at	843.74	932.16	1028.84	1280.2	873.93	1041.06	1489.34	977.98	1049.35	1055.97	1124.53	1426	1284.09	1149.7
202168_at	1371.37	1581.74	1443.21	1040.36	1901.74	1916.62	1508.05	1367.94	1080.14	868.98	936.84	1452.41	1647.43	1095.87
202169_s_at	2655.6	2560.59	3128.54	3350.02	2090.69	2373.76	2264.72	2344.1	1556.92	1483.4	1425.9	1222.94	1219.24	1208.72
202170_s_at	1427.88	1039.85	1217.41	726.07	807.34	1083.94	786.86	808.58	901.48	520.72	592.12	751.84	653.76	249.56
202171_at	2162.84	1584.37	1823.25	1655.04	1157.27	2772.66	2090.97	1036.59	1124.58	673.72	1271.69	1641.48	1076.29	1018.31
202172_at	2675.17	2708.44	2579.59	2381.7	2221.78	2587.03	2037.61	1715.35	1533.07	1170.69	1883.49	1464.54	1045.34	1247.03
202173_s_at	2041.57	1573.4	1660.01	1592.22	918.57	1844.31	1553.43	1089.73	1179.69	699.64	1012.28	834.29	600.89	208.66
202174_s_at	2615.05	3593.05	3151.36	3951.33	2226.07	2661.97	3028.8	2823.62	2177.1	3342.98	1211.2	2164.21	3277.8	2515.15
202175_at	947.59	740.3	673.87	903.37	848.35	1023.58	1276.36	631.24	934.1	999.25	772.98	986.63	776.74	789.97
202176_at	309.13	475.79	508.54	324.5	165.72	273.45	134.34	451.48	433.31	475.99	72.83	93.15	339.19	276.88
202177_at	785.55	722.33	1088.26	697.49	1019.09	1348.85	694.38	1059.83	1475.99	1123.56	1226.53	1055.22	1502.21	1636.76
202178_at	40.31	11.56	10.55	25.29	128.12	27.24	38.68	15.41	15.78	176.71	91.3	143.9	43.23	63.76
202179_at	533.07	589.18	184.8	395.11	203.26	617.41	628.24	283.29	739.81	89.13	778.77	643.8	766.03	693.11
202180_s_at	185.95	176.19	180.71	276.39	527.05	515.47	226.44	939.54	1252.34	1048.97	782.38	637.82	1646.06	936.47
202181_at	963.99	1100.8	1061.58	605.78	1199.82	579.24	662.64	810.71	962.73	946.64	1374.14	1435.77	1216.89	1086.68
202182_at	1318	1331.5	1198.23	1652.61	2822.04	1000.63	1190.86	971.4	1767.78	1101.09	1040.56	1425.33	1171.91	1620.93
202183_s_at	830.47	833.6	979.68	938.83	1117.17	754.73	902.07	1149.93	895.11	813	1002	1302.21	934.28	947.44
202184_s_at	646.41	689.31	776.34	583.73	503.93	791.4	698.72	870.28	555.1	678.1	470.96	767.45	407.71	705.34
202185_at	1227.19	981.75	1332.38	1328.17	2084.51	1464.54	1579.35	1722.57	1621.62	1646.22	1805.26	2260.63	2433.91	1599.3
202186_x_at	22.95	29.85	18.27	34.32	19.93	16.89	27.17	23.31	28.41	39.96	26.53	74.01	22.24	27.34
202187_s_at	1702.01	1555.59	2195.51	1907	2269.27	1451.36	2379.82	1503.76	1398.51	2251.04	1333.78	1508.45	1001.75	1299.97
202188_at	111.13	164.9	97.99	81.04	83.04	113.41	48.14	407.08	71.58	61.21	93.65	49.1	168.46	267.81
202189_x_at	700.03	640.07	687.83	562.14	754.64	811.68	977.69	787.59	882.06	1009.38	910.24	1386.61	1401.79	1292.17
202190_at	312.9	273.33	91.86	83.98	53.6	274.28	138.11	350.52	345.1	87.43	484.61	158.34	107.56	115.91
202191_s_at	834.2	252.87	339.12	283.21	338.52	885.42	647.58	1270.9	849.19	893.93	447.94	1271.51	1338.27	197.85
202192_s_at	1628.88	1556.48	978.11	1801.12	1130.07	2216.31	1378.11	1937.43	1655.98	2173.65	1232.73	2169.96	2144.13	1636.6
202193_at	226.86	215.09	98.18	86.35	45.88	237.64	127.11	207.75	224.7	226.12	191.42	185.81	321.83	282.78
202194_at	3881.14	2697.44	3887.13	3435.26	2789.98	2342.95	2857.48	2849.66	2051.35	1616.93	1825.57	1834.23	1081.28	1233.7
202195_s_at	736.95	644.07	876.9	370.47	501.97	509.82	776.62	342.05	285.78	277.42	346.53	461.28	448.54	318.7
202196_s_at	91.03	115.12	105.25	197.84	140.62	282.54	102.12	140.74	235.8	305.89	289.45	176.02	476.96	487.93
202197_at	1452.9	1071.65	1330.58	1839.65	1670.32	1727.44	1503.84	971.97	1264.65	1296.15	1388.27	1176.37	1207.53	1130.61
202198_s_at	348.62	247.53	446.44	284.86	110	316.96	320.63	456.06	350.74	555.06	620.12	52.4	216.87	73.62
202199_s_at	884.27	999.44	1149.79	1705.1	1507.39	666.16	983.66	763.5	897.78	1306.06	1109.42	841.94	945.61	1266.26
202200_s_at	901.52	904.34	1041.5	894.53	979.17	951.27	697.44	1018.62	477.66	635.59	814.25	799.25	855.26	721.73
202201_at	1247.27	1000.11	1815.28	2292.65	1747.14	1623.88	1457.58	1948.34	2199.68	1381.43	1984.57	970.75	1219.59	1368.94
202202_s_at	921.9	531.27	356.64	353.44	471.84	651.4	592.23	582.55	461.57	1092.79	685.6	1138.1	1263.36	1307.77
202203_s_at	866.55	1435.14	344.44	540.52	507.25	1259.39	1877.45	1169.33	1472.63	1651.78	4276.31	896.82	1399.3	1058.14
202204_s_at	802.14	1084.28	1036.88	1217.85	836.75	980.41	910.18	1563.9	1555.44	1139.49	2081.94	861.83	1724.26	1080.15
202205_at	440.1	304.34	455.6	477.17	627.46	647.66	805.21	733.06	628.47	1128.62	734.1	550.58	1288.44	433.06
202206_at	240.55	219.81	168.7	208.05	380.38	183.44	268.71	367.74	367.62	660.44	150.95	376.11	571.81	481.43
202207_at	286.01	120.5	392.24	287.89	473.08	249.23	326.31	361.19	441.3	420.98	38.52	545.77	512.1	187.75
202208_s_at	57.21	29.67	37.66	48.84	66.57	87.61	129.6	285.03	436.32	304.63	191.09	87.4	207.1	228.69
202209_at	3135.14	2458.24	3179.57	3481.04	2560.49	1784.99	2174.54	2998.87	2219.03	3193.15	1735.84	1869.59	2205.14	2066.76
202210_x_at	187.93	233.24	704.4	419.17	436.11	741.76	729.4	243.88	461.11	315.79	297.73	253.88	573.38	851.11
202211_at	970.15	854.66	960.78	493.92	632.69	726.96	666.93	922.15	974.65	1271.92	562.22	795.29	681.01	699.52
202212_at	56.55	94.01	43.52	189.21	50.77	71.83	33.55	384.35	244.43	189.3	49.96	83.51	420.81	409.72
202213_s_at	575.52	1142.94	1058.37	667.88	569.46	494.75	635.02	526.45	366.9	309.23	263.24	621.08	499.34	343.34
202214_s_at	271.81	192.59	91.16	34.02	65.24	472.35	111.26	57.54	375.38	229.26	72.41	66.38	519.15	299.23
202215_s_at	1287.3	1181.38	1465.33	1131.3	1096.83	1402.22	1463.74	945.3	1154.16	912.16	931.6	942.64	861.54	933.81
202216_x_at	1426.07	1524.75	1480.72	1351.86	1339.19	1321.7	1805.49	1223.83	1551.54	1420.56	1667.77	1707.9	1379.17	1651.3
202217_at	3086.85	4656.46	4818.56	3904.53	4831.1	3739.04	4715.17	6530.14	5253.12	5030.95	5646.4	4571.18	3908.36	6278.33
202218_s_at	228.53	380.03	182.36	437.17	441.78	507.89	424.91	504.68	688.08	1009.14	602.36	1111.43	814.27	1060.06
202219_at	3044.38	3322.23	3840.43	2691.78	2259.27	2635.34	3116.32	2359.08	2648.66	2658.24	4461.85	1559.48	1855.39	2080.95
202220_at	1135.22	1344.56	1923.53	1829.02	2319.48	1114.05	1742.98	1250.26	1328.88	1507.83	896.45	1508.44	1267.71	1958.4
202221_s_at	614.57	360	780.37	504.03	394.22	820.88	487.69	387.69	342.74	314.86	688.87	425.97	445.95	356.71
202222_s_at	28354.91	40182.31	39288.05	24192.16	40449.31	29954.19	29311.46	29799.73	32140.42	51313.55	50711.57	31305.2	38300.06	41788.77
202223_at	518.59	438.99	462.7	530.48	438.97	442.24	743.78	552.01	562.98	894.7	603.55	723.87	578.4	839.32
202224_at	967.14	904.98	942.35	874.37	1516.35	817.64	1448.18	887.33	723.43	948.1	1320.1	1110.23	1193.95	973.08
202225_at	1022.2	555.95	687.49	712.65	850.76	760.37	977.57	694.64	692.13	909.1	921.64	1150.89	800.09	733.91
202226_s_at	422.21	195.47	497.32	739.29	262.72	178.67	665.78	928.48	960.26	487.49	1323.7	1047.8	1193.2	841.14
202227_s_at	1074.42	804.73	966.88	826.92	754.37	1026.67	958.47	879.44	1043.54	675.45	1153.35	971.79	701.5	979.14
202228_s_at	3270.57	3145.58	4093.81	2584.83	3090.78	3627.32	1914.68	3361.91	3341.01	2329.2	1568.08	3224.1	3015.54	2244.49
202229_s_at	321.13	73.21	104.7	127.23	754.4	94.67	449.4	124	310.53	1175.27	750.94	345.75	429.95	187.69
202230_s_at	1301.7	1777.37	1462.22	1239.3	1024.94	1899.34	948.47	927.98	1223.2	694.29	1183.01	1001.15	821.08	886.74
202231_at	2396.41	2016.33	2444.56	1723.33	2038.56	2196.46	1646.02	2763.72	1891.71	1630.15	1721.7	1590.49	1697.07	1665.75
202232_s_at	1838.61	1710.05	1998.59	1459.14	1006.1	1929.1	1756.54	1605.21	1203.48	878.55	1078.01	1101.56	1163.44	798.57
202233_s_at	11058.94	15425.88	15771.37	13225.21	8049.34	9480.1	9825.08	17208.79	12582.79	10858.31	12955.3	10863.87	10020.24	15564.35
202234_s_at	895.65	948	1687.61	846.62	999.62	809.36	1060.07	932.53	586.7	770.37	748.44	877.55	906.69	1050.39
202235_at	411.96	537.8	1135.38	324.17	208.8	259.17	428.87	542.6	282.84	329.13	136.31	309.64	497.08	360.62
202236_s_at	3541.33	5129.08	7983.34	2341.96	989.9	2475.25	3909.31	1793.59	1967.63	2160.39	2474.23	1750.73	2970.86	3132.18
202237_at	353.11	875.53	642.57	168.26	846.56	2164.45	1894.39	2829.29	1635.19	3128.53	3824.67	1866.16	2127.6	1281.1
202238_s_at	78.2	541.48	458.86	49.89	296.77	1262.99	1653.18	1649.43	699.76	1620.75	4021.51	1883.43	2269.18	1043.46
202239_at	1150.88	1272.31	1227.44	1093.32	1498.8	1262.4	1460.29	1329.92	1580.34	2218.16	1514.31	1540.48	2020.02	1319.95
202240_at	79.07	35.77	20.46	153.68	81.49	113.15	277.07	30.72	226.59	324.77	169.07	242.96	159.83	399.38
202241_at	4817.68	2198.28	2531.28	3269.54	2067.38	3628.96	3628.46	1602.53	2167.76	1816.79	2252.13	1590.64	1663.89	2438.93
202242_at	4760.36	5072.95	6687.47	4507.62	6531.94	4709.03	5888.87	4282.19	5593.96	4117.15	4675.5	4177.47	3488.22	2325.03
202243_s_at	2523.48	2635.78	3061.65	3163.48	2594.43	2476.94	2172.64	2773.29	2423.91	2704.68	1859.43	2635.76	2024.87	2877.12
202244_at	4933.55	4498.79	5488.85	5301.2	5287.83	4494.6	3283.2	6027.55	5256.21	5316.81	4504.85	2645.22	3361.53	4046.22
202245_at	2140.05	2051.1	2451.66	1810.54	2710.98	1427.02	1574.25	1456.3	1774.9	1486.51	1474.2	1244.52	994.25	995.86
202246_s_at	1424.16	1438.09	1623.03	1808.37	1572.47	2014.08	1887.71	1917.75	2043.69	1733.7	2290.93	1881.99	1423.22	1889.9
202247_s_at	501.73	681.54	735.48	737.3	631.4	584.88	893.5	386.86	542.59	504.03	805.65	725.76	655.7	630.86
202248_at	264.98	475.38	319.45	410.8	222.39	137.94	131.32	344.16	333.91	63.42	765.94	566	577.93	693.51
202249_s_at	1895.91	868.3	2133.68	1835.84	832.14	1437.23	2007.91	655.9	1159.76	823.35	1420.2	1037.82	766.62	434.03
202250_s_at	2286.69	3125.44	3034.98	2432.05	1691.25	1739.62	2034.08	1573.58	2520.51	1362.33	2144.74	1201.81	1087.65	1093.06
202251_at	66.66	279.54	228.72	181.9	145.32	184.79	256.87	196.72	150.45	297.17	37.41	263.51	400.31	218.76
202252_at	1857.04	1090.08	1328.84	1737.52	2656.76	1087.31	1947.76	2160.04	2025.47	2063.94	2065.61	1884.35	1821.34	1927.39
202253_s_at	636.96	917.41	869.52	868.78	590.16	760.1	607.52	718.65	1026.22	563.85	685.08	886.41	702.14	615.45
202254_at	67.18	77.74	84.02	345.66	115.92	75.28	92.11	60.35	211.33	51.35	84.8	44.55	37.34	65.84
202255_s_at	27.98	39.89	36.76	34.86	57.59	25.53	31.32	35.81	39.68	40.68	36.42	43.31	93.54	65.95
202256_at	147.11	411.64	222.36	274	294.95	178.57	123.75	301.06	491.28	603.5	421.19	538.89	400.69	199.74
202257_s_at	96.71	125.63	121.72	134.56	126.1	49.11	59.81	57.18	104.71	186.72	217.64	100.24	79.89	81.01
202258_s_at	1730.78	1228.63	1108.18	1067.44	1175.31	1128.57	1390.34	858.73	818.71	1136.22	758.53	921.74	965.61	667.16
202259_s_at	831.63	612.6	958.97	485.18	691.45	919.93	795.43	517.95	484.47	545.81	552.61	745.75	494.45	904.88
202260_s_at	526.38	468.32	607.63	493.68	505.28	551.03	850.81	367.92	447.68	580.31	363.8	742.19	535.24	465.21
202261_at	2080.91	2271.22	2157.86	3718.17	2215.09	2013.69	2241.5	1826.11	1918.42	2328.86	2340.05	2175.53	1693.88	1894.35
202262_x_at	407.23	102.15	112.72	184.32	1008.56	690.83	330.8	1154.44	1058.86	1494.89	1306.21	1264.5	1652.69	1172.68
202263_at	10575.64	13735.91	15777.93	11053.98	12802.59	12288.21	9756.22	10201.6	10199.32	9889.42	20470.65	11487.92	8474.15	15433.3
202264_s_at	1088.79	1151.43	1439.22	974.49	1137.23	1254.36	1081.2	1583.45	1638.12	1574.23	2105.99	1121.47	902.42	1086.28
202265_at	1573.76	2141.82	2166.48	1401.26	1113.66	1353.57	672.79	1577.72	1316.01	1143.93	1282.73	866.42	876.21	1099.37
202266_at	1108.25	1075.69	880.54	781.81	615.2	917.9	792.47	958.65	864.37	602.96	578.55	679.55	797.34	741.23
202267_at	410.68	311.49	243.36	428.97	436.17	329.91	200.46	341.96	363.36	379.93	299.06	297.79	349.75	315.44
202268_s_at	1496.71	1251.69	1470.06	1671.08	1415.23	1890.3	1823.51	1849.7	1924.28	1713.86	1147.03	1683.9	1958.28	2513.21
202269_x_at	353.31	343.41	172.85	27.6	81.94	528.95	124.75	102.35	222.54	273.75	106.76	337.79	570.11	306.66
202270_at	270.1	242.31	236.03	75.46	60.47	385.72	96.16	243.57	145.34	245.51	231.28	184.32	141.63	210.89
202271_at	965.42	1124.21	1496.82	1185.7	682.16	1359.03	691.61	844.12	696.17	649.19	1274.61	748.18	907.03	1108.32
202272_s_at	1343.66	1385.86	1130.84	780.17	812.73	1051.96	1516.44	1003.73	784.6	708.23	892.15	653.71	445.6	744.83
202273_at	889.8	1383.67	963.99	769.27	958.94	731.49	1106.97	1354.07	1368.01	2020.21	1557.04	2068.49	2904.1	1661.33
202274_at	412.92	479.54	575.57	613.31	641.92	873.93	751.31	522.59	802.96	937.17	1751.92	866.48	958.42	809.02
202275_at	47.95	23.54	71.63	87.82	53.22	133.62	172.72	196.76	203.82	107.35	58.41	100.84	314.1	197.22
202276_at	1945.72	2626.62	2226.62	2853.18	2357.02	1580.76	1733.82	2193.63	1766.44	2279.08	1116.28	1680.51	1711.59	1805.5
202277_at	777.94	677.36	711.07	736.58	927.48	1336.73	839.74	895.23	714.51	1114.64	269.14	1069.14	1361.38	1015.11
202278_s_at	281.12	274.42	224.51	260.92	231.04	307.58	414.69	214.36	238	234.5	415.52	218.7	499.65	550.95
202279_at	2955.62	4219.39	3888.97	3911.86	2814.31	3230.73	2047.4	4119.41	2621.27	2848.22	2622.19	2755.34	1553.02	3651.78
202280_at	30.03	30.57	31.18	44	27.41	32.93	62.43	14.44	61.49	44.4	71.18	31.64	35	113.19
202281_at	117.98	127.59	108.55	142.84	189.98	119.95	137.1	56.69	87.13	51.94	83.85	44.02	202.63	79.14
202282_at	1630.4	1873.59	2039.86	1981.7	2773.04	1567.59	1424.9	3188.21	2469.02	2830.83	3178.9	1685.49	1992.53	2514.99
202283_at	11406.59	9586.12	7017.37	11219.66	9249.08	9924.15	8417.67	12157.64	11342.39	11911.5	18138.1	14168.05	15395.76	13389.76
202284_s_at	165.11	396.21	65.72	648.11	121.88	514.57	963.72	1028.19	1476.03	1390.81	2263.38	961.53	1836.6	1541.05
202285_s_at	36.4	80.94	70.77	238.61	269.11	84.52	51.1	221.22	291.92	37.49	262.15	159.3	191.56	119.4
202286_s_at	289.84	214.88	140.59	111.45	363.91	165.49	204.99	124.09	128.63	32.03	141.16	509.07	130.03	330.9
202287_s_at	144.8	99.87	179.9	237.1	277.23	121.19	185.47	35.25	44.22	46.06	161.05	321.69	265.09	119.21
202288_at	344.03	478.3	412.16	512.65	685.59	468.57	472.26	353.24	576.77	495.67	923.33	619.22	585.06	731.85
202289_s_at	4846.88	4694.7	6095.52	3528.72	6109.25	4203.01	3109.3	5885.85	3639.85	1756.12	5539.67	2419.44	2201.09	3517.84
202290_at	1674.97	2257.3	1667.41	3356.59	1201.2	1080.11	1557.76	1204.16	1112.83	1127.58	1525.63	953.84	1184.03	1441.74
202291_s_at	2673.39	2059.25	911.84	2582.03	3691.53	3053.29	2014.21	7464.22	6778.03	8274.39	2740.57	9239.49	13330.9	7454.39
202292_x_at	1833.61	1878.27	2053.32	2050.62	2313.77	1606.42	1854.98	1889.16	1371.85	2258.93	2028.69	1596.64	2042.21	1828.47
202293_at	634.66	932.63	748.46	813.26	90.29	636.49	562.16	349.57	316.02	449.1	258.94	332.75	427.24	469.6
202294_at	1026.82	1048.91	1012.95	1359.8	959.6	1429.63	1202.94	877.45	998.9	1057.77	632.6	778.67	930.3	1235.44
202295_s_at	968.8	848.62	1044.35	790.99	1746.12	808.87	917.13	1439.99	1804.25	2285.74	1293.09	1160.58	1879.02	1503.68
202296_s_at	1426.93	1932.61	2315.42	2759.5	2042.31	1785.98	1850.89	1260.73	1744.57	1962.74	1921.54	1914.6	2238.73	2334.05
202297_s_at	765.21	1115.14	794.31	938.2	742.21	967.96	730.55	928.66	1229.71	997.86	1109.51	815.42	1015.52	914.48
202298_at	15299.42	22937.44	21804.56	19846.02	13862.39	11980.68	7911.99	30097.19	25809.01	19918.83	18939.29	11898.08	7816.36	18932.19
202299_s_at	4179.65	5154.82	4749.49	4155.99	4595.07	3491.68	1804.97	6703.91	5527.53	3843.38	4090.28	3168.74	3081.92	4470.64
202300_at	6229.52	6426.49	5953.39	6642.54	3819.84	4187.95	4980.78	7350.01	5859.65	4333.59	5306.77	3971.42	4046.5	5906.88
202301_s_at	1127.84	1044.55	1037.71	1215.05	905.19	1044.84	1325.11	1277.34	1035.96	1157.6	387.38	1104.54	994.25	1220.99
202302_s_at	2561.07	2926.76	3143.76	3196.12	4398.46	2133.87	2488.86	2662.59	2670.19	2502.26	1000.4	2388.37	2198.39	2940.67
202303_x_at	289.54	384.43	651.77	389.35	219.59	62.9	339.56	274.46	416.49	101.22	50.07	236.76	311.11	333.86
202304_at	816.86	589.49	554.78	645.49	670.58	1028.6	794.99	635.04	728.16	884.83	340.23	792.71	684.9	527.15
202305_s_at	10711.54	3510.43	2486.28	4255.92	7170.66	2721.53	5860.58	5277.74	4672.23	1872.33	2026.11	5698.42	3460.65	2463.47
202306_at	2698.41	2172.45	1943.68	2448.32	1762.45	2552.15	2352.14	1744.84	2572.33	2741.17	1690.63	2368.47	2066.32	2203.61
202307_s_at	469.82	493.69	187.13	288.13	506	557.48	372.71	474.7	512.31	248.5	908.3	467.68	462.51	476.67
202308_at	683.89	529.77	272.03	907.37	705.97	785.38	665.93	707.17	1240.1	1027.76	958.84	948.31	914.5	1064.82
202309_at	1724.99	1891.45	2144.32	1384.22	1362.36	2062.67	1546.25	2194.17	1927.51	1241.85	2767.89	1621.91	1466.6	1976.35
202310_s_at	3668.67	1357.55	694.67	305.16	1009.53	3785.1	9223.33	4178.62	5161.96	13543.24	5242.71	25736.25	49535.31	16772.61
202311_s_at	537.44	409.52	288.22	177.47	266.64	483.74	1032.79	839.02	697.43	1403.7	523.92	1328.13	1928.19	1237.29
202312_s_at	233.7	260.1	422.55	129.96	479.94	191.69	447.88	146.67	121.33	702.68	372.89	351.73	143.57	459.16
202313_at	2442.19	2786.73	2468.57	3361.12	2063.76	2289.86	1976.48	2040.8	1958.44	1628.17	2161.37	2447.08	1779.01	2385.5
202314_at	145.48	200.69	316.31	107.77	203.74	234.46	248.89	53.69	226.55	84.94	245.26	28.27	475.83	44.3
202315_s_at	322.38	315.03	377.23	454.85	523.28	449.19	72.26	457.53	339.17	275.6	709.44	718.9	527.43	745.29
202316_x_at	114.52	114.23	594.53	132.76	65.28	107.73	298.56	106.57	106.99	61.63	157.51	87.3	67.18	133.06
202317_s_at	1942.13	2303.01	2279.41	1571.04	1432.61	1938.61	2235.14	1430.07	1639.98	1886.55	1781.16	1778.08	1464.34	1457.24
202318_s_at	1257.11	1549.62	1344.85	751.13	951.1	1240.18	1019.63	962.42	943.8	584.47	77.13	1304.37	1409.33	978.78
202319_at	529.32	469.67	516.94	395.34	424.59	315.23	302.26	307.15	368.23	420.8	313.52	263.08	273.97	215.99
202320_at	1067.31	1021.62	930.96	763.85	378.4	1155.49	583.33	953.16	1377.09	579.4	1266.47	887.19	1064.27	1001.52
202321_at	399.84	553.77	327.46	220.1	347.2	408.17	326.71	492.08	435.62	385.05	313.43	500.1	317.22	640.26
202322_s_at	1657.73	1179.32	1064.96	1222.95	1013.94	1143.99	1409.55	1401.22	1077.26	1024.61	1433.79	1700.9	1815.41	1212
202323_s_at	781.16	682.64	775.49	706.22	634.29	824.82	579.53	619.43	647.19	796.41	371.49	290.52	374.42	547.1
202324_s_at	750.51	900.94	1066.07	687.32	1000.93	911.1	917.1	1068.41	826.38	1071.23	651.96	820.21	877.5	935.35
202325_s_at	12930.82	16586.9	15625	12250.65	10427.53	9653.84	9015.41	18632.23	16206.29	12504.89	10072.48	11308.58	7377.43	12058.37
202326_at	26	40.12	19.73	28.75	66.69	170.92	28.88	25.96	77.47	38	121.85	88.74	60.84	26.78
202327_s_at	404.99	368.56	393.77	355.44	505.37	631.3	576.26	381.28	424.15	70.15	516.76	980.95	625.23	415.88
202328_s_at	624.91	1070.68	992.19	797.29	955.26	1302.31	1084.44	555.09	1014.34	641.62	1077.51	1024.08	1056.83	944.7
202329_at	303.23	236.61	377.68	146.01	130.13	80.15	125.27	578.6	694.97	552.44	451.22	77.02	554.44	596.82
202330_s_at	849.81	600.85	602.66	597.72	508.72	637.81	493.56	910.22	881.44	677.52	787.75	315.41	889.5	625.86
202331_at	1618.92	1433.59	1622.34	1869.76	490.51	1614.12	1320.3	1545.5	1708.57	1755.5	2501.67	1482.12	800.88	2016.95
202332_at	620.07	797.15	750.89	292.93	638.11	608.75	545.22	666.01	1031.78	1158.94	698.43	571.66	458.4	632.31
202333_s_at	6991.14	5817.1	6440.25	7643.81	5423.49	5813.28	5891.68	7701.55	6543.94	3605.77	3595.25	4158.78	2496.6	4123.85
202334_s_at	6675.87	5893.21	5425.03	2849.97	6810.25	4087.93	4547.12	2761.94	2592.86	2127.4	1551.55	1634.86	1077.13	1873.05
202335_s_at	244.53	245.64	207.8	246.55	215.34	327.88	199.76	123.04	48.58	228.72	124.49	321.81	159.67	258.19
202336_s_at	5455.68	3834.62	4416.82	2431.15	4563.86	4353.36	3986.71	3679.26	3149.99	2559.62	2802.35	5374.56	4701.05	4610.69
202337_at	1264.69	1680.58	1323.78	1314.09	1408.29	1304.82	1211.05	1416.54	1319.78	1496.04	948.93	861.04	858.44	1253.67
202338_at	45.36	78.37	51.7	84.78	110.98	74.2	66.03	40.02	79.93	78.96	100.83	209.41	130.58	389.42
202339_at	48.86	52.95	78.97	81.85	57.93	88.2	102.41	111.64	107.98	76.99	190.98	59.42	108.02	89.1
202340_x_at	1059.15	332.72	134.05	994.32	989.49	648.41	679.91	795.05	1052.02	936.74	1003.18	796	1040.15	1699.96
202341_s_at	100.78	237.09	114.04	270.98	341.91	422.7	251.98	398.47	224.07	708.13	171.78	281.78	247.94	91.63
202342_s_at	286.56	307.92	296.86	208.39	436.83	310.31	283.02	145.43	178.71	230.27	265.45	514.13	289.37	292.7
202343_x_at	16002.1	21147.62	21223.11	20592.99	25791.29	15423.96	15393.4	29803.73	29082.2	15063.3	27697.38	18604.12	14725.61	29000.98
202344_at	1406.22	1143.8	1356.98	1805.4	1334.02	1072.29	1104.66	1709.99	1720.55	1662.87	1099.4	1567.49	1112.37	1377.38
202345_s_at	2135.19	1381	1397.01	1381.31	4639.97	2100.06	2587.52	2079.05	2761.96	1663.09	2175	2508.2	1931.03	2870.75
202346_at	742.23	1044.29	1152.57	811.35	290.16	755	561.15	570.17	412.2	403.91	345.43	247.69	369.26	167.68
202347_s_at	951.92	919.52	705.3	548.49	187.08	848.06	745.28	988.66	826.93	626.61	831.67	520.45	861.72	746.37
202348_s_at	577.12	627.35	605.63	954.2	774.15	639.28	767.98	901.61	936.66	557.76	532.77	489.23	846.97	637.2
202349_at	412.95	342.32	348.52	461.05	288.54	617.28	246.73	540.23	187.52	401.82	118.2	517.77	443.98	498.13
202350_s_at	319.01	182.66	216.95	96.55	460.49	1835.08	788.32	459.76	1048.69	382.89	38.84	1604.88	601.58	527.5
202351_at	2045.35	1426.25	1508.61	2039.25	1021.87	1298.88	1075.55	2032.31	1521.33	1547.35	756.29	1757.24	2830.69	1491.19
202352_s_at	1998.79	1831.25	2043.19	1681.62	1424.06	1566.35	2024.78	1850.12	1670.16	1597.83	1668.73	1928.14	1673.77	1268.45
202353_s_at	2731.3	2820.29	3017.32	2708.42	1976.49	2708.46	2356.68	2311.67	2130.71	1627.24	2170.33	2098.22	1705.4	1195.87
202354_s_at	247.37	308.87	282.36	74.06	336.41	144.52	50.06	257.64	207.67	521.16	202.77	360.3	255.33	44.69
202355_s_at	150.96	219.84	170.93	278.81	378.08	283.88	358.77	451.14	436.95	439.3	524.72	362.19	379.95	431.85
202356_s_at	893.44	627.59	480.38	810.32	859.93	575.82	883.88	559.65	727.84	975.68	530.38	747.98	652.75	607.64
202357_s_at	323.6	267.43	493.39	332.12	685.67	358.54	255.14	365.52	625.25	931.62	405.82	209.57	580.94	463.9
202358_s_at	593.47	1064.42	997.26	442.45	578.17	552.48	614.82	330.93	239.11	143.74	678.22	253.96	170.64	331.86
202359_s_at	404.92	963.57	601.37	322.06	383.37	874.57	378.19	412.52	312.77	78.91	600.12	393.27	336.49	160.26
202360_at	1629.32	1306.79	1608.3	1050.13	1486.23	1759.86	1418.01	1389.58	1322.92	1576.23	1674.58	1990.27	1511.98	1603.19
202361_at	971.18	920.55	1100.79	1456.45	2012.17	971.04	1062.56	1151.66	854.39	1465.52	1452.26	1175.19	1007.77	1660.77
202362_at	2595.93	3984.86	3650.27	2847.75	2611.66	2508.77	1307.39	3262.02	2604.22	2683.94	1783.25	2096.3	1788.07	1892.4
202363_at	752.59	797.61	1167.92	1030.91	1545.39	505.69	889.91	1401.65	1122.33	1072.58	141.73	1134.33	759.7	1127.68
202364_at	2668.4	3057.88	4733.75	1488.71	3085.08	2892.61	3203.94	2930.04	3377.32	1632.08	2073.34	1861.76	1926.36	1835.71
202365_at	335.21	558.4	499.08	531.91	470.19	472.83	494.38	665.08	441.06	395.1	666.04	704.84	454.72	676.44
202366_at	976.86	1122.68	1352.12	1251.88	1263.83	1056.98	1140.92	1656.02	2197.27	1379.35	1449.53	632.58	574.5	1599.86
202367_at	557.31	760.33	709.61	513.17	517.79	425.89	113.3	1186.31	726.7	404.15	961.04	423.71	344.42	664.02
202368_s_at	474.14	420.94	269.8	645.86	761.81	555.36	519.15	506.63	610.9	1010.26	1225.58	1021.63	1125.82	375.45
202369_s_at	542.62	465.23	667.41	797.37	924.84	662.81	798.16	591.89	757.42	1412.99	580.29	1199.4	1157.51	534.76
202370_s_at	1217.59	1614.12	1496.4	1252.14	1364.31	1178.31	1672.5	1655.37	1574.85	1535.98	1745.59	1552.36	2078.51	1742.04
202371_at	2347.76	2658.17	2045.78	1528.16	1705.9	1779.52	1415.44	2488.84	1928.59	1192.6	610.77	919.14	1585.74	1086.33
202372_at	861.74	753.19	977.02	1529.46	1380.99	962.72	862.89	839.1	704.73	984.46	595.37	1447.69	912.67	1063.75
202373_s_at	1906.94	1891.39	1246.46	1481.67	1848.06	1169.61	1403.05	1488.9	1439.14	1463.62	2352.63	2208.06	1908.44	984.19
202374_s_at	590.8	1035.27	1038.02	821.48	747.42	621.24	465.31	597.51	974.92	1118.55	154.76	658.67	627.87	373.85
202375_at	170.14	74.24	99.93	96.27	107.98	149.78	191.97	224.38	162.56	249.97	146.54	145.7	238.04	236.06
202376_at	96.55	469.84	191.5	857.82	505.69	83.22	120.05	640.81	897.23	814.91	1256.9	359.95	691.89	571.52
202377_at	2012.59	1756.14	1738.91	1582.58	1766.76	2264.49	1959.38	1570	1834.01	1802.34	1458.02	1557.02	1911.58	1437.22
202378_s_at	2865.12	2099.61	2748.05	2332.93	1625.86	2260.91	3143.23	3655.05	3044.15	1948.33	4074.31	4465.38	2074.64	1142.84
202379_s_at	1133.28	1461.28	1520.63	1093.42	1677.11	1503.14	1878.47	737.73	783.37	1519.22	768.07	902.94	1832.18	101.55
202380_s_at	567.2	892.3	1100.88	898.74	1151.77	695.26	1114.25	438.8	747.16	982.18	255.65	858.72	889.69	1180.32
202381_at	972.47	658.59	702.32	589.49	627.53	596.02	717.96	1270.88	737.07	927.92	472.29	1042.95	1113.67	952.61
202382_s_at	461.85	578.02	598.89	515.53	257.17	360.79	125.92	862.96	777.42	870.62	348.11	82.52	144.47	439.51
202383_at	1015.37	1039.61	1223.98	1373.31	1514.26	1343.51	1373.36	1128	1435.38	1275.51	1389.29	1064.07	835.27	703.46
202384_s_at	139.21	348.09	301.91	96.29	77.79	158.62	269.35	197.88	234.68	362.83	278.12	88.37	183.44	251.2
202385_s_at	668.31	939.16	825.51	480.88	991.28	576.46	758.71	749.41	695.78	968.09	1042.19	794.83	684.76	765.88
202386_s_at	822.12	747.48	1090.59	844	778.18	982.79	589.47	829	963.47	485.47	1236.68	764.06	1050.63	1157.98
202387_at	2040.6	2978.13	3099.55	2809.52	2803.33	2418.73	2033.46	2617.31	2569.66	1894.25	1499.75	2270.1	1689.48	2299.51
202388_at	283.42	528.97	260.41	129.97	70.78	573.29	434.65	2345.84	2877.07	956.59	518.47	1056.52	1308.61	2101.96
202389_s_at	470.86	637.13	467.68	660.06	520.62	474.94	507.7	299.76	641.72	506.66	302.53	724.12	435.54	539
202390_s_at	108.68	74.69	76.98	79.07	57.38	94.29	122.95	90	132.49	150.65	153.81	182.07	48.47	157.79
202391_at	473.89	584.15	328.45	474.81	1174.06	643.44	643.45	1004.56	689.05	1478.93	598.65	2221.43	3163.28	1022.26
202392_s_at	36.06	126.05	168.19	39.83	69.47	50.57	62.39	70.19	82.25	108.85	77.33	98.53	244.23	56.74
202393_s_at	4541.05	2362.98	7341.75	2584.4	2615.17	8865.52	6281.02	2761.09	2380.84	1282.88	2102.71	1578.54	2593.49	2733.94
202394_s_at	1028.97	807.91	893.9	1085.01	1395.85	922.97	1249.05	1228	324.83	516.67	1120.62	917.09	893.51	1226.73
202395_at	1955.61	502.85	872.16	1393.86	1149.48	670.15	973.93	976.53	1126.07	885.7	872.56	1524.7	920.26	1123.98
202396_at	1227.42	1571.27	1612.51	1067.09	1189.97	908.58	1016.6	860.01	651.22	605.78	260.25	449.12	559.97	832.43
202397_at	1672.72	1599.48	1535.32	1604.62	1268.98	1249.15	1419.6	1710.75	2156.59	2025.91	1325.77	1236.55	1405.01	2814.26
202398_at	492.83	558.39	429.31	246.22	276.39	542.19	297.35	215.98	296.12	412.69	209.72	265.3	152.23	265.6
202399_s_at	3012.87	2808.14	2537.12	2636.18	3265.31	2904.31	2755.76	2386.7	2519.57	2117.33	3546.99	2005.7	2201.28	1957.98
202400_s_at	479.36	488.21	428.58	612.53	528.17	308.06	844.62	216.72	551.11	71.01	695.15	436.9	633.31	501.11
202401_s_at	592.33	566.41	684.89	895.77	330.2	685.09	529.46	747.02	654.55	531.08	771.03	503.72	681.07	360.79
202402_s_at	381.48	400.99	383.3	448.12	437.96	484.5	404.53	841.38	752.86	975.9	718.34	496.68	575.06	673.89
202403_s_at	13619.32	5102.18	2648.04	2358.86	3090.54	11243.77	15107.89	18725.82	17266.63	31447.79	9190.51	35605.23	48227.51	34863.77
202404_s_at	4181.7	1561.01	649.03	816.85	1002.6	2388.3	3877	5523.62	4955.56	13248.53	3234.8	14440.9	25018.93	17276.31
202405_at	244.67	348.21	467.41	333.65	260.41	289.13	289.87	335.07	180.85	388.11	276.69	394.74	263.8	346.28
202406_s_at	1122.64	995.32	859.28	891.48	750.85	1086.65	1279.15	919.62	909.68	901.49	952.49	1128.12	1435.83	503.81
202407_s_at	476.29	361.77	360.54	560.61	245.61	370.01	258.15	417.82	522.08	464.06	232.95	425.15	535.72	503.63
202408_s_at	733.09	766.58	777.23	1116.74	1040.12	1291.43	649.29	1115.4	1155.49	1907.27	847.41	1159.67	798.46	1340.07
202409_at	3634.27	4200.6	3502.43	3639.09	4595.72	10142.71	10879.03	6484.9	6911.05	10061.08	9817.06	6697.96	10594.45	6903.13
202410_x_at	404.55	72.05	85.81	76.92	208.66	2907.63	3074.1	988.77	1256.26	794.49	543.17	545.83	2300.17	87.18
202411_at	1112.93	1177.33	807.9	582.31	2032.78	1682.43	1320.6	1066.59	1155.72	1095.58	2798.67	2095.66	1816.89	3358.23
202412_s_at	654.32	421.49	540.08	376.63	300.06	962.73	760.56	503.46	393.15	284.81	12.01	259.26	260.02	54.31
202413_s_at	1001.46	614.46	880.76	1160.33	776.64	1411	1304.41	816.41	838.45	658.89	395.98	803.03	754.74	742.99
202414_at	288.55	439.24	435.05	380.51	713.34	249.59	476.7	830.06	524	592.21	387.09	860.02	577.36	565.61
202415_s_at	368.48	626.47	751.86	927.8	200.41	589.29	514.86	595.23	936.77	1044.78	855.34	417.93	458.32	877.07
202416_at	682.79	1311.31	775.15	2553.26	1204.63	1477.73	1488.47	930.74	1372.71	901.39	1004.3	1292.75	1039.05	964.98
202417_at	1984.42	1738.4	2198.71	3018.54	1627.54	2421.25	2041	2364.58	2587.14	1706.26	3744.68	2043.8	1795.13	1682.52
202418_at	1569.26	1960.28	1771.69	2389.38	1372.78	2209.18	1502.74	1793.83	2292.2	1509.39	2168.07	1981.77	1831.72	1655.34
202419_at	933.71	1058.08	936.86	1048.46	991.16	1049.95	904.51	791.27	880.86	919.55	398.45	499.45	484.92	602.52
202420_s_at	781.26	377.42	1014.63	615.57	683.7	759.15	759.09	1321.55	1063.23	1641.9	680.08	1202.4	1289.43	1391.4
202421_at	757.88	436.03	530.01	481.89	1025.93	767.27	710.52	492.89	368.04	754.86	732.05	833.6	738.26	1076.75
202422_s_at	252.34	255.56	272.66	124.2	233.39	188.07	180.4	361.71	240.35	295.79	165.19	246.09	192.14	162.51
202423_at	1495.79	1729.35	2203.92	2358.87	2569.33	2072.19	2658.89	1410.45	1574.41	2171.14	2422.09	1941.39	2011.08	1596.84
202424_at	3282.58	3180.91	3467.83	3507.29	2680.53	2383.96	2888.29	5589.11	6818.76	3828.13	7004.68	2639.5	3098.6	3750.9
202425_x_at	3818.09	3214.03	2654.97	3900.91	2426.47	3743.65	3801.08	3565.23	3271.01	2770.84	3423.6	3067.87	1260.64	2088.76
202426_s_at	693.36	678.59	429.99	1201.7	192.62	722.49	793.89	402.42	648.38	714.18	720.06	69.81	467.45	448.67
202427_s_at	5237.69	5392.63	6458.09	6024.6	3896.22	4616.26	4415.89	4859.13	5392.11	3736.07	2987.65	3766.6	2878.77	4742.05
202428_x_at	11287.69	7361.2	7557.54	7662.57	5974.2	6966.22	6232.43	10757.58	10023.56	7413.62	4072.97	8463.9	5216.18	7904.56
202429_s_at	4778.37	3207.36	2037.82	3409.12	1683.31	5345.74	4632.53	4105.28	3812.47	2216.95	3258.32	3125.28	2376.15	3910.58
202430_s_at	199.78	155.11	138.19	120.91	190.03	268.5	180.29	187.15	137.94	24.71	14.31	154.88	380.3	248.63
202431_s_at	304.33	303.73	221.66	178.87	377.19	358.77	459.92	371.57	267.75	125.41	720.35	468.03	641.46	359.21
202432_at	13190.7	16621.76	13773.63	17329.4	11287.09	8575.85	7425	8958.79	7262.98	7782.42	8734.55	5962.58	7340.24	8397.32
202433_at	2038.79	2435.79	2037.63	2262.6	1442.36	1731.31	1964.85	2090.66	1734.85	1379.01	1381.51	1350.37	1659.96	1325.51
202434_s_at	37.54	27.66	19.52	97.26	88.64	44.96	55.19	53.31	42.71	42.67	36.39	68.14	155.21	52.63
202435_s_at	403.5	210.57	95.51	350.21	692.01	525.18	434.03	484.8	704.52	663.23	426.83	602.79	273.57	336
202436_s_at	253.04	375.55	325.62	563.52	823.4	1121.77	609.05	688.49	865.83	878.35	419.13	1094.85	977.33	337.25
202437_s_at	101.82	183.67	97.2	212.3	602.66	528.63	218.03	440.89	445.17	325.83	339.59	452.89	359.41	283.22
202438_x_at	141.24	261.36	252.47	224.59	221.75	93.21	236.63	159.29	122.07	72.29	62.89	109.5	150.47	28.42
202439_s_at	633.35	482.71	487.36	395.23	709.06	425.64	623.86	390.84	453.05	402.82	328.33	513.76	460.95	466.9
202440_s_at	541.61	356.64	401.32	549.69	766.7	395.36	416.09	831.71	700.98	489.88	893.07	951.23	999.49	1002.71
202441_at	998.45	743.65	605.77	538.33	893.06	1236.51	1195.05	782.55	790.84	1133.93	416.6	764.77	1102.98	535.93
202442_at	2845.25	2244.9	2210.42	2452.57	3674.55	2674.12	2550.56	3589.3	3199.31	3351.27	2192.62	3363.13	3098	3058.02
202443_x_at	1383.01	1299.87	1068.7	1041.88	1928.48	2049.94	1393.09	1789.83	1591.77	1350.77	1377.33	2357.01	2091.33	1903.08
202444_s_at	471.69	352.18	398	389.25	492.01	444	459.3	269.44	331.87	316.16	297.82	646.34	523.19	517.05
202445_s_at	326.31	318.46	315.49	387.16	569.93	487.78	297.96	392.45	436.58	497.79	168.21	376.24	364.82	488.57
202446_s_at	708.27	538.85	622.74	387.88	772.49	710.68	691.65	744.88	607.07	957.94	572.2	970.69	1096.7	585.18
202447_at	5037.32	4731.93	5688.12	2509.09	3262.26	3485.28	3271.09	3975.22	3560.96	2342.15	3024.61	3386.98	2123.94	3771.75
202448_s_at	915.52	823.01	768.34	647.99	1063.23	588.53	1078.13	338.41	370.11	694.49	905.92	730.47	790.28	557.7
202449_s_at	5021.37	4330.58	3419.5	4657.55	2745.44	5074.94	3983.99	4675.41	4744.87	2565.55	3139.69	2626.13	2740.28	2846.13
202450_s_at	1052.39	1694.9	1252.94	1231.27	2701.05	1610.78	1928.17	2001.44	1613.75	3150.85	874.56	2648.19	3731.23	2122.32
202451_at	491.73	604.01	517.76	573.98	540.08	499.75	617.1	523.29	288.26	588.37	115.7	375.21	371.9	534.93
202452_at	911.13	978.83	833.76	145.29	332.82	701.1	566.75	395.33	591.93	1051.47	250.79	379.6	586.6	558.03
202453_s_at	686.83	767.63	817.63	732.53	688.64	636.36	968.94	399.63	581.86	694.1	720.09	652.85	848.8	487.91
202454_s_at	445.99	475.16	347.74	945.22	1032.96	703.79	719.09	665.18	989.52	884.83	503.11	707.55	554.34	995.36
202455_at	1131	1217.74	1280.49	1533.7	1690.16	1211.46	1416.66	843.31	1152.97	656.87	1709.34	1043.66	976.21	1421.08
202456_s_at	101.08	175.39	162.37	86.07	60.7	98.34	99.82	58.25	390.99	73.28	83.93	68.08	136.57	142.16
202457_s_at	4124.42	4248.03	2286.45	3609.35	1228.78	4012.24	3771.27	2877.95	3517.67	1553.93	2025.14	2010.49	1602.67	2124.65
202458_at	2260.89	1985.18	1747.88	913.55	909.17	1190.46	1242.26	1374.36	1403.25	1051.37	395.11	2231.47	1576.95	2281.02
202459_s_at	363.88	326.9	422.36	414.26	493.7	429.91	428.59	431.84	437.98	612.82	275.09	646.06	690.95	645.33
202460_s_at	573.49	277.78	500.29	209.02	368.26	600.72	640.51	367.46	504.34	662.28	507.96	338.67	448.57	765.02
202461_at	1681.9	1847.74	1674.44	1966.79	1797.27	1465.31	1431.58	1365.89	1675.67	1649.07	1457.13	1503.91	1379.86	1634.19
202462_s_at	1624.28	1684.8	1684.16	1582.21	740.13	1203.42	1934.5	1428.04	1255.43	1595.33	701.02	1294.25	1206.52	1405.66
202463_s_at	603.79	581.8	378.64	620.42	100.32	408.27	551.17	396.03	737.57	306.93	586.38	451.54	412.78	183.34
202464_s_at	1428.61	1964.83	1192.62	361.04	1099.14	5469.34	842.32	571.38	496.19	733.44	2292.48	764.85	508.86	836.25
202465_at	188.76	87.28	265.94	164.29	244.73	867.25	217.46	1428.67	1622.4	2196.65	465.21	2033.22	3414.36	2694.77
202466_at	891.5	506.16	598.19	839.49	705.26	709.37	954.67	724	834.68	731.49	584	996.1	1029.48	1052.17
202467_s_at	4416.83	6064.99	5272.07	6579.64	2478.05	3505.95	4020.02	3930.22	3780.49	2854.1	2090.79	2862.59	3707.6	2756.29
202468_s_at	1514.31	1060.31	1320.64	1393.41	1477.64	1328.89	1915.07	1741.82	1434.04	1534.07	1577.5	1690.02	1546.24	998.24
202469_s_at	716.52	643.44	684.67	397.71	424.29	869.61	669.55	710.79	671.92	653.31	487.88	620.09	722.18	444.2
202470_s_at	141.95	189.74	158.97	131.02	68.89	239.36	111.62	29.84	100.1	44.03	66.88	48.57	62.18	62.36
202471_s_at	1533.9	2358.72	1726.79	1611.15	1214.19	1408.96	1838.01	2194.16	2128.12	2020.73	2701.02	1919.8	1961.1	2295.93
[truncated: 20,284 more rows]
