# Supplementary material for: Combining multiple hypothesis testing and affinity propagation clustering leads to accurate, robust and sample size independent classification on gene expression data
Source: BMC Bioinformatics. 2012 Oct 17;13:270. doi: 10.1186/1471-2105-13-270 (PMC3542193; doi:10.1186/1471-2105-13-270)
Supplement: Additional file 5 — Contains the microarray data used in this experiment. For each disease, we provide the ‘class_labels.csv’, ‘train.csv’ and ‘test.csv’ files, which represent the analogy of samples as described in table 1. The intensity values are unprocessed. [file 1471-2105-13-270-S5.zip › microarray_data/LGMD2B/test.csv]

Genes	GSM74363	GSM74402	GSM74403	GSM74404	GSM74406	GSM74407	GSM74408	GSM74409	GSM74410	GSM119936	GSM119937	GSM74384	GSM74385	GSM74386
1007_s_at	1217.96	1666.56	1167.1	1454.38	1746.69	1551.34	1645.54	1818.79	1687.92	1740.33	1757.34	2195.53	2444.79	2248.51
1053_at	184.4	312.57	213.27	347.62	179.6	133.71	227.95	184.33	310.9	270.51	392.04	273.53	147.46	256.35
117_at	339.64	229.99	698.61	951.85	554.2	354.47	83.35	492.16	365.88	525.58	493.49	483.27	460.91	723.51
121_at	3191.67	2862.73	2886.42	3370.3	2855.37	2623.26	3679.18	3964.82	3701.35	3128.18	3556.57	3476.99	3316.86	3769.75
1255_g_at	96.63	178.43	179.35	195.83	161.83	96.98	208.62	216.92	222.87	191.69	192.76	116.71	343.65	193.87
1294_at	526.06	972.53	876.71	1172.74	669.9	617.25	854.74	565.18	710.72	471.54	741.26	724.1	1056.54	976.96
1316_at	555.77	280.23	549.3	314.77	340.35	261.31	344.86	614.95	509.67	404.93	540.75	323.8	486.69	400.7
1320_at	216.63	87.7	57.19	82.7	59.53	131.56	120.68	114.27	51.84	217.12	67.42	233.3	87.72	367.8
1405_i_at	33.48	11.99	134.79	61.68	50.35	200.41	38.5	34.59	48.66	43.81	209.12	112.3	114.17	69.19
1431_at	133.65	201.76	245.17	269.3	217.28	167.62	266.1	315.63	147.85	260.94	239.36	101.64	277.59	54.62
1438_at	90.16	217.57	141.13	175.7	99.72	75.63	115.74	91.19	143.95	81.84	154.86	246.67	92.22	99.42
1487_at	2883.24	3200.08	4159.56	2853.11	3561.71	2712.34	4111.92	5389.5	4101.7	3103.44	2639.98	1929.17	4766.04	2473.35
1494_f_at	875.03	957.04	1008	1148.57	1101.18	913.9	1119.35	1274.1	831.97	771.58	730.49	885.92	1242.01	1115.79
1598_g_at	3325.27	4099.63	5124.05	3683.71	5546.81	2824.24	4209.66	4496.63	4494.67	3593.52	4263.64	6229.92	4029.26	4298.7
160020_at	1124.85	1267.32	1214.46	1155.07	1017.28	684.64	1513.82	1730.67	1296.33	998.23	1031.52	1515.85	1600.8	1621.36
1729_at	97.33	398.4	141.7	222.39	260.91	122.37	424.14	401.37	88.63	139.53	527.06	259.25	161.07	635.73
1773_at	513.69	472.18	636.24	262.88	497	398.94	612.14	591.04	559.44	447.37	226.56	295.15	652.57	134.59
177_at	194.94	112.54	152.73	398.42	201.73	146.41	92.14	405.71	49.68	334.32	81.05	99.96	375.69	226.23
179_at	2891.95	4373.92	4262.02	4246.77	2935.78	2792.87	2457.3	4541.58	3998.95	4255.39	3990	2334.87	4473.47	3274.06
1861_at	332.91	564.35	420.67	691.38	416.98	413.36	554.16	561.97	657	586.76	516.83	295.13	592.9	609.26
200000_s_at	2396.49	4045.38	3029.66	3476.64	3559.02	2253.55	2650.26	2232.8	2100.4	2651.55	1825.04	2764.12	2378.9	2226.5
200001_at	6569	4591.25	3965.49	4648.86	4391.51	3796.24	6206.56	6569.57	5758.22	6503.09	7587.41	9081.57	8028.31	7133.09
200002_at	14073.73	28394.85	25754.75	24698.29	27629.56	23269.51	30971.16	27295.16	42693.5	21936.06	13505.2	17636.59	29500.5	21630.08
200003_s_at	7680.08	13438.13	13870.18	15173.88	14497.2	11091.34	10554.6	11945.75	18985.73	15739.77	9253.99	15572.73	17834.69	13397.32
200004_at	11945.87	10992.9	9648.72	10179.65	11947.97	15968.42	11416.87	11970.8	13489.15	12421.79	12302.53	9775.32	12679.13	11214.37
200005_at	1621.76	2978.12	2973.45	2651.46	2477.06	1995.57	2543.47	2126.32	2314.67	2500.6	2177.43	3404.99	3462.47	2709.28
200006_at	15467.76	16800.16	18676.04	16502.78	16677.71	22645.82	20803.88	21952.42	23675.94	21457	16411.6	17060.25	21640.27	18611.47
200007_at	9754.35	10820.87	7633.73	7381.09	8600.96	10825.1	7920.45	8118.45	10298.72	10769.47	7880.9	10116.22	11500.66	10648.7
200008_s_at	1879.96	3149.75	2400.53	2409.45	2399.05	1893.61	2091.56	2153.05	2128.35	2722.84	3158.35	2565.71	2584.83	2902.79
200009_at	3629.72	3821.4	3841.16	3693.05	3936.14	5130.17	3132.45	2768.3	3218.27	3517.39	3792.89	5412.02	4658.23	4576.83
200010_at	12950.47	16561.59	23514.86	19887.22	12609.52	17809.61	10838.28	11321.76	22264.84	16171.29	10473.73	21939.48	26810.55	16957.1
200011_s_at	867.02	1046.34	1149.87	1305.58	932.94	642.31	779.53	871.02	812.61	952.09	1406.56	1546.56	1310.99	1318.79
200012_x_at	20442.47	33607.87	36519.15	34031.75	33388.31	37125.86	31773.02	31292.9	50244.96	28931.7	22852.79	19656.51	30365.98	25553.51
200013_at	14006.92	21756.64	22226.13	21490.13	24107.55	25362.86	22153.63	20625.39	38327.72	19909.56	13516.98	18031.03	24815.85	17664.3
200014_s_at	1756.62	1633.64	847.72	687.58	1966.27	2679.66	2075.08	1398.87	1774.26	1344.76	972.89	2415.16	1111.23	1653.82
200015_s_at	3689.86	2878.97	2061.63	2503.39	2862.29	3591.92	2014.42	2616.11	2661.93	1810.53	2847.4	5427.62	2532.65	2737.4
200016_x_at	9874.59	14493.9	14311.53	13026.62	11080.52	19432.9	15400.82	11877.7	14589.72	12512.31	10876.4	17232.59	11599.38	14028.56
200017_at	10107.78	12666.21	10726.86	10964.03	17600.51	21610.89	12353.77	13865.15	31784.76	11857.49	7043.59	15790.25	17008.07	12406.26
200018_at	23258.7	35671.64	35308.2	41398.67	40229.73	50816.33	40522.65	41616.73	59328.13	38162.02	24387.04	25937.78	44879.34	30335.33
200019_s_at	9008.52	17437.64	18038.99	20998.54	22615.43	18837.9	17236.22	17214.14	29479.34	14281.93	9251.69	12922.56	21841.4	13600.87
200020_at	2464.79	1497.65	1212.53	1770.56	2781.85	2555.23	2382.52	2026.63	1489.48	2091.39	2743.85	1595.3	903.08	1596.78
200021_at	15982.54	9161.31	9891.72	7275.59	12796.05	7325.25	11565.88	6985.06	8850.19	7801.68	12546.35	19221.3	18192.5	14713.42
200022_at	8499.06	14354.71	14238.38	15699.69	17119.69	12467.07	17316.33	16536.4	26658.93	17818.22	7664.59	12944.38	19495.06	12812.82
200023_s_at	8269.79	12625.83	15564.9	13576.44	10893.79	14322.99	11053.77	12811.24	14368.98	12531.57	9045.33	8330.01	14867.9	8858.28
200024_at	10577.15	22596.83	23630.79	19823.12	21901.89	16651.14	22799.64	18911.17	35597.57	23358.22	11303.41	13633.68	22092.06	11872.91
200025_s_at	21170.79	37039.62	35445.15	39765.07	30953.64	48673.01	39637.64	42696.69	53740.17	35267.06	25108.83	22006.86	48927.33	35210.04
200026_at	12579.48	24193.27	28797.12	41052.14	22544.92	27396.27	16420.91	19917.09	34565.04	25496.41	13845.09	25642.12	39181.97	23837.58
200027_at	7223.77	4046.04	6152.26	4858.09	5321.42	11188.61	6845.94	6611.72	6586.51	7202.9	5422.33	5685.22	5877.87	6166.83
200028_s_at	9499.16	5769.14	4997.03	5013.55	5503.95	7521.86	9208.94	5254.89	5912.37	6156.52	5462.19	5039.24	4345.38	3717.81
200029_at	14571.67	23838.69	22250.24	25687.59	24153.95	29448.95	20471.51	18607.71	34139.61	30247.08	12950.13	23105.8	32734.81	18117.45
200030_s_at	24940.17	32135.11	34761.79	33810.74	31507.85	37644.71	42086.37	34786.93	35293.58	42723.47	33351.66	18346.09	38720	23496.19
200031_s_at	24906.59	48020.25	43791.13	54052.47	51968.36	33951.19	53276.28	56751.04	75416.55	34499.55	28452.43	24529.47	43332.96	29232.69
200032_s_at	22532.36	35342.78	34084.62	36322.03	39619.54	46312.48	32406.91	36010.22	53995.84	37251.48	27830.2	28760.07	46998.08	35746.64
200033_at	6333.33	5254.26	4356.88	4525.13	6592.39	8978	3996.16	4326.69	4621.95	5622.26	7462.25	9555.38	3596.73	8673.55
200034_s_at	12445.77	17311.55	17341.16	17963.27	16769.34	19939.95	16036.19	20249	21848.48	18805.94	12923.98	15737.93	18976.14	17501.35
200035_at	3263.47	7212.84	7567.49	4850.4	3372.56	2942.19	5487.57	4709.29	4224.32	4201.38	5552.87	2281.03	4440.93	2828.9
200036_s_at	6804.88	15171.25	13642.27	13969.23	17251	14933.06	11381.63	11536.83	16235.51	12253	9237.09	9940.33	18776.31	10284.72
200037_s_at	1836.75	2100.67	1532.64	1472.82	1385.31	2043.61	1941.62	2011.24	1978.85	2168.88	1665.3	2590.13	1479.25	3196.65
200038_s_at	10424.2	13007.07	13928.77	13494.7	17662.03	21406.7	14546.18	15234.17	29057.47	15997.84	11443.2	18184.36	20911.08	17378.55
200039_s_at	3841.33	2602.89	4212.09	2985.69	3075.64	2651.62	5417.81	4556	4441.08	3844.11	3060.61	2741.84	4778.65	3775.35
200040_at	1977.75	1871.01	2239.34	2148.61	1648.45	2370.92	2193.68	1830.95	1645.71	1888.61	1762.88	2002.84	1816.28	2133.12
200041_s_at	4389.46	5631.86	4788.68	4717.23	5391.7	4363.48	3647.38	4094.47	4243.62	4498.73	5176.63	6338.33	4721.04	4285.62
200042_at	1447.09	1628.32	2531.73	2869.84	2907.45	2127.91	1998.11	2757.41	2598.17	1782.14	2399.75	1572.49	2929.96	2140.44
200043_at	4271.01	4477.85	3809.76	3006.25	3435.54	3991.23	3695.69	3098.62	4268.79	3677.97	3011.25	5617.87	4430.95	4323.67
200044_at	633.75	703.97	759.4	1269.62	693.84	583.49	643.85	414.73	814.92	629.06	875.19	1614.18	458.22	1019.3
200045_at	2521.33	2402.24	1886.36	2486.37	2592.43	1550.67	2437.33	1853.84	2542.07	2656.4	2245.81	1608.38	2520.92	2570.29
200046_at	3713.9	2820.69	2262.17	1873.44	2105.99	2795.6	3274.75	2644.44	4570.56	3572.7	2556.8	3293	3366.52	2701.9
200047_s_at	2717.47	1864.09	1402.48	1244.11	1280.72	3138.33	1530.55	2058.91	1424.38	2021.28	1741.74	1979.68	1192.64	2174.81
200048_s_at	5909.57	4838.61	4500.14	4249.04	6554.78	6985.43	6670.22	7284.26	9556.31	5528.17	3767.59	4215.91	5565.17	4045.62
200049_at	1348.15	1710.21	1316.58	1741.06	1661.71	1178.27	980.26	1501.28	1139.08	1913.51	1999.08	1077.46	1183.16	1179.51
200050_at	1073.58	1255.07	1122.81	1175.41	2022.81	2279.87	1654.65	1877.53	1964.02	1469.91	1519.87	1281.85	475.1	1574.39
200051_at	896.4	1779.07	1584.59	1427.73	1385.49	1080.45	1357.53	1471.04	1264.81	1266.88	846.22	891.1	1294.3	1317.2
200052_s_at	1341.02	1074.33	979.97	1350.9	1303.6	1299.92	1289.89	1370.91	1626.54	1391.16	1494.89	1757.35	1810.18	1198.31
200053_at	4218.41	7453.78	6551.55	6715.45	7522.99	4090.19	8768.03	6347.69	7713.98	8530.14	6152.46	5238.04	10086.29	7653.74
200054_at	398.75	381.07	538.19	661.64	213.16	501.1	582.06	415.91	700.01	612.98	751.07	289.7	670.14	653.2
200055_at	3465.2	3744.58	4441.81	2673.01	3048.18	3098.03	4578.23	5339.13	5530.43	4060.15	2754.81	3848.06	5087.58	3375.71
200056_s_at	1123.63	927.35	1069.99	841.75	702.27	1630.03	907.73	1017.9	1154.38	1113.23	868.42	885.23	504.85	652.64
200057_s_at	4148.27	3876.72	4303.01	4018.58	4443.67	3955.96	4499.71	4245.15	3986.75	4240.92	4676.68	5861.96	4227.28	4762.79
200058_s_at	1910.26	2920.28	2578.91	2464.24	2671.02	2228.92	2091.61	1622.39	1671.68	2085.11	1917.91	2248.36	2844.91	2396.2
200059_s_at	8634.48	9133.58	10532.56	8555.97	7920.03	7562.6	7820.95	9108.64	11606.08	11048.32	7750.38	14890.56	8550.64	12368.24
200060_s_at	2793.33	4933.47	4134.2	4033.64	4829.22	4292.59	3130.6	5153.09	3710.63	4191.5	4189.59	4217.56	4089.79	3607.59
200061_s_at	23090.52	51095.79	42847.37	44709.39	41596.63	50394.43	35414.45	43192.63	56243.31	36429.41	28370	24370.89	31063.66	33308.26
200062_s_at	25483.54	46295.7	42509.96	53047.96	44391.52	46493.46	41161.76	53024.13	70557.26	46786.93	29027.52	32947.01	60291.91	38248.34
200063_s_at	7621.58	7429.74	7487.45	7060.57	7305.96	10204.47	7935.7	8949.82	9666.42	8655.09	7585.12	9195.05	6188.59	10849.89
200064_at	13041.44	19712.05	18509.03	15478.99	22357.86	11376.41	17860.13	16682.95	19046.2	16220.72	17475.6	15027.69	19329.32	16956.27
200065_s_at	8345.16	7927.29	6792.45	6933.21	8460.27	6610.04	9530.53	9418.37	10083.79	9352.37	6449.58	6818.17	8582.05	5475.55
200066_at	1776.98	2455.69	1836.18	2379.51	1961.16	1968.4	1449.78	1568.91	1542.67	2068.13	2069.27	2011.12	1632.94	2784.23
200067_x_at	10531.95	7682.73	7874.79	5838.47	7086.58	12633	12829.79	12537.32	11885.94	10212.7	7386.47	6964.77	8349.67	7046.69
200068_s_at	4348.79	3245.66	3692.89	3683.34	2568.12	4742.64	2684.29	2611.72	3299.61	3292.93	4627.47	6384.65	3823.49	5019.12
200069_at	475.44	389.91	230.53	272.55	288.73	294.55	303.88	491.09	376.62	188.94	197.88	359.88	259.16	241.94
200070_at	872.52	1265.59	1200.06	987.24	792.42	937.95	1525.21	1423.4	918.01	1422.05	1701.46	926.31	1128.37	1186.63
200071_at	1417.54	1000.82	863.66	699.9	836.17	1479.67	1449.09	1437.42	1518.59	1020.32	1218.03	1079.2	884.63	871.63
200072_s_at	1424.27	1979.24	1800.01	2058.53	2186.96	1322.62	1525.77	1141.91	1519.32	1710.46	1270.45	2253.51	1021.72	1903.13
200073_s_at	1286.4	1778.01	1472.56	1745.32	1482.1	2082.92	1463.3	1342.1	1159.89	1597.48	1378.72	1936.32	1348.13	1495.65
200074_s_at	7103.7	7851.47	9018.46	8935.48	7411.76	9432.78	7396.28	8767.52	12696.15	8991.25	5106.42	7723.96	9361.95	7601.83
200075_s_at	1166.6	876.06	1116.94	676.36	1006.01	656.34	939.07	892.13	1339.03	1375.4	916.07	1815.8	2031.05	1160.39
200076_s_at	1056.01	858.05	1946.86	1797.68	1850.73	1280.77	1773.88	1455.21	1707.95	1983.46	2317.26	1253.69	2065.94	1562.79
200077_s_at	18114.53	24736.19	21002.98	22528.92	21405.26	19290.87	25583.89	27428.73	30146.24	25092.47	17809.05	17925.43	24152.5	24036.46
200078_s_at	2089.62	1820.97	1898.67	2257.37	2993.61	1832.48	2641.93	2982.48	3360.54	2549.58	1835.01	2536.55	3329.82	2573.25
200079_s_at	5503.37	6256.5	6556.95	6014.42	6565.81	5634.93	4888.13	3998.98	4286.63	6517.21	5107.6	3466.44	4781.51	3402.84
200080_s_at	9687.99	8762.01	6832.48	6850.55	11400.25	17699.38	7273.93	11431.91	10247.32	7447.19	9156.33	10234.92	9294.05	11879.06
200081_s_at	13532.43	23511.38	26244.92	22579.41	30032.3	36406.42	20692.03	21139.4	40910.39	19078.83	18942.58	20755.27	35284.54	20287.11
200082_s_at	8787.39	11125.9	12132.5	12480.2	12116.09	13583.1	9691.78	13924.87	19618.59	12690.95	9601.15	14247.18	15123.58	11717.57
200083_at	2648.03	2818.58	1967.36	2217.18	2678.53	1225.63	1974.03	2849.05	2587.33	2121.28	2737.8	2797.97	2426.5	3086.78
200084_at	3441.48	3224.94	2599.29	2670.09	2984.71	3666.69	3274.31	3818.61	3875.08	3547.57	3355.56	3683.58	2347.49	2917.31
200085_s_at	2974.98	6194.77	4932.37	6156.94	7969.18	5735.75	6606.76	7223.65	9585.86	6631.31	3371.99	4025.02	7307.58	5659.93
200086_s_at	10158.38	9216.19	13814.55	10418.73	8681.04	11498.21	14964.75	13885.92	14425.2	15757.99	10699.74	9222.38	17782.62	10792.22
200087_s_at	4744.3	4590.65	4034.88	4156.52	4925.06	8237.35	3752.45	4047.65	4750.14	4900.58	4332.42	5630.95	5582.51	5891.92
200088_x_at	12021.89	30167.13	17747.66	24567.88	27865.39	26550.75	27676.23	23955.48	45144.8	20828.72	9583.88	25710.91	21172.12	18829.53
200089_s_at	10401.47	18071.74	16440.88	20924.06	18945.58	22611.81	13812.28	15113	16413.46	17537.62	13350.72	13009.1	20662.17	15032.54
200090_at	3333.54	3697.57	3652	3237.68	4433.92	7327.49	4416.37	3796.42	4462.39	4107.33	2907.83	4589.23	3202.33	4628.73
200091_s_at	11349.76	22606.84	19473.39	24901.57	18874.81	20452.65	15243.17	25524.66	27655.76	19863.34	11114.98	12559.97	19573.2	17208.57
200092_s_at	14474.41	30526.63	27649.85	29760.13	23993.97	27790.16	28631.8	28388.13	45303.21	23207.9	12800.58	18831.28	34987.41	22173.42
200093_s_at	6635.71	5667.35	5381.64	5735.6	6598.06	8515.49	7398.39	7948.81	9843.27	8463.94	4303.36	4922.95	6725.39	6877.22
200094_s_at	13609.28	22678.63	22833.64	23575.35	18185.99	18983.65	23005.4	24572.27	26154.06	20072.4	19642.17	18128.55	27289.59	18251.93
200095_x_at	24770.17	46355.01	54579.1	51906.55	43150.9	48922.62	37739.09	42716.25	75277.48	43078.65	24064.73	37758.44	59859.81	45836.41
200096_s_at	3282.5	1611.58	1765.98	1379.09	2424.06	1488.52	2328.2	2346.61	2700.37	3017.82	1980.03	2896.74	2192.06	3641.8
200097_s_at	3186.97	3454.62	3173.16	3014.29	3553.42	3904.16	2093.84	2039.2	2682.34	3145.22	4068.58	3376.05	2435.85	2746.27
200098_s_at	3868.8	4808.82	4133.07	4268.18	3965.55	4048.86	4739.33	4472.27	4443.26	4150.06	3296.83	3811.97	5370.58	4160.44
200099_s_at	19178.53	25910.26	27508.63	33087.04	35023.48	36707.94	25545.64	33326.2	50322.44	31969.43	21774.88	24429.16	35682.8	23266.85
200593_s_at	1462.16	2933.81	2351.33	3178.03	3370.07	1856.4	1734.15	2342.5	1939	2246.16	3022.46	2457.05	2817.06	3039.89
200594_x_at	3664.58	5122.58	4510.26	4359.49	4316.82	5204.46	4286.41	3514.3	4852.73	3069.46	5183.89	5860.71	2947.34	5301.83
200595_s_at	3784.73	3935.82	3025.64	3015.65	3665.32	5863.04	2702.56	3116.54	3445.3	3265.92	2884.83	4443.65	1794.03	3752.88
200596_s_at	1107.51	1578.75	1273.37	991.02	1501.16	598.18	1022.33	935.76	873.7	1017.9	1182.88	1023.36	211.79	908.74
200597_at	438.9	741.42	945.76	836.06	1097.96	1352.43	709.9	875.88	622.76	1096.01	871.09	1031.09	420.85	884.71
200598_s_at	1300.04	946.36	1236.26	1133.03	1312.67	917.58	865.18	1141.46	656.56	690.74	1094.86	1332.76	749.84	1387.79
200599_s_at	2187.38	1964.41	1353.58	1249.71	1726.59	2003.4	1035.99	1083.6	1186.94	1433.67	1497.93	4040.52	1068.31	2376.63
200600_at	2380.82	1424.14	1393.5	934.12	1301.2	1059.64	798.58	818.2	997.61	1029.12	2139.17	3769.9	1953.57	2600.61
200601_at	1136.77	1698.12	1522.9	1985.3	1057.72	696.63	719.76	863.16	856.64	675.3	2555.54	2221.97	1830.27	1812.94
200602_at	856.37	651.68	684.19	660.71	401.27	1145.66	550.17	518.48	755.3	197.36	539.74	1409.55	553.53	1091.46
200603_at	5561.55	4298.91	2815.62	2960.92	3237.21	6460.21	3619.46	2987.95	3829.91	4570.53	4404.27	6640.98	3234.69	5907.18
200604_s_at	2334.01	1786.75	1331.06	1055.29	2776.46	1010.97	1165.86	1295.23	1542.76	2251.4	2029.9	2311.59	1431.43	1596.67
200605_s_at	7439.26	3730.27	3265.98	2677.01	4515.16	3478.26	3403.34	2743.12	3659.81	4072.73	5252.5	6223.54	3245.48	4303.01
200606_at	177.22	167.47	334.9	294.72	284.74	244.19	233.42	293.07	232.6	256.6	256.22	185.15	324.41	144.56
200607_s_at	1722.79	790.98	1267.54	1271.53	1441.01	914.06	1441.42	1433.01	1154.49	1371.63	2271.13	909.5	1060.84	1310.25
200608_s_at	1675.63	2296.24	1405.27	1492.31	1016.77	2127.28	1256.37	1734.43	1425.86	1410.31	1699.56	1929.28	886.65	1603.98
200609_s_at	1715.79	1695.55	1861.55	1711.62	2368.52	1958.01	1857.94	2393.25	2625.41	1612.57	2437.84	2629.86	2526.29	2335.71
200610_s_at	3765.91	7798.99	4871.21	5124.27	4402.99	6340.34	5014.65	3532.43	5367.6	4690.88	4786.74	6206.32	2825.45	5145.36
200611_s_at	1969.69	2777.1	1930.95	1867.46	3317.9	1386.95	2497.63	2085.81	2613	1600.56	2013.41	2534.39	3474.3	3571.81
200612_s_at	1914.23	714.96	986.26	655.55	840.41	533.17	1241.79	826.61	841.8	394.87	685.66	1153.4	734.34	1063.26
200613_at	1980.58	2382.55	2256.85	1608.15	2263.06	1604.28	2217.01	1698.92	1875.98	1481.76	1583.99	3094.88	2468.08	1749.87
200614_at	3969.64	4209.36	3774.3	4390.74	3916.32	4491.32	4343.03	4171.27	4420.28	3758.73	4062.69	7518.84	5227.66	5097.57
200615_s_at	2551.52	1729.47	2114.38	1132.73	1767.45	1808.75	2056.36	1874.94	1940.16	2175.61	1740.85	1682.15	1449.29	1357.51
200616_s_at	3298.12	625.79	1191.01	391.6	486.25	300.81	2349.37	1447.67	1877.16	1486.93	1090.95	276.17	391.59	166.3
200617_at	3566.8	2882.15	3630.11	3463.6	2814.68	3092.33	3505.85	3091.17	2203.13	3836.68	2408.87	1319.73	2409.47	2044.66
200618_at	1454.44	1483.45	1340.51	1960.52	893.47	1119.25	1397.28	898.89	933.11	1069.16	1594.54	3137	2242.68	2006.01
200619_at	374.05	1107.55	582.98	954.54	242.79	656.92	215.56	101.79	171.13	539.59	122.69	1351.1	313.71	243.53
200620_at	5059.04	2983.38	3254.32	3131.1	2999.9	4885.52	2218.99	2901.6	3328.95	4268.87	2963.7	3529.43	4201.62	3702.72
200621_at	1234.64	1733.75	1922.57	2722.04	1695.02	1046.68	1662.67	1515.97	1643.6	1229.46	1848.49	2989.81	2555.32	2177.99
200622_x_at	3013.1	2460.1	2867.07	1974.5	2779.52	1574.2	1953.89	2520.55	2381.82	2799.69	2113.24	2010.73	2658.55	2054.99
200623_s_at	2672.94	2376.38	1806.51	1373.61	2382.05	1536.61	1313.39	1788.39	1749.3	1626.1	1529.79	1640.83	1418.88	1164.43
200624_s_at	5263.29	6781.52	3905.94	1999.25	5957.55	6777.96	4019.54	3629.72	4994.64	4262.65	3472.59	4459.13	535.4	4116.39
200625_s_at	1287.56	946.79	604.84	617.23	1120.26	1329.42	425.01	589.77	683.7	240.81	924.04	2874.82	1708.78	1447.59
200626_s_at	1084.93	1079.71	907.86	1111.78	1027.31	1876.55	1038.45	766.03	749.87	1137.42	1244.31	2304.08	689.21	1319.45
200627_at	5648.55	5406.39	4742.69	4016.01	5775.31	6571.25	6407.31	5767.87	5899.84	7011.27	4613.72	5316.4	4294.43	3800.31
200628_s_at	1231.43	1509.2	931.2	759.09	1585.98	584.63	1039.9	1530.43	1149.33	1030.1	1366.47	1168.54	1026.79	787.5
200629_at	1550.38	1296.47	1232.98	1648.8	1558.56	1377.95	1510.09	1371.17	1169.98	1554.66	1616.56	1645.76	1741.64	1486.22
200630_x_at	7379.98	6654.68	6858.06	6454.14	5084.7	6788.4	6179.84	5209.19	6157.64	5824.82	6909.88	5189.67	6943.97	7204.15
200631_s_at	3988.66	4428.75	3773.4	3131.2	3862.28	5088.98	3393.58	3464.84	3556.22	2978.04	2562.27	2730.5	2323.93	3127.82
200632_s_at	1025.82	1306.53	1549.68	1677.66	958.21	1110.34	985.69	884.58	1063.91	1095.51	1641.04	2949.6	1271.84	1364.35
200633_at	36039.38	54674.04	44295.21	43266.6	66174.31	56739.62	55722.51	62993.35	64823.04	43377.91	47214.41	29930.65	53290.18	33256.91
200634_at	3291.91	3022.73	2540.45	2426.67	2445.69	1376.72	3307.91	3035.77	4268.53	2797.61	2916.67	5743.41	6557.29	3989.83
200635_s_at	75.1	72.2	235.53	105.49	335.95	163.67	92.16	75.87	53.08	131.38	410.99	626.55	567.09	531.98
200636_s_at	101.49	66.84	84.19	81.9	193.8	59.4	150.86	52.66	87.55	57.23	72.87	1528.36	414.82	235.43
200637_s_at	16.23	32.52	84.7	123.78	107.38	74.03	72.95	68.96	12.31	148.87	272.98	481.01	51.46	51.83
200638_s_at	1539.56	1359.72	796.54	677.03	983.01	852.85	956.88	881.58	1254.89	836.43	1460.29	2993.67	798.45	1481.39
200639_s_at	1963.09	1598.92	1429.23	926.14	1479.83	1276.96	1011.12	1060.91	1082.41	1534.99	2927.48	3357.51	1579.51	2384.89
200640_at	2730.93	3273.48	2597.44	3020.73	2361.32	2076.27	2859.87	2086.91	2227.02	2424.03	3416.72	4328.89	2096.67	3456.79
200641_s_at	1983.38	1381.78	1117.26	1228.19	1558.46	916.69	1254.38	1732.44	1669.75	1265.8	2211.97	2278.76	1234.26	1582.46
200642_at	13660.48	12542.12	9876.58	8576.6	13208.44	13679.46	16465.91	15051.6	15066.99	13504.47	9231.1	10100.78	10725.26	10752.52
200643_at	2719.83	6152.18	5281.29	4407.68	5070.09	1697.37	4326.41	4161.63	3672.87	4574.79	2701.07	3080.59	5095.14	2770.04
200644_at	486.85	596.08	503.86	950.33	665.42	738.93	750.09	572.66	452.53	810.59	822.72	1356.03	816.61	759.97
200645_at	13094.33	11072.43	9956.48	10347.33	17644.09	11281.6	12018.16	12948.59	15192.44	14295.25	9176.92	8629.16	14243.23	8265.73
200646_s_at	927.22	801.97	963.75	959.14	786.49	545.6	358.1	656.41	603	1122.98	839.67	944.5	718.85	629.38
200647_x_at	5819.76	5729.26	6099.84	5886.53	8086.09	8587.62	8578.9	3915.96	4826.43	4461.7	3580.79	4925.59	5632.64	6977.64
200648_s_at	3377.11	2950.76	3716.49	1799.91	2501.9	2278.86	2854.54	3210.36	2421.05	4521.79	2532	1697.31	2443.71	2686.94
200649_at	1365.3	1837.5	2275.93	1859.46	1769.84	1050.78	1210.83	1602.42	1156.2	1828.97	1329.58	2051.2	2458.28	1760.98
200650_s_at	35535.31	32706.18	42158.75	60797	28610.31	44670.84	33411.07	32458.07	36631.52	44812.72	20345.97	25935.98	51215.84	43658.01
200651_at	15744.09	20652.16	21857.79	27431.63	18582.86	16918.99	22161.12	24094.5	24934.33	25323.47	16096.63	17106.38	27421.29	13519.57
200652_at	1448.67	1683.52	2136.78	2438.76	2225.05	1590.15	1761.48	1566.82	1826.31	1894.97	1549.85	3164.66	2226.75	1836.53
200653_s_at	5250.99	7477.15	5485.44	8128.42	2473.27	5219.81	2791.09	3724.68	3337	4624.58	3722.28	5098.38	3413.56	5652.26
200654_at	4659.46	4164.66	4246.7	3390.91	4183.7	1980.39	3924.67	4662.67	5150.55	3976.14	3899.1	8291.95	5140.68	6370.4
200655_s_at	6622.46	6347.66	5466.87	7427.34	6794.92	8938.29	5403.8	3981.74	5512.43	6454.81	4370.88	7554.51	4629.43	5399.25
200656_s_at	1870.89	2649.47	2499.76	2344.19	2592.99	914.56	1812.48	1909.18	1761.99	2346.88	2181.91	2174.62	2697.96	2333.29
200657_at	1166.41	1211.91	1421.13	1821.43	1666.29	1964.19	1934.54	2143.05	2715.77	1745.36	1725.82	3809.65	2800.86	2647.04
200658_s_at	1478.33	1402.41	1295.56	1307.4	2926.6	1258.72	1972.33	2086.46	2077.92	2225.28	1136.19	1206.74	2300.63	1317.43
200659_s_at	1308.63	1029.02	1276.54	1565.27	1368.63	630.5	1517.78	1014.57	1586.58	1601.52	1175.33	345.47	1233.18	560.6
200660_at	884.63	668.96	535.64	1211.33	636.29	669.06	430.91	498.61	499.72	606.67	1100.32	5964.31	1872.53	1594.87
200661_at	954.28	469.4	896.08	308.08	595.87	570.42	430.76	276.61	272.2	837.86	870.36	1183.34	1423.17	1065.05
200662_s_at	2002.17	2840.36	2230.19	2470.63	2558.16	3083.81	2517.97	2203.38	2623.95	2650.49	2495.98	2723.1	2187.41	2132.38
200663_at	10532.03	10124.55	11970.06	12987.2	12458.49	11630.14	9472.45	9674.86	15577.9	13236.97	8594.63	18511.67	20179.38	20908.99
200664_s_at	1149.71	895.69	771.46	1192.16	934.32	438.28	1249.3	938.26	970.68	1206.76	925.66	827.3	1313.61	639.39
200665_s_at	5049.46	3585.12	3159.32	3892.56	4076.41	5071.68	2887.79	1823.88	2466.13	1969.49	9776.9	18062.08	5065.08	8743.14
200666_s_at	2078.02	1726.66	1250.94	1378.89	1517.15	1286.81	1611.08	1329.7	1860.4	1885.62	1441.12	1527.09	1242.11	1017.07
200667_at	4017.25	2496.04	3162.81	2317.19	2975.97	5061.35	4220.37	3623.61	3329.57	3646.99	3375.46	2848.77	2938.96	3307.82
200668_s_at	6282.35	5156.25	5642.1	4113.42	5995.88	6572.39	5874.56	5983.49	6702.14	6448.27	6585.3	5670.56	5356.05	4644.92
200669_s_at	4737.52	2780.24	3158.1	2615.57	3666.63	3381.51	3002.83	3907.78	3685.45	3871.07	3387.39	3234.01	3208.78	3632.97
200670_at	1314.89	923.54	667.24	646.84	663.74	769.44	936.91	1015.14	918.41	965.31	856.1	1670.56	1163.27	1358.3
200671_s_at	600.04	354.84	124.59	52.77	674.15	276.58	115.53	435.84	447.09	354.68	675.33	886.59	844.16	269.15
200672_x_at	1309.7	1207.38	1285.49	1528.95	1523.78	1552.89	1270.53	1376.92	1383.99	1163.8	1719.88	2415.69	1569.35	1707.04
200673_at	5771.08	6269.49	5061.37	4733.23	5920.87	7156.58	4016.72	4142.39	4932.74	4482.8	5480.31	9614.07	7356.74	6463.91
200674_s_at	25472.02	46497.54	46939.09	56882.74	47347.04	44789.91	50681.71	52502.46	73273.49	41598.07	25462.86	28346.01	44455.2	34589.84
200675_at	3310.26	2690.03	3304.97	2419.07	2268.06	1658.6	2159.98	1729.72	2798.44	2433.42	2181.71	10335.89	3393.69	3061.44
200676_s_at	677.87	517.07	445.5	546.51	1008.68	276.76	494.3	671.19	587.64	654.81	452.1	598.87	861.87	619.34
200677_at	1825.43	2184.72	2198.75	1685.69	2718.07	2540.29	1863.61	2036.84	2676.82	1455.86	2612	2959.72	2555.87	2580.91
200678_x_at	1815.07	1749.96	1986.26	1912.76	1734.64	1188.49	1542.87	1492.42	1460	1847.18	2203.44	3558.95	2979.59	2358.58
200679_x_at	2622.16	1950.67	2101.33	2675.44	2006.89	2325.53	2168.02	1436.83	2081.04	2468.99	2551.21	2103.42	1717.23	2150.76
200680_x_at	9857.37	10804.54	11073.89	12268.43	9305.39	12892.66	11939.12	9237.38	12324.63	11425.57	12380.13	9247.93	7239.7	12170.01
200681_at	6030.52	6348.59	5208.7	4685.08	7152.17	8503.52	5194.76	5285.29	5237.55	6544.58	4802.42	3651.32	5171.21	3575.59
200682_s_at	4233.4	3248.56	3596.17	2981.2	3055.64	2520.34	4085.74	3850.61	3975.79	4347.48	2858.78	3068.11	3024.27	3274.88
200683_s_at	1721.48	1507.65	1738.77	1466.56	1844.48	972.32	1535.15	1305.49	1468.51	1740.27	1091.27	1065.5	1490.43	1110.44
200684_s_at	1360.61	1268.38	731.28	974.58	1647.59	778.95	975.48	1052.82	1222.55	1119.98	1268.85	617.18	1189.89	584.75
200685_at	265.57	357.37	323.54	363.65	199.38	457	300.59	187.9	167.77	257.4	271.59	484.25	328.62	434.32
200686_s_at	1844.7	1623.4	1225.95	1156.65	1539.79	3540.2	1019.98	1249.54	1361.61	1331.42	1665.32	2030	744.7	1902.38
200687_s_at	771.12	622.77	1005.93	934.74	905.32	415.66	229.55	503.81	491.51	1046.05	720.06	876.76	999.61	789.47
200688_at	273.38	478.86	675.63	650.33	628.93	224.99	426.78	344.28	243.41	354.93	584.04	414.89	193.26	799.06
200689_x_at	32046.03	51544.44	63485.22	62994.96	51487.02	57734.68	50875.09	45805.44	66196.74	44316.72	41281.82	32713.89	60581.03	29815.22
200690_at	2137	2308.98	1885.89	1279.16	2569.69	2381.53	2578.33	2447.64	2562.52	3071.77	2406.53	1517.87	1844	1506.49
200691_s_at	5792.5	4167.94	4067.11	3791.16	6463.29	6539.32	6144.58	5839.35	6101.84	6036.81	5550.17	4277.41	5480.14	4671.33
200692_s_at	2903.54	2072.89	2089.19	2191.8	3124.72	2705.73	2689.2	2985.59	3191.23	3097.86	2811.41	2166.43	2656.17	2598.52
200693_at	2728.08	1710.39	1718.38	1972.75	1943.46	2236.92	1302.35	1532.77	1736.35	1385.92	2468.49	4481.63	2708.75	2684.42
200694_s_at	2180.63	2493.4	2227.8	2498.92	2760.54	2613.86	2779.08	2142.93	2636.6	3070.14	2600.79	2649.14	2730.67	2553.66
200695_at	2433.96	4412.68	4416.2	4314.18	4795.34	2161.71	2866.79	3302.6	3019.23	4253.9	4107.49	2659.04	4275.88	3844.8
200696_s_at	6421.07	8279.67	7902.91	10430.79	8927.5	10364.52	4715.66	4697.07	5521.93	2895.14	7905.67	18184.92	16252.02	13787.09
200697_at	5968.39	3149.4	4291.23	3438.65	4586.11	3046.24	5103.71	4390.92	3180.11	5919.78	3137.56	2161.11	3836.03	3567.09
200698_at	1729.08	1552.52	1463.2	1008.5	1459.61	1514.57	1038.15	1038.32	1251.87	1260.59	1962.48	3401.95	1526.13	1258.74
200699_at	1303.11	1021.89	847.89	680.01	865.12	641.16	566.71	704.28	818.82	798.36	855.56	2252.3	1467.22	746.18
200700_s_at	2328.79	1822.89	2422.38	2905.58	2350.95	2778.98	1471.11	1979.85	2261.4	1401.77	2380.67	4395.92	3102.55	3045.85
200701_at	1667.67	1431.45	2550.81	1638.3	1488.98	3300.18	1771	1694.14	2305.39	1671.8	1453.81	7076.66	3711.2	3428.83
200702_s_at	416.61	164.32	158.79	99.13	315.58	235.38	367.9	280.4	467.16	832.99	555.88	155.42	75.36	85.42
200703_at	2255.18	1792.69	972.29	1245.07	1630.17	1094.75	1605.83	1536.74	3972.77	1573.51	1234.58	5812.12	2482.12	1981.89
200704_at	1222.08	1242.09	1422.55	1715.13	1731.81	1510.93	182.57	1272.93	1351.25	1563.8	1366.84	1738.99	1981.84	1221.04
200705_s_at	11646.75	19970.3	16580.58	18590.56	25179.39	26546.45	14271.56	18667.93	25065.18	14957.34	15298.01	12295.68	18838.92	12907.97
200706_s_at	1734.39	980.18	1520.21	1408.19	235.08	435.91	487.32	782.22	762.39	843.03	791.19	2689.2	995.33	724.68
200707_at	390.24	822.63	669.56	251.66	341.77	131.65	366.85	317.16	500.96	586.27	586.76	969.22	904.33	901.19
200708_at	15599.22	10598.57	13201.79	11812.12	12843.11	12479.83	14963.86	12870.32	12721.95	13212	11118.47	3926.75	13577.06	5942.17
200709_at	4214.08	2557.74	3176.25	2022.66	2172.84	1885.1	1972.34	2032.09	2268.67	2443.73	3996.56	4625.6	4026.02	3940.71
200710_at	6434.56	8633.02	7404.52	6777.68	10292.24	5902.55	12542.06	13766.61	12008.38	12608.07	10753.48	7270.92	14452.68	7916.89
200711_s_at	5948.88	6487.84	5651.09	5795.1	7888.57	11045.4	6177.39	7366.67	5478.19	7915.34	6392.61	4182.89	5436.99	5899.67
200712_s_at	581.71	458.5	461.68	358.45	492.77	491.35	671.25	634.92	671.86	553.92	816.17	847.87	696.23	1085.29
200713_s_at	1758.48	1539.18	1165.65	1314.61	2088.53	1558.86	1188.6	1195.71	1225.83	1409.31	1793.72	2687.38	1916.48	1540.43
200714_x_at	2454.71	2593.4	2817.18	2779.17	2330.62	1828.89	2482.62	2228.07	2116.4	2831.66	2537.32	4048.85	2269.96	2851.56
200715_x_at	2799.26	7738.6	11118.06	10284.14	10907.22	15992.42	8434.61	7544.07	12156.85	8950.61	4976.64	8844.66	10474.29	7558.48
200716_x_at	30678.54	58047.66	56722.5	65246.06	65389.12	53713.1	45780.58	45522.33	80160.67	43298.73	38477.21	31362.27	52364.86	42452.34
200717_x_at	38039.82	48131.45	46940.98	46009.88	46024.73	71609.16	43795.46	37410.73	50175.72	49904.7	37302.93	38518.37	46941.07	44640.64
200718_s_at	14438.02	20806.45	12895.39	17647.91	22575.79	23997.61	20053.18	25435.88	26121.88	23419.53	16602.55	13937.57	20173.94	18970.01
200719_at	1805.36	925.44	1219.23	1101.87	1013.92	1607.75	1192.58	1682.21	1487.85	1484.42	1793.7	851.67	1276.12	800.1
200720_s_at	2353.82	2327.33	2148.52	1666.22	2911.47	2051.69	1828.05	2011.78	2217.7	2637.8	1638.65	1665.21	2786.41	1440.51
200721_s_at	2065.03	1849.78	1652.81	1533.12	2315.43	1576.8	2128.03	1769.8	1858.54	2124.53	1671.25	1425.72	1880.54	1590.71
200722_s_at	1549.04	1180.97	1077.05	1221.87	1355.21	836.11	1100.69	1367.07	1155.68	1519.57	1406.05	1233.84	1148.25	1091.94
200723_s_at	3311.21	2459.26	1883.04	1997.08	2176.75	2500.75	2054.36	2019.7	1958.28	2330.49	1792.52	2714.76	2323.93	1472.72
200724_at	452.15	236.69	395.22	743.29	576.25	378.61	449.48	593.49	409.18	444.66	101	426.22	229.17	195.02
200725_x_at	20323.22	41992.73	43020.92	57636.91	41033.95	40292.61	32416.58	30586.95	50804.28	30838.96	25612.04	21860.49	38941	33918.1
200726_at	7444.71	5884.59	6889.56	5163.69	4526.4	11158.08	7032.92	6976.85	7719.05	9074.18	5548.94	4110.27	4632.43	4553.73
200727_s_at	1001.6	467.07	684.76	498.75	830.77	519.27	714.13	664.71	707.22	622.37	953.66	697.56	604.38	990.65
200728_at	2013.54	1764.43	1902.66	1980.09	1942.7	1495.14	1631.13	1253.93	1531.97	1913.38	1615.07	1931.3	771.31	1484.4
200729_s_at	1614.81	844.33	642.96	564.23	933.25	738.04	688.36	637.72	689.92	861.86	1277.76	1267.75	568.53	1147.71
200730_s_at	5888.58	3413.26	4588.88	2408.2	3880.41	4529.94	5603.22	6483.1	4755.41	5989.96	4437.37	2291.8	3090.75	2592.98
200731_s_at	6413.97	4642.26	5179.55	4681.81	5099.33	6338.38	4469.7	5005.7	4019.94	7266.58	7427.18	2530.63	3010.27	3808.86
200732_s_at	7968.67	9193.19	11721.88	6806.59	7931.12	14316.2	8701.77	9379.24	8012.43	9386.72	7877.11	4240.54	4042.03	4424.04
200733_s_at	2393.15	2386.2	2180.6	1320.4	1532.5	3659.29	3394.21	3814.4	3153.72	3485.63	3095.44	1892.42	1751.92	2879.2
200734_s_at	764.26	758.58	1106.32	1065.87	896.66	942.52	1095.43	960.58	998.49	901.49	1002.64	1295	1679.71	1310.71
200735_x_at	8533	14015.08	12631.8	15055.51	11547.13	18150.64	9451.59	8809.31	9354.62	8954.34	8702.75	16472.76	13471.66	12863.42
200736_s_at	2989.85	2286.34	2885.93	2232.18	2725.52	2945.49	4845.27	5196.31	6284.26	3886.54	1856.18	5152.74	5257.91	3199.83
200737_at	3575.4	3310.66	3810.95	3396.86	3321.93	5491.06	2510.59	2875.98	2866.57	3706.47	1475.5	1558.23	4655.96	1410.23
200738_s_at	15471.87	15270.54	18715.56	16998.64	14721.5	24076.6	17871.87	12945.28	17740.24	22692.1	12180.12	8177.58	21360.08	8862.73
200739_s_at	1173.97	974.99	1292.37	1036.43	2571.82	1117.09	1375.67	1362.61	1619.48	1583.14	1257.47	1064.53	1734.18	980.29
200740_s_at	4330.26	2727.27	2416.8	2393.51	4377.16	3537.57	4222.37	3654.89	3942.34	4098.69	2964.93	2895	3177.37	2588.32
200741_s_at	21584.23	42664.9	49434.85	58643.36	33981.17	38071.51	41793.19	49080.7	58586.48	44060.72	27765.1	34838.87	53763.67	40050.51
200742_s_at	1353.5	1013.16	910.28	882.75	982.59	507.54	708.83	892.97	842.22	754.17	1355.08	2057.63	1289.95	822.43
200743_s_at	1615.27	1307.68	793.07	993.2	1016.19	1479.73	1048.86	1054.62	1353.23	1136.25	1621.13	2492.43	1742.95	2158.98
200744_s_at	1150.37	651.47	689.87	464.28	475.86	629.86	649.63	544.92	801.85	741.98	1255.6	866.84	925.33	700.36
200745_s_at	3262.85	1331.18	1348.32	1943.71	1412.81	772.55	1410.5	949	1423.77	1092.87	2683.09	1912.14	1610.44	1439.84
200746_s_at	1582.82	1728.12	1708.86	1753.03	1698.88	1383.89	1301.51	1395.62	1519.91	1317.42	1798.04	2983.72	2498.68	2177.14
200747_s_at	412.66	1446.01	1028.61	973.45	2177.86	986.68	699.89	829.02	528.63	772.76	524.22	2521.9	939.91	1237.9
200748_s_at	18305.08	12985.31	26875.01	14713.51	14127.48	29955.24	18403.74	23527.82	24690.52	15361.46	14143.08	15439.72	24981.84	12714.15
200749_at	1299.34	1209.77	1416.34	1277	1468.6	2183.31	1202.07	974.16	1493.46	1199.13	1342.32	1370.92	1015.65	1586.11
200750_s_at	4064.26	4688.75	3457.56	2957.07	4283.69	3661.55	3923.39	4066.98	3988.43	4105.26	3739.05	4670.25	4453.53	5662.82
200751_s_at	820.01	1137.14	1017.36	773.16	2093.15	956.03	999.14	1118.47	913.7	1426.09	1261.98	1029.14	1387.04	1262.07
200752_s_at	899.45	1941.97	1549.8	1496.75	1520.76	818.96	1129.56	1007.21	1110.33	1151.98	1180.9	1215.1	1833.63	1340.06
200753_x_at	1460.9	1115.64	1359.23	1374.13	1683.86	1432.42	1300.49	1868.97	1472.27	1588.85	1566.23	1233.62	1042.14	1283.45
200754_x_at	5044.27	4999.76	3038.18	4062.23	6371.32	4882	3445.15	3225.02	4509.35	4536.64	4484.8	3910.69	2760.53	4631.17
200755_s_at	697.06	201.19	367.41	165.37	600.71	109.28	118.11	545.92	294.91	133.5	514.54	517.49	567.69	990.65
200756_x_at	841.01	607.84	1205.64	371.57	596.34	597.86	821.32	828.58	706.79	903.15	1025.52	683.79	884.38	807.21
200757_s_at	2437.34	1638.16	1794.94	1734.12	1956.26	2527.92	2002.44	1669.85	1287.24	1878.56	2356.57	3312.4	3231.33	3373.33
200758_s_at	14843.74	19238.96	14133.88	15186.53	21331.25	12831.6	20054.81	18303.53	18470.11	14743.1	16512.79	14646.32	17448.73	15708.63
200759_x_at	17485.48	17185.96	13957.51	17400.31	25335.68	12327.7	21201.45	21240.56	22259.23	14747.11	19535.5	14623	18453.49	16445.23
200760_s_at	6416.4	4100.91	4448.3	3635.81	4963.19	4092.46	4011.52	3655.45	4612.16	4398.5	3843.62	4365.48	3622.32	6971.31
200761_s_at	8917.45	4629.25	5546.26	4591.1	3517.21	14660.33	8576.42	5807.8	9229.52	7288.66	7380.59	10094.93	5310.46	12685.42
200762_at	1958.1	1083.71	1493.66	1782.57	985.98	1985.98	932.14	769.07	835.84	924.21	2669.25	4971.73	2197.87	1997.62
200763_s_at	27421.49	59145.28	60391.91	61915.05	51192.71	46637.88	65108.63	65007.66	76879.84	42604.32	36318.09	36306.24	54373.45	39803.18
200764_s_at	1375.5	1278.89	2024.45	1478.8	1790.97	1493.29	1298.71	1312.31	922.9	1278.51	1523.63	2064.8	2072.51	1835.72
200765_x_at	1590.45	1240.59	1169.02	1631.2	1561.98	1810.21	1187.23	1002.76	1334.87	1320.44	1740.92	2863.16	1716.05	2123.43
200766_at	1046.53	639.5	707.61	124.59	597.13	438.36	521.74	880.72	1037.22	731.64	646.05	1455.36	1300.18	1150.41
200767_s_at	1431.62	1355.66	1124.81	1616.57	1083.74	974.66	1334.08	1009.6	1003.41	1231.89	1195.74	969.28	1038.33	1143.89
200768_s_at	3143.28	3510.4	2167.41	2950.26	3411.97	3567.38	3361.63	2841.73	3523.88	2512.65	2338.48	2793	1901.31	2725.58
200769_s_at	1944.74	1410.86	1102.26	1510.32	1939.42	760.78	1115.61	1244.69	1473.52	1239.77	1503.4	864.19	1083.14	1164.42
200770_s_at	1740.02	942.68	1196.45	661.98	1203.71	996.08	725.4	1144.05	841.48	569.64	1096.11	1498.56	754.16	751.82
200771_at	3521.59	2372.69	2182.06	1877.81	2582.84	3118.68	2015.49	2373.22	2509.37	2102.7	3755.54	4728.96	3830.73	3666.19
200772_x_at	2797.75	1493.19	1238.07	1556.24	1708.2	1626.81	2524.7	1934.75	2482.65	2047.77	3478.12	3548.22	2273.2	2327.77
200773_x_at	5646.12	6087.32	5953.25	5519.86	5282.47	4880.23	5154.33	3849.46	5265.81	4230.2	5953.11	8510.43	6379.93	5241.11
200774_at	9032.72	4264.62	3439.37	3107.38	5506.24	8474.05	5647.28	6004.59	6982.53	4214.83	6318	4924.14	2645.77	3962.45
200775_s_at	6319.54	4334.84	2075.76	3117.77	2978.77	4456.27	4433.11	4473.35	4788.96	4240.89	4557.28	4446.23	3024.52	3807.32
200776_s_at	1213.37	795.8	837.81	1008.87	962.22	784.65	666.13	893.67	897.02	769.91	1177.34	1227.98	1027.28	1527.15
200777_s_at	1479.6	1029.38	1143.55	948.94	981.93	1460.68	969.44	1221.73	1113.14	854.7	1291.42	2515.72	1583.79	2175.04
200778_s_at	4613.15	2684.66	2332.38	1688.18	4610.12	2924.09	2450.03	3593.42	3157.36	3378.78	4340.07	3746.86	3339.45	3921.2
200779_at	12175.29	13749.7	15065.93	18069.38	20064.92	24134.38	17929.9	17111	22938.5	17287.66	10147.77	7860.23	14180.33	10136.03
200780_x_at	34934.61	48049.97	42709.43	43425.54	44856.73	44989.88	41139.19	42716.09	46901.15	29818.43	35616.75	29309.21	41169.67	37704.08
200781_s_at	25743.28	40330.17	45833.07	53322.79	40972.66	35520.98	41731.18	41525.88	63672.18	32666.75	24408.31	23535.28	44661.85	33436.89
200782_at	2781.34	1762.74	1755.04	2169.22	1428.68	2194.16	2070.56	1938.78	1991.68	2147.42	2664.01	6232.83	3273.88	3046.47
200783_s_at	288.97	112.27	128.55	212.35	422.07	221.94	644.5	439.6	493.59	236.38	635.42	497.98	171.85	651.17
200784_s_at	408.2	162.84	249.79	184.02	226.41	97.59	290.97	204.95	136.23	90.86	235.46	1166.15	468.2	111.22
200785_s_at	1063.13	590.91	931.32	1052.32	514.46	350.96	536.33	740.18	482.17	542.09	921.22	1943.87	286.45	396.5
200786_at	3301.33	3871.65	4022.47	3664.02	3697.45	4387.78	4336.42	3811.11	3870.85	4477.27	2915.35	4538.16	5036.41	4808.85
200787_s_at	1794.91	1251.34	1548.21	1183.2	1349.04	894.26	1133.77	1143.57	1188	1292.09	1835.92	2744.8	1914	1420.3
200788_s_at	2240.94	2292.33	2008.83	2086.42	2368.06	2217.87	1825.74	2031.22	2462.86	1462.43	3266.18	7585.73	3288.97	3268.99
200789_at	9622.65	9927.78	8127.71	7388.22	14574.73	5993.84	11167.26	15895.65	10523.21	10792.92	10431.69	7310.33	15606.17	9389.52
200790_at	5349.29	3182.92	4203.81	3080.88	3143.8	6160.38	4155.94	3774.95	4293.11	4810.36	3748.21	2987.78	3728.76	2573.77
200791_s_at	369.21	360.41	409.41	123.25	533.33	592.73	90.29	130.78	145.9	74.87	686.55	2571.75	295.74	736.77
200792_at	5115.42	7265.85	5139.26	5298.19	6317.64	5337.91	6303.02	5093.74	6628.39	6808.22	5592.25	7056.52	7363.13	7640.96
200793_s_at	14225.27	12088.51	12691.01	8063.6	11679.72	9929.64	17269.02	20408.95	13869.38	16100.41	13688.18	8681.43	23816.72	7360.77
200794_x_at	4510.92	3868.13	3035.49	3567	3188.08	3413.47	2925.37	2657.72	3292.54	3155.59	2848.68	5195.86	4348.02	3610.61
200795_at	10157.73	8890.36	9896.21	10236.79	9841.59	16263.52	6116.2	6134.42	6179.07	5084.74	13832.68	17861.74	10380.07	15962.15
200796_s_at	763.05	242.67	520.18	408.41	792.42	310.17	294.45	396.06	538.28	416.77	682.51	161.7	204.71	303.49
200797_s_at	6927.27	6343.63	4602.41	5203.5	6218.87	5793.85	3677.4	3308.38	2510.81	3298.61	4155.09	4210.33	3209.16	5358.99
200798_x_at	4714.1	1591.82	1403.96	1190.82	2144.27	1916.21	1205.5	1576.01	1298.15	1800.91	1548.49	1718.51	1337.73	2353.94
200799_at	15242.62	11774.1	9938.94	7429.14	12173.16	10812.52	18289.9	24625.88	27139.1	13570.51	17294.55	11671.2	12337.23	17496.78
200800_s_at	3871.26	5246.03	2774.27	2310.08	4116.06	2242.01	4608.21	5898.57	8290.24	3042.56	4052.12	2570.85	3136.15	4550.16
200801_x_at	20641.81	18606.47	18014.05	21999.99	17806.84	13956.08	10441.01	10095.69	13965.34	11311.05	32002.71	37818.06	28612.95	27422.69
200802_at	2386.12	2962.98	2913.94	2633.9	2755.85	2692.27	2544.48	2865.88	2100.13	2473.61	2838.24	3028.73	3136.63	2838.75
200803_s_at	5733.32	3099.19	2981.02	3174.12	5035.85	2543.77	3080.22	3790.84	3866.78	4514.38	3843.28	3840.8	3658.44	3000.23
200804_at	6937.79	5798.2	4564.75	5855.46	6928.52	5115.23	5256.58	5042.74	5738.64	5822.68	4859.47	5111.58	4811.4	3752.06
200805_at	288.66	524.26	430.19	525.24	398.77	547.75	713.76	565.63	550.91	576.77	389.79	574.41	362.14	574.72
200806_s_at	2975.53	1727.81	1357.73	1553.91	3059.34	1444.74	1988.82	2830	2616.39	2718.23	2981.47	2012.05	1794.5	2128.43
200807_s_at	7995.87	4738.38	4259.13	5099.78	7086.72	8653.02	9793.62	10009.02	9332.48	7180.46	7699.93	6837.92	4836.67	5127.21
200808_s_at	893.24	1607.62	1830.67	1563.99	650.91	1434.95	1523.49	1145.51	709.42	1373.12	932.18	1812	1244.23	2294.18
200809_x_at	15416.52	31923.28	17120.36	26416.84	32363.93	27569.17	29395.9	24938.42	42660.43	27767.37	12467.44	25285.69	27443.88	25254.93
200810_s_at	2869.25	3891.69	3525.26	2955.13	4115.18	6802.6	2442.75	2874	3254.69	3805.46	2371.76	3528.48	3712.01	4521.9
200811_at	3629.87	4067.61	5226.07	4621.01	7342.69	5297.53	4479.09	4795.42	5103.88	5542.14	4491.94	4883.41	5043.04	5088.92
200812_at	2487.08	3035.44	2276.22	2025.98	3363.06	2062.14	3410.66	2766.13	2888.97	2181.58	2006.1	2723.15	2974.22	2598.16
200813_s_at	2454.81	1878.63	2246.52	2218.56	2652.96	1581.84	1293.39	1635.33	1499.46	1845.16	2604.35	1320.24	895.58	1505.05
200814_at	2714.13	2567.28	3024.89	3036.33	4221.95	3208.97	3093.04	3272.09	3782.44	3514.09	3043.55	4559.72	7303.66	5145.02
200815_s_at	1132.04	733	798.58	718.91	1204.27	686.23	859.79	966.51	957.78	887.89	1097.83	784.86	407.84	771.16
200816_s_at	3451.53	3136.8	3128.82	2492.06	3689.22	5079.78	3376.93	2819.92	2875.22	2591.57	2962.11	3114.91	1523.39	2468.75
200817_x_at	30109.34	47835.9	64813.68	59549.25	45710.64	44614.06	42282.82	52793.54	82616.72	46541.92	33698.66	40681.65	58627.76	42274.99
200818_at	20778.26	20915.22	23688.57	25040.66	22367.06	30236.77	24247.98	27833.06	30998.48	25024.69	15002.77	12029.21	23896.87	14844.24
200819_s_at	25587.77	40862.61	43763.32	41870.51	42382.65	33554.22	39577.21	39856.14	58569.02	41001.4	25006.53	27972.46	49904.99	28212.29
200820_at	2768.28	2546.96	3243.57	1985.6	2083.88	3156.74	3256.09	2619.83	3319.69	3414.84	2176.57	3346.93	5208.79	2436
200821_at	2115.58	2309.31	1349.52	2162.19	1691.23	3367.18	1556.97	1147.34	1477.88	1470.68	1393.07	1551.69	856.05	2007.39
200822_x_at	30729.28	28071.33	34438.79	41489.54	31526.46	33513.7	40905.24	30968.54	33947.47	38033.98	26184.17	16949.48	48857.52	22751.37
200823_x_at	12842.83	32221.62	27773.88	30008.82	30376.55	24832.96	30278.96	23512.77	48986.09	20580.08	14560.83	21802.88	35251.9	18876.9
200824_at	1945.58	2636.18	2425.33	2851.33	2708.29	1758.2	3476.47	3502.86	3305.9	3521.64	2043.3	2330.08	3305.04	2692.23
200825_s_at	1359.39	646.52	850.54	649.04	688.91	536.08	962.66	1033.29	1035.54	733.68	973.16	2035.41	1401.17	860.91
200826_at	3944.16	5054.79	5204.21	5216.74	4969.37	4743.47	6812.32	6965.98	10476.47	5355.47	3881.64	5045.63	7299.35	4688.54
200827_at	696.41	791.11	677.27	543.51	877.95	517.74	394.25	678.11	530.02	398.28	826.85	887.09	838	1015.5
200828_s_at	3405.11	3178.71	2685.99	3130.57	3282.83	2545.92	2651.28	3542.07	3054.51	3691.15	3257.7	3283.95	3692.45	3125.63
200829_x_at	3172.36	1870.43	1961.68	1780.61	2002.33	2565.24	2446.35	2443.94	2109.28	3035.26	1830.99	2131.77	2361.31	2367
200830_at	4659.93	5260.93	4934.32	6871.72	5079.36	3799.65	6132.9	4966.4	5297.31	5713.97	4780.81	3444.14	4744.6	3845.71
200831_s_at	189.28	194.89	398.47	570.09	913.95	65.93	316.83	220.89	189.21	366.77	130.25	7802.71	852.34	196.45
200832_s_at	41.37	251.81	252.87	30.18	377.95	59.85	25.49	36.51	22.85	36.09	204.76	9381.32	55.08	89.29
200833_s_at	1746.73	1205.17	1210.41	1365.03	1255.85	2329.3	1081.07	950.67	1218.9	1243.78	1570.65	3226.22	1542.96	1634.51
200834_s_at	13154.15	26176.45	21088.09	25978.47	21692.72	21414.3	27105.95	27725.93	41327.01	21520.25	9744.55	17171.9	25411.1	20625.77
200835_s_at	4059.54	256.03	299.41	66.36	81.12	198.07	1249.67	1090.82	907.79	1462.98	1641.98	58.21	118.87	902.18
200836_s_at	2455.7	4206.28	3199.05	2318.7	3975.39	1308	2415.12	2516.7	2843.11	3243.31	3769.7	2515.66	2134.43	3178.78
200837_at	564.84	805.89	768.97	349.97	1021.13	709.71	1017.87	669.89	1400.61	986.24	616.72	1384.86	1168.74	957.71
200838_at	1842.76	1334.05	2224.53	1531.66	952.61	811.64	964.07	1969.79	1616.55	1397.36	1298.39	4152.74	2391.53	3623.54
200839_s_at	3305.59	3075.12	1754.89	2042.85	2317.12	2085.95	2359.51	2162.7	3828.95	2064.98	2186.58	5760.98	4471.46	5229.76
200840_at	9496.12	8749.11	7676.91	7228.44	7936.12	16844.31	10194.8	8339.96	9936.96	9466.87	5807.51	4592.72	8228.15	7596.63
200841_s_at	417.23	45.94	60.83	52.52	349.86	20.79	440.13	340.45	102.33	480.66	546.38	29.62	62.08	226.88
200842_s_at	2951.75	1204.95	1436.91	1251.21	1335.51	1228.54	1655.99	1403.11	1504.72	1753.8	2069.62	733.75	1574.67	1671.67
200843_s_at	1932.51	2268.72	2304.37	1809.06	2640.74	2361.32	1601.62	1980.93	2034.19	1225.72	2206.58	1922.55	1688.11	2452.72
200844_s_at	8179.71	9150.94	8097.24	7272.08	10345.63	10171.81	11513.06	10567.77	10168.44	12054.08	8081.34	5316.54	11201.26	4629.68
200845_s_at	5775.06	6430.55	4291.51	3817.54	6854.11	8855.74	7931.84	7343.44	6575.31	8371.24	7242.55	4019.79	5231.21	4296.81
200846_s_at	977.01	1820.33	1301.87	1120.12	1834.99	814.54	1991.35	1521.44	1828.26	1429.94	1157.55	1333.02	2406.96	2191.86
200847_s_at	3066.83	2311.87	2182.27	1912.33	2551.6	3991.22	2584.22	2910.72	3446.14	3125.65	1718.59	2248.82	2151.94	1910.8
200848_at	2047.73	1096.33	1247.15	1054.46	708.46	1325.46	875.05	984.72	1068.51	1095.86	1142.22	1211.59	659.49	596.96
200849_s_at	1777.47	2343.54	2073.06	1994.92	2494.25	2304.34	2049.59	1788.81	1885.72	2420.85	1609.04	1987.58	1325.3	1242.18
200850_s_at	4123.12	6132.52	6071.13	5518.36	3791.67	4496.96	2230.97	2781.07	2880.87	3865.67	3099.92	3596.62	3546.88	2437.2
200851_s_at	2891.04	2038.73	1487.92	2016.54	3279.95	2652.48	2081.31	2597.56	2246.01	2163.59	1822.68	2581.29	2121.26	2022.38
200852_x_at	1087.9	1442.45	1772.34	1308.11	2038.51	839.87	1210.48	1202.94	1031.66	1706.91	1474.63	2144.06	2172.2	2048.59
200853_at	2026.08	2614.48	1284.1	1823.85	2154.88	2492.49	1258.57	1391.57	1957.96	1931.2	1108.05	2176.08	2422.83	1367.7
200854_at	1562.64	1948.84	1560.97	1967.32	1362.24	1634.4	842.92	926.3	1132.17	2072.28	1486.65	1383.84	1612.6	1110.89
200855_at	458.21	668.09	748.85	475.14	458.72	483.71	426.93	321.84	368.27	574.96	730.22	395.65	474.38	633.25
200856_x_at	612.13	762.05	840.83	387.35	625.12	621.77	647.17	520.74	535.19	390.68	732.76	482.78	726.66	395.2
200857_s_at	1767.52	2418.48	1852.48	1772.27	1639.82	1049.81	1528.75	1649.45	1449.07	1634.57	1501.05	1392.55	1334.75	1094
200858_s_at	11628.9	15450.3	13882.53	12803.87	11281.58	19034.89	12075.47	12074.04	18870.34	12421.32	8565.14	16263.76	17874.63	16774.12
200859_x_at	1034.09	1134.87	1588.34	1746.28	1424.24	726.91	730.43	1047.74	892.18	736.58	1529.67	2892.76	1780.7	1460.69
200860_s_at	1626.13	2416.1	1635.14	2534.91	1596.6	1736.37	1801.44	1812.93	1635.92	2240.04	2219.87	1839.01	2299.64	1751.07
200861_at	919.78	998.64	927.4	1145.29	1024.02	1067.46	707.98	566.15	726.65	721.22	1225.29	1054.16	976.02	776.09
200862_at	924.91	1078.46	1517.24	2415.42	1394.82	1928.64	1620.65	1593.13	1967.96	1484.17	1697.25	1065.78	867.41	1088.8
200863_s_at	2642.14	2783.69	2288.28	2489.27	2864.79	2722.03	2694.27	2349.83	2255.56	2664.01	2388.48	2939.87	3517.85	3197.14
200864_s_at	410.06	267.42	206.84	315.96	263.57	301.95	275.33	202.54	297.97	221.56	247.39	421.74	347.16	433.7
200865_at	10.62	45.86	81.81	168.75	53.18	93.01	147.49	149.02	44.33	29.68	25.26	81.29	12.82	38.94
200866_s_at	6535.66	5988.29	5751.06	4805.35	7313.6	3961.08	5285.17	6286.48	6241.41	4997.69	5930.3	7387.26	6934.38	5648.57
200867_at	963.79	1152.62	1234.45	692.88	762.81	647.77	1120.76	987.16	1334.19	801.82	761.34	684.01	518.76	483.98
200868_s_at	1593.95	1725.03	1931.23	2121.77	1970.13	1315.78	1507.06	2822.79	2187.89	2434.13	1768.75	1451.31	1680.86	1510.55
200869_at	10462.56	30367.14	20291.33	25596.33	32852.86	20587.44	22700.08	24666.67	41976.09	18563.46	14163.12	20284.8	30243.5	20105.94
200870_at	6173.02	4920.03	5147.62	3440.58	4044.29	5970.12	5458.59	5081.01	5417.45	6149.41	4817.35	4198.1	4009.82	5382.78
200871_s_at	14490.61	12746.14	9504.59	7013.1	17709.58	12446.25	8427.41	6964.62	8708.08	7849.76	9694.72	20709.8	18183.94	16608.82
200872_at	2844.36	3327	3616.26	4143.5	3501.35	4579.05	2308.62	2382.37	2550.99	1505.78	6827.37	11323.14	7402.1	13725.64
200873_s_at	4135.86	3329.48	2294.2	2763.31	3017.31	3867.68	4100.59	3321.78	4071.19	4072.42	4088.24	3825.74	2605.3	4330.65
200874_s_at	690.89	1699.3	1691.31	1824.17	2042.43	1747.58	950.4	1476.51	1231.36	1443.74	1642.43	921.66	1165.06	1136.67
200875_s_at	435	620.86	856.57	1011.07	885.3	827.85	505.13	833.38	731.37	705.11	822.2	887.18	979.93	748.84
200876_s_at	4344.06	4772.08	4202.96	4568.33	5489.29	5209.78	5309.62	4798.03	4821.5	5557.86	3975.41	3950.12	3994.45	3927.77
200877_at	6533.97	6545.75	6992.6	7251.52	8522.47	7589.43	5928.75	7826.87	6165.7	6567.45	5912.47	7117.44	6179.67	6489.31
200878_at	4773.41	3632.05	3606.77	3318.91	2982.6	4084.13	2864.53	3457.92	2846.07	1975.17	4223.63	4037.98	6111.39	3231.4
200879_s_at	736.6	524.49	626.28	383.97	713.58	340.63	604.66	554.26	458.74	548.16	657.77	528.43	726.03	347.7
200880_at	1696.64	1292.25	874.55	936.09	1497.61	1726.83	2038.44	2098.32	2149.46	1327.13	1304.54	2317.32	1165.19	1900.4
200881_s_at	2574.21	1864.36	1101.08	1605.55	1773.51	1225.66	1899.1	2286.79	2124.07	1613.8	1493.3	2952.39	1160.88	1535.43
200882_s_at	3617.46	5134.27	3898.93	5899.92	4958.8	4655.04	5225.44	3815.62	5380.48	5485.08	3965.39	4214.46	6328.15	5494.51
200883_at	8773.8	8690.23	10021.51	8471.67	12020.61	10990.6	9011.35	9706.01	9016.08	11782.38	9320.39	6267.01	13253.41	6926.32
200884_at	296.53	523.19	1823.81	1107.6	665.33	1051.92	1343.86	865.82	927.12	767.44	1485.73	1987.8	2003.13	2569.26
200885_at	1211.32	1320.51	992.83	1193.35	1230.89	891.59	1105.52	1239.61	1193.3	864.82	1773.42	2484.19	2602.53	2076.39
200886_s_at	1847.08	1187.14	1454.78	1331.33	1860.44	2098.41	1978.3	1621.55	1519.55	1589.06	1645.03	3440.42	2035.12	2078.05
200887_s_at	1951.9	2031.22	1734.67	1452.69	1641.85	2806.08	2016.04	1742.8	1738.63	2179.5	1972.78	3080.86	1790.68	2122.24
200888_s_at	14014	25424.1	22655.48	32645.94	24614	35618.49	16370.88	16283.57	27486.85	26434.99	17161.8	23087.3	28359.41	24352.94
200889_s_at	555.57	430.79	275.65	362.5	615.3	548.34	350.86	372.57	518.62	532.61	518.12	597.91	692.63	557.16
200890_s_at	315.42	165.01	258.53	216.79	212.32	150.09	135.7	166.48	195.47	164.71	215.05	541.39	249.99	325.16
200891_s_at	825.89	879.72	888.08	773.51	791.45	1719.6	824.18	717.63	678.71	570.38	973.58	2847.57	975.02	1561.84
200892_s_at	1663.59	846.1	890.5	937.66	1182.32	1079.89	1159.32	1421.19	1128.99	1142.33	1250.74	1457.09	1328.57	1474.08
200893_at	3032.79	1760.87	1914.23	2032.52	2000.5	3795.64	2722.88	2566.34	2624.84	2786.51	2519.75	3061.68	1779.37	3109.36
200894_s_at	495.2	619.64	234.29	588.79	732.55	189.28	669.22	855.7	606.11	562.81	706.8	555.12	592.66	761.72
200895_s_at	2167.43	1626.53	1219.12	1115.03	1648.09	1184.2	1958.07	2066.4	1668.78	1986.73	1481.67	1499.16	1836.8	1463.57
200896_x_at	6359.06	5949.07	5905.48	3740.54	7263.08	6461.37	5727.25	6105.36	5382	6624.03	4947.33	4875.15	5166.7	4489.81
200897_s_at	7333.22	9894.22	6940.77	5911.22	9135.86	8604.44	7301.92	7432.82	7037.16	5430.65	8825.68	7938.98	6040.35	8982.24
200898_s_at	881.07	272.92	233.66	394.86	675.1	404.28	349.42	371.57	374.13	502.07	558.13	461.61	351.55	541.82
200899_s_at	981.63	931.86	867.67	1216.56	1311.9	1761.31	874.04	1018.76	1148.69	1098.11	1198.89	1615.21	1108.93	1573.4
200900_s_at	813.94	321.52	415.81	226.75	362.45	172.56	545.16	356.36	447.97	440.49	319	271.22	236.79	153.62
200901_s_at	1065.34	969.19	1135.51	1027.2	1249.98	1224.95	781.91	790.76	677.06	646.76	862.9	1477.68	1388.17	1249.73
200902_at	858.38	608.68	655.64	892.63	548.73	1105.35	804.77	1005.23	956.16	727.29	707.85	1592.5	965.15	1129.88
200903_s_at	1520.55	1619.03	1402.24	1478.97	1359.46	1673.76	2020.15	2015.24	2085.98	1458.9	1583.97	1747.03	1924.55	1898.87
200904_at	831.81	1253.59	1023.87	1154.74	2106.14	1327.84	611.19	786.49	575.67	488.19	971.32	2577.23	3020.98	1744.35
200905_x_at	4370.07	3640.93	3926.37	3729.14	4070.12	4704.91	3187.14	3308.6	3054.97	2458.66	5073.72	6217.44	6322.51	3720.2
200906_s_at	1581.64	1180.35	1361.71	854.89	1388.81	627.28	1224.09	913.05	887.5	998.1	1493.94	832.35	748.5	1113.39
200907_s_at	4528.13	6205.99	4250.18	2831.13	5461.69	3411.46	4364.7	3997.05	3876.77	2950.3	5457.1	4563.81	3240.68	5809.42
200908_s_at	111.06	100.51	95.67	351.49	117.46	310.81	274.13	214.54	281.38	438.94	298.81	431.38	154.99	415.93
200909_s_at	15128.61	28366.71	23227.65	25142.78	30212.2	21904.18	22240.11	22075.47	35201.69	24405.43	11912.99	20423.01	34309.73	23752.73
200910_at	2641.12	3942.36	2624.5	2600.26	4199.79	2812.8	3089.01	2692.89	2776.78	2671.56	2793.43	3771.87	4121.46	3867
200911_s_at	3521.64	2413.9	2736.51	2640.95	1475.03	2478.42	1772.61	1340.56	1721.45	1411.54	4316.94	5430.86	3299.61	2578.99
200912_s_at	20508.88	30180.25	26653.44	28062.56	28977.78	34009.79	30719.85	32874.02	29556.98	30621.2	22610.78	16572.23	22421.21	18389
200913_at	851.74	1096.04	1128.68	584.01	665.35	612.98	723.21	883.36	581.69	1283.02	629.66	927.34	642.14	536.44
200914_x_at	5384.45	4920.67	4880.17	2782.77	1214.73	3066.69	3275.39	4221.36	3574.6	3680.56	2731.71	2560.62	934.65	3314.8
200915_x_at	17943	16571.08	15730.22	10592.57	13512.49	18918.88	15793.5	15007.89	14643.53	19696.77	12697.91	8093.85	1731.92	9323.44
200916_at	1317.38	1041.31	873.87	649.81	673.69	281.47	530.74	413.24	777.64	632.7	866.85	1341.61	1228.72	759.48
200917_s_at	510.59	513.08	566.62	679.04	877.23	448.08	447.71	666.32	591.62	678.13	613.15	370.06	403.32	210.56
200918_s_at	3777.18	3215.61	2605.7	3310.63	3135.51	2355.91	2967.42	3592.78	3293.29	3556.79	1974.53	2581.12	2674.35	1657.34
200919_at	1629.87	1544.26	1316.55	1784.41	1563.31	1229.24	2298.73	2034.5	2617.89	1665.02	1601.11	2178.41	2560.78	2499.84
200920_s_at	1157.69	1511.35	2177.69	1771.59	621.66	1288.79	807.38	795.22	542.11	636.32	942.6	3598.11	1834.24	2737.01
200921_s_at	1321.19	1104.81	1188.56	1210.53	865.24	1742.29	441.21	821.89	642.73	542.58	903.21	2911.68	1444.64	1870.81
200922_at	589.12	668.81	703.45	209.78	537.03	321.21	414.24	471.35	449.88	396.72	473.4	790.22	271.12	431.52
200923_at	875.59	989.38	956.29	953.37	903.08	647.7	878.36	769.94	918.06	676.38	1107	3031.01	1766.98	1609.35
200924_s_at	408.32	298.98	582.67	883.99	712.92	107.67	632.24	479.83	555.34	636.2	399.76	644.07	705.81	513.79
200925_at	2137.19	3006.05	2294.43	2837.23	2348.13	1730.08	2267.06	2355.88	2744.53	2002.09	1850.37	3329.32	4017.13	2614.36
200926_at	28873.98	59191.16	59194.33	70290.64	57707.6	69294.64	43542.56	58545.96	74615.65	46857.13	40319.01	36327.75	61427.18	46988.24
200927_s_at	996.66	1149.44	1072.72	1238.19	1884.8	1359.76	1332.54	1035.06	936.78	1682.83	1238.75	1333.97	1467.37	1165.37
200928_s_at	234.05	128.47	149.02	177.83	101.05	180.65	230.42	151.66	260.85	205.18	216.8	155.75	167.31	192.03
200929_at	2312.39	1587.46	1322.72	1284.47	2064.24	1919.48	1187.09	1795.52	1612.01	2022.23	2163.88	1714.45	1318.57	1782.02
200930_s_at	182.81	131.17	55.36	393.09	147.17	157.68	196.78	286.25	147.26	56.84	60.3	24.59	89.45	59.5
200931_s_at	8106.65	6131.93	5982.44	4630.16	6129.67	8596.66	5895.56	6858.59	5376.52	6575.01	5847.59	5695.06	6769.23	6038.49
200932_s_at	1913.64	1890.4	1714.44	1644.1	2486.32	1650.27	1372.34	1478.67	1391.57	2730.89	1639.47	1617.52	2798.42	1736.24
200933_x_at	20150.54	40717.77	40325.72	43781.97	42778.34	40433.19	32758	33622.86	46027.4	31713.25	30017.74	34279.71	56983.4	33121.08
200934_at	2827.45	2557.93	2700.4	3865.43	2683.72	4310.82	2648.89	2700.98	1789.7	3230.36	2694.09	2980.29	706.24	2486.97
200935_at	157.79	23.5	67.19	72.39	79.75	38.71	106.17	53.73	34.22	96.6	287.25	397.29	89	26.29
200936_at	14414.81	25257.43	23547.74	25494.04	25054.72	15551.2	27340.52	23421.26	32958.79	30844.42	14714.87	18250.19	36637.07	21716.79
200937_s_at	10705.91	15710.69	15765.17	15894.31	11732.23	15829.3	9645.91	11632.01	17818.79	9893.48	8217.15	13889.54	17543.41	12008.63
200938_s_at	18.42	28.54	39.23	21.67	26.56	25.82	132.2	131.46	56.18	261.14	107.42	126.63	46.31	29.4
200939_s_at	310.81	334.03	292.23	86.49	221.02	21.91	53.85	87.65	197.35	78.51	168.86	103.1	50.88	45.09
200940_s_at	2805.95	3904.61	2714.83	2988.89	3695.49	2897.77	1541.24	3403.05	2183.44	3030.73	3555.67	3138.44	2715.24	3029.84
200941_at	1265.65	1506.72	1626.3	1412.58	1902.85	1606.5	1976.32	2000.32	2008.73	1755.01	1689.02	1350.75	1839.02	1384.57
200942_s_at	3936.98	2164.86	1975.94	2782.37	1918.47	2902.9	3715.95	2979.51	5589.44	4555.61	1938.52	4039.23	4088.34	3679.46
200943_at	631	672.23	522.17	379.71	1489.97	1145.27	874.03	695.57	803.45	697.43	984.36	2419.97	672.8	1411.04
200944_s_at	1152.09	999.78	892.23	1261.19	1724.54	1625.3	976.35	772.4	941.56	1462.92	1319.76	2557.15	904.49	2363.32
200945_s_at	3632.51	2923.93	2398.25	2082.16	2406.88	3588.33	2494.92	2561.95	2444.13	1916.54	2882.63	4997.94	3554.82	3505.89
200946_x_at	1588.58	1295.14	1252.14	640.31	1250.87	1643.49	1126.23	1696.59	1442.28	1601.11	2018.35	1544.27	2000.66	1509.2
200947_s_at	1254.74	611.42	626.4	402.4	870.26	1180.71	1126.98	865.26	871.23	1352.72	959.31	1401.5	1182.35	1181.81
200948_at	3232.59	2602.59	2781.18	2360.3	3090.89	1475.11	2183.2	2420.28	2198.18	2890.32	2813.09	2841.41	4125.88	3418.84
200949_x_at	16863.88	28925.38	25585.47	29316.56	28373.08	26735.27	24094.43	26707.15	39227.8	29212.78	15199.37	20413.43	27634.68	22208.49
200950_at	1154.59	895.88	835.31	917.34	994.75	402.29	1027.57	1025	983.71	909.8	922.06	1677.66	1273.36	570.47
200951_s_at	43.5	46.57	36.82	52.38	31.54	42.17	26.85	35.05	105.65	46.12	23.94	67.68	31.65	28.85
200952_s_at	259.22	54.45	136.84	318.83	96.12	129.21	128.72	282.96	231.42	393.11	300.13	258.86	337.9	161.61
200953_s_at	510.56	655.57	603.98	1027.13	688.49	617.76	648.44	520.9	528.22	489.13	929.18	1946.91	1015.07	934.2
200954_at	1458.74	1726.96	1621.52	949.95	1376.72	851.95	1596.44	1630.44	1304.83	1587.97	1609.82	1549.46	1759.27	1252.8
200955_at	4707.09	3216.35	4020.52	2902.32	4932.59	6406.95	4475.48	3718.46	4036.59	4736.57	4091.5	3057.98	4536.23	3155.53
200956_s_at	585.81	484.53	587.6	602.42	671.88	359.28	629.28	444.14	532.26	324.58	362.43	570.41	614.58	420.5
200957_s_at	665.61	851.85	740.05	935.36	716.99	670.98	638.56	539.89	462.78	148.28	929.42	759	935.91	581.31
200958_s_at	3983.38	1907.72	1892.85	2308.46	2137.97	2297.2	2702.8	3600	3048.36	2149.42	3330.6	6082.76	3902.48	4678.19
200959_at	1194.26	1955.32	1999.19	2199.09	2181.49	1598.94	2322.77	2026.34	2614.25	1446.44	2333.05	2021.7	2461.54	2198.91
200960_x_at	2733.5	1943.5	2632.95	2737.65	2165.44	2443.51	2277.85	2231.67	1873.3	2131.15	2074.41	3236.09	3232.17	2025.51
200961_at	1561.98	1030.7	974.83	939.83	617.35	1464.69	1599.28	1326.85	1734.48	1465.47	1456.38	458.38	898.47	419.77
200962_at	447.07	745.34	545.29	699.1	718.84	392.09	435.85	507.11	670.98	465.64	686.38	747.57	458.71	809.78
200963_x_at	19464.52	45990.95	39681.12	51462.74	50371.66	48534.41	32543.75	35335.54	55040.49	34237.8	22637.77	35769.89	60246.33	42186.33
200964_at	3701.78	5507.39	3723.71	3893.53	5939.85	2235.59	3704	4635.32	4060.54	3971.52	5297.75	5365.36	5913.25	4819.42
200965_s_at	1860.61	1744.15	2103.46	2814.43	2185.27	1977.01	1612.75	1484.41	1677.67	2061.56	4438.88	7297.94	1233.8	9427.36
200966_x_at	46855.28	80257.2	91087.48	121900.56	73479.59	80965.34	91851.59	89897.45	101286.33	15447.13	46153.56	30618.35	29400.69	46544.87
200967_at	680.8	477.11	709.01	799.62	739.12	590.16	553.97	655.43	985.18	360.81	902.6	3209.27	1840.79	1232.71
200968_s_at	535.12	707.88	633.49	295.92	502.2	393.57	407.45	299.77	388.75	49.75	812.65	2904.94	1315.31	1143.75
200969_at	231.31	214.07	96.24	159.96	185.1	244.24	182.13	157.01	164.4	192.78	99.14	479.63	261.21	355.44
200970_s_at	576.49	654.71	250.94	208.58	244.02	425.59	310.1	345.53	327.11	286.78	792.68	1104.97	208.34	569.13
200971_s_at	1095.33	789.97	651.53	877.71	552	641.51	1113.04	1036.49	955.49	627.11	807.27	2158.06	971.26	877.78
200972_at	8133.98	9624.9	9110.5	6169.91	8029.9	10783.52	8884.7	7350.27	7345.33	9464.17	6570.06	7199.37	5762.23	7332.55
200973_s_at	4738.33	4796.27	4357.91	2655.32	4210.08	4604.16	3806.56	2501.34	3755.4	3676.24	3111.51	2312.53	2327.47	2695.09
200974_at	2847.57	3117.41	4035.18	5018.68	3286.72	1479.96	2900.67	2495.43	2501.66	2462.59	5299.57	5244.23	4855.22	4018.03
200975_at	1634.39	1380.1	1519.44	1224.81	1136.54	1910.45	1528.63	1278.46	1104.34	1262.88	1503.9	2485.9	1437.38	2169.55
200976_s_at	3685.92	4088.8	4175.82	5102.04	4465.96	5705.7	5165.66	4390.32	4569.06	4156.63	4448.2	3187.74	1337.74	4159.85
200977_s_at	1949.08	1909	1575.82	1816.02	1793.75	2833.56	2287.1	2074.07	1984.8	2094.01	1896.79	2266.4	511.8	2956.89
200978_at	22511.02	19853.13	21252.88	14920.75	25427.95	30928.48	24686.91	30626.95	25852.05	25847.26	26590.99	14302.94	25556.61	18031.89
200979_at	2208.69	418.94	577.9	430.03	466.99	810.84	954.4	979.75	780.12	901.21	1115.45	756.5	558.14	559.66
200980_s_at	6298.58	6863.66	9315.48	8410.49	9757.86	10679.89	12991.56	10990.56	8880.71	9882.33	8787.32	4761.85	10158.84	7517.74
200981_x_at	36219.1	51596.19	39768.25	46719.81	52328.31	45361.7	41059.47	45952.22	47782.41	34441.67	36938.47	31162.58	45439.36	37746.13
200982_s_at	4199.33	3361.5	3258.33	2289.41	4069.95	2984.72	3574.77	3159.46	4834.88	2555.04	3198.89	3292.21	3693.22	3671.09
200983_x_at	9814.28	8312.42	6153.92	5249.93	9818.04	5980.58	7333.35	5907.39	9215.52	8496.07	7074.55	7285.72	6666.09	7415.38
200984_s_at	7370.57	6505.11	5720.59	4780.9	9374.91	6024.33	6303.08	4990.08	7584.6	5980.22	6112.2	6173.55	4976.67	4556.13
200985_s_at	8222.42	7184.64	6217.34	6892.91	8426.51	9941.25	6486.64	5848.74	7141.28	5706.31	6885.63	6100.69	5447.2	5498.86
200986_at	1119.16	1322.11	1464.2	2132.04	1321.6	871.45	684.96	713.02	710.94	673.48	1168.79	3956.4	2406.52	1571.7
200987_x_at	1899.31	1353.93	1386.08	1173.58	1367.84	1222.96	1547.05	1299.26	1441.75	1686.17	1624.72	1158.68	1290.6	1149.12
200988_s_at	444.68	406.25	434.84	424.21	449.56	348.43	453.7	449.22	385.43	351.15	317.41	483.62	403.84	299.62
200989_at	1156.83	735.94	736.6	589.91	669.85	1225.23	579.4	547.92	741.36	937.27	1374.86	2806.23	767.2	1825.94
200990_at	1717.43	2393.91	2590.27	2244.36	1849.56	1206.69	1289.47	1789.34	1704.77	1429.42	1562.8	2515.24	1880.88	2081.93
200991_s_at	261.8	89.88	121.1	134.31	123.33	84.26	101.28	109.08	99.43	101.96	179.93	288.07	191.63	150.65
200992_at	4131.7	3844.82	4388.41	2707.56	3439.45	3386.14	4522.21	3526.36	4104.44	4195.11	4546.47	3189.65	2212.96	3531.34
200993_at	5745.45	4958.62	4489.68	3675.81	2594.61	3249.03	3477.28	3616.57	3678.84	4100.6	3837.02	2615.73	2249.56	3342.31
200994_at	4002.7	3458.92	3330.86	2561.43	2776.44	3985.83	3047.36	3312.7	3606.37	2850.44	2881.22	2475.22	1223.23	3343.17
200995_at	2772.47	1431.04	1345.63	1323.44	1706.78	2485.03	2095.81	1821.1	2221.86	1548.23	1675.87	1105.46	762.3	1621.19
200996_at	1397.05	801.45	522.86	460.56	508.86	731.99	1338.8	604.14	1142.11	1394.66	1396.17	2309.08	1058.18	1039.53
200997_at	1192.85	1206.76	1276.22	1130.96	1371.11	970.7	1440.84	1380.41	1637.49	1211.1	810.05	995.36	1227.25	986.31
200998_s_at	1265.51	892.87	839.44	1065.75	1066.29	679.37	994.13	861.62	842.81	760.32	1376.58	937.99	876.69	952.73
200999_s_at	849.19	607.04	340.05	348.13	642.49	896.79	763.67	620.88	688.78	577.19	757.02	1120.04	911.45	1346.29
201000_at	2264.52	2922.2	2889.14	3439.43	3568.33	2196.12	3035.77	3022.07	2901.76	2392.42	2904.4	3114.66	3050.42	2405.7
201001_s_at	2166.02	1058.49	1286.7	1303.24	1109.51	1044.98	1148.12	1197.24	1379.66	1783.49	1059.67	992.39	1086.96	959.12
201002_s_at	4069.19	2585.33	3406.89	2992.19	2692.75	3420.81	2207.92	1977.77	2839.59	3155.91	1401.76	2467.6	3106.91	2700.37
201003_x_at	1061.78	1261.9	953.27	990.83	1546.27	1118.07	1201.43	1401.88	1006.66	898.23	1308.6	1454.4	1430.62	1111.97
201004_at	2138.08	3491.1	2350.71	2881.85	2632.11	2169.23	2923.88	2729.13	3876.33	3124.74	2395.76	5761.16	5228.9	3056.01
201005_at	1515.31	547.93	932.2	641.59	576.61	1322.81	1298.26	943.08	1726.01	681.23	1288.36	4288.85	783.13	2080.59
201006_at	475.64	773.96	658.27	451.02	863.07	607.89	610.28	974.62	760.19	757.34	506.76	382.61	1221.36	755.15
201007_at	16315.98	14333.86	14696.41	9427.83	17627.32	19741.03	18997.34	24869.28	18677.86	18363.09	27534.49	15513.14	31513.9	22009.59
201008_s_at	14390.48	9015.83	4943.29	9416.29	16726.96	3784.85	7506.22	8750.4	3144.53	4868.04	11637.94	6184.64	8114.25	7277.12
201009_s_at	23050.18	20142.08	11833.86	19557	23947.07	6018.72	17444.53	13446.03	4668.83	7267	18884.99	14448.33	17684.84	14781.46
201010_s_at	25263.72	32962.98	15173.95	23533.7	35849.4	16542.81	17217.91	16960.44	7577.28	10074.11	17544.32	24415.26	28267.72	17930.05
201011_at	557.96	976.67	1081.45	1118.25	1002.11	900.52	841.9	760.06	1038.29	791.98	990.77	1904.55	1448.24	1504.98
201012_at	2020.49	1212.81	1029.87	1097.94	1283.23	2451.15	626.25	665.91	762.39	548.55	1767.11	8601.65	1082.7	4621.01
201013_s_at	1231.42	925.48	887.69	1551.87	1306.16	839.07	1239.87	1293.77	1015.85	807.5	918.25	966.09	1008.26	1233.81
201014_s_at	834.19	513.42	566.68	741.53	589.05	379.98	474.28	833.29	502.06	693.27	845.5	388.38	551.46	473.9
201015_s_at	1420.93	2087.41	1790.68	1486	1942.76	1555.52	1547.99	1783.28	1413.17	1444.99	1835.17	928.99	931.22	1150.57
201016_at	737.8	649.09	573.91	606.42	532.72	829.17	535.05	555.33	666.16	654.55	1000.61	1092.93	597.77	685.15
201017_at	2006.74	888.93	1033.04	1218.15	755.49	660.86	657.66	1038.98	1025.4	1133.52	1716.3	752.14	919.63	756.57
201018_at	2244.41	1685.85	1808.19	1429.07	2960.43	3139.46	2261.33	1884.78	2212.76	2543.96	2789.41	2040.24	1114.81	1485.82
201019_s_at	3007.51	3337.77	2585.47	2636.32	927.49	2320.89	2359.68	2709.48	2710.79	2618.21	2520.24	2564.35	2005.54	2492.6
201020_at	1350.96	1074.97	791.05	856.19	1291.17	1040.92	1134.98	1062.4	975.02	894.92	1038.21	1685.11	1313.59	1371.53
201021_s_at	4069.17	2133.18	2990.71	3485.23	2194.83	3084.97	2774.3	2446.61	2790.81	3040.9	3389.05	6145.28	4485.47	6303.8
201022_s_at	4433.11	2432.37	3656.16	3807.83	2757.74	4019.44	3005.48	2595.44	3568.8	2884.66	3399.95	6660.72	5483.03	5637.04
201023_at	4128.96	3918.81	2664.25	3782.02	2601.62	3836.85	2927.03	3759.6	3495.6	4124.02	3333.91	2609.32	2072.79	2493.68
201024_x_at	3499.35	1450.22	1340.8	1570.35	1160.63	3547.82	2702.25	1782.59	1867.12	1708.58	1575.64	1014.27	107.22	980.46
201025_at	765.17	812.61	758.21	674.1	726.13	1081.05	637.76	929.31	807.14	913.31	893.83	671.6	458.93	743.34
201026_at	1252.37	498.68	404.97	454.84	338.96	427.9	628.49	734.54	639.43	910.8	924.96	308.03	293.48	584.99
201027_s_at	589.47	2285.46	1807.93	2652.98	2165.44	2070.21	1016.63	762.01	820.85	1115.31	649.62	1077.61	824.42	1881.44
201028_s_at	1763.15	2539.74	2745.83	2974.03	3113.9	2456.94	2063.88	1991.05	2300.77	2860.5	3165.43	4189.03	3174.12	3692.97
201029_s_at	5995.58	7039.7	6005.34	6224.71	6178.24	6002.84	4983.25	4751.32	5876.02	6461.58	6130.87	12992.72	8495.52	10447.93
201030_x_at	4421.24	5002.52	5017.1	1800.48	6755.82	5149.96	10433.72	8646.01	9706.73	3347.66	10055.62	13859.62	4832.56	9884.48
201031_s_at	3365.9	2856.7	1607.01	2032.44	2736.17	3978.42	3774.2	3073.71	4121.82	2880.98	3253.9	3357.12	1959.74	3135.9
201032_at	7907.42	7543.3	8130.18	9116.65	9438.07	7742.12	9912.74	8282.85	6602.5	11175.52	9252.73	6234.56	7997.65	6731.62
201033_x_at	38148.5	56033.54	56242.61	45871.64	61048.6	54011.86	45254.9	38134.9	60644.76	35898.83	40752.94	34229.53	44490.09	40837.07
201034_at	1402.22	830.67	711.73	1271.65	954.11	1398.3	892.37	972.94	1063.92	650.77	1434.5	2482.29	582.68	985.42
201035_s_at	3878.58	4978.57	3924.01	2736.66	6125.99	4105.02	3739.59	4870.7	3917.95	4188.27	5464.19	4173.56	5421.44	4094.59
201036_s_at	4320.73	4178.33	3068.34	2014.19	7014.69	7728.73	4074.43	4376.38	3861.64	5168.35	5128.39	6001.17	6257.64	5876.93
201037_at	289.49	426.27	357.11	306.62	457.78	271.01	192.46	531.01	404.09	334.57	543.69	873.6	928.72	820.4
201038_s_at	407.49	493.47	574.8	727.48	436.76	801.63	366.27	210.06	380.11	557.94	605.91	737.29	596.66	626.29
201039_s_at	11640.57	10017.57	11071.08	9251.85	8290.07	4821.09	6437.81	7850.69	8244.38	6243.41	2412.83	2639.2	10406.63	3719.59
201040_at	907.44	612.2	1047.23	811.22	1285.16	690.52	856.31	608.91	630.9	566.69	1504.32	1410.05	940.72	758.97
201041_s_at	15231.57	4912.28	4884.62	5231.17	3845.19	7262.75	2309.99	3350.46	2464.12	5252.52	4206.97	4992.16	4397.28	15867.77
201042_at	866.09	865.27	1249.29	960.16	1011.45	802.18	800.54	965.75	832.54	636.44	999.63	1264.77	1671.72	1668.77
201043_s_at	446.29	298.53	192.25	60.62	512.98	412.16	194.99	169.93	329.15	109.94	435.67	428.52	263.49	365.14
201044_x_at	712.81	82.76	86.18	84.74	129.34	69.87	38.08	140.08	70.21	171.98	129.39	55.46	54.8	139.6
201045_s_at	60.38	44.16	196.78	274.99	147.27	76.09	64.44	70.18	35.73	300.77	139.46	21.23	33.48	25.66
201046_s_at	15596.2	15922.32	14340.47	13786.94	10708.26	10203.91	17798.5	15889.69	16246.38	12810.14	5995.68	4461.3	11304.34	5709.04
201047_x_at	2932.26	2204.18	2491.3	2024.02	2786.88	1927.29	2376.36	2359.9	1777.94	2651.52	3190.78	1797.9	1937.78	1840.8
201048_x_at	419.68	404.96	570.04	205.07	685.82	347.26	323.99	484.73	265.9	444.88	357.56	57.2	378.05	169.86
201049_s_at	32593.63	55145.58	47701.6	71726.33	44698.08	43966.66	42960.2	43522.4	72468.42	27905.47	26397.58	28454.13	46543.45	49239.76
201050_at	1035.07	1124.55	1187.81	800.81	989.42	806.62	1002.86	1157.83	1292.64	994.81	956.29	1402.37	1708.28	1115.29
201051_at	3757.84	2805.74	2193.78	2184.99	2721.36	1844.08	2027.72	2134.47	2553.37	1925.56	3287.22	3049.93	2891.94	2287.42
201052_s_at	2126.83	1793.93	2454.89	1734.62	1402.23	1387.35	2291.01	1813.57	1913.13	2137.99	1139.11	1419.31	2336.6	2308.04
201053_s_at	1427.71	1208.91	1002.07	837.58	911.67	2087.7	1501.44	1412.93	1462.72	791.28	618.78	749.73	937.61	945.47
201054_at	1965.15	2118.34	1509.55	2318.92	2564.17	2475.12	2554.29	2171.15	2145.48	2155.65	1893.14	2508.99	2035.96	1852.15
201055_s_at	710.57	791.74	1162.84	1040.77	728.86	827.17	526.03	815.64	815.82	992.37	769.7	813.22	1148.43	1486.17
201056_at	473.82	765.4	840.11	647.03	780.61	672.82	947.35	654.37	922.97	541.76	677.28	779.36	405.42	804.07
201057_s_at	540.07	821.47	994.64	1233.05	1241.67	996.23	874.6	729.91	523.04	857.36	898.41	1149.65	770.33	841.65
201058_s_at	791.55	682.46	1499.05	1044.17	1311.05	184.17	230.18	129.67	496.78	329.7	1519.89	3308.06	1574.31	1072.18
201059_at	1596.38	1911.52	2002	2670.79	1706.99	1505.68	1810.01	1518.52	1674.63	1783.45	2175.8	1758.1	2594.79	2293.17
201060_x_at	3140.35	586.21	1179.95	1072.23	1200.34	823.07	1367.04	1559.82	1735.39	1836.58	1976.68	1951.19	1459.37	1442.2
201061_s_at	2955.97	2200.92	2150.49	2594.59	2731.4	3747.21	1690.48	1846.72	2472.67	1887.82	3265.76	4260.68	3731.18	3184.59
201062_at	5.01	9.74	20.78	7.51	14.85	11.05	18.75	15.28	4.64	17.47	13.34	30.63	22.35	30.98
201063_at	950.22	1170.49	1024.82	805.74	1038.52	1216.71	1027.1	689.66	879.45	810.82	1176.33	1335.45	1349.73	1558.15
201064_s_at	9358.73	17818.57	18338.45	14503.15	14546.84	13714.32	14904.11	13069.06	12828.8	15334.09	9379.53	7690.69	17020.04	8176.38
201065_s_at	2725.77	2399.27	1252.34	1183.47	2798.42	1319.91	1671.79	1947.11	2345.68	1985.92	2271.21	2420.35	1645.1	2456.56
201066_at	12737.44	12884.04	13076.35	10828.04	15820.99	10886.02	18593.05	15776.61	15187.79	13118.84	7602.07	6175.88	19675.03	7804.99
201067_at	2324.49	2648.73	2234.55	1701.4	1317.77	1280.64	1192.33	1472.58	1967.06	1468.39	1181.8	1140.16	218.74	809.76
201068_s_at	5474.8	6871.11	4781.6	4630.23	5181.52	6643.18	5149.98	4655.31	5297.93	5912.05	3819.41	3563.93	4193.48	4433.14
201069_at	2232.59	1393.36	2151	2778.7	1352.48	3511.24	960.64	992.33	873.56	486.99	2586.58	7410.54	2235.97	1829.61
201070_x_at	2346.34	1276.96	1970.81	1018.36	1538.9	882.62	1949.92	1339.23	1554.02	1636.18	2303.32	718.58	1454.35	2694.55
201071_x_at	7394.38	6806.73	6326.67	6450.06	8791.56	10252.4	6214.66	6288.36	5833.74	6166.95	6432.1	7050.91	4192.31	5906.02
201072_s_at	848.79	601.33	422.48	666.58	313.1	266.56	826.76	681.44	422.97	652.58	726.48	375.8	604.03	679.6
201073_s_at	619.37	695.38	483.35	757.43	853.25	458.25	536.73	477.47	550.37	390.65	767.66	543.33	515.66	465.26
201074_at	807.26	1211.72	854.64	706.62	956.85	836.38	574.05	637.69	616.22	516.26	684.71	913.79	753.19	940.4
201075_s_at	335.87	889.12	807.39	1029.69	671.24	487.79	478.35	402.21	421.7	521.91	367.3	786.86	1067.78	741.59
201076_at	1761.83	2089.5	1842.35	1339.48	2059.24	1566.91	1893.91	2226.91	1995.01	2379.62	2046.59	1430.13	2079.53	1430.01
201077_s_at	6523.39	7111.08	5833.12	6127.67	7248.88	5672.59	7396.46	7306.1	7956.7	7864.4	5537.92	4413.02	6731.66	5583.25
201078_at	3505.75	2060.34	2306.31	1896.89	1838.23	2417.95	1443.24	1733.51	1706.25	2017.08	2155.99	3576.48	1847.75	2330.49
201079_at	3773.54	4983.34	4062.56	4296.69	5676.31	2302.05	4657.87	4882.54	6797.37	4355.64	2828.57	3103.27	3099.85	3439.63
201080_at	1994.24	2037.29	1577.05	1719.48	2291.94	1741.01	1753.98	1903.33	1375.85	1991.54	1915.67	1338.02	1624.3	1056.82
201081_s_at	166.79	513.49	745.13	575.06	968.45	571.82	911.73	1078.61	850.58	985.2	1024.07	1280.11	1031.55	746.12
201082_s_at	644.73	1062.31	814.78	565.9	706.74	316.48	444.87	656.36	685.55	735.91	853.95	743.77	658.53	711.6
201083_s_at	290.28	36.71	302.52	185.36	193.55	120.36	120.87	197.98	166.55	169.11	232.37	171.49	87.47	358.79
201084_s_at	4057.38	3078.15	3173.1	2581.42	3425.78	4722.48	3121.99	3298.63	2835.64	3066.5	3511.84	3745.17	969.85	3338.8
201085_s_at	2878.14	91.1	37.65	52.09	80.07	264.17	1079.55	961.98	807.51	572.25	370.33	166.4	58.72	195.08
201086_x_at	2284.04	2657.8	1529.93	2129.53	2304.91	2486.93	1599.33	1667.03	1584.13	963.01	1513.49	2761.67	1173.08	2257.28
201087_at	1207.13	2811.65	2505.41	2683.68	2827.58	1795.27	1837.43	1747.37	2055.4	1112.38	1826.04	1735.9	2655.78	2313.77
201088_at	421.12	134.54	142.54	294.6	161.79	360.65	302.21	445.94	357.74	402.93	411.25	694.37	196.77	214.09
201089_at	2011.53	1719.33	1732.82	1554.74	2696.91	1571.67	1806.28	1534.71	1554.9	1949.11	1950.59	2353.52	2113.44	1418.65
201090_x_at	7411.45	6707.64	8153.43	4437.67	6058.64	9260.86	6593.84	5928.18	7726.54	3452.79	7812.01	18660.53	13147.01	12840.78
201091_s_at	710.68	681.78	362.91	420.34	462.26	529.36	384.3	478.14	626.42	704.73	567.82	639.65	210.83	835.97
201092_at	3017.13	3640.97	2301.89	2536.08	3786.02	4864.6	3233.53	2825.97	3265.91	2924.96	3308.78	3615.97	3168.3	4675.76
201093_x_at	6105.88	6599.38	7597.65	5217.82	9355.94	8429.53	6818.73	5294.25	4842.64	7900.1	5789.77	2682.15	8071.66	4461.06
201094_at	24210.89	42246.01	38983.81	42047.71	35531.91	41766.56	42364.49	43369.15	63130.36	35269.72	24866.37	24440.18	46798.86	35028.66
201095_at	359.51	479.38	821	945.78	376.95	504.95	553.37	340.83	493.37	465.36	301.94	902.85	800.71	367.08
201096_s_at	1446.93	869.13	764.39	1074.06	1110.74	968.62	1039.31	1010.24	984.94	964.45	1186.6	1830.2	1101.88	1082.79
201097_s_at	3046.48	2157.38	1871.75	2074.36	2217.03	3305.04	2684.12	2953.48	2690.87	2028.23	2637.65	5934.71	2259.82	2872
201098_at	1016.58	773.66	832.74	1606.48	988.68	1341.43	832.98	1112.15	1006.73	1212.83	1661.93	1166.42	914.87	1302.85
201099_at	1933.97	1805.33	1601.96	1867.98	1739.99	2440.18	1321.94	1916.9	1712.59	1813.96	1835.03	1664.48	859.15	2521.06
201100_s_at	5527.87	6232.05	4127.84	3633.03	3111.01	4748.47	4406.12	3180.72	3949.59	4619.82	5308.94	3322.18	2728.05	2142.71
201101_s_at	1706.55	70.77	74.43	72.68	423.63	78.74	156.06	168.71	114.8	114.44	708.63	121.62	55.04	702.26
201102_s_at	449.94	1083.01	843.66	722.28	821.51	1478.48	365.54	687.98	974.25	417.15	462.58	1132.8	1248.87	802.31
201103_x_at	2627.19	2343.94	2390.09	3255.13	2332.37	4693.37	2174.51	1821.93	2404.73	1962.37	3224.99	6178.02	1823.05	3577.82
201104_x_at	2089.43	1945.98	2378.41	2179.06	2602.24	1734.19	2018.14	2084.36	1992.53	2681.79	2744.97	3644.81	2405.76	2814.92
201105_at	11380.23	13703.67	15057.68	15830.74	15033.41	10501.63	17435.86	14049.82	15825.6	19070.36	16007.02	28799.02	25228.01	21879.31
201106_at	4775.95	7355.34	4106.61	5493.38	7526.96	4222.86	6425.25	5918.09	8002.39	7176.35	3720.89	6905.92	6573.46	4438.76
201107_s_at	20.83	31.65	69.23	59.75	37.42	44.08	34.45	27.5	32.55	20.59	27.35	23.47	27.06	27.78
201108_s_at	501.47	640.3	707.67	894.76	550.94	476.12	478.37	630.14	637.64	601.62	799.69	1030.87	784.51	825.47
201109_s_at	148.08	59.48	135.43	88.09	61.29	175.49	45.66	68.86	149.41	53	289.77	1081.51	83.2	479.58
201110_s_at	9.59	8.06	20.74	35.17	6.79	69.83	125.75	6.1	53.62	17.54	134.38	1305.75	283.22	431.85
201111_at	1235.14	1771.91	1257.45	1107.69	1404.11	1774.96	1065.89	1092.63	1234.96	1481.89	1326.18	1000.11	637.21	1434.33
201112_s_at	1865.52	2071.38	1818.89	2054.51	2117.41	1563.6	1771.48	1563.37	1570.22	1823.88	1930.34	1799.23	1604.43	1983.67
201113_at	5121.27	5370.65	5076.32	3570.05	5002.36	3551.36	3936.6	5121.94	5309.87	4346.94	3709.56	5997.76	7863.26	5171.29
201114_x_at	10247.69	8179.69	9389.56	9701.26	8255.59	7928.52	8834.9	8315.51	10889.46	12145.21	6197.17	4493.27	8416.77	5119.74
201115_at	901.33	1887.13	1696.98	1378.48	2386.08	1222.88	1398.85	1730.78	1954.24	1581.97	716.51	1192.79	2868.42	1490.74
201116_s_at	1167.06	209.18	319.5	790.91	680.61	381.21	189.97	243.89	179.57	170.96	712.32	1956.95	198.38	219.06
201117_s_at	520.34	159.5	334.45	402.05	341.38	639.81	214.04	307.86	210.27	206.2	692.92	1810.7	479.8	395.53
201118_at	383.38	200.6	307.98	96.36	244.28	232.16	71.49	651.78	369.87	534.73	822.13	822.71	943.61	451.69
201119_s_at	18961.26	19968.81	23301.82	19152.76	22695.3	16234.85	35596.23	27649.37	40290.81	31428.12	17201.42	13963.89	33226.4	16051.69
201120_s_at	341.86	195.95	286.14	144.08	339.73	129.17	131.36	102.9	100.76	118.91	267.39	692.85	98.27	377.3
201121_s_at	1733.86	2253.04	1983.19	1556.89	1958.39	2137.81	1602.84	1332.54	1581.44	1126.48	1883.27	3118.22	1763.02	2399.36
201122_x_at	2272.47	3191.34	2046.1	3028.11	4315.43	1923.98	3408.37	3840.97	3489.42	2652.79	3046.51	2165.47	2885.46	1638.07
201123_s_at	2636.8	4769.1	2370.09	3597.59	6504.48	2111.58	4052.67	4437.97	5294.77	2892.11	3979.92	3021.41	5018.41	1098.35
201124_at	498.42	796.6	722.97	906.37	537.59	693.6	448.99	756.5	513.86	398.39	754.69	929.24	969.53	833.08
201125_s_at	870.99	615.95	802.37	1022.47	254.63	1051.67	386.05	555.08	770.35	760.82	486.91	2070.28	1286.34	368.47
201126_s_at	984.79	910.03	1000.13	726.21	1078.8	582.64	645.78	802	660.6	841.92	1121.12	1519.41	985.63	665.71
201127_s_at	284.03	317.49	799.6	546.44	690.07	333.43	86.02	209.45	290.78	339.65	745.3	425.6	688.17	501.89
201128_s_at	601.42	613.24	804.79	590.49	654.89	613.42	557.78	380.66	513.69	582.15	802.29	1738.88	702.56	833.95
201129_at	1151.62	489.93	382.93	471.41	716.39	656.48	718.13	865.95	973.53	881.7	1360.86	967.67	511.96	716.24
201130_s_at	109.7	92.83	278.98	451.68	296.26	108.8	102	153.08	25.78	159.97	188.98	147.98	321.52	249.23
201131_s_at	7.62	14.33	31.9	63.31	13.53	12.36	15.91	65.02	16.56	45.1	62.28	36.58	22.58	39.19
201132_at	1665.13	1206.98	953.05	1695	1505.24	2096.39	1313.07	1365.29	1384.13	1536.63	1388.25	1931.79	1349.9	1806.63
201133_s_at	1573.96	1440.97	1060.02	920.28	1086.52	995.55	764.48	852.62	1004.17	1451.03	2269.49	1424.1	825.39	1243.51
201134_x_at	23094.9	27693.73	35083.68	34633.77	26086.12	39191.43	38722.98	44533.02	51030.53	33527.91	22714.81	15183.9	38902.31	21903.52
201135_at	5765.25	5881.06	4384.08	4054.12	6960.45	5672.08	9235.66	7455.69	7119.2	8233.02	6017.89	5404.75	7835.22	5933.41
201136_at	899.4	1651.33	888.84	385.6	1743.54	913.06	691.86	808.29	326.29	533.47	647.83	1964.35	1791.48	2558.44
201137_s_at	1638.85	1960.19	3060.23	3016	2167.92	3039.49	1396.91	1090.44	1624.57	963.53	2569.99	6534.21	5740.12	4075.69
201138_s_at	736.29	756.24	464.03	687.67	354.97	882.95	555.49	415.52	531.65	663.14	732.62	769.25	79.3	368.7
201139_s_at	541.05	472.31	375.53	366.96	488.61	893.42	465.48	237.83	497.41	339.45	285.05	1344.23	144.12	804
201140_s_at	539.8	388.48	748.58	205.46	396.91	292.86	395.45	482.1	351.22	595.3	938.51	812.5	678.05	464.63
201141_at	1455.43	1464.16	2553.01	2294.08	1345.23	4979.52	1567.93	1287.15	1120.86	2188	1751.17	8082.52	2449.42	1903.83
201142_at	1227.01	1529.31	1010.02	1457.92	2293.82	1624.91	2058.08	1296.52	1145.95	1559.35	1185.66	1878.33	1182.46	2140.85
201143_s_at	798.66	993.37	581.95	951.42	642.46	591.94	702.44	596.04	658.21	779.9	697.66	383.03	410.48	790.17
201144_s_at	1885.36	1421.8	1594.62	1062.1	1564.56	2154.79	2167.92	1837.47	1932.95	2299.79	1379.62	1441.1	1727.11	2086.33
201145_at	6773.08	6321.35	6559.2	4043.61	5286.62	5335.31	6156.75	5579.46	6922.79	8096.16	4014.62	3126.41	8071.83	4160.61
201146_at	2916.9	1284.5	1234.24	1228.16	988.77	1421.13	1496.01	1689.41	1655.07	1742.86	1788.26	2832.27	736.75	1630.8
201147_s_at	830.03	789.81	984.83	1090.93	1081.3	618.83	248.43	449.88	638.39	535.92	1443.27	1177.19	1171.29	1067.79
201148_s_at	1143.68	1215.55	703.96	930.59	1012.59	562.31	1052.18	782.21	904.18	800.55	1705.64	1348.94	855.35	1343.15
201149_s_at	1806.44	965.54	1055.5	1073.16	1559.89	493.67	1028.26	1140.01	794.75	1029.6	1710.9	1580.86	911.4	708.63
201150_s_at	2495.04	3060.59	3559.46	3580.85	2375.12	2263.09	1262.31	1192.75	1409.57	1545.59	3081.36	5854.54	2973.39	2303.05
201151_s_at	2323.3	1553.84	1256.21	630.92	1023.89	996.33	972.74	1205.25	969.36	2521.73	2413.47	660.37	179.26	891.32
201152_s_at	8003.29	6874.18	5615.97	6439.08	6433.98	5641.31	6381.58	6136.5	5516.46	10597.54	8177.94	4481.96	974.66	5241.04
201153_s_at	5107.32	5350.89	3935.07	5722.3	5339.51	8870.07	5953.11	4655.84	4630.15	6276.61	4448.62	4311.48	680.43	4509.18
201154_x_at	16187.36	29142.45	29239.16	34527.43	32733.18	34397.62	24283.19	21070.72	26942.01	23965.91	18230.97	18679.24	28047.59	19532.95
201155_s_at	7969.85	6274.16	6246.98	6100.7	8106.4	4169.98	7935.53	8597.19	7584.75	8466.77	6658.32	4454.65	7006.66	3936.3
201156_s_at	895.72	794.93	561.88	1184.36	1024.17	488.31	604.94	834.23	626.13	572.2	920.81	880.52	121.42	844.66
201157_s_at	1068.3	940.14	1039.59	768.62	956.51	866.3	962.82	1008.62	1113.03	911.37	1178.05	970.18	997.97	683.64
201158_at	23.34	33.78	256.14	59.94	36.68	65.53	32.01	77.49	38.11	252.8	31.4	30.33	216.74	48.19
201159_s_at	226.4	123.89	214.08	187.9	499.08	107.15	221.9	150.58	341.62	106.36	296.2	328.6	232.75	229.12
201160_s_at	26821.83	48492.13	45711.59	44514.29	38293.99	40803.97	37365.16	45457.77	42297.31	36595.2	39673.78	20162.85	41859.2	31985.03
201161_s_at	35886.73	43217.82	56005.25	48801.95	50071.48	53491.85	48111.9	53118.99	64859.14	33706.68	30884.06	17182.18	42884.43	24757.82
201162_at	3620.33	2138.65	1653.14	2092.12	2760.51	2295.34	2058.1	1247.56	1981.68	1327.27	4785.63	10877.23	3775.65	4289.53
201163_s_at	4232.19	3879.01	3340.46	2947.46	2577.19	4298.76	2697.49	2584.36	3026.78	2107.63	6193.06	9983.64	6504.79	6761.64
201164_s_at	1341.01	2203.76	2152.16	2458.06	1630.74	1536.68	1072.42	1077.27	1154.99	983.67	1488.68	1259.7	1126.96	1586.5
201165_s_at	3169.47	2339.03	2170.53	2305.34	2490.24	2191.81	1058.99	2263.4	1731.4	1817.19	2237.6	2120.02	1621.52	1636.92
201166_s_at	2711.21	3603.2	1964.12	2558.37	2500.65	4612.65	3342.7	3075.48	3352.34	2893.34	3327.45	3159.43	1263.11	2831.51
201167_x_at	481.31	116.41	345.29	24.36	117.97	106.16	51.35	237.08	69.77	215.27	477.19	430.39	183.87	65.43
201168_x_at	1354.26	1484.39	1626.02	662.82	970.24	1031.45	405.79	677.32	910.26	1062.39	1230.94	1588.62	1041.95	1417.33
201169_s_at	1449	207.04	614.8	420.72	106.93	331.65	444.2	160.56	1088.32	555.01	1046.61	745.24	375.41	435.33
201170_s_at	3456.61	879.53	1965.12	1675.12	1029.42	2257.39	1344.58	1588.18	3022.75	1948.89	2736.24	2336.06	2758.47	1988.34
201171_at	59.85	27.54	74.15	70.49	15.85	7.13	15.22	56.68	37.17	280.3	107.36	26.24	269.25	24.48
201172_x_at	4668.25	3636.9	3255.88	3293.49	5040.96	4597.35	4858.22	5394.46	5522.52	5544.56	4679.8	5596.54	6518.75	4680.28
201173_x_at	2503.8	3524.68	2674.69	2790.01	2892.56	2178.54	3253.9	2786.99	2754.47	2869.28	2607.75	2147.71	2275.49	2204.97
201174_s_at	1355.45	1388.5	1341.4	1480.57	1794.78	1453.99	1246.32	1791.96	1507.3	1787.83	1295.39	2085.98	1120.11	1799.73
201175_at	2169.45	1225.59	1678.07	1375.81	1527.62	1440.59	2341.51	1604.79	1771.6	1709.53	1516.25	1576.96	2292.61	1900.75
201176_s_at	1327.75	1004.66	916.95	1425.38	951.03	651.38	1184.26	1482.14	1423.15	910.33	1428.4	796.72	1259.76	912.99
201177_s_at	1797.7	1471.14	1406.66	1299.98	917.49	2483.93	2130.29	2452.14	2537.52	1827.93	1785.12	1989.02	1754.44	2204.8
201178_at	1596.7	2163.49	2150.14	2247.21	2068.2	1457.62	1889.87	1720.68	1283.64	1941.94	1832.97	2273.94	1558.42	1841.32
201179_s_at	917.94	777.5	592.35	759.39	670.33	599.41	714.25	501.44	472.38	634.85	713.62	672.91	850.72	702.44
201180_s_at	1155.74	920.48	1015.92	905.48	1293.79	1388.67	961.93	695.49	831.33	620.1	1252.88	2015.22	1159.28	1442.07
201181_at	182.85	328.29	379.63	111.53	350.43	170.68	168.97	253.74	351.68	234.49	244.47	271.74	394.1	179.01
201182_s_at	1929.03	617.86	702	1204.49	1057.96	338.21	877.43	900.59	872.84	439.74	786.26	582.97	1554.79	814.39
201183_s_at	2166.64	2166.36	1782.79	1917.46	2120.42	1154.69	2655.35	2381.11	2301.5	2318.2	3386.23	1803.94	2821.13	2581.11
201184_s_at	1510.76	1125.61	876.06	417.74	1096.02	1266.39	2007.13	761.81	1313.82	1229.64	1028.31	2015.96	384.66	1618.66
201185_at	1471.97	1657.45	1265.22	1276.31	1579.19	1170.97	1278.47	1140.05	1277.89	653.69	1727.55	3432.57	1844.04	1913.34
201186_at	568.35	820.16	555.76	1094.89	641.72	292.14	846.28	502.51	688.59	688.08	151.33	837.46	738.69	174.72
201187_s_at	209.72	652.82	871.1	709.01	938.17	571.98	734.38	621.62	280.74	600.41	764.61	349.21	350.05	1011.61
201188_s_at	384.74	146.16	362.44	611.88	407.52	246.35	242.62	588.63	543.35	110.07	525.33	471.55	176.35	655.1
201189_s_at	99.43	69.98	81.81	110.97	42.39	113.37	73.14	62.55	194.89	115.6	243.84	363.8	53.11	105
201190_s_at	452.32	451.77	162.81	112.75	383.32	615.12	591.71	372.15	567.22	684.63	146.04	763.62	1132.05	786.47
201191_at	48.11	92.66	103.69	53.54	80.65	26.67	58.41	82.27	21.95	63.23	63.76	140.76	103	88.31
201192_s_at	569.38	597.4	335.82	403.49	609.99	412.07	555.53	594.56	706.56	592.39	386.16	603.64	449.58	434.74
201193_at	1125.4	1035.53	1098.1	743.18	1113.14	1513.39	1233.44	893.19	1341	1333.85	1417.54	1954.94	995.26	1107.8
201194_at	16303.8	18417.5	16407.29	16836.82	27493.19	19923.91	27492.19	32446.64	34524.21	25409.29	15632.27	9126.21	18613.43	13343.36
201195_s_at	441.1	456.37	150.27	736.55	330.82	168.49	483.62	499.82	938.73	333.91	738.21	382.4	825.29	499.34
201196_s_at	1280.77	691.57	490.86	773.1	749.69	808.3	971.53	876.89	749.62	1188.89	711.4	606.86	546.75	605.56
201197_at	507.94	379.83	363.48	367.39	403.42	518.67	726.39	517.73	516.06	610.91	516.43	509.08	462.02	692.47
201198_s_at	5216.21	3550.36	3293.56	3810.56	2706.23	1999.96	4270.94	2968.22	2725.15	4226.24	3842.42	2197.94	3229.53	3419.17
201199_s_at	3061.1	4113.15	3120.32	3198.13	3682.56	3808.41	3678.77	3619.81	3010.53	2706.6	2951.79	2762.46	4264.12	4891.43
201200_at	2887.87	2768.17	1982.86	1948.33	2681.3	3265.98	1741.74	3076.18	2539.29	2308.38	2065.22	3393.98	2075.48	2499.14
201201_at	4709.4	3995.87	2762.37	2706.2	6087.14	3472.31	4315.69	4033.6	4802.71	4961.61	2742.15	5189.67	4052.73	5144.22
201202_at	623.97	675.54	473.13	342.11	586.09	753.29	669.46	430.45	609.93	527.08	568.68	854.32	583.58	483.77
201203_s_at	30	55.81	131.15	79.2	60.08	161.96	57.54	83.66	63.31	60.47	105.39	105.21	134.68	34.58
201204_s_at	334.47	252.26	411.42	518.62	241.99	164.29	217	151.43	254.05	76.92	142.34	1286.59	739.29	542.5
201205_at	343.44	659.83	1195.15	952.37	845.76	458.14	435.63	569.34	280.31	642.42	961.25	291.5	211.23	716.44
201206_s_at	208.13	239.46	428.2	197.81	97.26	101.61	583.4	52.9	333.54	132.17	409.32	595.43	125.63	374.34
201207_at	1317.55	1216.61	1390.39	1502.14	1614.85	1350.7	1554.49	1849.6	1288.14	1271.54	1667.58	1630.07	1665	1525.33
201208_s_at	810.06	447.94	521.61	115.81	140.25	142.76	123.67	407.09	292.35	630.41	827.61	415.21	397.67	250.91
201209_at	409.03	136.14	207.22	137.01	126.33	29.41	322.13	213.83	251.62	307.18	436.35	402.94	272.47	244.62
201210_at	5062.99	3959.1	4023.05	2543.28	2488.59	6566.4	4202.29	3590.5	3811.49	4234.96	5633.85	5929.26	3879.18	4726.71
201211_s_at	984.97	146.55	364.93	138.25	888.57	711.33	181.76	440.9	549.25	920.95	1100.58	512.73	98.84	265.14
201212_at	557.59	409.47	592.68	414.65	417.86	519.42	641.79	445.34	777.07	606.28	743.87	2119.48	2014.74	1689.13
201213_at	57.99	523.3	413.7	365.99	805.65	268.43	595.41	548.98	603.65	551.29	241.92	106.96	332.73	556.03
201214_s_at	954.46	1097.88	1351.21	1011.92	1315.12	1113.19	1244.15	853.73	1502.19	797.67	726.42	739.56	1279.7	829
201215_at	2186.94	1032.27	1055.14	1261.78	1198	2683.74	1370.7	1186.34	1584.91	916.98	3022.58	5348.57	1986.43	1592.8
201216_at	856.35	1066.89	987.48	1390.88	1026	915.7	990.52	720.85	1026	908	1025.69	2143.27	1641.85	1242.94
201217_x_at	4736.87	7032.92	6729.47	7256.86	6478.98	5502.56	4194.86	5022.91	6504.71	6296.91	9220.65	19641.8	14038.74	9571.22
201218_at	751.98	692.78	209.73	268.92	528.76	531.12	684.25	608.98	591.1	323.44	719.45	577.34	448.56	484.48
201219_at	357.82	179.46	288.08	565.28	176.3	351.64	247.02	259.87	234.89	223.66	324.43	310.88	520.63	243.91
201220_x_at	1716.85	1720.1	1482.24	2104.9	1209.31	1360.53	1419.68	1925.16	1526.05	1154.25	1479.58	1608.32	894.15	2022.75
201221_s_at	1161.72	3445.03	2236.92	2744.43	3619.74	1717.37	2269.94	2300.43	1888.44	1696.33	1684.99	2649.66	1816.16	2544.13
201222_s_at	5524.5	4147.8	3132.1	2538.39	2738.15	3806.08	4096.06	3773.12	3468.91	2350.98	1457.86	3743.67	3622	4226.93
201223_s_at	3663.16	1942.83	1378.41	2261.57	2082.6	3653.31	3309.38	2757.6	2444.26	2961.87	2167.82	2131.18	3139.34	1931.79
201224_s_at	859.09	1037.87	685.46	508.62	668.88	392.77	965.25	820.98	678.07	488	778.39	739.13	743.54	841.5
201225_s_at	1813.51	2476.79	1990.99	1732.71	2770.99	3123.03	2040.7	1741.33	1598.71	1532.69	2290.06	2829.51	1389.57	2215.1
201226_at	5327.69	5687.28	5921.56	4004.64	6386.54	5504.72	11305.16	7384.7	10585.01	9959.89	5693.3	4425	6455.94	5281.79
201227_s_at	5835.32	5572.08	5415.95	3181.33	5287.41	5919.24	8724.25	7162.95	7737.86	7115.74	5502.7	4359.36	6445.22	5961.73
201228_s_at	688.54	751.3	874.66	482.27	1108.35	426.57	630.8	462.73	692.74	753.45	722.84	595.26	817.32	743.22
201229_s_at	2040.29	3206.28	1729.61	1898.15	1186.23	633.78	1795.11	1651.87	1223.52	1151.64	1071.62	609.58	1144.36	1286.1
201230_s_at	1926.45	2774.83	1843.26	2122.29	4057.7	1824.77	2423.91	1914.79	1880.22	1823.96	1862	1593.46	1600.63	2210.74
201231_s_at	1471.58	1880.54	1029.27	1404.98	1721.4	1134.69	1072.46	1193.97	1455.24	1396.15	1473.03	4683.36	3414.71	5446.59
201232_s_at	1130.13	1894.03	1167.64	1512.72	2022.25	860.93	1426.8	1588.42	1525.12	1385.69	970	1061.3	1602.36	1239.38
201233_at	541.73	295.41	326.73	520.55	360.61	406.94	661.9	539.22	570.25	895.29	823.92	346.52	613.98	496.41
201234_at	2031.39	2227.12	2297.4	1283.56	1952.68	1628.45	2603.25	2335.25	2192.74	1152.23	2548.13	2847.8	1275.61	1166.37
201235_s_at	4402.11	1684.64	675.69	636.96	2149.87	429.61	735.58	1320.49	1148.38	1100.89	1978.93	509.23	505.37	1105.41
201236_s_at	7783.66	4514.82	1689.43	1939.25	4331.97	2578.21	1148.97	2971.74	2083.13	3097.71	4440.21	1610.2	2900.28	4570.35
201237_at	2974.16	2229.75	2175.35	1941.57	2954.3	5651.79	2330.72	2386.56	2476.21	2708.67	2151.73	1989.17	2069.11	3290.18
201238_s_at	5878.45	4327.12	3988.87	5164.31	5072.81	6052.55	4449.65	4105.08	4666.75	5010.7	4195.52	3236.07	3339.35	4630.7
201239_s_at	2269.12	2346.79	1778.77	2147.57	2073.06	1612.13	1565.89	1519.45	2326.42	1951.73	1549.78	2332.15	1779.58	1595.16
201240_s_at	3319.88	3006.02	2348.96	2708.76	2837.9	2902.1	3248.69	2517.61	3115.66	3092.85	2923.29	4196.36	2327.63	2166.07
201241_at	6300.15	7468.85	6608.11	5304.42	7071.84	8793.47	4980.68	5213.03	5539.2	6656.44	5457.25	4183.67	4870	3846.87
201242_s_at	16681.86	18136.48	12498.17	13532.03	4239.08	5924.05	13480.83	17462.54	10334.79	9128.11	14265.64	5183.32	9033.63	10852.93
201243_s_at	11864.7	11880.79	7867.4	9991.97	10540.33	12597.03	14062.52	15858.53	14432.79	15351.64	11966.87	6502.31	7097.57	9173.4
201244_s_at	3823.71	4674.66	5166.11	4473.06	4972.53	3148.12	4243.74	5045.13	3991.61	4037.01	3788.41	2897.43	4761.05	3945.73
201245_s_at	792.94	1049.36	877.03	855.57	833.18	696.32	940.51	996.71	938.61	1185.21	1057.21	974.26	969.92	924.3
201246_s_at	54.77	399.8	113.89	373.03	343.14	45.19	156.81	36.57	218.88	380.04	172.57	224.12	158.59	92.76
201247_at	605.59	767.66	941.65	667.84	631.97	385.6	1052.86	1045.77	807.82	753.51	687.24	600.16	790.1	541.24
201248_s_at	726.59	565.45	779.86	360.47	640.24	407.52	497.27	625.66	814.56	370.5	456.63	590.79	1066.52	738.18
201249_at	164.51	282.52	514.94	618.57	429.97	336.97	334.21	421.89	346.76	350.33	232.58	411.24	735.89	478.66
201250_s_at	1087.12	1161.65	651.42	1189.92	924.85	529.06	1074.08	1069.42	825.88	1068.66	825.85	770.6	886.86	813.96
201251_at	19780.74	21512.47	31971.73	27901.6	22401.98	17872.09	14712.14	11171.23	16548.9	31311.89	18232.01	8574.61	29348.08	10969.39
201252_at	799.69	114.53	402.26	372.93	192.41	427.12	695.87	456.77	765.75	525.13	333.89	985.62	356.95	696.92
201253_s_at	2791.95	2861.43	2429.85	2193.38	2844.37	2958.36	5042.69	4215.17	3687.68	2808.94	2003.88	2940.4	2499.37	2703.01
201254_x_at	21046.72	34611.74	38359.52	42534.03	39610.06	53955.23	32219.46	31356.04	48503.95	33861.18	26601.8	34898.15	50242.75	35038.63
201255_x_at	3197.62	4919.46	3777.8	3024.19	3776.89	2378.96	3336.83	4686.8	3280.32	2786.35	3427.89	3055.61	4398.5	2907.07
201256_at	2403.15	3438.14	2648.59	1983.92	3027.47	3986.39	2456.18	2384.36	3473.4	3133.35	2324.94	2876.75	5404.06	2918.34
201257_x_at	34044.48	56542.22	50840.91	65434.16	60084.97	66348.84	46382.25	56218.41	86945.64	43093.25	46556.63	35660.63	58213.47	46717.36
201258_at	14324.37	20013.22	30281.33	25065.2	19984.91	20093.6	25401.13	22463.07	49130.04	26307.75	12998.01	16152.1	30743.21	12002.22
201259_s_at	4854.47	4468.6	3072.44	2345.24	3681.48	2477.13	2798.64	3038.78	3466.23	4197.69	3521.52	2071.99	1473.23	2031.63
201260_s_at	2603.52	5029.33	3004.73	2834.03	3442.3	4369.44	2739.32	3316.79	3103.69	3105.97	3500.98	2519.57	3161.56	3029.76
201261_x_at	489.13	859.31	724.35	1276.56	548.72	752.71	613.25	617.39	797.36	574.64	1331.97	1574.9	1049.29	1121.27
201262_s_at	198.36	320.86	464.62	656.26	262.59	565.83	235.86	270.87	145	188.56	852.48	456.55	819.16	520.96
201263_at	1254.95	1337.44	905.39	888.52	914.1	936.77	1062.16	869.61	958.99	954.91	716.44	969.34	954.61	848.22
201264_at	1398.17	1028.12	737.33	559.59	1579.81	822.17	2375.93	1427.32	1935.82	1142.98	1430.94	1532.23	2540.44	1277.3
201265_at	355.68	433.42	372.26	395.48	516.19	365.18	533.26	511.58	466.21	695.43	607.28	345	350.08	266.31
201266_at	3743.28	1722.13	2042.43	1537.95	2013.59	2569.64	3262	2731.23	2384.12	2068.38	2758.36	2226.6	1438.75	2240.83
201267_s_at	1687.98	2009.13	2008.66	1894.88	1763.09	1275.48	2534.86	1952.28	2079.11	3550.39	1951.5	1177.95	2705.58	1631.84
201268_at	4179.68	4949.98	5878.74	4494.84	3521.21	5638.7	6953.91	6022.74	8711.98	5286.1	4515.09	6856.65	11202.27	5982.28
201269_s_at	352.09	348.44	258.97	211.9	485.77	251.96	388.86	905.94	600.68	548.94	621.53	386.07	531.03	287.52
201270_x_at	2521.16	1812.02	1733.68	1278.85	2019.88	1121.31	2163.23	2015.3	2357.59	2430.47	2045.24	1723.35	1757.74	1979.05
201271_s_at	1400.6	1356.38	1135.81	1079.8	1214.87	687.01	1614.4	1532.32	1532.92	1198.56	1175.17	1001.87	2259.83	1067.39
201272_at	8341.49	11250.49	10054.75	10075.02	17725.1	10920.98	12826.68	10515.78	10361.26	11181.9	8538.77	7471.17	10263.39	8775.24
201273_s_at	7530.31	5561.77	5341.77	4165.3	5630.38	9272.31	7551.33	7930.82	8291.15	7927.53	5454.87	5053.72	3810.41	5342.76
201274_at	2443.45	1275.03	2051.37	1537.97	1941.43	2767.88	1961.46	1272.11	1601.81	1954.87	1101.27	1796.13	2070.12	2231.55
201275_at	553.38	1153.69	1125.91	861.56	1736.11	1324.64	1023.31	1011.07	1198.26	1265.03	1048.35	1186.51	1595.03	1189.38
201276_at	1953.58	2021.88	1825.94	1941.96	2051.42	1369.25	2028.33	1770.35	1731.17	1138.82	1581.07	1747.02	1731.46	1235.78
201277_s_at	1847.63	1417.39	1494.24	1296.77	1893.8	1535.94	2405.68	2271.8	1806.32	2078.87	1900.37	2166.62	1822.69	2374.88
201278_at	764.76	516.45	931.25	945.26	629.61	1021.6	768.45	650.11	598.74	483.11	923.7	3969.61	1464.64	2119.63
201279_s_at	1215.98	720.23	1102.86	743.96	409.55	519.98	881.65	680.32	758.09	227.07	1201.46	3704.28	1689.21	1955.3
201280_s_at	811.02	460.29	820.72	851.62	169.6	461.32	416.26	356.1	446.48	442.67	778.09	2561.64	823.87	1112.57
201281_at	3515.18	3396.92	3333.42	3511.12	3210.18	2368.87	3545.68	3211.19	3482.51	3077.19	1971.82	2070.53	3294.28	3131.77
201282_at	4797.21	4578.19	4685.98	2573.41	4711.22	2253.1	3725.03	3625.67	3545.15	4035.89	4925.3	2840.3	3715.31	4270
201283_s_at	319.73	372.27	398.08	70.41	587.55	258.19	482.88	437.92	456.19	550.38	294.77	148.33	287.82	225.15
201284_s_at	1828.41	1396.54	1210.69	1153.59	1948.84	1125.78	1957.12	1689.29	2204.42	1722.91	1353.23	901.9	2484.8	1097.09
201285_at	1284.09	2619.19	2142.95	2545.3	2535.83	2108.06	1728.6	1512.25	1509.42	1698.43	1803.56	2215.07	2372.72	1634.35
201286_at	136.65	25.63	34.68	75.57	27.62	28.31	70.22	49.57	31.36	28.72	59.02	239.85	242.19	16.79
201287_s_at	426.63	341.02	671.87	431.9	582.98	326.43	360.32	472.65	205.65	711.54	625.56	702.02	390.38	392.74
201288_at	1778.55	1728.13	1102.88	1323.29	1123.24	962.32	531.51	809.77	882.57	489.77	1849.92	3605.16	2056.77	2072.95
201289_at	2090.43	519.45	807.54	1219.09	127.61	1314.49	102.3	438.83	522.19	949.3	1630.32	2713.81	1682.88	3272.39
201290_at	3731.31	4146.23	4577.96	3361.99	3472.03	5968.18	4143.13	2688.46	3625.38	3841.9	3131.58	3917.35	5175.98	4602.58
201291_s_at	32.86	25.25	58.6	33.37	16.77	14.93	19.57	68.41	6	10.41	144.96	36.57	19.46	124.18
201292_at	24.35	37.24	341.42	227.62	77.26	27.62	24.26	38.4	66.32	41.65	191.8	113.16	178.64	306.78
201293_x_at	6286.85	6802.48	6723.4	6377.83	5120.98	6463.59	5698.8	5491.88	5476.08	6098.87	7357.69	16153.32	7730.31	9655.12
201294_s_at	921.25	808.78	989.39	829.43	909.54	497.84	654.18	834.07	777.44	734.69	1247.43	704.26	389.25	848.38
201295_s_at	387.72	204	136.57	221.07	199.66	222.32	280.88	77.65	264.52	142.33	343.02	187.98	151.46	369.33
201296_s_at	1548.26	2256.81	1511.47	1959.86	1760.14	2969.51	1307.76	1027.16	1493.39	966.01	1878.53	4092.15	947.97	2328.99
201297_s_at	271.36	166.43	208.25	158.59	130.95	258.91	250.01	290.63	179.17	351.11	442.54	152.46	329.64	333.06
201298_s_at	1046.58	442.85	823.03	937.59	441.43	706.68	609.05	767.37	814.79	884.11	528.33	727.54	705.21	647.35
201299_s_at	552.75	133.11	156	308.1	297.96	222.61	345.33	250.49	342.2	353.08	320.37	346.4	404.64	356.81
201300_s_at	1501.82	1461.8	1279.33	1148.59	1147.35	2256.45	1121.03	1555.97	1381.78	1218.57	1397.54	2981.15	1640.74	3159.13
201301_s_at	367.51	314.07	329.68	377.54	346.99	726.4	495.85	211.06	308.25	259.96	575.71	2018.74	811.2	658.47
201302_at	614.74	515.36	463.78	524.31	479.78	928.8	581.82	429.48	413.45	413.78	635.33	1747.04	439.42	1004.58
201303_at	2066.55	1683.29	1906.03	2709.46	2168.56	1960.71	2113.34	1614.41	1645.1	2262.55	2305.58	2656.19	3023.76	1940.18
201304_at	5357.97	3458.54	2938.14	2292.58	4218.28	5171.44	4313.59	6060.46	6309.38	7042.44	4615.48	3461.73	950.49	4135.52
201305_x_at	1409.42	1934.69	1681.65	1277.39	1550.43	1120.49	1153.89	1062.98	637.77	1462.52	2123.42	1357.99	1466.92	1434.04
201306_s_at	2271.79	2771.42	2102.96	2626.81	2549.42	2575.21	3241.86	2735.61	2727.8	2803.74	2262.1	4373.98	2289.45	2694.88
201307_at	1081.72	712.65	763.83	849.83	697.49	894.26	626.57	601.73	584.89	413	1315.43	2590.13	808.95	1246.39
201308_s_at	155.13	137.43	115.2	218.63	83.55	59.21	90.68	134.67	42.67	151.6	189.24	112.61	236.85	33.45
201309_x_at	1154.22	1755.96	1294.32	1189.74	1799.16	1470.1	1185.94	935.32	1260.85	1654.67	1605.74	1283.55	1619.52	1341.62
201310_s_at	5601.23	7760.47	8635.98	7224.1	9641.85	10491.02	9113.43	7302.52	7698.04	9240.9	6687.54	6849.99	7399.2	5747.98
201311_s_at	712.73	502.59	929.79	661.46	752.8	578.83	431.64	444.16	572.52	368.31	958.6	1354.87	845.41	357.97
201312_s_at	1154.5	490.78	689.76	619.55	533.26	958.68	370.37	461.81	357.23	504.04	879.15	3659.09	1018.39	1239.99
201313_at	62.67	67.02	168.47	29.61	160.68	15.14	45.12	93.5	29.09	23.16	165.85	420.45	45.23	65.51
201314_at	2758.36	3002.59	3256.95	2051.89	3262.68	2439.66	3004.94	3490.42	3296.75	2574.08	1465.02	1766.3	2378.08	2094.17
201315_x_at	4102.07	2127.93	2809.2	2497	2778.6	2560.26	1976.79	3215.37	2173.06	2043.54	2813.32	11263.28	5956.02	4541.8
201316_at	1099.14	771.4	687.79	912.54	791.27	1422.46	991.74	855.47	913.7	1213.46	1067.59	581.37	724.1	810.69
201317_s_at	5351.53	4456.53	4674	4740.52	4818.31	6315.62	4585.1	4239.21	5324.51	5525.1	3688.27	3837.31	5175.55	4611.18
201318_s_at	14412.74	34140.91	20873.91	13612.16	30340.17	26065.84	22688.43	38810.07	41851.64	24241.64	29784.37	29266.56	46764.79	49128.76
201319_at	4455.95	9420.66	4325.83	4661.17	5285.97	5053.44	4873.48	14675.2	10773.12	8295.77	11230.87	8200.11	8344.98	10567.94
201320_at	279.62	987.68	619.91	557.83	241.13	391.08	465.42	487.09	660.39	775.71	326.9	859.1	884.95	600.28
201321_s_at	710.88	1656.35	1075.49	1371.73	377.65	586.34	388.67	483.4	523.33	789	677.6	815.62	564.81	1315.23
201322_at	27935.02	28625.57	35598.29	29638.19	31952.07	31302.86	35353.89	32243.14	32327.52	33515.72	35150.55	19965	53752.09	25206.51
201323_at	398.16	505.46	681.06	1191.14	465.24	731.24	691.11	656.85	459.21	577.51	624.37	440.24	916.12	596.78
201324_at	711.67	458.01	490.91	744.92	240.31	666.87	325.05	328.8	452.77	408.53	777.85	2471.65	673.27	654.86
201325_s_at	915.66	606.2	565.85	619.7	598.82	651.34	342.21	273.75	76.67	440.13	638.28	1286.8	563.41	96.43
201326_at	1997.73	1051.57	1057.54	920.94	1210.1	2442.18	1492.51	1608.07	1164.68	894.37	1584.85	800.26	1377.52	1603.46
201327_s_at	1183.43	1351.5	990.17	1134.97	938.38	1201.77	838	1154.76	1082.54	863.99	1249.76	896.09	1032.69	991.64
201328_at	782.32	433.41	507.6	345.42	445.12	471.08	486.75	642.82	673.94	544.17	459.06	835.48	453.74	545.17
201329_s_at	780.51	390.15	392.64	623.13	420.59	413.77	356.42	601.46	451.19	384.47	537.15	658.96	516.81	524.49
201330_at	774.37	492.95	387.93	457.02	662.43	546.85	349.16	264.35	395.88	372.97	617.68	769.02	454.04	387.33
201331_s_at	924.37	885.22	1002.08	832.52	763.49	562.84	807.07	761.16	526.83	723.63	950.74	2375.04	1051.4	1402.9
201332_s_at	332.87	64.51	313.79	160.21	52.85	99.87	323.61	102.71	70.69	111.13	129.53	275.2	207.1	99.55
201333_s_at	307.78	274.75	378.74	971.39	558.15	345.3	820.95	667.43	521.96	464.07	648.86	526.21	594.52	897.88
201334_s_at	2461.01	3041.85	1781.51	1534.79	2972.74	2888.99	2831.57	2097.91	2780.4	1350.17	2669.46	4129.26	1418.74	3934
201335_s_at	112.26	196.89	189.11	110.63	222.22	210.5	97.58	128.36	262.73	27.68	165.39	219.4	122.43	97.17
201336_at	3623.37	3570.72	3684.59	2880.61	4345.98	4008.73	2947.55	3853.72	4526.89	3948.02	4056.78	5112.9	4125.84	4326.74
201337_s_at	1343.23	919.65	925.8	877.52	1181.76	703.52	794.7	959.2	1337.59	1654.66	1329.35	1172	757.21	735.16
201338_x_at	7431.78	10352.84	7204.21	9769.78	10780.97	12536.99	9516.5	8188.1	9839.71	10700.42	6256.94	7398.63	9941.18	10028.11
201339_s_at	3095.85	1998.05	2321.38	2222.71	2546.41	2599.94	1552.47	1935.89	2205.84	2200.88	2363.18	2233.11	1083.58	2162.47
201340_s_at	86.78	61.35	45.29	25.93	27.62	25.67	122.43	118.96	97.49	85.94	149.27	21.43	287.7	23.2
201341_at	515.63	372.09	792.64	814.82	214.08	239.58	539.51	167.02	248.34	721.9	1079.09	447.12	107.74	197.44
201342_at	1504.32	1839.1	1643.59	1300.32	1910.02	2263.83	1704.59	2306.11	2226.61	2463.54	806.06	1795.19	1801.64	2096.27
201343_at	3465.31	2482.34	2535.83	2203.87	1951.87	3366.58	1881.58	2153.29	1984.16	3079.53	2709.71	2293.32	2525.72	2650.62
201344_at	585.45	703.08	593.56	831.25	378.48	627.36	527.5	770.89	487.98	712.48	628.36	390.49	805.16	917.51
201345_s_at	2869.9	3996.55	3177.71	2759.48	3169.35	3557.57	2936.07	2593.4	3799.06	4540.8	2970.96	2361.01	3277.06	2941.71
201346_at	3523.94	3004.13	3221.86	3106.01	3999.36	3134.28	2656.46	2897.92	2825.04	2431.73	3326.25	2449.19	2652.28	1899.64
201347_x_at	2213.72	2633.63	2354.59	1935.72	3254.77	2223.47	3407.02	3443.04	3409.61	3658.33	2001.36	1890.47	3650.05	2206.3
201348_at	4584.41	4229.66	3951.05	7130.13	4414.87	3401.52	4858.82	4991.1	10697.06	6538.42	4889.38	20811.86	22232.98	22213.3
201349_at	503.58	750.02	629.7	580.09	927.04	440.01	768.13	859.4	656.61	637.09	818.45	626.13	971.56	1108.53
201350_at	1552.12	1733.02	1607.61	1635.52	1716.19	798.5	1904.1	1706.87	1529.34	1795.34	1604.35	1956.47	2129.37	2121.35
201351_s_at	4869.73	4153.43	3667.59	3635.49	4134.89	3676.77	3935.85	3921.08	3648.39	3958.36	3282.22	2566.38	2197.05	2541.14
201352_at	5359.12	3454.68	3455.35	2670.39	4456.17	5990.76	3550.54	4236.95	3544.67	3473.09	3146.67	3332.11	2432.81	3509.19
201353_s_at	558.04	863.97	887.24	1080.67	390.02	413.83	639.3	387.47	626.05	527.23	647.84	342.92	760.72	800.83
201354_s_at	216.04	768.03	1035.93	850.12	177.3	710.34	606.17	537.15	662.72	927.92	530.41	692.88	320.14	393.2
201355_s_at	311.04	433.06	225.12	430.69	635.82	724.92	613.48	147.55	518.31	534.7	678.55	494.42	144.51	681.37
201356_at	1482.44	2093.07	1698.05	1841.49	1964.78	1351.47	1223.51	1193.09	1355.27	1260.48	1456.73	1339.77	2156.47	1538.68
201357_s_at	909.98	963.41	866.06	804.46	962.29	648.86	669.27	1032.84	750.01	857.34	1257.21	806.67	1030.84	886.44
201358_s_at	2910.78	1820.79	1487.45	1679.47	1776.78	2864.04	1750.61	2245.55	1646.75	1739.97	2206.96	2858.52	2058.04	2796.38
201359_at	1563.55	1481.11	1465.76	1407.93	1331.74	1689	1455.46	1481.06	1341.16	1219.52	1366.29	2135.67	1002.73	1503.73
201360_at	5449.4	3765.04	4314.71	3998.33	3413.39	4389.02	5160.01	5718.33	5967.17	3979.8	3642.39	11774.59	7764.82	3423.48
201361_at	2626.87	2658.43	3133.03	3027.74	3209.63	1725.62	2961.23	2300.23	2030.33	3442.76	2618.98	2631.77	2782.02	2229.04
201362_at	800.93	471.74	342.86	521.91	562.62	805.38	623.76	814.98	481.27	769.01	493.7	811.32	395.74	513.08
201363_s_at	803.99	422.22	449.46	248.43	432.42	590.54	302.73	295.57	350.28	330.96	391.58	634.89	256.3	302.63
201364_s_at	5391.28	5291.58	6250.13	3332.14	6445.44	4236.36	5430.43	5124.69	6555.61	5258.85	4237.93	4404.45	5048.37	3940.3
201365_at	3708.07	4414.64	3490.84	3571.32	5605.11	3869.45	3634.85	3861.76	3699.95	3930.42	2888.52	3481.3	4912.67	4291.87
201366_at	3038.57	6669.1	2065.25	2890.27	2215.93	3363.57	2785.12	2846.97	3058.19	2928.24	2816.31	2213.16	3439.26	2649.4
201367_s_at	447.25	390.94	501.62	623.63	59.05	193.84	181.68	360.43	242.62	215.5	167.66	867.43	596.23	427.65
201368_at	2175.22	1540.05	2240.41	1797.28	1369.21	2373.13	1453.14	1222.02	1073.35	1195.97	1319.56	6002.32	2469.44	2817.25
201369_s_at	414.32	481.51	540.24	919.19	393.14	318.03	359.11	437.93	346	457.47	506.2	586.78	671.23	751.28
201370_s_at	1243.82	882.66	643.56	637.11	789.62	1165.65	1011.14	1062.64	799.47	1145.16	873.62	523.14	396.29	694.93
201371_s_at	6820.11	5394.87	5388.55	4596.56	5444.26	9108.88	5460.53	5168.34	4850.64	5582.76	4172.57	3948.96	3079.83	4405.11
201372_s_at	231.04	461.57	318.05	211.45	280.39	449.53	75.58	276.64	255.02	274.77	163.07	30.44	18.31	25.71
201373_at	1208.35	3168.58	3074.09	3046.61	2661.16	1119.71	2000.68	2770.05	1854.28	2065.61	3033.84	1010	3312.61	1765.63
201374_x_at	23.49	12.83	76.04	246.05	28.49	15.92	27.43	25.07	20.43	26.59	29.25	12.75	73.79	18.29
201375_s_at	6183.34	3866.16	4496.68	3270.88	4563.41	6702.62	4825.15	6571.12	6196.56	5468.64	6694.93	4000.16	4359.89	4427.4
201376_s_at	452.46	851.89	627.58	397.73	604.53	490.6	433.51	589.13	621.76	878.12	610.76	1014.14	585.74	547.96
201377_at	458.69	113.75	516.26	282.56	539.33	366.68	279.81	385.66	361.2	450.63	211.56	101.51	690.52	199.58
201378_s_at	1432.07	1384.37	1457.82	1562.73	1120.33	806.71	1158.81	945.67	1148.69	1171.14	1103.52	1292.76	1443.69	1152.42
201379_s_at	635.81	705.27	389.92	595.33	521.56	827.91	749.44	468.52	801.89	724.45	464.05	838.22	751.17	606.56
201380_at	574.96	981.5	773.48	1113.29	1111.15	562.97	804.69	854.67	508.18	1093.24	700.02	921.56	703.96	817.89
201381_x_at	3009.95	1975.07	1892.85	1285.27	1961.28	3562.71	2673.67	2616.13	2538.98	2316.31	1592.42	2170.07	1865.02	1841.89
201382_at	222.57	73.57	172.46	182.52	303.03	145.09	118.48	144.49	56.59	347.74	381.38	100.92	232.62	159.72
201383_s_at	1864.3	1525.55	1401.14	1138.02	2662.87	1048.55	1520.23	1535.18	1594.75	1874.59	1594.61	1363.97	938.32	1771.7
201384_s_at	2251.66	2557.85	2232	1946.56	2556.65	2867.89	2259.74	2253.42	2468.16	2754.85	1987.11	1910.68	2096.39	2997.49
201385_at	1688.99	1196.83	789.51	1245.6	1750.61	2406.64	1586.41	1074.18	1897.43	1311.58	1803.13	3300.12	1307.41	2000.56
201386_s_at	1464.42	1113.42	1114.45	853.03	1822.18	1377.34	1009.3	1291.75	1215.09	1391.53	1357.46	1211.18	459.3	990.85
201387_s_at	1616.49	120.21	772.8	473.15	324.69	794.37	674.02	1293.62	754.56	811.55	1515.4	1914.98	234.58	1063.85
201388_at	1660.1	1809	2291.27	2060.58	2124.85	1376.21	2053.29	1868.34	1571.66	1624.13	2024.87	1206.84	2540.83	1880.98
201389_at	595.03	1000.74	508.58	1176.92	1027.27	524.91	178.42	509.75	718.19	476.97	881.56	659.43	1173.97	1009.14
201390_s_at	2764.95	3286.56	2798.37	3002.81	3627.39	2916.13	2905.66	2347.27	3362.49	2724.92	1974.32	2957.57	4435.7	2534.34
201391_at	3948.83	5329.15	4192.08	5325.41	4839.98	3405.89	4637.05	4162.02	2925.89	4900.3	3824.75	1578.01	5413.41	5264.66
201392_s_at	1154.92	549.34	697.17	817.04	618.2	418.26	1033.54	1115.17	980.63	872.9	1403.33	902.72	731.19	1067
201393_s_at	2550.79	1357.22	1558.57	1076.15	1731.07	1148.16	1438.96	2323.87	2362.67	1277.98	1879.99	2197.57	2188.56	2061.1
201394_s_at	1157.29	1862.46	1837.64	2014.53	1655.42	1427.89	1420.19	1599.2	1105.75	1578.58	1662.12	1643.3	1171.48	1642.03
201395_at	1954.31	1989.86	1689.5	1483.11	3556.53	1902.65	1564.33	1568.85	1395.21	1807.04	1698.55	1989.28	1578.85	1281.08
201396_s_at	470.86	1034.14	856.84	856.88	1327.63	744.82	784.45	886.51	1004.06	833.77	810.02	665.71	1159.96	994.38
201397_at	300.89	354.2	516.38	692.43	540.01	385.15	508.09	334.46	140.73	671.93	690.54	579.99	705.38	489.99
201398_s_at	1981.04	1132.64	1051.68	1699.47	1322.64	2549.62	1262.48	1001.08	1473.46	1024.6	1351.76	3890.18	1446.45	1929.9
201399_s_at	1129.4	644.02	746.46	543.26	661.3	507.07	481.4	512.19	640.7	728.26	1060.86	1227.4	565.06	711.93
201400_at	3373.6	3820.87	3646.62	3721.43	3236.14	3058.56	5087.27	4394.73	5522.57	4609.16	3130.27	4752.66	5556.15	4855.13
201401_s_at	237.45	83.39	95.96	262.11	60.63	62.03	102.1	199.14	178.95	319.9	154.07	68.6	113.58	95.08
201402_at	41.64	83.68	110.48	129.74	58.7	56.64	68.77	73.28	71.81	54.22	68.48	35.36	56.52	87.59
201403_s_at	15741.24	20249.9	16293.02	10846.66	23110.14	13360.94	19813.97	20918.28	26982.02	18870.32	17392.31	14943.3	23580.16	19629.2
201404_x_at	1398.17	1304.74	2273.25	787.77	2577.37	1804.63	1491.81	2739.92	2730.2	4008.26	3141.23	1386.93	2785.37	1771.44
201405_s_at	2526.02	2877.02	3946.36	3755.95	3442.81	3040.86	3423.94	2711.58	2968.26	3396.1	3791.22	3020.84	3928.63	3086.4
201406_at	12693.94	22875.63	17338.72	17693.27	27551.72	23746.25	14580.03	15072.53	24113.32	18952.85	8164.05	17840.19	19741.46	18414.22
201407_s_at	2084.42	2331.83	1541.18	1045.81	1959.39	2726.03	2061.8	2540.03	2460.25	1955.15	2779.79	1672.54	1289.95	2534.72
201408_at	3990.05	4754.32	4138.64	2787.66	4658.54	4610.94	3597.67	4347.55	3243.22	3320.88	3438.48	1557.04	1556.64	2402.74
201409_s_at	2986.67	3574.36	3292.5	2342.52	3214.27	3635.95	3226.06	3487.97	3100.09	3642.04	3185.39	1643.74	2165.49	2314.44
201410_at	1170.27	751.98	896.98	499.37	656.74	884.81	692.94	730.14	738.97	1138.03	918.29	1064.81	833.8	865.8
201411_s_at	391.04	288.35	88.55	157.83	242.07	156.06	683.98	93.77	599.26	485.86	874.67	142.23	77.29	381.66
201412_at	1174.46	1015.15	1200.65	1258.24	1546.78	1100.86	1044.1	972.27	862.93	964.75	1386.21	2302.15	1473.23	1661.45
201413_at	1308	1928.48	1501.91	1931.54	1977.59	1863.3	1670.68	1556.97	1503.35	1728.49	2159.16	2126.15	1713.72	1754.26
201414_s_at	1923.67	1960.14	1526.3	1461.96	2415.54	1571.9	1937.27	1957.56	1377.17	2710.22	1735.03	1045.77	1591.8	1222.19
201415_at	251.13	86.05	334.8	565.42	413.48	426.21	107.7	77.18	266.5	117.19	486.07	463.9	536.45	138.81
201416_at	369.46	408.32	356.15	257.87	250.24	503.1	345.31	246.32	236.99	348.46	530.95	741.93	584.23	488.25
201417_at	555.14	243.53	345.82	402.91	192.4	241.87	191.36	181.58	371.58	203.93	652.83	1680.78	426.79	593.22
201418_s_at	26.95	100.76	166.03	97.76	165.6	82.89	85.27	61.46	133.43	98.69	213.41	335.95	67.86	114.5
201419_at	1004.11	1189.55	1019.22	844.56	1004.08	457.63	1297.16	939.5	1156.4	1246.31	774.34	1258.22	1298.57	887.33
201420_s_at	1229.13	1035.77	1348.6	1085.65	1236.45	657.1	1484.18	1497.17	1396.57	1864.69	913.43	952.46	1246.24	1418.23
201421_s_at	1516.53	1067.7	1217.09	943.46	1816.2	1549.58	934.69	1641.1	1561.85	1353.27	2068.43	2202.43	864.61	2003.35
201422_at	799.45	1267.2	1327.38	1318.73	1283.25	947.29	935.02	1129.24	1062.86	991.57	895.72	2262.11	1828.78	1596.87
201423_s_at	3487.27	3376.73	2015.17	1366.49	4186.08	2395.95	2709.4	2219.5	2573.01	3101.31	2870.18	1630.87	1805.44	1883.13
201424_s_at	1386.93	1065.8	813.51	482.35	772.92	1017.44	1038.21	816.76	767.4	870.06	944.66	574.61	578.79	708.4
201425_at	6278.95	5887.16	5616.1	4653.94	6648.29	6057.52	7377.69	6751.9	6457.94	5659.57	8465.92	5227.27	2913.16	1433.37
201426_s_at	8226.61	8613.11	10385.17	11620	7940.65	10002.49	4127.65	4258.99	4360.02	3164.49	9738.61	28019.65	16290.42	15133.16
201427_s_at	7978.16	5347.16	6066.15	4843.1	5858.78	14238.04	5335.45	4979.41	5471.15	5821.26	5869.92	20632.8	8383.91	10734.72
201428_at	32.79	46.41	158.55	92.9	146.45	49.52	108.23	93.01	111.66	189.09	117.55	44.56	166.46	53.08
201429_s_at	45257.63	90254.48	88047.7	106637.46	100443.31	81400.51	86601.13	90211.46	118143.07	48814.02	63795.74	36413.27	59168.43	62067.03
201430_s_at	843.56	694.37	624.81	40.7	1103.33	301.7	707.61	710.24	791.83	307.06	1104.01	634.17	411.96	295.87
201431_s_at	2023.85	3167.38	2027.69	1037.8	2557.4	2584.28	2655.61	1843.28	2482.55	1921.15	3467.43	3511.75	1723.15	1662.23
201432_at	9071.12	5577.3	3343.53	3943.4	7179.85	5962.52	5437.92	5569.04	4301.05	4928.74	4686.89	6870.18	4696.08	5317.71
201433_s_at	2082.41	1769.07	2176.14	2008.12	1450.71	2073.52	2130.89	2164.66	1672.05	1783.65	1782.81	2174.49	2963.42	2388.29
201434_at	1519.12	1167.43	1297.08	1197.48	979.52	1655.5	1094.67	1377.73	1257.43	2224.38	1241.35	944.78	1489.36	1376.26
201435_s_at	1238.49	945.9	1003.05	860.91	652.92	905.47	1533.1	1180.18	1224.52	1880.09	1509.14	1455.88	1331.56	1420.27
201436_at	272.89	109.63	107.06	155.97	118.37	264.39	171.32	249.07	327.12	146.17	118.08	231.5	190.78	318.55
201437_s_at	498	350.09	310.45	196.46	203.69	613.39	467.99	574.75	645.95	542.74	440.85	529.12	599.08	828.91
201438_at	5414.99	3036.01	3158.8	3902.64	3220.42	6787.86	2301.02	2670.47	2828.39	1403.1	7473.96	18268.47	6630.94	9124.08
201439_at	1259.65	1736.15	1598.93	1542.54	1234.33	939.57	1198.61	1041.68	742.17	833.85	1337.64	901.25	1147.5	1444.82
201440_at	106.95	171.95	146.47	149.4	158.72	349.48	278.27	200.46	90.81	216.33	112.94	164.56	581.21	159.32
201441_at	13800.23	16341.4	15071.89	13411.7	16095.88	15415.62	21208.46	20522.43	21694.24	20481.89	11186.61	7929.1	19448.43	12917.68
201442_s_at	133.66	294.48	349.38	295.53	397.86	189.91	343.07	382.54	325.77	308.81	78.04	309.49	42.02	221.45
201443_s_at	1299.3	816.37	755.45	620.17	776.11	1191.17	726.24	623.27	545.62	597.59	1088.23	2392.53	1064.51	1404.02
201444_s_at	1102.75	667.4	785.65	816.38	1135.04	642.55	595.76	794.29	648.53	620.09	1124.77	1535.44	900.21	858.23
201445_at	475.23	384.81	345.87	402.34	512.82	265.25	466.23	360.02	477.06	341.59	480.15	2508.16	933.87	924.07
201446_s_at	1179.54	804.71	754.41	918.03	1176.9	775.18	800.29	685.13	659.01	844.14	1126.74	845.31	564.81	785.36
201447_at	619.01	751.95	483.13	300.04	762.73	704.71	459.98	324.7	449.18	832.6	680.04	569.49	240.2	815.36
201448_at	963.03	489.13	522.4	350.97	569.67	790.45	615.42	665.97	345.87	341.97	501.91	956	139.31	416.94
201449_at	548.18	551.85	442.78	470.47	473.34	652.92	495.66	497.19	419.25	345.57	688.17	585.71	434.55	351.56
201450_s_at	481	165.75	155.12	29.63	228.43	259.5	104.93	160.3	147.35	160.26	321.22	361.24	17.81	142.01
201451_x_at	87.2	55.9	136.44	67.58	32.49	109.48	35.99	173.52	25.57	51.06	118.99	135.27	42.26	49.44
201452_at	192.54	78.28	287.51	62.99	104.37	290.35	245.19	374.87	87.6	219.7	121.59	87.91	210.43	39.86
201453_x_at	7052.31	5269.77	3286.92	4027.07	4991.69	5982.42	7305.96	7560.5	9397.22	7101.82	4908.5	4869.54	4201.61	5572.74
201454_s_at	3267.21	1212.47	1648.49	1526.03	1463.19	2331.3	2877.99	2594.24	3255.69	3020.47	1842.38	1173.46	1511.02	1330.77
201455_s_at	3158.81	2669.67	2855.93	2343.37	2523.79	2627.38	2348.49	1909.57	2414.97	2371.08	1801.83	1825.13	1688	1591.78
201456_s_at	608.45	425.4	519.43	390.34	643.58	598.81	430.04	355	407.13	440.22	507.06	465.4	373.1	748.14
201457_x_at	1243.65	1185.96	1072.49	1333.27	1576.34	1148.48	917.51	1163.86	888.2	1105.18	1565.08	1013.48	838.28	1213.87
201458_s_at	957.3	507.34	422.15	627.62	573.7	1202.54	478.38	388.2	209.28	179.95	656.28	1169.89	543.3	697.12
201459_at	230.03	944.73	915.13	378.44	1744.3	1378.2	1256	822.16	768.19	1187.7	168.79	1308.27	1506.25	1364.25
201460_at	4050.82	3801.3	4789.04	3951.34	4480.54	2988.27	3795.35	3873.99	3820.83	3684.15	4010.29	2402.24	3688.33	2663.46
201461_s_at	1728.82	1376.75	1210.74	947.73	1238.45	570.19	1057.51	929.63	985.38	976.2	923.68	750.3	1259.33	1195.1
201462_at	249.71	78.75	147.93	366.23	88.19	161.36	57.47	105.95	143.79	115.43	130.66	606.81	242.9	81.49
201463_s_at	1741.39	2215.72	1708.15	2027.18	2039.23	1483.55	2184.3	1897.76	1971.59	1859.35	1502.98	2108.8	2387.47	1902.27
201464_x_at	6973.87	3881.13	2186.35	3374.36	3993.23	3640.93	3618.18	4634.07	3687.04	3490.28	4258.01	3464.65	3413.62	4579.5
201465_s_at	1588.11	100.19	127.75	108.42	41.8	80.25	581.31	431.06	483.59	573.47	662.3	325.15	185.24	1002.57
201466_s_at	949	649.37	403.29	462.24	709.97	937.5	617.4	522.57	429.94	548.86	631.09	576.14	703.83	900.8
201467_s_at	58.26	61.91	142.17	105.9	74.41	73.82	59.86	42.02	128.32	123.37	90.21	36.23	54.37	52.91
201468_s_at	620.53	873.8	1128.9	1706.63	1034.1	936.6	880.78	620.86	686.46	1186.81	997.26	1004.85	1141.97	706.7
201469_s_at	362.9	409.56	405.41	707.6	208.29	226.98	402.26	453.85	433.39	505.72	586.88	773.65	534.77	283.32
201470_at	3601.45	4420.32	3749.35	2994.69	4526.5	5173.73	6089.03	6069.56	6770.55	4854.78	3939.8	4536.74	5354.34	5470.23
201471_s_at	10412.29	5095.08	7452.6	7306.15	6351.01	4721.39	10987.15	10427.37	9278.7	7034.97	6958.85	5426.49	5964.31	6537.42
201472_at	6177.98	5735.52	4427.7	4188.21	5712.4	10146.78	5152.04	6813.16	6694.5	7344.7	4852.58	3642.87	2904.61	4243.72
201473_at	5117.13	629.49	1109.46	1722.8	892.6	1467.6	943.8	790.39	1336.83	932.84	355.2	1325.14	1683.22	2061.12
201474_s_at	158.04	372.11	139.58	498.48	331.22	369.53	211.43	123.89	405.29	480.78	198.68	519.97	443.07	500.71
201475_x_at	2458.76	1732.12	2362.34	2079.5	1933.03	1499.91	2274.66	2236.98	1961.72	1950.55	1984.63	2367.02	2953.52	2737.66
201476_s_at	684.52	1173.77	715.93	990.71	1240.9	646.12	693.07	728.06	622.47	1243.3	785.99	703.9	332.38	641.47
201477_s_at	934.1	1078.03	1148.14	1427.53	1058.36	1682.83	989.65	1008.39	740.26	1058.46	765.59	924.21	637.84	691.8
201478_s_at	442.16	618.65	602.96	688.83	581.34	276.86	507.7	437.63	580.58	689.05	441.36	781.34	359.7	788.37
201479_at	1420.15	1583.98	1210.06	1331.96	1456.45	1342.6	1130.46	1164.76	1079.36	1054.83	1039.26	1313.91	1329.49	1216.95
201480_s_at	951.53	1610.88	1598.59	1848.43	1216.99	861.09	1071.28	1121.63	1149.04	1533.93	1361.64	1000.88	1351.02	1535.24
201481_s_at	60.68	86.74	88.03	114.4	84.37	47.31	80.69	88.14	71.79	80.18	79.03	82.09	95.41	77.99
201482_at	136.77	554.1	960.74	490.89	244.54	355.01	228.98	419.49	242.53	576.32	884.83	728.4	546.86	409.61
201483_s_at	1283.57	731.81	939.13	1050.15	1308.14	939.98	1137.67	970.3	1304.99	952	761.48	871.41	1075.92	827.72
201484_at	1542.21	1579.71	1840.99	1796.23	2076.95	1512.96	2056.42	1847.98	1857.28	1932.61	1473.09	1126.87	1826.07	1301.57
201485_s_at	2341.26	1348.83	1117.8	648.22	847.21	1842.12	808.22	1336.02	1489.17	1604.18	1384.72	1248.27	670.26	1596.26
201486_at	1953.37	1139.18	1188.25	1138.71	1213.82	2872.67	1343.99	1884.31	1984.33	1786.69	1352.05	1264.58	1166.83	1666.02
201487_at	666.32	525.58	498.6	1109.05	937.88	755.18	372.72	97.98	450.59	441.83	494.21	1702.14	216.18	803.62
201488_x_at	3157.36	1954.37	2000.79	1883.62	1024.64	1225.95	2553.06	2073.11	2360.13	2371.29	2932.69	1830.93	1274.06	1725.96
201489_at	3435.87	2019.6	2072.45	1167.53	1943.76	2365.2	3920.78	3334.99	2016.27	2604.85	1714.64	738.9	1812.06	1522.11
201490_s_at	2358.17	1755.19	2029.99	1274.16	2002.52	1498.59	3347.47	2938.98	2276.95	2447	2296.34	948.45	1936.56	1145.21
201491_at	2227.99	1417.15	1489.17	1440.67	2395.9	1463.65	3810.34	2663.65	2486.5	2706.31	2305.52	1683.96	1683.2	2224.17
201492_s_at	32056.68	65862.94	59383.15	78172.48	68690.51	60766.95	66296.1	59812.57	82106.85	29943.15	43567.43	21787.68	40279.47	46427.33
201493_s_at	1074.79	874.18	744.16	732.22	1115.26	785.54	604.26	680.79	778.51	1001.85	1288.26	1368.25	483.24	783.53
201494_at	1294.06	655.81	896.65	831.16	431.43	768.81	647.52	471.04	445.75	92.49	970.23	2245.54	1418.04	682.5
201495_x_at	29.13	39.05	82.42	75.36	46.77	17.84	47.66	37.03	20.04	55.05	43.76	40.81	111.01	22.51
201496_x_at	92.63	278.16	772.38	290.8	551.72	128.94	61.56	201.96	26.31	216.49	165.63	424.24	562.51	312.41
201497_x_at	466.38	1026.42	3730.68	2081.83	909.18	633.67	104.78	175.42	183.15	257.56	247.59	998.15	1316.14	112.26
201498_at	1742.73	1769.47	1202.69	1374.1	1100.78	1763.47	1087.74	1407.74	1334.61	1534.22	1415.59	1305.79	992.65	1398.91
201499_s_at	2613.03	3458.3	3421.35	3316.27	2960.45	1893.03	3497.06	2317.11	2913.01	2938.63	2873.07	2381.95	2686.28	2108.44
201500_s_at	3314.03	2520.82	3023.82	2538.35	2397.05	2577.54	2872.15	2118.19	2970.24	2318.21	1848.85	1965.08	2744.02	2415.24
201501_s_at	2399.95	2408.09	3212.78	2399.07	2328.78	4259.52	2621.51	2947.32	2208.78	4141.24	2696.63	1592.82	2093.89	2129.87
201502_s_at	2102.97	5145.98	2228.21	3204.95	2399.39	793.17	1023.75	222.53	198.87	2026.7	1320.88	1620.17	2486.28	967.6
201503_at	2488.94	2646.16	1953.2	2008.95	2863.69	3011.54	2389.45	2307.27	2255.52	2401.84	2403.55	1635.51	1633.02	1535.27
201504_s_at	736.31	381.47	413.76	198.24	1091.92	206.19	106.46	81.15	345.46	1065.01	430.34	126.32	92.93	85.78
201505_at	357.58	341.55	224.85	273.14	214.07	249.84	277.35	394.5	200.15	194.99	567.51	799.55	361.84	607.32
201506_at	920.32	892.29	882.47	1335.65	936.44	797.02	1664.9	697.63	1051.33	369.03	1718.66	4223.14	2079.71	1337.17
201507_at	1833.84	1952.04	1450.03	1596.53	1793.55	1725.54	1600.72	1687.97	1892.58	1937.77	1408.43	1558.07	1839.49	1355.32
201508_at	911.48	1079.26	1509.29	1226.29	901.79	732.84	696.93	701.62	656.75	590.12	1601.09	6864.97	2012.94	1293.96
201509_at	550.38	492.76	587.12	300.73	684.24	603.54	821.31	416.78	723.78	619.1	672.86	673.69	700.39	982.54
201510_at	83.8	190.38	183.27	235.82	77.51	187.27	198.08	78.76	141.62	206.31	214.96	85.54	19.88	180.13
201511_at	888.63	961.16	677.33	584.42	962.48	542.24	1233.38	704.84	837.68	1216.7	845.96	877.82	981.93	878.4
201512_s_at	1850.04	1060.82	1103.5	975.96	1446.61	988.17	1217.64	1365.32	1552.76	1570.72	1535.49	1034.56	833.94	1016.69
201513_at	455.56	597.36	547.67	515.48	579.11	965	562.74	475.49	521.32	719.49	995.09	247.86	418.45	547.3
201514_s_at	2180.35	1967.94	1382.93	1278.89	1245.09	678.66	1505.86	1700.76	1780.36	1612.45	1137.21	1016.27	1851.52	531.14
201515_s_at	1945.67	2387.28	1687.13	1464.24	1847.92	1732.85	2118.77	1857.72	1835.81	2313.34	1979.53	1874.14	1949.86	1861.13
201516_at	1939.41	2253.34	2557.93	1880.96	1845.93	1409.72	2012.61	2592.29	2154.14	2002.71	1831.06	1455.76	2493.85	2051.07
201517_at	701.8	1132.7	858.08	1465.28	1428.69	1498.39	1160.57	1103.73	1030.68	1103.32	1086.81	890.88	791.06	1607.98
201518_at	1788.4	2131.23	1582.83	1687.58	2389.09	2298.49	2244.74	1871.49	1837.42	2047.65	1522.68	1696.19	1467.32	1474.61
201519_at	4662.14	5389.06	3374.14	3425.84	3753.42	4212.35	5667.62	4415.2	4559.59	5192.38	5726.22	3303.24	3448.48	3366.97
201520_s_at	7666.19	5850.92	7459.54	6118.8	7322.15	7050.5	5523.1	5907.59	5840.71	10310.73	6941.82	3320.4	8326.5	4906.34
201521_s_at	457.05	407.78	363.08	106.09	674.66	323.08	374.16	422.86	576.97	498.93	368.8	480.28	65.05	317.78
201522_x_at	7151.5	12960.29	12336.65	10465.54	14653.75	8486.43	9594.1	12431.16	11436.71	12077.82	8329.41	7329.57	10145.91	9424.25
201523_x_at	2234.13	2113.6	2682.64	2044.15	2590.43	1551.57	2056.4	2158.4	2058.93	2810.3	2604.55	1702.07	1748.97	1818.49
201524_x_at	3490.71	3018.25	2130.48	1884.73	2892.35	2061.14	2988.79	2530.74	2929.99	3720.04	2441.17	1447.62	2075.85	2471.86
201525_at	8406.14	18029.98	12689.64	14161.47	12660.98	9996.91	3754.8	6244.71	3696.61	4800.66	6088.94	28399.74	21233.65	9967.49
201526_at	1146.33	2246.82	1714.42	1421.83	2037.1	1048.22	2458.04	2064.78	2338.4	1817.1	1719.21	1938.53	2221.01	2353.58
201527_at	3508.05	4099.77	4228.23	4506.54	5291.84	2563.83	5369.81	3948.72	2783.85	4198.79	3973.18	5003.72	5412.76	4945.42
201528_at	1089.87	1287.75	1208.97	1114.62	1705.66	1468.79	1674.07	1407.1	1858.63	1570.91	1237.94	1228	1210.29	920.73
201529_s_at	1068.54	1223.6	1134.94	1281	1537.27	855.47	734.98	925.91	1269.63	1248.75	1145.2	950.97	1187.06	1000.11
201530_x_at	4902.25	3619.96	3983.6	4121.16	2952.13	2730.47	3153.76	3090.51	3548.07	2639.48	4424.16	7979.9	4638.54	5161.71
201531_at	9261.78	2531.22	1867.45	2083.77	1344.76	2118.28	272.7	345.48	739.74	747.89	755.76	2677.07	2266.6	4075.75
201532_at	4184.52	2718.11	2708.73	3140.06	2107.21	3932.47	3185.41	4196.3	3429.63	5252.15	2414.26	2950.93	2210.48	2114.66
201533_at	1667.14	2048.05	1831.03	1368.83	2402.7	2803.7	1848.67	1666.27	2881.54	1290.6	1707.92	3315.62	6215.85	2341.41
201534_s_at	1025.09	564.58	451	321.68	411.42	889.66	803.07	550.22	458.84	691.11	801.79	688.05	274.28	670.29
201535_at	3395.11	2255.56	1996.64	2560.42	2270.8	3662.47	3750.22	2772.07	2974.92	2779.83	2416	2191.72	1188.42	1273.35
201536_at	8143.07	8259.59	10000.96	10455.86	4194.43	5983.73	10758.29	10006.7	10041.99	11075.79	4216.87	3209.17	6677.54	3756.48
201537_s_at	4310.06	2049.7	3643.45	2264.63	1861.13	1531.16	2793.73	3205.6	3538.74	4160.42	1627.84	978.11	2285.94	1393.93
201538_s_at	2612.56	1565.83	2548.84	1530.86	1704.21	1160.95	1667.43	2500.14	2449.7	3070.59	1616.52	589.19	1954.67	486.77
201539_s_at	43226.12	64416.45	57213.3	47580.27	69400.73	44298.41	46781.84	62368.81	64609.23	45190.45	62369.37	30421.37	45429.12	48915.66
201540_at	38492.35	92311.38	76201.38	92973.89	76778.32	64755.49	65069.73	79934.74	77877.56	37964.71	52248.49	28439.14	48055.91	40016.45
201541_s_at	885.47	1071.75	1046.8	448.95	855.83	809.13	832.12	849.02	1274.87	944.75	885.99	1151.74	1216.78	1003.44
201542_at	1501.84	709.67	1448.19	895	790.77	1951.54	1696.14	1218.73	1811.66	1636.36	1354.65	1633.54	1223.28	1517.03
201543_s_at	866.54	599.37	1013.36	1162.49	853.81	916.67	1028.34	886.01	1094.07	1142.24	1195.71	862.16	798.54	999.56
201544_x_at	5085.14	5932.53	4805.27	4592.47	3599.84	4192.79	4059.66	3590.55	4025.91	3292.64	3949.56	4233.8	2883.07	3897.82
201545_s_at	771.6	937.9	872.86	288.42	772.67	496.34	746.02	810.71	848.03	766.34	945.77	791.3	539.13	880.63
201546_at	2126.12	2261.49	1819.89	1965.51	2249.92	2787.86	2142.38	1071.06	2067.08	2393.41	1781.19	2276.46	2803.87	2121.77
201547_at	105.9	259.24	385.02	643.18	61.32	61.87	202.33	74.89	55.63	159.64	265.23	32.92	21.74	180.79
201548_s_at	406.63	336.67	164.77	213.08	311.15	266.21	283.24	418.78	269.85	304.43	416.06	424	662.68	635.68
201549_x_at	446.75	396.2	470.55	353.78	498.36	390.52	357.8	452.42	381.36	371.8	535	591.4	345.44	490.91
201550_x_at	12707.59	13011.15	8797.03	14622.54	12974.31	10638.27	5986.13	5894.82	6966.85	7457.38	11586.9	26920.1	16232.95	13228.95
201551_s_at	702.85	931.35	816.88	590.87	858.6	450	571.44	807.87	659.31	604.67	756.22	1566.33	1466.61	685.61
201552_at	1565.35	1083.23	817.32	933.85	1129.76	836.16	974.92	907.82	900.88	920.99	1166.6	3320.4	1820.36	1213.93
201553_s_at	4064.48	3629.99	3486.52	3648.06	4520.24	4912.78	5155.73	3440.61	4208.1	3389.67	4611.54	11646.79	6996.31	6007.84
201554_x_at	15234.43	16130.9	21739.92	14444.64	16846.4	18800.69	14266.44	15327.98	16295.93	19421.35	14274.68	11939.28	19935.74	19141.9
201555_at	548.72	853.07	718.5	700.56	862.08	677.51	703.67	623.01	749.28	746.49	816.49	851.88	909.67	864.51
201556_s_at	849.61	919.05	873.95	1149.19	920.19	610.08	431.8	524	598.54	666.2	501.68	845.92	966.91	598.85
201557_at	857.75	1030.11	811.5	551.73	1310.11	507.19	750.77	459.86	670.95	547.91	834.85	714.78	598.95	742.88
201558_at	429.23	728.26	474.58	612.56	585.28	409.19	604.31	749.08	646.57	382.27	530.63	662.47	579.24	653.94
201559_s_at	1535.3	531.43	634.32	819.24	1023.29	470.33	586.12	701.01	774.16	655.56	1427.31	796.81	766.83	1480.8
201560_at	947.16	489.22	1082.94	798.96	616.77	1762.71	400.1	438.95	603.28	300.63	1622.3	2973.65	1487.45	5012.21
201561_s_at	832.45	1553.75	1200.01	1262.02	1785.81	948.84	979.22	909.02	868.4	945.54	1689.03	1841.3	1484.88	1579.7
201562_s_at	564.1	583.67	630.42	754.85	653.26	633.92	259.05	517.56	497.14	978.64	595.94	397.8	137.01	507.1
201563_at	378.66	109.92	124.35	309.73	175.45	410.46	354.46	452.89	221.27	369.55	422.71	251.44	476.9	428.44
201564_s_at	166.12	177.67	76.91	125.65	65.22	32.15	90.43	43.35	84.78	52.8	497.71	241.17	279.27	128.07
201565_s_at	821.06	545.45	431.03	744.99	268.63	650.73	225.03	234.44	133.07	638.2	565.51	1485.86	1428.64	779.6
201566_x_at	743.85	374.31	161.81	309.93	255.31	614.59	96.88	49.98	230.83	639.55	811.95	775.87	576.85	357.19
201567_s_at	3822.63	2943.08	3399.22	2885.57	2461.52	5951.66	3922.04	4102.8	3203.08	4144.75	3020.48	2078.49	620.35	1842.32
201568_at	20290.96	18271.77	26296.88	21705.21	22828.22	30282.72	36455.6	38327.88	44378.79	34253.35	21150.79	17922.02	42758.16	24603.32
201569_s_at	2065.15	1392.86	1335.8	1695.43	1819.73	2546.81	2311.86	1880.65	2108.06	2083.78	932.65	708.76	1546.64	740.81
201570_at	5530.29	5741.84	6813.19	4475.1	4631.26	5375.47	5372.89	3895.74	4552.59	6416.62	3143.94	2570.66	6114.4	1937.18
201571_s_at	843.67	619.08	854.67	396.5	569.81	553.15	882.86	701.48	1039.27	928.86	530.43	886.01	765.16	725.73
201572_x_at	689.24	921.13	854.43	943.22	834.71	805.1	836.83	771.25	809.38	919.35	983.78	1090.36	1028.59	741.72
201573_s_at	1810.06	1377.12	2361.85	1483.02	1143.58	2461.39	2073.29	1652.5	1683.23	2015.24	1126.13	1432.57	1187.14	1768.06
201574_at	1753.3	1136.47	1268.32	1325.1	1053.68	1080.11	1730.98	1263.94	1912.45	1331.69	1617.79	1778.29	1494.32	1411.78
201575_at	1261.2	1803.82	1118.07	1227.65	1200.66	1589.72	1340.47	1164.72	1292.67	952.62	1028.18	1442.09	1105.73	1204.28
201576_s_at	997.68	1007.85	833.36	801.55	988.2	886.65	960.7	763.27	958.98	762.26	935.91	1268.39	552.89	947.05
201577_at	1510.49	998.1	1495.73	1614.06	1051.02	1052.1	1771.32	2125.68	2181.05	1499.44	1766.8	2491.88	2161.92	2492.39
201578_at	1127.39	1059.8	1333.36	1381.39	1031.88	1398.28	757.93	708.44	794.26	902.02	1380.94	1007.95	1506.48	1244.39
201579_at	532.71	539.27	393.05	453.24	656.4	522.75	334.61	469.2	442.91	212.45	1082.33	2513.84	942.69	1032.6
201580_s_at	1324.74	503.47	839.81	1413.55	834.03	589.51	1761.78	1850.87	1099.48	783.59	1165.7	938.8	612.66	1214.67
201581_at	1940.11	2559.19	2678.75	2382.65	2701.98	3234.4	4423.21	3527.05	3157.95	3586.94	1680.58	2340.8	1138.87	1742
201582_at	37.75	91.67	44.36	62.53	40.98	127.53	71.82	163.43	48.12	50.25	97.33	167.81	177.33	65.97
201583_s_at	624.16	778	633.25	760.26	952.03	522.96	594.29	916.92	515.16	615.76	846.55	730.55	1051.8	773.7
201584_s_at	787.03	571.02	677.05	615.44	823.87	533.17	730.02	729.34	760.29	514.09	842.29	1164.91	1228.69	1214.59
201585_s_at	969.81	1141.7	1375.78	1399.38	979.35	1267.56	955.28	982.49	940.04	1022.21	955.29	1515.56	1087.89	1053.8
201586_s_at	1665.21	927.7	1347.85	1128.96	1139.58	2103.77	1073.4	560.42	1009.66	809.12	978.05	1668.13	1242.15	1867.19
201587_s_at	755.44	987.62	1587.04	1525.19	1269.52	1933.06	2318.65	2014.21	1265.88	1290.94	1395.2	1998.41	2204.33	2471.2
201588_at	7472.49	5898.48	6001.07	4670.25	5909.02	12457.81	7886.74	5991.87	6901.82	6873.99	5024.21	5411.83	6095.12	6991.31
201589_at	625.97	320.66	337.64	279.1	328.77	417.36	359.14	416.87	264.13	247.48	514.6	807.95	504.62	360.41
201590_x_at	5048.24	5848.92	5734.82	6305.2	6255.58	6723.34	6150.9	3811.66	5363.29	4552.86	6910.24	17484.73	9562.87	9065.46
201591_s_at	887.15	1555.51	1087	1028.58	1074.72	361.27	936.49	823.13	1162.53	1009.72	1703.37	2250.51	1158.02	1396.56
201592_at	6290.74	7701.14	9035.48	8707.16	7557.03	13100.72	7509.54	6474.29	8983.63	7641.73	5202.73	5696.38	7199.49	5577.18
201593_s_at	2430.22	1516.55	1675.21	1502.17	834.19	1431.43	1624.12	2049.49	1687.77	1871.04	1389.08	1273.71	1025.36	1870.54
201594_s_at	919.73	563.4	1036.66	891.3	690.89	607.03	564.18	1066.3	698.18	942.62	1558.49	1207.65	1142	815.93
201595_s_at	1537.71	1194.37	1504.47	1169.48	1195.59	2053.56	1461.94	1681.97	1460.96	1678.18	1493.99	1728.22	865.67	1375.42
201596_x_at	263.81	311.57	351.83	432.62	370.51	324.64	609.22	390.03	495.33	470.16	388.25	389.75	117.95	471.79
201597_at	5647.93	4270.83	5882.38	5086.24	5262.82	8966.89	7798.9	9419.05	12957.35	7862.48	6867.68	5913.84	15336.03	8537.87
201598_s_at	1410.33	1604.37	1236.86	886.61	1356.34	1097.16	1825	1602.25	1396.53	1229.54	1580.49	1324.24	1469.86	1893.61
201599_at	2269.75	1727.34	2010.29	2783.69	1462	4217.27	1418.25	1170.51	1517.46	2871.48	1451.19	1529.14	1276.28	692.34
201600_at	13177.77	16413.88	20380.43	14887.73	16796.42	13510.98	13717.36	12466.93	15941.4	15901.44	10016.95	10164.57	20807.31	11143.46
201601_x_at	1764.3	1085.68	2135.01	1295.13	1557.64	834.13	930.16	1106.46	1281.12	873.79	1536.07	6605.68	2746.05	2708.18
201602_s_at	357.81	168.75	342.62	98.6	61.4	62.26	194.42	80.31	249.72	135.81	269.53	38.14	191.22	345.4
201603_at	554.17	693.62	394.16	515.32	661.07	863.47	382.01	498.86	407.73	368.86	755.46	637.43	231.63	867.5
201604_s_at	309.43	457.69	377.39	656.67	782.72	571.24	334.11	350.85	221.9	439.97	692.77	529.87	162.45	410.76
201605_x_at	538.79	1431.03	1084.78	1175.04	880.23	573.98	1308.77	1192.09	852.55	1211.54	697.45	1504.49	1640.91	1073.23
201606_s_at	1107.18	882.9	866.69	1716.58	783.25	654.42	845.27	1005.97	751.44	751.29	813.92	872.53	789.94	875.91
201607_at	1026.42	625.73	712.55	833.71	667.66	1247.62	252.18	579.6	558.38	635.48	537.24	655.85	729.81	851.47
201608_s_at	738.17	939.01	732.69	1261.09	855.62	968.53	465.23	633.68	465.51	671.09	772.64	1134.27	567.09	675.01
201609_x_at	1752.87	1741.75	2646.67	2307.09	2122.82	1397.48	1770.84	2275.47	1539.98	2244.23	3181.6	2818.94	5747.76	6441.01
201610_at	60.97	41.52	40.6	138.01	45.57	189.14	179.78	29.53	134.93	23.75	46.65	43.51	27.18	94.38
201611_s_at	636.06	1068.13	1431.21	1403.2	1445.06	1169.25	1066.75	1323.47	1224.4	1805.48	2251.63	1682.39	3235.99	3244.62
201612_at	4610.79	4455.32	3991.24	3907.93	5044.88	4618.08	3335.22	2528.12	2951.24	2560.4	2847.89	2650.46	2482.16	2113.2
201613_s_at	29.37	127.83	61.27	42.78	56.33	50.81	66.93	46.35	99.95	172.69	58.35	259.8	272.7	208.6
201614_s_at	197.06	102.2	295.16	42.49	440.27	392.87	106.97	133.21	305.15	191.76	138.94	160.98	601.47	270.95
201615_x_at	379.02	514.5	423.56	484.35	170.87	273.63	417.37	318.19	266.21	517.73	738.91	283.53	783.68	381.11
201616_s_at	818.74	469.43	489.01	642.85	430.27	301.05	113.49	42.84	114.37	223.95	1245.37	1136.09	86.77	582.55
201617_x_at	459.3	293.72	396.08	305.49	367.44	216.2	153.24	204.21	278.61	250.94	626.01	771.11	120.29	491.24
201618_x_at	576.44	1268.47	377.12	470.84	1258.39	828.72	1175.94	1076.73	1164.36	1198.41	811.54	1182.25	1491.19	1588.36
201619_at	8723.94	6629.92	5529.82	4982.4	9428.19	10115.48	6888.12	7545.62	6532.02	10234.24	6474.63	5416.06	8075.55	6240.33
201620_at	408.65	191.96	95.91	93.72	47.41	111.68	235.46	113.06	327.67	427.01	331.32	923.63	120.67	325.44
201621_at	301.28	210.36	240.46	135.6	103.29	57.61	136.15	75.18	109.37	158.72	142.62	866.34	203.37	144.29
201622_at	960.63	1495.2	1760.13	1700.98	1444.73	962.66	1300.72	908.34	1222.14	1522.12	1344.87	1288.73	1811.07	1403.77
201623_s_at	5161.33	2319.73	2411.8	2197.31	5259.37	7163.39	4340.86	4440.03	4282.01	5167.84	4557.28	1998.87	1982.13	2791.48
201624_at	1203.33	970.51	371.37	610.6	596.92	1669.45	989.2	1134.43	724.18	787.85	639.78	1153.53	823.16	1538.18
201625_s_at	297.18	114.19	168.84	71.11	186.31	178.81	41.34	201.76	185.58	45.55	67.65	176.8	202.89	113.96
201626_at	793.18	274.16	192.38	228.61	169.8	544.89	226.88	362.47	219	335.83	396.16	636.79	672.8	80.64
201627_s_at	877.77	479.47	420.09	968.79	671.48	394.29	358.78	524.21	534.25	432.8	502.29	870.7	379.43	522.81
201628_s_at	5152.37	4665.43	3323.19	2848.09	4228.6	3998.75	3515.77	2864.4	3140.38	4017.43	3511.31	3263.59	4204.35	3636.88
201629_s_at	505.43	465.13	589.15	153.2	517.95	533.27	360.83	355.09	604.23	672.38	115.27	274	88.48	171.39
201630_s_at	3392.71	2436.22	2485.24	3525.89	1999.88	2470.86	2487.67	2436.75	2269.79	2492.36	2934.32	2190.84	3210.94	3371.5
201631_s_at	1359.04	440.88	701.92	659.44	612.09	633.71	644.47	904.27	600.37	756.49	905.12	853.23	1149.05	1223.23
201632_at	1427.25	1601.01	1250.86	1287.79	1478.49	1164.53	1570.67	1123.11	1208.54	1800.11	1440.47	1647.82	1653.39	1264.32
201633_s_at	414.44	878.94	661.25	485.06	711.58	714.64	752.51	853.36	594.65	568.26	618.69	412.01	1115.69	425.87
201634_s_at	294.33	327.75	340.25	336.55	375.38	330.37	453.8	358.46	469.61	386.91	313.18	262.77	204.87	289.38
201635_s_at	10764.32	4803.1	3895.92	2701.79	10047.23	5090.8	4984.28	3887.68	5039.94	4907.62	5517.62	2120.64	3078.78	5876.91
201636_at	6569.4	13586.68	12111.64	9733.56	12194.29	17400.41	10517.88	10246.27	10700.4	8745.8	10707.57	6115.12	5856.19	9698.99
201637_s_at	8294.35	9386.83	9034.25	8103.1	9992.68	13714.11	11692.69	8776.48	10615.27	8783.16	7487.78	7115.42	4917.95	11163.8
201638_s_at	204.64	50.42	112.17	67.76	95.28	407.98	390.71	103.51	268.02	358.32	224.87	54.07	113.57	115.8
201639_s_at	297.1	605.51	114.05	627.21	117.91	63.57	281.65	636.41	472.36	620.9	111.42	849.79	771.59	565.74
201640_x_at	1053.38	1649.89	1215.84	595.11	1060.03	836.18	492.47	960.16	712.86	594.08	1026.3	578.89	1080.2	985.98
201641_at	260.72	147.15	595.61	96.16	118.78	198.08	73.9	69.19	59.71	203.83	552.14	598.36	784.91	78.11
201642_at	2163.74	2298.22	2154.52	2141.02	2589.52	2067.08	2477.5	2295.74	3375.8	2201.69	2805.5	3356.58	2874.85	2754.15
201643_x_at	1735.52	2591.74	1934.35	1848.81	2561.13	2741.81	1788.02	1954.67	1976.55	2134.24	2049.93	2053.17	1689.24	1831.83
201644_at	134.71	232.9	199.99	271.64	175.41	146.4	155.54	223.03	157.12	183.57	235.32	148.17	230.9	204.52
201645_at	61.24	59.76	232.57	63.02	33.88	34.5	58.43	78.76	36.21	30.06	1150.2	883.77	707.48	1271.79
201646_at	2699.01	2373.5	2113.56	1644.62	3582.2	1820.99	1174.87	1412	1544.63	1651.78	2463.28	1921.22	986.4	2001.34
201647_s_at	2049.51	1276.02	989.14	1049.31	2072.96	1058.93	1023.62	1133.82	1166.72	1287.45	1432.85	816.42	1014.33	1104.6
201648_at	3090.99	2538.77	2820.28	2638.42	2598.14	3668.06	2422.49	2654.68	2779.48	2789.33	3069.28	4521.64	2112.03	3121.42
201649_at	966.29	1029.95	1174.86	1537.96	737.44	928.07	723.14	761.93	776.6	680.36	998.79	1581.15	1262.48	951.15
201650_at	22.72	13.72	31.12	21.32	46.89	16.04	12.84	18.49	19.74	12.39	27.72	15.45	15.06	25.18
201651_s_at	1323.9	2001.37	1931.89	1843.42	1780.67	1437.76	1555.7	1435.15	1553.93	1357.4	2231.83	1697.39	2357.54	2173.5
201652_at	5830	2911.82	3397.12	2836.95	3917.03	5950.01	4015.78	4688.78	4614.27	4608.09	2899.32	2568.14	4798.37	3339.47
201653_at	2239.08	1283.96	1733.26	1466.36	1298.43	3260.89	1629.08	1653.35	2594.13	2137.76	1494.35	2105.42	2123.55	2096.8
201654_s_at	926.12	633.3	368.77	99.46	147.54	34.92	127.82	34.16	86.39	85.56	589.55	492.32	483.92	183.31
201655_s_at	1894.97	1915.67	915.02	393.44	2097.87	728.67	745.1	711.01	1083.93	435.83	782.23	1946.68	1721.34	1830.72
201656_at	1184.77	177.48	375.71	383.97	289.64	886.41	231.22	382.19	427.7	202.33	1043.32	860.88	851.41	836.17
201657_at	434.28	330.84	149.85	196.09	211.95	273.06	225.48	298.11	222.02	345.59	196.07	127.94	213.14	257.6
201658_at	1337.25	1515.55	1372.79	1290.39	1873.31	1038.67	1721.51	1262.93	1418.45	1772.54	1566.09	912.72	1105.04	970.03
201659_s_at	1668.02	970.16	860.26	779.92	1153.92	1331.45	878.66	1095.51	1311.91	1414.33	1486.15	1155.8	765.98	1109.08
201660_at	2213.27	2660.34	1464.84	1606.22	1886.22	1578.88	2260.93	1806.49	2140.03	1611.12	1618.41	1438.57	694.96	1507.95
201661_s_at	2756.81	2648.94	1333.39	1662.16	1801.89	1595.34	1742.04	1424.35	1570.97	1342.36	1844.36	944.55	88.02	881.13
201662_s_at	2450.18	1334.54	887.63	926.35	1209.51	1308.15	1714.73	1416.02	1345.15	1160.85	1027	1138.22	583.63	807.26
201663_s_at	477.95	443.72	389.79	380.27	410.74	294.3	305.07	426.84	482.23	376.5	262.44	602.18	738.77	267.14
201664_at	398.33	431.41	405.46	554.38	525.37	560.86	382.6	499.4	390.15	488.87	487.16	655.82	320.02	631.92
201665_x_at	14339.2	25563.05	24955.91	24064.56	32079.41	37689.55	24085.32	20957.91	42896.87	20740.32	16015.32	25951.75	38400.82	22383.28
201666_at	1460.86	1366.58	1513.46	1554.28	1447.49	1385.2	1640.53	1467.17	1173.6	1140.36	2234.47	10997.31	4485.06	4638.44
201667_at	1005.57	297.98	616.43	615.25	262.46	805.66	388.49	263.76	355.19	257.4	695.62	2141.48	559.41	765.93
201668_x_at	895.8	485.75	112.35	318.6	277.4	265.82	290.75	378.51	101.69	289.68	121.97	445.84	136.08	279.81
201669_s_at	1303.07	962.25	963.09	795.93	1023.61	1270.05	906.17	863.95	898.52	552.26	1389	3935.88	1549.15	1259.36
201670_s_at	1448.58	736.87	515.53	302.56	458.05	532.43	701.1	442.45	606.95	160.92	950.02	2005.88	1286.33	834.42
201671_x_at	2980.91	1334.45	1270.37	1449.15	967.41	1305.61	1908.26	1514.72	1181.25	2031.63	1624.96	1044.07	939.62	1227.73
201672_s_at	5064.19	3302.34	3598.93	3515.47	3330.3	4892.8	4051.79	3494.86	3751.79	4238.98	3628.75	3074.99	3444.76	3529.74
201673_s_at	10993.93	10776.59	9679.67	5601.65	11034.78	6101.01	8779.96	5823.67	10617.94	11503.32	9615.44	7030.74	13769.31	7536.02
201674_s_at	4510.81	5699.61	4425.03	2169.8	3493.09	2951.9	3666.67	4037.07	4009.23	3806.37	5234.86	2747.92	4249.57	4908.54
201675_at	6130.08	6664.11	5866.1	3794.69	5204.84	6767.3	5295.27	5276.67	4759.29	4272.25	4203.2	3389.94	5821.96	5435.37
201676_x_at	7955.73	7497.61	8370.31	5407.94	7451.64	12186.56	9699.36	9386.03	10495.72	10336.11	7688.77	5940.27	8716.92	6609.83
201677_at	677.54	941.66	855.73	918.97	919.23	675.14	807.59	933.91	581.66	601.34	772.39	482.84	914.96	574.96
201678_s_at	973.27	1273.42	1346.56	1547.83	1561.18	1309.03	1282.92	1196.33	1489.17	1546.22	1126.32	1233.52	1763.57	1063.14
201679_at	154.11	103.75	172.42	47.9	220.77	50.52	95.55	218.79	291.6	478.44	442.94	64.92	67.13	232.8
201680_x_at	1689.36	1883.15	1738.46	1917.16	2047.4	1288.53	1902.42	1891.29	1651.37	1569.3	1850.94	1491.16	1895.23	1793.79
201681_s_at	448.7	475.75	437.78	632.54	653.26	733.47	553.1	694.85	978.44	618.67	954.76	708.49	707.98	858.79
201682_at	2363.17	1825.65	2379.67	1636.99	1339.47	3026.71	2196.31	2200.8	1527.38	2109.94	2116.35	1678.37	1630.81	2011.62
201683_x_at	1066.65	541.11	416.1	360.73	638.36	270.64	971.41	811.01	975	756.17	703.43	509.75	541.38	470.26
201684_s_at	1209.13	1630.02	1316.85	1631.12	1502.12	1083.71	1403.12	1587.41	1314.4	1722.89	1784.3	1524.16	1639.56	1914
201685_s_at	1032.07	1164.17	1024.96	1039.55	1045.98	1400.03	872.23	739.81	706.15	1154.48	790.28	895.45	1139.37	811.39
201686_x_at	774.51	1026.8	1406.11	1431.25	1146.66	865.58	895.54	1407.37	843.52	1505.56	1204.93	800.93	958.61	834.28
201687_s_at	1059.11	800.61	633.84	530.1	885.01	1234.42	925.97	674.53	563.03	794.89	472.31	947.03	626.83	1010.35
201688_s_at	477.78	295.03	443.39	436.59	299.14	380.03	306.6	56.42	271.27	570.4	401.32	207.12	211.83	44.38
201689_s_at	323.72	336.91	316.92	400.48	409.32	381.15	241.25	190.08	242.03	459.11	278.82	237.89	378.81	484.39
201690_s_at	410.27	388.3	662.58	662.34	440.52	925.07	435.95	415.91	358.99	589.49	329.75	325.07	472.25	513.87
201691_s_at	9.43	104.58	111.14	19.99	24.27	217.56	12.93	14.51	28.44	46.78	7.75	41.44	135.6	30
201692_at	490.8	569.3	404.96	430.33	546.88	465.8	619.51	629.1	433.19	1212.48	903.31	578.88	594.29	538.84
201693_s_at	4196.95	625.46	583.84	1446.09	484.07	681.09	360.78	431.84	749.3	468.97	886.32	705	1117.66	3036.5
201694_s_at	8186.52	528.44	623.6	1776.87	629.87	2683.49	431.39	712.88	1774.98	516.68	708.08	1385.01	1638.55	6376.81
201695_s_at	627.92	465.81	596.31	765.02	427.45	336.92	530.95	683.65	466.45	520.66	750.99	610.75	303.93	728.27
201696_at	2646.82	2461.21	1866	1720.52	1918.97	1611.18	1742.54	2198.55	1846.8	2232.75	1990.21	1935.28	1756.79	1663.18
201697_s_at	317.17	334.19	104.42	86.77	311.6	262.24	365.04	280.77	232.91	184.23	105.22	708.05	242.25	404.14
201698_s_at	896.85	1232.21	1863.36	1028.64	1585.68	1204.15	1308.97	2233.07	1810.48	1675.82	1224.43	2190.14	1406.32	1072.06
201699_at	1856.7	1220.91	1570.88	1061.74	1086.47	2790.82	1075.82	1372.6	1768.92	1588.4	1093.21	1645.72	1145.53	1816.32
201700_at	298.27	332.06	529.24	534.69	577.85	430.71	371.71	316.1	440.1	663.53	337.91	608.04	813.76	676.35
201701_s_at	642.71	356.87	451.73	385.09	418.37	506.47	365.03	267.95	215.99	471.51	496.07	414.91	477.11	502.42
201702_s_at	93.14	104.17	142.06	129.11	77.36	176.84	311.7	69.91	141.53	102.43	96.36	71.22	122.75	73.68
201703_s_at	583.17	870.08	619.04	481.89	258.38	312.86	561.78	946.5	866.66	620.33	516.91	843.7	737.82	249.26
201704_at	564.68	250.67	610.5	514.53	442.71	44.57	761.17	298.27	690.3	735.96	173.55	411.78	615.92	149.34
201705_at	5673.19	5571.79	4959.44	4066.79	4707.09	6475.01	4438.71	3554.91	3365.4	6793.04	3108.64	2638.69	5661.06	3978.33
201706_s_at	2141.76	2666.81	2307.37	1962.32	2637.05	1754.65	3396.18	2659.33	2787.22	2662.4	2049.13	2496.84	2439.55	1899.14
201707_at	355.91	502.48	488.96	91.15	222	571.89	575.58	245.55	263.68	559.77	432.37	389.7	270.35	105.18
201708_s_at	435.14	450.18	759.44	362.13	365.64	406.97	118.71	614.58	569.87	652.15	765.18	383.12	728.59	612.48
201709_s_at	501.72	1229.09	1039.6	700.05	656.35	1084.71	304.18	413.91	722.61	766.59	903.56	834.17	1274.75	1174.19
201710_at	217.98	209.27	616.45	422.83	126.4	111.35	79.22	488.16	463.13	408.67	384.39	90.21	694.76	175.64
201711_x_at	2021.4	951.86	818.92	890.38	1569.99	731.19	757.12	734.29	868.34	1423.19	1677.27	876.56	715.97	979.74
201712_s_at	803.98	785.47	487.87	724.64	755.08	972.91	602.95	688.39	420.11	636.7	565.84	550.13	535.86	727.37
201713_s_at	1947.79	1756.07	1058.39	1063.84	1194.07	1887.13	809.97	1599.63	1365.38	1247.18	1007.68	1041.78	343.65	1033.77
201714_at	940.63	1001.32	952.72	670.55	1171.14	599.41	1134.08	1030.88	704.86	641.72	738.57	673.91	1289.69	831.04
201715_s_at	319.58	895.36	700.93	594.38	624.87	320.22	469.36	382.47	432.09	573.89	603.77	525.11	665.31	298.39
201716_at	1562.75	2115.91	2005.79	1560.54	1895.53	1301.52	1791.11	1567.58	1364.75	1428.54	1462.88	1463.78	1503.72	1688.93
201717_at	1795.97	2030.47	1708.33	1957.21	2074.43	1704.79	2091.26	1955.2	2234.22	1863.17	1549.96	2086.15	1997.54	1974.69
201718_s_at	1055.94	728.33	749.9	447.82	845.08	744.76	583.01	484.05	757.33	652.2	782.82	1258.98	923.21	622.39
201719_s_at	1005.9	766.76	793.82	785.11	544.58	804.18	429.72	409.35	463.93	418.83	893.56	1289.76	428.33	823.32
201720_s_at	815.39	78.41	249.52	496.47	338.12	349.83	292.7	627.52	284.12	436.6	430.34	1854.71	763.68	721.19
201721_s_at	1708	519.19	792.36	944.44	1022.71	948.05	724.96	1016.85	867.48	488.2	1170.61	6052.1	2941.49	3193.76
201722_s_at	2053.75	711.84	1352.85	1018.63	1647.9	2355.96	1061.37	1230.12	1655.39	1246.31	1508.88	1119.33	587.33	1275.03
201723_s_at	3144.17	2365.68	1787.8	1553.78	1861.64	1169.65	2225	1853.48	2241.32	2249.95	2522.2	1579.51	1797.77	2507
201724_s_at	898.99	591.56	440.83	616.2	531.64	709.43	660.8	501.85	765.56	727.98	597.35	661.42	383.35	538.67
201725_at	2050.97	1693.77	1846.62	1091.35	1656.78	1065.34	1272.46	1474.26	968.98	1454.07	1135.68	1633.67	2032.88	1751.98
201726_at	2776.44	2008.93	1512.48	1503.5	2008.86	2368.91	2642.5	2808.89	2663.43	1995.84	2231.99	2410.9	2544.95	2137.49
201727_s_at	635.36	644.39	805.57	422.23	547.61	523.12	465.79	540.8	616.37	937.39	748.63	482.01	1265.05	652.15
201728_s_at	2111.97	509.51	1036.68	748.19	619.34	571.83	1347.19	1123.31	1102.37	1097.45	1716.89	710.59	991.38	817.94
201729_s_at	1743.35	2035.6	1516.02	1753.84	1774.65	1206.92	2556.22	1520.79	1512.04	1467.46	2045.14	1911.9	1528.79	1072.76
201730_s_at	1924.1	1591.63	1297.17	1250.35	457.48	754.52	1795.38	1537.39	1501.34	1559.98	1657.2	1053.77	209.12	2010.04
201731_s_at	1757.09	2633.47	1965.04	2683.59	2009.87	1837.91	1788.1	1936.07	1773.98	1517.59	1916.61	2632.28	1195.13	1941.21
201732_s_at	559.13	293.93	458.04	446.85	460.1	390.86	581.44	393.52	518.25	308.38	447.98	46.53	297.94	63.27
201733_at	345.19	320.03	229.07	250.77	305.37	174.52	434.17	418.71	434.48	279.16	224.39	136.76	420.25	14.84
201734_at	2155.27	2010.48	1495.76	1669.08	1391.45	2165.21	1939.51	1839.74	2093.9	1799	1813.44	1186.41	582.73	1368.37
201735_s_at	1907.86	633.16	973.87	706.57	923.25	1040.96	906.48	961.94	1023.92	649.19	1014.51	544.33	558.67	587.19
201736_s_at	2684.15	1379.37	1742.92	1409.62	1944.18	964.26	1184.04	1427.65	1369.43	1767.68	1792.61	932.12	1058.52	928.15
201737_s_at	2691.42	3314.64	2404.33	3463.79	641.6	1701.76	1584.79	2308.55	1597.1	2190.12	1892.66	1298.54	1228.16	2134.46
201738_at	5873.36	4998.13	5255.3	4039.48	3995.59	7123.49	6182.03	7071.37	6592.65	6345.29	4203.34	3544.22	4780.92	3570.91
201739_at	5070.65	4952.32	3433.98	4540	4336.78	8235.52	3054.54	1222.18	2715.06	2771.96	1292.1	1772.14	3545.69	3886.22
201740_at	8680.23	7656.22	10151.94	8069.76	7437.08	9220.68	10185.57	10043.74	10241.78	11586.61	8716.3	5877.31	10803.03	5901.34
201741_x_at	322.07	186.38	269.18	174.91	426.56	350.49	182.03	128.94	303.11	211.09	367.99	47.41	281.69	288.89
201742_x_at	2683.05	1982.98	1903.27	1872.55	2969.7	1216.8	1783.51	1677.41	1725.34	2230.44	2421.07	2003.13	912.29	1588.96
201743_at	615.5	62.28	562.99	382.12	217.29	396.57	277.58	337.5	163.39	137.75	200.28	3089.51	802.73	983.07
201744_s_at	1099.78	728.07	574.7	443.38	514.86	1170.32	603.25	494	771.35	342.52	2030.11	7465.21	864.04	1993.44
201745_at	321.4	228.3	277.88	515.57	316.2	444.01	284.75	428.18	291.06	272.27	458.75	494.45	335.74	430.74
201746_at	274.57	309.72	456.01	341.83	330.33	381.95	491.42	515.46	429.44	381.53	393.54	585.43	423.96	734.17
201747_s_at	202.72	314.21	384.08	641.54	164.64	138.87	94.13	115.49	262.21	463.6	563.05	189.3	258.82	194.18
201748_s_at	587.41	1674.2	1180.92	1581.47	1505.07	1048.97	1649.77	1179.66	1127.81	1572.03	1393.19	1167.11	1029.69	1071.21
201749_at	358.33	775.79	520.8	1333.01	379.09	335.19	212.87	208.83	366.58	521.43	850.95	322.88	724.54	552.84
201750_s_at	304.18	189.08	139.02	212.48	167.19	117.86	280.58	140.66	166.55	135.57	141.55	89.94	106.66	77.55
201751_at	153.13	257.89	229.69	153.72	129.29	174.88	408.3	160	210.3	365.01	197.71	566.08	143.83	134.28
201752_s_at	1406.76	1441.31	1835.53	1545.13	1081.65	630.21	1091.97	859.69	935.63	686.59	1576.7	1812.27	579.76	997.11
201753_s_at	1099.05	1078.91	1101.55	1041.65	522.55	499.98	533.21	815.23	686.68	637.08	719.09	1976.68	641.41	887.18
201754_at	19846.93	27102.46	22187.55	19692.29	33053.55	37917.13	32464.76	34608.28	36042.84	35861.34	23989.1	16277.01	26632.6	32591.88
201755_at	66.02	94.73	124.82	106.53	88.86	64.51	128.05	88.6	96.67	86.48	69.02	70.53	95.79	44.03
201756_at	2681.06	3175.01	2118.6	1933.47	2626.52	2195.71	1926.59	2012.96	1585.84	2817.34	2182.6	2419.63	1795.18	2403.79
201757_at	11373.5	13794.99	13647.09	12662.59	18385.89	17920.58	16529.76	16859.34	21320.57	17793.69	12276.25	8589.74	19590.41	9380.64
201758_at	2699.66	4040.21	3647.03	3075.33	3590.82	3455.68	3738.38	3686.52	3125.92	3508.42	2944.38	3141.17	4862.6	3608.83
201759_at	150.67	288.14	117.02	168.49	348.55	236.89	448.83	45.87	170.65	402.52	545.39	212.83	507.06	371.4
201760_s_at	4008.43	3347.43	3563.87	2846.96	4068.17	8574.24	4102.04	4559.07	5690.42	5584.58	5242.97	4489.88	5217.72	5341.05
201761_at	819.43	846.08	1311.75	1210.57	1172.68	1430.32	478.69	697.08	636.86	638.68	592.37	1483.49	986.07	1240.71
201762_s_at	1738.37	1619.42	1652.69	1354.75	1629.86	1565.96	1599.81	1384.6	1272.86	1502.25	1429.29	2371.12	2994.53	2669.71
201763_s_at	267.34	335.63	89.31	145.44	120.21	31.07	74.9	307.66	332.92	861.11	230.1	692.45	355.64	841.53
201764_at	164.89	292.35	228.6	371.7	280.74	621.52	272.95	308.24	382.53	310.29	135.31	515.8	311.12	269.34
201765_s_at	508.3	355.33	115.73	659.8	223.86	338.81	187.39	234.98	597.62	471.28	166.77	1253.33	711.97	938.64
201766_at	261.79	295.84	241.79	528.19	187.48	358.68	92.27	83.47	221.36	261.95	74.71	192.55	266.78	559.79
201767_s_at	330.73	315.5	91.35	152.11	931.23	567.99	404.24	575.27	299.62	209.77	356.45	197.9	364.78	390.43
201768_s_at	1622.41	1926.02	1943.54	2021.96	2393.34	1318.47	1600.35	1414.31	1471.66	2290.93	1848.55	1366.36	1486.09	1314.99
201769_at	2273.29	1604.99	1849.12	1824.26	1875.51	4002.07	1633.78	1344.9	2038.7	1908.22	1246.3	1570.97	930.27	1017.17
201770_at	940.46	1162.26	1248.55	1530.41	1278.1	800.69	952.37	628.94	886.84	1135.8	734.27	1238.56	1256.62	578.2
201771_at	1926.43	2308.51	1898.71	1621.25	1794.83	1679.16	1502.37	1795.79	1859.44	2008.37	986.26	2057.46	1876.16	2034.02
201772_at	1137.27	1387.38	750.77	751.64	1154.51	673.27	951.21	1204.95	1171.1	737.06	1180.85	873.07	1262.78	881.29
201773_at	2127.7	2219.67	2370.97	2237.08	2095.38	1883	1076.12	1826.86	1395.2	1876.44	1290.09	1829.74	1529.63	1660.68
201774_s_at	343.4	405.05	614.46	174.28	468.82	380.01	449.72	448.11	282.86	436.19	641.48	268.99	718.15	548.34
201775_s_at	2063.07	1323.52	1781.49	1743.73	1474.07	814.68	1174.23	1205.24	1168.56	1476.85	1227.04	1098.45	1026.91	1226.26
201776_s_at	947.02	459.86	331.79	393.23	609.64	405.77	512.44	380.04	575.54	694.05	483	767.64	253.22	608.4
201777_s_at	981	796.66	561.75	637.53	785.46	273.3	128.83	810.94	588.02	895.28	975	660.57	670.73	1052.06
201778_s_at	5301.6	3705.99	4600.89	3793.94	3882.1	4959.55	5114.05	4246.6	4725.73	4567.67	5287.77	3799.66	4146.97	4072.47
201779_s_at	2973.57	2865.68	2457.95	2965.34	2531.96	2382.47	2273.18	2047.5	1948.24	2231.25	2158.02	1927.84	1923	1649.78
201780_s_at	1006.96	750.69	643.06	666.6	879.12	1476.1	660.72	568.39	489.29	588.89	632.9	844.64	509.92	686.32
201781_s_at	678.56	955.51	695.52	667.29	689.8	556.62	773.66	896.47	906.76	1002.83	782.15	789.49	829.05	593.71
201782_s_at	1641.19	1751.73	1565.59	2427.79	1616.98	904.41	2269.09	1860.7	2161.54	1756.04	1560.24	2101.18	2194.98	2008.47
201783_s_at	1694.9	2008.33	1879.56	1623.14	1427.77	1125.46	2522.46	2072.8	1660.96	1539.35	1680.3	2473.08	1256.71	1892.66
201784_s_at	2282.61	1040.7	1251.99	1300.12	1387.66	1709.43	1715.07	1390.91	1787.05	1656.55	1502.81	2310.18	1210.31	1983.02
201785_at	2447.57	3073.55	3097.08	2806.38	3798.83	2302.52	2114.48	2230.38	2344.77	2045.81	2930.33	14043.37	5879.68	4364.89
201786_s_at	1078.32	876.49	887.09	1232.02	984.09	1084.62	975.36	736.54	922.17	769	1245.39	2338.75	1376.41	1222.75
201787_at	246.92	578.25	284.13	819.29	872.19	414.93	102.51	65.43	127.76	84.72	227.23	1033.25	246.89	175.76
201788_at	956.26	1363.41	1489.05	1220.19	1553.78	2531.39	983.97	1207.61	1025.73	1140.27	1557.83	1170.61	1307.55	2074.23
201789_at	157.74	34.28	65.86	24.56	19.6	103.23	28.69	25.5	181.49	173.81	239.58	186.61	46.61	345.73
201790_s_at	638.34	642.62	778.24	790.54	1038.99	412.41	612.14	789.56	522.17	661.62	639.41	581.9	795.45	507.31
201791_s_at	356.44	260.88	566.58	501.38	629.13	369.42	683.81	551.83	320.15	352.44	313.71	297.95	556.79	487.59
201792_at	132.95	243.28	166.05	219.12	137.4	66.85	271.78	149.55	205.59	207.56	649.46	4512.92	256.91	257.55
201793_x_at	703.11	271.23	658.97	569.71	372.66	139.92	362.62	319.37	215.99	168.57	470.11	406.1	528.82	429.15
201794_s_at	1183.33	1214.53	1248.68	986.13	1326.12	790.44	1190.93	798.72	930.66	1068.54	1342.46	1373.56	1646.42	1307.55
201795_at	1092.41	511.27	629.69	958.22	597.79	1518.07	594.27	591.9	803.24	601.47	585.29	628.61	535.01	451.31
201796_s_at	230.91	704.47	257.52	400.01	749.72	238.03	170.99	149.29	148.92	136.24	787.4	738.72	158.06	435.39
201797_s_at	489.73	770.24	549.41	663.11	565.88	403.46	416.41	433	350.01	374.99	486.94	413.84	505.75	289.37
201798_s_at	406.08	318.43	320.47	661.63	473.83	629.55	275.37	320.37	321.11	273.86	907.89	2400.38	1039.87	1825.26
201799_s_at	805.36	1861.24	1344.91	1004.24	1342.63	839.44	837.84	634.59	904.47	1341.97	1316.31	850.59	799.68	180.92
201800_s_at	1746.33	2051.89	2053.06	2218.36	1723.19	1649.14	1581.94	1288.61	1303.03	1928.75	1544.55	1229.76	2226.44	1043.1
201801_s_at	1703.16	2008.49	1891.78	1989.14	2632.11	1476.18	1344.7	1523.72	1794.92	1524.57	1648.09	1282.04	1334.69	1415.63
201802_at	1229.01	2686.55	2255.73	2284.63	2678.97	1545.57	1770.1	1719.71	1878.47	2039.08	1960.52	1920.96	1848.55	1658.97
201803_at	3477.23	2612.79	3272.78	3239.03	3475.39	3772.53	3214.8	2435.55	2907.25	2737.71	2658.99	2166.93	2092.88	2639.32
201804_x_at	1959.93	2394.04	1641.99	1235.99	1515.04	1190	1783.31	1286.18	1579	2412.61	1771.73	2848.7	2313.31	1802.73
201805_at	2521.14	3366.05	3244.85	2894.42	3547.46	2969.99	2578.25	3354.05	2430.25	3382.87	2307.55	2155.25	3027.96	3209.72
201806_s_at	156.84	456.73	537.1	576.12	264.47	714.59	610.12	442.62	132.62	796.32	979.39	311.95	763.21	401.32
201807_at	3035.95	2714.8	2272.5	1909.89	2512.41	3664.04	2693.74	2241.65	2734.04	2714.65	1831.53	2933.44	1023.17	2001.31
201808_s_at	646.21	305.36	105.84	157.65	428.54	92.21	623.77	257.36	502.03	535.83	611.42	878.24	572.79	386.95
201809_s_at	888.54	1115.01	535.19	876.46	1118.55	223.74	486.21	768.63	557.63	739.37	1214.03	1777.24	1039.91	448.39
201810_s_at	638.75	118.32	693.08	454.96	356.66	656.61	519.88	717.86	626.42	1359.59	1734.06	963.89	993.08	1076.21
201811_x_at	858.62	618.18	1584.23	1690.44	742.8	2331.61	1393.08	1132.29	1067.05	949.38	1242.44	2934.56	1688.86	2244.9
201812_s_at	19330.43	23881.07	28027.57	25066.29	27065.97	32519.76	24237.12	29143.64	34056.73	29592.44	18561.84	18314.1	32497.88	22308.15
201813_s_at	596.45	236.85	827.9	273.61	149.41	157.9	389.71	232.34	206.77	225.68	150.21	593.05	166.86	674.6
201814_at	696.03	1035.72	1330.88	468.63	196	991.01	1068.75	797.29	1042.76	747.62	889.21	1439.59	832.99	754.7
201815_s_at	426.66	450.94	579.17	530.6	881.21	363.4	493.93	861.62	364.1	342.51	651.26	666.23	491.19	633.36
201816_s_at	11685.73	11465.12	12528.79	9767.35	12874.64	15277.46	15705.17	18844.02	18083.5	17772.56	14683.7	6509.31	9225.58	8304.5
201817_at	1897.62	1670.48	1698.39	1157.15	1890.24	2250.39	1799.75	2099.02	2197.21	1754.35	1526.39	1166.2	1891.39	1491.81
201818_at	145.71	35.77	45.86	68.77	77.03	69.39	119.01	65.77	300.3	67.72	435.67	343.26	221.76	436.54
201819_at	349.11	499.9	509.21	548.87	606.72	257.72	400.75	416.55	467.94	286.6	540.63	399.68	677.99	448.22
201820_at	54.36	62.46	143.39	200.63	284.51	63.11	84.01	47.49	75.94	47.77	77.8	260.79	76.25	235.85
201821_s_at	2264.24	1502.14	1453.42	1233.73	1874.79	1953.81	1930.36	2093.86	2145.9	3106.97	883.82	1287.25	1185.9	1889.49
201822_at	190.23	81.8	418.87	472.91	195.61	115.41	200.61	252.96	455.09	318.67	393.04	157.2	248	398.78
201823_s_at	1073.72	649.61	784.89	677.21	654.85	490.82	896.23	812.32	779.83	1027.75	912.39	773.06	634.49	772.3
201824_at	1285.06	453.71	508.11	543.61	440.36	686.9	752.17	755.87	886.13	1037.99	796.05	736.45	766.43	800.18
201825_s_at	1138.33	1497.17	1463.15	1145.33	1036.05	1485.05	919.81	739.55	850.21	1512.18	1023.47	1124.11	1162.17	1228.35
201826_s_at	1382.89	1017.88	908	1253.55	1347.12	1086.3	1498.18	1564.76	879.32	1492.22	1197	555.78	906.84	900.02
201827_at	205.27	548.28	323.23	107.67	488.76	128.27	93.03	189.35	139.18	322.03	531.48	373.2	554.18	382.19
201828_x_at	5598.27	4841.8	5117.63	4251.96	6265.39	3947.33	8122.88	7357.16	6455.55	7307.8	7003.39	8249.11	5920.53	9333.22
201829_at	810.07	638.75	723.84	524.47	401.88	968.92	683.24	638.37	847.88	761.03	967.12	1110.05	490.83	1190.24
201830_s_at	1050.12	484.89	499.66	395.91	411.28	419.24	329.13	293.04	342.19	426.1	728.65	947.79	673.95	706.8
201831_s_at	5882.48	3171.71	1620.48	1421.79	6511.77	1824.52	4234.81	4341.3	4029.09	4487.87	5454.85	632.5	368.47	1447.54
201832_s_at	9076.11	16313.05	10432.39	7852.6	18353.1	14503.24	8525.29	7783.42	7419.36	9799.69	9675.81	6959.03	2156.38	8418.58
201833_at	1293.23	646.65	632.47	706.24	598.74	765.43	797.8	822.54	760.3	529.73	730.37	1119.78	444.55	1130.87
201834_at	355.43	167.09	310.32	333.09	675.21	382.58	348.49	367.59	310.27	513.61	362.42	457.76	181.62	489.97
201835_s_at	732.13	740.68	1249.86	1060.87	1274.48	767.18	755.94	1055.76	796.56	471.21	943.08	667.57	233.25	736.75
201836_s_at	422.95	362.44	429.6	681.99	570.01	503.84	585.38	460.73	435.21	451.59	540.55	411.52	439.51	324.72
201837_s_at	978.22	789.44	910.88	673.38	1055.39	867.41	987.22	945.46	712.12	799.28	774.04	1040.34	635.79	1158.51
201838_s_at	653.92	637.43	539.2	682.31	670.47	469.19	492.01	413.81	477.73	531.2	638.34	381.99	73.41	694.26
201839_s_at	5.38	102.94	41.09	174.48	46.06	136.91	191.22	203.47	49.25	63.3	105.12	54.57	37.69	164.75
201840_at	2303.2	2559.31	1892.28	2096.71	3373.26	2842.37	3485.43	2947.06	3721.69	3637.49	2303.93	3638.57	2646.06	3994.64
201841_s_at	24587.05	33037.7	17545.77	21513.64	31115.9	10771.83	36489.74	39032.67	36878.93	16521.96	20137.09	24829.7	27806.09	35482.29
201842_s_at	738.36	933.66	1304.35	1259.73	922.46	938.49	827.16	647.79	766.61	344.55	863.79	9244.64	1835.44	2261.93
201843_s_at	116.69	204.8	96.98	269.82	125.95	224.23	204.57	46.37	175.49	57.36	57.4	1806.28	297.28	300.45
201844_s_at	1027.74	738.56	970.41	1229.09	778.65	1125.87	1196.43	1222.71	961.52	786.54	1015.99	754.31	967.28	1138.45
201845_s_at	376.94	220.42	207.51	350.01	251.42	543.72	379.33	184.16	302.77	273.86	295.48	550.81	225.49	438.2
201846_s_at	991.42	808.22	794.82	1139.46	501.6	581.46	638.88	1025.12	1049.39	722.59	1278.45	555.71	805.71	892.92
201847_at	1430.02	907.71	1190.27	1048.29	992.85	1486.51	930.82	698.54	929.49	1040.52	1432.5	2890.96	1699.65	1797.31
201848_s_at	2669.53	1729.99	1742.18	1013.15	2491.47	1363.46	2518.15	3521.97	2939.6	3801.92	1964.21	1328.43	2093.84	1798.42
201849_at	5553.65	2719.82	1732.55	983.58	2743.33	3888.97	5499.46	4465.34	4329.48	4553.82	2587.47	2921.01	3133.15	3515.67
201850_at	235.08	346.76	90.85	357.77	374.68	173.77	359.88	352.15	381.71	239.8	508.5	612.69	663.23	680.54
201851_at	108.88	119.82	74.98	53.38	107.82	106.71	81.31	83.1	97.98	141.98	76.8	730.78	116.23	77.11
201852_x_at	9757.77	3980.39	7806.86	2913.39	3735.18	8783.07	4387.16	1735.46	2625.94	1584.57	25303.67	26198.49	8035.85	14902.74
201853_s_at	591.28	595.92	736.69	1053.42	692.76	483.69	796.13	716.29	697.8	1006.75	713.44	964.43	867.24	1026.28
201854_s_at	1482.67	1208.69	1431.47	1490.44	1656.32	1779.31	2081.91	1405.57	1420.62	1764.52	1924.75	898	1308.04	1104.23
201855_s_at	486.1	476.14	445.77	539.7	347.48	568.13	557.35	543.98	474.9	419.92	484.3	729.08	599.9	637.81
201856_s_at	1607.86	1090.87	926.16	1040.54	1144.58	609.16	817.84	833.01	680.62	851.19	1106.5	780.15	780.03	961.61
201857_at	2386.7	2599.09	2040.59	1768.86	2090.63	3661.15	2410.89	2086.57	2731.64	2206.32	2113.17	2189.11	1329.43	2352.34
201858_s_at	1871.47	341.21	527.43	179.01	501.13	853.14	135.74	523.5	479.18	107.68	1013.35	1445.27	770.18	369.13
201859_at	3363.9	611.25	646.39	643	564.54	1705.48	598.26	1165.37	883.82	923.07	1219.31	2001.19	1521.26	1249.27
201860_s_at	455.5	388.59	557.13	617.96	403.11	280.4	218.03	390.11	167.17	212.18	544	772.47	695.95	846.21
201861_s_at	677.42	898.87	722.58	618.62	960.7	992.28	716.96	835.04	609.93	580.19	1310.79	625.56	579.36	452.45
201862_s_at	1525.33	1046.83	1043.8	930.8	747.04	669.76	699.56	819.22	591.85	565.18	994.22	1665.51	431.88	683.93
201863_at	857.67	1030.92	1083.6	1461.77	1193.52	760.18	1822.13	1733.26	1304.01	1257.18	1369.12	1301.71	1449.73	1324.59
201864_at	1297.53	1622.31	1096.14	1302.95	1782.08	1076.57	1312.83	1132.46	1096.57	1167.72	1781.01	2422.39	1373.78	1440.91
201865_x_at	4240.73	7569.58	7506.91	6813.34	5503.23	8584.26	3565.16	3979.04	5252.09	3748	4016.74	5217.94	3383.68	4175.79
201866_s_at	1107.33	1174.91	1386.47	1511.09	1790.04	1026.22	1252.51	1527.64	1747.47	1488.45	1297.12	1141.68	1328.74	748.9
201867_s_at	352.01	362.9	716.48	435.03	406.91	233.38	564.38	509.02	274.64	358.98	708.96	334.63	421.72	537.42
201868_s_at	182.23	103.15	322.18	43.68	55.08	66.68	18.92	91.52	97.36	67.73	30.17	104	48.01	38.78
201869_s_at	53.14	36.28	34.43	61.28	38.63	41.26	38.36	43.8	62.99	72.72	28.79	35.12	87.12	76.95
201870_at	1174.35	1390.57	1439.36	1508.82	1473.91	1313.45	1585.58	1803.38	1560.14	1418.99	1247.91	1279.58	2078.94	1477.43
201871_s_at	1260.49	2117.79	1903.99	2634.93	1870.84	1731.99	1826.07	1535	2140.63	1981.16	939.5	1537.54	2548.34	1446.9
201872_s_at	1056.91	690.92	758.71	726.67	623.68	1087.42	889.57	791.46	940.02	1117.77	1081.09	1047.14	779.84	1137.88
201873_s_at	582.27	429.18	540.46	487.17	363.14	376.09	416.66	465.22	480.06	428.26	574.16	733.5	519.45	693.52
201874_at	1223.23	1198.91	1072.42	1212.29	1142.31	747.89	1379.72	1314.01	1110.89	1548.17	1551.47	1621.41	1172.1	1497
201875_s_at	496.36	450.57	881.99	602.18	253.08	421.97	458.02	465.33	472.59	442.51	377.7	974.04	785.22	157.33
201876_at	511.33	642.53	637.78	792.01	738.73	1121.71	546.81	791	667.24	504.01	638.77	1458.33	716.82	1686.5
201877_s_at	2094.91	1548.93	1254.39	1004.47	1472.27	2347.58	1403.47	1340.51	1485.35	1442.01	1563.54	1295.16	1071.79	1324.65
201878_at	1493.17	817.06	751.61	482.08	824.02	802.76	1219.02	989.95	757.84	888.53	850.29	429.45	452.46	796.17
201879_at	2814.92	1478.65	1433.63	1473.34	1414.48	779.69	1503.56	1735.42	1424.11	1918.74	2009.61	824.67	1161.54	1055.72
201880_at	1519.17	1690.95	1241.52	1319.31	763.76	1345.26	2214.24	1097.62	1618.47	1132.25	1168.16	806.55	684.08	760.39
201881_s_at	1260.93	1069.9	1303.51	768.04	1256.48	873.02	1325.43	1024.04	1282.28	1372.52	907.87	516.93	376.13	714.42
201882_x_at	169.81	265.52	230.02	434.49	221.76	325.03	528.76	528.46	604.85	666.87	254.64	64.82	153.45	62
201883_s_at	415.25	427.54	788.15	805.38	578.06	347.23	684.53	817.1	530.56	626.62	751.45	743.89	1537.59	924.89
201884_at	627.69	808.91	590.33	744.01	589.77	896.98	666	462.44	350.9	571.11	841.04	359.14	1080.68	768.43
201885_s_at	4898.07	5872.85	3259.02	5278.22	3967.6	3760.43	3185.9	3848.53	3883.83	3902.46	4402.33	10006.34	5301.85	8629.12
201886_at	1171.27	1292.85	1002.62	1147.59	1506.19	1050.4	1357.03	1193.78	1324.36	1228.26	1513.23	1034.3	1625.09	855.55
201887_at	1377.1	980.8	993.47	1287.43	1065.29	1617.28	1158.79	841.71	832.09	1037.3	1134.72	1741.28	1180.12	1296.66
201888_s_at	512.48	161.12	326.49	227.67	404.23	186.97	223.35	239.76	192.18	173.31	147.05	298.63	239.82	526.27
201889_at	847.69	581.13	836.12	632.92	678.89	1381.77	701.43	540.51	713.05	664.19	1374.4	1852.21	517.12	994.21
201890_at	79.63	23.15	143.87	321.78	21.77	45.96	32.53	32.85	170.65	149.38	127.24	26.35	224.53	138.14
201891_s_at	18169.98	17308.55	19566.81	19310.3	25528.39	29916.99	15490.93	14718.09	18645.41	15993.06	25023.88	29380.01	29241.29	26288.47
201892_s_at	1744.86	4260.81	3618.49	4058.57	3807.45	3536.8	3114.37	1854.49	2551.4	2593.92	2417.49	3702.92	4200.9	2978.65
201893_x_at	12613.86	16457.02	17371.28	16762.08	19327.42	20336.73	10234.85	8479.03	12635.81	6133.72	14823.99	25233.34	19801.45	9075.27
201894_s_at	727.24	734.45	1046.16	814.1	833.75	903.83	577.23	623.18	514.81	547.95	1083.78	1464.22	1235.22	975.64
201895_at	2337.09	4209.06	5012.77	4721.2	3464.92	2242.71	3827.63	3962.7	4525.24	4400.77	6296.87	2235.57	3952.19	2969.15
201896_s_at	391.69	247.24	470.03	290.43	279.94	263.72	304.01	282.69	343.23	272.9	350.34	430.37	764.06	679.72
201897_s_at	722.03	799.33	782.75	705.75	583.52	885.12	1035.77	1026.91	910.5	718.66	738.48	1159.02	881.48	924.48
201898_s_at	2751.67	1745.31	1758.4	1231.6	1953.39	2082.41	2273.85	2134.86	2456.26	2871.69	2556.88	2187.82	2178	2747.07
201899_s_at	3729.49	2621.4	2341.86	2117.08	2650.68	3342.51	3091.41	3176.25	3403.15	3436.84	3655.77	3139.21	2750.5	3960.21
201900_s_at	800.3	992.06	1097.37	986.65	980.47	734.84	1391.84	977.46	1100.23	1354.67	1102.04	1456.53	1424.87	1102.7
201901_s_at	2993.04	2602.76	2972.64	2365.91	1329.63	966.89	1823.14	2164.49	2143.42	2121.46	2404.71	1959.97	2048.67	1681.8
201902_s_at	77.94	68.49	319.93	105.27	272.73	75.14	100.95	91.43	39.45	56.87	380.9	47.25	206.46	73.7
201903_at	14818.34	16666.75	17511.33	15991.11	17052.25	13735.54	18441.75	17163.32	16145.48	18253.21	14402.48	8956.32	26258.7	12134.77
201904_s_at	101.12	394.43	524.88	730.84	208.4	727.88	39.48	40.62	35.33	144.81	210.99	1345.92	1448.59	1112.94
201905_s_at	73.25	34.8	117.53	108.46	106.68	60.07	34.31	90.49	45.97	103.16	91.23	325.4	511.66	109.41
201906_s_at	844.61	876.36	1141.18	866.75	681.97	997.77	901.78	896.86	905.95	1370.62	1293.94	2825.28	1861.99	2203.9
201907_x_at	93.27	129.42	214.08	73.01	71.51	37.19	39.2	82.81	69.27	102.52	73.23	63.37	100.13	71.51
201908_at	2522.52	2319.14	2213.6	2100.52	1901.29	1197.6	1381.28	1869.65	1468.79	1640.77	1981.28	2157.2	2050.29	1658.14
201909_at	8579.92	10687.39	10648.85	8972.27	10209.66	10562.38	8371.24	8149.41	13664.14	12250.58	563.46	398.99	482.63	8260.96
201910_at	255.79	153.35	119.57	128.72	254.49	158.19	211.89	232.86	239.71	232.94	190.61	148.97	217.48	195.31
201911_s_at	666.72	470.51	601.88	586.17	465.52	539.23	537.35	571.1	484.7	643.3	726.16	429.5	1370.05	455.61
201912_s_at	2148.81	2217.05	1509.46	1843.13	1817.52	1554.84	1708.72	1988.94	2478.76	2201.52	2178.07	1579.18	2302.1	1384.52
201913_s_at	947.34	939.22	1700.26	1073.27	1395.71	966.34	1343.92	1311.22	1615.04	948.62	656.67	887.27	1647.22	1248.11
201914_s_at	870.44	438.89	412.27	686.36	584.32	675.94	686.65	501.7	577.27	394.5	541.55	489.68	283.4	609.18
201915_at	268.59	162.34	207.95	79	246.14	160.17	75.97	237.61	196.36	325.27	284.75	118.7	305.51	177.63
201916_s_at	623.75	779.31	764.45	921.21	757.43	1003.35	584.16	623.06	499.94	502.02	970.77	1355.78	441.75	732.58
201917_s_at	2849.46	506.54	843.89	719.02	820.71	768.5	1482.8	1402.16	1503.89	621.94	1633.46	621.52	513.07	1394.53
201918_at	3115.33	1154.13	844.15	979.99	1108.18	656.56	1286.68	971.17	1378.4	1024.51	1737.46	457.2	712.35	1042.6
201919_at	4426.92	4078.42	3876.47	3748.33	5340.21	3904.04	3043.75	2824.08	3041.64	3099.5	4134.78	2898.78	1694.64	3192.16
201920_at	310.78	236.52	346.37	279.81	470.78	651.99	208.41	149.35	579.04	212.81	438.92	744.38	525.77	794.26
201921_at	1768.13	776.46	636.82	541.84	1012.7	2131.72	1384.65	1626.59	1885.96	1633.05	1498.23	2626.61	1338.93	2302.27
201922_at	4569.01	3713.42	4065.39	6529.94	4264.03	5558.53	4139.39	4121.99	5128.13	4005.85	3885.19	4746.96	3276.64	3661.06
201923_at	1716.01	1535.01	1551.2	1330.31	1806.23	2300.31	1287.8	1113	1409.83	1134.45	1209.9	2609.95	2141.77	1619.34
201924_at	5455.93	5593.2	5666.46	5688.23	5247.7	8182.21	5149.7	3101.2	3779.54	3996.34	4036.06	3082.12	2604.55	3942.37
201925_s_at	1017.79	690.77	764.4	1084.69	738.39	2085.31	1076.39	1097.13	1129.29	787.59	706.65	633.31	594.86	771.56
201926_s_at	1116.13	1180.16	1349.51	1443.81	1204.96	1271.96	1130.21	1059.88	951.18	1202.91	886.2	706.19	519.91	534.67
201927_s_at	269.41	139.87	210.99	178.79	123.46	48.91	35.53	120.78	67.6	41.06	344.02	31.53	58.7	63.83
201928_at	555.66	338.13	422.18	419.69	361.52	478.45	465.49	655.03	596.95	371.49	630.86	538.26	562.13	497.79
201929_s_at	263.43	274.86	472.88	665.37	202.53	324.82	443.83	244.86	143.66	328.32	286.25	457.86	583.12	425.71
201930_at	831.53	1347.2	1142.85	1081.31	1126.13	1275.73	918.14	906.93	703.86	918.49	1247.78	1476.85	1176.32	1396.59
201931_at	6113.31	4298.46	4051.37	2556.92	5521.44	7278.3	5688.78	8135.52	6539.8	5923.53	5498.76	4299.31	5793.94	5444.05
201932_at	797.89	680.38	513.55	448.99	653.35	78.05	560.15	725.57	595.2	353.89	880.47	795.43	569.98	616.84
201933_at	412.7	841.88	449.47	970.64	1108.45	481.87	773.82	636.53	452.46	942.37	1108.07	628.33	778.21	716.31
201934_at	3823.6	3252.89	2463.57	2360.98	3082.64	3358.68	4178.58	3563.06	3140.26	3136	2612.45	3986.44	3731.66	3649.71
201935_s_at	1736.74	1395.39	1398.49	973.82	839.78	1108.46	1583.93	943.01	983.74	1043.78	1116.39	704.87	596.28	1349.96
201936_s_at	340.29	520.3	336.5	140.56	467.89	964.61	1078.03	692.15	445.09	442.09	458.34	729.07	224.92	844.32
201937_s_at	574.41	1270.25	911.43	268.9	1017.16	540.4	1127.11	598.5	1466.77	501.19	754.51	924.15	691.19	335.28
201938_at	4361.84	2049.6	2617.13	2180.52	1980.81	5317.45	5013.63	4349.39	3984.93	3769.07	3697.21	5743.03	4328.79	4923.25
201939_at	318.17	206.1	248.89	142.32	137.44	393.09	33.96	84.79	272.13	68.4	320.24	576.82	253.33	239.2
201940_at	785.38	361.65	259.46	406.06	589.75	525.58	325.59	241.17	107.82	345.59	660.12	474.24	386.97	379.18
201941_at	588.02	580.9	647.15	698.42	680.96	422.42	641.85	620.43	552.05	705.91	914.6	725.51	536.01	635.64
201942_s_at	129.27	25.08	32.93	103.11	170.38	26.48	51.96	37.17	28.74	127.96	34.77	12.9	17.35	33.68
201943_s_at	349.48	44.15	79.36	63.88	260.05	234.98	181.37	78.64	90.47	94.4	331.61	331.78	460.5	80.54
201944_at	1237.77	1151.38	1138.23	1252.37	800.58	1419.21	1053.42	1124.19	848.21	1070.36	1061.68	2241.19	1361.49	1305.35
201945_at	510.03	989.88	1081.22	974.35	1400.35	751.23	1002.9	1055.06	800.03	1148.12	1034.22	584.57	876.38	863.36
201946_s_at	2098.43	1005.46	1083.32	1042.74	1204.81	1070.77	1172.15	785.58	835.75	976.71	1639.34	1183.86	1245.61	1296.56
201947_s_at	2469.09	3104.17	2912.35	2514.01	2684.31	3784.46	2709	2507.3	2591.52	2257.73	2742.4	3199.33	3513.66	3066.15
201948_at	267.96	305.86	337.49	421.43	211.66	485.27	422.8	217.09	232.13	389.83	281.6	515.2	241.29	521.1
201949_x_at	2854.4	2631.54	2390.32	2463.91	2645.77	1785.99	1864.99	3342.36	2404.28	1891.52	2293.8	2270.85	2152.52	2098.43
201950_x_at	4588.35	3697.14	3914.32	3316.94	3043.81	1682.29	2748.57	4121.16	2789.35	3083.4	2746.77	3260.71	4026.49	3145.58
201951_at	9.23	17.33	34.69	157.08	25	29.23	17.57	9.59	8.67	7.5	16.98	16.36	18.85	122.3
201952_at	319.03	394.14	518	584.93	614.18	455.19	324.15	368.13	330.5	362.16	355.58	617.44	424.64	590.35
201953_at	1004.55	1145.32	1101.18	1542.68	1566.41	702.68	1493.43	1608.4	1871.22	1153.32	1493.55	1298.25	1682.81	1344.99
201954_at	709.01	762.32	291.2	456.02	545.44	330.37	567.08	541.99	504.49	485.02	436.97	2559.69	964.4	857.98
201955_at	798.37	1201.63	601.66	944.32	1064.18	1031.91	731.64	669.21	946.71	955.21	939.76	1440.51	584.81	1023.24
201956_s_at	3907.89	4100.74	3455.29	3555.73	4032.64	6072.38	3398.59	3820.02	3931.31	4395.42	3525.21	2097.96	4630.83	3522.08
201957_at	6925.08	5470.33	4840.14	3739.6	7893.23	3968.75	6715.77	4004.24	4368.42	4369.5	5583.6	3732.91	4778.06	5497.42
201958_s_at	1957.63	44.91	36.82	38.17	56.73	40.48	87.1	350.53	101.4	301.3	475.95	43.14	56.92	49.63
201959_s_at	1025.3	1336.2	1135.76	841.02	142.59	877.23	715.49	434.43	367.46	589.79	777.88	892.93	74.47	676.65
201960_s_at	1622.83	1299.36	818.5	957.93	1103.55	2514.81	1400.15	994.12	1239.57	1028.68	1267.9	1800.13	588.05	1353.57
201961_s_at	236.78	134.36	233.79	166.81	120.58	414.81	306.45	310.35	102.83	139.2	105.25	204.66	361.5	115.25
201962_s_at	776.32	725.88	891.35	691.45	627.19	790.83	521.53	442.71	673.52	874.14	390.45	284.7	653.44	455.36
201963_at	6380.5	4654.66	2660.87	2766.34	5659.25	5121.99	5828.53	8893.58	8530.18	5765.12	6103.08	6815.26	8558.41	5718.24
201964_at	747.7	629.49	568.02	853.35	813	709.35	713.33	637.97	776.5	93.58	493.23	781.11	455.26	807.47
201965_s_at	900.92	827.21	520.92	389.62	1083.63	412.62	802.58	758.46	772.87	301.97	491.08	535.45	136.61	780.37
201966_at	10012.19	7436.8	7521.62	6068.45	8654.45	9998	11247.55	8558.35	8843.09	10363.44	10093.56	5329.52	13191.41	8377.97
201967_at	438.71	890.74	895.72	1238.23	805.88	1027.71	516.38	737.52	628.35	640.15	781.87	1366.05	802.19	981.78
201968_s_at	26178.1	39422.13	46774.65	42838.86	42725.4	46634.71	34413.61	33223.1	33679.14	37679.94	20600.22	9292.45	34872.08	15493.83
201969_at	632.63	551.48	348.38	743.86	467.63	409.72	724.99	453.43	577.87	525.33	643.02	509.46	337.38	517.11
201970_s_at	33.53	47.38	30.95	61.61	44.37	60.72	50.84	28.88	29.62	24.26	62.56	385.35	66.88	70.3
201971_s_at	229.71	265.14	197.37	410.32	214.65	159.08	56.87	319.27	245.99	248.57	355.85	211.77	138.27	404.31
201972_at	1728.09	1120.8	715.2	1091.98	831.36	1207.39	1083.43	1020.77	1368.26	1123.86	1313.44	2430.1	1104.65	1061.34
201973_s_at	3726.82	3817.33	3562.46	3431.54	3471.92	4457.96	3816.72	3576.28	2907.84	3729.51	2795.01	3156.65	3786.96	4258.23
201974_s_at	767.16	644.1	654.32	719.33	1335.24	765.78	557.02	645.42	1026.58	841.77	1254.74	635.5	833.45	837.3
201975_at	5116.38	4277.79	3901.86	3292.86	2395.27	4950.36	6221.78	4971.49	6435.65	4779.07	2937.98	3842.59	1407.93	3414.55
201976_s_at	801.15	614.42	717.76	572.56	543.03	851.27	636.92	627.8	317.11	704.92	694.78	689.92	996.74	453.24
201977_s_at	955.2	702.16	1011.32	463.66	666.38	819.38	849.08	758.7	636.51	822.76	1132.83	597.52	601.65	923.47
201978_s_at	708.1	357.48	310.66	374.78	296.41	868.74	957	432.3	387.56	775.12	448.45	275.69	326.19	296.74
201979_s_at	533.88	376.13	716.6	377.17	642.32	312.28	745.05	874.22	685.72	746.46	791.66	637.02	611.4	741.82
201980_s_at	931.95	473.41	484.55	538.89	520.15	652.53	433.57	611.7	420.99	304.27	676.77	1120.4	1723.15	730.48
201981_at	55.7	232.07	185.11	354.4	334.61	190.43	256.05	128.6	141.84	238.56	142.44	209.01	212.1	36.68
201982_s_at	71.47	106.54	108.47	66.78	98.19	72.09	109.66	115.98	502.35	85.27	33.16	85.72	101.68	90.54
201983_s_at	1059.14	1383.28	1639.92	2473.19	294	288.43	759.02	834.35	679.83	573.37	996.95	1045.89	621.15	636.59
201984_s_at	740.9	533.06	773.77	918	514.4	662.92	277.7	400.47	526.36	584.77	576.27	521.55	616.77	560.46
201985_at	643.37	708.8	490.15	730.63	724.34	817.01	721.32	603.79	648.93	765.21	821.84	856.42	731.48	638.77
201986_at	1721.82	2825.62	2314.41	2764.21	1114.79	1144.93	1783.91	1419.76	1113.43	1911.9	1723.3	1635.61	916.35	1792.5
201987_at	2700.59	2129.74	1327.63	1426.32	1444.95	3355.99	2489.89	1777.14	1739.29	2092.56	2947.28	1627.29	147.42	1084.47
201988_s_at	654.48	726.25	923.48	839.85	734.28	571.64	617.62	664.87	621.61	890.89	778.87	774.15	827.09	758.68
201989_s_at	863.12	987.56	1038.26	845.52	890.35	1000.09	668.48	569.47	765.95	848.68	889.12	1872.11	920.81	1031.52
201990_s_at	406.2	196.6	374.52	404.51	310.33	555.16	360.99	324.92	263.16	412.28	247.47	747.83	416.88	461.82
201991_s_at	3584.7	5869	3850.23	4106.91	1760.66	3616.04	2692.66	2893.59	2936.81	3608.84	3619.42	4543.66	1855.62	6262.03
201992_s_at	2156.46	1078.41	1157.07	659.21	1119.92	1062	1058.73	717.78	1037.14	1105.91	1560.67	998.21	494.52	1189.83
201993_x_at	3046.42	3564.86	4307.45	3722.55	5264.94	6775.73	4498.72	3780.93	4229.56	3922.37	4716.47	4317.48	2130.66	3684.4
201994_at	7962.16	8047.3	7614.78	7384.13	9769.03	15636.31	10401.91	9427.19	10968.17	11297.75	9707.31	10038.32	9033.79	13025.42
201995_at	441.39	513.01	789.34	566.24	340.83	473.45	331.69	341.72	305.59	293.27	569.22	550.71	421.53	714.99
201996_s_at	577.28	368.42	241.38	367.22	128.78	390.19	439.12	428.25	341.2	156.13	280.41	253.93	724.87	560.85
201997_s_at	1741.76	1282.67	1468.68	1426.29	1115.71	951.99	1301.87	1660.7	1659.99	1611.92	1746.25	1647.51	1129.63	1325.69
201998_at	1101.9	1658.77	1266.06	1104.03	1022.53	993.97	525.77	937.89	875.75	737.5	1353.03	998.99	943.69	1430.24
201999_s_at	3763.16	2941.78	2325.2	3079.68	3155.2	3540.73	4321.03	4813.35	6536.85	3005.34	2505.64	4614.62	5818.99	4624.39
202000_at	2044.77	1772.34	1467.99	1719.98	1948.57	2203.47	2818.23	2296.32	2306.42	2436.47	1746.49	1464.86	1795.73	1213.22
202001_s_at	9779.49	8684.06	9061.08	9582.3	6228.42	8653.79	11078.16	9471.77	13709.55	11444.66	5479.78	5674.11	10561.51	7333.89
202002_at	51.29	679.39	901.93	337.38	193.55	333.61	384.23	156.59	255.04	825.4	500.65	292.43	598.34	514.95
202003_s_at	1493.9	2042.96	1418.59	1077.09	1987.81	1421.8	1467.64	2206.08	1629.57	3649.15	2552.45	2260.83	3109.27	2535.46
202004_x_at	3182.09	2017.46	1664.88	1685.55	1720.29	1671.78	3761.6	2833.75	3282.51	2875.58	2401.61	2531.84	3757.8	2402.14
202005_at	112.82	186.11	972.87	905.08	249.46	352.35	616.14	506.23	512.01	770.71	1070.42	504.9	204.95	452.34
202006_at	983.81	539.34	536.38	695.84	641.14	929.54	651.72	513.49	698.07	407.03	1102.12	1459.83	367.11	820.14
202007_at	441.5	419.17	253.6	380.39	186.18	356.81	147.36	243.02	125.68	33.44	452.46	1174.47	245.92	526.14
202008_s_at	688.31	591.67	974.24	819.79	614.97	261.59	380.52	501.58	191.76	369.74	778.65	531.52	356.53	275.53
202009_at	1797.13	1722.82	1233.3	1782.89	2420.67	782.32	2821.33	2964.78	3552.23	1708.32	1829.29	1204.04	1200.04	1986.2
202010_s_at	818.06	910.35	780.59	738.65	942.28	1077.4	918.61	894.14	904.17	1061.61	1237.17	841.97	987.48	854.52
202011_at	1853.5	1544.44	1998.2	1749.26	1347.2	3076.23	1718.03	1803.67	1587.63	1263.96	2987.1	2379.82	2044.45	1836
202012_s_at	666.87	542.17	619.69	623.17	681.98	509.5	557.59	687	513.2	674.16	694.68	1208.84	936.93	767.71
202013_s_at	350.36	46.73	309.06	330.76	370.57	437.91	158.67	319.3	235.59	322.86	156.66	600.6	372.39	305.28
202014_at	817.99	482.6	507.74	243.99	566.54	374.2	76.11	425.93	512.81	554.04	385.49	516.84	604.73	670.9
202015_x_at	99.73	61.35	65.99	157.68	8.89	120.53	97.64	127.75	109.95	67.63	150.07	77.59	145.84	182.32
202016_at	1058.27	1128.25	604.66	803.4	906.27	1005.74	693.76	864.19	938.43	416.19	1541.57	4396.71	3368.02	2231.04
202017_at	3824.45	1896.71	3132.04	1580.94	1707.91	878.83	2425.12	2916.57	3597.67	1803.16	1812.93	5271.33	4887.84	2141.49
202018_s_at	29.57	59.92	45.99	45.83	58.1	31.41	71.27	51.95	32.07	56.18	52.88	31.25	52.48	40.91
202019_s_at	1876.91	2062.52	1459.31	1110.19	1778.19	2006.27	1676.35	1838.47	1495.24	1801.58	1580.16	1286.88	1022.31	1491.48
202020_s_at	1644.27	1544.17	983.67	1246.47	1683.27	1202.72	1435.85	1185.8	967.51	1704.97	1968.07	1929.52	1412.3	1410.47
202021_x_at	33477.13	43573.76	39843.79	42926.59	38896.88	44417.25	45128.57	39539.15	43026.85	41864.69	31587.39	19801.98	32589.18	24466.21
202022_at	731.86	545.48	738.37	977.54	463.81	645.83	667.1	735.92	609.5	412.17	560.85	626.87	516.57	823
202023_at	81.18	277.09	629.78	479.48	89.9	263.31	136.12	245.74	163.61	78.77	61.16	313.74	265.13	400.64
202024_at	1177.71	1189.24	1760	1606.41	1419.85	1064.23	1443.71	1336.22	1429.02	1326.75	1148.17	1360.29	1671.19	1478.65
202025_x_at	907.68	1309.39	1279.19	1432.19	1468.04	1419.13	2082.54	2191.39	1656.6	1919.88	1555.16	1131.79	1973.86	1412.03
202026_at	6851.09	4421.29	4039.94	3433.16	4148.14	5517.23	4680.8	6002.2	5754.8	7049.63	4647.73	3194.78	3996.87	4525.17
202027_at	563.54	564.51	995.79	953.14	450.48	946.65	698.42	561.71	657.63	686.43	910.56	950.65	991.06	979.65
202028_s_at	2294.49	2074.98	2564.84	2648.34	2553.83	2907.87	2990.17	4838.95	3617.57	4534.6	3661.84	1576.32	2907.52	2921.98
202029_x_at	21411.43	47748.1	38397.49	52328.68	39616.9	45385.93	40444.8	42601.37	61176.93	40898.7	26793.3	28807.28	50211.31	33311.21
202030_at	1175.34	2029.98	1705.02	2120.88	1959.08	1034.98	1600.16	1874.56	1482.91	1464.12	1783.45	1062.32	2830.55	1682.06
202031_s_at	827.98	836.09	577.86	889.96	1035.27	984.08	990.43	1081.44	784.59	1111.54	1083.38	800.52	936.45	911.79
202032_s_at	2050.77	2253.55	1989.35	1820.11	2408.14	2333.07	2288.56	2073.43	2137.41	1671.48	1300.04	987.38	1600.26	727.2
202033_s_at	2876.2	3010.9	2064.01	2572.83	2345.75	2027.52	2075.88	2428.12	1986.99	2401.28	2303.99	1480.3	431.26	1749.5
202034_x_at	525.06	775.97	376.5	529.5	476.64	883.83	440.32	741.54	616.69	540.34	464.72	369.8	293.76	434.94
202035_s_at	172.45	227.46	332.66	73.49	160.43	112.21	208.36	175.89	232.24	234.76	108.08	146.6	254.7	54.45
202036_s_at	90.23	180.54	239.7	320.49	287.06	91.79	118.48	218.31	149.2	153.8	408.82	446.36	116.69	115.42
202037_s_at	284.86	278.73	482.25	508.35	633.3	427.46	667.39	543.82	513.55	607.7	634.42	1843.38	395.59	511.19
202038_at	1718.12	1706.02	2389.94	1670.72	1277.23	3459.32	1182.54	1454.02	1099.32	1456.74	1912.63	2432.85	1422.58	2136.6
202039_at	7098.4	12214.72	6845.06	6881.45	7098.1	3312.08	8459.53	6475.55	7337.6	4697.17	5578.2	5145.27	6983.56	5866.25
202040_s_at	665.8	748.26	696.37	659.38	534.43	576.32	735.38	436.84	558.27	482.68	923.57	567.6	867.12	601.74
202041_s_at	1783.6	2339.78	1795.52	1924.63	2217.07	1427.66	1896.03	1479.02	1988.21	2260.45	1803.05	1539.1	2668	2261.17
202042_at	632.37	986.7	690.84	896.3	750.28	582.04	694.79	626.87	721.17	714.92	843.25	1113.33	1417.37	888.88
202043_s_at	446.04	501.13	740.86	667.91	488.33	449.25	752.87	634.46	973.12	766.44	597.47	1256.9	773.9	1447.34
202044_at	675.39	296.35	607.4	189.98	76.6	109.18	43.38	63.8	128.65	59.28	258.15	321.62	118.34	111.74
202045_s_at	760.36	866.07	778.61	1385.56	758.58	523.19	457.57	572.06	710.65	844.74	869.96	554.06	637.91	767.37
202046_s_at	946.2	275.18	425.17	595.94	316.97	267.01	219.69	388.4	319.78	447.53	673.16	449.79	515.55	477.77
202047_s_at	782.35	1082.13	1283.15	1800.89	593.42	804.09	1088.21	672.01	790.49	787.42	1197.08	1430.01	1241.13	1108.01
202048_s_at	756.35	297.28	185.55	334.53	606.36	186.06	220.94	196.7	265.9	183.39	326.74	769.06	594.51	347.42
202049_s_at	446.06	550.72	394.42	492.4	445.52	542.76	391.22	487.93	335.33	406.46	281.73	452.32	532.97	320.24
202050_s_at	862.68	707.16	1062.7	786.55	1399.58	880.02	1272.87	999.22	588.77	786.44	1563.72	993.89	615.82	1129.54
202051_s_at	827.81	1004.88	790.06	1069.49	1353.73	1122.81	733.9	811.29	973.75	917.55	1185.83	1279.96	656.02	1114.83
202052_s_at	61.71	61.8	46.14	50.3	61.06	23.37	37.82	42.68	69.56	75.01	148.47	321.38	25.25	183.56
202053_s_at	1446.75	1328.72	1595.15	1482.66	1497.83	1203.83	1574.79	1721.65	1264.32	1700.75	1952.15	1312.17	1206.7	1415.16
202054_s_at	1689.22	2032.79	1464.12	1349.26	1531.73	1809.81	2251.98	1985.77	1896.26	1293.15	1324.22	1766.03	1368.23	1957.99
202055_at	3493.65	2419.81	2477.82	2410.45	2858.21	2817.31	3494.43	3154.85	3149.09	3259.53	3284.96	2015.7	2657.44	2642.94
202056_at	2813.32	1988.61	1947.68	1485.94	1609.3	1989.18	2711.48	2254.69	2936.56	2446.73	1782.34	1420.83	1786.85	2170.6
202057_at	510.09	556.99	303.78	341.9	389.52	717.71	369.78	408.94	451.03	387.43	308.69	435.74	862.22	407.24
202058_s_at	1936.66	1134.89	1130.62	947.22	1369.86	661.85	1201.4	1475.96	1347	1334.66	1476.28	823.28	1078.9	1359.89
202059_s_at	2011.77	1376.46	1696.63	1915.7	1607.98	1408.31	1718.21	1330.69	1327.94	1870.3	1838.25	1267.33	2126.46	1524.17
202060_at	1483.31	903.28	742.24	953.8	833.7	1033.1	1019.58	1163.4	1093.7	1042.31	963.33	1436.01	630.49	1110.69
202061_s_at	2441.19	1881.43	1975.94	2368.31	2074.51	2909.48	1899.75	2309.85	1938.61	3175.41	2508.58	2401.2	2138.07	3276.42
202062_s_at	243.72	141.63	250.53	460.66	278.34	250.74	400.43	141.38	276.91	204.17	166.04	126.56	308.36	268.66
202063_s_at	88.34	183.17	112.15	286.78	163.67	239.42	288	161.42	68.44	111.71	70.1	141.55	122.75	184.08
202064_s_at	339.38	238.42	316.87	145.31	250.73	163.8	114.46	228.86	86.31	135.69	341.9	191.35	25.35	199.38
202065_s_at	452.03	378.97	450.55	844.96	678.02	470.7	351.71	419.19	234.28	620.87	515.16	271.01	418.09	405.16
202066_at	630.67	635.03	512.44	669.33	578.25	618.59	641.85	649.36	601.77	642.58	666.98	481.41	564.12	655.61
202067_s_at	485.93	104.61	159.89	435.19	233.97	51.05	43.34	159.44	50.4	44.18	107.7	33.45	350.94	56.93
202068_s_at	892.45	397.05	470.08	382.67	506.98	493.92	574.71	462.28	458.22	388.91	561.73	514.91	556.07	456.53
202069_s_at	3202.91	1249.46	1240.65	936.44	1682.26	1686.68	1673.94	3006.39	1965.46	2496.49	2162.78	1344.54	1052.25	1485.2
202070_s_at	1188.68	776.38	1418.6	1188.52	1139.36	1404.57	1673.61	2038.76	1381.82	1558.7	1162.88	1248.34	2059.69	1519.49
202071_at	1623.57	1952.84	1274.18	1361.61	2113.33	1185.3	1256.86	1400.71	2333.93	893.16	1508.03	1783.61	1643.75	2756.37
202072_at	688.81	134.33	742.59	997.59	496.46	691.27	1122.63	648.3	702.51	109.46	624.47	348.93	1187.28	1077.63
202073_at	7249.71	6085.46	4814.47	3583.88	6066.47	8891.34	4140.34	4973.28	4336.88	6255.4	5340.04	3221.3	3281	3030.83
202074_s_at	8080.63	9452.09	13170.81	13684.39	9280.33	16403.3	11397.03	9917.02	11389.61	13618.36	9906.66	4426.21	7607.08	6731.09
202075_s_at	149.4	71.95	451.52	301.77	97.3	142.85	50.27	86.93	118.32	41.01	394.83	3405.89	881.53	858.26
202076_at	3015.3	1995.88	1446.72	1663.57	1913.23	3774.88	2232.72	1700.91	2048.68	2331.35	2056.47	1887.71	779.57	1849.55
202077_at	15459.31	12946.06	16596.89	13068.71	14207.4	25103.4	17422.15	26643.59	24304.31	19617.02	15213.32	12705.97	23571.32	15199.85
202078_at	2615.74	2736.88	3204.57	2992.68	2471.16	3769.87	3119.86	2865.2	2781.01	2956.84	2312.57	1206.7	1808.79	1973.84
202079_s_at	653.21	1007.45	634.82	423.09	870.26	641.09	671.9	386.3	677.98	551.26	656.98	618.81	646.92	981.69
202080_s_at	1721.29	1501.27	482.62	196.15	1885.95	1730.55	2127.6	692.41	1256.49	1236.81	1106.19	1566.04	1581.32	1415.57
202081_at	10760.41	1257.46	1557.52	2002.1	1650.07	2863.11	1182.55	1604.26	1131.5	1526.25	1839.32	3135.56	1887.98	8856.23
202082_s_at	1842.09	548.31	1375.59	1222.13	928.55	635.34	1535.89	689.2	1404.76	891.53	1254.41	803.33	1246.73	1252.19
202083_s_at	412.2	103.74	261.7	355.75	55.12	323.09	312.55	345.96	152.94	222.14	54.98	81.65	76.59	399.59
202084_s_at	4505.78	4549.46	4759.17	2753.1	3598.35	2957.26	3796.96	2753.65	3750.05	3580.09	3986.38	3421.12	4814.36	3111.43
202085_at	585.9	379.28	367.51	548.43	465.38	687.86	266.65	143.82	308.6	249.35	759.37	454.26	552.23	638.32
202086_at	787.12	634.8	453.52	343.26	409.21	300.79	511.01	473.26	416.51	453.55	708.29	1177.08	702.75	641.44
202087_s_at	1287.93	1112.66	1246.52	1903.46	1113.14	1822.17	1747.42	1239.82	1251.68	2289.65	1675.53	1991.28	1798.42	1375.97
202088_at	631.99	714.94	553.82	458.42	881.59	1447.74	559.6	507.66	478.84	380.76	433.38	1422.73	613.72	748.27
202089_s_at	581.03	458.29	414.48	472.89	642.97	550.22	312.02	682.72	524.58	407.54	695.07	732.41	392.1	561.5
202090_s_at	14468.34	16279.74	21060.11	13612.92	14863.56	25280.37	23535.58	28869.39	27226.82	26327.67	16563.63	12972.87	24846.17	19069.52
202091_at	228.24	235.3	364.63	388.53	409.77	144.92	213.38	48.39	225.07	402.31	247.79	168.11	243.59	87.35
202092_s_at	1508.25	1462.27	1542.93	1426.37	1588.83	1385.51	1737.24	1548.11	1296.3	1927.45	1750.32	1976.57	1647.32	1418.23
202093_s_at	472.25	800	719.13	875.22	691.9	457.7	718.49	301.53	638.01	713.68	622.62	747.68	695.62	576.59
202094_at	91.15	88.21	115.34	835.99	54.99	63.71	77.74	328.35	77.17	114.56	170.29	55.48	140.02	204.53
202095_s_at	109.64	81.27	124.22	209.29	55.87	222.29	298.58	99.4	63.9	401.31	669.97	63.96	552	547.62
202096_s_at	941.3	739.64	841.55	585.27	1134.82	764.25	1422.46	1440.68	1190.68	827.96	1268.53	1943.24	1767.65	1600.79
202097_at	1657.11	1166.36	749.93	872.82	1234.45	1052.26	912.85	1019.03	1138.47	1008.33	1139.85	1189.84	787.42	1104
202098_s_at	655.7	675.64	431.41	874.09	699.82	628.51	819.3	777.99	653.48	682.59	391.06	1051.32	1800.38	1297.88
202099_s_at	131.93	237.39	205.78	159.12	132.74	101.34	193.43	170.39	265.87	197.97	136.78	111.58	144.37	74.28
202100_at	919.51	615.12	1153.14	1238.3	792.76	1355	1281.79	1423.76	1000.21	1235.06	1184.42	1156.99	1232.88	1459.31
202101_s_at	437.64	300.43	530.54	431.66	471.29	177.08	401.48	360.69	719.51	305.75	413.78	610.07	679.29	460.24
202102_s_at	2507.87	1864.73	2014.4	1995.8	706.96	793.31	1643.93	2102.96	1942.68	1447.88	1637.05	1754.82	1755.69	1116.27
202103_at	803.7	518.45	867.25	1122.59	422.9	491.89	732.42	1029.16	906.01	723.37	752.92	604.41	1151.58	823.19
202104_s_at	1171.76	1183.98	705.53	481.43	1398.72	589.19	571.77	996.2	867.46	674.25	844.59	809.04	746.71	460.07
202105_at	1529.87	2817.05	2616.97	2140.08	2581.71	2753.59	2121.89	2231.73	2372.42	2291.7	2029.87	2012.91	2004.23	1841.07
202106_at	774.14	1059.55	811.91	1206.31	902.19	699.18	767.84	625.23	813.21	1043.39	1238.36	1365.12	811.24	817.29
202107_s_at	518.2	347.16	861.37	592.11	1129.49	638.94	546.63	534.04	568.99	784.71	995.17	527.12	900.25	757.27
202108_at	1104	743.96	966.31	1203.87	1121.78	898.77	1068.35	1027.48	1047.67	815.6	1057.61	2084.81	1072.54	1049.61
202109_at	889.73	1189.91	965.29	936.56	1093.51	759.36	1146.4	1019.36	706.68	579.9	962.69	1431.68	1153.85	991.55
202110_at	19364.75	14361.35	20250.86	15645.76	19379.97	31169.81	28805.11	30501.93	35232.34	21080.29	20158.1	9779.53	26192.11	17923.52
202111_at	42.85	71.8	111.42	146.44	75.74	92.33	48.47	55.19	72.22	59.6	63.51	207.93	100.44	66.64
202112_at	3732.58	3186.99	4037.69	2924.62	3881.04	2954.43	1923.83	2802.89	2500.69	1528.16	5152.49	4547.41	6987.66	3583.51
202113_s_at	1219.72	958.43	1165.79	1009.9	880.81	1199.94	766.82	853.95	940.99	1079.49	725.51	1217.98	419.98	844.15
202114_at	585.39	602.13	373.91	731.94	368.65	820.29	587.43	376	486.75	665.4	530.29	748.48	532.4	419
202115_s_at	554.48	521.62	224.52	506.65	893.14	545.91	510.47	1026.47	908.16	608.11	287.59	593.16	703.56	472.44
202116_at	76.77	388.98	284.09	294.18	127.49	202.84	490.06	153.92	373.83	265.33	850.64	637.88	295.47	476.29
202117_at	1692.91	1500.18	1369.78	1702.61	1218.77	1196.16	1498.67	1078.36	1251.09	1194.2	1935.95	3140.75	1745.53	2190.52
202118_s_at	1081.92	533.91	523.18	659.94	744.22	388.1	960.12	643.41	545.51	456.91	585.25	636.42	515.05	815.89
202119_s_at	1329.12	970.03	1209.74	830.91	900.32	1213.51	737.47	636.37	827.67	807.43	1399.3	1748.01	865.2	956.74
202120_x_at	1594.67	2131.29	1756.71	2060.17	2690.54	1375.78	2391.49	2378.94	2344.97	2260.95	1737.67	2119.67	2506.6	2026.12
202121_s_at	1709.43	2432.65	1754.15	2006.41	2439.91	2048.79	2071.77	1685.05	1999.82	1923.3	1582.94	1843.52	2050.83	1471.43
202122_s_at	1672.37	3155.95	1691.41	2052.18	2183.86	885.17	1808.53	1928.56	1399.73	1956.45	1956.56	3143.86	2231.18	5431.46
202123_s_at	1023.83	1029.1	1156.21	653.39	1002.59	472.67	731.48	1105.84	485.85	822.44	880.97	1361.65	1152.69	1064.41
202124_s_at	1162.06	496.01	782.25	878.48	121.55	440.42	842.98	652.24	936.6	563.06	1148.55	486.96	902.41	868.32
202125_s_at	1631.87	1467.59	1235.55	1485.48	1307.78	1642.46	1862.54	1602.32	1267.49	1668.16	1550.47	1803.08	1434.27	2096.17
202126_at	567.12	516.89	588.29	567.45	552.37	1472.62	843.46	862.19	696.35	662.01	613.15	1120.98	30.33	739.23
202127_at	513.31	617.05	396.1	557.68	513.63	584.85	352.4	591.04	401.94	454.44	651.33	625.53	179.78	609.06
202128_at	620.13	723.25	508.34	474.75	712.32	525.82	577.61	490.48	505.63	651.71	510.32	607.58	569.92	499.55
202129_s_at	1229.37	802.58	1014.11	868.01	887.91	867.03	619.81	1006.2	885.96	1707.38	1231.84	494.66	539.08	571.46
202130_at	3807	2643.46	2648.6	2519.8	3266.35	4427.16	2358.15	2277.62	2428.24	3004.14	2061.3	2883.09	2257.96	3071.1
202131_s_at	1507.65	516.92	635.2	753.83	792.03	692.84	1054.59	695.5	803.51	1051.05	953.34	538.03	324.75	589.23
202132_at	321.78	458.52	508	618.57	464.44	273.16	205.18	86.88	262.67	322.22	585.85	343.55	82.84	648.1
202133_at	285.51	496.65	513.41	770.47	467.91	911.82	365.53	544.62	425.98	429.03	671.67	2032.8	850.04	1322.86
202134_s_at	67.03	255.95	189.07	331.49	374.27	94.77	128.41	230.32	59.1	90.77	176.96	62.41	112.18	76.1
202135_s_at	2681.65	3436.4	2663.46	2569.65	3349.91	1766.48	2627.98	2703.88	2332.74	2548.17	2008.98	1876.74	2791.58	2281.74
202136_at	4267.59	3708.29	4880.5	4520.43	3257.1	4745.81	4624.97	4699.91	3385.27	4733.4	4722.33	3456.29	2063.6	3456.56
202137_s_at	809.77	966.58	810.53	417.2	920.24	670.64	620.18	897.55	595.87	736.4	941.99	385.43	763.7	682.63
202138_x_at	6187.04	4987.12	5515.1	5543.21	5779.48	6586.37	5461.99	5424.5	6474.47	5751.38	3173.27	3306.16	7022.91	3991.14
202139_at	918.3	1609.86	1119.2	1066.29	1930.46	938.59	1828.22	1700.22	1674.7	1416.88	1228.97	1075.56	1625.78	1076.06
202140_s_at	687.85	495.56	525.71	1122.62	1452.22	1045.74	239.27	1198.34	1391.38	825.32	819.74	785.56	1537.32	529.69
202141_s_at	4692.91	2442.59	3312.32	2662.92	4077.7	8286.87	4571.48	4039.38	3878.85	4376.4	3688.75	2496.54	3245.61	2559.48
202142_at	4280.51	2159.77	2926.39	2740.2	3120.54	4997.09	4232.99	3961.45	4394.42	5414.65	2878.73	2083.96	4249.16	3154.36
202143_s_at	2791.45	1770.36	2179.03	1624.53	2712.69	1573.44	2085.89	2213.47	2091.46	3185.05	2067.49	904.13	1886.84	1126.07
202144_s_at	5567.76	8967.64	7174.19	9167.63	10998.27	11312.93	6911.37	5851.72	7734.64	7367.35	3371.18	2198.39	7018.23	3636.99
202145_at	95.41	154.96	89.38	322.96	86.59	183.38	111.21	87.03	116.98	94.54	115.83	818.73	184.21	154.88
202146_at	950.13	1161.86	620.24	413.58	1000.39	1052.17	1829.49	2416.41	2082.42	581.86	1571.56	1181.62	818.55	1617.9
202147_s_at	563.24	603.82	232.64	178.37	641.35	397.19	631.64	1167.4	797.7	585.35	935.36	415.98	378.6	648.55
202148_s_at	204.57	295.19	379.47	779.33	429.33	144.46	174.37	242.75	348.05	528.76	543.39	566.52	499.61	661.05
202149_at	563.4	248.73	221.98	177.04	261.93	598.54	178.34	314.48	190.03	215.91	691.86	637.17	183.15	121.82
202150_s_at	568.63	260.89	208.13	197.3	341.09	58.98	282.74	176.75	100.88	296.61	744.1	381.66	372.77	114.97
202151_s_at	5196.85	5157.36	5262.43	3712.65	3498.09	2700.58	4174.15	3655.47	3886.64	5241.48	3752.93	2181.51	5045.9	3396.6
202152_x_at	2060.06	1716.24	2415.01	781.44	488.16	513.1	1726.38	1298.75	1709.9	1861.96	1711.67	770.98	2034.23	793.3
202153_s_at	499.97	96.56	119.96	150	437.21	601.86	91.45	144.94	86.57	53.39	182.04	618.75	156.85	174.05
202154_x_at	1301.83	1501.35	1280.02	803.63	801.4	782.32	1354.42	269.79	709.44	397.13	323.92	1776.23	2501.04	3912.9
202155_s_at	705.73	954.35	742.5	924.58	814.87	500.28	684.15	1029.97	916.54	958.41	705.08	818.3	558.72	866.1
202156_s_at	481.96	608.25	544.24	659.6	683.96	545.79	229.78	189.33	158.23	175.76	505.78	838.79	552.16	644.46
202157_s_at	2062.21	2787.55	2797.3	3055.56	1523.21	2784.76	1405.49	1202.7	1089.07	1908.64	1832.19	3637.93	2283.95	3302.08
202158_s_at	415.69	180.01	313.94	318.63	338.39	297.18	268.18	478.24	322.16	295.68	327.51	472.35	185.02	533.7
202159_at	403.36	1236.97	1075.55	947.51	929.9	794	801.38	774.84	829.52	700.76	576.47	605.85	972.11	799.62
202160_at	991.09	1215.98	1264.82	1247.54	959.2	1927.19	1304.06	970.88	1094.49	1027.41	1092.81	1205.08	1003.64	788.84
202161_at	897.25	806.09	1165.26	553.63	770.39	557.47	779.25	602.2	577	872.38	621.69	725.25	873.68	223.88
202162_s_at	89.16	273.77	85.33	168.08	130.64	207.78	248.2	126.8	294.2	275.87	374.05	93.59	58.35	51.28
202163_s_at	134.02	168.35	116.59	199.47	227.02	332.58	78.52	136.46	50.96	178.21	225.89	247.69	256.03	358.08
202164_s_at	821.2	763.68	714.76	585.43	769.78	695.75	501.51	575.9	482.41	632.86	711.12	898.7	839.87	586.4
202165_at	1792.37	2060.38	1899.91	1283.68	1899.76	3290.5	1618.85	1714.73	1561.02	1936.41	1844.5	977.26	1177.68	1433.34
202166_s_at	4573.43	4087.56	2499.08	2343.64	3097.07	2802.31	2720.28	2769.78	3442.07	3373.23	2764.11	1591.67	1775.53	1871.24
202167_s_at	1020.36	1038.26	1159.62	1270.31	1226.03	894.3	975.03	819.48	850.47	1100.97	1460.51	1152.58	816.7	994.65
202168_at	1235.6	1135.07	1234.16	1163.8	1467.64	1612.33	1391.31	1475.11	1255.45	1610.69	1147.79	1577.51	2098.41	2210.4
202169_s_at	2632.81	1962.93	1703.17	1574.18	2042.87	2923.44	1807.21	2257.09	2194.84	2046.74	1928.63	1794.93	643.54	1770.32
202170_s_at	1615.28	986.15	783.09	611.21	678.5	515.64	919.72	806.96	714.47	1010.48	1153.33	478.18	585.81	1019.37
202171_at	2255.17	1675.14	2130.61	1879.54	1680.69	1912.19	1590.01	971.58	1048.55	1088.51	1852.34	871.43	863.65	1019.72
202172_at	2213.84	2383.38	2211.01	2200.15	1632.86	2022.65	2365.88	1727.68	1810.22	1669.49	1206.25	1178.24	1096.05	1106.39
202173_s_at	1786.29	2017.21	1472.27	1364.53	522.82	571.36	1325.97	1120.08	1055.96	1325.1	1011.12	553.57	397.38	577.87
202174_s_at	3558.29	6178.03	3449.26	3749.6	5959.39	4107.08	2999.66	2376.12	3227.52	4122.24	3770.94	3564.99	869.85	3085.68
202175_at	667.18	642.43	797.09	883.12	731.3	505.72	724.02	783.61	585.05	683.39	770.76	665.38	893.66	755.79
202176_at	396.01	389.57	302.08	247.15	258.56	437.37	322.02	173.51	307.88	354.88	232.74	546.79	385.31	177.36
202177_at	828.87	954.96	1152.62	1107	1230.72	499.59	1023.68	1010.54	667.93	838.29	1114.61	1948.59	918.97	1066.42
202178_at	16.77	45.97	40.41	49.02	52.58	41.37	69.36	38.47	52.66	52.92	48.04	33.94	112.67	46.81
202179_at	641.75	260.83	411.76	105.17	733.98	490.21	647.3	471.85	427.1	575.44	578.65	433.98	209.63	689.58
202180_s_at	480.2	742.7	507.93	575.54	654.24	305.77	600.26	299.43	349.16	380.84	926.98	1158.22	1423.82	1815.09
202181_at	890.41	932.7	958.52	1058.78	598.14	770.74	950.55	997.29	924.73	715.84	895.5	1542.89	937.31	1300.1
202182_at	1134.27	1287.01	1526.54	1579.07	1916.81	1186.64	1602.17	1520.28	1616.5	1278.09	1626.97	1232.45	1377.27	1316.68
202183_s_at	913.88	1421.21	1316.34	1224.46	1424.9	753.61	2070.35	2082	1994.35	1401.14	1045.38	657.14	1085.66	552.56
202184_s_at	664.57	621.68	555.84	425.32	540.78	926.56	654.71	594.56	597.98	661.37	827.07	686.83	593.33	649.89
202185_at	1239.39	1064.34	1285.43	1608.51	1290.66	1172.09	1528.98	1388.34	978.58	1410.79	2203.35	1369.72	1990.61	1668.75
202186_x_at	14.97	32.06	57.39	89.75	24.12	40.16	35.41	44.1	19.08	20.41	19.55	24.69	139.98	22.73
202187_s_at	2296.42	1534.27	1663.08	1440.53	1467.35	1016.44	1596.55	1869.88	1733.69	1499.92	1152.44	1262.12	1740.37	1857.76
202188_at	222.6	328.28	38.86	123.3	390.72	302.85	83.86	122.07	79.55	107.16	182.48	99.37	51.6	122.01
202189_x_at	836.3	934.49	959.37	987.02	1031.84	1376.08	462.89	685.67	647.88	437.9	1066.92	1307.17	749.96	1276.01
202190_at	212.99	102.88	88.22	304.9	426.08	121.6	76.25	95.15	88.04	109.67	85.11	118.39	299.49	98.08
202191_s_at	461.6	390.45	546.61	826.32	307.82	455.38	833.98	539.97	834.29	124.48	129.34	428.08	1098.3	485.1
202192_s_at	1251.54	1651.98	1726.01	2044.85	1371.72	1063.13	1649.56	791.79	1277.61	1319.1	1606.29	1546.29	1340.06	1190.55
202193_at	90.06	170.7	197.54	256.76	167.77	179.58	200.52	134.86	88.78	254.06	164.64	64.88	171.73	507.81
202194_at	3522.89	2672.01	1216.61	1555.98	2601.39	3597.87	2798.38	2768.87	2561.91	2218.22	2218.34	2548.64	967.64	1921.59
202195_s_at	853.62	466.63	271.62	333.57	914.97	312.06	261.84	552.33	349.68	564.99	575.74	279.17	257.17	518.28
202196_s_at	115.4	129.89	134.31	203.48	186.95	57.23	52.47	120.44	66.96	16.15	310.5	438.59	536.09	351.74
202197_at	1259.2	1377.59	1410.1	1586.49	1745.56	1576.53	1143.95	1413.82	1168.18	1194.87	1260.54	1360.45	1369.5	1455.14
202198_s_at	240.85	284.93	560.48	402.75	169.23	163.07	417.56	227.32	293.81	313.1	394.72	216.32	386.91	226.79
202199_s_at	1018.8	886.23	1115.7	1475.36	1303.68	1150.6	911.08	1031.75	932.41	1070.85	834.04	746.23	1100.62	906.9
202200_s_at	780.44	851.31	897.18	870.67	907.35	1015.73	858.41	841.69	716.47	946.94	961.69	743.89	411.58	404.23
202201_at	1325.31	2684.38	1751.84	1448.22	2535.55	1806.85	3498.49	1716.51	2289.28	1883.28	474.15	1649.46	2398.61	1475.49
202202_s_at	804.06	502.51	532.23	575.4	528.89	748.99	503.74	398.62	503.91	192.2	896.55	1628.98	773.29	696.65
202203_s_at	1460.42	175.69	3574.06	1269.44	372.33	2991.72	793.64	353.72	1753.12	1339.31	2081.59	1346.03	2196.14	2261.62
202204_s_at	1065.44	1332.63	1907.03	1242.43	1583.49	1828.59	942.79	1685.05	1737.66	1637.82	1864.74	1285.5	1684.62	1592.1
202205_at	698.89	435.15	584.71	222.54	376.89	453.93	323	268.2	489.92	388.75	623.08	1035.12	1254.64	1332.03
202206_at	292.37	162.91	264.62	229.4	72.44	282.12	215.49	240.29	232.38	234.55	402.65	306.26	239.29	530.97
202207_at	417.17	308.42	71.11	477.87	227.41	405.37	151.94	350.96	216.64	327.15	83.4	527.61	282.6	621.59
202208_s_at	64.96	74.8	388.64	79.91	67.24	93.66	72.14	249.32	56.08	270.33	137.75	289.78	150.82	129.02
202209_at	2022.75	2143.17	2094.73	3135.81	2412.91	3171.71	2356.7	3285.06	5013.51	3073.26	2578.97	1675.98	1632.61	1715.62
202210_x_at	421.06	595.01	487.66	368.14	522.99	141.26	578.89	1006.38	309.72	872.97	929.64	713.08	583.52	1065.59
202211_at	818.46	876.53	824.92	901.25	568.44	1034.14	698.1	736.47	698.06	639.37	1057.07	917.97	428.58	905.7
202212_at	41.63	46.63	244.14	346	43.14	100.22	428.9	249.28	57.25	59.28	68.69	96.43	223.38	114.63
202213_s_at	655.64	657.09	582.48	524.73	604.96	677.74	407.31	460.77	467.69	647.73	557.9	568.79	169.77	532.94
202214_s_at	220.4	47.36	156.67	160.03	228.49	340.32	161.25	24.86	47.18	31.38	82.7	690.8	126.89	70.86
202215_s_at	1337.49	843.68	1057.22	414.06	1138.06	856.56	1088.58	999.25	1419.54	827.59	989.86	790.95	1185.92	730.76
202216_x_at	1507.03	1437.93	1332.8	1635.18	1946.55	916.21	1430.76	1560.78	1532.83	1660.03	2221.31	1145.61	2070.34	1389.94
202217_at	4366.22	4720.36	5133.44	3104.25	6024.72	5978.52	9012.56	6782.58	7146.11	6190.81	5685.27	3735.11	7598.13	5157.37
202218_s_at	534.89	1073.75	955.2	579.97	889.59	461.13	515.14	232.72	572.38	565.36	904.33	894.04	576.33	558.7
202219_at	4687.75	4410.34	4904.5	3993.54	2933.3	2638.3	2274.45	2400.21	3539.32	4194.83	2954.68	1949.87	3680.27	1768.79
202220_at	1168.9	1368.41	1216.83	1698.16	1730.88	2016.75	1192.57	1555.77	1310.61	1158.08	1118.92	1554.06	874.95	1316.18
202221_s_at	379.13	436.75	484.04	592.62	318.7	508.86	237.43	403.97	291.52	408.24	355.19	387.86	370.35	466.22
202222_s_at	35997.93	67224.94	63212.36	49222.48	51022.57	27958.09	51388.47	52094.59	59740.88	38206.45	48225.89	34105.53	61797.97	52491.72
202223_at	595.6	499.56	599.82	702.85	436.27	580.17	463.18	625.8	815	628.43	674.45	761.78	446.5	589.66
202224_at	1059.3	1142.26	1191.04	1118.5	997.95	585.71	1084.15	1135.29	1020.07	1319.99	1338.47	1298.43	952.48	973.02
202225_at	937.93	813.78	733.64	729.14	572.35	572.69	664.94	826.7	1006.18	471.38	963.57	1026.9	539.65	833.48
202226_s_at	1053.5	1026.92	924.72	277.8	937.47	355.48	221.56	905.6	971.33	1145.36	1132.73	1048.96	256.25	888.48
202227_s_at	778.67	872.35	808.18	1197.26	1193.04	1293.57	1096.2	1075.75	896.83	846.47	1035.03	1048.3	770.78	864.21
202228_s_at	2999.83	2602.91	2577.43	2113.21	3233.17	3743.15	2402.56	2342.2	2245.7	2516.06	2921.71	3560.58	1560.01	2024.39
202229_s_at	96.78	546.12	629.86	250.26	136.64	321.12	189.6	581.93	420.91	827.92	456.07	297.01	505.57	162.93
202230_s_at	1396.62	812.5	703.67	1285.76	1861.49	917.31	895.2	999.81	907.24	697.25	1124.64	1189.7	1227.88	777.91
202231_at	1985.87	2167.97	1624.76	1785.91	1223.29	3416.3	1843.1	2318.98	2093.98	1933.32	2155.08	2491.86	2113.13	3299.13
202232_s_at	1631.45	1719.06	1370.09	1372.72	1705.9	2256.39	869.5	1295.19	1240.24	1574.96	1175.26	1535.06	1537.81	2007.57
202233_s_at	12447.54	12736.01	15061.64	12680.13	13092.88	20393.06	21465.4	22386.04	27896.42	18500.4	11438.26	9102.92	20431.98	14143.11
202234_s_at	1109.61	829.02	643.32	623.33	779.99	940.15	1108.29	1009.24	1216.01	1133.35	1302.72	725.92	1235.33	1113.06
202235_at	524.04	529.86	419.43	377.74	395.6	471.21	403.25	470.53	638.6	529.46	526.57	206.69	429.45	329.99
202236_s_at	5070.29	3888.3	3082.59	2653.91	3572.7	2023.49	3314.75	3017.51	3229.13	3326.3	4179.61	1637.61	3922.61	2490.99
202237_at	589.81	75.23	383.8	293.67	176.16	387.93	126.05	289.21	334.13	100.77	645.78	5968.29	1230.49	8907.8
202238_s_at	168.57	146.32	317.95	457.62	60	130.48	330.8	88.67	296.16	77.45	727.42	4436.75	924.35	7060.34
202239_at	1166.6	1136.44	1080.14	1496.49	1192.98	1223.52	785.25	1121.07	1273.79	1507.77	1552.57	1747.19	1725.17	1625.82
202240_at	32.79	51.53	35.95	99.92	68.97	71.3	375.19	212.51	60.71	94.85	145.87	189.24	60.97	420.03
202241_at	4907.15	2746.67	2927.29	2410	2381.75	2238.38	2889.86	2032.26	3456.37	3417.21	3126.9	2487.26	1559.89	1267.24
202242_at	4381.32	5492.54	3760.13	2972.53	5593.14	3577.62	2897.79	4755.27	3624.14	3995.34	4582.85	3553.29	3690.77	5187
202243_s_at	2600	1646.67	1872.15	1641.26	2125.95	2416.43	2451.24	2560.79	2929.03	3193.94	3100.59	2537.69	2572.97	2484.82
202244_at	4900.65	3713.38	4201.66	2303.95	3273	4919.32	4687.4	4308.38	4304.9	5143.13	3062.17	4099.01	4434.76	4995.9
202245_at	1883.34	2287.34	1413.75	1521.77	2230.15	1054.94	1824.18	2509.12	3198.24	1750.57	1916.95	1320.13	1081.29	1367.57
202246_s_at	1494.67	1776.37	1815.44	1503.37	1585.21	1280.48	1954.47	2058.22	2145.19	1590.04	1541.13	1777.51	2267.87	1720.74
202247_s_at	483.72	703.17	796.3	709.77	682.34	506.91	739.07	624.38	567.6	748.26	930.08	523.59	820.14	738.57
202248_at	259.89	644.24	460.32	612.21	708.15	483.37	477.64	496.91	384.9	609.19	503.56	532.5	506.59	355.23
202249_s_at	1787.3	707.57	889.39	980.11	1459.46	1234.06	1299.56	1082.6	992.93	967.99	1634.04	1101.1	1141.48	1424.67
202250_s_at	2059.57	1836.7	2427.78	2036.92	2622.3	1679.81	1618.22	1802.61	1858.46	2014.21	2213.28	1177.06	1924.15	1103.93
202251_at	201.91	476.43	227.37	306.21	202.21	278.72	157.19	153.76	57.62	128.51	122.99	629.01	81.73	112.97
202252_at	1249.54	1148.13	1625.59	2635.5	1565.57	1833.34	2207.12	2016.93	1658.8	1956.82	1767.67	2858.63	2313.47	2870.65
202253_s_at	659.64	758.47	1029.62	766.47	818.39	599.13	633.92	962.41	887.57	1076.04	530.43	688.89	887.55	622.7
202254_at	60.16	88.81	53.57	61.22	69.96	29.67	86.07	62.02	83.11	35.48	84.63	60.06	73.11	28.8
202255_s_at	24.58	41.46	37.19	49.94	66.83	35.65	31.86	51.99	29.79	49.95	41.49	33.89	45.53	34.83
202256_at	615.26	800.81	860.11	253.01	603.1	518.06	343.52	198.27	431.86	455.83	360.46	393.02	820.01	386.96
202257_s_at	74.49	178.04	116.95	141.36	109.74	70.29	101.81	75.26	112.06	91.66	83.78	318.22	227.23	62.66
202258_s_at	1468.79	844.5	801.82	798.75	709.11	864.68	1059.7	956.31	1009.67	947.25	1344.43	880.41	558.48	1425.61
202259_s_at	597.08	510.56	479.43	613.06	607.99	580.61	587.48	936.97	593.58	741.99	1056.95	899.73	598.55	535.86
202260_s_at	658.4	395.6	314.63	513.85	495.59	591.37	341.26	371.66	590.75	390.76	621.52	983.73	458.36	556.26
202261_at	1782.55	1703.75	2528.44	2394.03	2344.82	1860.91	2016.48	3246.87	2605.23	2034.86	1824.01	2076.5	2066.5	1619.58
202262_x_at	220.38	300.43	407.84	359.86	694.18	430.07	398.01	526.21	480.57	468.36	513.34	1756.51	874.56	559.72
202263_at	11715.37	13579.56	10671.97	8853.21	12467.43	12154.73	15110.16	18556.51	17175.04	11996	17318.45	12180.68	11551.57	19728.21
202264_s_at	1318.27	1490.96	1357.41	1412.57	2219.63	974.58	1842.23	1768.76	1440.61	2080.41	1684.59	1016.87	1777	1330.44
202265_at	2013.47	1579.99	969	1046.65	1473.89	2090.8	1781.12	1435	1499.89	1594.24	927.88	1125.39	651.77	856.21
202266_at	931.54	743.14	721.28	486.06	542.38	1185.89	887.3	541.88	813.73	863.54	595.43	1010.88	786.43	890.37
202267_at	230.06	550.98	92.81	483.38	276.62	293.03	142.21	549.74	246.87	123.38	213.18	257.2	146.4	325.46
202268_s_at	1637.96	1734.7	1661.14	1948.59	1657.23	3155.55	1422.7	1782.63	1524.43	2179.54	1428.97	2015.4	922.29	1908.33
202269_x_at	89.98	273.19	126.48	222.16	176.68	12.5	65.72	73.08	31.81	67.26	264.34	523.97	144.84	502.64
202270_at	196.17	129.82	126.29	33.03	132.5	88.53	76.65	120.98	99.24	114.03	354.57	246.61	193.69	157.02
202271_at	1109.04	792.16	772.1	823.95	1006.24	1228.1	1068.8	718.93	755.27	852.41	878.06	873.54	515.95	743.45
202272_s_at	1648.8	717.41	669.03	592.49	622.39	633.17	819.42	751.1	730.87	854.97	671.72	639.6	517.49	842.11
202273_at	952.38	1187.59	1674.17	1427.93	762.89	466.56	1219.56	793.13	918.33	518.01	1795.34	1932.94	1960.28	1379.23
202274_at	331.35	441.39	711.79	1113.51	647.43	442.22	545.06	826.61	771.5	784.44	839.39	1058.22	488.35	2059.46
202275_at	54.73	54.17	73.28	54.71	47.3	64.18	55.53	51.9	105.9	260.49	201.34	330.95	38.67	41.49
202276_at	1702.38	2069.08	1479.4	1713.93	2298.69	1909.2	4239.54	2396.61	2658.4	2966.79	1726.63	1524.88	2032.39	2215.63
202277_at	618.4	705.13	494.72	698.11	840.14	972.53	421.44	534.84	526.14	592.09	668.13	1411.24	566.11	866.23
202278_s_at	256.94	245.11	425.75	526.75	337.87	256.02	122.67	413.09	249.55	206.87	262.84	421.2	583.91	541.32
202279_at	3975.35	2750.95	3514.33	3068.77	3972.83	6339.88	4000.55	6709.33	7952.7	4532.51	3080.56	2315.95	4399.09	3621.37
202280_at	36.58	36.9	62.42	98.44	48.63	29.83	29.75	33.36	21.38	39.34	22.4	27.97	56.89	19.52
202281_at	80.84	156.35	194.35	60.7	89.04	62.18	378.05	221.54	94.2	121.55	101.69	55.89	65.48	59.55
202282_at	1367.69	2237.45	1922.02	2298.57	2166.87	1813.76	2947.71	2215.46	2574.57	2358.15	1958.82	1874.25	2319.33	2211.27
202283_at	14641.79	12768.73	10779.05	7729.2	10762.39	7830.07	9293.05	9983.39	12408.82	10930.18	8900.17	15253.44	14342.15	14590.13
202284_s_at	863.81	420.62	269.03	353.54	140.89	355.2	657.72	96.04	603.11	160.04	1104.62	2690.03	1309.64	1229.55
202285_s_at	7.92	70.84	208.15	285.3	51.02	164.88	202.62	303.91	87.89	222.96	138.54	153.27	123.26	101.08
202286_s_at	109.98	85.62	225.66	302.13	174.19	213.11	172.11	194.15	235.58	307.1	218.63	134.06	54.94	143.15
202287_s_at	138.23	68.79	146.35	334.66	214.81	121.52	243.03	144.48	211.21	64.45	260.74	83.18	262.25	38.23
202288_at	396.19	486.87	697.4	831.77	620.88	691.84	897.44	879.89	559.01	493.53	742.27	593.51	951.57	581.66
202289_s_at	3799.3	4828.09	4919.18	5175.28	5131.53	7692.96	7040.66	5836.04	6227.83	5090.23	4241.81	3178.61	4965.92	4550.85
202290_at	1929.03	1233.13	1412.07	1077.02	1955.46	858.8	1710.89	1831.14	1766.51	1991.89	1950.22	1017.08	1260.06	1105.23
202291_s_at	1891.59	2745.06	3353.47	2681.98	2109.24	1382.92	2112.71	1683.95	3083.22	1568.86	1972.3	12214.07	3077.35	2717.64
202292_x_at	1931.41	1531.11	1686.75	1403.64	2395.25	1435.79	1869.59	2121.92	1872.22	2442.7	1355.4	1544.51	1593.24	2173.21
202293_at	488.52	635.18	602.22	459.72	573.33	430.18	101.24	58.13	418.46	342.72	254.4	549.99	23.76	152.93
202294_at	800.37	1349.61	1159.84	1270.75	987.8	1164.71	955.04	701.66	903.79	816.89	805.9	850.54	388.94	673.92
202295_s_at	725.62	929.59	1171.41	1057.8	719.33	1067.33	1309.21	1593.3	1372.64	1212.46	1430.36	2286.37	1394.82	1240.18
202296_s_at	1678.99	2074.42	1527.79	1592	2099.88	1892.43	2032.55	2090.78	2384.78	2278.46	1755.94	1589.22	1688.82	1702.75
202297_s_at	865.35	959.68	942.23	1080.32	1197.09	880.44	994.56	999.88	1216.35	1112.79	1068.02	1012.38	1096.58	1054.6
202298_at	15560.64	13950.06	16213.31	15743.9	20273.56	24440.12	30298.38	33884.99	35461.72	32407.47	12911.34	12748.33	21147.11	17673.08
202299_s_at	4140.88	3911.62	3924.91	3422.27	4757.27	6835.33	6363.43	6111.68	9101.76	6181.3	3452.98	3726.99	5402.94	4077.61
202300_at	7449.37	5893.5	5017.88	3906.63	7170.69	8014.61	8178.06	7983.4	11760.85	8519.64	5439.78	5111.39	8106.67	6264.61
202301_s_at	1163.13	720.48	1183.44	1019.19	1364.09	980.39	850.83	1245.87	954.18	1183.82	956.69	624.97	296.35	735.23
202302_s_at	2553.09	2482.52	2146.48	1951.08	2625.78	3086.73	2247.64	2557.98	2347.33	2326.31	2126.05	2562.92	979.58	2258.95
202303_x_at	181.31	282.12	414.83	339.93	478.91	513.73	392.76	332.9	354.79	409.61	182.8	510.52	147.71	437.68
202304_at	619.3	613.26	703.71	567.37	700.77	823.95	706.32	553.17	663.95	636.45	1148.83	974.03	415.96	1041.78
202305_s_at	6229.21	4845.38	3986.75	2839.84	2622.39	4215.23	4806.08	2363.04	4838.34	3273.37	3394.69	3550.87	3588.39	3489.36
202306_at	2226.66	1559.41	1128.71	1515.09	2624.44	1538.04	1850.47	1732.17	2600.95	2272.26	2165.55	3171.75	2488.29	2602.31
202307_s_at	404.63	546.48	495.64	592.71	488.32	444.09	304.19	388.44	282.41	126.74	255.27	752.76	764.43	188.33
202308_at	1182.3	660.1	751.15	110.1	672.67	402.81	606.87	352.77	644.52	954.65	625.45	1028.65	1028.72	663.16
202309_at	1492.02	1941	2021.11	1804.54	2047.51	2198.03	2367.83	2163.71	2053.26	2260.76	1795.46	1544.31	2301.49	1647.37
202310_s_at	1967.42	1740.51	4286.21	2959.29	1279.63	3324	676.44	645.66	792.18	402.04	19334.26	30653.29	4965.57	7495.81
202311_s_at	387.99	205.49	355.96	259.11	113.11	216.43	150.91	301.67	329.55	112.77	1848.85	2200.05	468.48	1022.18
202312_s_at	306.74	376.91	434.51	98.21	290.47	191.01	119.45	204.32	274.91	216.1	210.56	283.34	60.06	83.44
202313_at	2836	2965.3	2290.99	3207.24	3083.71	2358.86	3251.31	2947.42	2714.51	2523.16	2817.46	2232.61	2220.34	1746.07
202314_at	167.26	107.19	127.95	188.57	294.73	219.3	197.55	214.63	296.18	88.7	42.32	362.28	372.81	274.23
202315_s_at	379.93	338.96	397.67	750.81	360.21	407.75	373.02	509.87	335.9	161.86	477.99	266.54	711.87	587.78
202316_x_at	115.99	55.12	220.04	89.18	56.72	74.4	79.91	109.11	121.87	247	84.84	90.42	53.23	56.89
202317_s_at	1995.34	2078.1	1602.79	1223.15	1514.27	1928.22	1555.94	1811.75	1871.14	1706.47	1855.74	1337.45	1058.92	942.23
202318_s_at	1137	1349.76	983.03	945.97	970.56	1611.82	791.42	953.4	919.2	911.37	952.75	1513.88	200.69	1234.53
202319_at	484.54	401.25	369.25	596.36	301.12	444.58	327.12	372.01	416.45	357.41	671.2	317.18	205.61	100.82
202320_at	1542.04	1741.62	1026.45	1363.56	1101.82	414	982.33	1158.46	1292.94	795.9	830.6	1159.07	1309.3	415.66
202321_at	619.23	57.51	343.13	97.18	203.3	403.63	517.58	406.6	293.79	338.34	345.56	480.55	565.1	551.47
202322_s_at	1618.57	1167.28	1551.7	1662.88	1406.13	2163.62	1400.04	1333.67	1278.07	1804.24	1155.05	1129.06	1261.47	1246.89
202323_s_at	569.23	343.22	497.24	258.06	604.58	391.34	737.81	1065.85	558.58	675.15	572.87	278.74	345.75	599.23
202324_s_at	1026.09	1033.92	788.52	930.19	643.08	1348.62	681.98	663.45	826.52	877.7	760.81	1468.86	284.17	1213.99
202325_s_at	13448.1	10749.27	13773.33	11646.08	11957.59	21740.37	17602.73	21528.88	22974.56	20821.05	16594.11	10004.37	18594.48	14845.86
202326_at	35.69	72.91	366.35	294.38	212.06	36.05	72.98	24.76	74.08	30.76	63.03	344.19	421.26	39.84
202327_s_at	440.18	629.18	905.32	618.74	266.51	141.5	134.89	608.64	446.17	561.22	370.04	300.61	112.27	517.6
202328_s_at	934.05	1548.46	1098.95	1272.89	1419.66	904.33	1142.49	952.04	981.3	832.38	979.6	1053.5	1121.04	922.2
202329_at	281.28	699.66	459.35	504.03	399	518.69	390.92	403.35	336.81	332.34	803.55	765.12	539.91	670.66
202330_s_at	679.62	510.57	539.64	268.63	730.59	1311.39	836.16	630.38	557.53	1204.51	524.16	649.59	403.48	833.32
202331_at	1367.51	1548.97	1257.52	1160.68	1847.58	1281.75	1654.59	1896.14	1677.88	1679.84	1749.75	1162.82	1944.37	1616.45
202332_at	501.65	467.48	696.03	876.97	498.91	464.71	601.97	863.22	664.32	783.43	1260.66	576.33	541.94	682.6
202333_s_at	6843	5296.12	5231.78	5544.62	5943.53	8356.84	6789.09	7715.17	7289.65	6905.65	6025.89	3347.54	2770.27	5399.59
202334_s_at	6264.65	2826.81	2367.74	1886.65	2876.05	4355.15	4334.56	5444.07	4487.38	5362.62	3011.74	1718.53	2233.13	3532.15
202335_s_at	310.98	220.13	383.03	196.75	246.81	266.63	217.16	258.59	203.21	288.48	202.48	150.96	113.32	241.61
202336_s_at	4564.77	3307.75	2964.15	2131.55	3631.64	4674.18	5073.87	4344.01	5457.54	2866.45	5482.79	7989.78	2327.72	4915.77
202337_at	1544.82	1448.33	1175.13	1287.66	1038.63	993.74	1723.95	1732.62	1424.37	1713.9	1100.69	935.72	2004.37	1325.6
202338_at	83.54	96.7	244.08	376.68	35.56	115.5	70.76	114.38	36.82	173.18	264.07	71.91	111.78	79.09
202339_at	114.01	187.36	79.62	88.81	94.79	66.22	232.35	116.51	99.66	204.43	257.08	74.95	148.3	244.3
202340_x_at	1814.24	866.76	1058.71	1118.11	279.33	641.7	922.6	351.13	2362.22	1627.22	1508.77	653.51	400.41	1047.48
202341_s_at	262.65	71.24	73.09	303.99	79.95	212.07	147.17	55.46	110.29	323.39	197.58	75.29	119.04	51.87
202342_s_at	328.35	215.95	190.51	193.77	205.18	200.7	298.7	151.95	219.26	73.51	293.06	397.57	179.99	351.55
202343_x_at	18288.91	23855.26	26752.94	22402.43	21434.39	23777.64	30680.24	27863.4	35301.38	30633.24	18393.16	14295.51	37227.38	20311.06
202344_at	1604.3	1807.41	1790.66	1667.16	1614.75	1267.43	2357.01	2883.97	2617.26	2019.55	1574.42	908.35	2014.95	1471.52
202345_s_at	2182.52	963.32	1107.88	1298.25	1008.5	1575.49	1096.37	1561.52	1491.36	526.97	1750.92	4184.8	3228.03	2109.8
202346_at	923.69	500.02	482.56	468.42	612.17	757.59	568.4	551.52	612.73	732.42	569.06	512.42	308.41	563.48
202347_s_at	1195.21	766.38	500.85	549.11	706.91	707.74	882.56	529.02	644.62	627.23	568.55	775.14	705.33	744.81
202348_s_at	496.39	479.57	562.42	904.7	325.27	678.7	509.3	872.47	741.87	602.13	760.42	835.31	878.2	537.03
202349_at	140.23	354.2	167.96	411.87	138.43	256	181.01	397.63	99.13	257.13	298.07	336.04	420.95	411.8
202350_s_at	186.3	386.41	281.13	310.15	378.94	269.81	193.36	118.24	191.6	110.38	199.17	1051.94	198.73	353.23
202351_at	1972.13	1780.42	1231.22	975.3	882.3	1466.04	1341.89	839.76	1594.29	1041.37	2283.64	2786.76	842.02	3685.09
202352_s_at	2049.15	1436.95	1606.97	1447.92	1441.01	1576.21	2042.97	1628.74	1963.47	1806.99	1489.78	1326.18	901.86	2242.64
202353_s_at	3012.07	1760.05	1551.63	1318.69	1445.82	2516.37	2546.76	2133.83	2136.85	2412.97	2038.75	1442.64	1222.44	1929.47
202354_s_at	236.48	185.71	505.12	421.52	98.14	52.53	141.59	383.08	338.41	377.1	78.22	118.74	170.22	207.07
202355_s_at	241.05	447.11	519.48	485.66	418.85	283.26	387.35	243.48	275.39	379.7	133.77	511.27	586.83	289.92
202356_s_at	843.59	555.63	625.42	666.45	677.41	579.18	971.53	736.42	768.05	778.25	904.36	889.66	761.05	977.22
202357_s_at	240.38	42.67	374.43	636.01	166.82	240.87	192.31	428.29	318.87	379.77	264.16	565.05	361.85	200.7
202358_s_at	1109.35	769.68	945.75	387.99	394.55	303.64	1075.98	503.39	760.53	535.92	481.35	573.89	949.11	200.62
202359_s_at	777.82	366.12	646.28	122.99	647.06	566.55	1048.86	635.32	570.53	430.3	431.23	414.5	334.91	225.9
202360_at	1291.39	1673.68	1602.29	1535.89	1595.19	1618.73	1434.28	1301.62	1444.64	976.98	1679.38	1663.24	1408.83	1640.18
202361_at	663.55	1232.03	923.89	917.03	1085.47	666.52	1093.26	1165.64	1147.44	1122.95	1028.02	865.78	1287.96	1279.7
202362_at	2351.32	2857.15	2951.69	1908.59	1949.84	2944.22	1841.61	2465.17	3012.05	2489.16	2355.54	2662.65	1858.84	2830.11
202363_at	613.04	841.88	871.23	1603.39	764.37	1164.93	666.69	635.68	273.77	587.83	1102.49	1018.78	687.85	1849.68
202364_at	3554.87	2387.11	2444.88	2130.37	2004.82	2062.56	2668.96	2467.13	2868.99	2795.49	2604.82	2846.76	2069.66	2447.1
202365_at	236.03	297.38	550.78	669.69	549.66	339.76	374.87	485.24	403.2	522.63	353.8	455.16	508	554.9
202366_at	1109.54	1788.52	1096.22	858.89	1748.34	912.72	1964.5	1826.26	1915.54	1979.13	1421.08	1196.03	1696.44	1168.43
202367_at	645.83	949.99	982.27	250.47	1037.07	354.02	659.05	983.18	741.48	1001.56	445.78	387.19	804.05	503.97
202368_s_at	501.13	660.6	722.83	780.77	437.5	582.7	546.3	508.43	497.12	339.18	513.11	794.45	665.24	446.66
202369_s_at	447.8	122.61	669.56	652.69	599.08	610.34	474.13	716.25	515.53	299.16	480.16	1112.29	617.06	796.75
202370_s_at	1301.9	1234.16	1398.6	1501.27	1254.29	2020.77	1112.96	1287.59	1503.33	1455.96	1517.18	2167.61	1500.86	1880.05
202371_at	1393.25	1910.64	1219.2	1066.02	1196.23	2297.78	1020.51	1450.97	1590.67	1577.21	865.98	2375.65	827.93	1929.86
202372_at	851.84	1288.31	879.95	1534.57	1105.06	1297.24	543.91	702	665.98	861.16	1200.81	616.45	109.87	939.89
202373_s_at	1144.83	1222.33	1502.39	2145.14	1404.57	2180.76	1050.58	1354.05	1009.9	1693.25	1366.03	1018.23	476.83	1616.73
202374_s_at	673.73	465.52	798.07	779.72	586.97	513.3	661.98	396.45	428.08	561.71	695.8	433.5	235.11	453.77
202375_at	70.88	59.65	127.04	99.29	82.07	126.68	102.97	81.97	51.3	78.65	192.3	435.56	132.15	149.51
202376_at	113.18	297.04	321.59	326.74	256.15	82.33	592.78	93.66	156.76	272.18	113.24	1344.06	763.24	3722.55
202377_at	1759.41	1409.07	1148.33	1099.42	1732.58	1125.96	1033.47	746.2	1140.38	982.37	1297.88	2594.96	1151.42	1630.92
202378_s_at	2767.39	2112.56	1035.26	4132.71	1579.04	1818.02	2624.87	1799.83	2190.81	1469.07	2193.84	3356.94	2948.46	2781.66
202379_s_at	1766.82	811.12	1167.19	1371.44	132.31	503.91	1162.39	640.95	1008.33	1015.96	1796.17	628.76	93.04	1221.4
202380_s_at	791.22	1037.51	1081.63	1091.85	752.3	982.53	457.91	663.45	545.64	874.36	849.23	959.14	163.04	1026.87
202381_at	499.85	995.83	529.73	490.71	850.13	957.08	711.6	1218.01	1058.24	554.72	850.86	1374.2	187.79	1245.59
202382_s_at	588.33	508.27	225.87	410.09	553.63	402.51	746.2	587.19	1081.59	637.22	104.26	423.82	886.14	267.03
202383_at	1103.03	1021.07	1110.88	1367.52	1050.51	443.11	580.14	861.52	896.85	1085.86	1359.93	1393.84	1415.13	1154.45
202384_s_at	161.73	293.68	220.95	150.83	215.95	90.74	22.16	247.89	286.04	288.73	310.48	237.08	135.44	295.64
202385_s_at	655.43	1140.89	888.3	994.48	670.89	927.45	681.49	737.99	702.69	1108.75	755.75	721.85	359.02	948.11
202386_s_at	958.77	870.31	684.19	829.82	906.71	1517.84	711.54	640.11	465.14	1010.09	582.6	1009.38	863.9	777.41
202387_at	1719.9	3572.51	2568.79	3233.46	3575.76	3078.47	3686.9	3207.36	3218.63	2708.55	2087.09	1854.38	3814.59	1805.16
202388_at	2875.45	68.22	352.15	584.58	85.42	1690.07	24.78	654.12	189.12	429.51	718.52	1204.87	407.35	1427.6
202389_s_at	295.32	209.23	203.23	709.05	441.24	68.08	654.13	531.72	266.51	369.34	349.1	367.6	433.24	701.04
202390_s_at	105.71	136.31	111.83	203.59	55.5	85.14	205.27	154.55	109.35	133.08	70.68	146.46	195.45	93.3
202391_at	834.1	227.38	554.36	1189.13	477.91	977.33	515.8	582.59	315.13	555.55	924.8	2102.76	695.2	774.86
202392_s_at	234.27	197.58	89.32	172.35	231.7	91.04	214.49	101.12	300.29	125.05	142.85	316.9	111.43	47.93
202393_s_at	10193.63	4518.37	1986.72	2359.16	4715.96	2562.53	3163.02	2176.85	1971.83	2701.53	3739.99	3110.6	2347.43	2398.59
202394_s_at	934.07	993.29	1089.64	839.78	1179.54	893.53	1287.46	1406.77	1069.7	1005.74	1284.61	761.32	1779	1273.29
202395_at	1342.27	823.4	1325.14	903.67	700.06	1336.73	973.86	793.78	845.88	756.95	902.45	1073.81	953.95	795.14
202396_at	1054.57	781.39	537.19	760.88	831.42	1638.76	710.49	621.68	617.71	707.68	661.75	916.39	377.12	849.69
202397_at	2156.8	1681.93	1023.35	1091.03	2572.49	2077.49	3828.7	3187.85	3507.7	1864.23	1485.04	1780.36	2595.48	2591.76
202398_at	328.95	269.39	310.96	425.09	901.98	272.52	389.7	402.69	509.57	556.25	215.22	252.23	150.66	231.55
202399_s_at	2929.26	2584.6	2042.93	2739.88	2923.6	2370.93	3741.95	3232.19	3001.69	2571.2	2645.92	2045.73	3061.08	2485.66
202400_s_at	752.75	533.53	654.77	478.28	509.53	352.09	165.78	424.04	396.7	402.1	214.33	425.73	401.42	588.33
202401_s_at	668.37	1211.98	1214.92	1025.1	1403.8	1075.26	928.61	725.1	709.34	629.6	688.92	509.3	303.2	749.18
202402_s_at	503.96	461.3	756.98	808.83	426.22	434.08	666.14	557.55	699.86	549.81	629.31	445.51	536.89	843.92
202403_s_at	10573.98	5722.02	7245.33	4473.71	4093.41	9724.6	3681.06	2196.35	3557.38	1631.78	23582.78	34602.33	11367.49	17148.52
202404_s_at	2124.14	793.7	891.65	863.44	1082.52	3796.55	954.55	497.02	993.82	159.27	12427.46	17599.82	1381.48	5360.53
202405_at	328.02	275.97	416.43	429.68	442.65	619.15	473.85	365.12	446.14	305.16	290.82	304.54	385.23	220.87
202406_s_at	1231.13	881.6	812.2	747.84	728.84	1008.33	967.26	1021.62	665.87	640.22	956.25	1311.5	998.28	1115.28
202407_s_at	343.46	341.65	615.76	795.93	519.57	473.83	636.44	762.93	699.02	644.99	377.48	396.11	335.04	77.17
202408_s_at	739.71	1091.73	862.5	1001.12	1525.33	838.94	1165.97	931.06	1052.36	984.79	906.65	885.53	1002.26	1036.59
202409_at	3453.56	3204.14	2229.05	2487.2	2074.78	1169.9	1538.36	1481.66	1301.61	3374.44	7649.5	11166.44	7604.11	11912.61
202410_x_at	512.77	95.82	601.52	1143.68	62.48	78.25	105.08	155.41	35.96	70.31	713.15	463.2	611.16	1467.41
202411_at	909.97	806.5	987.31	814.96	1346.62	729.38	898.47	927.81	1045.28	897.88	1768.16	2098.04	1939.43	984.3
202412_s_at	452.81	217.14	273.56	264.2	222.27	279.12	366.34	238.29	294.79	469.03	582.52	264.11	395.92	334.04
202413_s_at	824.7	688.1	624.8	811.56	780.05	958.28	865.26	623.65	582.84	681.28	674.94	1000.01	239.8	642.75
202414_at	401.5	456.6	511.55	743.11	500.97	710.09	287.54	398.97	423.01	1169.99	818.28	507.57	685.97	589.19
202415_s_at	671.18	580.69	827.83	615.13	727.4	746.16	949.95	758.83	886.82	858.98	266.92	747.21	1204.27	715.57
202416_at	1189.59	1421.57	1454.62	1672.77	1435.47	1063.07	1002.93	1041.75	1233.69	1164.52	1181	1110.17	1334.8	1715.57
202417_at	2611.85	3287	3354.49	2483.45	3037.15	1519.72	2989.14	1869.9	2707.77	2786.49	2233.79	1345.73	2378.47	1570.41
202418_at	2034.69	1708.77	1807.71	1425.73	2148.99	1079.66	2319.32	2023.58	2332.62	1935.66	1623.61	1420.14	1709.82	1280.01
202419_at	733.66	451.8	438	681.76	583.29	884.95	634.77	535.57	823.33	536.47	733.04	812.2	700.01	638.82
202420_s_at	511.38	1100.78	1094.66	1012.04	1183.08	1070.68	762.88	1125.9	858.11	1139.7	934.36	1012.02	1047	1307.96
202421_at	553.74	540.91	618.75	638.9	782.84	672.71	672.9	546.93	632.8	547.22	716.6	499.34	873.49	625.38
202422_s_at	201.77	71.73	164.68	174.88	72	329.67	155.2	87.31	142.43	153.49	65.58	287.4	127.67	263.93
202423_at	1769.12	2986.84	1795.93	1957.28	1706.05	2261.24	1269.12	1289.64	1488.8	1715.82	2193.32	1815.78	1388.94	1832.77
202424_at	3979.12	5460.04	4545.14	4992.28	3302.52	2630.05	5560.97	5066.55	6366.93	5231.64	3958.41	3406.27	5240.5	4725.59
202425_x_at	3923.32	3563.92	2343.42	3775.73	2452.01	2424.91	3214.77	2020.01	2743.53	3180.12	2662.12	1994.33	1998.05	1641.33
202426_s_at	1252.4	670.76	736.57	737.83	425.35	634.75	777.45	639.07	703.72	727.05	551.98	214.1	729.15	165.45
202427_s_at	5187.26	4327.15	4280.79	3515.72	4363.29	4541.99	8017.63	8375.02	8138.98	6931.71	5962.79	4001.89	4702.57	4710.43
202428_x_at	13354.3	5125.05	6078.31	4092.45	7385.62	7778.79	9371.51	11399.47	14674.44	8964.4	7080.02	10547.47	7338.27	10733.82
202429_s_at	4629.63	4063.55	2518	2928.91	3777.36	3776.12	2523.63	1929.78	2101.96	2295.38	1894.13	2108.46	1714.28	1832.4
202430_s_at	223.36	94.9	288.91	34.62	56.98	117.55	10.2	71.67	103.99	98.18	152.63	533.05	15.56	121.99
202431_s_at	1409.19	108.44	113.54	367.71	86.61	274.38	95.51	283.4	398.22	79.49	104.26	462.16	113.24	540.38
202432_at	11529.49	17529.15	13911.6	14292.1	16508.85	14503.11	10807.32	16022.21	17958.63	17383.3	9679.41	6240.22	7895.74	6568.03
202433_at	2497.06	1615.46	2079.61	1367.53	2078.09	1761.97	1477.7	2133.87	2214.91	2621.44	1447.48	1243.04	2082.78	1298.62
202434_s_at	48.5	55.01	44.2	106.07	50.28	60.35	53.34	54.71	56.42	61.75	44.91	26.5	38.63	79.19
202435_s_at	492.81	178.35	248.95	648.8	186.7	93.98	367.96	419.56	269.87	241.13	568.26	411.83	481.89	988.41
202436_s_at	327.57	293.06	595.52	577.35	386.6	360.89	529.23	409.09	502.82	420.89	324.84	1763.98	563.97	1420.36
202437_s_at	156.8	151.07	206.79	287.68	144.87	229.2	198.07	182.7	185.63	3.66	243.6	1634.7	359.77	926.06
202438_x_at	145.8	17.62	165.83	214.55	179.24	106.08	62.67	176.06	83.56	169.65	235.78	99.48	14.93	120.54
202439_s_at	605.27	444.6	499.9	433.47	522.24	664.92	545.59	485.59	440.67	572.97	497.32	387.48	309.51	667.61
202440_s_at	470.02	614.21	744.37	843.03	923.52	690.09	586.23	871.44	758.79	603.37	962.53	703.51	894.62	890.2
202441_at	939.21	627.4	566.71	132.44	735.02	598	817.5	753.8	901.77	469.09	738.06	1098.82	657.53	527.59
202442_at	2495.49	2233.18	2031.66	2206.33	1972.67	2633.38	2247.28	1549.43	2192.97	2160.24	2518.92	4548.05	1974.28	2543.88
202443_x_at	1383.94	1208.43	1306.67	1454.25	1191.23	1394.19	1266.59	980.52	881.89	850.6	1173.04	3351	1408.62	1234.37
202444_s_at	411.78	238.61	246.08	450.21	574.06	262.93	499.23	402.99	385.3	449.12	465.19	502.24	537.64	283.31
202445_s_at	273.75	438.64	443.52	620.94	408.03	301.58	450.62	429.35	358.82	324.61	511.43	303.23	592.34	379.78
202446_s_at	717.42	490.49	377.38	609.71	381.91	492.17	390.43	272.66	468.68	222.34	513.07	1439.04	654.92	683.21
202447_at	4532.56	2321.11	3249.76	2637.67	3120.56	5806.54	4187.15	4182.83	3665.46	4226.34	3693.11	2348.37	4598.77	3049.51
202448_s_at	806.72	715.43	785.25	729.58	1079.59	510.82	1008.57	1142.45	1110.25	1098.62	772.22	543.78	1151.19	872.41
202449_s_at	5196.06	4162.23	4286	4561.84	3370.1	3199.62	4088.42	3754.27	4612.64	4055.58	3104.93	2161.14	3067.23	2177.49
202450_s_at	1101.66	936.11	1204.37	1445.18	956.81	969.25	836.28	822.06	1083.64	874.13	1736.7	4519.19	1393.83	1632.91
202451_at	369.36	356.67	337.37	479.56	445.18	650.02	304.46	137.11	325.31	368.85	380.64	513.72	523.6	320.22
202452_at	782.65	776.06	321.13	302.56	621.99	383.58	223.76	652.42	348.21	330.22	401.84	161.56	203.64	505.94
202453_s_at	532.18	627.77	741.12	637.53	848.69	525.28	653.96	391.14	485.57	607.02	632.01	773.88	789.25	697.62
202454_s_at	373.71	255.3	354.98	666.96	569.2	515.09	385.68	388.34	412.9	364	750.84	826.17	413.62	1768.67
202455_at	1074.36	2065.93	1744.61	1482.09	2409.16	1055.01	1642.66	2056.95	1444.4	1360.33	1474.77	946.99	1717.26	1353.39
202456_s_at	402.24	134.05	117.13	119.49	95.79	48.76	63.53	235.68	411.02	301.41	70.75	285.01	111.14	52.68
202457_s_at	4063.87	3032.55	2222.91	2355.11	2912.36	2396.09	1614.12	1053.17	1225.32	1916	1203.88	1641.65	1172.04	1161.27
202458_at	1705	1095.55	1767.26	1726.47	1060.17	1665.54	1263.73	1308.44	724.5	1676.8	1266.84	2142.21	1071.78	2245.42
202459_s_at	320.8	174.08	423.84	660.77	500.99	356.39	305.35	319.99	321.91	236.89	654.34	374.22	406.17	259.01
202460_s_at	395.62	110.31	452.25	539.04	512.3	499.1	308.86	362.81	286.22	521.7	525.01	648.44	604.51	972.09
202461_at	1198.18	1639.23	1915.3	1937.55	2129.9	1590.12	1210.02	1839.56	1412.44	1654.49	1408.13	1353.38	2004.73	1333.17
202462_s_at	1637.49	1730.4	1592.27	1196.52	1603.44	2174.92	871.65	1439.34	1413.77	1667.86	791.39	1347.24	660.11	1455.71
202463_s_at	390.71	837.82	199.49	134.38	868.24	148.14	859.21	899.42	818.53	112.42	119.81	282.45	197.46	170.29
202464_s_at	2688.58	768.83	1989.25	2836.65	1152.33	2036.44	596	215.44	363.54	569.95	588.65	901.8	834.99	291.52
202465_at	428.52	241.13	484.26	366.1	191.83	673.73	207.1	90.05	116.89	92.19	262.01	2932.5	475.47	799.35
202466_at	1077.57	848.35	795.09	769.4	965.56	898.15	791.51	925.07	972.61	816.88	902.75	1040.94	829.7	1169.17
202467_s_at	4908.87	3617.77	3462.6	2968.84	4253.71	4573.97	4841.42	4098.9	4183.96	5224.43	3269.24	3345.86	934.21	3245.1
202468_s_at	1072.61	1296.55	742.56	825.59	1368.56	2057.27	1935.01	1691.42	1353.62	1175.78	1599.96	2295.9	1450.71	3315.78
202469_s_at	665.08	799.01	665.45	615.76	753.49	987.4	530.48	371.93	398.64	407.39	591.15	694.45	391.81	432.03
202470_s_at	222.57	44.41	62.4	83.81	99.42	189.99	46.87	55.74	53.75	62.39	95.03	28.64	69.47	44.59
202471_s_at	2064.65	2168	1665.81	1659.96	2707.01	1060.78	2684.6	1909.02	2395.02	2344.02	1730.08	1450.96	2424.61	1906.09
[truncated: 20,284 more rows]
