# Supplementary material for: Combining multiple hypothesis testing and affinity propagation clustering leads to accurate, robust and sample size independent classification on gene expression data
Source: BMC Bioinformatics. 2012 Oct 17;13:270. doi: 10.1186/1471-2105-13-270 (PMC3542193; doi:10.1186/1471-2105-13-270)
Supplement: Additional file 5 — Contains the microarray data used in this experiment. For each disease, we provide the ‘class_labels.csv’, ‘train.csv’ and ‘test.csv’ files, which represent the analogy of samples as described in table 1. The intensity values are unprocessed. [file 1471-2105-13-270-S5.zip › microarray_data/LGMD2B/train.csv]

Genes	GSM74356	GSM74357	GSM74358	GSM74359	GSM74360	GSM74361	GSM74362	GSM74351	GSM74352	GSM74353	GSM74354	GSM74355	GSM74382	GSM74383
1007_s_at	1796.64	1570.41	2410.78	1152.72	2070.23	1698.19	1809.64	2219.59	1593.12	1689.79	2356.39	2549.51	1737.6	2277.14
1053_at	228.16	334.32	211.86	287.9	223.84	337.33	318.97	188.69	286.88	207.14	179.43	256.34	278.94	135.54
117_at	287.96	320.68	360.75	365.09	354.21	286.93	428.97	552.91	377.76	736.91	621.72	414.25	605.63	571.06
121_at	3888.91	3812.82	4502.61	5159.13	6737.85	3060.53	3733.4	4090.91	2541.15	3120.88	3437.93	3317.79	3558.54	3978.67
1255_g_at	36.91	202.36	134.54	246.94	616.55	142.78	177.45	32.82	103.68	223.01	204.13	142.86	64.12	153.84
1294_at	804.81	568.74	548.73	818.41	1220.19	917.82	613.2	764.83	643.18	949.7	1192.56	1103.88	920.7	939.89
1316_at	726.46	604.33	491.9	413.47	619.19	505.8	677.96	509.3	376.68	569.57	467.24	299.26	692.53	343.58
1320_at	81.93	43.9	174.65	106.3	437.84	359.31	372.4	281.95	222.45	55.8	405.48	51.9	128.48	145.73
1405_i_at	63.47	35.8	31.58	16.87	33.6	113.08	120.73	22.18	13.51	216.41	52.33	160.41	294.47	156.32
1431_at	187.32	222.59	234.02	210.74	250.05	259.36	218.58	185.82	164.58	156.73	130.85	122.59	302.58	221
1438_at	80.73	113.12	119.39	97.29	143.11	82.48	153.79	83.21	88.15	195.25	148.32	112.66	113.28	182.46
1487_at	2667.22	3162.11	3508.69	2914.97	2736.84	2465.84	3028.57	3611.23	2307.28	3660.85	2989.4	1657.16	3946.31	3553.47
1494_f_at	908.04	1005.65	887.65	1331.73	1602.54	783.7	1005.64	1096.73	683.99	818.19	849.42	860.94	906.79	819.86
1598_g_at	3415.84	4449.32	3788.63	4081.97	6489.08	5461.29	5206.37	5727.26	6642.56	4058.6	5118.48	5650.48	4914.75	4971.25
160020_at	1178.57	1307.78	1409.86	1540.55	2661.56	953.11	1394.24	1682.5	1456.54	2014.29	1182.51	1628.42	1585.34	1686.85
1729_at	319.06	147.93	97.67	120.14	134.15	110.81	317.67	160.48	495.27	234.24	154.11	664.27	257.8	132.62
1773_at	459.31	292.49	439.32	642.82	575.42	326.18	562.46	449.47	76.04	230.15	620.43	286.3	408.81	417.32
177_at	31.61	185.28	27.87	301.55	161.88	227.17	169.94	101.1	38.33	283.51	333.71	154.96	176.83	152.32
179_at	3151.88	3080.72	4467.23	7968.45	6055.55	3567.66	3995.81	3665.99	1959.81	2532.22	3569.03	2029.19	4259.07	2721.47
1861_at	328.02	375.75	335.61	674.58	382.98	369.24	363.59	649.66	359.24	330.11	572.25	259.67	452.62	583.36
200000_s_at	2516.94	3188.97	2452.59	2568.5	1993.88	3064.75	2598.04	2777.05	2276.58	2403.89	2098.04	3275.02	2890.49	3337.18
200001_at	5381.83	6219.59	6187.23	8237.83	5948.25	7129.4	7225.14	7799.44	11443.74	10448.99	6109.33	7087.81	7320.97	8475.31
200002_at	14459.84	15460.18	16731.97	18869.98	16135.92	17900.75	14036.72	39985.81	19722.87	13716.48	26031.37	21822.92	20312.57	20365.15
200003_s_at	9383.62	10314.4	9012.89	11754.38	9222.91	10713.8	8593.03	18862.72	15479.15	10620.42	19125.3	18334.19	11104.77	13273.26
200004_at	13070.86	11123.14	11818.5	12667.25	9514.96	11996.74	11600.66	8092.78	10398.7	8754.03	10288.29	13065.92	10721.26	12642.09
200005_at	1974.3	2865.93	2543.26	2079.13	2416.88	3077.78	1794.58	3495.32	2998.51	3117.61	2679.33	2660.24	2643.37	2982.36
200006_at	15448.8	16538.26	15516.99	23080.91	18087.14	12826.52	10163.18	13563.55	15050.5	16583.73	19226.2	13489.33	24343.89	23003.24
200007_at	8614.07	8365.8	7405.49	9793.76	9728.56	8656.91	8218.99	9832.15	8617.27	8855.17	9866.84	10007.59	11838.47	9254.88
200008_s_at	2051.23	2030.06	2740.74	2685.72	2391.26	1730.6	2070.73	1643.05	2607.5	2738.55	2090.24	2783.53	1956.46	2614.43
200009_at	3333.17	3426.06	3504.51	3626.45	2501.77	4786.29	3830.3	4234.93	5556.45	4227.68	4588.24	6584.9	4336.94	4024.88
200010_at	17862.14	17299.15	16346.63	21194.94	15442.14	15320.95	8173.11	17607.66	24136.07	16335.76	20586.02	14495.75	14317.36	21621.14
200011_s_at	1041.55	1013.34	1023.67	818.96	1176.04	1418.44	1466.97	903.85	1362.78	1384.78	1200.79	1830.06	1285.41	1624.73
200012_x_at	19466.91	27400.44	27160.72	20224.19	25231.03	21934.73	20475.62	41641.65	24425.2	17732.79	30701.99	23463.91	29856.27	23302.99
200013_at	14965.95	13683.77	16637.92	20188.59	13266.82	16811.39	13086.06	27997.78	21311.34	17191.75	21934.66	24002.26	19581.88	19971.15
200014_s_at	1943.95	1761.95	1279.42	3124.94	1233.98	1923.46	1756.39	1274.35	1423.97	1367.37	1717.03	2124.39	1734.2	1421.98
200015_s_at	3765.97	3390.65	2841.46	4575.56	2414.95	5162.28	3258.79	1989.75	2992.92	2285.98	2916.18	4103.19	2439.91	2494.85
200016_x_at	11833.22	11009.55	12112.17	10092.23	10262.58	12200.53	10518.07	19548.06	14432.89	11747.48	13293.87	20510.68	13471.38	13569.76
200017_at	12036.86	15312.02	14045.7	19448.7	13552.97	14028.77	11267.74	16079.98	18151.05	12769.29	11019.07	17191.47	9419.15	9750.68
200018_at	24574.79	27076.24	29014.32	35399.56	32293.31	27900.62	23956.35	45292.84	25711.15	24347.73	36665.79	35312.53	38606.55	41029.93
200019_s_at	11654.92	10878.49	9021.08	19681.38	15371.83	14304.97	8545.36	30073.89	15974.99	12262.59	16047.31	17845.44	15727.9	13355.38
200020_at	1973.71	1923.35	2113.96	1711.32	1721.09	2029.53	2212.2	2082.93	2405.81	2058.13	1517.04	1896.62	1609.15	1730.77
200021_at	15276.2	8111.45	7656.17	6657.86	8567.28	18469.47	12785.95	8912.06	27650.58	13406.44	22142.68	36156.16	9542.22	14710.89
200022_at	10849.24	11111.94	8586.82	18106.98	10378.54	13933.82	9725.19	23617.91	16221.3	11968.02	20026.67	17481.39	12677.44	16636.02
200023_s_at	10117.5	9103.8	8521.11	11635.87	5676.71	9126.34	8074.6	12002.95	8943.2	7716.31	10789.94	8555.81	10318.25	12075.4
200024_at	13263.69	16299.1	15401.44	22895.38	12485.62	15603.54	11702.64	31204.77	16657.85	9971.24	17024.86	11729.46	15922.66	15742.43
200025_s_at	23690.88	26896.62	25358.95	33504.17	29391.67	26505.59	19408.4	47884.47	28040.96	26933.55	35856.38	32753.61	36598.2	35838.48
200026_at	13006.91	11403.37	15687.58	28406.77	27582.38	15864.66	12884.9	43266.59	29067.24	19936.06	27125.57	24855.31	25681	30351.39
200027_at	6159.51	9393.23	7128.88	5538.93	3716.39	5284.58	6191.56	4689.7	5367.51	5375.54	6574.01	5229.23	4574.94	5357.42
200028_s_at	7779.56	12050.23	8485.77	8027.29	6103.05	6681.16	5875.34	4939.06	5250.78	5146.68	4415.92	6526.92	7461.59	4074.43
200029_at	16384.83	15766.35	17973.92	20478	23012.69	17567.51	14376.66	48287.23	27458.71	19164.85	26126.25	33152.72	35462.48	22247.01
200030_s_at	24398.53	34278.7	35684.2	25870.4	15583.78	23555.78	22952.09	38229.73	23724.74	27309.14	32275.56	20045.65	26252.83	31001.4
200031_s_at	29800.33	33623.22	30139.82	34744.38	22217.29	31789.15	24687.87	54736.68	27279	28194.52	44543.95	33147.92	35356.22	39225.4
200032_s_at	25211.82	33234.32	32090.39	29367.68	33704.91	29262.48	20637.97	42111.04	28731.66	30025.35	38642.74	46497.61	37311.26	45092.5
200033_at	5250.81	5514.73	5724.55	5350.15	6425.41	4340.48	3974.73	4074.91	8045.91	9591.66	7273.18	9952.41	5255.75	7807.1
200034_s_at	13651.41	19162.9	16569.4	17356.53	16183.55	14468.85	10632.77	16579.31	15689.15	12918.21	17071.45	18404.27	15592.06	17180.69
200035_at	3211.24	4711.38	4024.86	3644.01	4194.24	3640.76	4243.07	5323.11	4683.23	6436.11	2392.8	2544.56	4674.24	3532.67
200036_s_at	8956.03	7801.46	8364.43	11478.47	7530.46	11885.24	8870.26	17753.51	13344.46	10957.32	12957.19	14601.86	10616.35	11064.47
200037_s_at	2248.13	3148.86	3067.88	2518.11	2061.92	3139.97	1778.53	1921.44	1965.61	2109.47	1757.8	2103.99	1308.41	2087.26
200038_s_at	11209.69	14140.43	11451.02	15470.49	10705.57	11353.52	8814.42	22881.45	20926.77	14381.81	18656.97	24602.46	10557.39	16337.26
200039_s_at	4252.69	4106.53	3562.74	4023.54	2690.45	4297.35	3999.7	3845.74	3628.83	3502.64	3580.96	2850.67	3628.52	2647.71
200040_at	1711.57	2167.06	2127.18	2688.39	1597.5	2256.39	1779.11	1502.29	1677.82	2271.43	1661.12	2271.36	1700.03	2231.54
200041_s_at	4246.07	5083.66	5783.14	5681.2	4586.89	6988.79	6731.12	4547.51	6032.28	5483.73	4147.83	3745.31	4923.67	4212.55
200042_at	1679.5	1069.92	1611.94	2960.56	2936.28	2422.48	2081.36	1912.4	1745.06	2565.65	2276.75	2092.02	1669.7	2787.66
200043_at	4217.73	4339.62	4149.75	4655.23	5260.88	3829.15	3621.74	3481.55	4512.61	3570.79	3992.75	5184.69	5504.14	4822.03
200044_at	657.81	610.73	598.54	513.28	456.87	805.45	533.4	494.22	1441.92	1232.31	1268.38	1951.86	575.01	790.04
200045_at	2037.74	2106.51	2057.95	2497.36	2164.17	2726.34	2216.81	3177.07	2269.04	3070.61	1979.58	2095.45	2107.46	2536.1
200046_at	3107.51	3451.1	2948.54	3006.32	2886.12	3029.81	2997.81	2872.26	3829.56	3011.19	2646.14	1814.29	2331.65	2516.39
200047_s_at	2914.24	2475.66	2452.7	2128.83	2097.08	2759.06	2377.83	1171.66	1269.73	1530.84	1015.14	1853.16	1841.61	1302.28
200048_s_at	6265	4643.17	3735.77	6732.33	4480.06	3467.82	3635.5	5710.05	4798.1	3963.62	4046.18	4431.85	3941.22	5161.75
200049_at	1618.52	1753.55	1837.19	1756.97	1913.72	2199.95	2274.85	1429.33	1182.36	1206.67	1401.78	866.13	1525.3	1666.43
200050_at	1174.12	1351.2	1398.9	1898.07	1860.55	1330.69	1232.66	1130.65	1464.58	1522.34	1264.72	1310.18	1504.85	1671.32
200051_at	970.93	685.23	873.22	744.44	1295.89	1157.26	878.84	1126.13	1027.76	827.28	1355.24	950.98	1385.12	1603.61
200052_s_at	1339.25	1535.5	1539.44	1671.01	1244.56	1803.9	1231.6	865.47	1558.29	1540.63	1160.98	1287.62	1110.76	1377.74
200053_at	4021.69	6687.69	7870.94	8779.79	6508.73	7576.68	8034.33	8785.63	5951.87	7179.83	7021.76	5065.75	7510.63	5880.67
200054_at	466.93	662.24	483.53	495.85	632.13	402.83	412.46	803.66	562.95	467.57	369.09	642.55	1010.85	561.15
200055_at	2858.2	3344.34	2886.99	3539.31	4766.86	3227.45	2612.1	4749.43	5258.3	4551.67	3353.11	2839.3	3506.18	3630.41
200056_s_at	1517.46	1300.68	1277.5	1020.01	646.35	1114.87	612.63	659.74	511.21	741.82	668.1	775.88	697.5	718.62
200057_s_at	4337.62	4300.99	3971.51	3585.11	4153.13	5304.82	5213.61	3732.36	6045.74	5427.21	4936.47	5280.83	4346.42	5213.33
200058_s_at	2484.14	2141.1	2040.07	1652.79	1921.17	3433.93	2016.99	2564.91	2149.08	1768.49	1946.62	2382.63	1816.95	2053.99
200059_s_at	8551.17	8777.72	11815.31	9540.32	8023.59	10487.66	9055.27	6442.35	13444.82	8102.31	8659.95	15033.02	8363.13	9171.49
200060_s_at	4454.95	4067.59	5270.55	4181.97	4413.72	5497.53	3552.36	4872.89	3349.75	4128.78	4376.9	3675.66	4863.41	3804.01
200061_s_at	22678.89	30803.53	27735.03	26780.76	31532.61	26138.46	22639.33	47448.35	24648.15	26490.16	38865.87	43169.56	36175.44	43592.37
200062_s_at	29915.18	30951.64	28746.87	32365.84	38969.95	35025.83	24857.59	50527.86	34709.44	32243.11	48710.74	43782.06	45152.6	48952.88
200063_s_at	8445.42	9754.47	11842.01	8347.85	9446.47	9245.15	8376.85	9208.11	9032.58	8985.28	8049.51	10033.02	9512.38	6623.75
200064_at	11742.36	13113.5	13735.68	15560.59	10913.8	13649.79	12750.89	14597.27	16392.48	16549.36	15000.67	16763.92	15471.49	13668.25
200065_s_at	6972.59	8724.28	7721.63	8072.9	4775.52	8520.73	7663.89	7102.49	6270.43	7677.37	5933.5	6261.61	6876.85	8024.22
200066_at	1700.92	1468.7	1293.23	1158.2	1091.11	2036.74	1688.28	1750.97	1801.8	2684.37	2810.27	3422.31	2030.69	1929.07
200067_x_at	8164.24	8471.81	8795.56	8564.27	7796.15	7522.54	8545.24	6513.4	6224.01	6804.36	7437.52	5593.68	6955.54	7258.25
200068_s_at	3298.81	3766.36	4040.91	3262.68	3727.79	3908.26	4821.75	3518.95	7597.47	5519.94	5296.48	7600.33	3830.8	5346.58
200069_at	480.62	243.27	306.87	399.42	434.85	229.32	346.66	210.44	226.41	249.93	469.87	321.74	273.64	293.94
200070_at	934.63	1081.66	1024.39	1126.55	1180.96	1141.26	863	820.11	779.6	1306.3	882.73	526.39	1171.61	421.49
200071_at	1539.04	1309.76	1623.48	1404.32	1024.5	1172.41	1304.09	756.3	723.75	774.36	762.8	685.37	1095.83	905.62
200072_s_at	1199.72	1358.24	1244.86	1911.9	1749.38	1660.84	1658.93	2520.08	2381.21	1697.85	1927.32	3367.95	1810.48	1423.18
200073_s_at	1537.35	1309.33	1345.28	1502.07	1023.38	1668.27	904.16	991.47	1208.89	1205.43	1266.09	2437.55	1189.61	1129.31
200074_s_at	7837.69	9965.13	9537.74	9470.49	7548.47	9033.6	7568.03	11332.8	7282.21	5290.02	8579.79	7655.81	11148.27	7858.66
200075_s_at	794.51	1076.65	895.33	1182.82	1193.98	813.33	815.72	1009.56	1997.81	1247.87	1434.61	1537.2	728.32	1043.83
200076_s_at	1077.93	1089.48	721.99	1176.29	844.92	1077.57	1335.63	2832.53	2059.91	2319.35	2717.52	1420.27	2435.67	1992.13
200077_s_at	18845.75	20183.28	18739.79	20958.3	17891.69	16408.25	13133.68	22065.99	19054.03	15894.92	23306.46	24675.79	22757.69	23970.71
200078_s_at	1770.41	2216.27	2210.89	3575.6	1903.82	1793.54	1838.75	2099.89	2526.61	2374.54	2762.61	2694.94	2143.02	2230.35
200079_s_at	4817.71	5563.8	5599.27	5715.89	5214.8	5275.97	5781.45	5246.31	4257.59	5120.03	3474.97	4740	5456.3	4398.81
200080_s_at	10669.91	8608.79	11487.31	8427.93	8959.61	10836.37	7583.39	6037.09	9524.18	9465.75	6841.59	11247.9	9329.98	10186.2
200081_s_at	14548.65	16211.76	16031.14	21029.04	14399.78	17092.71	12605.45	30879.22	23189.92	19274.81	24800	25378.71	20645.39	25301.98
200082_s_at	9591.91	11661	11266.04	12315.57	10285.73	9808.61	8584.05	17917.48	15451.19	11561.65	14616.15	16910.66	9118.51	14147.12
200083_at	2791.11	3070.05	2902.68	2613.12	2779.4	3295.11	2589.32	2257.64	2807.79	2598.31	1669.61	2767.44	1916.05	2603.21
200084_at	3404.78	3070.14	3603.5	2865.63	2940.24	2942.54	3437.25	1346.46	2423.56	2581.17	2821.72	3239.35	3328.12	3114.1
200085_s_at	2841.49	3600.65	3255.26	6738.09	5834.58	4430.94	2888.77	8340.67	3931.98	3083.15	5168.65	3447.24	5648.92	5399.38
200086_s_at	11225.22	13289.91	13906.96	11108.42	10509.29	7519.75	7895.64	14543.48	10245.81	12657.9	16325.96	7810.36	11976.69	12820.71
200087_s_at	4342.41	5349.49	4691.47	5665.73	2973.71	5105.91	4247.51	3025.23	4522.02	4665.75	5202.2	6024.1	4524.85	5476.88
200088_x_at	11297.29	15923.92	14506.54	24444.22	21983.92	14845.51	14549.23	48824.27	27596.64	20108.84	29169.15	27543.83	21481.13	25681.01
200089_s_at	12745.45	12838.44	13258.62	15172.48	14826.93	14156.17	9759.8	16058.67	11703.23	13009.89	14336.69	15347.53	16344.32	15706.1
200090_at	3797.15	3265.91	3887.92	4274.27	4018.36	4455.61	3798.88	4537.93	4426.44	3770.77	3148.57	4183.08	4728.34	3626.54
200091_s_at	16335.53	15814	16055.86	17427.57	17058.15	15979.09	10185.38	17079.36	9184.14	13137	11829.92	12452.88	14107.62	17211.37
200092_s_at	15963.26	19546.49	16523.64	24795.81	21818.62	21710.57	12367.95	28734.73	19563.2	17274.17	23959.37	22265.11	23161.59	25103.77
200093_s_at	6709.67	5621.37	4757.69	7383.07	3664.29	5420.19	4590.87	8440.41	5960.73	6786.38	5655.54	6655.87	5416.25	5614.74
200094_s_at	14504.99	18643.43	22301.37	21593.71	13646.59	17299.01	15915.83	21646.99	18183.08	19434.73	21287.98	13900.09	23658.58	27235.25
200095_x_at	25933.44	26191.67	21797.11	35437.22	27951.75	30172.77	23202.87	60655.81	39057.28	27334.52	46138.16	50823.89	39275.86	41825.51
200096_s_at	3246.53	1796.8	2830.21	2517.51	2067.17	2739.12	3665.73	1884.5	2430.1	2416.86	1836.8	2198.85	2297.47	1632.83
200097_s_at	2881.78	4313.39	4886.26	2958.42	2733.8	5344.45	3666.35	2791.43	3271.5	4481.81	2729.41	3206.98	2633.98	3483.79
200098_s_at	4333.83	4689.06	3980.14	4222.86	4524.03	3525.31	2943.17	5078.32	3439.27	2657.21	4867.25	4443.61	3991	4313.9
200099_s_at	23034.3	26243.4	22388.35	26340.9	17202.5	25872.59	14348.83	39072.62	24380.38	22165.2	30005.46	34995.7	18898.75	28765.02
200593_s_at	1323.39	1725.77	1956.31	1896.54	1678.72	1684.76	2767.41	2406.48	2567	1781.74	3713.11	2493.98	2506.38	3745.47
200594_x_at	3445.52	4131.98	4956.69	3224.14	3745.67	4860.46	6579.16	6454.71	5687.02	5114.17	4487.21	5542.58	5064.72	4245.31
200595_s_at	3265.29	3373.91	3922.79	2694.21	2186.21	2730.41	3152.61	2686.24	2679.15	2997.71	2307.7	2808.18	3231.8	2222.23
200596_s_at	685.95	1007.88	1130.49	582.38	110.01	552.83	869.61	1387.98	1193.62	678.86	1198.26	1389.24	1016.95	699.14
200597_at	689.57	649.32	917.62	929.22	755.01	1027.02	1117.6	857.36	748.42	672.68	652.06	784.44	792.72	758.01
200598_s_at	1215.78	875.32	1260.22	763.38	767.32	1002.87	1520.4	659.41	1536.2	963.68	1200.89	1772.02	985.98	749.75
200599_s_at	1601.64	1386.57	2096.85	2076.18	1443.76	1238.98	1623.49	912.78	4508.75	2012.49	1878.01	4159.74	1616.44	2042.15
200600_at	1627.74	1399.33	1689.91	971.35	1734.1	2062.63	2295.82	995.9	2444.23	1994.8	1877.8	3553.86	1801.36	2322.02
200601_at	762.69	868.33	512.61	1146.12	1099.67	1315.14	1301.79	1388.14	1486.49	1825.31	1561.02	2420.83	1751.26	2386.39
200602_at	1264.38	679.59	884.67	535.4	1319.6	1076.2	588.61	450.31	754.52	901.82	752.35	1436.49	716.55	1216.17
200603_at	4717.08	4645.83	5928.22	4597.15	3298.73	6507.77	4407.9	3037.93	3691.88	4017.03	2943.83	6993.46	5748.58	3418.82
200604_s_at	1606.35	2188.2	2159	1981.36	732.44	1750.39	2397.74	2142.37	2010.34	1752.08	2727.2	2908.61	1626.1	1674.41
200605_s_at	5038.28	7291.38	8143.99	5482.37	2670.62	7107.51	5030.8	2383.5	5418.26	3851.88	3471.16	6425.27	4310.24	3569.71
200606_at	188.41	182.11	184.87	239.71	461.78	305.5	307.54	174.01	182.74	193.68	312.24	316.25	233.8	178.41
200607_s_at	1572.96	1910.89	2211.55	1916.48	1509.59	2548.69	2343.85	896.44	1219.45	747.83	1404.92	996.12	1944.77	1295.86
200608_s_at	1981.38	2279.98	2359.63	1615.01	1996.95	2341.18	1570.06	982.32	905.2	1343.61	823.79	1177.66	2015.41	1186.9
200609_s_at	2010.89	1773.98	1389.76	1905.75	2006.83	3003.51	2214.3	1563.15	2919.7	2417.84	2124.92	3608.06	1727.18	2442.72
200610_s_at	3560.29	4508.35	3477.39	5418.18	2390.69	4140.8	4995.68	3579.8	4747.74	4294.34	4073.38	4716.72	5869.19	3587.24
200611_s_at	1684.11	1791.64	1367.38	2409.01	1798.52	2147.64	1897.72	2148.43	3761.89	2545.16	3317.81	3817.82	1344.23	2833.73
200612_s_at	1560.27	1907.54	1769.07	1199.97	1328.92	917.26	1671.45	268.99	689.09	565.15	761.32	1100.09	1176.76	1493.71
200613_at	1746.38	1400.21	1342.25	2106.03	1163.19	1995.14	1458.75	1531.65	2793.88	1891.22	1535.57	2913.93	1512.18	2715.84
200614_at	3581.54	3459.62	3594.1	4761.67	5204.78	4038.43	3992.77	3699.09	6348.53	4233.56	4545.66	10055.14	4049.32	4924.87
200615_s_at	2508.02	2503.36	2315.4	2003.34	1222.26	1615.07	2403.29	1291	1546.88	1449.71	1285.4	1850.31	1692.55	1390.15
200616_s_at	3397.72	1680.97	927.17	465.79	396.6	832.07	1255.48	1055.42	950.7	1158.16	343.13	331.72	261.38	261.93
200617_at	3456.17	2731.59	2168.54	2701.88	2213.17	2322.31	2532.5	2659.03	1690.45	2517.87	2732.35	2553.65	3437.9	2644.65
200618_at	1639.28	1111.08	976.53	1122.84	1787.12	2433.81	1631.45	1232.22	2357.27	2704.7	2322.5	2218.89	1819.99	2769.56
200619_at	334.51	479.29	460.78	137.04	135.76	673.98	178.53	149.82	1102.51	309.31	934.19	1200.33	900.25	623.48
200620_at	4338.59	4504.78	3894.87	2626.01	3283.89	3904.26	4614.88	4667.09	4023.3	3530.19	4644.72	4260.85	2938.86	2958.6
200621_at	1165.95	1040.04	1372.04	1586.98	2866.66	2454.39	1468.96	2142.78	2030.74	1715.77	2168.36	2991.67	2010.14	3087.93
200622_x_at	2416.43	2507.63	2497.6	2461.18	2176.74	1577.89	2517.6	1558.8	1914.6	1614.52	2126.39	1832.4	2142.08	1960.86
200623_s_at	2224.6	1540.32	1917.2	3659.67	1934.51	2384.62	1744.43	861.31	2316.66	1699.07	1041.38	1453.39	1817.18	2221.47
200624_s_at	4512.7	4358.97	5392.21	4519.26	2606.11	4380.1	4817.24	4765.09	5249.2	3238.16	2968.18	4588.63	5130.96	3361.35
200625_s_at	1195.41	694.62	731.59	554.61	172.74	1632.88	900.44	802.24	2286.26	1670.76	1665.48	4137.59	1114.88	2164.01
200626_s_at	1277.99	1439.14	1605.08	2274.81	1127.26	1724.46	1513.72	682.71	1671.49	1726.05	970.4	1596.63	799.35	1608.81
200627_at	4976.34	4668.74	5758.46	7041.19	4486.32	5802.05	5514.25	3270.65	4987.75	4975.85	4640.61	4188.65	6600.94	4869.48
200628_s_at	1098.31	1405.48	1110.74	944.8	1330.69	847.44	1004.1	334.67	1137.11	972.92	1643.77	987.44	1202.14	1095.06
200629_at	1586.07	1291.26	1135.35	752.48	2175.94	1232.14	1768.76	1415.5	1096.99	2075.26	1899.61	1438.5	1624.35	1823.84
200630_x_at	5929.17	5135.84	6358.59	3550.64	4135.2	6889.35	7912.47	6362.29	6909.15	6845.64	8175.64	8767.58	7812.3	6717.12
200631_s_at	4122.53	3387.48	3652.78	3148.36	2392.06	4241.16	4136.25	3454.97	3877.07	3219.24	2798.4	4026.53	2109.39	2696.19
200632_s_at	897.86	728.8	910.92	1226.99	2212.26	1458.65	1559.22	1849.52	2207.96	1974.9	1533.19	1810.76	1226.25	1627.73
200633_at	34123.19	36148.56	36737.74	30968.61	41602.05	35364.8	33666.71	30123.17	30609.52	30697.55	54363.76	38445.2	49965.13	49350.38
200634_at	2730.79	2866.94	2490.39	2850.99	2312.37	3025.71	2350.21	3264.29	6407.98	4784.64	6434.11	5595.7	3388.99	3814.71
200635_s_at	138.17	63.22	39.34	55.33	162.67	194.27	153.75	107.79	228.51	238.07	204.68	405.37	301.8	263.26
200636_s_at	235.16	197.18	143.1	192.16	285.78	291.32	408.95	373.83	375.38	272.42	60.45	649.96	220.62	444.81
200637_s_at	54.34	28.2	55.68	38.02	197.03	50.52	348.84	212.6	34.86	63.94	149.29	282.84	33.71	19.13
200638_s_at	1151.92	1412.83	1641.34	1376.47	836.4	1274.63	1617.02	624.11	2187.82	876.42	1284.53	1780.56	1032.04	1137.84
200639_s_at	1462	1597.15	2224.74	1147.68	1598.83	2338.75	2999.91	1405.22	3061.3	3244.46	1551.06	2482.7	1799.99	1726.97
200640_at	1901.18	2385.56	2937.03	2687.66	3816.14	2816.28	3318.44	1872.54	4122.59	3173.62	2815.28	2591.78	1886.89	2591.7
200641_s_at	1777.45	2150.05	2250.87	1744.66	1549.81	1520.34	2178.75	788.84	2263.5	1277.45	2070.77	1739.24	1319.29	1470.13
200642_at	12451.67	12838.62	9625.24	12664.44	13133.84	10640.49	10102.93	9761.01	10471.25	11480.11	9835.81	9126.25	11456.35	10050.5
200643_at	2788.98	3220.01	3383.09	3013.78	1946.51	3561.32	2014.07	5629.07	2661.76	3649.64	2872.17	3035.93	3779.41	4303.78
200644_at	789.4	923.49	971.78	692.42	1122.3	1101.37	742.12	725.52	1447.67	988.1	1232.24	1401.52	1158.46	1252.9
200645_at	10599.49	12503.32	12796.16	11826.48	11149.33	13135.42	13467.68	11173.32	11429.98	12058.44	8897.78	6168.91	7732.57	9726.15
200646_s_at	766.49	856.55	861.77	939.76	349.45	802.27	635.08	554.28	865.48	903.22	615.47	524.14	771.29	1056.7
200647_x_at	5735.75	7696.39	4626.61	6232.26	6452.32	4297.59	4364.86	18801.55	5379.05	4632.33	4181.23	4800.7	5766.93	3508.29
200648_s_at	5551.28	2174.37	5153.12	2322.65	1341.83	5761.33	8636.86	4903.46	1740.79	1767.77	849.4	1041.99	3387.48	1595.79
200649_at	1271.71	2012.47	1784.81	2284.71	1623.03	1613.68	1334.97	1756.27	2312.82	2200.52	1792.63	1324.26	2273.4	2756.27
200650_s_at	29939.85	43958.99	33346.32	31479.57	30812.28	24706.86	25383.2	43993.17	35597.96	33357.88	54606.84	45862.61	35003.53	58155.81
200651_at	18167.9	14865.88	15740.47	25459.1	14239.15	19214.71	15590.71	25433.49	21786.05	19313.4	25667.06	21810.59	17436.78	25806.72
200652_at	1491.61	1619.07	1528.77	2346.87	2845.19	1982.78	1658.88	2192.37	2526.76	1561.16	3492.95	3282	2006.28	2603.19
200653_s_at	5694.36	4413.3	3400.93	7385.1	4615.91	5627	3562.63	3547.22	4943.65	2932.31	5487.02	5313.02	7449.72	5592.09
200654_at	4402.44	4690.93	4524.14	7495.7	3605.47	6831.17	5898.05	5683.85	8203.01	5056.84	4435.71	8189.17	3526	5448.97
200655_s_at	6551.33	5095.85	4081.64	13620.35	8249.35	4690.61	4499.78	5724.28	6414.6	4177.36	6347.73	4971.64	13296.57	6547.35
200656_s_at	2012.9	1843.28	2178.42	2458.9	1009.81	2909.74	2291.91	2407.67	1776.86	1835.41	1833.59	1992.67	1978.53	2281.38
200657_at	1667.02	1599.13	1521.28	1588.96	1975.94	2008.7	1608.72	2717.09	4378.66	2228.16	2928	3818.83	1408.41	2367.91
200658_s_at	1443.7	1206.65	1527.25	1842.07	530.06	1211.43	1051.46	1283.18	1610.18	1427.41	1718.53	1608.66	1079.78	1332.8
200659_s_at	890.25	1153.39	1232.16	1671.43	375.02	1446.26	1159.11	1106.78	1162.36	1545.56	1270.01	902.56	1019.14	1779.49
200660_at	564.63	376.59	244.24	165.07	815.52	753.02	576.14	585.5	3908.14	1726.3	1947.05	5387.74	1136.3	1675.17
200661_at	401.05	773.5	948.09	450.74	280.39	741.97	534.97	1252.04	1808.13	963.08	850.24	1654.1	415.35	1099.85
200662_s_at	2438.21	2616.62	2914.69	2947.08	1334.47	2836.93	2302.77	2015.25	2296.67	1968.02	2067.7	2593.74	1922.21	2311.62
200663_at	10115.27	10933.18	10038.61	15198.72	12503.89	10242.61	9360.72	16608.76	22579.2	17051.83	14820.34	27716.03	11711.74	12659.68
200664_s_at	722.64	569.07	571.24	823.54	290.04	770.84	856.43	704.73	779.54	798.89	1027.85	914.64	742.33	893.7
200665_s_at	6827.21	5718.67	3351.18	4194.94	2929.4	5134.38	7034.75	2076.23	13035.71	7380.96	12549.35	18992.35	4384.56	15873.39
200666_s_at	1069.86	1582.96	1275.26	1622.38	1414.91	1077.04	1382.37	846.15	1311.13	1564.69	1539.51	1495.49	1431.31	1205.27
200667_at	3795.57	4250.14	4073.18	2700.34	2431.99	3031.87	2823.31	2518.98	3044.39	3239.07	2384.53	3156.98	3249.97	2690.47
200668_s_at	5270.27	8189.7	7158.42	6405.91	3566.7	4606.7	4691.48	3039.64	6777.9	5461.89	3636.76	5441.43	4712.76	4638
200669_s_at	5274.5	4676.74	4385.03	3604.84	1996.54	3345.15	4641.01	1481.97	3660.97	3119.14	3412.56	2876.91	2718.5	3094.01
200670_at	983.95	904.61	902.21	1043.33	854.44	1257.9	996.47	748.72	1293.27	1282.88	941.53	1755.98	1260.41	1146.84
200671_s_at	418.56	582.16	424.06	169.84	121.66	557.94	289.4	147.82	619.12	411.02	752.58	440.86	481.76	606.18
200672_x_at	1527.17	1290.96	1692.51	1683.78	1057.59	1105.69	1872.36	986.98	1647.84	1210.09	2289.9	1344.72	1264.26	2230.4
200673_at	5475.46	5702.67	6214.58	5483.56	5407.03	6205.71	4861.08	2937.82	6912.23	5924.37	8309.87	11699.34	6099.65	6961.84
200674_s_at	26073.65	29780.95	26938.27	25472.42	27646.08	31969.62	26593.71	51031.09	33463.87	27987.42	42208.95	39236.72	39800.75	48635.72
200675_at	3258.55	3178.86	2771.38	3160.69	5616.33	5039.08	3390.5	2999.2	6465.4	4708.71	3132.4	6036.32	3727.4	4390.57
200676_s_at	643.48	579.01	469.9	607.35	447.23	812.48	878.99	638.85	508.65	849.71	748.42	652.78	584.3	873.93
200677_at	1913.48	2714.66	2381.59	1851.73	2208.65	2284.84	2217.83	2066.17	4162.93	2851.54	2685.96	3828.27	2915.02	2518.75
200678_x_at	1790.45	1674.46	1671.98	1350.83	1987.1	2015.43	2021.67	2133	3545.39	2899.72	3460.78	3583.35	2409.29	3236.35
200679_x_at	3034	2411.41	2336.26	2568.61	931.84	2353.76	2875.79	2051.97	2664.5	2053.61	2647.14	2614.89	1757.39	2291.18
200680_x_at	10636.35	9009.74	11365.51	13287.44	7338.98	9248.58	8479.37	12300.32	12459.96	12692.14	12332.33	10568.61	8885	8873.82
200681_at	6749.67	7246.45	7372.83	7358.71	3023.3	4872.54	5403.14	3544.9	4556.2	4098.86	4254.52	4184.33	4313.67	4242.12
200682_s_at	4239.96	3634.48	3142.96	3058.62	2439.62	3531.72	3073.16	2733.75	2847.93	2219.74	3243.99	4054.7	3180.64	2962.59
200683_s_at	1478.06	1247.56	1099.89	1687.2	430.38	1222.65	1299.71	1114.81	1706.37	1188.41	1631.15	1278.37	911.8	1562.05
200684_s_at	918.79	1015.63	868.48	913.32	829.63	1151.26	1258.61	649.62	803.97	1192.18	777.25	619.9	920.84	1183.42
200685_at	241.85	491.94	396.73	261.57	380.71	217.43	280.12	323.33	281.01	505.47	567.18	294.11	207.32	337.75
200686_s_at	2039.14	2774.69	2948.24	1593.45	1485.59	2057.85	2402.94	2237.01	1635.94	1603.96	1745.33	1609.82	1361.18	1276.72
200687_s_at	621.77	757.53	868.96	642.1	620.3	1159.94	523.42	723.07	771.9	822.8	353.01	731.31	302.4	665.65
200688_at	337.24	318.09	346.62	421.07	388.71	318.53	394.08	612.39	342.19	288.39	450.87	422.49	550.66	467.43
200689_x_at	29440.78	41887.31	36801.74	29177.01	38993.99	27004.82	26040.56	50191.1	32977.53	29668.18	50309.89	41985	49821.79	55157.09
200690_at	1726.68	2340.84	2790.48	2275.13	1575.84	2371.22	2490	1172.38	879.06	2235.27	1451.19	872.72	1452.23	1477.6
200691_s_at	4820.71	7077.82	6655.89	4915.24	3637.95	5446.34	4993.29	3433.21	3985.57	6587.11	4001.49	2345.74	5316.04	4451.79
200692_s_at	2261.26	3080.67	3059.49	2335.98	1126	2244.17	2526.75	1694.45	2953.05	2983.23	1718.55	2280.55	2479.23	1983.88
200693_at	2489.65	2377.8	2323.56	2059.96	2332.13	2438.47	3327.12	1184.4	3875	2542.62	3054.06	3979.17	2505.6	2864.18
200694_s_at	2500.46	2643.86	3081.6	2220.99	3579.9	2680.19	2119.64	1978.43	2226.72	3310.77	1767	2493.28	2975.14	2648.75
200695_at	2029.62	3129.16	2485.58	3082.95	1314.13	2568.07	2968.27	3835.21	3408.69	3342.99	3773.61	3356.57	3964.37	3567.56
200696_s_at	5905.29	6102.69	5696.64	8439.81	15017.1	11498.22	10563.43	8269.38	18668.11	17929.62	13133.61	12052.92	8533.87	11808.61
200697_at	3959.47	5473.26	5391.75	4387.56	3796.46	2712.64	2449.72	5917.17	3166.75	3413.77	3751	2913.51	3660.17	3389.86
200698_at	1736.2	1870.78	2135.1	1207.58	2049.39	1904.72	1875.43	1127.94	2404.59	2107.99	2003.51	2114.67	1602.34	2021.22
200699_at	866.91	637.59	817.89	1285.13	1342.28	1028.2	913.42	788.9	2345.19	1051.96	1067.23	1453.62	916	1065
200700_s_at	2366.35	2193.54	2127.34	2055.03	2550.75	1892.71	1677.37	2897.13	3121.74	2290	3355.98	3604.08	2496.16	4075.27
200701_at	1461.31	1706.64	1526.79	2845.5	3092.49	1941.31	1728.97	2248.36	7075.29	3421.39	3866.53	5698.17	1808.81	4011.7
200702_s_at	968.32	488.93	558.3	121.18	408.72	511.61	738.86	724.53	548.52	532.75	271.42	43.04	116.43	87.97
200703_at	1467.51	2051.85	802.29	3078.98	3081.26	2532.52	1630.05	3107.52	4481.48	2865.58	2962.89	5149.78	1991.69	2085.19
200704_at	1350.86	1078.57	848.56	1269.58	1636.18	547.23	1448.41	1092.01	1846.05	1866.93	1334.85	2188.74	1194.76	1806.94
200705_s_at	14835.78	13580.08	16949.13	18594.27	13713.78	16635.7	13678.63	16108.06	11254.13	11143.72	13746.31	13678.77	20539.35	12772.99
200706_s_at	822.94	743.13	532.75	660.07	745.81	864.65	1163.52	291.46	1342.95	1357.47	1129.23	2032.55	555.59	950.64
200707_at	530.21	458.71	371.96	585.67	68.65	844.4	503.72	1054.49	854.04	406.43	725.18	608.59	314.51	716.2
200708_at	13884.01	16635.11	16243.1	12044.47	6374.58	10096.73	12864.3	7461.98	6804.05	11329.24	9042.42	4334.12	9052.64	8030.46
200709_at	4257.17	2901.19	3800.65	4329.79	4132	3491.04	4369.13	2755.51	4774.85	3301.12	3973.29	4459.07	3609.95	4967.1
200710_at	7689.66	9979.1	10953.09	9586.1	9788.89	7953.25	9422.65	9164.26	11663.53	13630.97	10499.39	6272.82	7379.96	7209.32
200711_s_at	6230.27	5169.95	5178.51	7317.69	7652.17	5499.42	5702	5431.87	4807.27	6950.22	5541.32	4656.16	5356.04	5620.91
200712_s_at	602.45	635.49	619.92	850.43	852.01	617.84	760.25	373.27	814.31	668.92	879.51	909.02	656.91	749.94
200713_s_at	1548.49	1394.26	1021.96	1565.38	873.44	1605.26	1853.66	1116.85	3014.73	1429.59	1929.47	3831.83	1573.04	1582.6
200714_x_at	2213.75	3116.45	2641.83	2066.93	3487.8	2323.84	2687.97	2869.25	3673.73	3291.14	2519.58	3392.16	3152.71	3145.02
200715_x_at	4190.6	5185.27	5388.87	10925.34	8182.75	5234.22	4851.09	13708.51	14006.37	7034.69	10522.77	10439.86	6638.63	9422.94
200716_x_at	31962.09	33459.18	33107.97	35676.26	38600.99	37256.88	30500.59	48684.34	30126.1	32131.64	51409.84	46735.88	43795.76	60178.54
200717_x_at	34444.25	37171.15	37846.01	39057.79	37447.48	34853.07	36242.97	52443.72	39064.09	32057.3	59943.13	62813	47186.29	39878.54
200718_s_at	17510.31	21343.16	18448	22755.26	18833.53	18478.65	15693.24	12002.65	11555.69	17377.7	15516.58	16088.13	12210.36	17031.26
200719_at	2000.09	1670.74	2049.08	1549.98	2297.19	1965.21	1490.76	1409.27	711.57	1137.72	785.57	778.54	1563.99	1316.07
200720_s_at	1247.34	1834.87	1733.93	1834.12	1051.64	1176.14	1433.3	2408.07	1692.92	1153.97	1654.83	1755.13	1987.22	1723.55
200721_s_at	1536.75	1939.75	1710.09	2194.76	2042.93	1577.57	1431.53	2152.86	2352.77	2257	1646.65	1413.2	1758.08	1388.16
200722_s_at	1380.34	1198.69	1202.08	1216.69	1149.37	1139.82	1684.94	828.9	1635.8	1146.62	1341.19	1138	1225.9	1141.83
200723_s_at	3089.15	3560.5	2392.24	3389.73	1536.34	3360.19	1832.21	1311.01	3270.74	1772.07	2342.97	2754.97	1457.12	1964.91
200724_at	615.01	629.49	445.46	402.71	497.66	424.67	804.92	210.81	370.84	183.78	612.11	228.66	283.01	565.33
200725_x_at	21581.27	25390.76	22981.32	28652.68	22336.03	23405.55	20771.97	39933.21	23992.47	22929.61	37665.34	45112.1	34564	43405.43
200726_at	8520.19	8568.21	8192.75	5576.94	5112.79	4308	4212.31	4760.93	4724.89	4552.51	6125.89	4007.01	3789.37	4574.21
200727_s_at	1200.36	1180.36	1260.25	661.28	949.54	832.78	1213.68	730.27	617.05	808.9	1350.72	898.02	930.94	801.03
200728_at	1815.5	1746.38	1741.51	2101.83	1121.57	2160.24	1605.67	1475.27	2665.79	1826.69	1732.73	1966.65	1328.72	1892.95
200729_s_at	1452.09	1504.96	1579.51	987.11	627.81	937.87	1675.65	519.3	1250.03	602.19	980.92	1368.98	863.88	868.09
200730_s_at	4493.96	6631.88	8792.09	5106.45	2289.86	1816.13	3952.89	1561.21	1739.55	800.95	3197	1372.24	3584.73	2863.55
200731_s_at	5476.03	8566.8	9319	5499.95	3638.67	3387.71	5420.39	2697.92	2878.84	2578.39	3111.04	1984.19	5791.96	3396
200732_s_at	6740.59	12002.81	11082.37	9832.25	5334.68	5562.93	5028.02	5480.83	4237.05	4440.47	3528.87	3571.72	8651.56	4934.25
200733_s_at	2682.1	3301	4054.75	2584.98	2096.45	1210.29	1538.57	1636.34	1397.58	1451.15	1250.24	812.61	2621.05	2130
200734_s_at	838.42	972.98	816.23	1088.54	1714.58	984.27	906.82	936.64	1148.96	1044.01	1116.38	1396.6	910.68	1234.63
200735_x_at	7664.64	9978.76	11210.54	8919.98	13712.04	12101.59	10023.94	12169.36	17681.54	16124.22	13914.8	21128.47	10777.36	13530.73
200736_s_at	2605.77	4474.21	2640.08	3723.25	1922.35	2413.16	1547.66	3298.04	5092.61	3928.78	4049.9	3524.3	3524.22	3819.88
200737_at	2816.32	4116.61	3094.24	4034.56	1262.65	2162.41	2019.07	1858.84	2675.19	1576.16	4378.73	2891.02	2552.66	3126.25
200738_s_at	15455.21	17857.72	15101.75	16483.84	8158.79	10728.35	10559.84	12856.66	12045.12	9857.79	14808.88	12309.45	16664.92	19023.28
200739_s_at	1232.26	1002.02	1134.48	1633.02	761.18	902.87	1057.27	1231.44	1239.33	1301.52	1148.15	871.86	849.07	854.52
200740_s_at	3973.4	4239.3	4048.96	5210.38	3001.25	3585.18	3119.16	3061.15	3295.27	3347.86	3082.9	3663.28	2244.82	3161.33
200741_s_at	25148.59	30531.19	32072.83	28027.65	42134.43	28072.45	23222.29	49596.78	30607.01	28307.49	45047.91	38755.97	48369.55	40003.13
200742_s_at	1156.41	1374.19	1385.68	893.77	1339.74	1082.87	1467.05	781.94	2198.2	1456.1	1014.63	1942.81	836.27	1541.23
200743_s_at	1604.38	1312.15	1596.07	1125.45	1492.61	1390.4	1399.95	1697.91	2359.11	2025.56	1990.91	2412.66	999.26	1785.65
200744_s_at	1087.45	709.62	658.18	564.72	604.04	1063.7	1567.71	476.6	1446.96	813.72	1195.12	1143.87	564.52	709.89
200745_s_at	3266.79	2141.96	1830.91	1331.83	949.28	2903.96	3514.65	969.3	2116.81	1685.76	2105.67	2030.54	1222.07	1584.13
200746_s_at	1712.97	1552.88	1440.25	1702.12	1874.22	2266.53	2239.21	1565.21	2782.48	2162.31	2360.28	3613.5	1833.52	2681.7
200747_s_at	540.93	632.01	994.44	1210.92	1029.78	1724.23	1124.49	1360.27	1146.22	762.35	1167.85	1312.84	1301.13	2026.91
200748_s_at	15992.7	16532.4	12785.88	11855.68	9656.39	15671.89	12326.28	22357.6	22551.13	13987.03	22200.41	19155.31	20706.3	19851.16
200749_at	1124.26	1164.23	1314.42	1477.01	400.49	1364.69	1003.67	1033.61	1254.08	1025.33	1021.37	1513.77	1035.64	955.39
200750_s_at	3499.17	4009.51	3441.68	3679.03	2309.54	3888.23	3253.5	3639.69	5363.6	4770.51	4340.44	6106.7	3140.65	4239.65
200751_s_at	832.64	1057.09	1212.41	1404.99	519.84	1200.99	888.55	904.73	965.83	921.16	957.55	1365.69	857.1	869.58
200752_s_at	684.56	805.58	846.55	903.81	799	1171.23	1025.27	2378.03	1734.87	1961.99	1079.75	1274.85	1343.94	1587.64
200753_x_at	1538.99	1352.21	2395.1	1465.87	1480.94	1329.08	1333.51	899.23	1064.79	1282.54	1558.36	1592.63	1009.15	1085.46
200754_x_at	3449.07	3330.17	4124.66	5395.16	2899.31	4746	4039.79	5054.96	7176.64	5019.78	6422.43	8726.37	2707.22	3120.85
200755_s_at	473.89	728.66	860.73	682.9	136.58	747.68	705.69	182.52	859.54	252.28	350.12	756.05	131.39	508.28
200756_x_at	674.71	923.89	960.62	810.78	1227.43	477.87	578.54	328.69	540.23	494.73	626.87	829.3	390.31	549.83
200757_s_at	2091.69	2556.31	2465.57	1584.88	1913.57	1971.84	2347.43	1791.67	3670.71	2509.12	3391.61	2928.5	1889.6	2411.8
200758_s_at	14097.05	12863.2	12885.81	14688.22	10133.65	12784.71	12711.15	25731.91	18510.46	18298.44	13309.52	15155.45	20230.35	15757.34
200759_x_at	17755.4	17971.36	17422.06	15718.1	18101.96	15493.32	16173.67	29271.96	18354.31	21872.65	15465.37	14818.78	21268.47	16889.02
200760_s_at	5117.53	4889.75	3734.83	5447.75	2354.8	3923.88	4803.19	3953.82	7383.08	3315.82	5497.99	8350.31	4672.84	4095.09
200761_s_at	7841.82	7885.01	6169.08	9156.18	7100.44	7416.89	6003.43	6583.99	7193.85	5454.73	9075.71	11776.23	11991.06	7008.34
200762_at	1642.06	1684.67	1910.76	762.29	2369.11	2536.44	1884.99	1227.13	3167.58	2700.78	2920.1	3332.92	2651.1	3252.78
200763_s_at	29895.83	45060.13	37618.41	32588.69	43851.24	31324.99	22867.86	49241.94	32712.71	30001.76	46909.73	48600.78	51407.41	53311.81
200764_s_at	1077.33	956.35	1182.95	1469.26	1311.07	1273.12	1552.94	1779.42	2623.73	2789.57	1768.47	2180.08	2199.39	1589.09
200765_x_at	1719.52	1431.43	1154.11	1526.43	1461.6	2151.33	1036.27	1368.63	3189.79	1884.77	1644.99	3613.23	1260.6	1790.33
200766_at	703.34	803.1	1038.91	1057.92	485.99	875.74	783.37	2144.57	1217.47	2159.05	722.74	1246.06	1299.5	1044.65
200767_s_at	1363.56	980.06	1166.21	1287.46	759.25	949.84	1574.25	1543.53	856.86	1504.27	845.57	1017.87	1113.26	805.38
200768_s_at	1706.71	2699.53	2463.87	2560.66	2359.59	1986.23	2566.94	2950.48	3292.48	3852.49	2301.69	3543.11	3608.52	2351.4
200769_s_at	1037.58	733.8	1098.47	1495.04	643.61	816.17	1852.06	888.45	1030.09	917.77	1351	1265.37	1243.87	873.52
200770_s_at	1228.99	788.4	944.26	629	863.51	1315.7	1083.4	856.91	1082.72	884.4	1254.12	1391.46	903.99	840.91
200771_at	2867.06	3116.23	3410.42	2294.27	3841	3315.61	3950.57	2684.59	4167.48	3859.03	5088.08	3327.64	3151.57	6323.76
200772_x_at	2732.33	2174.58	1679.3	2008.58	3403.79	4070.69	3183.36	4533.46	6888.98	4203.08	3386.28	4345.12	1885.38	2868.73
200773_x_at	5309.71	6448.48	6177.89	4760.6	8013.91	7478.92	7469.83	3806.26	6165.05	6776.72	5288.53	8048.53	8385.5	6646.69
200774_at	7665.57	7091.25	7536.86	2923.74	3917.47	6616.21	7102.38	4224.92	5716.82	5431.67	2816.3	4108.7	3119.74	3378.88
200775_s_at	6316.65	6424.74	8856.03	5276.92	3383.31	8657.51	6485.91	2473.96	3670.83	4664	3225.42	4086.31	4003.71	4614.36
200776_s_at	914.24	1158.96	1164.65	988.29	759.13	1260.69	1281.84	935.01	1701.6	1054.87	1279.23	1390.75	891.78	1148.83
200777_s_at	1234.05	1169.12	1405.18	1254.85	1296.82	1814.76	1460.47	1100.45	2062.9	1464.16	1539.91	2178.26	909.46	1202.04
200778_s_at	3544.87	7483.51	4763.4	5186.34	2642.1	4160.72	4857.77	1343.58	3863.13	2946.06	2960.25	3784.78	2570.55	2616.02
200779_at	11020.22	9148.81	7576.22	16153.45	14245.59	14026.33	10023.43	13568.99	11102.36	10766.77	15837.28	11449.66	12340.16	16561.69
200780_x_at	31029.26	35400.59	30000.86	26443.5	33044.38	26542.27	27831.56	46851.77	30804.42	24267.79	41409.37	50028.67	42107.03	49324.64
200781_s_at	28169.32	32854.01	30008.93	28532.32	39359.5	28171.16	23746.31	46003.75	24087.1	25105.05	39545.09	30017.59	35602.76	43779.87
200782_at	2751.51	2015.28	1340.07	1526.93	2072.49	2490.07	2970.09	2561.25	6946.75	3157.03	3955.56	3366.1	2405.54	3335.51
200783_s_at	423.5	127.3	275.09	259.32	300.05	253.66	372.51	337.61	740.93	906.95	146.03	373.61	95.86	807.11
200784_s_at	234.24	162.26	167.75	67.41	219.22	247.99	217.05	199.82	755.93	277.3	207.3	693.35	158.17	761.53
200785_s_at	759.39	613.25	772.47	859.06	732.86	1004.19	1102.01	1142.24	1455.36	1813.82	378.77	747.87	396.23	712.89
200786_at	3785.08	3615.07	3447.11	4042.25	4514.4	3912.41	4341.43	3954.75	4410.2	3946.97	5604.75	4102.53	5363.23	4262.26
200787_s_at	1721.03	1881.97	1704.98	2078.14	2971.53	1527.18	1646.29	1113.04	1254.07	1085.41	1999.97	1816.57	1590.13	1867.34
200788_s_at	1838.93	1814.57	1875.38	2075.43	2519.61	2457.61	1863.52	2066.26	5079.95	3839.73	3277.45	6192.05	2648.08	3339.94
200789_at	10241.77	7991.9	7849.68	10074.44	6215.28	10361.67	8474.45	9451.23	7280.55	11137.15	10104.94	5905.49	8359.51	9656
200790_at	3177.96	4939.49	3954.34	3048.06	2446.4	2789.3	3309.92	4534.34	4083.32	4157.94	2816.73	4172.41	2938.58	3159
200791_s_at	237.04	832.45	487.84	348.91	523.35	479.26	289.95	1229.57	2054.64	759.38	991.93	2267.01	807.89	1436.55
200792_at	4962.25	5357.78	4824.31	7038.29	5193.65	5615.64	4828.69	7291.37	6887.46	5797.96	7218.19	6792.07	6696.8	6361.06
200793_s_at	11411.91	14884.89	10657.42	11072.92	4402.98	13226.03	9852.9	14386.95	10342.81	14462.8	14512.25	6609.42	12984.11	16925.08
200794_x_at	3553.67	4114.46	3820.3	2960.64	3213.49	4216.46	3265.48	3173.32	3762.53	3348.15	3441.34	4207.24	3453.35	3430.51
200795_at	12985.26	9957.38	10838.11	6694.32	15868.37	12284.87	11057.96	9801.28	14606.45	14160.79	19493.9	20238.76	14426.17	17894.96
200796_s_at	598.09	551.64	563.23	488.51	34.79	341.83	579.28	286.58	238.02	204.12	215.61	342.91	109.88	79.63
200797_s_at	5562.72	4791.79	4012.23	4246.92	3234.37	4837.98	3727.25	5001.91	5136.43	4360.33	4381.81	4550.35	4831.41	3948.38
200798_x_at	4063.78	3502.57	3990.5	2445.7	1246.67	2491.28	2857.4	1087.52	1429.76	1223.26	1616.38	1727.06	1633.57	1315.5
200799_at	10328.23	8933.96	12921.82	10049.69	13968.29	11415.06	9303.26	12649.81	11292.63	15421.57	9847.71	15648.81	14730.47	10887.4
200800_s_at	1959.94	1716.6	2354.94	2400.39	1749.85	2375.41	2221.29	5135.79	4197.8	4061.99	3156.28	5462.08	5166.31	3200.2
200801_x_at	15384.58	13636.52	11755.54	20881.06	22852.06	22115.25	14126.17	17419.01	35181.28	33625.32	34594.45	55706.53	26124.86	43733.33
200802_at	2817.42	2260	2685.42	3111.92	2422.41	2389.22	2633.2	3359.81	3108.82	2778.39	2498.07	2150.67	2414.99	2579.45
200803_s_at	4861.18	3459.33	3257.62	4638.28	1817	2906.34	4949.6	2373.38	3642.05	2898.29	4325.07	4458.88	3244.83	3422.63
200804_at	5554.49	4488.73	4110.27	8607.7	4176.82	4893.27	4060.49	5462.54	7403.53	5622.13	4328.46	7005.77	4294.13	4978.32
200805_at	255.07	358.68	357.13	300.68	126.28	328.27	288.78	591.66	615.84	389.14	201	671.51	510.73	476.94
200806_s_at	2155.63	2420.31	2972.74	2377.82	1081.18	1809.08	3162.25	2116.11	2520.42	1969.13	2544.98	3227.63	1971.18	1955.9
200807_s_at	7045.26	7097.59	7110.16	5127.12	5605.59	6031.99	5555.91	4653.51	5876.38	5880.52	5870.89	6811.85	6444.13	5082.35
200808_s_at	845.37	532.75	493.71	2226.01	1812.52	455.76	876.78	1680.87	2118.9	1072.96	819.19	2203.94	1882.75	2356.41
200809_x_at	14772.88	17206.29	15312.34	23802.9	21073.01	17693.52	21111.97	51439.58	31490.02	20670.01	37104.77	28288.17	21469.69	28248.39
200810_s_at	3645.99	4581.24	4741.16	4040.56	3093.79	5612.53	3824.9	3278.12	4046.28	3237.34	3236.69	3316.05	2112.99	3405.49
200811_at	4106.64	6359.86	7382.16	5217.22	3872.91	7494.75	6068.17	5243.03	4668.17	6068.2	4009.83	3645.19	3474.12	4617.98
200812_at	1663.48	2069.31	1762.67	2787.45	1290.7	1658.3	1492.01	2449.94	3201.17	2286.77	3309.42	3096.48	2754.48	2588.12
200813_s_at	1898.84	2365.12	1818.52	2422.2	1333.81	1731.48	2933.29	1644.24	1807.2	1257.93	1937.24	2016.23	1789.18	1628.52
200814_at	3589.8	2291.86	2704.43	2940.69	2805.85	2528.54	3303.24	2626.03	4567.43	4927.52	4970.65	3324.78	3856.34	4912.27
200815_s_at	881.88	1195.86	997.52	1344.04	1438.41	833.41	1290.48	938.54	781.54	781.63	670.61	930.4	847.37	1007.31
200816_s_at	2933.98	3555.72	3301.96	3474.64	2103.66	2477.49	3125.91	2454.33	2968.22	3135.24	2395.43	3245.26	3035.78	2442.51
200817_x_at	31986.12	36000.81	29280.9	38290.66	35087.28	32502.03	18749.82	57989.14	41497.93	35775.37	42769.22	56471.52	49091.71	51168.56
200818_at	21008.83	25465.39	26038.56	23591.82	14698.79	20755.4	16766.39	24992.63	15042	16757.33	19531.37	12514.87	16894.81	18461.41
200819_s_at	26511.61	30261.41	25429.85	28543.58	33162.5	28666.2	24982.4	53818.15	31569.89	26862.13	49223.36	35628.11	46162.4	34111.35
200820_at	1181.22	2550.75	2481.59	2431.26	1265.61	1709.46	1419.21	4549.83	4488.12	3172.51	3544.72	3908.19	2590.75	2127.8
200821_at	2434.05	1426.61	2789.61	4155.48	1812.38	3169.69	2332.59	913.96	1203.81	1393.25	997.57	1159.79	2298.48	1490.94
200822_x_at	24912.71	30245.47	27696.32	26248.23	20826.15	22685.66	21662.57	30107.98	24568.62	25358.79	33402.54	18708.62	28699.34	39809.38
200823_x_at	14294.89	12511.38	12479.43	18999.1	16124.5	18658.88	13863.69	44833.04	22116.58	12581.7	22769.26	14038.4	32997.43	27108.41
200824_at	2008.9	1948.83	2066.22	3181.44	3980.67	2424.05	2198.95	2045.09	2829.16	2032.66	3123.2	2242.98	3289.94	2658.36
200825_s_at	1004.45	821.26	1068.36	746.25	1039.68	797.34	845.38	559.82	1376.38	1039.48	1191.68	2098.81	965.28	1280.81
200826_at	4236.55	4325.81	3387.28	4627.27	4838.15	3393.2	3643.33	5938.99	6167.84	4835.51	6022.45	5589.31	4970.64	5521.51
200827_at	590.65	517.71	516.55	914.52	863.89	786.6	419.25	708.51	1013.47	1037.85	1348.85	1159.95	394.26	1269.49
200828_s_at	2729.93	3778.32	3208.07	2970.51	2815.83	3027.04	4200.83	2510.75	4037.15	2602.21	3670.6	3740.76	2784.01	2272.76
200829_x_at	2622.99	2640.81	2318.19	2456.19	2943.78	2622.07	2648.99	2528.26	2071.48	2467.08	2007.36	2593.62	2159.56	1638.9
200830_at	4917.02	4516.03	3332.8	4207.06	3581.75	4175.73	3968.52	6017.78	5268.34	4254.24	5508.09	3807.13	4701.18	4811.7
200831_s_at	416.27	95.1	125.41	383.1	302.45	159.91	777.49	3663.92	267.85	186.66	121.16	1323.72	149.07	466.68
200832_s_at	493.78	28.64	15.25	31.56	32.74	360.13	553.15	1064.83	384.89	278.62	440.92	1396.1	38.19	260.2
200833_s_at	1606.68	1525	1687.2	1488.18	1819.04	1946.76	1445.21	1344.84	2469.61	1722.16	2068.21	2501.17	2008.48	2516.47
200834_s_at	16060.58	14173.34	12022.86	22187.84	15191.4	18884.84	12810.6	37850.59	17323.29	14297.69	22788.92	21205.42	23556.83	20680.99
200835_s_at	4431.47	1409.39	1768.3	65.41	60.65	1473.81	1987.38	1559.86	325.52	319.98	61.36	97.94	497.08	163.61
200836_s_at	2580.46	4024.58	3700.66	2039.3	1060.66	2940.06	3264.04	3758.24	2991.97	3649.33	1779.31	2008.4	2504.72	2648.02
200837_at	517.63	654.7	476.93	1365.57	704.76	493.58	397.7	1115.03	1288.66	851.16	787.65	1584.21	1054.32	832
200838_at	1237.98	1929.14	2649.67	1932.69	1329.53	883.73	1320.23	2081.59	4154.08	2569.06	2243.26	8893.46	1508.42	2382.29
200839_s_at	1885.69	3075.58	3150.39	1717.84	832.71	2388.22	2089.7	3812.56	8652.12	3094.72	3875.43	10326.37	1935.15	3344.75
200840_at	7962.9	8103.61	8072.55	9777.86	8674.82	11065.42	7955.36	11123.48	6303.24	5969.26	8813.69	7015.74	7661.06	6732.66
200841_s_at	713.19	648.9	771.13	353.21	61.27	410.63	705.88	92.73	291.04	43.69	60.05	226.1	92.33	38.49
200842_s_at	2703.93	1575.14	2175.64	1038.72	1122.2	1518.6	2363.58	2679.38	1539.42	1684.38	1784.5	1051.55	1779.06	1375.21
200843_s_at	2151.45	1943.92	2169.83	2002.94	1480.55	2144.37	1577.92	2497.33	2295.35	2422	2235.96	2315.4	1596.05	1500.88
200844_s_at	6567.91	8065.47	10063.91	9871.41	5848.3	8148.75	7027.17	12148.32	9813.26	8152.78	8978.71	7531.73	9408.56	7627.14
200845_s_at	6165.67	6463.4	7325.73	6043.69	5745.7	5995.13	4822.97	5699.56	4722.64	5118.68	3735.94	5112.67	6547.55	4884.19
200846_s_at	1226.82	1113.78	1115.76	1751.14	513.72	907.26	826.31	941.68	1585.81	923.18	2154.28	1739.52	836.3	1818.3
200847_s_at	3138.14	2706.04	2829.93	2762.13	2292.91	2726.48	2431.61	2617.57	2259.08	2167.92	1688.57	2701.42	1170.42	1956.15
200848_at	1387.3	1971.47	1631.8	1494.86	911.3	1463.48	1955.95	1115.19	1205.05	764.39	884.28	918.02	1376.98	1475.39
200849_s_at	1183	1865.65	1790.84	2017.96	1591.27	1650.45	1739.24	3018.16	2580.6	1782.82	2576.43	2498.53	2313.4	2584.09
200850_s_at	3164.43	4368.49	3593.17	4060.84	2906.9	2936.91	3882.47	3509.04	3335.08	2270.95	5904.09	3883.31	5352.69	4453.02
200851_s_at	2272.32	2448.71	2915.41	2310.02	2357.59	2107.07	3044.41	1277.03	2187.66	2304.5	2231.81	2272.06	1896.37	2063.09
200852_x_at	981.7	794.43	887.6	1985.24	1055	1586.66	1369.27	2136.72	2034.09	2067.58	1803.11	2053.42	1799.42	1576.85
200853_at	1498.41	1024.87	1074.62	1873.95	1196.27	1577.79	1295.42	1246.78	1459.48	1436.59	2685.79	3131.2	2186.58	1511.86
200854_at	1662.54	2316.83	1907.91	1060.75	899.37	2429.29	1702.79	795.95	1148.52	1592.8	1210.43	942.63	1211.98	2019.74
200855_at	496.03	573.1	491.53	530.28	751.33	381.03	493.94	482.41	397.13	613.39	434.27	338.46	626.99	551.65
200856_x_at	606.48	1024.46	601.52	622.82	737.59	913.14	774	597.59	334.26	367.27	490.26	302.05	583.64	474.74
200857_s_at	1970.54	1731.29	1818.77	1530.08	1333.62	1683.09	1731.97	1449.49	1167	1605.84	1438.15	1305.48	1369.68	1185.91
200858_s_at	15251.61	14213.01	13943.56	11022.35	8676.37	15075.87	10183.77	17474.81	11982.72	10314.71	12474.54	14985.97	13410.26	15954.73
200859_x_at	1081.24	768.32	737.75	809.53	1162.81	1557.1	1070.93	1833.46	3353.84	1996.84	1851.49	3506.31	1366.68	2583.68
200860_s_at	1520.63	2008.47	2189.98	1773.41	2141.72	1993.32	2112.31	2231.33	1989.47	1652.77	2094	2334.38	2466.14	2128.57
200861_at	1012.98	751.96	857.79	552.11	801.56	927.19	850.68	800.48	744.15	984.65	1021.33	739.16	1012.74	961.32
200862_at	864.21	2746.31	1233.07	2115.26	1655.69	895.1	818.69	4234.33	1164.31	1108.15	1041.99	805.01	1749.74	1105.12
200863_s_at	2739.15	2642.76	2294.47	3431.27	2686.24	2610.99	2679.29	3372.61	3102.71	2525.34	2321.13	3594.67	2697.09	2056.12
200864_s_at	410.2	425.68	480.89	392.74	623.53	429.35	343	281.15	221.73	280.79	144.41	409.87	515.1	283.82
200865_at	37.3	15.35	6.02	10.09	30.56	10.83	80	85.21	3.72	156.88	112.28	119.58	33.19	254.32
200866_s_at	5394.82	5978	6392.83	6817.68	3529.14	5837.94	6234.58	4166.33	6942.34	6148.97	6384.96	5972.53	6158.26	6372.12
200867_at	746.3	1039.32	1144.98	936.08	579.12	694.83	680.72	270.78	511.04	582.52	530.21	665.6	1054.58	682.9
200868_s_at	1729	2105.67	2055.58	1933.62	2105.4	1322.32	2013.31	2015.96	1382.99	1420.06	1594.59	1343.01	1629.73	1567.76
200869_at	12729.12	12703.86	10766.81	25596.65	13354.5	16705.85	11083.85	39314.89	19179.85	13765.01	26547.87	19978.94	19543.09	23774.86
200870_at	5934.43	6573.27	6274.36	4518.96	3313.1	5512.26	5177.82	4343.15	4004.92	4396.3	4356.5	5506.09	5108.14	4142.82
200871_s_at	10803.75	11568.66	8163.31	7840.98	7685.07	10224.4	8641.29	8745.29	19678.21	21646.49	17640.83	20011.01	16422.35	16347.9
200872_at	2789.04	2520.27	2033.19	2817.16	5710.66	3424.23	3606.84	6479.13	14885.29	9252.3	9688.94	26951.88	3963.56	4987.69
200873_s_at	4453.43	4234.29	2953.17	2858.74	2960.17	2885.68	2905.4	2891.4	3339.05	3165.3	3187.07	3567.68	3067.33	2846.78
200874_s_at	840.19	681.74	784.69	1157.29	1316.64	746.04	870.89	2087.05	1526.24	1507.26	1724.99	1145.54	1157.9	1505.07
200875_s_at	504.13	602.26	597.71	519.25	552.2	1037.9	464.88	937.18	1271.74	750.77	907.49	1428.81	893.29	786.91
200876_s_at	3753.57	3668.26	3597.97	4708.04	2936.43	3851.74	3889.56	3720.53	4389.73	5012.53	4323.25	4192.6	4162.75	3967.47
200877_at	5845.24	6629.15	5912.5	8923.87	3584.44	5565.5	6019.93	6248.54	7215.99	5902.26	5009.43	6254	4694.14	5262.01
200878_at	4669.41	3785.57	5818.62	1893.36	4082.14	5811.23	5029.55	1931.81	3851.85	3528.15	4182.29	3600.92	3624.43	5371.96
200879_s_at	820.22	795.45	1111.35	361.79	627.13	820.24	1222.23	388.49	307.6	362.93	825.92	611.69	839.74	1017.87
200880_at	1016.1	1102.7	803.77	1483.23	1573.27	1251.71	1867.69	1127.86	1249.35	1413.68	1929.59	1546.9	2172.47	1377.79
200881_s_at	1389.85	1618.62	1030.61	1715.55	1702.29	1480.48	2592.17	1416.17	1513.8	1519.82	1606.66	2199.84	1826.77	1600.16
200882_s_at	3969.31	2433.17	2637.77	4489.37	3697.98	3591.39	3053.74	6277.58	4036.99	4283.78	6244.15	5317.26	4544.45	4538.72
200883_at	7457.96	10150.96	10098.02	7353.51	4445.86	7737.12	7204.48	7243.61	6878.18	8465.05	7874.77	5398.16	6501.6	8130.84
200884_at	663.7	854.99	1625.53	885.48	740.46	1603.45	1669.98	1500.87	2601.78	3738.96	815.65	1705.67	725.95	1611.17
200885_at	1331.81	828.64	817.3	1278.59	1407.27	1267.15	1284.57	1141.42	3003.65	2253.71	2137.94	1932.34	1420.66	2592.14
200886_s_at	1868.21	2133.62	1332.3	1467.99	1721.16	1832.64	1925.65	1353.46	3172.91	2147.09	2057.7	3703.28	1543.95	2494.76
200887_s_at	2374	2966.65	2438.63	1453.24	1312.76	2221.26	1910.93	1210.73	1995.22	2059.26	2280.03	3180.32	1715.47	1937.27
200888_s_at	11607.11	13982.22	14309.38	18963.41	14272.39	13492.43	13471.47	25326.1	22803.61	18252.1	32068.72	35362.89	21374.12	26573.86
200889_s_at	694.87	568.11	562.35	633.73	415.96	499.63	702.75	499.73	538.73	422.91	608.59	834.57	411.01	625.1
200890_s_at	315.88	268.27	291.58	230.57	241.48	446.06	380.42	145.47	355.66	171.27	133.5	393.29	198.05	406.9
200891_s_at	1417.04	959.18	957.81	946.72	1177.83	1789.93	1292.47	750.08	1486.17	965.88	1332.01	1546.7	734.35	1381.32
200892_s_at	1393.96	1652.5	1475.13	1384.63	1130.94	1382.48	1290.47	661.91	1221.75	1127.64	1025.7	1472.25	982.56	1203.77
200893_at	2580.81	2620.29	2481.83	2745.57	2021.88	2797.25	2573.45	1582.83	2279.39	2925.44	2227.76	3482.71	1964.16	2119.52
200894_s_at	477.4	390.3	398.04	588.3	353.07	566.68	561.31	632.29	436.77	863.45	208.68	350.11	403.32	375.52
200895_s_at	1581.36	1646.12	1440.23	1604.99	1308.77	2128.65	1565.25	1922.61	1054.87	1808.84	647.03	839.99	2161.94	1318.83
200896_x_at	6321.22	6151.14	6293.86	5492.74	4297.49	5878.65	5599.64	5564.07	5700.39	4685.93	4273.05	6098.62	5241.95	4428.83
200897_s_at	9007.61	9246.75	8398.2	4882.17	6713.54	10707.56	7744.83	7350.89	9040.59	6409.25	8217.57	7074.49	5460.04	8995.55
200898_s_at	479.62	919.1	916.97	456	197.4	525.31	1079.32	317.06	841.01	352.74	788.92	708.34	105.1	448.68
200899_s_at	1069.15	1657.92	1621.43	1006.63	1468.03	1268.31	1340.71	1269.52	1166.76	1536.37	1240.78	1256.42	1260.19	1139.69
200900_s_at	462.35	403.86	509.98	305.17	90.63	424.49	449.26	191.09	493.82	244.31	225.17	438.78	267.84	315.99
200901_s_at	896.6	875.62	1082	776.55	538.25	1057.71	805.64	638.75	1485.07	1568.92	1072.03	1781.63	1113.34	1084.88
200902_at	1139.48	936.38	981.41	1163.1	1139.25	1344.26	811.21	447.83	764.08	708.5	1186.41	1960.51	568.28	1482.01
200903_s_at	1521.67	1514.54	1551.87	2002.58	1165.14	1830.54	1484.43	1801.48	2215.35	1719.58	1284.71	1522.41	1840.26	2156.71
200904_at	899.49	768.56	862.04	484.14	2421.97	2023.75	1306.68	633.42	2097.04	1526.51	1845.19	2670.85	1667.36	2442.63
200905_x_at	4165.45	3518.47	3351.72	3003.86	4248.07	6086.89	5486.78	3646.87	7353.23	6118.74	6263.9	7106.05	4358.38	6336.1
200906_s_at	2399.89	1606.73	1279.86	829.25	812.29	1680.08	1623.99	761.17	1493.4	535.64	1045.02	673.97	574.74	871.76
200907_s_at	5003.26	4887.16	4395.43	2497.39	2101.7	6703.03	5716.51	3703.18	6744.42	3398.26	4076.68	3575.91	2975.45	5134.15
200908_s_at	126.16	106.66	85.55	274.52	105.69	148.27	76.11	176.39	281.68	592.8	465.03	95.31	338.49	309.94
200909_s_at	15249.3	14775.19	12013.65	19422	13984.69	19536.12	16010.09	31565.95	20166.3	20201.52	26453.73	25260.36	22770.32	23979.84
200910_at	2112.8	2367.08	2177.8	2603.48	1720.19	2694.31	2287.86	3402.03	3838.93	3252.3	3695.13	4106.52	3092.29	2686.8
200911_s_at	2999.18	3747.94	5269.73	1917.74	3917.28	4410.46	3594.39	2903.96	3838.24	6232.22	3794.97	4711.66	3697	4190.58
200912_s_at	20758.19	24101.22	24117.19	26444.66	25701.65	19451.2	19741.08	25267.85	18392.67	17205.01	20564.3	16475.99	27114.56	21109.91
200913_at	620.45	917.6	875.83	429.68	653.88	667.33	669.35	1008.7	382.27	690.24	932.52	662.34	1418.76	1025.94
200914_x_at	4624.51	3076.51	3738.52	2304.66	2087.54	2423.62	2596.94	1968.88	1454.07	2281.03	1757.04	1936.82	3022.32	2572.13
200915_x_at	15197.25	21011.69	16252.91	13697.33	11996.45	10107.3	11179.62	13767.3	8284.09	10423.53	9595.24	7702.54	13993.77	9589.92
200916_at	768.4	1114.17	939.77	980.99	1511.45	858.16	1117.83	658.7	1219.89	1365.35	910.58	1673.92	999.05	988.59
200917_s_at	498.98	348.77	342.62	243.59	89.24	279.45	566.48	317.05	203.8	240.41	594.42	452.3	415.39	362.59
200918_s_at	3077.33	3664.54	2874.35	2608.86	2626.72	3335.64	2926.28	1301.18	2638.61	2209.89	2077.31	2008.39	2969.53	3241.29
200919_at	1860.82	1736.43	2172.22	2439.26	2879.83	2009.47	1978.41	2405	1649.27	1997.02	1620.99	1959.72	1724.45	1771.15
200920_s_at	1730.16	915.8	1091.92	734.1	835.89	2487.83	1353.12	2015.54	2343.21	1307.31	1907.66	3807.35	1313.97	1938.73
200921_s_at	1361.59	1621.21	1602.9	964.85	1403.08	2354.11	1073.62	1203.68	2090.48	1214.29	1377.58	2166.6	1424.49	1405.46
200922_at	361.08	411.04	510.66	908.07	714.89	562.53	513.39	519.84	683.19	529.14	500.28	395.86	661.27	303.68
200923_at	1537.88	1084	840.81	800.26	1052.35	1562.54	986.9	1010.26	1605.89	1871.16	1833.47	1876.49	1371.12	1771.24
200924_s_at	379.7	317.18	457.39	560.61	445.53	158.4	295.61	707.16	551.74	339.67	1200.8	823.56	448.42	604.76
200925_at	1885.94	2051.42	1832.92	1812.19	3099.97	2224.65	2190.43	2282.92	2632.47	2128.1	4284.14	3490.55	3044.23	2858.97
200926_at	34405.61	38627.19	37120	33727.25	45841.31	35992.57	29801.56	60657.9	39945.83	40939.41	56316.81	73362.32	46734.75	51306.07
200927_s_at	824.97	1156	1223.19	1660.47	894.9	894.58	1605.68	884.08	1342.03	1096.63	675.35	1646.6	918.99	1324.96
200928_s_at	216.57	187.27	221.4	243.04	410.67	357.78	274.84	266.79	120.18	184.02	234.06	215.65	244.53	362.04
200929_at	2008.72	2431.08	1928.42	1528.54	1254.87	1318.06	1733.71	2108.32	2273.44	2193.55	2551.37	2386.6	1458.06	1949.23
200930_s_at	247.73	185.27	170.71	427.92	105.7	177.1	177.26	117.31	170.3	170.09	57.37	246.99	374.35	29.11
200931_s_at	6408.31	6541.29	7473.37	7452.72	4808.75	6199.09	5375.62	10196.11	8394.81	5938.88	6497.56	6905.5	5456.01	6109.46
200932_s_at	1509.92	1884.68	1843.1	1645.13	1386.01	1842.94	2061.37	3900.53	3361.19	3319.84	1921.64	1218.86	2257.28	2456.33
200933_x_at	23065.91	27109.94	26167.9	30752.13	36210.45	25658.92	21744.51	48168.06	35178.6	27626.62	44166.57	40523	41828.33	38056.35
200934_at	4221.29	4133.88	4176.97	3478.99	2681.73	3677.55	4300.83	2169.19	1800.5	2029.95	1669.72	2370.35	2327.33	2063.79
200935_at	69.65	56.77	197.15	213.29	159.74	202.5	194.6	33.9	334.55	472.58	62.34	265.8	242.8	106.94
200936_at	13821.3	14855.48	16637.59	25614.83	20228.7	18035.04	16404.77	35433.48	19805.81	19103.19	29691.04	21479.64	20249.53	24968.79
200937_s_at	11584.22	11908.2	11711.09	13027.57	11440.09	10908.33	9419.29	17231.71	13373.56	10247.54	14664.89	18420.56	12785.3	15020.95
200938_s_at	24.03	26.45	21.41	105.65	57.05	15.8	15.34	60.04	18.93	58.06	227.75	45.44	42.2	158.01
200939_s_at	291.68	427.16	587.44	215.6	221.93	402.79	580.06	55.75	213.38	76.03	80.06	181.38	492.77	43.57
200940_s_at	2507.2	2327.24	3359.24	2340.89	3758.39	4303.87	2907.53	4094.79	2349.76	3742.53	2777.83	2487.73	4005.85	3415.72
200941_at	1674.62	1399.04	1325.98	1886.63	1666.03	1250.4	1210.8	1639.49	1460.55	1626.04	1382.5	1323.14	1787.82	1812.14
200942_s_at	2844.9	2559.34	2739.46	3611.44	2481.56	2068.58	3100.66	4383.95	4022.85	4600.13	4665.5	4032.03	3968.53	3073.36
200943_at	971.74	487.98	927.78	722.84	590.3	475.75	1031.11	1341.37	2619.01	1189.04	1271.03	1651.47	931.14	1065.35
200944_s_at	1102.85	1024.17	955.81	1135.65	1246.71	1249.68	981.83	1160.18	3354.59	2370.08	1911.75	4191.19	1199.57	1782.81
200945_s_at	3548.35	3202.42	2990.45	2298.62	3223.38	3499.51	2740.19	2253.43	3640.3	3246.77	2832.31	3405.04	2797.33	3723.41
200946_x_at	1820.34	1911.05	1840.28	1203.07	1771.61	1415.58	1741.53	1490.31	2047.6	1388.02	1477.23	1338.13	1220.32	1581.13
200947_s_at	1281.49	1599.9	1929.8	1337.71	229.06	1135.89	860.55	1110.32	1652.6	1333.07	1178.92	910.68	964.05	998.29
200948_at	2708.16	3412.7	2856.86	2632.66	2750.23	3169.7	2868.81	2220.55	2246.08	2923.62	3285.65	2353.75	3579.34	3227.99
200949_x_at	17585.34	19667.29	23447.7	24634.84	22816.56	16641.89	14772.06	33415.57	23985.27	15922.19	27152.05	24720.18	20949.71	24448.92
200950_at	1030.34	699.89	914.34	1205.17	1451.06	1126.07	1183.17	1155.65	1499.52	1022	906.61	1342.68	1152.88	1340.07
200951_s_at	39.21	17.92	45.79	63.6	48.74	96.81	18.04	49.2	17.87	20.56	40.92	70.55	28.38	99.94
200952_s_at	239.77	305	280.32	251.11	402.35	377.89	160.68	154.89	203.68	279.78	347.05	245.28	128.4	126.4
200953_s_at	562.39	642.73	449.14	569.14	1144.41	615.13	722.78	492.83	1381.89	949.69	1665.11	1877.3	551.26	1716.32
200954_at	1524.32	1947.7	1904.19	2016.3	1829.81	859.56	872.53	940.47	1284.47	1571.9	839.56	1305.78	1603.77	1101.76
200955_at	4322.7	5181	4474.28	5073.78	3337.56	2909.46	4033.24	3672.65	3985.76	4462.06	4163.33	3131.19	2250.65	3878.92
200956_s_at	498.06	421.07	455.96	522.79	115.28	538.39	600.51	785.51	600.96	378.92	446.87	603.01	50.35	186.32
200957_s_at	495.52	596.59	649.79	446.92	406.7	1057.41	852.59	1463.73	937.01	986.04	848.66	939.75	811.84	983.59
200958_s_at	3575.8	2850.53	3357.18	2922.12	3306.48	3784.33	3861.3	2392.79	4851.57	5068.96	2604.51	5179.13	2780.85	3907.62
200959_at	1244.84	1037.05	1179.97	1436.73	1148.32	941.01	1354.39	2526.6	3222.87	3450.96	3252.26	2816.62	2519.62	2250.69
200960_x_at	2789.47	1965.07	1937.55	2557.31	3226.98	2985.87	1976.46	2663.75	2877.13	2690.93	2998.88	3144.05	2430.22	3291.46
200961_at	1460.26	1010.52	1127.32	801.88	976.13	993.37	815.33	699.18	850.47	1220.97	1121.55	1304.31	681.45	828.67
200962_at	456.9	214.03	467.38	719.74	953.26	923.63	715.13	671.7	827.41	647.13	1094.6	835.69	613.78	525.21
200963_x_at	23112.62	23272.19	23555.87	27527.75	31504.11	25517.1	25559.5	51752.1	35544.56	31898.7	45372.17	52066.8	37698.66	46976.89
200964_at	3451.87	3511.76	3853.92	4418.68	3316.9	3478.31	3220.89	4746.84	7007.77	5858.58	3910.5	5040.19	5374.17	4701.04
200965_s_at	1546.37	1745.63	1925.94	1920.26	3221.13	2237.7	3000.26	9244.19	5791.86	12152.86	1778.86	7296.44	1235.61	1801.15
200966_x_at	42680.22	57230.83	51184.71	15746.08	31740.59	38961.71	39389.02	48788.2	25322.3	21561.79	54226.26	63666.62	31295.9	55953.55
200967_at	707.89	795.2	756.61	708.57	994.37	1011.47	677.13	968.3	2075.24	1056.92	1165.59	1286.15	986.8	1980.12
200968_s_at	322.23	406.25	355.01	410.18	694.39	895.96	412.93	828.94	2388.46	1213.18	2032.95	1677.36	960.09	1710.33
200969_at	182.39	178.29	165.08	169.52	93.39	352.44	217.72	33.04	306.24	269.1	305.39	556.91	217.34	321.78
200970_s_at	549.04	591.19	603.11	382.59	272.36	1091.36	506.51	244.68	544.38	514.22	399.18	1106.41	656.47	707.3
200971_s_at	972.36	924.59	906.32	683.44	963.69	1068.84	950.55	365.33	1489.55	823.94	1100.07	1323.41	945.13	1047.47
200972_at	7458.46	8196.73	7378.46	11193.41	6929.72	8040.35	9123.88	6523.51	5183.88	6727.28	7889.3	6477.14	9708.65	8450.86
200973_s_at	3601.29	3787.13	2889.26	5840.4	1703.1	3194.93	4948.39	2934.76	2756.34	2816.85	3678.71	2952.18	3214.65	3515.42
200974_at	2940.69	1885.02	2458.3	1441.7	5554.54	5040.93	2763.07	2444.46	3739.11	4518.25	3917.4	11113.6	3830.31	6977.71
200975_at	1675.73	1636.61	1379.54	1426.95	1885.36	1506.44	1335.83	1137.23	2358.42	2067.26	1794.43	2783.96	1269.59	1955.46
200976_s_at	3858.27	4595.08	4519.6	4863.52	3834.11	3998.68	3905.17	4203.98	4095.86	4360.24	3728.04	4899.13	2953.55	2974.06
200977_s_at	1962.79	2125.33	1917.82	1297.89	1517.61	1777.18	1676.14	1837.36	2071.81	2287.77	2219.97	1753.81	2002.63	1993.22
200978_at	21039.78	23946.16	27411.67	16887.51	12791.63	20006.07	16655.98	16480.46	17902.76	27072.19	20312.81	14761.32	15373.23	17513.23
200979_at	911.06	741.16	1045.59	686.27	542.11	520.54	829.82	465.96	920.64	849.24	582.49	846.49	987.01	562.92
200980_s_at	7498.53	10975.26	10528.47	6669.12	5418.69	6434.07	8223.01	10204.02	8119.55	9466.23	10026.5	5704.79	7064.07	9090.11
200981_x_at	32458.95	35695.52	30032.19	28867.75	34852.9	27119.87	30965.89	49923.44	32738.82	29782.52	46716.66	53663.03	39501.95	47749.07
200982_s_at	3433.74	3279.84	3070.76	6823.96	3787.03	4541.24	4819.71	5125.25	4740.99	5832.91	4497.94	5023.77	3254.72	4884.99
200983_x_at	7881.61	8441.86	7182.09	7942.82	6340.91	7165.95	11442.4	4898.36	8585.68	7144.93	10550.35	9618.29	6930.58	6084.88
200984_s_at	6715.13	7200.46	6350.98	7422.27	4966.91	6349.56	7909.43	5355.41	6156.13	7458.48	6380.47	5805.69	4588.37	4886.95
200985_s_at	7476.1	6387.69	5343.52	9248.47	6720.89	7810.16	7090.16	6524.34	6667.75	8275.3	6269.67	7738.35	6116.85	6226.12
200986_at	1446.34	1209.49	1177.63	1284.67	2393.03	2293.33	1392.23	1287.04	4161.84	2393.97	1768.04	3664.44	1832.53	1927.73
200987_x_at	1735.53	1357.76	1278.35	1664.21	1148.41	974.93	1712.81	1071.62	1132.61	1031.46	1297.41	965.95	1373.24	1223.29
200988_s_at	356.89	301.69	374.31	358.56	430.84	494.81	413.42	402.78	290.45	392.15	452.94	446.56	421.91	413.12
200989_at	1338.63	1173.56	1218.92	1013.68	998.22	1207.56	809.96	1042.21	1707.01	1500.19	1409.39	2245.79	653.92	1435.95
200990_at	1565.49	1659.38	2021.88	2404.02	1871.92	2925.53	2405.78	2471.36	2126.59	1922.81	1598.04	1686.85	2598.07	2036.11
200991_s_at	213.16	153.26	102.03	247.53	203.57	339.12	200.84	132.36	890.91	277.42	155.68	405.95	140.29	279.51
200992_at	3348.32	4410.3	4995.71	4310.17	2238.16	2789.79	3489.76	2301.8	3100.09	2648.51	2117.57	3831.62	3940.64	3354.45
200993_at	4251.93	4227.54	4542	3024.95	2074.61	3637.65	5090.26	2829.78	2575.31	3118.02	2628	2772.68	4581.51	2807.08
200994_at	4240.22	3796.13	3770.03	3104.41	2906.26	2834.86	2895.96	2541.18	2236.65	2362.44	2345.58	2300.6	3855.64	2703.37
200995_at	2195.8	2286.63	1914.71	1881.3	2183.07	2107.41	1983.12	1020.36	1060.05	1614.93	1194.21	1210.1	2341.59	1179.17
200996_at	1421.25	1630.06	1364.86	1014.53	534.27	1145.63	1055.77	543.64	2286.1	939.78	1067.69	1789.6	595.46	1266.41
200997_at	1041.3	1298.7	1058.48	1177.74	644.59	1068.28	1029.92	1083.3	1354.09	1265.92	1258.85	1575.19	1429.57	1042.7
200998_s_at	1245.33	1076.78	850.35	1009.7	1273.63	1626.96	1206.91	963.74	1448.82	1172.74	1024.92	845.52	628.17	1311.3
200999_s_at	907.76	889.28	718.22	903.12	864.41	932.3	955.9	1406.93	1763.79	1116.83	705.36	1297.63	748.75	1010.46
201000_at	2455.69	2838.12	2880.6	2107.15	3667.57	3230.9	2447.04	2888.77	2542.36	2851.65	3697.21	2900.24	2303.12	2806.29
201001_s_at	1621.63	1869.48	1533	1321.3	727.83	931.69	1534.72	634.91	1090.45	765.35	815.13	889.97	1043.62	1102.22
201002_s_at	2752.94	3415.06	2859.73	2777.64	2211.4	1755.58	2149.99	1761.16	3586.88	2171.7	2102.14	2634.82	2417.84	2310.09
201003_x_at	1264.7	1253.23	1251.95	1071.25	1617.1	1397.12	1070.41	828.26	1452.02	1223.38	1502.75	1230.76	1188.45	982.42
201004_at	2397.39	2739.26	2542.07	2333.29	2588.78	2350.92	2132.08	2797.64	5352.48	2903.23	5579.53	3546.65	2830.24	3036.88
201005_at	1659.16	1300.7	793.39	833.03	2011.92	1875.16	2090.08	2085.06	3117.31	3161.95	1628.83	2757.74	1147.53	1505.59
201006_at	332.29	386.22	426.33	852.62	579.33	552.98	604.52	570.35	332.98	599.12	742.62	394.89	424.23	375.93
201007_at	18200.13	17947.32	22138.7	12491.43	17982.95	19344.98	17850.43	15800.76	17021.83	30330.74	12835.58	14229.25	16841.94	17314.97
201008_s_at	10504.26	6817.54	16650.48	7513.42	4599.56	20111.08	13137.13	5730.72	3488.25	5873.49	4626.74	4977.4	11446.08	3712.85
201009_s_at	15781.47	9047.37	17269.41	11643.93	13207.56	35521.97	21529.47	15369.07	12885.31	18217.96	12328.43	13350.59	20294.94	8978.78
201010_s_at	16479.18	14704.18	27142.82	16978.93	24943.11	33762.59	22712.25	20948.84	16017.99	25658	15102.62	21157.1	39517.04	13320.61
201011_at	699.25	842.03	831.86	1422.98	1042.42	616.66	501.95	975.42	1180.04	988.89	1265.79	979.52	1085.32	1506.87
201012_at	1488.98	1206.17	614.09	1052.01	3060.35	1791.93	1528.49	1472	4950.57	3022.15	2583.88	5030.38	1397.92	2991
201013_s_at	1077.94	1169.11	1262.13	1562.95	1307.61	1407.66	985.79	1045.67	862.28	1014.5	1236.61	1013.34	949.45	1355.05
201014_s_at	600.12	559.63	863.92	781.44	375.91	754	551.53	451.27	485.91	473.51	518.92	481.3	340.51	189.23
201015_s_at	1636.32	1683.22	1407.16	2006.45	804.52	1419.43	1169.16	1781.18	1188.14	1208.57	1297.19	867.15	2813.17	996.5
201016_at	983.69	818.08	773.65	689.93	619.22	911.74	647.71	436.54	556.18	407.33	170	433.31	794.84	532.86
201017_at	1543.76	1653.39	1078.88	1418.23	578.61	1474	1481.34	1520.29	629.86	397.62	566.25	644.58	921.27	574.56
201018_at	2481.52	2694.89	2776.49	2504.98	1471.14	3168.43	2307.59	2068.11	1653.6	1417.12	1392.73	1139.06	2447.38	1441.3
201019_s_at	3326.75	3523.01	3632.74	2732.54	1415.83	3246.74	2935.39	2542.78	2068.13	1763.9	1172.24	2096.64	3720.64	1955.47
201020_at	922.84	1131.87	941.02	1407.8	1748.52	919.89	1198.86	1040.04	1576.65	1366.81	1158.35	1590.6	1312.22	1472.71
201021_s_at	4186.78	3171.88	3341.13	4457.27	4096.09	3785.44	3733.27	2393.07	5669.56	2805.43	3494.01	5666.19	3875.38	4351.11
201022_s_at	3889.96	3713.82	3244.02	4553.89	4944.97	5685.84	3576.69	4244.42	5952.34	3939.34	4993.26	7269.68	3706.79	5983.2
201023_at	3720.27	3688.77	4199.42	3929.83	2231.68	3848.19	3605.52	2832.91	2550.09	3169.29	1832.26	1894.81	3415	2087.52
201024_x_at	2748.35	2602.19	2606.7	1324.99	1759.04	1956.83	2225.52	3310.29	2046.93	2197.75	1074.63	1450.16	789.61	918.31
201025_at	761.26	833.07	804.07	724.07	896.6	758.6	819.91	888.55	616.33	986.21	536.36	828.4	845.83	833.66
201026_at	953.58	702.99	867.64	571.38	499.84	584.52	1267.56	884.75	832.46	833.68	409.02	520.68	514.31	264.62
201027_s_at	762.46	1071.78	965.64	1278.33	735.8	824.29	1158.58	2320.42	1138.94	1658.43	1195.52	1755.36	1314.56	1437.01
201028_s_at	2035.79	1819.4	1689.48	2828.39	2627.05	2023.59	2309.86	3749.59	5237.27	5295.45	4969.96	4967.28	1752.16	3770.57
201029_s_at	6585.61	4963.02	5144.28	6414.43	10794.17	6620.77	6069.99	6369.68	12955.61	10404.94	9921.5	12951.67	6168.48	11429.29
201030_x_at	6048.2	5924.73	7620.81	1692.54	2464.59	5882.94	7498.23	5557.85	9160.1	12907.89	5698.82	7922.37	1978.77	6416.3
201031_s_at	3282.72	3273.42	4023.9	3462.47	4071.89	2722.22	2132.61	1415.52	1687.67	2617.99	2202.93	4035.79	2320.4	3338.94
201032_at	8573.58	11907.41	13726.29	10442.08	7995.01	10643.59	6676.3	7565.91	10924.44	10053.19	7000.17	8736.66	8344.17	5667.64
201033_x_at	34462.56	48378.2	32510	29110.66	30116.14	34692.92	30154.17	47135.7	31830.7	24428.75	55598.84	55112.76	40022.15	46311.64
201034_at	1862.9	1165.58	1087.32	1422.31	1700.75	2646.73	2198.36	599.92	2473.11	1756.19	1748.09	1818.79	1064.56	2222.86
201035_s_at	3844.51	4383.62	3945.74	5139.06	3218.37	3851.45	3568.55	5423.11	4480.58	3962.1	5625.86	3617.95	4861.32	4765.57
201036_s_at	5444.41	4691.52	4054.19	4338.35	5976.23	4314.15	2820.57	4011.01	3351.03	3336.41	3437.29	2502.01	4948.76	4585.39
201037_at	348.42	385.87	268.22	533.83	451.34	783.71	474.36	1045.06	900.1	680.04	760.94	1398.45	479	957.96
201038_s_at	367.13	451.82	479.01	250.8	453.67	529.71	430.98	489.85	315.16	586.96	656.41	719.59	500.11	911.26
201039_s_at	7523.6	5941.12	6460.19	6504.29	2953.63	3366.63	7922.3	7138.16	2838.09	3745.6	4850.48	3267.87	7730.13	4131.11
201040_at	936.82	663.13	593.36	908.23	1390.42	819.53	825.91	883.8	1609.62	1166.87	387.09	729.38	1577.94	1360.48
201041_s_at	11709.46	3366.37	3122.75	6079.01	8419.14	5149.23	4311.52	7445.49	12431.74	8532.82	3536.9	3567.56	6417.67	4456.21
201042_at	1008.47	937.26	1213.69	575.59	1381.11	1343.28	1255.5	1386.69	1390.74	2405.17	1392.4	1230.25	1045.38	1261.32
201043_s_at	273.51	498.32	475.71	367.43	264	292.18	600.55	290.6	231.45	43.81	219.88	502.48	390.26	513.21
201044_x_at	121.22	40.15	84.94	108.96	28.91	109.72	88.3	139.3	245.21	107.79	118.83	32.44	24.16	74.29
201045_s_at	33.04	73.33	126.5	27.18	115.65	34.87	23.95	72.72	44.96	95.59	42.43	22.98	34.27	37.86
201046_s_at	10158.37	15174.15	11520.02	10656.73	13826.76	9958.48	9532.4	15302.26	5834.55	6087.19	5683.53	4395.45	14582.8	7127.99
201047_x_at	2923.62	2786.88	2529.31	3131.56	3411	2707.78	2924.77	1757.41	2666.2	2141.64	1994.95	2683.99	1690.39	2679.46
201048_x_at	415.15	422.85	306.07	869.12	92.72	337.33	506.27	57.25	303.3	103.3	469.21	278.14	198.87	169.78
201049_s_at	27543.93	35000.42	23860.22	30154.45	37813.65	32867.99	27058.18	45838.32	30590	22569.28	50575.91	60418.01	41513.59	59058.58
201050_at	945.43	753.7	950.03	985.37	325.27	1380.58	876	1679.96	1390.41	1333.35	1346.71	1526.62	1080.45	1095.34
201051_at	2924.75	2725.63	4000.44	2395.49	2022.58	3078.59	3177.66	1756.53	2451.58	2486.84	1744.96	2369.5	2062.07	2480.51
201052_s_at	1758.2	2180.11	1899.46	2071.45	951.08	1399.58	1480.94	1437.39	1340.76	1540.81	946.43	1378.32	1939.92	1825.45
201053_s_at	1215.23	1731.01	1367.27	1142.21	1247.7	1295.34	687.48	974.14	627.95	1078.5	793.24	816.09	631.82	788.16
201054_at	2409.46	1924.86	2318.43	2148.78	1459.86	2526.47	2873.83	1678.14	1632.74	2258.43	1666.98	3013.31	2740.97	1903.21
201055_s_at	823.31	1085.97	751	1130.31	756.84	823.35	801.28	969.01	616.51	671.73	1258.64	907.69	1120.88	1336.2
201056_at	577.31	628.62	509.67	660.91	1109.16	534.32	771.78	718.98	615.57	966.62	923.64	692.01	657.9	854.47
201057_s_at	740.91	639.36	824.79	973.08	934.66	987.26	1239.05	981.46	1105.75	1140.72	1011.1	1023.87	824.72	952.2
201058_s_at	282.79	418.28	649.02	114.8	1267.72	1346.72	590.8	1478.04	2855.13	1873.84	762.7	3578.25	1419.13	2732.26
201059_at	1720.5	1978.85	1822.33	1529.15	2683.52	1820.65	1444.63	1885.35	1870	2761.67	2334.04	2236.61	3173.96	2277.1
201060_x_at	2764.16	1510.44	3642.8	994.3	1663.42	2321.02	2213.76	942.85	1152.13	1852.89	1208.03	1778.41	1961.14	1454.29
201061_s_at	3224.22	2568.27	3249.81	1838.65	3873.71	3259.19	1963.72	2838.43	3327.52	4310.9	4069.33	4902.55	2807.3	4043.01
201062_at	4.12	6.96	4.69	5.52	15.12	3.96	6.5	16.96	2.93	4.07	18.18	32.15	122.9	6.6
201063_at	1001.06	939.93	1173.45	1266.15	1247.39	1039.57	1102.57	579.03	1420.62	1360.27	1092.7	1159.86	1090.02	1782.84
201064_s_at	9636.5	12057.45	11842.34	10946.82	8998.14	7525.61	8785.6	10199.67	9622.19	9287.44	13409.17	10808.2	13124.83	14463.5
201065_s_at	2553.81	2550.12	2407.28	2405.45	1106.26	2185.21	2103.45	750.37	3062.96	1664.26	2009.29	2638.91	1679.97	2342.04
201066_at	11587.65	14306.13	13445.99	13233.16	5002.29	12139.42	9490.56	14058.64	6615.07	9993.93	11878.21	4145.96	10607.73	13892.17
201067_at	1662.64	1877.57	2074.32	1953.35	673.92	2277.54	2284.64	1732.77	1076.12	803.14	1410.36	1243.3	1137.03	869.87
201068_s_at	4681.43	5857.68	5129.14	6293.48	4652.43	4074.77	5061.51	5087.37	5157.77	4366.47	4720.03	4820.34	4885.03	3806.96
201069_at	3311.12	1592.68	1613.3	1209.94	2266.29	3784.27	3553.32	995.13	4701.52	2940.58	3563.64	3235.66	1483.43	5980.94
201070_x_at	2415.99	2019.31	2121.97	1226.6	250.69	3244.11	2876.5	1499.93	1134.59	1005.81	2177.24	1176.55	1301.52	1351.32
201071_x_at	7221.26	7937.81	8764.6	7220.52	7724.03	7498.45	7236.57	5184.17	6619.48	5902.72	6936.37	6641.43	6519.13	5801.53
201072_s_at	790.58	744.53	577.63	647.09	1151.59	841.21	996.95	841.29	405.55	471.96	551.67	76.39	191.31	589.42
201073_s_at	606.28	618.51	492.45	642.19	465.38	753.58	864.01	248.39	577.64	673.37	609.18	524.34	482.43	578.09
201074_at	753.98	776.34	675.52	528.52	739.25	1218.06	962.76	886.63	1016.92	706.71	762.26	1109.24	995.79	917.41
201075_s_at	456.44	379.74	495.45	531.79	696.37	537.79	790.51	533.61	452.67	706.69	687.74	716.5	765.5	991.47
201076_at	1177.66	2114.8	2132.16	2101.04	1026.73	1406.89	1547.73	2418	1430.49	1837.66	1858.5	1342.04	1780.79	1312.07
201077_s_at	5435.88	6942.61	5666.78	5565.86	6029.55	5377.06	5952.35	5891.09	4934.48	5256.43	5782.11	5647.15	6639.72	5304.27
201078_at	2712.14	2760.24	3279.76	2595.59	2005.74	2547.82	2847.24	1664.83	3477.69	2602.26	2706.37	3481.48	1908.48	2492.63
201079_at	3554.47	4794.68	4058.44	5892.43	2393.39	4896.54	3318.28	3889.78	3073.42	3420.86	2501.26	3559.89	4047.35	2968.8
201080_at	1642.5	1872.57	1721.73	2053.7	2982.23	1783.32	1952.53	1618.06	1244.77	1650.94	1638.49	1065.33	2399.29	1119
201081_s_at	163.42	763.71	1093.68	681.49	148.46	249.56	537.55	128.19	416.62	131.1	610.7	423.18	455.72	499.51
201082_s_at	559.06	733.86	743.01	787.3	471.75	718.49	594.41	1045.85	1025.06	1012.73	126.84	986.44	575.15	799.79
201083_s_at	262.83	385.78	472.6	360.66	67.87	250.03	199.67	189.52	180.44	70.66	126.51	161.56	241.44	347.51
201084_s_at	3755.75	4256.57	4744.04	4022.7	2706.29	5309.52	4753.19	2437.54	3064.33	3405.27	2593.01	2656.49	3081	2835.73
201085_s_at	2833.77	985.79	1201.09	148.63	156.06	1132.32	1962.17	747.08	360.63	553.13	251.19	93.82	96.67	118.05
201086_x_at	1919.61	2632.2	2468.86	2114.54	1912.66	2412.56	2600.07	1803.17	2869.92	1741.52	2047.73	2687.12	1510.38	1581.9
201087_at	1426.24	1756.41	1977.02	2401.49	2184.54	1957.86	2347.05	2298.39	2271.38	1676.18	2358.12	2069.71	2600.96	1651.65
201088_at	400.82	312.61	292.84	370.04	178.09	258.04	258.8	348.12	452.64	296.45	323.56	460.95	388.44	578.86
201089_at	1777.31	2362.25	2758.62	1672.79	1750	2191.29	2626.41	1537.68	2282.1	1866.3	1524.07	1952.25	1814.73	1082.41
201090_x_at	6394.56	4680.02	3432.65	6008.4	7287.51	8391.87	6514.84	9270.85	21378.66	11719.25	14374.78	27294.58	10488.08	11707.78
201091_s_at	738.45	694.61	786.2	639.99	309.19	690.63	794.63	546.75	382.89	318.32	775.22	480.64	414.23	516.33
201092_at	3380.53	3246.23	3084.07	3937.38	2880.29	4053.45	2920.75	3227.62	3455.2	3192.73	3430.83	3948.22	3142.65	3343.43
201093_x_at	4189.23	5691.3	5384.78	4426.82	3414.11	6099.64	7139.07	8012.61	4614.67	7282.99	6758.55	3485	6819.52	5453.1
201094_at	23709.59	25072.23	24781.48	30352.95	22845.75	28183.5	23686.61	40507.94	27670.55	23238.74	45532.43	36802.33	41883.28	40041.5
201095_at	682.98	225.79	248.6	454.24	938.24	706.05	607.04	701.37	1006.45	910.52	884.22	784.99	546.24	476.81
201096_s_at	1339.18	1124.8	1070.13	1323.36	975.91	1694.74	1373.65	802.04	2118.36	1243.51	1579.86	2077.96	913.29	1327.73
201097_s_at	3932.41	2417.38	2703.82	2926.29	3320.1	3397.78	2669.17	1780.49	4095.54	2505.86	3577.68	4832.66	2676.87	3001.14
201098_at	1582.09	1331.08	1220.5	1603.24	1064.61	1729.37	1055.14	1109.46	1551.64	1307.18	1190.4	1141.38	974.14	1162.07
201099_at	2266.14	2201.24	2094.2	1820.86	1707.07	1779.08	2111.57	1233.93	1840.19	1429.75	1448.32	1460.12	1510.85	1863.97
201100_s_at	6231.03	4976.59	4410.54	3516.42	3644.21	4292.58	3622.49	2685.26	2861.55	4009.43	3386.94	2039.85	4857.63	3554.61
201101_s_at	2093.69	1406.61	1166.45	155.6	72.63	627.98	1881.58	118.83	419.54	538.24	135.37	301.73	96.29	262.12
201102_s_at	582.42	325.9	432.66	415.19	543.61	490.42	540.74	683.19	581.64	696.76	1258.94	679.74	545.58	1135.85
201103_x_at	2302.85	3306.07	3750.18	2358.05	3783.97	3045.85	3977.52	2573.82	6207.48	3699.55	4254.01	6008.99	2168.83	3524.01
201104_x_at	2082.37	3131.64	3581.79	2563.43	3406.98	2211.4	3974.97	1575.79	3646.23	2290.8	3853.35	4269.61	1686.43	2467.88
201105_at	11175.83	12599.14	7049.4	22696.04	17955.11	12313.57	8356.78	28181.61	32657.09	21233.48	25917.14	28451	16968.1	27887.83
201106_at	4951.03	5243.14	4533.7	6192.12	3582.25	5060.11	4116.31	6742.36	5676.3	5174.06	6200.71	5515.92	6411.75	4638.56
201107_s_at	28.02	13.28	16.01	57.99	36.49	21.37	47.38	44.52	26.34	22.06	44.08	23.7	42.45	44.34
201108_s_at	478.54	470.47	445.16	729.41	1039.49	666.13	875.43	559.25	752.09	546.13	1198.49	1035.04	796.06	559.67
201109_s_at	49.08	43.66	111.76	57.18	452.65	242.7	304.8	219.58	464.13	229.1	76.25	589.42	311.75	195.93
201110_s_at	56.35	100.85	4	27.73	181.2	222.06	167.02	200.15	361.14	78.15	104.96	294.89	186.84	11.32
201111_at	1406.6	1219.83	968.21	1906.58	1357.61	1260.83	1206.92	978.42	1057.23	1488.01	1297.49	1091.59	1058.87	958.71
201112_s_at	1959.32	2367.17	2631.42	2489.66	2137.73	1942.24	1958.8	1949.88	1626.64	1866.53	1260.78	1919.11	1975.58	1802.52
201113_at	4063.54	3965.49	4315.59	4030.79	2738.13	4294.85	3574.26	7505.37	5823.44	5988.06	5196.41	3673.19	5201.34	6182.03
201114_x_at	9676.18	8183.89	6691.13	9200.33	3158	4878.66	6824.21	11069.12	8301.37	8147.3	7153.4	6088.56	5887.39	4899.98
201115_at	907.24	1051.24	834.39	1128.92	480.63	1289.07	890.8	984.47	1464.63	1386.34	706.44	1548.56	1693.93	1556.82
201116_s_at	1040.05	1483.28	855.08	1271.42	425.03	725.63	613.51	165.08	1176.46	817.89	474.39	791.95	298.17	877.22
201117_s_at	582.38	811.56	816.01	1088.56	769.65	665.17	499.95	261.75	1013.07	656.56	395.58	484.41	480.18	692.95
201118_at	501.34	326.3	742.06	433.51	117.45	553.03	350.12	74.7	920.57	580.02	629.66	931.29	463.43	751.11
201119_s_at	19771.22	21064.1	25344.67	22981.22	15303.74	16395.66	13102.72	27001.32	16928.36	21890.47	22271.65	13031.63	20567.98	22636.1
201120_s_at	199.77	219.74	157.91	114.7	141.6	680.99	464.7	112.68	462.36	116.07	148.13	475.34	131.59	584.27
201121_s_at	1914.22	1392.76	1552.49	1848.65	2840.47	2832.57	2236.47	1556.13	2776.99	2129.39	2541.32	3261.59	2753.66	2251.99
201122_x_at	1062.88	2468.74	875.38	1812.93	1312.61	1898.07	973.57	2861.84	1371.09	1908.78	2359.64	2043.13	2392.81	2547.05
201123_s_at	574.92	2111.46	377.71	490.69	705.37	1867.66	483.45	1858.02	562.41	604.07	2655.99	1725.73	2372.28	3537.24
201124_at	680.68	755.77	429.11	871.35	1078.13	683.86	417.79	519.38	704.63	802.96	773.9	397.75	848.68	633.09
201125_s_at	678.38	565.49	697.5	66.09	249.41	639.13	923.92	416.28	996.77	304.26	1181.97	1291.16	736.19	886.8
201126_s_at	1031.36	954.96	1139.9	512.41	711.08	871.81	716.82	588.17	1489.98	1514.17	1119.2	1450.29	1158.12	1335.21
201127_s_at	398.16	350.41	264.42	348.89	71	322.74	256.83	1029.96	896.88	604.29	1155.28	571.01	867.15	422.92
201128_s_at	676.88	820.46	813.95	602.92	777.16	896.7	810.39	562.85	1078.38	941.84	947.19	1406.49	482.23	967.67
201129_at	810.89	685.29	749.44	797.59	897.54	1277.1	860.66	650.65	735.11	1001.08	576.48	1124.34	1026.12	638.36
201130_s_at	166.53	29.67	7.6	26.67	40.51	102.3	161.91	69.89	144.49	122.01	269.27	329.34	69.3	310.4
201131_s_at	8.7	20.48	7.96	32.64	26.14	74.16	33.87	42.6	76	12	15.06	18.58	38.76	54.36
201132_at	1679.62	2029.5	2136.04	1817.74	1327.51	1894.22	1099.18	881.93	796.26	1371.76	771.9	1553.69	1337.17	1494.27
201133_s_at	1447.35	1605	2006.77	1085.27	811.02	1769.18	1403.5	664.73	1776.53	1400.92	842.7	1914.57	795.29	1067.14
201134_x_at	23837.46	30075.09	28339.33	24475.25	28055.87	20943.61	17029.72	35339.33	19470.3	26633.42	29726.07	21225.7	26819.69	29315.93
201135_at	6559.75	5808.13	7070.19	6482.51	4729.73	6294.73	5781.13	6799.18	7355.44	6393.78	6699.05	5614.19	5375.2	6715.56
201136_at	987.37	942.24	626.79	1559.3	1154.06	1098.79	1303.34	3509.05	2571.51	1150.47	1545.63	3243.83	1792.33	1275.88
201137_s_at	2458.32	1491.86	1455.22	972.35	3174.6	2715.54	1666.52	1417.5	8834.66	4581.43	3853.77	6376.33	2466.22	3487.9
201138_s_at	579.24	900.68	777.64	744.16	1307.44	667.38	692.82	849.74	747.07	650.91	657.96	701.67	322.16	627.25
201139_s_at	507.38	686.21	423.62	499.13	577.77	616.9	425.71	345.25	866.24	580.56	389.1	1036.41	481.93	861.7
201140_s_at	439.79	442.5	429.48	624.32	958.24	347.28	553.61	481.43	838.51	1207.79	633.05	966.42	913.02	778.01
201141_at	1485.27	2177.91	1584.81	3253.32	2292.32	2305.2	1594.3	1121.96	6246.5	2459.97	3151.14	8326.22	1756.72	4361.5
201142_at	1232.76	1428.16	1073.67	1671.17	1433.72	1648.63	1549.4	1366.02	1232.77	1619.94	2018.62	1320.02	1677.22	2340.96
201143_s_at	729.1	638.94	637.93	1029.07	564.16	925.5	860.71	410.2	342.1	614.21	597.7	606.4	507.62	684.79
201144_s_at	1609.33	1583.18	1506.14	1352.67	1342.24	1529.05	1480.14	2332.87	1691.81	1520.99	1922.99	1866.01	1811.49	1473.53
201145_at	4661.86	4376.98	5323.38	6432.03	4757.83	4577.4	4019.64	5354.4	4347.52	4701.59	5903.3	2899.17	4664.7	4559.24
201146_at	2520.78	1444.52	1216.57	1952.05	1358.28	1985.58	1424.71	1400.11	2148.97	1536.86	1487.43	1310.31	1524.99	1751.42
201147_s_at	1067.67	930.79	1234.45	699.4	1106.92	1341.87	1376.91	859.29	1011.53	860.07	919.52	983.88	860.31	1032.88
201148_s_at	1016.79	1376.32	1958.44	929.77	1002.06	1522.4	1560.87	1500.75	1237.8	1053.01	862.16	1002.75	1193.26	1284.67
201149_s_at	1664.45	1898.08	2457.35	1249.82	1195.16	1825.93	2422.66	978.86	1362.67	1132.27	1045.52	835.95	1162.55	1078.64
201150_s_at	3041.21	2975.24	4872	1859.69	4380.78	4844.21	3061.58	2893.06	3058.47	3937.46	2853.56	2951.13	3605.8	2979.26
201151_s_at	1766.23	2397.48	3165.58	1811.77	749.63	2124.07	2530.03	369.87	768.77	615.95	843.02	742.73	1483.83	501.12
201152_s_at	6072.16	9429.51	9151.85	11775.53	7263.05	5666.56	6191.84	5629.3	5472.21	4721.14	6077.91	6097.48	8745.48	6961.61
201153_s_at	4959.98	5666.83	6614.64	7807.49	5645.81	5845.69	4880.42	6538.79	3221.94	3666.85	5111.53	5103.38	5582.63	3351.27
201154_x_at	17159.57	18788.06	17447.09	23539.82	18328.94	19909.1	16505.73	26713.94	22557.79	18478.48	26193.55	28517.68	23104.88	19065.09
201155_s_at	6275.91	8219.37	10082.77	4482.11	3961.36	6881.91	8436.35	5436.25	4058.01	7580.51	4943.69	3249.47	5856.63	5093.59
201156_s_at	539.16	588.72	708.56	698.14	1031.83	859.17	898.44	408.5	894.58	900.73	1102.07	831.66	755.05	838.02
201157_s_at	1107.33	875.55	927.37	988.31	788.39	1236.16	888.5	1200.49	957.11	1163.91	890.79	1198.9	891.02	1145.54
201158_at	59.54	25.82	77.27	26.26	64.89	27.64	20.43	124.43	65.7	128.61	120.5	72.5	67.49	41.12
201159_s_at	195.91	110.07	156.84	139.47	342.94	167.45	165.1	161.83	272.97	304.27	81.63	312.41	158.85	379.38
201160_s_at	27537.68	40556.82	34184.63	18304.57	28118.61	28386.62	25206.94	36467.43	18743.68	24819.19	38262.91	26960.34	33808.41	35800.52
201161_s_at	31032.38	46691.04	38519.22	24703.69	25454.39	27223.86	23835.64	48609.76	24931.06	19422.37	34341.41	14265.29	36377.4	31755.39
201162_at	5210.87	3737	2312	2245.68	4402.06	6727	3999.1	2560.02	9822.67	5321.27	8365.48	16797.74	4105.51	7541.98
201163_s_at	6350.4	4929.57	4753.95	2296.46	6317.4	6628.59	3157.39	2379.77	6344.87	5136.82	6246.69	13384.09	6601.9	9038.77
201164_s_at	1211.94	1089.74	1036.88	1609.46	965	1611.68	1083.19	1800.81	1141.05	1172.38	1171.75	1560.71	1156.65	1206.87
201165_s_at	3114.31	3337.43	3452.21	2443.49	1223.08	4207.89	2976.19	1669.99	1959.64	1923.19	786.64	1486.55	1655.03	1723.75
201166_s_at	3324.13	4316.17	3923.43	3072.48	4199.45	4004.59	2758.66	2020.38	2463.09	2321.64	1600.49	1791.02	3123.4	2453.69
201167_x_at	184.36	84.63	326.81	15.43	48.22	304.1	495.7	182.28	386.12	215.37	183.62	343.21	95.52	198.43
201168_x_at	1158.09	1280.27	1258.2	1459.29	1424.91	1655.81	1459.59	1158.27	2043.49	1871.78	268.3	1330.5	1394.66	1321.41
201169_s_at	917.44	578.84	992.53	626.15	101.5	1218.47	1029.74	271.58	584.67	356.84	1037.24	759.81	452.36	779.27
201170_s_at	2676.14	1969.45	3770.91	1781.22	2584.57	4512.23	2695.28	1030.65	3369	3679.84	2834.57	1958.43	3367.85	3649.79
201171_at	179.43	17.71	68.83	45.58	12.83	86.68	49.8	293.25	124.31	203.76	159.6	243.51	69.74	80.35
201172_x_at	4507.77	5357.93	4413.08	4037.4	4105.26	3974.46	4469.74	3182.64	5071.99	5802.67	4408.56	5270.16	3283.54	3716.36
201173_x_at	2238.49	2588.62	2339.93	2177.27	2375.03	2333.67	2898	3294.64	2230.9	2744.36	2965.03	2397.31	2840.81	1936.19
201174_s_at	1350.81	1920.27	1770.07	1150.1	1407.48	2267.46	1306.43	1080.57	1624.66	1920.17	1360.21	1625.15	1859.13	1429.15
201175_at	1533.5	2082.18	2026.28	1832.72	1367.91	1759.89	1408.13	1144.26	1608.34	1840.04	1753.79	1614.24	1442.48	1732.1
201176_s_at	1403.37	928.87	1191.87	856.7	1223.26	1030.16	1001.04	773.94	1195.96	1464.97	757.66	1747.85	1079.9	1015.1
201177_s_at	2396.05	2141.16	3024.29	2022.25	1849.8	1884.14	1605.03	1095.61	897.33	1257.1	1053.3	911.32	1870.96	1381.88
201178_at	1708	1773.88	1750.13	1727.62	2178.48	1774.87	1624.15	1889.58	2343.43	2577.91	1575.42	2225.46	1805.33	1853.94
201179_s_at	877.52	678.43	919.08	975.44	865.44	686.5	818.25	471.67	1133.95	883.34	878.52	1073.46	690.86	657.76
201180_s_at	1104.12	1022.93	973.6	837.58	978.1	1252.31	1594.4	940.27	1571.98	1547.2	1483.16	1958.52	1006.28	1410.27
201181_at	120.81	154.76	106.68	156.63	192.62	258.13	330.8	256.2	184.37	56.5	243.39	34.42	139.83	356.08
201182_s_at	1875.02	860.49	888	461.41	164.87	630.1	1592.52	344.1	509.19	720.49	692.96	518.11	1260.63	1008.94
201183_s_at	1823.99	1423.13	1631.09	1936.09	2293.19	2315.33	2685.67	2658.67	1952.51	2881.05	1972.67	1875.79	2392.04	2386.14
201184_s_at	1487.73	955.27	888.04	145.39	298	1304.6	1026.53	1706.12	2248.08	2421.33	2070.31	1607.35	250.43	1562.9
201185_at	1694.18	1206.3	845.04	1755.48	2550.44	2594.43	1942.29	1882.65	3424.95	2202.56	2577.95	3310.04	1539.45	3024.19
201186_at	472.26	490.32	424.15	514.36	667.28	635.37	349.28	982.6	639.5	970.69	621.69	698.14	642.02	923.59
201187_s_at	294.6	330.18	421.61	317.06	538.46	288.59	680.06	355.42	520.41	289.51	476.4	385.97	545.46	600.46
201188_s_at	392.2	395.71	426.03	248.31	539.43	405.35	602.65	1243.89	582.43	762.55	461.82	741.95	738.12	467.42
201189_s_at	80.5	44.44	105.18	89.79	66.85	102.69	102.73	295.46	426.05	97.09	163.85	365.71	99.87	405.11
201190_s_at	415.99	777.47	704.74	717.74	190.24	726.02	647.99	669.57	607.09	182.53	887.09	1223.44	460.93	824.72
201191_at	50.57	50.06	48.97	27.88	86.32	40.06	50.41	67.18	443.1	344.15	92.98	429.36	88.29	65.67
201192_s_at	637.69	458.2	538.67	501.51	470.04	433.74	466	429.14	579.76	502.71	600.49	667.85	567.9	764.94
201193_at	1275.11	883.61	1121.94	1251.08	1082.45	940.16	849.33	1297.5	1108.67	956.14	1106.23	1741.71	888.57	1074.74
201194_at	15593.42	13897.87	7577.2	21580.05	10412.61	10234.72	8179.95	16448.42	13576.87	14914.39	22270.99	13050.85	19782.14	22405.27
201195_s_at	503.18	518.57	391.57	619.62	803.76	449.22	583.45	338.9	235.94	190.7	346.01	345.2	617.14	449.75
201196_s_at	846.28	1048.56	1113.93	799.83	703.44	794.61	1342.57	348.94	686.75	901.71	776.27	621.68	535.58	760.77
201197_at	385.15	435.21	565.13	631.49	507.22	604.66	600.15	471.03	350.29	460.7	473.74	524.5	464.56	377.86
201198_s_at	4670.84	3906.24	3285.42	2897.94	2176.32	3577.98	5580.08	4739.51	2985.96	3139.61	2717.31	3001.36	3022.84	3236.18
201199_s_at	2225.28	3113.76	2927.98	4701.71	2797.64	3681.03	3828.7	4731.91	3765.09	3292.41	2832.75	3682.19	3771.43	3653.82
201200_at	2980.32	2565.63	2587.59	2149.79	2746.62	3114.83	2104.32	1720.95	2941.27	2496.9	2004.92	3017.11	1583.42	2425.25
201201_at	3169.47	3033.45	2280.7	3538.78	3360.77	2415.19	2680.49	4615.34	5994.67	5283.21	5108.18	6425.16	2933.54	5131.67
201202_at	972.82	382.2	457.82	433.36	427.7	654.66	493.05	571.38	487.96	542.24	495.5	881.76	314.98	663.89
201203_s_at	36.56	42.08	45.54	60.66	45.36	48.3	43.92	125.29	226.1	95.87	364.08	292.76	62.33	80.55
201204_s_at	581.75	124.59	78.7	91.82	185.29	762.51	817.56	373.61	1337.18	683.14	658.49	909.25	119.58	1091.9
201205_at	295.73	412.7	449.69	400.54	341.53	389.51	482.72	830.54	442.28	567.22	668.43	316.74	92.56	521.37
201206_s_at	401.06	19.45	48.01	161.48	279.73	303.11	205.69	238.37	1085.63	433.24	632.11	413.68	450.2	332.63
201207_at	1415.73	1486.69	1487.35	1465.48	1439.67	1459.98	1536.91	1078.91	1560.92	1732.53	1291.62	1530.75	1544.4	1446.25
201208_s_at	628.13	104.35	568.17	216.68	141.87	379.6	661.56	418.32	570.48	578.09	335.25	118.26	354.41	798.28
201209_at	324.05	381.38	459.55	61.41	305.13	222.04	121.09	485.82	400.01	322.68	301.92	477.23	83.85	112.83
201210_at	4317.29	4851.94	5205.09	2967.65	2422.93	3984.03	4280.77	3785.36	4453.66	2945.17	2462.17	3011.3	5918.76	4386.34
201211_s_at	756.12	1097.22	1017.19	606.54	98.23	591.92	1016.73	126.22	383.44	185.68	1138.71	770.22	178.94	194.29
201212_at	769.66	584.39	673.09	848.79	301.65	784.82	448.16	789.18	1891.1	2061.1	1447.98	3045.13	730.04	1277.24
201213_at	315.82	223.2	329.3	228.2	440.11	338.57	255.9	123.34	98.93	544.47	559.02	691.83	473.03	441.41
201214_s_at	844.67	959.41	710.95	768.02	1013.56	793.41	705.38	1132.3	940.11	1234.37	385.87	949.57	1149.65	737.64
201215_at	2559.87	2149.53	1870.68	1595.2	2862.31	2475.57	2055.95	857.18	2275.44	2105.14	3004.69	3326.9	1158.84	2830.24
201216_at	947.64	881.87	778.59	1034.73	1048.36	786.1	1096.08	1429.58	2056.86	1761.14	1410.58	2014.72	1600.9	2008.78
201217_x_at	6013.41	5547.73	5962.65	6970.75	8653.55	9020.98	4636.76	9940.66	22756.24	11706.51	15591.06	36026.57	7522.62	13986.93
201218_at	1070.36	958.34	972.73	388.14	681.51	943.58	779.78	541.77	425.69	551.31	420.66	389.66	638.72	393.76
201219_at	374.2	245.54	353.32	232.3	227.24	458.26	328	311.94	502.76	295.4	449.76	371.11	423.12	540.06
201220_x_at	1876.95	1272.17	1350.4	1305.99	1613	2258.32	2109.03	1969.1	1710.19	1409.04	2179.59	1964.35	2077.46	1984.55
201221_s_at	1128.16	2373.08	1852.74	2458.75	2516.6	1555.26	2378.18	2917.14	3288.42	3369.78	2678.85	2636.95	2578.34	2198.21
201222_s_at	4942.65	4559.4	6115.33	4093.7	2458.6	2073.09	3900.27	1192.93	1526.63	1075.43	1973.85	3434.88	4505.59	3505.5
201223_s_at	2592.77	2649.68	3912.04	2634.5	1619.44	1772.85	2637.28	3281.18	2468.4	1530.34	1618.13	2133.58	2267.16	1713.75
201224_s_at	834.64	984.15	1076.17	402.66	960.37	1110.97	1009.17	697.08	786.46	694.42	785.41	623.92	1034.18	718.48
201225_s_at	1390.2	2669.47	3052.47	1977.84	2440.27	2393.78	2979.87	2095.53	2023.85	2714.87	2081.6	2274.28	2253.13	2117.29
201226_at	4935.69	7270.54	5807.12	5170.33	3116.72	5832.45	5252.51	5214.85	4931.31	7175.15	5969.68	4041.55	3279.39	6573.86
201227_s_at	6134.55	6514.57	7858.24	4099.4	6684.79	4815.65	3719.63	4913.26	4108.06	6463.41	7326.43	4440.45	4345.99	4791.12
201228_s_at	650.66	671.11	922.2	1060.35	560.45	592.45	696.93	393.7	220.99	647.82	130.06	380.78	1163.75	437.75
201229_s_at	1768.97	1939.7	1347.12	1570.86	744.1	1409.05	1592.9	1072.06	964.98	983.71	921.45	997.5	1231.14	1219.94
201230_s_at	2121.87	2144.38	2178.47	2454.71	2264.07	2253.63	2429.37	2287.83	1715.65	3170.7	1776.91	1252.48	1788.65	1945.92
201231_s_at	1334.23	1795.4	1635.99	2083.44	1707.05	2305	1582.15	1970.33	4221.71	2632.17	2758.8	5649.35	2271.12	2745.44
201232_s_at	1104.09	1172.02	1161.08	1726.11	1003.45	1189.4	774.35	1381.42	962.96	1405.68	847.83	1340.7	1401.73	975.79
201233_at	364.94	558.6	351.22	538.39	390.26	354.38	351.53	948.75	586.32	774.56	616.93	423.82	493.83	220.03
201234_at	1545.45	2252.92	1621.6	2457.95	2535.69	1602.55	1253.54	2041.52	2218.19	1022.71	1763.07	1888.83	2707.99	2983.82
201235_s_at	2301.23	987.07	1409.04	1509.11	256.07	1318.57	935.61	200.26	642.15	265.21	604.23	799.52	1422.03	451.64
201236_s_at	3733.89	1988.91	2346.61	2764.71	2291.93	2846.86	2309.48	3194.05	3381.72	3295.92	1258.43	1609.43	5371.05	1460.85
201237_at	2800.08	3236.71	2703.51	6350.31	1230.8	2873.96	2202.13	1614.1	2131.61	2217.83	1919.16	2231.28	2437.51	2431.65
201238_s_at	5897.19	6816.07	6218.09	6963.54	2308.63	6411.47	4454.19	1943.84	3274.65	3268.92	2355.9	2941.52	3571.88	4672.9
201239_s_at	1999.81	1900.3	2209.26	2165.35	1829.71	2079.87	2128.33	1272.57	2559.34	2154.92	2158.22	2234.77	1527.9	1687.31
201240_s_at	3222.55	3253.84	2792.97	3096	3627.93	3293.96	2721.53	1746.5	3517.97	2680.89	2562.8	2976.79	3318.12	2670.95
201241_at	5329.87	6784.21	6592.91	5388.65	3228.32	6101	5930.02	5699.8	4366.94	5021.88	5693.03	5234.72	5745.64	5063.93
201242_s_at	17928.86	12535.8	13194.47	1385.78	3669.84	13959.48	13575.66	9128.56	4004.35	5107.23	8819.6	3802.83	11914.1	8471.24
201243_s_at	9443.35	14066.18	14113.43	9255.76	10361.69	10600.19	9378.45	13208.34	5963.87	11760.89	8915.48	5211.36	13309.68	9541.93
201244_s_at	4411.21	3797.23	4708.22	4408.48	3852.65	4525.37	4689.18	4481	3120.54	3462.78	4069.32	3338.6	4342.13	3786.31
201245_s_at	691.72	1035.13	868.45	862.72	470.88	787.17	825.96	935.87	774.84	773.73	912.79	654.97	1049.11	1064.57
201246_s_at	48.56	158.53	112.82	113.61	94.42	49.02	55.13	179.54	269.36	141.88	180.57	266.16	344.14	98.16
201247_at	495.68	613.91	613.46	884.48	613.68	711.49	689.41	1014.67	778.08	546.04	766	605.3	1134.74	693.87
201248_s_at	785.22	568.75	470.04	752.69	384.87	725.69	1065.08	883.45	743.7	739.45	446	830.42	395.57	792.42
201249_at	307.37	208.59	229.83	526.37	584.51	398.35	408.5	136.01	196.36	468.29	470.79	324.57	498.18	440.84
201250_s_at	1366.62	1065.81	1539.05	1316.98	2596.45	1555.67	1779.22	1205.35	616.74	1166.79	963.71	681.62	1312.03	1181
201251_at	13586.08	24293.5	17857.11	30681.67	10921.09	11885.12	12747.33	25938.64	22026.35	15753.54	17825.12	13266.63	18867.01	23004.23
201252_at	655.02	822.34	537.25	811.12	371.13	785.57	258.67	191.02	821.85	637.99	585.23	830.31	535.21	444.5
201253_s_at	3667.18	2910.8	2608.9	2122.68	2188.92	4923.5	2215.79	1883.2	2847.65	3175.8	2289.59	2730.85	2977.95	3020.16
201254_x_at	23207.62	25138.69	26369	29769.98	28490.7	28924.37	22264.81	43771.52	33940.53	28887.79	42735.11	40659.55	32243.2	38745.93
201255_x_at	2499.53	2402.31	2602.5	2134.02	3613.67	3422.71	2327.07	4392.13	3057.04	3158.54	2720.42	2843.58	2880.99	3777.63
201256_at	2352.65	2480.35	2698.32	2643.58	1895.12	2121.53	2236.36	2114.28	3012.9	4108.69	3125.71	2708.55	2590.45	2490.52
201257_x_at	37166.52	42263.91	35858.73	31163.06	47416.67	39086.07	37021.17	56282.83	34682.45	36429.81	61077.93	64674.18	46943	57692.62
201258_at	18386.74	12989.75	19334.78	23666.03	12788.05	15817.6	14421.66	43367.73	15402.67	12063.62	17378.97	13725.34	19421.67	17961
201259_s_at	4127.5	4903.86	5926.65	4380.13	1649.57	2740.92	4475.07	1361.76	2155.23	1546.13	3081.34	2221.8	2349.12	1506.81
201260_s_at	3415.33	2901.08	3782.47	3558.97	2732.95	2687.6	2346.13	1550.61	1819.15	2303.3	1630.67	1981.82	2964.47	3010.28
201261_x_at	589.27	462.46	471.82	712.94	983.81	542.58	758	765.03	1370.48	1269.74	1177.73	1086.67	710.69	1302.62
201262_s_at	335.21	132.68	56.46	156.79	340.73	68.42	137.03	459.42	734.02	563.29	449.59	240.88	481.18	420.56
201263_at	893.56	742.99	996.04	493.41	296.55	1258.09	1028.06	600.35	1120.05	763.94	1086.68	989.45	746.82	866.88
201264_at	1353.76	1299.89	947.29	1353.63	774.01	1120.56	1060.61	1277.21	1452.07	1487.74	1342.31	1130.3	1450.03	1474.21
201265_at	225.06	377.54	330.01	599.08	701.61	192.06	330.2	430.31	397.23	359.72	272.5	55.76	520.11	190.17
201266_at	2740.09	2531.65	2854.82	3361.63	2534.52	2585.26	3061.96	1518.57	1890.06	2284.63	2187.9	2136.32	2810.04	1988.92
201267_s_at	1874.03	1581.86	1576.47	2733.37	1480.9	1715.43	1624.83	2492.85	2011.19	2007.32	2213.17	1106.96	1663.56	1383.8
201268_at	3705.15	5150.96	3983.38	3557.37	3817.11	2653.74	1560.61	9975.86	7116.68	4642.07	5732.24	7449.35	5759.64	6106.16
201269_s_at	479.83	488.43	465.43	298.96	1254.32	498.54	556.31	250.48	462.63	435.71	329.62	134.77	739.38	864.25
201270_x_at	2328.83	2249.74	2075.01	2322.03	2805.69	1934.11	1935.87	2128.68	1798.56	2010.94	1758.56	1465.65	1638.48	1715.05
201271_s_at	1206.09	1455.65	1127.82	833.61	590.4	1296.23	739.46	1368.13	1288.13	1304.89	964.23	1196.54	1347.69	1449.81
201272_at	7880.86	9142.31	8415.91	10476.73	7240.03	7228.98	6334.65	8677.6	9298.4	9889.29	8306.71	7371.27	7801.7	10643.93
201273_s_at	8640.52	10267.66	9299.37	7866.4	4921.11	7786.25	5692.6	4019.99	2989.79	2990.85	3704.33	3804.09	5006.53	5451.03
201274_at	2075.71	1494.19	1381.74	2379.64	1108.64	2197.6	1710.62	2674.12	2449.17	1729.4	2243.75	2462.16	1585.32	1686.36
201275_at	503.53	667.19	730.94	1101.99	808.32	873.54	772.12	885.68	1309.34	1553.68	2272.2	1467.71	1147.89	1241.77
201276_at	1644.03	1588.3	1632.81	1952.6	1896.44	1626.62	1520.51	1805.64	1373.41	1742.67	1371.86	1095.56	1994.14	1397.74
201277_s_at	1973.06	1610.14	1444.48	2624.51	2108.07	1822.83	1853.02	2356.34	3681.96	2891.73	1281.75	2692.08	2789.8	2451.1
201278_at	804.52	785.07	735.96	821.79	1317.04	1053.85	1044.9	699.64	2517.35	1605.23	1937.81	3537.65	896.25	2758.75
201279_s_at	893.58	827.24	655.4	862.67	1055.29	965.98	1187.77	48.8	2907.88	1653.52	2943.73	4432.28	522.75	2078.08
201280_s_at	686.85	567.17	615.89	554.93	530.91	801.31	705.55	409.65	1435.21	914.67	1089.76	2267.01	227.45	1089.77
201281_at	2138.94	2854.79	2871.8	3887.65	3111.84	2805	2226.37	4770.95	2559.58	3247.36	2134.43	2386.86	3960.81	2902.04
201282_at	3253.4	4459.01	5145.77	4383.53	1673.78	3867.58	4481.12	4150.96	3742.88	3664.08	3239.27	1570.49	4084.51	3095.81
201283_s_at	469.88	336.32	190.92	352.37	74.11	317.31	401.18	148.63	179.39	273.95	399.8	235.61	257.93	300.79
201284_s_at	1151.24	1336.11	1294.86	1540.31	719.81	1403.86	1060.7	1754.11	1092	1470.91	983.63	1191.99	978.32	1208.89
201285_at	1483.59	2121.89	2250.79	1980.63	1253.72	2805.02	2479.77	1981.43	2185.87	1877.97	1871.1	1894.68	1542.26	1644.78
201286_at	66.02	27.38	26.78	90.78	79.87	56.72	93.8	141.94	98.32	35.45	131.22	34.18	93.89	202.09
201287_s_at	407.77	273.34	278.98	559.1	492.78	389.37	606.19	204.97	233.92	738.29	559.56	280.81	342.69	359.14
201288_at	1629.67	1581.7	1810.84	639.63	1775.97	1454.32	810.67	919.65	2422.18	2082.97	1671.9	3198.95	2341.64	1814.87
201289_at	913.18	526.46	509.52	457.88	2230.53	736.18	612.64	1036.8	1360.56	938.07	402.85	604.84	198.42	1110.15
201290_at	3782.35	3004.63	4034.46	3132.43	3278.98	3829.35	3058.54	4767.65	4196.22	2982.51	4383.22	4811.17	4507.23	3761.6
201291_s_at	54.99	14.01	3.07	8.05	21.98	13.96	10.58	207.37	133.76	69.46	13.18	19.53	25.74	169.82
201292_at	101.3	100.04	19.98	85.01	129.26	21.91	55.12	70.69	92.7	80.46	64.55	154.03	46.39	27.79
201293_x_at	6427.98	5947.33	5467.85	8831.49	11226.79	7622.22	8252.7	6907.51	20336.64	11203.97	10499.57	24317.97	7949.38	8936.16
201294_s_at	944.29	1163.85	1247.16	818.42	706.62	644.75	1040.93	797.23	1018.18	993.1	1044.57	1112.87	307.9	695.86
201295_s_at	260.23	659.49	770.42	588.12	289.01	181.81	592.43	123.73	444.94	82.72	482.53	196.31	168.24	292.01
201296_s_at	1705.26	2078.88	2281.11	1745.84	2725.82	1584.5	2115.71	1070.8	2226.28	1854.25	2668.3	2810.3	1147.65	2062.29
201297_s_at	269.57	250.29	259.07	243.04	285.36	210.4	246.27	377.38	182.64	101.49	252.99	235.67	446.33	33.25
201298_s_at	758.68	617.07	1055.71	634.25	168.33	979.03	647.16	679.4	1006.57	916.23	1202.51	1293.57	1180.32	727.8
201299_s_at	418.93	300.59	472.19	338.47	332.64	359.93	485.83	282.68	219.98	246.65	331.51	292.37	375.21	198.48
201300_s_at	2008.81	1675	1397.78	1479.99	1103.4	2189.02	1449.16	1219.56	1592.64	1525.69	1515.39	3618.22	2046.72	1815.42
201301_s_at	459.74	337.36	218.23	230.92	661.67	355.63	36.54	665.88	1969.25	825.47	1196.3	2492.23	264.23	611.43
201302_at	610.37	774.83	627.99	518.17	904.95	727.43	608.47	404.62	924.83	544.65	877.16	1915.99	419.86	915.93
201303_at	1900.64	1905.65	1697.71	2242.76	2539.39	1978.99	2286.79	1962.73	2326.71	2881.31	2255.32	2052.8	1971.09	2422.56
201304_at	5053.28	8403.71	7389.97	5327.23	3415.7	5363.3	5177.03	2139.82	1355.72	3639.79	1954.59	2073.28	3440.39	2118.38
201305_x_at	1289.01	1474.95	1153.59	1354.2	987.86	1360.32	1744.39	1663.85	1492.08	1847.81	1087.53	1043.27	1486.13	972.53
201306_s_at	2634.38	1877.49	1919.63	2921.52	2493.05	3127.37	2735.46	2104.94	3763.25	2289.16	2744.19	4495.45	2721.96	2643.98
201307_at	1134.59	778.99	988.74	829.47	1423.96	1338.71	1480.23	861.75	2290.59	1190.42	1729.18	2391.12	980.97	1487.16
201308_s_at	153.88	133.17	193.76	175.1	138.68	155.54	281.88	291.21	288.75	181.11	126.99	214.31	360.9	21.03
201309_x_at	1923.06	1931.11	1576.05	1560.16	1013.49	2069.56	2105.53	180.7	952.12	1246.2	2744.36	1233.15	1022.45	1990.04
201310_s_at	9827.98	8142.17	5570.05	6261.27	4816.12	9590.35	8086.77	1168.57	6020.85	4543.2	12596.97	4596.53	5676.6	13386.15
201311_s_at	770.98	533.02	517.69	418.31	1014.1	559.65	586.29	1229.61	1325.53	345.47	1001.76	1372.7	669.06	1182.55
201312_s_at	1268.56	1089.46	935.47	493.45	1105.01	1531.78	1016.79	290.55	1860.47	1153.34	1394.3	2662.55	854.25	1914.32
201313_at	48.57	50.38	62.67	21.08	244.26	34.53	129.18	119.59	240.89	28.97	70.95	308.11	124.58	30.16
201314_at	2268.04	2341.44	2731.3	3505.09	1963.68	1596.49	1576.7	1801.38	1604.32	1450.2	1799.52	1917.82	2772.14	2140.12
201315_x_at	2575.74	2541.51	2288.77	1986.45	5490.18	4371.69	3044	3589.75	11629.87	5190.33	4376.68	12762.97	4018.02	4415.76
201316_at	1004.79	1119.09	1016.42	1019.89	1112.08	914.45	1132.3	706.42	441.99	843.64	838.59	454.64	809.85	995.92
201317_s_at	5745.61	4674.3	4571.53	5412.95	3991.58	4932.43	4349.33	4289.11	4020.74	3256.05	3790.62	3583.89	3934.9	4665.58
201318_s_at	19677.12	29913.79	26093.82	21919.75	21781.45	18398.46	15746.71	15545.15	27894.94	21564.25	29679.44	26781.37	16922.95	32416.69
201319_at	6112.6	9692.3	9964.99	4802.27	10900.41	5321.75	3869.66	3422.74	3268.94	4247.08	4039.06	2408.39	5581.01	7546.58
201320_at	321.37	544.44	589.75	730.1	628.6	76.43	392.2	520.21	714.81	268.39	412.31	584.24	730.28	344.39
201321_s_at	764.51	558.7	756.37	584.79	932.44	744.32	988.81	676.28	612.57	696.69	844.5	870.06	1115.64	748.72
201322_at	27607	33962.41	36743.31	26017.41	20186.05	25675.16	25459.51	31606.24	25690.58	25220.18	38378.04	14636.04	29762.3	35980.05
201323_at	584.58	527.84	577.88	537.07	663.76	484.23	535.09	864.28	477.95	699.37	631.02	334.61	627.89	407.43
201324_at	401.23	548.39	344.57	327.82	627.02	369.56	391.06	455.36	1362.71	1040.76	1032.6	1915.01	385.01	1034.64
201325_s_at	768.37	655.46	520.47	490.82	990.87	915.68	515.64	118.6	705.21	986.81	780.93	1262.88	587.45	1122.89
201326_at	1432.65	1683.81	1571.94	982.71	1448.49	1677.57	1414.6	951.88	841.74	1790.02	441.93	1568.46	1401.45	1213.34
201327_s_at	1096.49	1208.84	773.62	702.23	861.33	892.02	908.12	621.31	919.83	944.61	836.11	1290.23	909.65	919.6
201328_at	558.52	534.6	408.6	466.29	740.1	754.86	804.22	555.5	634.29	810.48	673.33	818.04	814.5	476.72
201329_s_at	523.06	565.79	531.93	333.18	382.36	711.8	1125.99	343.02	708.43	795.71	466.94	782.86	537.07	280.78
201330_at	409.66	487.42	448.58	628	432.33	583.61	799.35	407.17	812.07	745.01	873.18	1216.25	839.34	472.84
201331_s_at	882.21	769.25	889.95	685.58	1751.18	1010.85	795.54	1350.27	2073.65	1243.97	929.31	1983.95	844.6	421.56
201332_s_at	79.26	82.05	114.13	45.67	202.16	42.24	72.67	93.13	202.58	59.23	47.46	268.1	102.05	100.99
201333_s_at	650.31	385.4	560.47	70.56	889.43	389.93	779.56	478.2	361.72	557.41	687.02	716.89	666.56	740.65
201334_s_at	2555.34	2504.4	2800.76	1867.37	3137.81	1671.77	2056.01	1621.18	2545.58	3613.58	1380.84	2979.16	2585.93	2125.66
201335_s_at	147.29	105.67	74.02	39.14	110.52	170.86	110.67	20	73.56	88.92	185.07	307.64	63.85	67.45
201336_at	3754.07	3892.69	4566.95	4624.36	2917.81	4137.02	3569.2	4121.71	5814.28	3740.97	4520.07	5075.64	3915.81	4025.55
201337_s_at	1242.34	1425.49	1630.52	889.45	408.73	1059.18	1050.79	266.8	924.6	644.94	1056.55	903.17	672.33	1069.54
201338_x_at	8266.03	9283.42	8368.01	8462.27	10396.84	6391.34	4607.55	12831.72	9556.23	9960.32	9443.76	7359.73	6509.56	10575.97
201339_s_at	3409.26	3278.34	3541.08	2916.11	2281.96	2241.07	2869.25	1468.96	1835.18	2053.69	2910.98	2210.78	1630.35	2459.66
201340_s_at	140.89	68.1	26.36	65.6	71.95	239.12	93.46	14.76	89.94	23.28	93.86	15.22	94.02	23.4
201341_at	557.66	1090.57	741.78	1394.11	1307.93	661.06	564.47	651.26	834.37	389.81	729.74	753.75	466.4	773.58
201342_at	1436.92	1598.28	1454.6	2313.23	1774.33	1505.84	1346.84	1808.68	1548.51	1233.81	1388.2	2137.49	1969.16	1466.97
201343_at	3234.73	2977.93	2725.63	3722.21	2205.86	2238.51	2562.28	1836.95	2189.84	2278.64	1724.4	1964.98	2276.19	2193.21
201344_at	650.64	519.76	402.83	552.69	843.42	561.92	634.86	309.57	303.49	469.79	701.39	521.62	652.47	531.37
201345_s_at	3737.14	4108.88	2572.36	2878.84	1376.81	1761.04	1564.48	3266.5	3900.32	3149.83	2428.47	2942.52	2177.54	1891.86
201346_at	4666.61	2195.62	2115.19	2541.31	2360.26	4128.52	2535.67	2043.95	1762.85	2312.63	3564.07	1908.68	2692.17	2590.36
201347_x_at	1741.1	1860.2	2228.92	3872.04	2539.5	1743.5	1658.24	3271.08	3086.47	3162.98	2493.99	2143.22	3107.44	2911.83
201348_at	4419.14	4880.31	6143.2	6349.57	14100.37	3948.13	5734.15	15622.61	16499.13	9989.38	3611.5	17439.96	7624.18	4980.53
201349_at	589.82	580.7	489.18	910.87	1057.6	671.76	691.28	1073.84	872.73	1043.53	581.02	1243.13	745.3	658.86
201350_at	2024.54	2368.26	2138.05	1669.81	1783.21	2012.07	1824.73	1300.54	1496.2	1470.82	1514.3	1407.13	1294.84	1955.05
201351_s_at	4541.08	4096.77	4186.03	4014.27	2040.32	2956.95	4080.26	2575.24	2830.64	2412.8	2650.12	3336.74	2308.75	2973.53
201352_at	4252.92	6091.37	5711.01	3040.96	3208.31	5050.6	4081.08	2457.95	3003.98	3188.25	2938.96	1852.47	2164.64	4013.45
201353_s_at	620.98	412.35	476.96	93.08	178.41	697.41	631.54	634.46	215.51	506.57	301.25	311.31	646.16	481.91
201354_s_at	156.17	218.46	513.94	240.21	425.3	447.64	309.45	775.91	690.97	1075.74	753.13	201.35	484.46	976.45
201355_s_at	499.91	385.15	443.96	72.39	174.54	430.01	647.81	1092.39	394.72	642.92	319.94	514.45	461.9	426.61
201356_at	1636.4	1366.59	1560.45	1756.28	1604.96	2088.04	1898.68	1840.21	1271.51	1703.43	1749.31	1573.78	1541.36	1266.34
201357_s_at	780.15	755.26	830.76	1047.16	697.71	832.94	1220.36	1068.46	794.75	1346.34	741.02	864.48	1127.32	751.13
201358_s_at	3656.26	2630.97	3160.99	2809.86	3600.93	3624.94	2489.54	1800.05	2451.78	1793.02	2355.93	3060.94	1786.95	2634.2
201359_at	1956.22	1765.38	1582.37	1625.06	1762.63	1516.23	1563.29	1143.27	1482.22	1317.16	1808.15	2296.28	1354.02	1192.46
201360_at	5624.66	5806.89	2766.85	5137.87	5525.22	6698.26	3212.66	13684.6	9118.17	4970.43	10215.59	5603.58	5929.33	9979.1
201361_at	2607.93	1961.01	2106.71	2610.89	2222	2319.8	2581.23	2652	3321.81	2923.36	3117.65	3054.08	3193.66	3325.54
201362_at	727.39	759.94	773.25	562.09	422.47	471.19	499.41	28.01	506.36	467.29	415.55	612.76	428.96	580.44
201363_s_at	453.33	852.53	809.19	418.66	190.73	338.45	585.26	290.5	464.15	253.19	371.18	289.9	634.25	407.39
201364_s_at	6099.52	4982.7	6144.93	6569.92	1652.88	3956.99	5361.17	2924.83	3583.57	2571.62	5423.88	4588.39	5087.59	4964.93
201365_at	3926.75	2523.08	2880.27	4499.99	2344.49	3416.17	3850.2	2586.58	3953.13	3271	4723.08	3721.44	4007.92	4167.89
201366_at	3566.45	3466.94	3588.97	3061.5	3727.21	4622.17	3325.29	3137.61	2936	2873.57	4549.15	3594.12	2729.72	3790.89
201367_s_at	250.28	165.27	69.98	42.95	159.97	696.31	638.45	310.1	380.23	81.79	555.36	263.29	563.45	244.63
201368_at	1980.26	1744.57	1240.31	957.23	2215.11	2426.3	1640.45	1866.69	4645.05	2238.73	2207.87	5803.41	2245.77	2210.74
201369_s_at	565.32	353.51	323.92	230.02	405.78	654.17	408.77	540.66	785.44	367.29	294.6	646.42	782.83	550.98
201370_s_at	1043.36	1184.26	1376.58	1103.6	947.63	1135.26	1211.13	575.8	484.43	518.94	632.92	437.32	842.66	737.07
201371_s_at	5541.4	6616.21	5235.67	5276.35	3064.26	5230.27	5853.14	5324.84	4039.24	3908.23	3875.04	4444.6	4984.71	4046.07
201372_s_at	342.31	293.32	303.25	392.31	84.92	355.64	137.3	322.23	22.22	319.12	175.89	119.05	203.64	259.15
201373_at	1459.09	1298.49	1888.78	934.98	453.37	1588.91	1136.13	3786.45	2538.02	2492.72	2424.88	2074.14	2300.29	1988.22
201374_x_at	13.2	11.68	12.36	14.97	12.02	10.9	21.99	47.83	34.65	42.91	48.49	139.71	21.51	15.38
201375_s_at	6009.11	5705.5	4820.02	4970.81	2983.2	6056.96	4692.06	4083.31	3726.87	3887.82	3349.71	4408.75	3384.39	4036.35
201376_s_at	404.26	552.22	638.03	464.81	361.73	524.71	421.05	303.29	987.59	565.74	236.82	1130.51	603.76	348.85
201377_at	485.73	439.06	324.55	384.16	77.65	385.64	158.35	323.46	369.44	405.93	373.91	357.07	604.33	296.14
201378_s_at	1292.81	684.96	1011.48	1007.91	1013.26	1204.33	1392.81	1155.25	1255.7	1202.1	1166.36	1005.5	971.53	985.97
201379_s_at	727.49	599.25	1023.4	548.34	236.45	677.89	492.5	338.91	997.92	633.99	1008.73	668.1	542.3	800.97
201380_at	836.88	793.65	729.62	778.8	943.08	696.22	962.59	759.85	833.79	941.99	794.21	1118.58	894.05	919.22
201381_x_at	2956.83	2368.69	2014.49	2408.55	1066.81	2375.98	2138.38	1139.15	2421.14	1645.14	2262.34	2533.35	2744.68	1859.91
201382_at	311.76	219.11	189.09	241.55	207.46	593.4	269.29	226.34	614.03	666.9	374.03	185.85	235.98	173.24
201383_s_at	1609.08	2228.71	2203.24	2054.93	450.14	1262.11	2089.2	869.4	1345.73	1046.06	898.67	1045.81	1281.05	1302.56
201384_s_at	2811.1	3324.14	2234.72	3230.71	1975.38	2036.77	1581.97	2301.51	1874.9	1790.49	1836.71	1341.73	2524.38	2118.96
201385_at	1431.5	1305.76	1255.23	1182.19	1601.22	1937.63	1116.08	1152.21	1591.53	1120.18	858.49	1711.15	754.93	770.56
201386_s_at	1419.17	1645.02	1541.95	1138.55	654.88	1740.62	1336.46	546.4	1940.72	1209.7	1127.52	1683.86	756.24	860.28
201387_s_at	609.98	1760.44	1075.75	877.01	2045.43	601.81	1577.67	598.64	1161.38	611.01	1057.51	762.31	606.1	1149.8
201388_at	1225.68	1102.69	1070.82	2548.87	1003.6	1447.66	1740.13	3649.48	1922.31	1738.65	2048.94	1723.27	2503.76	2390.74
201389_at	722.77	223.2	477.78	613.27	284.49	643.43	838.76	964.66	990.13	1278.78	1339.58	1178.27	384.19	958.07
201390_s_at	2402.01	2533.49	2050.66	3466.17	3994.5	2784.85	2491.97	3004.93	3475.03	2111.33	2801.75	2208.21	2726.7	2528.76
201391_at	2786.47	3228.23	3349.16	3871.53	3306.89	2869.54	3542.85	6328.73	4736.03	4510.98	5689.44	3807.14	6231.13	5531.37
201392_s_at	919.49	816.59	899.44	158.1	335.32	1371.07	830.31	791.12	981.97	608.75	851.46	798.2	829.68	596.2
201393_s_at	2334.01	2035.62	2876.98	1321.45	1834.05	2682.38	3164.94	1598.28	2233.07	2181.34	809.94	1562.28	1446.16	1851.35
201394_s_at	1134.3	1477.04	1668.07	1896.31	1920.59	1450.65	2074.6	1585.23	1763.07	2185.32	1934.87	1722.09	1248.94	1494.5
201395_at	1604.94	1959.2	1998.29	2554.85	2441.05	1434.62	1696.05	1309.63	1547.91	1758.63	1438.67	1713.03	1771.66	1122.96
201396_s_at	542.04	458.82	682.09	751.08	442.69	486.62	252.29	958.99	578.31	427.51	839.67	707.75	1102.51	1018.17
201397_at	413.56	149.71	176	367.14	562.49	526.82	336.93	718.72	356.99	265.51	532.01	548.38	343.7	517.7
201398_s_at	1926.86	1579.73	1294.94	1893.8	1609.06	2044.79	2042.34	1551.01	3336.08	1870.32	2407.86	2706.88	2012.71	2637.8
201399_s_at	964.99	961.62	999.54	1098.11	1089.3	747.74	1296.26	515.78	1616.22	709.22	1664.82	1415.46	683.85	941.28
201400_at	3349.82	4944.41	4038.77	5065.46	4074.12	4332.18	3101.8	3313.3	4122.53	3516.61	3700.64	3561.68	3769.42	3888.23
201401_s_at	102.07	245.2	136.5	116.97	51.13	207.06	216.19	256.73	75.38	63.51	72.88	227.21	95.73	418.87
201402_at	47.57	98.1	56.85	112.74	85.87	50.98	44.58	93.57	38.41	63.86	67.63	67.16	104.79	116.39
201403_s_at	15902.92	16903.25	17289.38	20168.49	16906.22	14654.05	13320.68	13975.31	17071.97	14337.79	21414.89	15276.65	13586.01	15770.67
201404_x_at	1895.87	2643.17	2562.73	1953.05	2732.54	1669.75	1702.67	2172.83	632.96	2709.55	2513.16	2424.57	3526.33	1844.94
201405_s_at	2239.16	2171.37	2277.02	3657.87	4014.28	1916.92	2268.58	4235.48	3282.13	3015.8	5128.51	2949.36	3129.98	4527.5
201406_at	12465.28	14140.15	14302.56	22527.29	18100.7	16216.99	17854.31	28553.36	20432.89	12846.62	21274.72	21330.12	17907.77	16461.63
201407_s_at	2107.62	3221.51	3073.23	1821.48	2386.65	2435.89	1838.12	938.53	744.99	1486.86	811.51	1401.46	2455.47	2054.49
201408_at	3257.22	4995.64	4501.91	3051.62	2631.8	2912.18	2465.07	1937.56	1522.52	2521.15	2095.27	2382.15	2572.08	2739.1
201409_s_at	3075.31	4257.43	4432.22	3118.63	2158.07	3261.13	2247.19	1469.57	1257.33	1971.28	1638.94	2112.86	2274.09	2493.87
201410_at	1229.64	1362.56	1488.65	634.25	867.12	1024.39	825.6	494.35	1064.16	910	707.71	1457.63	741.93	756.68
201411_s_at	261.84	156.05	708.32	51.36	27.55	626.47	701.5	283	770.6	112.39	251.46	857.01	368.47	67.98
201412_at	845.64	1135.93	971.11	875.6	944.53	1314.64	1261.18	1578.7	1919.11	1682.17	1583.13	1960.54	1617.08	1346.5
201413_at	1692.34	1275.48	1505.74	1481.8	1352.5	1491.39	1761.12	1237.93	1809.61	2435.86	2742.51	1805.08	1681.96	2176.48
201414_s_at	1404.73	1587.77	1720.94	2242.85	1721	1824.46	2265.52	1622.57	1354.01	1993.79	1987.98	1710.5	1705.05	1524.99
201415_at	57.9	132.99	85.72	46.3	212.16	74.05	81.78	160.45	593.8	141.92	281.74	685.42	144.23	606.52
201416_at	615.11	274.03	243.48	633.46	610.73	540.79	1074.68	376.85	658.44	468.29	654.39	500.39	295.84	410.82
201417_at	813.57	563.09	396.56	218.78	413.7	1063.95	1005.23	168.11	540.73	401.9	875.08	525.33	343.81	894.6
201418_s_at	35.01	38.08	23.57	57.53	93.29	38.36	51.83	126.92	218.1	125.44	152.15	208.08	86.19	115.72
201419_at	796.61	740.9	1078.89	1394.21	949.39	957.46	1101.29	2071.58	1146.42	1177.5	776.4	1441.1	777.18	811.36
201420_s_at	910.97	1440.69	1084.07	1231.99	383.44	696.37	1069.63	997	1346.91	969.36	1429.55	1092.35	875.95	798.21
201421_s_at	1355.47	1815.12	1219.91	1647.08	1560.72	1233.54	1085.59	1016.1	2232.95	1140.38	1462.63	639	1437.85	1533.14
201422_at	741.08	1201.43	941.52	1767.87	1580.52	907.22	616.39	1196.19	2642.59	1848.71	1441.09	4195.97	1146.46	1511.2
201423_s_at	2845.84	3527.38	3601.94	3301.25	1389.54	2341.02	3067.32	2716.49	2562.95	2466.77	1761.82	1754.88	1831.65	1800.2
201424_s_at	1217.31	1814.62	1952.14	799.16	1174.54	950.49	876.66	654.87	454.42	637.13	605.31	412.1	755.98	650.81
201425_at	9809.44	6498.42	8172.18	6794.3	6355.68	8491.09	9885.82	2466.16	2567.65	3964.72	1519.3	3513.71	9831.51	2144.03
201426_s_at	7428.06	7887.86	6110.71	6877.24	19521.95	16023.89	12690.09	9628.77	28688.03	17227.75	17657.93	38935.48	8042.7	20508.16
201427_s_at	8394.59	6654.4	6764.69	5736.65	9549.64	8281.28	5301.75	4464	11267.29	8912.43	9552.84	17155.08	10919.37	10284.18
201428_at	39.08	38.75	34.57	93.14	110.68	131.52	135.8	211.34	165.69	75.29	170.22	127.96	127.36	130.01
201429_s_at	47245.99	61894.96	59691.64	29596.62	38043.31	52212.27	44181.02	55774.09	36444.71	38804.9	64453.23	67792.1	56225.92	86637.73
201430_s_at	688.66	848.06	1155.52	439.21	566.56	910.45	1307.66	367.29	340.4	348.18	499.8	419.16	380.32	878.8
201431_s_at	1866.93	2584.61	2198.88	948.33	2658.88	3648.45	1922.5	1020.4	1978.6	1227.15	2371.67	1495.24	2032.8	2596.25
201432_at	8404.99	6067.82	8126.49	6946.96	7210.23	8523.66	10057.4	5435.01	4847.85	5350.79	3807.7	6086.28	8080.73	3161.29
201433_s_at	2243.38	2550.78	2575.99	2222.95	1786.16	2197.6	2024.77	1524.04	2928.6	2233.5	2011.57	2343.08	2176.63	1962.45
201434_at	1697.91	1733.75	1501.26	1959.15	1340.5	1351.6	888.5	801.78	1030.39	1456.41	954.46	1202.24	1019.87	1042.33
201435_s_at	1428.25	1926.64	1994.27	1629.6	1180.38	1207.84	1921.43	1323.94	1312.65	1005.59	1119.3	1475.38	1409.91	1096.31
201436_at	165.34	186.74	248.35	237.88	176.18	139.09	149.7	276.6	111.3	152.92	99.26	113.95	121.26	204.63
201437_s_at	445.37	563.04	714.53	268.68	271.63	459.39	386.96	164.14	230.79	420.62	464.37	217.12	487.49	331.93
201438_at	6652.66	4732.09	2743.42	3118.73	6269.02	6035.65	3978.59	2357.41	15477.28	6041.96	12749.66	21728.74	5733.27	15546.93
201439_at	1100.88	962.72	1242.38	1513.89	1195.05	1132.1	1458.53	1558.91	1266.64	1087.07	1686.81	1273.88	793.7	1440.11
201440_at	174.34	144.25	294.25	236.23	149.16	152.34	143.03	176.38	147.11	113.42	134.02	121.26	140.01	196.71
201441_at	11389.59	13548.76	12457.98	10066.87	11139.09	10214.05	8938.94	18715.11	9618.85	14681.88	16477.47	11208.19	15294.94	13928.08
201442_s_at	236.48	187.72	124.65	299.03	481.94	181.98	187.75	285.22	154.51	253.09	242.15	333.65	252.41	354.23
201443_s_at	1405.84	868.17	1133.74	891.52	1706.41	1199.57	1041.15	852.08	1190.38	1287.13	1029.7	2012.53	644.84	897.96
201444_s_at	1001.17	995.53	998.18	771.13	1290.87	1044.04	1424.64	629.97	1651.94	1049.63	1566.27	1972.68	1157.42	777.59
201445_at	444.44	486.87	531.05	490.36	1270.34	530.23	560.78	923.21	886.08	614.52	816.86	1294.24	619.66	774.68
201446_s_at	1256.39	1433.44	1308.51	1141.75	1026.47	1069.7	1288.98	647.93	1031.63	989.57	1073.07	1101.74	892.82	648.82
201447_at	579.78	641.36	663.95	586.89	763.56	367.53	719.13	328.22	938.7	522.93	865.38	892.41	435.14	943.56
201448_at	868.19	1136.28	969.19	1018.69	649.67	805.71	622.64	328.25	669.95	452.99	795.16	630.82	530.34	621.64
201449_at	570.29	487.08	719.94	610.11	536.19	481.81	607.78	577.1	524.46	551.61	427.71	355.61	560.96	461.07
201450_s_at	294.2	703.64	574.21	272.22	131.49	308.69	425.7	102.93	225.26	122.21	205.21	231.63	244.14	140.89
201451_x_at	27.21	21.76	20.23	111.98	15.75	32.07	22.54	321.11	105.57	89.81	59.2	46.65	112.37	18.54
201452_at	195.86	129.2	290.02	82.76	54.22	19.13	51.24	171	147.28	142.63	77.48	49.78	122.84	424.56
201453_x_at	6691.14	5688.15	8432.48	6537.3	5227.6	5342.61	6508.73	9133.78	6073.81	6243.84	3861.74	4651.45	4746.07	3689.29
201454_s_at	3591.1	3140.31	3150.34	2112.74	1299.39	1579.1	3021.88	2376.72	1700.05	1748.87	950.9	975.34	1346.31	1323.28
201455_s_at	2955.88	2797.69	2822.91	3052.61	1783.47	1869.66	2385.49	2163.95	2295.26	1461.86	1816.59	3021.69	2570.67	2302.69
201456_s_at	504.29	613.34	693.41	565.61	562.45	752.78	619.72	415.27	663.41	376.83	462.08	450.42	198.88	217.49
201457_x_at	1439.13	1226.49	1520.03	1370.75	1154.7	1276.73	1698.62	1120.16	1238.93	1030.39	1340.64	1333.07	1003.9	1119.16
201458_s_at	664.76	674.77	1062.13	823.85	509.21	638.36	887.03	816.44	855.67	530.54	517.1	1023.9	616.72	594.05
201459_at	611.45	842.27	532.62	700.29	280.47	1576.88	185.77	2310.13	1468.94	751.12	789.08	489.3	730.16	896.08
201460_at	3209.34	3969.19	3607.16	3165.16	2566.51	2902.55	2385.26	3379.92	3389.74	4143.58	3268.79	2330.99	3198.33	3824.7
201461_s_at	1165.95	1117.71	1213.99	1317.16	376.4	880.84	1358.24	382.05	449.17	435.48	372.59	511.4	663.83	1015.97
201462_at	90.79	131.57	39.16	88.47	113.59	609.03	272.5	412.03	513.23	124.33	376.3	547.59	113.93	108.84
201463_s_at	1656.89	1835.56	1442.87	1433.78	1560.71	1776.64	1674.16	2761.34	1680.22	1724.28	1796.03	1880.81	1024.78	1390.87
201464_x_at	8666.53	4788.13	3085.31	6245.4	8056.09	4326.84	3390.33	2603.93	3927.51	2913.03	2210.3	2211.48	5504.36	2444.13
201465_s_at	1862.63	332.56	158.54	507.24	115.02	1318.08	478.44	169.93	76.49	132.51	319.5	422.78	971.19	144.1
201466_s_at	993.19	496.48	407.29	1179.12	885.54	621.51	429.12	601.17	395.85	485.76	475.49	477.59	914.59	409.47
201467_s_at	43.65	156.23	26.24	43.95	91.43	26.56	30.27	204.53	111.59	90.54	147.48	55.45	87.83	84.73
201468_s_at	614.36	663.77	610.38	803.95	897.03	718.27	1494.1	1302.01	1051.94	1131.01	1163.75	804.73	879.22	824.17
201469_s_at	280.55	507.75	535.55	357.26	334.17	395.04	396.16	379.84	598.66	457.09	360.54	478.98	254.36	440.9
201470_at	4064.37	3922.61	4130.12	3659.43	5366.86	1838.81	2414.21	4424.02	4092.43	5276.04	3501.44	4364.86	4168.84	3853.1
201471_s_at	7049.5	6896.21	7372.97	7697.35	8044.08	8720.04	9542.4	8378.63	4261.04	8367.71	4157.15	4417.25	7481.22	5482.42
201472_at	5844.9	7504.33	6894.42	6975.16	4184.23	5134.63	5152.68	4092.2	3445.43	3687.28	3959.11	3324.4	3686.54	3730.49
201473_at	1929.79	539.34	519.58	732.1	1807.9	1254.7	827.23	1699.14	1446.65	1509.5	1086.03	954.95	1609.45	788.62
201474_s_at	42	352.61	280.48	545.89	808.42	717.3	121.59	607.03	899.6	416.5	172.06	806.84	794.17	535.42
201475_x_at	2054.37	1964.29	2051.67	1799.33	2512.71	1976.4	2227.24	1929.82	3047.1	2536.29	2661.64	2028.31	1577.95	1720.86
201476_s_at	729.08	936.72	840.27	1086.83	749.84	675.59	960.01	839.89	742.87	443.54	654.25	604.98	898.72	606.34
201477_s_at	999.28	813.2	767.7	1065.99	1620.53	1419.06	863.89	838.76	514.85	701.74	1009.75	947.88	993.93	934.01
201478_s_at	358.18	503.75	593.1	358.11	636.45	438.64	436.11	407.8	540.3	719.22	437.13	636.74	313.73	566.96
201479_at	1256.16	1420.12	1337.11	1673.07	1144.65	1656.96	1461.42	1410.85	1392.38	1241.84	1131.4	1183.13	1089.06	1200.9
201480_s_at	778.63	1190.16	1197.56	1332.34	1069.64	1313.06	1166.82	2645.28	1289.45	1417.37	1171.34	1541.89	1331.43	1507.34
201481_s_at	66.67	80.42	72.34	109.36	192.43	71.45	77.76	76.29	55.19	86.05	77.12	64.35	97.45	65.23
201482_at	139.42	499.52	230.21	292.3	186.21	124.64	98.3	1221.17	685.54	857.31	450.04	645.65	697.11	269.33
201483_s_at	1513.51	1354.58	1134.69	1300.5	849.8	737.78	884.3	575.86	983.77	411.75	1150.8	878.77	814.97	1345.27
201484_at	1624.49	1782.28	1944.45	2328.39	1868.41	1680.23	1285.25	941.05	1465.75	1612.26	1357.98	1266.95	1630.35	1640.26
201485_s_at	2284.15	1794.44	1829.69	1428.4	235.64	1800.94	1393	204.64	1115.71	1130.34	980.12	1060.01	132.75	1424.13
201486_at	2379.34	2428.43	2212.91	1768.3	465.27	1764.82	1237.8	831.18	936.28	1011.67	596.67	796.77	885.24	1543.01
201487_at	1190.43	613.15	545.93	658.02	676.54	1012.83	459.65	650.78	1798.21	1039.08	729.35	2260.02	748.34	353.2
201488_x_at	3204.34	3569.41	2434.62	2407.05	2621.25	3238.66	3728.66	2566.93	2061.42	2100.49	1634.31	1521.83	1790.8	1611.69
201489_at	2352.59	2683.33	3456.03	1526.32	500.26	2620.34	1251.73	1481.1	2023.3	1078.82	1203.4	775.19	2168.96	1518.95
201490_s_at	2105.77	2246.5	2940.05	2232.07	700.07	1765.91	1812.87	1290.85	1401.66	1662.58	1411.71	1063.02	1409.81	1352.9
201491_at	2270.08	2191.99	1916.9	2407.86	1667.9	1766.25	1826.39	2030.16	2936.83	1952.99	2562.39	1891.51	2677.25	1381.1
201492_s_at	32849.76	39576.97	35650.08	19474.16	33978.44	39672.52	32276.67	38570.84	24617.08	25164.56	46061.7	54094.91	35558.45	63410.31
201493_s_at	1163.31	1269.85	1306.82	1279.39	779.17	1231.01	1225.93	511.51	1205.21	901.8	876.42	1140.71	853.27	921.23
201494_at	1122.05	588.73	549.81	246.01	1053.91	2003.19	951.18	688.27	1461.4	1917.52	1627.92	1758.61	981.48	1501.06
201495_x_at	26.15	36.78	31.16	17.45	28.1	51.81	31.65	42.92	18.84	38.64	71.38	162.18	64.1	48.65
201496_x_at	83.21	96.8	294.21	32.51	136.39	445.7	191.87	336.67	278.79	317.49	96.93	1017.62	275.82	698.75
201497_x_at	341.32	84.6	1579.41	142.71	199.5	2942.17	275.74	441.76	767.46	658.34	1121.47	5122.9	1196.27	3032.92
201498_at	1831.46	1403.71	1455.45	786.55	1046.02	2195.86	1909.7	1175.67	955.58	960.52	1345.3	987.89	1345.82	1233.53
201499_s_at	2382.28	2738.13	2732.85	3213.08	1998.44	2557.54	2814.2	3488.31	2805.57	2514.28	2433.69	2557.82	3362.45	2210.21
201500_s_at	2537.1	2852.56	2973.55	1648.62	3428.14	2326.39	2847.42	2737.62	2112.61	2045.51	1912.29	1939.79	3202.67	1840.15
201501_s_at	2485.72	3139.14	2820.26	3796.09	1546.93	1635.17	1450.28	1909.52	2219.41	2272.17	2475.86	2390.77	2610.38	2521.03
201502_s_at	2306.15	3432.37	2054.56	4297.24	4544.29	4156.09	1724.92	5476.82	5657.53	1622.61	2726.83	3377.11	3811.66	1485.6
201503_at	1917.3	1455.31	2292.88	1764.14	1153.69	1970.24	1543.64	1363.82	1785.95	2251.97	1466.86	2988.81	2547.38	1736.81
201504_s_at	501.73	568.73	244.14	169.74	89.16	104.07	497.91	113.16	459.65	211.64	425.35	327.3	107.61	86.48
201505_at	827.46	442.25	287.72	233.96	348.75	983.43	506.13	396.96	664.63	298.98	772.07	1074.58	387.03	864.38
201506_at	1493.3	1492.5	1184.47	1022.57	1864.92	2139.32	1267.11	1622.99	4925.41	2913.29	1936.85	5880.54	1208.08	2551.49
201507_at	1944.78	2004.93	2101.85	1691.86	2612.36	1989.24	1257.1	1678.48	1585.19	1481.69	1375.97	1124.41	2330.16	1542.14
201508_at	1122.93	930.86	830.88	1498.99	2117.03	2030.04	1045.09	1155.32	8916.68	3121.89	2041.75	7091.08	1888.74	2048.78
201509_at	586.04	470.69	608.89	550.2	819.53	546.18	641.58	472.45	750.06	764.04	352.19	658.65	723.86	598.02
201510_at	237.13	111.14	114.15	146.88	99.5	261.94	340.19	421.65	160.48	404.86	197.68	129.94	74.05	28.47
201511_at	869.58	1233.39	1087.11	1252.47	431.65	693.2	912.96	781.99	764.87	767.3	766.11	683.33	674.55	1184.32
201512_s_at	1919.48	2090	2555.46	1953.91	964.58	1337.88	1778.01	907.21	707.16	942.98	1287.93	727.12	1056.52	791.79
201513_at	475.88	654.54	528.65	778.36	628.07	511.9	426.18	606.89	372.77	453.97	475.35	325.91	816.34	295.95
201514_s_at	2369.67	1961.62	2075.46	2476.77	727.82	1556.05	2377.29	543.38	983.32	953.97	856.95	950.11	1481.2	862.38
201515_s_at	2209.86	2366.14	2369.84	1968.35	1640.84	2036.53	2274.7	1377.73	1711.97	1759.33	1691.54	2183.76	2040	1534.25
201516_at	1468.71	1876.69	1819.67	1408.23	1436.26	1866.8	1185.9	2412.08	1996.95	2222.31	1594.05	1194.85	1802.69	1932.52
201517_at	1031.89	766.58	966.66	1452.12	1163.46	769	852.54	1212.79	1128.93	783.34	1115.36	1424.66	1115	1105.6
201518_at	2027.25	1697.62	1613.05	1861.55	1586.26	1749.98	1668.55	1217.41	1667.14	1669.31	1712.93	1760.24	1731.09	1571.29
201519_at	4418.08	3690.77	5058.75	3938.26	4177.23	5362.27	3985.24	3325.03	2932.31	4007.24	3279.12	3812.54	3976.2	3103.53
201520_s_at	5781.64	9609.53	7420.29	5224.77	2452.04	4560.08	4763.53	5244.51	7132.25	6252.75	7702.36	4953.77	6147.19	6313.58
201521_s_at	501.63	576.22	364.26	647.9	71.39	239.35	297.87	555.69	546.96	435.25	661.54	636.76	427.19	237.3
201522_x_at	6905.83	8583.42	6906.84	12907.05	7576.75	6083.25	4559.06	13971.05	10827.62	10468.33	9809.59	12814.26	8668.84	9500.7
201523_x_at	2166.79	2700.72	2813.93	2528.17	1832.14	1251.94	2403.45	1221.33	1198.34	1327.86	1810.55	833.77	1711.11	1854.38
201524_x_at	2827.59	3268.97	3094.37	2879.6	1913.55	2673.35	2969.22	2470.94	2840.98	1349.35	2740.15	2669.73	2640.45	1698.17
201525_at	7324.48	8338.66	9224.17	20568.51	42433.14	20347.81	11059.36	14666.38	13355.63	14422.05	3180.42	11658.63	17579.59	6662.18
201526_at	1006.64	1633.97	1518.38	2712.81	2015.67	1152.93	1239.82	910.05	1848.27	1839.51	2116.2	2099.89	1891.14	1559.22
201527_at	3354.16	4736.35	3885.16	2794.44	3857.01	3736.57	3804.32	4819.3	4945.66	5181.48	4257.49	3601.42	3846.39	3664.66
201528_at	1741.9	1353.51	1624.28	1684.4	887.1	1955.68	872.62	871	1038.28	1234.93	791.77	1230	1151.2	766.99
201529_s_at	1099.14	1186.17	1091.17	2181.88	776.76	1212.7	1135.78	948.08	1052.63	955.91	1100.4	1301.76	907.96	965.09
201530_x_at	3398.91	3259.83	3524.87	2719.86	3481.89	4020.91	3766.43	3920.47	7382.51	4757.34	5255.06	10713.6	4305.49	5418.8
201531_at	2197.9	252.42	267.83	296.19	1825.64	1605.71	684.17	7075.69	3203.24	2439.85	1564.12	2324.98	4290.22	1404.56
201532_at	3869.75	3656.08	4065.07	4919.9	2330.07	3367.78	3641.38	1790.68	2926.44	2417.4	2888.91	2905.08	1978.42	2217.85
201533_at	1715.35	1384.88	2212.39	2154.13	1354.76	1731.35	1479.93	1105.81	3674.94	1210.16	3569.96	2897.43	1297.45	3493.44
201534_s_at	1331.22	1064.13	1315.16	433.03	358.5	569.19	716.7	200.46	368.13	270.07	286.59	357.54	647.34	416.41
201535_at	3558.51	3134.62	3430.25	2894.68	2629.83	2841.23	2953.63	1726.26	2003.92	1759	1543.36	1785.65	2492.47	1895.52
201536_at	6619.68	10051.77	9267.08	5388.09	5298.75	4562.87	4202.3	4123.82	3094.44	4487.38	4811.33	3660.52	8205.9	5651.99
201537_s_at	2546.1	3940.08	3420.58	2553.81	1259.71	1335.67	2991.42	786.28	1002.49	741.99	2525.25	1339.76	1921.99	1499.7
201538_s_at	2051.91	2438.12	2405.66	2416.79	661.15	1157.39	1506.29	1242.58	423.28	344.84	2046.71	484.39	1656.06	1284.16
201539_s_at	39224.85	52900.96	51578.53	36106.88	20727.7	37203.89	34014.9	37526.61	31618.82	34393.25	57942.29	61121.27	40182.51	38350.54
201540_at	39241.99	47425.56	48735.66	33334.8	47396.18	40454.34	35110.11	58048.16	35003.68	24614.29	73377.79	72565.98	49083.27	72757.48
201541_s_at	524.27	585.95	880.57	1088.96	862.65	785.17	743.67	680.21	859.54	852.76	1242.19	822.07	1085.21	813.7
201542_at	1283.33	1432.5	1312.83	1551.17	1387.53	1369.72	968.51	805.82	1142.16	1077.14	1371.29	1846.53	1150.67	1586.04
201543_s_at	565.13	698.33	638.54	723.7	404.72	627.15	348.17	832.32	1147.78	758.55	981.63	1036.54	713.89	781.91
201544_x_at	3781.56	3855.57	3846.82	3605.96	4199.66	3543.41	4900.61	5128.46	4745	4244.72	4939.21	4246.2	4419.77	3661.83
201545_s_at	622.12	735.13	821.78	1010.79	863.12	736.77	811.63	726.19	1121.3	1375.1	800.46	958.42	945.58	822.47
201546_at	2026.39	2028.99	2378.48	2458.47	1359.44	1771.93	1604.1	2525.52	2600.63	1639.37	1511.7	2697.3	1447.05	2196.09
201547_at	171.89	169.92	29	81.82	71.31	140.69	273.6	167.25	24.04	282.23	62.33	260.85	56.49	18
201548_s_at	311.4	239.25	360.51	75.85	468.93	369.63	258.39	121.15	321.93	218.08	298.8	150.21	314.33	588.86
201549_x_at	558.37	371.77	530.09	371.86	445.14	602.44	584.2	582.5	601.11	418.7	396.63	511.13	340.4	565.03
201550_x_at	7795.34	7391.41	6098.47	9758.07	13999.99	14328.99	9724.57	12364.75	25542.11	16131.4	22039.46	40596.49	12735.06	17247.52
201551_s_at	716.24	673.5	844.76	617.62	220.7	632.4	994.31	863.66	1136.42	823.96	1828.27	1576.78	829.11	1256.58
201552_at	1287.35	1174.04	1173.71	1094.28	829.05	1570.15	1307.01	1580.3	2776.21	1518.59	1831.98	2927.29	1393.24	1746.34
201553_s_at	4783.46	4826.82	3896.09	3023.35	5242.21	7533.91	4320.52	4911.84	8891.89	7140.18	7039.69	9336.45	4443.92	6003.4
201554_x_at	15715.5	16947.73	17681.66	14005.55	11441.45	12545.6	13270.6	18068.62	15027.76	17076.28	13981.74	9512.69	12188.78	14414.23
201555_at	493.48	844.03	809.54	849.37	1006.92	868.63	873.1	775.35	861.1	784.23	775.14	857.74	991.32	867.15
201556_s_at	539.37	710.75	702.85	1508.86	991.31	1289.37	1274.56	845.62	1178.04	1622.36	461.82	586.22	828.38	765.42
201557_at	765.53	534.39	933.73	1286.19	949.57	994.53	1154.23	749.55	911.41	956.83	144.69	485.5	931.09	454.55
201558_at	567.32	506.16	416.85	489.58	555.57	731.14	556.25	583.03	576.03	364.1	750.2	760.67	589.41	677.96
201559_s_at	1273.33	1533.77	1187.66	1031.15	1090.07	1134.06	1359.67	676.52	1172.85	799.98	2044.82	805.13	1019.69	911.64
201560_at	895.56	667.13	341.84	489.3	882.19	1042.26	972.34	2568.01	4476.05	2853.41	3059.69	5541.08	1066.97	2377.36
201561_s_at	1185.08	1286.19	1212.4	462.35	729.42	1832.93	1308.51	1399.2	1490.84	1497.44	1448.21	1652.79	1212	1438.67
201562_s_at	461.26	420.77	501.25	607.4	787.43	545.61	844.44	309.09	404.92	527.38	506.97	331.18	450.37	615.97
201563_at	422.34	363.54	293.43	417.36	428.92	340.61	382.61	180.05	405.96	218.81	407.87	401.56	345.54	474.19
201564_s_at	77.43	98.81	63.48	38.22	55.9	94.36	173.5	75.79	127.81	133.44	549.81	475.41	73.54	234.43
201565_s_at	540.3	624.46	507.43	359.06	784.37	1041.4	594.81	684.13	1165.09	855.15	930.02	1320.24	583.5	1148.01
201566_x_at	534.78	757.13	565.89	271.94	961.55	670.19	442.64	137.34	551.02	950.62	299.89	602.94	280.27	631.46
201567_s_at	2998.2	6658.25	7018.81	3293.1	2939.87	2350.96	3175.53	2753.75	2228.92	2144.3	2547.33	1584.29	2522.23	1901.48
201568_at	19205.65	23642.33	25135.7	27685	19573	13683.58	13390.07	28348.29	27459.22	33216.93	37076.3	22709.03	27401.61	35081.62
201569_s_at	1764.33	2076.43	2318.71	2130.98	1254.77	1461.55	1405.51	1236.62	1022.39	1227.16	1142.8	828.83	1376.82	1406.6
201570_at	4312.8	4738.01	5328.33	6667.46	3317.26	3924.43	4285.79	3839.44	2956.02	3158.06	3086.14	2405.81	4332.43	3598.16
201571_s_at	738.58	788.2	717.87	718.9	750.43	619.22	578.96	514.19	636.02	301.42	1001.57	795.1	856.33	660.44
201572_x_at	790.06	841.1	631.64	686.81	910.09	742.24	901.75	489.05	1505.8	1185.38	986.59	1266.34	1063	874.69
201573_s_at	1557.04	2162.04	1963.03	1878.46	1514.43	1323.49	1373.77	1540.94	1562.88	1532.5	1228.72	1467.07	1789.85	1171.31
201574_at	1474.42	1744.12	1417.36	1345.3	1391.37	1189.47	1394.86	1889.36	1659.55	2095.14	1156.71	2771.13	1281.87	1574.09
201575_at	1610.4	1522.09	1369.65	1456.45	2355.53	1694.03	1171.4	1077.96	1042.25	1041.09	750.18	1122.64	1499.45	1150.9
201576_s_at	1072.62	767.94	823.02	979.57	1531.89	803.77	1040.02	911.23	1077.83	945.44	1395.23	1395	1033.15	1426.73
201577_at	1200.52	1444.34	1494.93	1562.42	1313.39	1415.91	1353.99	1439.86	3184.9	1967.33	2356.4	2788.12	1537.32	1717.07
201578_at	1152.15	1221.99	1306.67	331.32	1117.95	1312.57	1726.86	1070.43	1204.62	1579.07	1188.02	1882.63	1529.27	2084.48
201579_at	557.03	501.43	448.99	541.94	939.84	784.95	1087.63	604.67	1640.35	1313.53	1337.69	1692.18	515.95	1429.08
201580_s_at	1666.13	1241.29	1464.16	1062.22	1529.8	934.05	1783.1	1167.97	1100	1375.61	868.56	693.24	1195.85	1300.12
201581_at	2715.48	3266.07	2954.66	1967.9	2222.57	2380.19	1867.84	2693.27	3004.7	2734.09	1453.21	1777.85	1614.11	1578.65
201582_at	107.68	54.36	62.89	38	75.18	54.68	83.83	111.41	220.41	119.6	58.41	333.58	55.41	75.52
201583_s_at	758.65	612.79	565.01	835.4	1439.54	602.85	842.72	844.58	728.1	593.1	815.08	510.38	505.21	694.72
201584_s_at	689.27	616.21	589.42	681.87	929.27	720.95	780.41	987.46	1002.12	841.02	1140.49	1280.8	967.36	860.65
201585_s_at	814.48	928.07	721.4	635.16	709.65	1119.8	862.98	1332.21	1520.77	1720.75	927.08	1242.9	1327.75	828.77
201586_s_at	1304.94	1133.52	1144.3	857.55	690.94	2127.72	1395.13	1242.35	1764.28	1641.14	737.19	2083.64	814.23	830.32
201587_s_at	972.42	1521.81	1267.21	412.91	466.92	1092.93	598.1	4287.97	3179.27	2421.68	2066.99	4192	1567.64	1422.7
201588_at	7160.18	6265.36	6129.77	5658.29	6912.39	4837.08	5658.74	5725.94	6023.56	4582.37	5702.39	5471.18	6856.86	5411.08
201589_at	662.39	360.29	570.91	361.85	363.54	712.33	833.35	387.49	538.46	506.78	312.53	773.46	377.17	255.71
201590_x_at	5663.42	4264.67	3410.94	4950.94	10019.02	5181.28	4977.73	14117.01	21993.2	11521.13	12410.69	28327.76	8015.18	11385.72
201591_s_at	1292.25	1326.86	1194.42	553.6	1372.02	1535.72	2488.61	1460.8	2069.3	1574.73	2217.21	1819.42	1493.13	1692.88
201592_at	7978.92	6651.54	5999.58	7670.85	5189.24	5936.22	5471.67	9672.22	5958.35	5298.55	6336.82	6872.64	6654.29	5231.19
201593_s_at	2214.09	1611.67	1598.53	1528.07	893.72	1945.81	2122.32	1887.21	1825.29	1343.25	1188.68	1560.54	1127.77	1587.64
201594_s_at	913.85	1069.49	1123.25	1006.15	1405.13	1090.39	941.99	1063.74	1308.27	1039.71	1069.23	1233.83	934.18	690.97
201595_s_at	1491.97	1940.78	1908.72	1400.28	1112.94	1652.91	1492.76	1001.69	1253.22	1385.53	1061.54	1562.43	2006.98	1152.41
201596_x_at	412.91	348.63	496.68	465.34	527.93	544.82	351.06	566.4	354.74	542.08	353.5	450.32	725.58	466.5
201597_at	5228.06	5730.81	5159.51	5394.52	5689.84	5527.94	4256.14	4501.69	5695.99	9428.35	9252.36	6740.08	4689.25	7323.08
201598_s_at	1105.68	1208.33	1179.08	1171.55	1122.54	1289.81	1182.53	1927.6	1642.53	1720.56	709.41	1573.8	1351.83	1406.95
201599_at	3078.38	2087.03	1761.84	2099.7	1815.17	2481.57	1615.03	1924.46	1402.72	1375.29	2448.51	1442.57	1896	1650
201600_at	14075.7	17381.86	15125.06	13730.43	10447.21	12960.72	11691.64	16706.22	11060.35	11053.2	10962.43	8894.94	16053.55	11741.43
201601_x_at	611.03	2029.4	1346.53	1244.22	3847.66	2439.87	2093.09	2137.55	4651.87	2970.07	2827	7362.16	1662.86	2090.29
201602_s_at	371.63	234.94	300.88	37.2	52.77	452.81	329.99	66.12	173.25	192.25	65.25	231.86	241.08	230.88
201603_at	501.29	571.27	469.46	739.14	435.65	656.36	451.62	317.9	535.56	476.83	637.56	655.68	466.48	564.52
201604_s_at	518.34	642.98	551.14	734.1	216.89	719.95	631.9	241.89	500.86	559.74	531.86	697.14	425.13	378.84
201605_x_at	369.08	661.46	655.61	850.78	1502.17	882.84	836.12	1371.22	964.55	910.03	1114.38	1619.94	1458.76	1431.29
201606_s_at	1606.98	834.05	1095.59	1362.13	1083.44	1254.38	1101.22	874.4	927.07	836.04	633.83	994.92	1049.83	843.12
201607_at	1122.51	782.26	945.02	900.91	733.67	1331.88	1202.36	805.1	750.13	636.55	902.07	524.38	1086.95	714.25
201608_s_at	821.58	775.28	775.71	692.09	802.5	759.81	930.91	1063.86	1238.54	750.71	991.84	1163.01	697.64	977.33
201609_x_at	2220.36	2625.9	3069.08	1930.91	2144.55	1328.36	1636.28	3201.41	4342.6	3684.02	1922.12	3802.89	1621.7	2723.62
201610_at	27.21	28.19	11.59	70.04	44.74	32.21	15.4	188.66	90.32	17.63	180.27	258.56	284.96	222.85
201611_s_at	1252.26	1131.51	605.03	1272.87	1076.93	705.58	1166.65	3334.8	3331.27	3287.27	3154.23	2258.2	1662.84	2876.19
201612_at	4519.43	4673.38	4113.21	4178.74	2384.97	5371.75	3717.66	2302.36	3563.3	4692.48	2026.17	2432.96	2945.75	2565.79
201613_s_at	39.78	47.7	21.42	398.58	113.86	30.67	35.39	234.03	171.18	84.13	480.04	233.45	89.11	94.75
201614_s_at	424.34	108.05	304.36	51.8	64.61	289.28	126.83	101.93	296.39	336.86	291.54	158.94	294.33	261.46
201615_x_at	616.47	614.61	481.31	220.71	501.35	363.78	343.37	805.93	646.76	714.22	385.54	363.35	466.22	760
201616_s_at	667.74	680.52	582.22	191.94	463.66	1480.03	773.52	478.18	1102.5	412.73	1210.76	1548.34	283.31	675.69
201617_x_at	424.24	500.75	638.61	364.81	584.22	515.72	537.33	279.93	639.62	438.12	399.64	652.71	195.33	503.97
201618_x_at	944.02	674.77	685.29	1090.04	666.85	920.49	1036.86	1299.79	737.6	1240.49	1226.16	1400	1059.33	1109.12
201619_at	7777.32	8559.22	10678.21	8401.33	5108.41	7959.42	7298.43	6650.36	6936.89	6561.4	7483.71	5606.8	5022.48	7181.58
201620_at	154.16	319.36	364.78	272.48	312.56	223.1	228.75	563.55	642.31	496.78	789.51	848.36	354.87	669.42
201621_at	94.92	184.1	123.71	143.04	394.52	265.21	120.7	198.83	826.51	374.14	353.47	482.99	388.4	193.32
201622_at	819.46	847.44	865.48	845.57	1204.74	1247.55	914.46	2967.93	2073.87	1808.25	1799.86	1875.25	1395.99	1363.65
201623_s_at	5697.59	5802.27	6017.03	5104.39	3619.28	5501.61	5150.9	3421.29	5256.95	6718.42	2235.05	2385.46	2438.36	2047.29
201624_at	1031.77	1443.66	1373.28	600.03	1329.5	1055.63	812.1	664	737.81	1081.41	544.86	524.85	919.17	1204.81
201625_s_at	218.39	182.24	208.89	216.3	290.2	158.75	265.49	332.03	251.27	166.2	241.5	37.51	125.67	55.83
201626_at	500.12	242.77	311.2	432.14	339.56	328.78	428.36	518.49	876.1	315.18	612.75	533.37	450.61	499.8
201627_s_at	500.65	581.71	486.93	532.91	758.23	1150.12	788.08	643.67	333.84	477.06	647.16	831.38	484.75	923.59
201628_s_at	4233.44	3633.8	3543.63	3427.66	3724.01	4749.86	3939.05	4067.84	5431.96	3435.44	3835.1	4026.89	4306.11	2960.57
201629_s_at	515.21	641.13	550.51	797.76	69.25	302.3	158.9	212.34	444.07	145.71	96.74	389.69	443.36	75.23
201630_s_at	2576.19	2280.56	3069.33	2252.92	2443.64	2479.28	2855.54	3179.96	2253.47	2457.16	3503.29	2657.33	2312.26	2942.67
201631_s_at	628.6	382.63	844.21	471.05	570.94	724.7	888.74	343.34	835.46	512.62	1224.71	1270.67	755.94	883.87
201632_at	1418.78	1755.24	1830.44	1217.88	1138.28	1398.61	1767.02	1232.93	1595.16	1717.2	1717.17	1563.72	1669.01	1252.51
201633_s_at	454.66	493.05	755.09	731.08	655.66	531.91	741.81	730.44	755.35	973.45	621.74	455.29	553.72	588.18
201634_s_at	242.24	232.49	569.17	555.65	357.04	294.31	302.17	156.23	277.39	342.25	314.04	441.96	391.26	80.72
201635_s_at	12012.34	10080.42	9523.59	5857.51	2092	8347.75	10180.69	2381.06	2682.34	2663.07	2404.06	1688.62	5782.8	4035.09
201636_at	6942.45	10146.41	9287.74	10595.94	8796.38	7196.27	7008.12	7201.13	4913.71	7881.03	6159.36	5730	10656.73	8880.74
201637_s_at	8686.48	9144.78	7356.31	8440.02	5719.37	7403.23	7597.02	11605.41	6776.24	6916.64	8118.1	8027.35	9751.42	9365.37
201638_s_at	171.24	52.75	119.54	99.15	379.82	43.63	85.05	278.43	33.42	223.5	222.27	90.28	404.88	94.26
201639_s_at	298.11	370.31	273.88	546.62	649.2	406.68	403.08	480.27	609.62	162.74	244.74	677.01	122.19	861.25
201640_x_at	934.87	798.16	822.78	912.21	451.98	616.86	835.09	1327.03	1174.88	1174.17	1417.54	619.69	1578.55	601.39
201641_at	84.86	607.41	204.16	318.73	140.07	204.69	65.31	127.91	765.04	899.3	781.81	713.51	293.22	778.31
201642_at	2310.83	2266.76	1666.51	2501.07	2496.09	1893.98	1505.03	1838.5	3634.82	2912.59	2967.63	2951.99	3052.11	2827.47
201643_x_at	1854.83	2411.32	2161.88	2382.6	2603.69	2185.79	1906.12	1641.77	1810.36	1884.61	2081.66	1752.01	2244.65	1993.34
201644_at	143.42	160.38	168.63	177.36	445.1	142.12	178.31	225.79	246.54	153.26	134.33	518.2	178.08	211.27
201645_at	139.26	97.94	25.14	29.18	81.46	267.91	310.94	77.73	2306.11	655.09	497.34	2641.62	35.26	1008.75
201646_at	2488.59	1958.99	2143.65	2457.48	1275.67	1965.3	2609.01	1559.99	2021.21	922.73	1754.09	1821.64	1719.31	1379.83
201647_s_at	2003.35	1926.26	1597.6	1126.44	1016.77	1318.36	2000.55	942.77	693.95	655.88	1013.96	1043	849.81	905.5
201648_at	3273.41	5074.92	4192.09	2516.56	2541.91	2810.52	2774.97	2618.63	3774.7	2898.84	2245.08	4240.14	1816.46	2689.08
201649_at	813.14	941.41	438.81	977.46	1285.11	1372.3	819.88	1429.86	1113.52	1523.33	1092.66	1287.73	1306.06	1536.16
201650_at	19.88	10.15	13.04	41.59	43.33	34.51	19.65	18.51	30.9	13.79	50.16	34.48	27.12	16.74
201651_s_at	1515.63	1695.55	1789.03	1718.09	1655.97	2007.18	1661.82	1571.51	2179.86	2603.37	2496.06	1860.42	2451.5	1929.33
201652_at	5732.39	4468.56	4516.82	5570.77	2962.86	3203.18	3007.68	3442.37	2589.07	3167.81	2569.04	3013.86	3045.14	3950.75
201653_at	2711.36	1574.49	2547.34	2091.14	1300.19	2432.75	2067.82	1665.23	2462.32	2259.02	1549.38	2442.79	1261.29	1906.83
201654_s_at	554.64	524.04	403.5	336.56	231.77	625.5	1045.06	483.84	536.7	230.87	596.92	447.56	481.49	1109.92
201655_s_at	1874.65	1111.15	802.88	627.54	1048.21	2545.78	2540.35	996.22	1522.37	1101.3	1826.55	1559.29	2781.34	4253.72
201656_at	1417.43	894.84	1441.21	410.5	840.48	1595.79	458.92	347.18	705.79	767.8	446.28	721.48	464.15	671.6
201657_at	390.83	338.38	470.8	342.87	294.76	239.68	281.94	191.88	170.58	265.22	410.17	224.96	274.75	241.31
201658_at	1506.19	1755.28	1978.68	1414.31	1745.25	2060.97	1771.64	1335.96	1201.31	1624.73	1701.55	1778.05	1099.33	1190.78
201659_s_at	1623.23	1501.41	1679.11	1458.45	1097.07	1149.58	1337.16	573.09	915.59	840.24	1120.21	926.28	949.28	1088.16
201660_at	1938.64	2025.07	1836.93	2017.55	1468.93	1746.73	1841.41	992.74	1383.79	1077.91	1562.31	1481.21	1749.5	1954.35
201661_s_at	2040.66	1842.6	1845.59	1257.85	1287.69	917.4	1577.79	605.18	971.42	1282.97	1185.67	1107.49	1455.33	629.05
201662_s_at	1440.46	1329.83	1562.3	1201.41	959.92	993.41	1356.06	580.77	1543.32	1236.95	1352.39	669.84	969.03	1231.04
201663_s_at	364.82	347.42	391.66	359.61	234.88	538.96	600.7	27.58	619.07	303.98	326.06	589.03	390.09	494.94
201664_at	525.25	404.43	636.31	585.88	450.43	494.73	349.44	585.63	588.49	480.28	428.85	658.06	561.64	415.97
201665_x_at	12853.29	16687.72	13801.3	21177.62	20477.48	18282.15	13912.19	45575.31	28185.27	17960.93	30335.85	36340.59	20138.9	28224.37
201666_at	1622.89	1450.18	925.64	1879.74	2722.28	2091.26	1541.34	2989.36	6370.64	3879.76	4265.95	10109.77	2304.29	3338.19
201667_at	727.12	686.59	618.83	204.63	510.99	657.48	611.43	252.5	817.88	558.99	1118.63	825.97	631	1321.02
201668_x_at	1059.21	566.33	499.04	395.67	657.19	1330.26	753.9	93.77	601.89	228.12	641.56	359.59	412.31	494.4
201669_s_at	1755.81	1281.41	919.58	1288.04	1012.14	2071.44	1554.97	170.21	2192.18	1457.27	2179.56	3652.94	1296.44	2708.9
201670_s_at	1391.51	685.16	652.39	770.17	92.06	1096.57	1359.16	198.7	1915.83	1031.44	1434.07	1133.57	398.5	1399.47
201671_x_at	2403.52	2000	2564.63	2165.35	1254.3	2325.02	2390.28	1479.72	1384.48	1171.82	1080.72	1209.37	1514.54	992.9
201672_s_at	4619.73	4970.87	4218.48	4052.81	3423.28	3557.08	4492.08	3241.98	3263.76	3565.19	3482.27	3647.59	3454.76	3231.36
201673_s_at	9851.94	12026.22	12190.72	8122	7594.66	7521.56	9096.2	5476.85	8055.53	6242.8	7175.92	4565.43	9036.99	8353.41
201674_s_at	3857.79	3503.2	4509.29	3377.96	2305.53	3977.81	3807.96	5159.96	4223.42	4026.56	3859.09	3523.92	2269.66	2749.45
201675_at	5338.61	5207.56	6304.92	6581.66	3665.82	6373.86	5637.41	4345.98	4618.44	6066.97	2983.7	3144.22	3865.97	3376.65
201676_x_at	8563.41	7805.07	7727.72	7283.17	3850.13	7130.29	4963.39	6363.11	6734.26	6944.76	6788.66	7111.87	6915.89	7329.49
201677_at	685.56	465.06	878.43	816.2	829.03	761.15	877.67	1006.94	613.32	859.1	605.69	567.79	860.63	615.15
201678_s_at	805.79	1000.32	1281.26	1685.8	1376.96	1085.42	1348.02	995.29	643.95	1309.08	1581.54	1264.82	1101.81	1601.89
201679_at	142.88	251.78	250.25	116.96	76.63	76.5	169.98	210.62	160.87	97.26	265.96	25.52	183.71	200.8
201680_x_at	1430.79	1499.55	1811.04	2004.98	1827.87	1699.46	1654.19	1838.82	1631.18	1710.17	1795.68	1789.1	1630.63	1620.18
201681_s_at	405.71	438.97	432.54	329.54	523.81	365.79	303.47	813.16	630.64	951.56	701.5	793.51	984.22	873.65
201682_at	2499.63	1942.2	3086.8	1044.1	1066.81	2137.61	2097.53	1269.2	2018.41	1949.37	2239.14	1436.57	1966.08	1576.84
201683_x_at	947.35	892.51	957.89	618.95	747.98	1099.78	1067.58	601.88	352.71	504.61	524.36	294.64	498.29	416.62
201684_s_at	854.24	1427.56	1405.24	1763.97	1398.75	1104.98	1057.2	1331.4	1236.67	1276.07	1051.25	1309.83	1046.83	1206.67
201685_s_at	649.45	1048.42	1258.35	957.07	673.42	855.1	891.93	1337.41	811.91	732.74	876.14	1140.95	1265.35	599.88
201686_x_at	752.72	684.86	799.66	618.43	555.68	520.77	841.6	1281.65	893.54	962.11	1084.4	761.39	1063.44	910.66
201687_s_at	947.91	1394.64	1278.63	1014.38	898.68	1016.22	954.14	361.65	669.35	669.93	550.8	417.44	959.8	551.15
201688_s_at	360.66	450.5	330.52	546.47	192.94	375.02	365.74	139.37	415.64	303.35	514.61	258.39	339.04	83.35
201689_s_at	339.43	434.1	339.79	444.11	271.17	325.23	296.2	235.1	270.66	304.29	263.73	288.12	170.43	298.47
201690_s_at	548.55	621.55	326.41	656.82	607.56	676.56	398.44	416.57	396	483.4	632.4	502.82	508.15	311.2
201691_s_at	30.04	45.82	57.44	50.16	133.55	86.81	86.14	8.78	36.53	80.62	237.21	117.68	303.25	244.73
201692_at	420.81	364.82	475.25	411.21	639.45	526.52	645.99	546.09	649.99	801.32	420.37	708.65	776.98	604.48
201693_s_at	2015.09	459.89	419.15	643.33	1621.57	1798.03	1009.07	937.74	1006.61	732.04	401.8	630.44	625.22	628.12
201694_s_at	3073.84	488.83	454.83	744.66	4028.4	1492.91	1176.93	1234.22	1518.18	1225.89	860.9	1229.57	625.15	978.32
201695_s_at	691.02	551.46	573.15	365.56	931.52	661.56	672.18	415.45	501.07	668.84	420.49	485.96	573.78	373.02
201696_at	2580.03	2365.08	2532.42	2150.35	1451.03	2521.64	2522.29	1933.83	1961.17	2050.42	1658.42	1567.35	2225.5	2145.31
201697_s_at	460.22	505.57	338.78	68.88	88.82	668	275.11	324.13	635.16	603.05	506.39	666.8	433.92	377.1
201698_s_at	968.12	1114.62	859.17	2356.01	2528.39	862.64	1240.52	1871.79	2004.88	1783.2	1727.86	1997.51	1021.75	1763.75
201699_at	2142.45	1600.01	1725.27	1968.42	942.08	1306.1	1228.48	1182.85	1242.29	1060.66	972.83	1680.38	1082.88	1399.66
201700_at	410.13	488.58	563.47	447.5	1028.88	619.96	664.5	666.99	777.3	581.04	781.18	564.1	440.18	491.98
201701_s_at	713.46	341.22	382.83	486.82	410.33	589.55	377.61	26.14	327.14	562.63	310.83	390.39	487.31	585.97
201702_s_at	52.04	45.99	43.86	92.83	74.05	62.34	98.23	157.08	90.95	55.71	154.85	465.71	189.95	122.93
201703_s_at	436.6	771.49	535.51	364.23	1092.66	501.18	501.22	100.59	763.67	503.26	846.99	763.51	184.64	324.41
201704_at	191.75	617.18	426.18	576.46	373.17	344.4	162.71	756.87	798.08	374.36	281.14	504.18	812.49	507.26
201705_at	4647.9	3833.99	3504.96	4181.95	3038.93	4252.5	4141.91	4270.97	4487.17	3830.55	4568.19	3610.42	4367.65	3710.77
201706_s_at	2458.21	2506	2849.37	2951.73	1034.69	2020.39	1976.51	1505.55	1311.12	1758.57	1750.13	903.78	2052.01	2085.78
201707_at	326.94	411.89	323.28	558.65	112.48	446.78	265.56	197.59	359.53	343	73.09	352.01	524.03	124.86
201708_s_at	744.35	628.35	866.23	642.22	902.49	496.05	577.32	684.78	410.66	412.87	711.3	447.84	961.33	867.85
201709_s_at	436.55	757.82	815.2	1009.98	1633.03	266.73	474.94	1408.96	1215.14	929.67	973.55	963.69	1437.05	899.96
201710_at	104.52	140.39	111.4	111.72	64.1	175.99	75.14	263.5	128.11	214.51	594.45	758.77	492.97	802.03
201711_x_at	1477.67	1535.93	1831.21	1042.66	775.99	1192.62	2061.31	625.18	802.31	712.58	1265.58	998.89	1119.4	943.41
201712_s_at	629.57	687.95	798.93	929.75	943.11	481.07	947.08	577.43	498.74	608.17	427.36	526.11	662.14	797.99
201713_s_at	1530.5	1690.74	1949.17	1474.72	902.21	1109.29	1318.77	627.55	809.56	944.41	568.92	728.28	998.12	988.01
201714_at	930.03	972.29	834.85	835.8	490.71	1119.38	1005.33	1127.35	754.1	675.29	793.91	919.4	779.58	891.36
201715_s_at	262.39	263.52	217.19	143.14	119.04	294.44	563.62	683.44	756.84	650.85	645.96	600.04	432.47	878.14
201716_at	1439.95	2230.23	1871.3	2164.84	3110.87	1429.72	2122.73	1540.8	1460.5	1518.46	1923.16	1480.84	2057.31	1780.77
201717_at	1600.63	2508.22	2621.99	2989.12	2097.87	2688.27	1946.7	1628.58	2209.25	2089.86	1740.4	1715.67	1577.05	1713.02
201718_s_at	845.56	813.53	1090.41	602.63	938.09	794.31	1872.15	704.44	1265.57	556.17	1583.81	915.18	869.46	980.71
201719_s_at	1278.21	979.76	1095.15	548.78	1163.55	1420.81	1135.16	453.85	837.51	1077.17	1563.21	1958.83	865.36	1434.48
201720_s_at	510.99	583.36	387.78	260.64	334.82	696.06	734.99	138.71	1870.71	942.85	1310.92	1823.45	675.2	1388.76
201721_s_at	757.05	1684.22	808.41	1066.69	743.91	1773.84	1381.03	949.79	6190.82	3575.45	2836.66	6250.51	1417.76	2888.13
201722_s_at	2279.11	1414.59	1298.67	1285.81	1050.13	1746.72	1387.43	994.58	1176.29	1531.19	1095.15	732.59	954	1152.94
201723_s_at	3015.48	2148.96	1860.29	2365.76	2332.43	2401.68	2805.53	1782.86	2335.43	1810.55	2221.7	1630.85	2437.05	2095.64
201724_s_at	904.9	882.04	685.55	728.36	635.34	715.36	896.12	572.27	479.38	703.34	425.7	630.31	796.95	558.04
201725_at	1489.68	1668.9	1056.6	1623.04	1455.71	1297.01	2012.71	1721.04	1761.02	1425.88	1603.67	2041.76	1584.1	1549.99
201726_at	2652.06	2702.49	2535.92	1600.3	2031.51	2388	1853.86	1738.79	2335.71	2186.35	1702.89	1964.58	1994.43	2073.79
201727_s_at	484.82	429.57	439.94	765.88	730.59	307.41	728.15	996.75	505.84	711.91	1416.25	180.11	379.51	495.81
201728_s_at	1946.77	1103.34	1115.33	593.85	1293.37	1260.03	1561.99	1382.8	730.47	923.09	824.24	528.45	985.2	954.43
201729_s_at	1162.52	1554.52	1713.44	1232.65	717.83	1357.78	1420.34	1743.81	1406.68	1222.39	1451.75	1973.8	1131.62	1917.96
201730_s_at	1300.34	1830.07	1838.63	1633.58	1478.18	2207.65	3300.56	2107.19	1494.11	1398.75	1362.72	1060.62	2115.68	1607.83
201731_s_at	1674.84	2047.11	2372.52	2493.01	3392.48	1876.2	2160.16	2347.05	2057.08	1628.2	1791.47	2130.57	2078.38	2113.19
201732_s_at	629.34	529.49	592.82	252	98.07	421.95	389.09	503	247.78	422.52	165.35	124.84	461.85	244.93
201733_at	435.44	609.96	928.5	378.42	201.34	294.18	698.08	19.33	246.06	93.24	21.51	30.24	242.55	343.92
201734_at	2222.83	2448.2	3093.43	1961.97	1930.14	1595.98	1914.21	954.3	1063.34	1109.89	1098.2	1279.19	2261.65	1046.57
201735_s_at	1675.62	1370.64	1420.49	752.62	629.55	1211.54	1647.03	529.2	647.62	781.82	751.37	458.13	771.83	568.4
201736_s_at	2353.7	1877.06	2317.7	1894.72	966.6	1993.42	2661.54	951.46	1074.56	1041.57	1357.92	851.59	1330.89	1251.72
201737_s_at	3412.96	2985.23	2585.2	2052.59	1598.89	3625.83	2167.58	1474.1	874.08	998.17	1455.92	1374.66	2541.02	1223.21
201738_at	6079.92	6204.49	6433.42	3556.49	2871.77	4182.48	3924.51	3357.72	2732.04	3469.68	2611.91	2376.62	3991.92	3986.33
201739_at	2902.41	4412.6	2252.88	5175.24	1975.99	2264.72	5414.8	398.2	2709.43	1097.3	3334.49	1782.09	2782.06	2496.44
201740_at	7785.91	11702.02	11678.28	9821.98	8273.89	7331.58	8413.32	8355.82	5856.91	7828.06	8508.85	5249.88	8184.22	8126.29
201741_x_at	364.49	356.93	366.13	116.86	432.91	384.01	495.91	172.78	103.04	309.7	328.9	233.09	191.08	217.73
201742_x_at	2254.43	3090.37	3233.24	2242.01	1286.13	1819.88	3497.39	1014.45	2236.88	1736.29	2173.96	2336.92	1286.95	1530.6
201743_at	398.2	265.62	74.26	285.92	85.71	734.35	295.81	119.43	2986.75	1308.82	1523.59	5487.96	431.55	1311.56
201744_s_at	1465.91	795	391.7	1112.79	1424.78	1673.44	566.21	195.97	3543.34	2131.14	1853.95	3795.55	560.77	3081.22
201745_at	570.36	442.38	565.86	312.12	611.43	632.05	407.67	251.5	595.32	446.06	577	610.67	583.64	476.99
201746_at	388.54	524.12	470.41	529.19	769.57	430.12	474.93	619.02	611.55	414.42	435.35	650.61	430.12	578.05
201747_s_at	281.05	304.43	276.03	126.03	69.4	180.34	253.05	230.01	287.69	86.36	386.19	244.57	388.43	171.05
201748_s_at	899.19	838.77	1020.56	723.31	603.13	1266.05	838.38	1734.64	1615.8	1385.56	1453.64	1017.22	1555.71	901.07
201749_at	299.05	340.48	401.85	140.56	414.94	554.62	492.26	1339.11	666.15	759.69	618.58	889.43	609.13	722.88
201750_s_at	151.7	203.28	227.86	118.28	172.24	150.5	148.45	319.52	158.5	181.29	231.17	127.44	252.94	130.53
201751_at	165.22	170.69	173.13	214.75	315.19	171.54	212.68	703.74	716.91	241.53	153.61	419.53	368.69	209.01
201752_s_at	1572.94	1289.32	1095.62	1169.45	1834.8	2242.3	2430.52	877.21	1505.75	1727.55	2016.26	1800.14	1061.32	1509.03
201753_s_at	1211.31	840.01	792.32	943.67	1760.49	1525.47	1287.55	488.96	771.29	404.27	1316.15	1632.54	923.82	1091.65
201754_at	22394.02	24937.58	27374.98	28482.75	25904.08	19101.73	19475.01	28363.24	20501.43	32461.46	29436.07	22598.53	21464.07	22441.08
201755_at	101.33	86.27	81.51	39.9	45.55	73.33	49.44	117.34	105.58	74.73	32.52	167.24	73.46	91.64
201756_at	2756.9	3888.92	3370.66	4388.64	3329.57	2081.51	3379.15	1683.02	1876.06	2799.05	1623.76	1736.17	2271.3	2359.88
201757_at	11747.54	8576.52	11122.27	11166.64	9405.13	11581.32	7494.9	12894.83	10160.85	14066.45	15468.5	13710.08	9366.05	12956.37
201758_at	4442.79	3964.11	3351.22	4098.32	3351.68	4054.46	3140	3188.64	2792.42	3755.17	2752.82	2671.49	3774.37	3264.85
201759_at	223.07	178.22	225.37	205.51	201.86	84.7	301.03	833.04	173.3	370.59	573.81	183.42	304.75	95.36
201760_s_at	5422.19	4158.83	4924.44	3175.31	3400.79	4621.03	3349.78	3116.36	3484.01	4447.06	3006.04	3203.14	3209.05	3956.44
201761_at	1105.85	1075.22	851.78	1330.82	1130.33	1302.52	1494.5	747.27	1834.59	1421.51	1122.12	1875.37	822.67	1083.27
201762_s_at	1539.91	1216.51	1187.1	1661.64	1282.72	1299.45	1236.15	1838.06	3624.68	2980.02	2786.02	4169.02	1831.81	2370.13
201763_s_at	406.11	216.11	199.07	451.99	192.98	178.84	183.53	692.48	540.2	381.31	295.69	483.27	369.32	615
201764_at	256.92	279.92	268.8	307.5	470.89	240.35	289.8	283.9	524.07	229.96	357.23	134.01	328.85	436.13
201765_s_at	397.45	376.9	429.34	237.59	492.36	705.36	90.52	846	1385.1	789.55	329.24	999.29	77.98	455.35
201766_at	374.74	278.39	253.28	355.4	307.39	325.95	453.25	319.13	131.57	143.07	348.39	355.63	504.82	50.9
201767_s_at	491.48	340.65	401.91	642.21	133.95	686.37	326.28	509.08	375.98	404.46	440.36	233.81	115.48	357.7
201768_s_at	1515	2136.59	1858.25	2768.76	1802.56	1522.65	1580.34	1597.09	1434.62	1589.18	1534.16	1478.05	1672.81	1581.26
201769_at	2143.03	2715.81	2169.48	2096.98	1424.2	2183.51	1371.39	792.91	1447.74	1311.08	1360.14	1700.33	1614.08	1537.22
201770_at	687.27	929.75	985.11	511.21	757.31	1210.02	1191.48	1266.08	1281.57	1006.84	1123.74	1080.21	1194.14	808.91
201771_at	1692.32	1662.66	1574.2	1920.65	1496.47	1654.85	1376.17	2264	2006.23	1046.41	1608.08	1639.3	1701.78	1323.25
201772_at	1014.31	1229.95	891.99	1160.72	468.34	771.33	1096.04	592.13	1157.32	919.15	1606.4	1463.93	784.57	1339.15
201773_at	2528.6	2085.97	1958.44	1383.77	1142.42	2263.34	1475.03	1918.13	1370.01	1877.05	1690.96	2024.76	1936.47	1792.93
201774_s_at	394.27	392.6	405.15	377.34	442.28	337.88	383.44	491.31	364.11	388.53	498.36	443.95	442.36	296.35
201775_s_at	1839.83	1442.77	1635.42	1545.51	2106.31	1800.57	1991.7	1047.58	1237.06	999.25	1718.26	1220.99	1179.94	1579.1
201776_s_at	871.91	892.51	962.77	837.63	827.26	603.5	975.06	423.66	862.99	444.6	735.05	706.65	255.96	659.75
201777_s_at	1187.37	1076.96	949.2	1036.82	579.59	1004.96	902.87	604.82	673.25	203.71	555.59	46.42	194.84	704.98
201778_s_at	5301.35	5373.82	4674.46	4559	4753.01	4522.25	4469.2	4521.1	3971.12	3652.57	4524.98	4024.07	5297.94	3623.69
201779_s_at	3022.45	2375.35	2584.94	2217.69	1711.96	2142.12	2707.48	1971.61	2764.82	2209.06	2786.24	2430.76	1984.6	2132.97
201780_s_at	1210.97	1024.17	852.8	1231.12	749.22	996.84	609.34	594.66	973.47	779.68	494.97	979.25	478.36	769.49
201781_s_at	685.49	691.21	659.74	1174.55	544.21	516.95	721.81	903.79	941.42	895.15	510.3	857.35	783	934.53
201782_s_at	1502.39	1744.48	1502.09	2359.31	3619.78	1639.1	1506.35	1695.28	1780.36	1349.65	1771.6	1287.15	1853.41	1737.96
201783_s_at	1704.12	2642.46	2276.11	2955.79	3488.46	2621.22	3100.28	2649.13	1801.41	1367.52	741.21	1426.37	2185.37	2168.18
201784_s_at	1814.58	1743.23	1713.4	1867.77	921.58	1317.29	1329.66	1739.83	1428.78	1828.22	1246.76	2426.53	1430.76	1295.34
201785_at	2928.02	2872.26	2542.91	2737.2	4596.86	3094.7	3363.73	3423.89	9750.66	4488.79	6655.85	13110	4528.56	4634.44
201786_s_at	1042.7	1101.69	1009.93	990.94	1181.81	1272.81	938.89	862.01	1943.64	1131.93	1541.73	1765.43	1001.7	1604.25
201787_at	87.32	302.93	299.03	158.12	937.61	780.14	221.76	200.76	733.06	757.25	175.77	121.31	182.49	916.81
201788_at	883.07	961.45	1118.17	1486.2	1903.71	906.48	1180.12	1374.07	1078.52	1878.19	1431.26	1746.95	1541.42	1967.52
201789_at	87.85	23.4	30.37	116.94	175.56	205.43	32.89	33.8	26.98	157.44	123.34	15.71	145.04	121.15
201790_s_at	477.52	538.9	836.75	714.81	639.77	502.14	493.97	619.82	649.35	700.26	659.57	575.89	479.55	621.63
201791_s_at	449.66	434.39	547.27	328.1	244.63	543.07	328.3	616.1	226.55	388.86	386.24	480.8	515.52	322.26
201792_at	101.71	168.14	125.41	115.78	314.7	252.37	400.22	318.28	673.05	437.15	598.99	179.08	224.79	762.55
201793_x_at	671.66	398.92	595.89	293.43	618.65	486.39	664.05	106.03	51.59	98.35	79.82	81.21	230.35	26.6
201794_s_at	933.55	1345.17	1091.37	1259.9	1556.52	1379.57	1434.42	1057.49	1305.09	1517.9	1132.74	1271.8	966.16	937.94
201795_at	496.42	931.41	803.51	837.63	465.21	1109.13	838.85	451.29	589.18	638.06	391.25	576.46	844.83	835.28
201796_s_at	81.87	131.03	142.71	173.32	141.24	96.58	468.41	1301.42	212.42	494.41	172.31	112.05	531.59	299.07
201797_s_at	438.41	437.79	399.04	330.07	502.8	622.09	287.08	856.51	573.46	629.96	464.89	453.66	482.42	378.12
201798_s_at	564.49	614.75	356.95	342.71	854.16	860.71	560.52	839.75	1628.07	1176.01	1170.63	3162.95	688.3	1049.88
201799_s_at	1184.2	1564.24	1271.13	1715.31	256.6	1248.24	1051.33	1244.52	1110.09	508.08	1177.99	859.48	1143.57	673.97
201800_s_at	2131.94	2120.4	1334.98	2079.97	1232.46	2481.1	2022.28	1552.06	1355.31	1696.7	1616.32	1285.31	1918.49	1244.09
201801_s_at	1265.58	1431.32	1770.63	1861.27	916.32	1685.62	2038.22	1106.63	967.94	1343.12	1427.35	870.68	2020.06	1440.99
201802_at	1246.79	1136.64	1647.04	1932.97	1270.27	1119.38	1461.23	1678.94	1766.27	2362.13	1737.51	1467.91	2293.05	2081.88
201803_at	4356.45	3100.81	3034.53	3978.63	2528.13	3587.52	2415.74	1880.87	2416.41	1972.97	2237.88	2448.11	2772.23	2210.13
201804_x_at	1157.54	1211.14	1128.02	1457.06	912.26	1655.14	2328.23	2380.42	2365.75	2837.62	1873.82	2336.37	1841.03	1584.64
201805_at	1728.63	3648.15	3964.97	3818.88	3030.45	1564.7	4061.35	3272.69	3356.37	3166.7	2371.43	1628.17	3148.43	1596.72
201806_s_at	181.56	112.22	95.82	240.61	235.79	306.59	363.18	945.36	700.27	593.53	1058.7	396.22	541.93	475.77
201807_at	3211.73	2879.88	3038.34	2384.2	2140.61	2843.52	2455.09	1624.6	2319.95	1829.32	2274.91	2925.73	2452.22	2313.65
201808_s_at	566.27	559.32	556.7	347.29	314.58	489.02	844.9	134.15	257.26	178.5	443.4	662.58	121.77	452.41
201809_s_at	1150.34	927.27	896.87	386.62	778.82	784.16	963.42	1218.26	1119.29	1339.12	420.47	1687	1287.68	943.87
201810_s_at	878.33	401.65	476.96	482.08	223.14	1601.76	1236.43	847.2	1206.22	809.67	689.81	710.74	400.41	96.84
201811_x_at	1360.36	1236.19	1746.41	972.13	1295.07	1703.04	1224.23	904.59	2477.86	1619.01	1383.24	2076.24	1678.23	1802.44
201812_s_at	23634.49	18426.06	16864.48	30765.43	22689.05	21201.14	15591.78	28872.83	18361.86	17598.27	22642.14	22859.38	22460.75	25536.21
201813_s_at	613.66	246.16	163.4	236.39	174.69	978.28	370.7	274.7	209.39	135.88	964.42	781.91	443.9	276.97
201814_at	1273.18	1392.6	1120.13	1323.6	1661.31	1195.22	975.86	961.64	984.13	905.62	1014.47	1232.29	1081.22	1072.86
201815_s_at	720.7	865.4	869.5	482.99	1800.35	618.92	687.58	557.98	308.53	517	126.58	687.9	465.95	540.43
201816_s_at	12472.68	18080.73	17726.84	16677.02	10343.78	8460.62	7106.54	7329.67	5580.67	8411.87	8046.42	4300.33	11136.3	12673.74
201817_at	2031.58	1934.8	1739.92	2447.94	1453.31	1706.92	1588.27	1234.83	1758.19	1346.99	1370.87	1362.68	1569.63	1467.12
201818_at	32.51	45.21	54.95	94.6	105.74	63.42	48.72	75.45	139.73	130.1	277.05	204.94	100.55	55.7
201819_at	521.28	406.31	339.35	547.64	761.84	554.01	489.54	755.36	500.21	347.85	656.29	759.11	857.48	717.18
201820_at	38.2	30.86	17.66	71.57	64.68	54.41	56.82	370.82	24.74	147.15	133.85	485.48	53.11	108.77
201821_s_at	2370.99	2970.69	2747.03	1589.91	681.28	937.44	1035.38	621.75	1352.01	1499.1	1000.13	982.22	1202.11	1326.13
201822_at	114.78	140.69	166.15	268.42	378.5	105.34	138.13	381.37	297.1	282.07	283.36	289.22	558.17	58.92
201823_s_at	947.57	1126.16	1159.31	1182.45	665.04	597.71	875.19	431.48	848.91	681.58	632.58	677.08	612.27	536.63
201824_at	1046.57	1028.58	1265.82	693.94	732.94	831.74	817.71	527.88	690.25	692.31	472.97	579.37	806.57	564.83
201825_s_at	875.96	1072.79	1166.17	1124.34	127.21	834.92	1019.04	1498.02	1591.12	1194.8	1628.38	852.68	753.89	1022.68
201826_s_at	1360.62	1279.6	1315.34	1097.7	949.48	1048.63	767.19	669.37	765.21	770.85	964.02	460.1	800.14	760.17
201827_at	249.87	316.29	243.95	309.78	287.36	289.46	322.53	199.82	284.99	601.58	331.11	91.29	487.3	438.71
201828_x_at	5245.8	6099.76	5478.5	4935.84	5827.7	5575.81	4415.09	6955.33	10053.55	7972.63	7153.23	8552.94	5008.84	8306.2
201829_at	812.23	605.71	878.5	849.69	864.06	852	837.17	916.61	1191.03	982.49	976.34	1065.61	788.27	748.75
201830_s_at	837.66	496.67	650.02	151.71	298.95	1013.67	1404.05	208.8	1045.11	781.84	368.19	821.01	334.9	498.67
201831_s_at	5871.3	6038.28	7091.41	4328.99	1358.39	4473.25	5147.35	4067.74	2585.75	2730.21	1126.45	1063.96	1499.14	795.81
201832_s_at	9665.96	8997.17	8980.57	10918.39	5088.36	8654.97	8869.75	10991.23	6724.34	9051.88	5956.08	7456.92	7326.58	5307.87
201833_at	1809.44	994.28	982.67	1476.91	652.51	1330.28	909.82	689.37	981.71	518.72	912.67	1015.22	830.69	743.54
201834_at	343.45	447.38	573.78	386.98	397.96	465.13	338.89	469.79	271.07	465.56	401.91	532.36	101.96	593.78
201835_s_at	742.84	536.33	658.35	1103.57	1179.51	721.45	1038.58	683.57	335.26	730.15	1078.58	715.35	1095.29	1282.1
201836_s_at	493.7	538.39	607.33	504.2	546.08	518.2	425.76	148.5	525.92	443.24	349.72	288.77	402.61	557
201837_s_at	912.02	1010.53	987.57	731.76	1032.34	763.18	973.87	599.96	861.8	1031.56	1147.35	1081.26	723.45	634.61
201838_s_at	650.14	811.32	704.91	713.37	1250.22	538.13	771.25	462.77	131.69	658.41	430.87	524.53	523.64	448.26
201839_s_at	111.55	144.37	166.85	33.54	71.38	46.8	177.87	65.86	47.43	50.9	132.16	9.32	34.91	10.97
201840_at	2336.64	3624.14	3951.77	4151.63	1689.07	2522.57	2371.93	3274.95	2767.98	2220.04	2897.98	2789.54	2455.73	2708.15
201841_s_at	15640.53	11246.31	8659.94	15278.51	12543.66	17744.75	17772.45	41191.81	34768.02	20486.02	27395.22	31765.98	38630.88	24262.05
201842_s_at	994.94	787.3	698.1	1267.67	2724.78	2155.33	1344.07	760.71	6175	2143.1	2692.54	10350.1	1344.97	2889.74
201843_s_at	269.73	173.02	92.84	142.3	628.33	342.27	221.45	368.32	685.49	317.54	274.94	1423.53	155.08	458.96
201844_s_at	1069.81	901.47	1271.63	919.7	1678.06	1098.91	1421.97	1358.13	862.02	1081.95	1702.89	1326.46	1031.73	1749.67
201845_s_at	330.69	244.82	409.86	350.67	301.03	392.52	321.34	273.54	425.27	291.37	451.34	550.69	362.93	280.54
201846_s_at	739.65	816.12	885.04	618.89	830.04	826.13	873.64	892.76	907.26	641.93	715.61	674.51	766.84	621.12
201847_at	1588.87	1381.21	1461.06	1210.19	1694.94	1666.48	1250.23	1199.89	3147.68	1648.47	2215.31	3559.42	1149.59	2078.77
201848_s_at	2338.51	2348.81	2512.64	1943.1	1021	1977.79	2722.52	2043.86	1822.47	2248.63	2061.25	1300.11	1369.29	1260.97
201849_at	5019.12	3373.48	4896.84	3168.83	3187.63	4798.08	4011.92	4120.01	2244.9	3314.41	1546.16	1693.88	3515.97	1952.3
201850_at	293.23	316.81	319.96	620.83	442.01	311.4	410.47	321.8	651.16	631.93	399.26	614.04	356.3	283.54
201851_at	114.16	217.76	89.93	197.81	121.12	102.69	107.55	248.41	301.47	95.61	66.84	896.44	112.11	174.16
201852_x_at	14313.47	4809.11	2713.45	2274.74	1690.66	11354.7	8596.45	1289.13	28102.84	11985.05	41360.38	34380.41	6881.51	49047.69
201853_s_at	604.9	665.98	783.5	954.81	857.34	592.5	987.3	885.59	1568.26	1216.92	1065.5	1292.07	1115.42	840.16
201854_s_at	1499.73	1604.85	1278.07	1337.01	1665.81	1465.36	1557.94	1607.19	1455.18	1223.08	1262.54	1282.23	1359.26	1478.56
201855_s_at	605.67	690.21	497.26	765.24	710.92	372.28	526	374.79	656.15	528.01	374.07	561.11	415.17	622.14
201856_s_at	1286.42	1633.45	1487.52	1005.67	1071.47	1204.66	1493.62	485.08	1136.26	913	854.29	882.4	909.94	595.72
201857_at	2442.1	2718.84	2560.75	2317.14	2319.83	3563.83	2934.6	1685.07	1547.59	2192.72	1560.89	1999.46	1505.06	1709.07
201858_s_at	802.23	877.1	603.84	439.3	384.66	586.38	969.93	654.75	1542.16	1296.47	1226.89	2955.76	741.3	838
201859_at	1445.46	1726.72	1404.19	1254.14	1228.52	1889.03	1559.65	648.75	1575.78	2048.08	698.82	2443.17	1141.8	1093.38
201860_s_at	494.68	562.91	647.99	374.96	1200.77	947.16	784.53	336.39	457.59	526.56	617.13	463.62	486.89	753.41
201861_s_at	721.64	634.56	674.76	788.5	1386.44	389.33	1345.59	1287.51	1350.98	713.86	878.14	715.8	897.38	786.93
201862_s_at	1155.99	1209.15	1100.32	729.01	1070.69	1308.2	2152.6	780.79	1010.18	981.06	745.55	1192.94	735.01	784.59
201863_at	1015.45	1123.41	1230.45	1356.83	1153	1302.7	886.39	1339.89	1437.93	1768.98	1131.21	1747.72	949.65	1273.56
201864_at	1252.75	814.52	1444.93	1735.68	1914.16	1217.75	1192.07	1273.34	1632.61	2174.43	1207.66	1524.58	1013.9	2083.94
201865_x_at	5029.48	3258.9	4303.01	7241.44	6585.03	4785.22	5317.06	3158.18	4995.95	4143.37	5197.46	5830.45	8049.75	5178.67
201866_s_at	1236.85	1580.2	1508.8	1608.78	1067.99	1360.77	2266.51	922.23	1604	1116.07	1230.63	1643.41	1121.48	1535.32
201867_s_at	383.91	367.96	302.48	148.29	457.99	489.66	621.67	689.22	396.71	554.5	487.25	171.03	421.86	623.18
201868_s_at	97.78	129.65	143.04	30.39	102.63	92.04	160.32	157.04	115.22	107.57	178.95	155.06	76.62	67.16
201869_s_at	41.96	26.65	33	62.05	56.11	44.31	80	133.33	65.44	74.03	45.53	113.27	47.95	74.02
201870_at	1361.59	1577.56	1334.52	1615.47	2093.97	1186.33	1830.57	1397.38	1142.2	1440.12	1606.33	1103.7	1633.39	1361.56
201871_s_at	1116.37	1730.84	1299.3	2500.22	1617.46	1454.97	1262.3	2903.81	1458.14	1467.43	1239.84	833.66	2156.24	1470.19
201872_s_at	910.63	991.87	947.2	932.05	944.08	708.38	924.08	598.49	1314.28	695.04	830.01	1075.28	866	868.47
201873_s_at	547.91	505.15	579.28	453.09	435.77	421.44	548.83	664.58	647.45	570.85	653	786.96	458.4	678.78
201874_at	1316.36	1563.72	1494.04	1744.52	2122.02	1385.45	1957.56	1381.94	1547.47	1633.46	1100.44	1755.13	1291.54	1475.54
201875_s_at	509.91	699.63	609.6	630.11	800.77	682.39	478.59	521.06	500.21	579.7	612.78	484.73	1008.54	698.63
201876_at	695.93	737.97	622.87	708.61	1180.76	738.04	494.64	1167.05	1995.12	1479.98	1495.25	2695.93	671.9	1161.69
201877_s_at	2250.49	1458.16	2082.61	1825.29	933.2	1936.31	1707.32	1025.66	1143.51	1160.45	1083.95	1528.15	1631.22	1056.53
201878_at	1227.92	1001.06	1135.26	1176.93	867.57	1314.99	862.68	474.96	537.7	484.01	650	819.05	933.84	701.67
201879_at	2197.41	2249.92	2388.58	1475.26	1228.97	2020.55	2185.47	828.37	1280.08	1151.28	1289.14	861.34	1049.24	1163.09
201880_at	1438.36	839.29	1088.38	1777.72	798.83	989.4	1061.34	796.53	694.57	821.06	796.31	830.3	1348.14	1257.71
201881_s_at	1318.6	1475.31	1381.51	1279.76	614.39	1005.45	1196.24	733.91	872.87	739.29	739.2	444.81	426.79	393.66
201882_x_at	248.23	458.15	463.21	451.66	473.03	55.95	86.02	147.65	70.43	287.17	263.87	202.89	570.83	330.18
201883_s_at	508.24	372.24	47.76	754.3	649.12	371.81	114.05	831.44	858.59	1478.21	1198.54	1027.32	1026.49	1443.52
201884_at	609.57	517.07	389.19	424.79	1339.52	538.88	733.25	467.16	257.94	297.81	687.65	501.05	471.83	1080.43
201885_s_at	5712.45	3929	3685.88	4025.34	4392.68	4085.01	4197.7	8124.96	9810.04	7362.33	6858.9	11183.07	3191.38	6286.14
201886_at	1268.72	1003.16	1525.1	1411.62	1977.75	1323.3	1270.38	1580.83	1420.78	1533.1	1445.35	1272.09	929.35	955.84
201887_at	1677.33	1053.31	1310.99	1220.58	1200.29	1548.33	1137.18	1149.45	1901.22	1768.04	1293.83	1736.45	1092.75	1377.6
201888_s_at	349.73	291.16	255.66	290.6	67.23	277.89	377.35	335.35	329.35	393.65	296.74	263.51	316.94	376.3
201889_at	1059.95	1087.27	1051.46	785.32	717.06	868.76	701.93	460.12	1018.65	865.77	856.18	1322.03	602.49	546.02
201890_at	61.16	27.5	17.99	13.76	22.41	11.89	35.39	44.73	86.64	23.78	119.02	219.37	42.49	41.62
201891_s_at	22559.43	18958.12	20494.82	14579.4	29198.15	25271.28	19831.71	11922.07	27422.36	32039.74	26326	46405.16	24059.5	30615.68
201892_s_at	2074.76	2291.6	2275.61	3185.8	2805.87	3771.83	3027.17	5255.39	4320.2	2997.75	3720.55	3299.29	3714.21	2479.71
201893_x_at	12429.33	11195.07	9273.11	16705.66	28909.5	15656.27	13146.27	6015.98	28759.26	25841.85	31552.24	32695.23	14256.6	28487.48
201894_s_at	528.11	768.29	721.22	1030.04	1171.72	560.66	790.9	681.2	978.64	937.49	1259.69	951.98	950	832.19
201895_at	2212.44	2615.01	2357.89	3787.35	2718.25	2640.76	2311.18	3946.07	2725.92	4382.5	2333.77	1350.61	4289.16	3629.46
201896_s_at	435.91	325.72	376.39	466.11	943.54	414.74	472.44	512.05	320.62	394.1	375.53	482.65	515.9	874.84
201897_s_at	764.03	737.39	695.38	1032.1	953.45	841.3	715.7	777.24	835.23	810.71	809.91	1240.55	865.5	1105.23
201898_s_at	2262.79	3080.11	2817.48	2387.96	1280.02	1655.55	2192.05	1760.69	2471.57	2016.09	2033.58	1792.63	2089.76	1707.5
201899_s_at	3515.35	3565.8	3487.68	2818.41	1975.81	3022.95	2689.35	2165.51	3073.55	3569.04	2404.99	2576.78	2349.47	2794.58
201900_s_at	949.32	1053.28	708.74	818.95	1116.7	901.36	1115.52	1251.82	1746.91	1173.86	1105.46	1638.83	1501.66	1521.27
201901_s_at	2641.38	2901.56	2796.08	1917.45	1702.35	3361.07	3085.89	1720.67	1684.44	2028.77	1717.69	1985.92	2300.18	2124.65
201902_s_at	168.71	46.42	36.57	120.99	56.01	66.41	60.68	398.93	33.65	50.68	340.64	47.21	192.94	40.49
201903_at	11658.05	13628.07	15904.17	14314.24	7909.67	14263.71	12772.36	17155.08	12417.57	14589.56	19614.43	7418.81	16570.63	17695.44
201904_s_at	201.23	89.45	32.43	40.45	128.53	61.1	68.77	1583.04	3113.34	1318.78	671.06	2090.29	148.13	781.57
201905_s_at	93.95	84.83	72.87	86.68	97.47	65.99	105.46	29.79	432.47	70.51	105.26	229.03	96.15	41.41
201906_s_at	1135.46	1036.27	906.56	466.52	770.4	978.53	704.36	1658.45	3098.68	2078.64	1176.12	1496.71	699.57	1833.55
201907_x_at	58.26	68.04	83.2	81.58	138.66	75.44	114.53	146.5	83.7	72.27	97.7	269.77	313.12	51.02
201908_at	1905.83	2134.99	2322.59	1666.94	1591.52	2549.05	3017.3	1352.04	2257.84	2423.72	1395.79	1714.82	1693.42	1944.4
201909_at	7953.55	9691.34	10265.89	11455.09	7700.53	7621.74	7830.38	401.33	430.84	7862.96	11362.8	8963.34	595.53	9287.01
201910_at	105.06	190.26	156.15	118.77	128.37	168.38	190.09	165.34	221.69	201.38	134.33	240.4	227.28	123.96
201911_s_at	816.73	467.57	440.26	324.29	62.07	526.39	592.49	696.16	760.16	593.54	787.56	444.26	814.63	793.48
201912_s_at	1527.92	2336.53	2085.49	1518.94	1438.27	1732.87	1732.84	1095.95	1992.56	1503.07	840.97	1081.34	1582.81	1727.82
201913_s_at	984.22	1041.06	799.98	1002.09	1418.16	1117.19	1252.82	1815.48	877.73	776.61	1009.92	1153.23	1576.22	1196.08
201914_s_at	789.23	942.36	800.62	894.69	557.28	610.57	958.95	611.13	670.76	764	494.93	614.15	409.42	491.08
201915_at	255.26	134.57	337.9	132.72	206.21	251.43	305.97	99.36	196.05	223.04	258.55	140.88	72.57	234.36
201916_s_at	938.09	797.37	1095.62	771.67	717.09	1098.94	1203.03	633.33	993.81	929.77	685.38	1092.08	581.51	775.28
201917_s_at	3259.4	1730.72	2257.45	1501.36	1514.75	3709.89	4338.16	1279.94	645.71	1419.2	807.32	545.94	1021.38	792.2
201918_at	3358.08	1940.2	2617.11	1499.12	812.97	3918.16	4397.21	1008.71	1198.08	1614.46	1154.98	683.35	672.92	719.57
201919_at	4513.84	5603.03	6036.1	4118.25	4714.39	5716.62	6882.81	3275.74	2809.26	4609.54	3580.86	2271.79	4112.01	3504.77
201920_at	445.75	248.4	174.45	140.59	159.78	266.54	106.23	439.38	1085.62	531.5	1072.73	1354.26	517.37	601.98
201921_at	2240.09	1712.29	1754.92	1149.52	1452.81	956.43	1238.97	932.93	1614.6	1713.83	1329.23	1919.41	957.28	2002.77
201922_at	4305.01	5058.33	3853.62	3214.42	2944.33	4312.72	3407.89	7981.71	5041.57	6012.02	4674.39	4924.89	3128.76	3808.75
201923_at	1815.7	1841.23	1376.86	2432.63	1378.02	1692.7	1282.36	1494.53	2388.97	1654.76	2223.91	2242.06	1653.75	2389.14
201924_at	6166.96	5749.51	4366.16	4631.69	3163.24	6887.15	3541.55	4885.23	3637.01	3727.31	3626.43	3876.64	5670.4	3913.94
201925_s_at	1122.68	1087.33	940.59	965.29	518.03	770.21	1155.45	1081.73	603.25	772.46	592.58	322.61	352.3	588.2
201926_s_at	995.48	1156.29	809.68	810.2	461.36	908.99	1090.07	1274.67	855.44	616.5	1051.28	508.81	846.95	836.22
201927_s_at	252.48	144.17	42.33	154.26	77.03	340.73	216.11	62.61	305.91	70.94	354.95	244.76	45.72	51.13
201928_at	428.81	464.16	411.86	477.62	696.64	616.49	557.86	481.35	396.78	646.49	422.16	634.34	547.14	365.61
201929_s_at	163.93	381.49	356.04	425.01	421.3	531.86	529.54	308.14	281	307.56	469.57	493.03	505.86	442.49
201930_at	1139.69	1223.05	1074.72	1178.47	1118.15	1160.4	1030.87	807.98	1143.21	1070.75	1240.56	1118.2	1191.5	1374.42
201931_at	7595.61	5519.34	6387.97	5932.87	2654.04	4556.34	3933.69	4021.44	3220.84	5857.86	4429.4	4702.17	3784.46	4713.22
201932_at	582.24	447.22	511.38	250.34	239.46	1100.19	528.15	419.26	662.7	688.71	518.02	890.54	404.51	396.54
201933_at	537.64	447.71	417.58	531.57	773.61	616.4	555.11	802.32	1135.91	1358.06	506.52	588.66	718.08	801.75
201934_at	3407.98	5427.28	4579.44	3621.12	5227.54	4046.11	3009.14	2501.03	2829.48	2727.92	2725.1	3841.69	4450.25	3088.36
201935_s_at	1018.86	1471.98	975.53	945.54	680.09	592.27	886.55	1347.75	1235.42	1505.95	911.36	1254.42	981.4	904.64
201936_s_at	547.57	600.94	313.96	481.91	737.35	220.6	353.85	610.85	431.76	421.57	547.48	442.73	914.1	397.05
201937_s_at	202.71	870.79	1007.44	97.34	76.5	511.59	199.76	1781.93	813.44	992.24	1073.41	378.23	823.95	877.79
201938_at	5490.8	4088.3	2685.19	2821.57	3655.53	3192.2	2882.23	2361.72	5522.95	4696.13	5233.59	4710.72	3801.21	5774.1
201939_at	361.48	180.58	322.77	112.72	480.25	403.73	330.63	62.72	287.42	446.51	374.53	360.17	229.59	627.74
201940_at	516.29	513.6	819.75	319.49	101.95	606.17	815.24	336.51	638.54	483.92	572.11	616.24	353.91	478.03
201941_at	825.91	869.43	937.93	746.38	796.56	739.86	1165.68	823.39	700.63	583.32	709.89	743.36	454.03	775.61
201942_s_at	231.23	165.73	16.27	14.51	195.06	97.44	119.74	21.14	55.65	17.12	26.99	140.81	13.81	24.24
201943_s_at	175.3	237.07	365.71	95.7	53.27	320.17	135.16	63.9	283.46	208.6	67.29	76.5	203.59	82.97
201944_at	1022.68	947.05	1206.89	1491.77	1893.08	1163.18	1026.81	1376.16	2399.19	1618.94	1634.16	2847.85	1346.83	1266.21
201945_at	533.81	609.92	615.99	621.63	754.56	604.85	564.51	1195.23	1191.4	1084.31	1287.72	682.71	952.7	768.26
201946_s_at	1743.76	1536.39	1365.42	1254.94	790.79	1475.1	1493.23	877.34	1466.86	886.18	1234.86	1166.39	1234.37	1092.44
201947_s_at	2422.8	2663.25	2501.42	2652.83	2107.16	2460.93	2349.88	3492.62	3179.5	2754.17	2936.77	3367.28	2530.29	3069.22
201948_at	424.02	402.13	313.04	334.44	465.6	389.84	357.05	505.32	286.06	424.89	552.7	542.52	213.4	464.01
201949_x_at	2709	2794.84	2854.93	2975.57	2089.3	3123.56	2430.43	2064.7	2164.12	2803.96	1627.75	1959.63	1483.68	2052.9
201950_x_at	2792.54	4117.74	3692.89	4498.26	2310.34	2618.82	3165.78	3232.63	4570.1	3007.63	3669.22	4208.53	3570.34	3673.45
201951_at	9.16	8.41	7.05	12.2	21.88	82.36	22.08	324.37	169.48	25.63	14.69	485.05	20.77	37.63
201952_at	426	124.8	319.86	505.88	1087.36	615.38	519.34	657.17	856.17	475.88	643.34	930.78	275.04	568.2
201953_at	1192.95	1296.88	1004.85	1251.85	1066.54	1354.18	975.16	1290.4	1190.24	1333.01	1757.07	1000.66	1313.83	1483.65
201954_at	465.54	575.94	376.37	619.1	1203.73	728.07	633.42	579.33	2145.91	932.99	1081.45	2979.78	559.04	1271.31
201955_at	891.94	950.53	998.1	842.19	948.09	1141.55	1055.79	807.37	1196.92	936.88	874.8	1549.16	703.35	1015.5
201956_s_at	3423.98	3530.39	3757.59	3211.86	2254.32	3707.02	3447.01	4415.6	3302.46	2925.83	2796.53	2532.8	3946.05	3086.56
201957_at	4443.78	5120.27	5610.59	4953.14	3918.52	4857.43	5306.97	4919.27	6076.83	8168.09	3869.89	3352.24	5260.72	4628.06
201958_s_at	1678.09	891.73	939.73	37.57	80.65	413.56	2109.66	43.09	58.15	108.24	75.64	27.17	91.82	51.25
201959_s_at	1018.3	812.12	881.64	395.08	356.75	1119.23	1623.16	702.78	951.19	884.18	1002.29	1666.3	771.73	648.65
201960_s_at	1767.58	1473.16	1297.55	1145.65	1041.95	1516.15	1558.99	1044.77	1357.38	1675.04	1032.32	1782.34	1056.66	1222.44
201961_s_at	105.63	108.01	183.08	292.36	153.45	375.29	288.3	76.03	73.32	100.76	152.88	191.59	407.23	321.84
201962_s_at	424.98	429.21	511.53	1116.66	142.29	343.31	680.23	260.44	574.45	639.57	454.77	505.71	553.32	455.7
201963_at	6572.69	5282.57	11918.77	4581.39	6893.88	4712.77	4209.62	3843.28	2946.38	5644.11	4318.52	3497.04	5202.85	5045.81
201964_at	982.97	845.04	849.96	852.57	569.94	465.01	1176.76	679.03	757.57	856.06	430.41	1146.39	536.29	635.98
201965_s_at	874.77	693.7	610.39	867.56	1156.13	494.35	908.47	1319.65	711.19	936.66	443.03	756.79	293.94	481.5
201966_at	9801	11086.95	11247.35	7720.82	4626.22	7478.24	8171	8826.02	7513.35	7914.96	11828.72	6505.9	8371.96	11430.04
201967_at	502.31	629.49	733.69	542.64	993.53	622.37	1002.26	833.59	974.8	602.44	1181.13	1069.19	760.57	936.78
201968_s_at	23538.09	37469.31	35044.08	29679.53	28204.65	19305.09	18974.7	35346.29	21907.39	20163.65	31679.5	21434.51	47317.98	28864.77
201969_at	624.26	733.44	482.83	626.5	631.52	493.43	1132.28	375.95	634.6	783.69	565.68	372.36	483.7	308.75
201970_s_at	44.02	21.18	102.23	51.81	26.46	53.47	56.03	164.92	344.56	270.46	388.3	446.12	33.82	80.48
201971_s_at	450.09	317.34	355.72	402.33	59.63	454.1	410.56	281.59	403.08	47.67	311.69	401.68	183.45	153.8
201972_at	1626.51	1674.08	1303.87	1093.26	1065.55	1173.42	1111.33	885.83	1643.7	1594.73	1586.95	1970.51	1425.28	1390.4
201973_s_at	3921.88	4225.23	3875.22	3081.37	2970.86	3405.17	3124.52	2714.44	3559.76	3264.35	3596.85	3125.47	3195.46	3750.42
201974_s_at	538.31	403.59	604.43	770.42	688.82	778.16	1065.64	320.85	433.12	732.53	716.67	407.42	1062.78	926.86
201975_at	4789.39	5613.89	5139.89	3306.63	5307.76	2624.48	3014.42	4748.94	1553.41	2280.41	1761.69	1528.66	4495.76	2706.48
201976_s_at	774.31	1170.18	684.57	354.74	809.38	929.11	700.15	560.49	675.11	736.54	624.24	931.78	1068.39	728.99
201977_s_at	1054	917.23	969.72	427.25	797.37	624.22	952.65	928.42	885.18	911.35	842.41	729.68	663.06	673.69
201978_s_at	409.34	831.78	371.93	271.96	540.79	237.62	368.46	979.97	890.82	457.45	389.71	1096.22	430.63	297.47
201979_s_at	638.64	531.09	592.27	719.89	543.36	495.92	578.16	493.82	469.64	106.06	371.39	47.28	380.77	806.24
201980_s_at	962.45	660.05	590.03	627.84	674.08	1125.52	811.21	432.57	1108.67	781.05	735.8	1656.02	591.35	1097.8
201981_at	56.46	101.64	180.65	102.48	391.22	120.31	161.13	321.24	177.92	262.78	255.87	38.48	154.53	174.97
201982_s_at	105.1	85.66	56.58	109.85	214.79	101.02	123.63	107.4	156.24	109.77	93.51	148.34	151.33	57.58
201983_s_at	1202.38	1057.59	981.53	478.4	993.14	1835.77	1526.81	881.24	732.44	1085.85	1211.27	981.62	1165.5	1405.53
201984_s_at	725.68	601.78	713.25	890.47	965.48	820.85	1224.73	527.67	374.99	558.36	829.11	358.06	498.59	400.02
201985_at	751.82	800.4	733.44	702.79	463.34	691.9	651.04	663.5	755.01	732.18	809.35	726.65	667.38	575.24
201986_at	1760.57	1988.36	2280.11	1636.58	1806.48	1639.87	2181.22	1339.66	1153.72	1676.08	1935.86	1740.39	2191.15	1818.73
201987_at	2204.04	2224.35	3367.04	2230.2	1617.42	2257.86	2289.05	1748.4	1502.95	2130.93	1519.4	1155.32	2210.02	1613.43
201988_s_at	806.56	725.33	875.73	762.96	886.41	887.97	738.5	633.29	869.6	642.17	892.01	813.59	630.29	705.88
201989_s_at	872.78	793.6	927.06	742.11	1438.73	1321.26	957.09	693.23	1265.14	798.77	1032.12	1268.76	894.83	714.35
201990_s_at	454.7	479.49	611.99	303.43	654.07	528.4	446.88	470.89	364.7	430.69	750.31	478.76	300.22	448.9
201991_s_at	3704.7	3728.97	3619.95	2456.34	1802.1	3243.17	3055.41	3918.3	3692.59	3862.43	3791.92	5963.63	3448.67	4066.74
201992_s_at	1187.43	1664.72	1579.84	1112.75	833.85	938.78	1447.49	838.22	1289.29	895.49	844.89	792.36	924.88	963.86
201993_x_at	2987.3	3849.1	3493.49	4146.07	3292.68	3177	3080.53	4145.56	4030.22	4018.4	4380.05	4632.18	3668.83	3519.46
201994_at	6919.44	9502.67	10065.21	10143.04	10832.37	9907.31	7178.72	7248.26	9277.41	8648.38	7741.11	9208.91	11223.83	9116.09
201995_at	504.73	259.79	251.48	364.23	658.66	507.91	472.16	890.14	464.49	247.74	905.63	635.04	432.36	950.05
201996_s_at	467.26	323.02	312.9	169.49	225.14	600.18	592.12	647.96	425.71	447.04	173.3	206.84	501.72	454.84
201997_s_at	1344.11	1682.25	1603.47	1061.77	1824.57	1298.97	2108.72	1678.38	1556.42	1484.58	1155.56	1422.57	1366.14	1590.06
201998_at	1515.2	1318.7	1285.41	1012	1090.06	1235.53	1335.04	713.14	1352.99	1219.41	1239.37	1634.93	1624.67	1403.94
201999_s_at	3305.16	1944.2	2110.92	3645.56	2517.64	3332.65	3042.51	3344.4	4981.26	2604.15	4748.79	5155.79	3052.09	3678.48
202000_at	1659.72	1940.13	2897.84	2638.21	1689.47	1789.92	1865.72	1623.51	1357.45	2245.76	2156.2	938.9	1329.99	1779.34
202001_s_at	9672.58	9756.27	10180.46	6143.06	7522.33	7346.26	6809.63	8519.68	5406.97	6862.47	8596.15	6006.21	6601.18	8118.78
202002_at	294.79	81.35	157.26	85.58	55.55	83.68	109.87	735.53	401.78	256.74	627.42	82.23	126.33	397.37
202003_s_at	1471.62	2277.69	3022.43	2220.21	1865.47	2455.27	2446.08	2076.92	2867.56	3083.35	2011.34	2182.12	1518.14	1998.57
202004_x_at	2983.88	3249.6	3144.89	3047.38	1801.3	2360.95	3546.65	2242.47	2412.92	2963.29	2813.94	2815.07	1780.08	2835.07
202005_at	564.19	564.88	324.63	488.94	500.61	268.25	436.16	180.14	693.83	745.93	776.72	396	533.26	421.5
202006_at	763.95	936.14	1182.12	732.42	682.69	825.64	916.39	516.01	1196.98	1137.82	796.91	1551.29	1010.72	914.19
202007_at	855.46	451.48	441.55	199.04	395.39	904.36	616.79	252.64	687.27	336.75	777.62	638.46	234.93	1054.83
202008_s_at	677.5	509.86	500.68	360.57	831.4	660.28	976.34	415.39	738.37	698.39	475.8	704.63	749.39	675.57
202009_at	1299.13	1490.31	1391.87	1165.32	1890.61	1348.81	824.15	562.53	1143.52	2580.34	2186.24	819.42	1298.06	2002.33
202010_s_at	773.73	766.02	795.38	1062.22	651.17	685.68	795.02	1093.17	969.03	1255.9	771.45	704.39	897.1	816.82
202011_at	1956.51	1647.01	2250.63	1402.35	2495.49	2157.11	2442.31	1377.59	1842.65	1945.02	3834.72	2023.51	1885.33	3152.03
202012_s_at	671.77	516.26	528.21	685.32	940.23	667.54	738.52	557.69	899.95	705.01	880.7	836.34	855.6	1068.37
202013_s_at	416.8	378.32	323.13	172.12	440.62	424.24	431.31	126.22	582.6	393.57	652.39	437.62	275.01	721.95
202014_at	521.44	373.34	486.08	367.29	736.13	387.04	501.83	900	611.62	698.23	479.92	390.59	279.53	424.95
202015_x_at	143.98	192.13	107.7	107.87	164.55	154.99	160.1	143.05	125.43	55.8	28.08	152.06	253.23	309.3
202016_at	1276.58	1010.78	877.3	611.72	1651.43	1493.49	1740.86	480.12	3379.16	1638.33	3631.02	3719.06	1587.12	3805.79
202017_at	2691.98	1562.36	1617.44	2440.05	2586.86	1915.95	2399.38	2682.3	3174.43	2541.34	1356.56	2848.38	3200.61	2535.27
202018_s_at	35.87	42.85	49.72	55.04	103.11	41.28	37.03	51.33	22.14	63.1	38.38	42.88	38.44	56.98
202019_s_at	1287.04	1986.3	2160.63	1497.9	1087.36	1087.99	1732.22	1013.83	996.22	950.11	1245.1	1061.18	1537.12	1500.6
202020_s_at	1689.14	2004.24	1886.08	1462.89	1291.29	1382.65	1458.31	1911.53	1503.95	1081.53	1817.62	1761.95	1415.76	1517.06
202021_x_at	27131.3	30578.46	34755.18	29749.16	28852.32	28718.95	30595.74	31092.7	24313.98	22235.58	38133	22834.93	33469.17	29926.87
202022_at	594.14	613.51	695.93	871.42	1190.83	818.37	651.98	757.71	537.73	637.9	465.82	525.94	651.94	570.83
202023_at	83.72	201.5	247.36	220.41	781.21	260.69	66.58	128.29	241.37	137.27	121.02	384.95	85.81	114.8
202024_at	1411.48	1381.69	1045.9	1760.76	1385.94	1414.02	1558.14	1067.73	1144.27	1349.74	1204.06	1203.88	1128.69	1441.34
202025_x_at	860.6	1095.71	1177.24	1392.21	1411.08	1003.33	1143.57	1645.51	1002.18	1483.78	1708.15	1611.64	1557.64	2281.54
202026_at	6488.05	6981.49	7425.18	4058.3	2926.08	5087.64	7044.56	2779.1	2719.92	4007.76	3242.58	2668.07	4343.98	3335.88
202027_at	433.1	283.4	105.3	733.94	830.49	470.78	565.24	1287.39	1225.67	993.77	1060.95	1085.6	1101.65	1057.84
202028_s_at	3055.17	2776.29	3616.3	2856.95	3760.47	2191.45	2216.44	4991.09	4683.5	3608.07	4175.27	4031.14	2519.36	2933.49
202029_x_at	23248.36	26423.69	25064.35	25799.73	34262.43	26855.8	22322.75	46184.84	28552.41	26032.26	43284.28	37706.85	47984.17	43023.7
202030_at	1221.27	1388.85	1051.19	843.14	1082.76	2009.62	1313.47	1464.45	1242.7	1895.53	1469.28	1263.86	1516.9	1834.69
202031_s_at	1206.35	866.09	877.48	1011.05	901.28	1316.74	912.09	688.54	1067.91	997.46	556.82	1207.3	693.3	1063.75
202032_s_at	1413.89	1371.5	1425.99	2391.03	1892.25	899.95	877.66	1066.98	1043.55	1052.98	1395.27	1248.77	1762.7	1228.41
202033_s_at	2457.58	3152.74	3581.93	1708	1404.32	2773.29	3940.1	1380.83	1450.55	1317.78	1536.27	1296.7	1889.13	1227.88
202034_x_at	710.26	681.16	743.98	524.87	645.02	792.8	636	440.16	242.63	362.98	443.14	324.38	519.29	284.32
202035_s_at	191.27	116.66	139.54	198.11	322.49	213.64	340.49	119.97	266.87	289.28	286.38	12.97	353.21	198.04
202036_s_at	130.26	205.43	130.15	325.62	254.6	289.73	405.44	50.27	639.19	516.32	57.12	311.21	100.67	121.05
202037_s_at	428.81	429.77	509.59	789.71	1397.65	659.86	656.17	805.26	998.74	882.9	777.49	1795.93	868	937.06
202038_at	2162.57	1744.73	2489.82	1662.67	1945.45	1788.29	2233.44	1647.89	1418.83	1577.96	1509.93	1962.57	2352.95	1411.87
202039_at	4854.17	6760.43	4875.09	4650.36	4874.46	5625	6527.92	8127.97	7367.92	7527.74	3564.35	4113.96	5654.45	6354.43
202040_s_at	806.16	428.5	531.36	433.06	724.52	1358.6	556.66	747.63	548.7	878	913.53	835.79	898.9	736.69
202041_s_at	1753.9	1992.28	1940.29	2932.74	1392.93	1999.22	1569.58	1317.88	2229.67	1656.05	2161.54	1642.69	2038.17	1861.01
202042_at	576.52	1079.98	679.35	543.57	614.78	738.89	429.95	914.32	1159.37	1196.54	827.3	1503.32	1099.06	647.59
202043_s_at	433.89	600.13	872.1	720.69	974.6	567.07	338.81	482.33	757.07	997.94	294.86	919.68	641.97	954.31
202044_at	452.3	465.17	185.55	90.57	88.13	81.07	107.55	127.36	83.95	173.08	122.67	70.91	88.13	139.54
202045_s_at	630.32	679.61	557.77	786.79	834.69	760.24	809.93	841.87	364.23	879.5	1018.04	911.24	1001.55	597.9
202046_s_at	659.62	595.28	496.17	258.04	347.56	515.62	864.23	313.33	200.25	371.81	498.86	203.79	433	354.37
202047_s_at	1039.69	840.23	914.73	679.08	604.36	733.17	1127.64	1011.84	1330.45	1256.85	1780.32	1578.51	1158.97	893.92
202048_s_at	250.32	201.54	201.95	268.49	225.67	1077.65	803.39	291.52	779.27	280.04	797.63	1374.2	806.72	1064.93
202049_s_at	527.64	413.06	396.23	468.03	457	307.57	371.68	509.19	464.53	565.31	275.8	576.52	452.51	451.96
202050_s_at	985.35	798.19	719.71	1353.72	1015.57	730.34	577.38	729.01	935.97	1018.29	1289.35	809.85	999.42	968.56
202051_s_at	1176.51	1301.26	1238.2	1103.09	921.75	1222.71	1011	612.6	735.99	876.67	1233.4	727.09	1174.15	1174.58
202052_s_at	112.66	142.59	28.81	35.86	113.54	273.09	143.99	58.66	314.99	16.6	86.85	364.56	54.4	219.72
202053_s_at	1856.91	1733.69	1794.13	1605.09	1239.21	1462.03	2534.82	1515.96	1186.43	1345.78	1088.76	967.31	1240.61	1028.99
202054_s_at	1462.67	1672.47	1466.88	1039.14	1637.77	1399.4	1416.31	1691.98	1748.59	1593.85	1249.71	1529.39	1540.72	1439.96
202055_at	2872.18	4109.25	3625.99	2439.36	1778.51	2101.54	2835.57	1603.18	2008.12	1869.2	2251.48	1756.47	2475.19	2248.55
202056_at	2469.49	2367.7	2931.3	2037.85	1000.23	1972.09	1729.1	1267.18	1418.64	1241.47	1514.33	1045.5	1421.65	1294.55
202057_at	434.74	536.62	587.18	318.52	432.64	512.72	311.06	473.93	295.66	542.83	425.01	469.22	427.34	331.35
202058_s_at	1424.68	1988.46	1446.49	1356.38	1111.02	824.69	1481.53	825.56	1136.22	943.55	1157.19	734.76	879.6	776.27
202059_s_at	1703.67	2075.09	1931.74	1652.57	2246.14	1212.67	1725.31	1237.78	1399.07	1019.65	1131.61	1314.22	1527.94	1466.08
202060_at	1253.75	984.25	1297.75	860.95	1485.26	1115.15	1153.41	543.04	939.02	1027.3	713.55	800.44	1240.15	1063.59
202061_s_at	1909.56	1902.21	2533.35	2462.41	1747.18	2422.23	2393.76	2039.11	2448.83	2998.34	2687.66	2842.5	1913.93	2725.46
202062_s_at	618.56	182.11	281.31	246.23	245.85	542.39	398.51	108.73	281.88	272.22	228.95	192.01	252.07	55.16
202063_s_at	188.75	147.1	122.85	189.04	348.92	294.54	113.1	236.63	36.65	169.9	103.75	209.56	22.82	20.99
202064_s_at	259.71	335.71	419.02	302.9	620.55	256.5	178.78	235.18	306.97	103.06	146.49	46.05	198.25	89.53
202065_s_at	467.32	311.73	423.89	458.74	125.11	591.8	340.41	555.44	466.84	620.02	181.53	430.81	487.97	492.57
202066_at	783.11	592.1	825.05	530.64	803.34	466.69	451.16	549.61	761.41	504.83	529.98	436.03	426.52	360.31
202067_s_at	96.52	52.9	42.59	69.13	74.37	102.19	112.74	412.36	53.08	90.41	229.56	148.93	97.41	381.68
202068_s_at	532.86	370.37	412.78	574.99	1096.35	723.08	453.17	767.01	554.97	570.45	484.17	647.67	728.33	835.52
202069_s_at	2680.16	4445.59	3893.11	1844.33	803.22	2256.42	1714.15	970.65	877.85	1167.54	942.5	932.79	1628.77	1083.62
202070_s_at	980.24	1232.01	1357.63	1657.56	1006.2	1480.45	978.36	1277.67	863.48	1194.58	1262.53	1176.96	1281.1	1309.94
202071_at	1543.74	1220.75	1261.92	1275.29	2345.91	1752.28	1472.06	1294.51	1793.52	2413.69	1590.12	1529.6	2027.03	2234.28
202072_at	491.31	536.92	464.83	100.61	349.57	376.56	168.77	431.69	192.73	506.87	372.48	622.21	777.79	1093.7
202073_at	7420.97	8578.85	11330.59	6679.67	7419.81	7478.99	11639.66	5550.43	3762.46	4743.48	3563.07	1838.44	4537.4	3868.07
202074_s_at	7317.64	12674.23	11923	12464.44	9763.4	6984.47	8575.66	20923.49	6816.08	7578.82	6081.51	3373.23	10470.04	7071.37
202075_s_at	269.93	149	122.21	66.52	485.03	515.24	179.78	287.59	3562.17	982.3	1063.02	2732.28	699.86	1401.43
202076_at	2628.05	2971.3	2694.1	2629.26	1610.72	2448.1	2296.82	1647.55	2048.3	2400.97	2272.39	2130.95	2388.58	1875.34
202077_at	14777.7	15230.12	16187.02	16772.97	11605.97	11501.43	9020.76	17538.27	11559.91	17558.59	16182.22	11456.7	12111.02	19659.19
202078_at	2514.75	3591.84	2701.43	3093.89	2412.48	2314.12	2115.04	2234.32	1891.32	1818.31	1437.18	1293.49	1758.54	1334.46
202079_s_at	809.55	897.89	766.69	848.26	414.79	762.44	971.68	367.07	706.47	773.66	729.48	406.84	546.37	1197.2
202080_s_at	1583.78	1487.53	773.03	1383.64	276.88	1707.93	1642.82	943.87	1747.47	1792.78	1629.39	1503.19	239.04	1907.43
202081_at	4826.6	1480.14	1385.31	1107.08	3106.34	2453.72	2102.92	1785.12	1940.28	1823.84	1581.35	1430.84	1541.5	1665.01
202082_s_at	2031.54	1147.6	640.08	1048.83	423.11	2137.89	1886.92	621.36	1133.58	896.67	1009.27	684.11	1441.25	933.65
202083_s_at	285.79	197.54	94	52.94	11.5	388.95	63.81	43.43	276.14	197.43	239.77	186.51	255.71	365.5
202084_s_at	4350.33	3938.48	3230.73	2829.12	2912.18	5201.8	3802.79	3720.62	5135.34	3768.61	4731.55	4107.15	4215.62	3717.79
202085_at	652.22	414.25	562.48	203.78	453.29	738.23	631.22	23.32	571.09	501.09	311.4	770	326.17	447.91
202086_at	697.79	827.87	566.65	471.45	911.37	931.77	722.57	384.71	864.42	957.29	561.03	964.31	643.19	623.21
202087_s_at	1467.91	1875.43	1313.49	1110.05	1232.61	1597.45	973.79	2123.15	1848.23	1929.08	2021.39	2234.73	1606.04	1540.04
202088_at	690.13	577.75	631.74	781.34	492.03	717.6	537.93	761.25	1252.81	868.19	1264.96	1296.25	526.77	587.56
202089_s_at	705.15	538.98	679.72	752.94	521.63	595.47	821.69	448.44	846.19	654.12	581.72	945.24	507.44	358.64
202090_s_at	16532.25	18108.51	18892.42	16412.5	17395.71	12295.42	10389.98	23571.34	12426.91	17001.45	22709.25	13953.1	19831.4	23921.3
202091_at	349.77	331.6	342.56	284.1	431.52	380.21	381.66	311.71	238.25	308.46	439.81	73.69	326.94	175.95
202092_s_at	1548.31	1692.39	1515.73	1811.89	2415.8	1331.27	1305.05	1349.62	1723.49	1385.51	1493.78	1652.65	1588.1	1979.64
202093_s_at	490.02	495.73	408.58	543.05	440.38	560.38	541.31	482.78	601.26	401.43	420.76	476.82	677.4	652.84
202094_at	124.96	170.05	57.71	57.45	145.95	104.11	288.06	31.49	28.56	65.39	78.4	459.97	104.49	95.62
202095_s_at	54.14	177.39	72.73	120.78	116.74	157.54	63.06	222.74	76.35	432.67	252.92	68.76	243.38	155.88
202096_s_at	1219.92	916.92	920.56	1601.62	811.28	1141.87	1102.62	1829.06	2036.81	1264.32	1816.38	2273.1	1180.64	1189.01
202097_at	1554.49	1593.81	1542.15	1188.94	865.19	1450.09	1470.17	834.7	831.68	893.58	793.48	886.56	1286.79	851.5
202098_s_at	657.25	498.66	497.33	1142.93	1107.52	835.6	764.43	1117.57	1268.43	966.34	974.45	1574.71	745.46	833.08
202099_s_at	71.31	139.93	136.32	112.28	138.84	116.72	81.45	201.33	91.88	136.77	140.79	85.81	143.39	131.61
202100_at	925.44	794.42	1260.39	842.99	2241.93	755.15	983.62	938.05	1255.4	1240.23	998.57	1563.45	1359.57	863.46
202101_s_at	436.16	417.19	335.44	466.14	312.98	406.96	229.78	560.32	562.88	318.65	72.39	677.26	601.29	580.98
202102_s_at	2185.14	1484.9	1764.52	749.48	749.21	3064.21	2350.87	3562.71	2760.14	1774.21	1001.06	1575.5	1134.06	1394.06
202103_at	688.06	801.36	984.85	980.52	1037.89	656.05	878.02	911.46	520.32	688.99	660.46	737.77	690.19	643.51
202104_s_at	1150.99	618.93	1045.42	550.71	453.7	907.99	1395.21	555.24	462.58	784.09	721.04	844.36	482.02	745.95
202105_at	1948.76	1847.06	2042.45	3147.85	993.24	1354.82	1493.9	2316.1	1793.99	1632.96	2090.46	1975.75	2783.89	2813.79
202106_at	911.19	867.87	964.81	871.48	1107.93	1089.35	1302.26	936.09	1914.98	1564.57	1170.62	1853.06	962.78	1510.78
202107_s_at	742.39	733.11	823.52	899.43	824.93	1188.99	955.81	743.4	944.31	1049.93	824.59	554.75	539.46	682.54
202108_at	1411.95	823.14	858.38	975.76	1434.99	1460.27	907.99	874.54	1187.19	1527.63	894.72	1232.15	1217.79	1184.47
202109_at	909.96	1148.85	809.22	1366.09	1421.35	1191.54	1203.6	1086.65	1090.66	1430.46	987.6	1312.58	853.88	1557.37
202110_at	19104.61	19688.07	23787.33	20642.38	21912.29	14457.54	14719.43	24465.19	13287.74	19641.99	18770.22	6828.7	20354.4	19170.9
202111_at	48.49	57.01	78.2	81.77	78.85	79.71	71.12	189.19	72.02	159.58	94.42	40.89	81.9	102.56
202112_at	4940.47	3824.21	3981.56	1747.81	6478.91	4187.31	4671.92	3860.72	3431.64	4217.59	4654.93	5180.27	5582.88	5810.5
202113_s_at	1166.31	1197.91	1274.95	1488.83	757.24	886.95	959.99	712.99	1254.06	840.03	943.92	1320.78	682.57	549.09
202114_at	622.41	639.87	532.9	586.41	835.02	493.17	522.18	532.34	439.52	485.95	792.81	968.59	835.21	1016.46
202115_s_at	497.87	676.68	639.09	506.74	391.16	717.37	435.47	999.6	473.68	275.22	299.03	463.19	515.86	314.78
202116_at	209.33	202.06	462.05	590.85	558.2	144.57	97.47	392.39	538.22	718.35	324.87	784.2	536.04	463.18
202117_at	1487.38	1741.9	1751.97	1214.07	1994.1	2083.53	1697.98	1755.67	2399.42	2170.28	2089.46	2903.21	1881.2	2440.69
202118_s_at	879.35	880.86	954.73	565.3	600.84	1008.06	787.98	322.12	496.36	512.09	389.89	464.69	534.25	776.82
202119_s_at	1216.04	1538.15	1465.71	1477.69	803.42	1902.1	1369.24	975.55	1183.44	1097.18	1083.73	1581.09	1012.66	1004.43
202120_x_at	1667.66	1577.16	1459	1890.29	940.92	1950.14	1517.27	2056.66	2089.33	2196.94	1793.71	2175.97	2225.74	2272.34
202121_s_at	1602.94	1766.15	1622.41	1743.85	1147.74	2269.06	1554.16	2625.72	2026.02	2094.96	1984.79	1727.87	1606.2	1694.8
202122_s_at	1599.95	1964.35	1434.85	1370.62	1685.6	2560.51	938.62	3490.4	5955.72	3209.04	2033.03	4343.2	1952.43	1984.58
202123_s_at	1009.19	962.38	735.09	693.74	685.18	1237.93	1209.32	537.91	1101.64	962.07	990.75	1122.07	919.94	1385.88
202124_s_at	819.21	1162.5	669.96	259.31	260.14	683.72	1045.54	769.63	1135.52	561.12	986.29	485.55	347.6	967.71
202125_s_at	1561.39	1671.23	1282.62	1129.44	1540.79	1339.94	1653.15	1130.26	1801.29	1410.08	1483.27	1788.16	947.87	1753.42
202126_at	668.9	994.06	854.8	1255.42	922.26	934.72	667.45	96.97	633.32	650.38	670.14	781.85	553.85	572.98
202127_at	492.14	786.94	1055.16	744.61	890.64	521.75	760.44	355.1	379.57	452.93	534.8	214.81	730.11	576.16
202128_at	750.65	833.5	928.43	573.81	676.16	658.62	779.83	662.58	759.49	491.33	605.37	624.54	464.6	449.14
202129_s_at	1275.01	1139.16	1347.34	929.62	205.19	692.38	994.42	722.07	726.78	716.35	776.34	712.45	519.97	335.64
202130_at	3684.95	4247.87	3760.44	2999.48	3223.79	3326.16	3856.18	3200.98	2542.81	2605.17	2086.82	2217.46	2776.44	2056.96
202131_s_at	2396.17	1859.19	2011.82	1065.33	633.89	1554.13	1587.69	559.79	660.17	644.44	461.41	603.47	600.16	371.83
202132_at	418.29	265.12	277.35	193.58	339.18	334.27	298.92	313.28	712.35	600.49	282.17	805.01	293.99	380.73
202133_at	615.55	535.89	497.8	394.79	353.64	1033.58	395.76	614.25	1646.67	558.65	611.79	2238.83	629.85	739.34
202134_s_at	216.7	298.36	165.68	78.37	284.02	494.1	232.38	63.51	90.23	174.79	158.28	811.43	181.75	89.23
202135_s_at	1840.22	2309.09	1934.06	2951.67	2358.33	2560.81	2600.08	3254.68	2321.55	2349.85	2680.76	2071.84	2765.78	2459.63
202136_at	4888.12	5808.33	5282.76	5887.12	5062.92	4965.88	4560.14	3460.07	3239.95	3803.3	3239.47	2886.58	4741.58	2653.37
202137_s_at	886.26	1062.02	854.45	1222.07	559.15	895.83	895.42	557.53	319.12	594.15	550.37	460.08	411.68	711.71
202138_x_at	4542.46	7167.26	5069.56	5537.97	3818.5	4193.03	3892.93	6873.49	4604.29	4839.32	6140.58	4250.48	4634.35	5295.28
202139_at	968.83	1088.29	1164.12	1681.27	734.4	1177.91	1062.5	1577.68	957.66	1142.65	1235.42	777.84	838.83	849.38
202140_s_at	778.72	784.9	855.28	896.11	1561.1	1166.57	1013.49	1212.76	864.37	840.94	1274.08	536.76	832.59	1455.78
202141_s_at	3942.37	4307.96	3933.05	4146.03	3886.64	3784.33	3118.65	2985.99	2058.27	2853.1	3166.78	2475.19	2626.96	3823.05
202142_at	4174.09	4442.66	5691.11	6123.69	3119.51	3453.48	4518.13	2942.72	2371.94	3317.9	2787.12	2677.38	3707.46	2238.06
202143_s_at	2646.42	2539.45	2526.02	2368.11	1193.3	1935.24	2919.17	1203.68	1371.56	1235.52	1859.11	1029.09	1093.62	842.58
202144_s_at	6384.66	5865.97	5856.76	8052.92	4328.61	5682.57	4379.64	10104.83	5970.43	5193.95	5631.63	5244.56	6812.75	5158.66
202145_at	76.7	108.14	98.15	78.22	80.34	172.53	106.72	193.26	554.83	116.1	189.25	247.85	157	161.36
202146_at	816.79	717.27	1212.78	791.38	1401.4	1465.96	1164.16	251.48	770.43	860.48	862.4	550.51	825.04	914
202147_s_at	511.57	405.67	755.4	318.99	181.51	728.95	840.26	253.04	430.41	605.81	392.3	323.79	50.64	335.51
202148_s_at	361.29	427.78	348.86	390.17	37.27	359.86	201.46	732.96	590.71	761.25	650.43	579.64	776.44	893.21
202149_at	687.11	595.38	546.56	314.67	368.94	443.56	301	397.16	462.51	313.86	354.74	424.29	273.02	613.28
202150_s_at	546.13	685.56	483.05	107.25	529.56	448.65	511.83	261.82	392.41	493.3	572.81	204.82	114.35	397.05
202151_s_at	3065.66	5018.44	5207.58	5742.81	3153.22	3214.7	3978.19	5805.88	2799.24	2766.5	3649.58	2332	4198.88	3316.48
202152_x_at	1782.34	1746.91	2386.23	1426.22	777.56	2792.1	2329.18	4494.95	2495.99	1426.43	1059.87	569.55	1326.2	1469.41
202153_s_at	369.69	304.01	285.13	61.34	103.36	664.21	494.13	334.59	655.55	163.1	158.34	586.6	658.82	84.94
202154_x_at	1111.35	677.4	494.6	590.21	975.53	818.79	531.04	1642.1	1853.88	1007.13	1270.89	3947.8	544.64	495.28
202155_s_at	781	726.41	674.68	737.65	988.31	793.92	1047.83	851.49	717.92	613.17	847.07	952.12	533.16	614.07
202156_s_at	540.79	339.96	370.35	593.76	188.41	647.17	929.9	542.73	768.26	439.15	337.82	1179.46	441.82	396.26
202157_s_at	2296.79	1534.65	1281.27	2581.51	1267.66	2789.93	3190.16	3062.9	2819.46	2058.66	4202.57	5491.13	3946.24	2744.28
202158_s_at	450.22	419.63	487.52	625.94	290.65	746.62	583.28	628.96	531.39	532.68	339.15	453.75	400.06	438.58
202159_at	641.89	476.9	486.87	631.66	550.39	482.76	591.3	1121.18	544.3	809.97	977.76	575.63	800.68	1015.31
202160_at	1338.82	1089.57	1558.83	1144.7	1626.14	1609.94	1552.1	888.55	833.72	840.35	1123.34	894.9	859.16	1100.21
202161_at	405.02	457	720.98	905.43	404.67	630.44	583.36	1282.59	872.82	759.97	573.58	869.87	952.84	964.27
202162_s_at	162.07	537.17	519.93	392.39	576.42	164.42	94.01	108.15	455.8	160.7	82.27	451.99	90.1	49.76
202163_s_at	216.27	232.35	306.89	441.44	238.39	210.49	130.67	227.21	155.29	324.29	46.83	279.01	204.72	536.24
202164_s_at	679.13	972.38	734.56	1080.33	919.3	978.11	1208.86	824.44	827.01	976.33	968.65	944.03	577.87	922.74
202165_at	2097.33	1851.19	2027.87	2850.77	1310.28	1945.73	1536.34	1237.09	837.87	1025.69	1496.78	1058.36	1546.48	1434.36
202166_s_at	5251.57	3127.35	2931.1	3554.44	1352.83	3266.95	3308.41	1475.87	1544.06	1333.86	2665.02	1960.32	2964.71	3112.18
202167_s_at	843.74	932.16	1028.84	1280.2	873.93	1041.06	1489.34	1671.96	1190.26	1388.67	1332.72	1103.59	1368.76	1219.27
202168_at	1371.37	1581.74	1443.21	1040.36	1901.74	1916.62	1508.05	1446.94	1786.28	1200.86	1701.67	1622.86	1904.07	1747.89
202169_s_at	2655.6	2560.59	3128.54	3350.02	2090.69	2373.76	2264.72	1285.3	1349.06	1331.96	1266.44	1659.12	2083.35	1263.84
202170_s_at	1427.88	1039.85	1217.41	726.07	807.34	1083.94	786.86	629.3	732.26	477.73	456.72	628.47	692.1	366.07
202171_at	2162.84	1584.37	1823.25	1655.04	1157.27	2772.66	2090.97	1662.19	900.01	985.76	936.72	493.35	1673.63	1086.9
202172_at	2675.17	2708.44	2579.59	2381.7	2221.78	2587.03	2037.61	1970.64	1005.29	1288.84	1195.61	697.29	2516.16	1565.58
202173_s_at	2041.57	1573.4	1660.01	1592.22	918.57	1844.31	1553.43	501.2	471.35	400	553.01	567.16	1269.07	679.29
202174_s_at	2615.05	3593.05	3151.36	3951.33	2226.07	2661.97	3028.8	3242.03	4759.14	3674.35	2392	3886.87	3002.34	3057.96
202175_at	947.59	740.3	673.87	903.37	848.35	1023.58	1276.36	1037.19	554.99	1261.51	921.04	208.86	924.29	554.24
202176_at	309.13	475.79	508.54	324.5	165.72	273.45	134.34	220.85	562.95	401.82	32.37	334.36	70.99	598.11
202177_at	785.55	722.33	1088.26	697.49	1019.09	1348.85	694.38	1085.57	1738.6	1343.23	1185.74	2004.3	645.07	878.97
202178_at	40.31	11.56	10.55	25.29	128.12	27.24	38.68	72.71	28.47	46.27	39.64	40.81	61.6	101.33
202179_at	533.07	589.18	184.8	395.11	203.26	617.41	628.24	785.26	294.9	734.06	409.92	666.08	689.28	807.95
202180_s_at	185.95	176.19	180.71	276.39	527.05	515.47	226.44	1153.22	1342.24	1192.87	1106.76	2194.36	1372.25	1141.86
202181_at	963.99	1100.8	1061.58	605.78	1199.82	579.24	662.64	983.13	1127.9	1421.13	1004.37	1453.41	655.41	983.27
202182_at	1318	1331.5	1198.23	1652.61	2822.04	1000.63	1190.86	1241.46	1473.6	1447.13	1493.77	1456.56	1747.73	1048.77
202183_s_at	830.47	833.6	979.68	938.83	1117.17	754.73	902.07	838.97	537.07	833.56	1197.55	392.63	1190.03	1094.69
202184_s_at	646.41	689.31	776.34	583.73	503.93	791.4	698.72	874.09	664.75	628.41	978.29	874.72	672.64	796.35
202185_at	1227.19	981.75	1332.38	1328.17	2084.51	1464.54	1579.35	2265.79	1779.63	1733.54	2589.5	1786.58	1454.71	2074.76
202186_x_at	22.95	29.85	18.27	34.32	19.93	16.89	27.17	24.62	12.39	19.43	30.8	34.25	35.44	22.71
202187_s_at	1702.01	1555.59	2195.51	1907	2269.27	1451.36	2379.82	1238.03	1154.85	1514.71	1481.05	1478.97	1685.22	1631.01
202188_at	111.13	164.9	97.99	81.04	83.04	113.41	48.14	53.73	224.41	85.06	152.13	340.51	40.91	127.49
202189_x_at	700.03	640.07	687.83	562.14	754.64	811.68	977.69	1108.76	1565.31	781.42	762.12	1963.59	661.43	933.35
202190_at	312.9	273.33	91.86	83.98	53.6	274.28	138.11	240	212.03	434.98	562.01	449.76	74.21	119.3
202191_s_at	834.2	252.87	339.12	283.21	338.52	885.42	647.58	247.84	714.77	1146.49	1625.43	1041.28	505.23	1735.12
202192_s_at	1628.88	1556.48	978.11	1801.12	1130.07	2216.31	1378.11	1360.14	1557.65	1957.28	2314.22	1683.44	1337	2644.01
202193_at	226.86	215.09	98.18	86.35	45.88	237.64	127.11	223.03	121.66	332.99	38.28	245.12	307.15	187.59
202194_at	3881.14	2697.44	3887.13	3435.26	2789.98	2342.95	2857.48	2133.82	1687.01	1696.74	1586.98	1483.26	2911.93	2314.59
202195_s_at	736.95	644.07	876.9	370.47	501.97	509.82	776.62	252.95	288.6	232.61	394.57	286.86	404.42	279.65
202196_s_at	91.03	115.12	105.25	197.84	140.62	282.54	102.12	169.97	391.32	275.29	136.47	241.03	109.35	177.09
202197_at	1452.9	1071.65	1330.58	1839.65	1670.32	1727.44	1503.84	1688.6	1145.91	1268.53	943.15	1397.67	1449.18	1442.93
202198_s_at	348.62	247.53	446.44	284.86	110	316.96	320.63	92.66	265.43	405.95	341.51	21.6	597.57	307.47
202199_s_at	884.27	999.44	1149.79	1705.1	1507.39	666.16	983.66	943.77	691.37	978.77	732.25	771.98	1176.67	957.33
202200_s_at	901.52	904.34	1041.5	894.53	979.17	951.27	697.44	678.84	356.65	958.32	651.43	659.91	700.77	642.27
202201_at	1247.27	1000.11	1815.28	2292.65	1747.14	1623.88	1457.58	3927.46	1434.62	1044.4	2127.78	1846.41	2265.34	1361.03
202202_s_at	921.9	531.27	356.64	353.44	471.84	651.4	592.23	595.03	789.91	602.97	1680.42	1108.52	781.89	1803.82
202203_s_at	866.55	1435.14	344.44	540.52	507.25	1259.39	1877.45	3089.01	1358.02	829.01	1131.39	437.13	2073.24	1446.12
202204_s_at	802.14	1084.28	1036.88	1217.85	836.75	980.41	910.18	2114.17	1520.65	1527.7	1299.76	905.17	1433.43	983.92
202205_at	440.1	304.34	455.6	477.17	627.46	647.66	805.21	512.59	696.31	824.86	589.96	626.07	642.48	649.9
202206_at	240.55	219.81	168.7	208.05	380.38	183.44	268.71	60.18	350.59	296.83	349.92	400.37	429.37	172.56
202207_at	286.01	120.5	392.24	287.89	473.08	249.23	326.31	365.87	538.15	467.12	223.82	530.95	85.56	69.88
202208_s_at	57.21	29.67	37.66	48.84	66.57	87.61	129.6	122.12	358.2	489.1	177.27	213.88	330.57	177.75
202209_at	3135.14	2458.24	3179.57	3481.04	2560.49	1784.99	2174.54	2788.06	2391.04	2195.96	1962.38	1985.61	1588.76	1949.03
202210_x_at	187.93	233.24	704.4	419.17	436.11	741.76	729.4	656.07	293.02	956.97	380.79	720.55	1537.38	402.1
202211_at	970.15	854.66	960.78	493.92	632.69	726.96	666.93	600.02	577.1	803.85	413.62	791.13	901.13	307.18
202212_at	56.55	94.01	43.52	189.21	50.77	71.83	33.55	571.74	212.2	257.41	61.64	455.42	241.64	299.75
202213_s_at	575.52	1142.94	1058.37	667.88	569.46	494.75	635.02	199.6	460.46	394	146.63	401.57	507.28	475.59
202214_s_at	271.81	192.59	91.16	34.02	65.24	472.35	111.26	65.47	249.03	219.37	500.03	604.69	134.18	135.36
202215_s_at	1287.3	1181.38	1465.33	1131.3	1096.83	1402.22	1463.74	709.09	847.68	981.29	919.49	547.82	1052.34	524.93
202216_x_at	1426.07	1524.75	1480.72	1351.86	1339.19	1321.7	1805.49	1314.01	1249.63	1216.72	1896.96	1674.22	1591.05	1847.46
202217_at	3086.85	4656.46	4818.56	3904.53	4831.1	3739.04	4715.17	4205.22	4105.38	5254.94	5599.55	3091.95	5287.07	8007.34
202218_s_at	228.53	380.03	182.36	437.17	441.78	507.89	424.91	609.81	755.41	1242.64	1014.49	642.92	761.52	1488.34
202219_at	3044.38	3322.23	3840.43	2691.78	2259.27	2635.34	3116.32	1706.71	2582.48	2447.1	1842.92	2005.2	3788.99	2035.47
202220_at	1135.22	1344.56	1923.53	1829.02	2319.48	1114.05	1742.98	1570.2	1833.41	1477.94	1445.22	1471.32	1522.77	1317.89
202221_s_at	614.57	360	780.37	504.03	394.22	820.88	487.69	380.76	373.26	575.58	489.36	354.78	776.33	601.97
202222_s_at	28354.91	40182.31	39288.05	24192.16	40449.31	29954.19	29311.46	48521	28786.04	28492.8	38276.59	64127.15	52874.58	49838.62
202223_at	518.59	438.99	462.7	530.48	438.97	442.24	743.78	961.55	911.71	594.9	768.94	714.57	671.21	494.53
202224_at	967.14	904.98	942.35	874.37	1516.35	817.64	1448.18	1108.46	930.34	983.51	1304.67	1394.77	1579.72	1288.44
202225_at	1022.2	555.95	687.49	712.65	850.76	760.37	977.57	522.57	554.98	739.5	655.53	876.02	507.47	843.58
202226_s_at	422.21	195.47	497.32	739.29	262.72	178.67	665.78	584.94	1315.98	603.85	688.58	1126.96	1099.7	680.12
202227_s_at	1074.42	804.73	966.88	826.92	754.37	1026.67	958.47	1141.53	1075.38	963.14	906.93	799.45	898.9	731.56
202228_s_at	3270.57	3145.58	4093.81	2584.83	3090.78	3627.32	1914.68	1596.2	2956.69	2834.41	2582.93	2905.27	1879.15	2913.03
202229_s_at	321.13	73.21	104.7	127.23	754.4	94.67	449.4	401.77	481.85	64.89	143.75	211.77	671.91	691.58
202230_s_at	1301.7	1777.37	1462.22	1239.3	1024.94	1899.34	948.47	1044.19	988.48	1280.68	882.15	1174.46	1172.63	903.9
202231_at	2396.41	2016.33	2444.56	1723.33	2038.56	2196.46	1646.02	1804.56	1627.87	2172.87	2163.84	2049.87	2108.42	2099.05
202232_s_at	1838.61	1710.05	1998.59	1459.14	1006.1	1929.1	1756.54	806.53	937.73	1147.4	668.17	1320.66	1040.9	1211.26
202233_s_at	11058.94	15425.88	15771.37	13225.21	8049.34	9480.1	9825.08	15075.37	10778.14	12582.89	16120.24	11297.95	9833.93	15286.15
202234_s_at	895.65	948	1687.61	846.62	999.62	809.36	1060.07	499.43	592.47	1088.39	1050.87	464.87	757.2	1156.87
202235_at	411.96	537.8	1135.38	324.17	208.8	259.17	428.87	325.31	283.04	390.87	68.9	189.56	318.4	373.29
202236_s_at	3541.33	5129.08	7983.34	2341.96	989.9	2475.25	3909.31	1157.64	2273.29	2911.49	4118.35	1787.69	2732.16	3511.89
202237_at	353.11	875.53	642.57	168.26	846.56	2164.45	1894.39	5057.67	6624.51	5275.68	1101.42	11607.03	905.28	1119.87
202238_s_at	78.2	541.48	458.86	49.89	296.77	1262.99	1653.18	3319.61	5585.62	4006.62	434.21	10848.33	651.52	584.54
202239_at	1150.88	1272.31	1227.44	1093.32	1498.8	1262.4	1460.29	1481.77	2374.47	1859.83	3219.96	2270.88	1355.3	1701.54
202240_at	79.07	35.77	20.46	153.68	81.49	113.15	277.07	82.45	57.71	424.7	275.73	458.67	59.25	52.58
202241_at	4817.68	2198.28	2531.28	3269.54	2067.38	3628.96	3628.46	1254.05	1618.43	2195.88	2277.68	1301.21	3480.36	3374.39
202242_at	4760.36	5072.95	6687.47	4507.62	6531.94	4709.03	5888.87	4155.13	3587.2	6182.37	2897.54	2901.39	3831.2	3683.08
202243_s_at	2523.48	2635.78	3061.65	3163.48	2594.43	2476.94	2172.64	1766.79	3564.58	3074.99	3125.8	3119.57	2970.81	2135.21
202244_at	4933.55	4498.79	5488.85	5301.2	5287.83	4494.6	3283.2	3277.85	4157.64	3618.35	4747.76	3450.21	5633.45	4050.76
202245_at	2140.05	2051.1	2451.66	1810.54	2710.98	1427.02	1574.25	1633.37	1592.6	1593.65	867.43	913.05	896.69	1613.92
202246_s_at	1424.16	1438.09	1623.03	1808.37	1572.47	2014.08	1887.71	1621.48	1805.01	1900.83	1607.56	1675.47	1740.46	1808.43
202247_s_at	501.73	681.54	735.48	737.3	631.4	584.88	893.5	1173.73	725.48	859.35	732.59	414.49	1050.89	509.69
202248_at	264.98	475.38	319.45	410.8	222.39	137.94	131.32	845.54	689.35	512.78	308.09	406.45	767.2	467.01
202249_s_at	1895.91	868.3	2133.68	1835.84	832.14	1437.23	2007.91	905.98	1177.21	1244.51	965.23	725.47	1252.41	1516.45
202250_s_at	2286.69	3125.44	3034.98	2432.05	1691.25	1739.62	2034.08	1446.7	2107.91	2331.16	1004.73	1230.62	1863.51	1712.61
202251_at	66.66	279.54	228.72	181.9	145.32	184.79	256.87	253.91	430.39	283.13	241.11	469.09	341.44	115.97
202252_at	1857.04	1090.08	1328.84	1737.52	2656.76	1087.31	1947.76	2095.4	2560.97	2178.66	2503.05	3069.22	1642.54	2025.5
202253_s_at	636.96	917.41	869.52	868.78	590.16	760.1	607.52	1297.86	487.3	726.56	827.1	520.83	615.22	598.04
202254_at	67.18	77.74	84.02	345.66	115.92	75.28	92.11	75.15	94.01	64.56	115.97	264.88	76.66	82.44
202255_s_at	27.98	39.89	36.76	34.86	57.59	25.53	31.32	43.6	32.29	53.46	96.13	28.44	45.41	42.14
202256_at	147.11	411.64	222.36	274	294.95	178.57	123.75	508.56	571.03	640.67	474.67	534.75	698.25	740.45
202257_s_at	96.71	125.63	121.72	134.56	126.1	49.11	59.81	86.53	119.57	240.53	103.86	227.21	93.32	111.71
202258_s_at	1730.78	1228.63	1108.18	1067.44	1175.31	1128.57	1390.34	988.33	1192.38	807.96	694.39	832.19	823.69	810.1
202259_s_at	831.63	612.6	958.97	485.18	691.45	919.93	795.43	332.04	506.78	584.78	742.12	809	597.31	795.44
202260_s_at	526.38	468.32	607.63	493.68	505.28	551.03	850.81	352.07	570.92	558.48	379.75	639.41	408.96	445.22
202261_at	2080.91	2271.22	2157.86	3718.17	2215.09	2013.69	2241.5	3620.71	1977.58	2036.82	1853.41	1448.19	1725.57	1734.05
202262_x_at	407.23	102.15	112.72	184.32	1008.56	690.83	330.8	513.15	1261.04	1064.73	1065.68	1391.01	811.59	1547.44
202263_at	10575.64	13735.91	15777.93	11053.98	12802.59	12288.21	9756.22	9949.76	9820.06	16989.81	10660.78	8679.44	9344.37	14677.45
202264_s_at	1088.79	1151.43	1439.22	974.49	1137.23	1254.36	1081.2	2342.73	1720.1	2041.32	1276.51	1031.37	1210.81	1598.31
202265_at	1573.76	2141.82	2166.48	1401.26	1113.66	1353.57	672.79	952.97	1147.43	907.13	797.08	813.67	978.31	1275.45
202266_at	1108.25	1075.69	880.54	781.81	615.2	917.9	792.47	674.38	898.65	855.17	923.15	998.59	604.1	895.76
202267_at	410.68	311.49	243.36	428.97	436.17	329.91	200.46	571.51	323.09	368.57	109.07	290.2	179.58	98.54
202268_s_at	1496.71	1251.69	1470.06	1671.08	1415.23	1890.3	1823.51	2133.27	1934.82	1373.55	2354.25	1791.33	2006.8	1438.21
202269_x_at	353.31	343.41	172.85	27.6	81.94	528.95	124.75	133.94	495.35	192.15	287.94	183.51	240.66	271.8
202270_at	270.1	242.31	236.03	75.46	60.47	385.72	96.16	7.04	196.26	103.01	171.97	206.44	21.78	86.59
202271_at	965.42	1124.21	1496.82	1185.7	682.16	1359.03	691.61	803.15	801.31	792.52	835.97	858.75	1042.34	590.5
202272_s_at	1343.66	1385.86	1130.84	780.17	812.73	1051.96	1516.44	621.22	576.83	574.79	556.51	640.99	736.51	683.91
202273_at	889.8	1383.67	963.99	769.27	958.94	731.49	1106.97	806.43	2205.4	1845.18	2599.27	2225.46	1307.17	2436.36
202274_at	412.92	479.54	575.57	613.31	641.92	873.93	751.31	848.58	936.08	681.7	501.46	1694.33	984.7	824.64
202275_at	47.95	23.54	71.63	87.82	53.22	133.62	172.72	90.16	271.8	37.36	149.61	87.55	346.67	190.55
202276_at	1945.72	2626.62	2226.62	2853.18	2357.02	1580.76	1733.82	1693.71	2392.49	1958.15	1737.74	2128.75	1637.09	1432.26
202277_at	777.94	677.36	711.07	736.58	927.48	1336.73	839.74	595.94	891.07	751.84	1041.1	987.07	616.61	1172.38
202278_s_at	281.12	274.42	224.51	260.92	231.04	307.58	414.69	226.24	211.29	269.86	466.6	181	309.34	68.41
202279_at	2955.62	4219.39	3888.97	3911.86	2814.31	3230.73	2047.4	2703.44	2573.9	2582.97	3613.02	1519.89	2791.64	3250.36
202280_at	30.03	30.57	31.18	44	27.41	32.93	62.43	52.41	27.43	43.72	29.75	21.92	70.76	42.11
202281_at	117.98	127.59	108.55	142.84	189.98	119.95	137.1	433.11	351.62	338.64	99.77	228.68	77.61	62.9
202282_at	1630.4	1873.59	2039.86	1981.7	2773.04	1567.59	1424.9	2437.49	2038.81	2165.37	2016.14	2015.28	1947.58	2042.25
202283_at	11406.59	9586.12	7017.37	11219.66	9249.08	9924.15	8417.67	7600.72	12574.86	15227.37	19055.3	20527.92	11653.67	15606.11
202284_s_at	165.11	396.21	65.72	648.11	121.88	514.57	963.72	2034.25	2106.88	556.32	460.39	2029.02	1172.03	467.71
202285_s_at	36.4	80.94	70.77	238.61	269.11	84.52	51.1	249.49	69.11	85	78.31	103.42	325.2	50.21
202286_s_at	289.84	214.88	140.59	111.45	363.91	165.49	204.99	205.96	83.82	168.4	147.01	293.15	144.93	234.8
202287_s_at	144.8	99.87	179.9	237.1	277.23	121.19	185.47	389.48	177.77	32.82	159.44	86.85	291.25	501.92
202288_at	344.03	478.3	412.16	512.65	685.59	468.57	472.26	572.79	488.53	581.88	657.15	545.87	800.92	764.85
202289_s_at	4846.88	4694.7	6095.52	3528.72	6109.25	4203.01	3109.3	3021.58	1991.08	3737.17	4032.17	2887.87	6431.06	4680.43
202290_at	1674.97	2257.3	1667.41	3356.59	1201.2	1080.11	1557.76	1725.54	941.99	1526.66	2328.66	1556.56	1525.13	2380.43
202291_s_at	2673.39	2059.25	911.84	2582.03	3691.53	3053.29	2014.21	2605.98	9124.59	4506.5	4043.4	7502.98	2141.62	4945.11
202292_x_at	1833.61	1878.27	2053.32	2050.62	2313.77	1606.42	1854.98	1528.36	1596.68	1575.98	1798.02	1681.53	1666.93	1590.98
202293_at	634.66	932.63	748.46	813.26	90.29	636.49	562.16	22.55	334.82	129.61	394.82	287.16	499.32	173.13
202294_at	1026.82	1048.91	1012.95	1359.8	959.6	1429.63	1202.94	871.27	1045.97	832.8	1055.09	1077.33	882.23	976.17
202295_s_at	968.8	848.62	1044.35	790.99	1746.12	808.87	917.13	1421.32	1619.61	1066.06	1312.15	1446.86	1598.96	1192.46
202296_s_at	1426.93	1932.61	2315.42	2759.5	2042.31	1785.98	1850.89	1928.12	2152.14	1790.69	1492.68	1731.39	1842.7	1314.83
202297_s_at	765.21	1115.14	794.31	938.2	742.21	967.96	730.55	698.55	1348.15	756.7	726.87	1424.84	1023.45	808.42
202298_at	15299.42	22937.44	21804.56	19846.02	13862.39	11980.68	7911.99	22136.21	16509.54	12197.18	15052.61	11135.14	11569.23	20624.03
202299_s_at	4179.65	5154.82	4749.49	4155.99	4595.07	3491.68	1804.97	5443.28	3871.39	3944.83	3631.1	3236.36	3958.8	4497.76
202300_at	6229.52	6426.49	5953.39	6642.54	3819.84	4187.95	4980.78	7298.23	5010.82	5408.36	6465.61	5169.32	4838.83	5779.21
202301_s_at	1127.84	1044.55	1037.71	1215.05	905.19	1044.84	1325.11	1272.29	1111.51	896.34	732.11	777.44	678.64	765.11
202302_s_at	2561.07	2926.76	3143.76	3196.12	4398.46	2133.87	2488.86	2051.47	2440.4	2287.78	2217.13	2302.51	2243.93	1939.13
202303_x_at	289.54	384.43	651.77	389.35	219.59	62.9	339.56	320.26	242.8	437.8	69.33	285.19	412.74	413.68
202304_at	816.86	589.49	554.78	645.49	670.58	1028.6	794.99	494.21	1168.22	844.2	581.82	1042.79	487.13	1110.33
202305_s_at	10711.54	3510.43	2486.28	4255.92	7170.66	2721.53	5860.58	8436.89	4556.41	3474.71	4708.49	4228.25	4713.72	4004.16
202306_at	2698.41	2172.45	1943.68	2448.32	1762.45	2552.15	2352.14	1927.34	3521.24	2856.66	3040.04	3030.37	1819.12	2167.65
202307_s_at	469.82	493.69	187.13	288.13	506	557.48	372.71	533.34	772.18	732.38	736.2	698.03	657.13	864.02
202308_at	683.89	529.77	272.03	907.37	705.97	785.38	665.93	1060.95	772.89	755.94	1049.45	1182.05	789.77	1112.17
202309_at	1724.99	1891.45	2144.32	1384.22	1362.36	2062.67	1546.25	2038.97	1545.26	1986.57	1366.66	1865.09	1708.77	1926.3
202310_s_at	3668.67	1357.55	694.67	305.16	1009.53	3785.1	9223.33	913.04	27625.35	4842.69	17152.02	19583.13	2646.15	30273.58
202311_s_at	537.44	409.52	288.22	177.47	266.64	483.74	1032.79	115.1	850.69	384.55	743.43	864.96	521.93	1487.62
202312_s_at	233.7	260.1	422.55	129.96	479.94	191.69	447.88	561.44	705.82	206.69	147.06	76.12	423.68	40.53
202313_at	2442.19	2786.73	2468.57	3361.12	2063.76	2289.86	1976.48	1920.85	2585.72	2202.57	1708.07	2026.87	2283.41	2123.79
202314_at	145.48	200.69	316.31	107.77	203.74	234.46	248.89	315.28	360.53	139.78	353.63	309.25	433.97	359.07
202315_s_at	322.38	315.03	377.23	454.85	523.28	449.19	72.26	446.19	293.78	579.81	231.15	480.76	801.15	359.48
202316_x_at	114.52	114.23	594.53	132.76	65.28	107.73	298.56	56.99	335.96	55.32	102.47	170.48	40.28	101.86
202317_s_at	1942.13	2303.01	2279.41	1571.04	1432.61	1938.61	2235.14	1817.95	1261.66	1798.91	1330.27	1067.84	1312.63	1340.09
202318_s_at	1257.11	1549.62	1344.85	751.13	951.1	1240.18	1019.63	494.94	1063.78	816.73	738.52	1859	957.24	964.62
202319_at	529.32	469.67	516.94	395.34	424.59	315.23	302.26	575.25	249.6	269.85	140.51	285.26	483.28	300.36
202320_at	1067.31	1021.62	930.96	763.85	378.4	1155.49	583.33	1016.17	1072.79	856.3	1103.99	1162.52	950.38	1014.02
202321_at	399.84	553.77	327.46	220.1	347.2	408.17	326.71	83.78	69.91	193.18	427.1	315.1	231.04	455.86
202322_s_at	1657.73	1179.32	1064.96	1222.95	1013.94	1143.99	1409.55	841.04	1406.21	1263.46	1611.73	1028.31	1142.97	1272.99
202323_s_at	781.16	682.64	775.49	706.22	634.29	824.82	579.53	697.27	473.02	774.22	463.62	498.6	483.81	624.12
202324_s_at	750.51	900.94	1066.07	687.32	1000.93	911.1	917.1	755.19	809.66	1158.46	800.66	918.94	917.34	743.03
202325_s_at	12930.82	16586.9	15625	12250.65	10427.53	9653.84	9015.41	13208.67	8984.07	14552.85	13077.24	10248.22	15879.01	13943.7
202326_at	26	40.12	19.73	28.75	66.69	170.92	28.88	385.53	242.67	21.81	108.89	163.92	525.99	485.93
202327_s_at	404.99	368.56	393.77	355.44	505.37	631.3	576.26	300.8	129.45	356.63	666.52	315.71	345.72	725.28
202328_s_at	624.91	1070.68	992.19	797.29	955.26	1302.31	1084.44	786.42	812.97	1130.25	712.39	1325.26	1034.4	1524.88
202329_at	303.23	236.61	377.68	146.01	130.13	80.15	125.27	298.61	760.52	700.66	763.16	721.18	483.32	725.27
202330_s_at	849.81	600.85	602.66	597.72	508.72	637.81	493.56	710.48	969.56	967.78	663.11	882.63	832.36	966.4
202331_at	1618.92	1433.59	1622.34	1869.76	490.51	1614.12	1320.3	2085.14	1291.22	2319.09	1649.62	907.73	1567.41	1911.84
202332_at	620.07	797.15	750.89	292.93	638.11	608.75	545.22	458.14	484.5	686.36	1055.33	729.24	757.58	652.26
202333_s_at	6991.14	5817.1	6440.25	7643.81	5423.49	5813.28	5891.68	4957.25	4089.1	4947.37	5026.3	3839.2	5811.09	4137.57
202334_s_at	6675.87	5893.21	5425.03	2849.97	6810.25	4087.93	4547.12	1856.98	1487.72	1624.47	1501.51	1399.89	3366.05	2015.47
202335_s_at	244.53	245.64	207.8	246.55	215.34	327.88	199.76	341.26	112.34	188.29	167.66	205.83	425.12	255.15
202336_s_at	5455.68	3834.62	4416.82	2431.15	4563.86	4353.36	3986.71	1527.57	3936.05	4835.53	4068.97	4692.54	4225.91	2675.25
202337_at	1264.69	1680.58	1323.78	1314.09	1408.29	1304.82	1211.05	1213.12	1116.24	1267.92	1532.26	1336.76	1402.99	1079.19
202338_at	45.36	78.37	51.7	84.78	110.98	74.2	66.03	100.24	176.55	85.36	107.17	118.23	120.11	257.42
202339_at	48.86	52.95	78.97	81.85	57.93	88.2	102.41	114.83	128.25	109.97	106.55	136.57	237.38	61.25
202340_x_at	1059.15	332.72	134.05	994.32	989.49	648.41	679.91	1469.66	555.07	1047.38	579.28	302.14	1112.37	320.39
202341_s_at	100.78	237.09	114.04	270.98	341.91	422.7	251.98	173.99	389.53	358.05	79.12	408.69	36.87	85.58
202342_s_at	286.56	307.92	296.86	208.39	436.83	310.31	283.02	103.33	342.63	224.19	339	267.63	249.08	210.35
202343_x_at	16002.1	21147.62	21223.11	20592.99	25791.29	15423.96	15393.4	28097.06	16516.82	20152.21	27875.35	11256.59	23042.64	21541.45
202344_at	1406.22	1143.8	1356.98	1805.4	1334.02	1072.29	1104.66	1819.45	1054.37	1564.45	1488.57	1025.18	1194.12	1213.78
202345_s_at	2135.19	1381	1397.01	1381.31	4639.97	2100.06	2587.52	1349.8	2626.25	2709.44	2421.07	4234.88	1812.69	2550.69
202346_at	742.23	1044.29	1152.57	811.35	290.16	755	561.15	276.12	347.95	316.98	351.92	405.45	566.74	456.35
202347_s_at	951.92	919.52	705.3	548.49	187.08	848.06	745.28	590.81	666.17	673.65	872.99	699.09	918.94	490.74
202348_s_at	577.12	627.35	605.63	954.2	774.15	639.28	767.98	477.85	610.49	712.48	291.61	425.76	699.19	549.96
202349_at	412.95	342.32	348.52	461.05	288.54	617.28	246.73	137.73	393.85	206.56	253.77	654.94	345.56	206.5
202350_s_at	319.01	182.66	216.95	96.55	460.49	1835.08	788.32	228.08	397.59	467.16	438.71	362.98	495.43	733.56
202351_at	2045.35	1426.25	1508.61	2039.25	1021.87	1298.88	1075.55	1438.27	2038.5	1416.93	1966.21	2167.77	1958.54	1161.15
202352_s_at	1998.79	1831.25	2043.19	1681.62	1424.06	1566.35	2024.78	1997.34	1744.37	1231.2	1424.44	1736.55	1714.38	1238.12
202353_s_at	2731.3	2820.29	3017.32	2708.42	1976.49	2708.46	2356.68	1713.26	1669.35	1863.01	1443.85	987.36	1876.75	1741.7
202354_s_at	247.37	308.87	282.36	74.06	336.41	144.52	50.06	260.31	95.51	32.24	27.92	47.01	449.45	173.85
202355_s_at	150.96	219.84	170.93	278.81	378.08	283.88	358.77	661.87	556.02	297.78	408.72	243.77	606.35	435.66
202356_s_at	893.44	627.59	480.38	810.32	859.93	575.82	883.88	822.7	623.77	1130.56	870.72	621.06	456.24	647.15
202357_s_at	323.6	267.43	493.39	332.12	685.67	358.54	255.14	402.47	469.95	121.11	137.53	472.45	166.02	340.64
202358_s_at	593.47	1064.42	997.26	442.45	578.17	552.48	614.82	239.76	182.07	175.62	162.3	479.96	301.09	185.8
202359_s_at	404.92	963.57	601.37	322.06	383.37	874.57	378.19	243.45	185.8	351.48	73.59	301.56	569.37	297.95
202360_at	1629.32	1306.79	1608.3	1050.13	1486.23	1759.86	1418.01	962.99	1167.18	1801.93	1043.78	1469.51	1599.75	1283.01
202361_at	971.18	920.55	1100.79	1456.45	2012.17	971.04	1062.56	1369.58	1074.05	851.1	1030.04	1129.37	998.98	859.41
202362_at	2595.93	3984.86	3650.27	2847.75	2611.66	2508.77	1307.39	2027.3	1627.95	2090.39	1292.43	1877.51	1944.05	1906.96
202363_at	752.59	797.61	1167.92	1030.91	1545.39	505.69	889.91	1497.45	1143.46	1031.56	992.53	1415.13	1058.51	1066.65
202364_at	2668.4	3057.88	4733.75	1488.71	3085.08	2892.61	3203.94	3194.27	2328.07	2517.71	2545.45	1745.54	2298.38	2884.17
202365_at	335.21	558.4	499.08	531.91	470.19	472.83	494.38	542.89	462.68	408.9	211.41	671.56	603.96	592.3
202366_at	976.86	1122.68	1352.12	1251.88	1263.83	1056.98	1140.92	2893.09	1439.83	1761.39	1970.97	578.84	1099.03	1299.37
202367_at	557.31	760.33	709.61	513.17	517.79	425.89	113.3	584.85	618.84	536.91	480.56	630.23	446.76	481.82
202368_s_at	474.14	420.94	269.8	645.86	761.81	555.36	519.15	518.2	793.92	397.12	492.21	857.51	116.12	758.4
202369_s_at	542.62	465.23	667.41	797.37	924.84	662.81	798.16	796.29	784.11	839.93	630.05	981.76	636.44	955.41
202370_s_at	1217.59	1614.12	1496.4	1252.14	1364.31	1178.31	1672.5	2066.72	2043.54	1373.96	1584.73	2030.3	1627.71	1574.3
202371_at	2347.76	2658.17	2045.78	1528.16	1705.9	1779.52	1415.44	1000.39	1400.29	1788.9	1117.17	1990.38	796.45	1614.3
202372_at	861.74	753.19	977.02	1529.46	1380.99	962.72	862.89	561.06	815.92	1178.56	638.11	1031.68	1109.9	686.62
202373_s_at	1906.94	1891.39	1246.46	1481.67	1848.06	1169.61	1403.05	1721.43	1234.09	1320.41	1500.52	1043.17	1443.44	1108.25
202374_s_at	590.8	1035.27	1038.02	821.48	747.42	621.24	465.31	362.36	649.78	571.38	133.82	615.55	421.12	102.93
202375_at	170.14	74.24	99.93	96.27	107.98	149.78	191.97	11.59	234.24	167.93	181.08	347.33	54.74	309.23
202376_at	96.55	469.84	191.5	857.82	505.69	83.22	120.05	1585.03	3913.25	1377.45	505.4	6518.66	789.57	154.53
202377_at	2012.59	1756.14	1738.91	1582.58	1766.76	2264.49	1959.38	1247.25	2412.75	1665.82	1695.96	2106.71	1373.29	2109.18
202378_s_at	2865.12	2099.61	2748.05	2332.93	1625.86	2260.91	3143.23	3095.74	3332.31	1855.48	3294.71	3780.85	1630.82	3001
202379_s_at	1133.28	1461.28	1520.63	1093.42	1677.11	1503.14	1878.47	1900.84	1305.54	1150.36	897.99	651.26	723.7	860.21
202380_s_at	567.2	892.3	1100.88	898.74	1151.77	695.26	1114.25	1265.76	772.62	921.41	1252.58	778.17	719.19	982.84
202381_at	972.47	658.59	702.32	589.49	627.53	596.02	717.96	546.51	1171.27	951.47	930.45	758.35	496.55	545.67
202382_s_at	461.85	578.02	598.89	515.53	257.17	360.79	125.92	973.22	1084.37	414.9	400.46	534.86	297.94	268.33
202383_at	1015.37	1039.61	1223.98	1373.31	1514.26	1343.51	1373.36	2092.4	1445.86	1779.9	1165.44	894.21	1614.75	1027.08
202384_s_at	139.21	348.09	301.91	96.29	77.79	158.62	269.35	270.57	365.52	313.26	99.12	413.67	355.64	195.54
202385_s_at	668.31	939.16	825.51	480.88	991.28	576.46	758.71	742.33	685.55	876.06	810.58	591.44	1488.13	602.01
202386_s_at	822.12	747.48	1090.59	844	778.18	982.79	589.47	600.88	921.43	734	690.17	1316.73	915.67	609.88
202387_at	2040.6	2978.13	3099.55	2809.52	2803.33	2418.73	2033.46	3081.27	2154.39	2174.88	1498.25	1435.47	2097.41	2449.95
202388_at	283.42	528.97	260.41	129.97	70.78	573.29	434.65	1063.92	2121.97	2355.74	618.34	1518.9	140.33	433.82
202389_s_at	470.86	637.13	467.68	660.06	520.62	474.94	507.7	934.31	294.3	541.06	254.24	573.17	130.38	211.18
202390_s_at	108.68	74.69	76.98	79.07	57.38	94.29	122.95	134.78	115.87	160.88	51.69	221.12	137.34	148.17
202391_at	473.89	584.15	328.45	474.81	1174.06	643.44	643.45	661.26	1590.85	1231	903.3	2422.26	749.57	1523.61
202392_s_at	36.06	126.05	168.19	39.83	69.47	50.57	62.39	108.9	273.74	191.56	140.54	192	177.72	112.1
202393_s_at	4541.05	2362.98	7341.75	2584.4	2615.17	8865.52	6281.02	3753.53	1142.24	2310.93	1747.6	1511.81	6880.08	1727.75
202394_s_at	1028.97	807.91	893.9	1085.01	1395.85	922.97	1249.05	827.79	863.03	784.61	1173.28	722.62	1038.51	177.19
202395_at	1955.61	502.85	872.16	1393.86	1149.48	670.15	973.93	700.49	990.16	1007.06	622.48	1001.8	595.79	949.56
202396_at	1227.42	1571.27	1612.51	1067.09	1189.97	908.58	1016.6	834.51	712.39	745.32	598.04	713.07	530.15	611.83
202397_at	1672.72	1599.48	1535.32	1604.62	1268.98	1249.15	1419.6	1584.21	1628.85	1765.32	2382.49	1252.73	1506.47	1797.17
202398_at	492.83	558.39	429.31	246.22	276.39	542.19	297.35	626.48	388.39	425.77	385.66	29.05	224.41	93.75
202399_s_at	3012.87	2808.14	2537.12	2636.18	3265.31	2904.31	2755.76	2111.72	2232.64	2795.37	1737.67	1835.41	1996.08	2202.76
202400_s_at	479.36	488.21	428.58	612.53	528.17	308.06	844.62	408.01	225.81	320.55	512.38	213.9	341.64	103.17
202401_s_at	592.33	566.41	684.89	895.77	330.2	685.09	529.46	867.95	729.63	754.24	695.08	669.37	637.58	406.64
202402_s_at	381.48	400.99	383.3	448.12	437.96	484.5	404.53	651.6	644.74	559.45	636.62	549.92	625.28	891.94
202403_s_at	13619.32	5102.18	2648.04	2358.86	3090.54	11243.77	15107.89	2267.78	29279.86	12691.65	36625.77	33159.56	7755.45	36390.22
202404_s_at	4181.7	1561.01	649.03	816.85	1002.6	2388.3	3877	396.58	12156.21	2870.89	13495.71	12521.34	1424.07	18260.54
202405_at	244.67	348.21	467.41	333.65	260.41	289.13	289.87	436.59	258.6	107.27	329.02	433.61	355.16	220.8
202406_s_at	1122.64	995.32	859.28	891.48	750.85	1086.65	1279.15	1049.9	1208.91	970.18	214.6	1246.36	823.63	1033.84
202407_s_at	476.29	361.77	360.54	560.61	245.61	370.01	258.15	305.35	233.86	291.66	541.23	545.59	203.03	22.36
202408_s_at	733.09	766.58	777.23	1116.74	1040.12	1291.43	649.29	1844.47	1045.98	1315.34	1081.9	1529.45	946.41	992.55
202409_at	3634.27	4200.6	3502.43	3639.09	4595.72	10142.71	10879.03	6685.28	18593.99	8338.56	5835.69	19051.43	6040.82	9392.64
202410_x_at	404.55	72.05	85.81	76.92	208.66	2907.63	3074.1	975.27	2850.37	676	822.55	1027.38	642.35	1049.91
202411_at	1112.93	1177.33	807.9	582.31	2032.78	1682.43	1320.6	847.33	1222.09	2552.66	2064.94	1590.13	1440.29	1369.88
202412_s_at	654.32	421.49	540.08	376.63	300.06	962.73	760.56	324.77	305.02	257.94	263.79	229.14	359.64	247.41
202413_s_at	1001.46	614.46	880.76	1160.33	776.64	1411	1304.41	882.91	766.85	600.93	631.15	685.07	642.92	717.92
202414_at	288.55	439.24	435.05	380.51	713.34	249.59	476.7	784.84	347.29	679.61	483.01	344.77	554.56	353.64
202415_s_at	368.48	626.47	751.86	927.8	200.41	589.29	514.86	809.43	791.8	860.74	904.35	717.97	211.2	1047.4
202416_at	682.79	1311.31	775.15	2553.26	1204.63	1477.73	1488.47	1137.66	1111.7	961.74	1975.05	1777.23	1056.63	1606.05
202417_at	1984.42	1738.4	2198.71	3018.54	1627.54	2421.25	2041	2126.3	1627.07	1880.87	2007.32	1415.57	2513.99	1955.05
202418_at	1569.26	1960.28	1771.69	2389.38	1372.78	2209.18	1502.74	1415.43	1829.66	1681.26	1525.12	1088.54	1458.96	1454.46
202419_at	933.71	1058.08	936.86	1048.46	991.16	1049.95	904.51	564.91	489.36	1104.14	259.52	535.72	550.28	629.11
202420_s_at	781.26	377.42	1014.63	615.57	683.7	759.15	759.09	1219.98	1437.26	1412.79	1374.5	1211.14	1987.76	1035.9
202421_at	757.88	436.03	530.01	481.89	1025.93	767.27	710.52	424.72	550.51	819.46	935.14	615.3	745.06	871.06
202422_s_at	252.34	255.56	272.66	124.2	233.39	188.07	180.4	288.4	251.23	192.74	158.58	208.61	309.3	352.56
202423_at	1495.79	1729.35	2203.92	2358.87	2569.33	2072.19	2658.89	2240.09	1698.56	1514.01	1556	2062.8	2407.16	1664.05
202424_at	3282.58	3180.91	3467.83	3507.29	2680.53	2383.96	2888.29	7412.22	3750.91	5154.86	4503	3127.34	4510.17	6222.23
202425_x_at	3818.09	3214.03	2654.97	3900.91	2426.47	3743.65	3801.08	3305.22	2981.89	2233.33	4757.95	2872.97	2994.48	2779.57
202426_s_at	693.36	678.59	429.99	1201.7	192.62	722.49	793.89	812.4	200.33	383.92	170.67	278.44	695.13	653.81
202427_s_at	5237.69	5392.63	6458.09	6024.6	3896.22	4616.26	4415.89	4533.02	4037.24	5305.14	4307.42	3746.14	4525.2	4433.77
202428_x_at	11287.69	7361.2	7557.54	7662.57	5974.2	6966.22	6232.43	9193.24	10306.23	11482.35	8736.73	12836.75	6834.81	6657.06
202429_s_at	4778.37	3207.36	2037.82	3409.12	1683.31	5345.74	4632.53	2140.97	2670.77	1984.3	2753.28	2673.63	3458.14	3076.02
202430_s_at	199.78	155.11	138.19	120.91	190.03	268.5	180.29	177.1	173.81	161.55	245.28	714.28	25.63	17.78
202431_s_at	304.33	303.73	221.66	178.87	377.19	358.77	459.92	1338.73	1061.84	435.41	138.13	490.84	120.18	88.27
202432_at	13190.7	16621.76	13773.63	17329.4	11287.09	8575.85	7425	8071.82	6859.07	7077.01	8033.86	4464.57	11537.43	10259.63
202433_at	2038.79	2435.79	2037.63	2262.6	1442.36	1731.31	1964.85	1461.62	1946.81	2086.91	1648.94	1790.77	1422.7	1396.92
202434_s_at	37.54	27.66	19.52	97.26	88.64	44.96	55.19	33.95	29.87	66.32	68.84	59.37	62.88	29.74
202435_s_at	403.5	210.57	95.51	350.21	692.01	525.18	434.03	623.54	391.71	547.28	514.55	1184.54	494.74	263.58
202436_s_at	253.04	375.55	325.62	563.52	823.4	1121.77	609.05	757.16	2019.15	1300.46	483.82	2486.32	538.48	478.33
202437_s_at	101.82	183.67	97.2	212.3	602.66	528.63	218.03	232.34	776.27	453.95	281.64	1568.36	229.69	410.72
202438_x_at	141.24	261.36	252.47	224.59	221.75	93.21	236.63	61.69	155.24	119.72	11.93	123.76	338.8	79.35
202439_s_at	633.35	482.71	487.36	395.23	709.06	425.64	623.86	567.03	447.97	452.69	346.73	129.5	404.07	180.6
202440_s_at	541.61	356.64	401.32	549.69	766.7	395.36	416.09	676.72	992.95	817.03	1111.06	926.38	935.59	949.53
202441_at	998.45	743.65	605.77	538.33	893.06	1236.51	1195.05	804.14	1052.59	1386.95	1013.34	1276.87	111.71	849.44
202442_at	2845.25	2244.9	2210.42	2452.57	3674.55	2674.12	2550.56	2199.67	3437.73	2633.15	2941.61	3530.54	3417.93	2795.29
202443_x_at	1383.01	1299.87	1068.7	1041.88	1928.48	2049.94	1393.09	742.63	2285.68	1650.46	1972.98	1799.7	1328.73	1733.94
202444_s_at	471.69	352.18	398	389.25	492.01	444	459.3	365.82	298.56	523.45	402.31	577.69	342.44	339.32
202445_s_at	326.31	318.46	315.49	387.16	569.93	487.78	297.96	542	224.39	332.83	478.22	336.4	453.63	510.98
202446_s_at	708.27	538.85	622.74	387.88	772.49	710.68	691.65	316.18	1126.42	928.05	583.46	1451.04	485.16	422.1
202447_at	5037.32	4731.93	5688.12	2509.09	3262.26	3485.28	3271.09	2648.84	2757.36	3888.97	3561.71	2492.44	2142.77	3676.5
202448_s_at	915.52	823.01	768.34	647.99	1063.23	588.53	1078.13	648.24	474.88	729.98	969.49	355.37	1015.41	666.71
202449_s_at	5021.37	4330.58	3419.5	4657.55	2745.44	5074.94	3983.99	4814.87	2759.45	2873.08	2108.48	2042.98	4954.01	3039.9
202450_s_at	1052.39	1694.9	1252.94	1231.27	2701.05	1610.78	1928.17	870.6	2418.22	1689.39	2186.71	3290.17	1406.2	1892.64
202451_at	491.73	604.01	517.76	573.98	540.08	499.75	617.1	710.99	339.19	381.75	475.96	447.67	549.64	471.85
202452_at	911.13	978.83	833.76	145.29	332.82	701.1	566.75	88.23	173.35	352.45	140.91	409.48	152.76	197.62
202453_s_at	686.83	767.63	817.63	732.53	688.64	636.36	968.94	287.83	541.26	661.35	640.33	743.67	933.66	488.26
202454_s_at	445.99	475.16	347.74	945.22	1032.96	703.79	719.09	422.24	1397.96	1489.2	385.39	1156.37	464.61	364.38
202455_at	1131	1217.74	1280.49	1533.7	1690.16	1211.46	1416.66	1238.01	1398.08	1034.77	1121.91	873.08	1678.27	1312.56
202456_s_at	101.08	175.39	162.37	86.07	60.7	98.34	99.82	91.77	53.29	54.09	100.13	238.79	392.55	143.5
202457_s_at	4124.42	4248.03	2286.45	3609.35	1228.78	4012.24	3771.27	1149.93	2448.64	1018.33	2395.46	2446.11	3902.6	2156.38
202458_at	2260.89	1985.18	1747.88	913.55	909.17	1190.46	1242.26	1146.36	1860.8	1209.88	1383.82	3614.68	1423.8	1759.42
202459_s_at	363.88	326.9	422.36	414.26	493.7	429.91	428.59	397.28	538.2	455.85	170.84	564.38	364.17	527.79
202460_s_at	573.49	277.78	500.29	209.02	368.26	600.72	640.51	290.2	477.94	717.57	302.04	673.3	509.94	352.79
202461_at	1681.9	1847.74	1674.44	1966.79	1797.27	1465.31	1431.58	1856.54	1276.69	1650.45	1222.4	1299.93	1978.12	1315.75
202462_s_at	1624.28	1684.8	1684.16	1582.21	740.13	1203.42	1934.5	1223.68	1353.56	1580.53	1807.19	1055.83	1200.48	896.14
202463_s_at	603.79	581.8	378.64	620.42	100.32	408.27	551.17	732.19	587.49	123.39	135.92	117.78	118.75	194.06
202464_s_at	1428.61	1964.83	1192.62	361.04	1099.14	5469.34	842.32	1210.23	435.54	1053.65	512.32	472.78	2075.74	1336.99
202465_at	188.76	87.28	265.94	164.29	244.73	867.25	217.46	110.53	2339.06	831.51	1454.15	2584.69	257.94	1633.46
202466_at	891.5	506.16	598.19	839.49	705.26	709.37	954.67	939.64	1263.39	1075.27	997.49	948.6	862.57	773.44
202467_s_at	4416.83	6064.99	5272.07	6579.64	2478.05	3505.95	4020.02	2846.57	3418.81	3780.89	2954.13	2956.59	3711.75	2420.46
202468_s_at	1514.31	1060.31	1320.64	1393.41	1477.64	1328.89	1915.07	1411.2	1739.34	1431.63	1585.21	1543.31	1375.51	1500.68
202469_s_at	716.52	643.44	684.67	397.71	424.29	869.61	669.55	726.07	763.83	491.41	728.56	938.3	548.07	590.86
202470_s_at	141.95	189.74	158.97	131.02	68.89	239.36	111.62	71.23	96.43	49.73	77.08	127.86	99.89	267.5
202471_s_at	1533.9	2358.72	1726.79	1611.15	1214.19	1408.96	1838.01	1619.32	1979.48	1841.69	2157.6	1660.25	1860.79	1975.68
[truncated: 20,284 more rows]
