# Supplementary material for: Combining multiple hypothesis testing and affinity propagation clustering leads to accurate, robust and sample size independent classification on gene expression data
Source: BMC Bioinformatics. 2012 Oct 17;13:270. doi: 10.1186/1471-2105-13-270 (PMC3542193; doi:10.1186/1471-2105-13-270)
Supplement: Additional file 5 — Contains the microarray data used in this experiment. For each disease, we provide the ‘class_labels.csv’, ‘train.csv’ and ‘test.csv’ files, which represent the analogy of samples as described in table 1. The intensity values are unprocessed. [file 1471-2105-13-270-S5.zip › microarray_data/NM/test.csv]

Genes	T180	T181	T130	T140	T145	T146	T144	T141	T137	T136	T147	T142	T148	T39.4_17_01.Stat_Signal	T68.4_5_01.Stat_Signal	T15.4_17_01.Stat_Signal	T41.2_5_01.Stat_Signal	T24salt.4_3_01.Stat_Signal
AFFX-MurIL2_at	151.6	186.3	91.2	345.6	239.4	265.5	80.6	242.7	514.9	304.5	590.7	360.7	132.5	110.2	57.2	178.1	228.3	55.9
AFFX-MurIL10_at	62.5	414.3	662.7	155.2	126.9	152.3	191.1	101.8	213.1	36.6	173.5	210.5	79.6	402.8	222.6	233.6	124.2	406.9
AFFX-MurIL4_at	42.5	94.3	159.1	26.1	197.3	108.3	24.8	236.1	140.4	50.4	104.9	48.1	42	246.9	39.1	129.7	169	43.9
AFFX-MurFAS_at	179.8	340.5	79.4	155.1	68.5	325.4	186.3	206	398.8	21.8	63.7	79.7	157.7	278.6	207.1	253.1	124.8	376.8
AFFX-BioB-5_at	947.2	2802	1955.4	784.6	1443	1306.5	1159.4	4046.6	2273.7	1298.4	2613.8	1025.8	1015	1913	2648.3	1873.3	1179.1	2263.2
AFFX-BioB-M_at	2974.7	2431.7	1797	1590.5	1565.8	1800.1	1638.8	8639.8	4297.7	2306.3	4266.5	919.6	1238.8	3224.4	6072.7	2525.2	1563.7	3088.6
AFFX-BioB-3_at	1787	1088.3	1285.3	1240.5	2071.3	1391.2	1176	5522	2075.1	1258.7	3102	438.1	1126.9	1420.3	2702.3	1483.7	903.5	2458.6
AFFX-BioC-5_at	5274.7	6031.3	4887.8	3057.3	6617.8	3848.3	3907.7	15985.2	8330.8	5447.2	8880.4	2860.2	3575.6	4828.1	10182.2	3944.8	9271.4	7112.8
AFFX-BioC-3_at	3991	4242.3	3494.2	2138.4	3571.8	1966.4	3062.5	13007.7	6631.4	3656.2	5723.4	1472.3	2371.4	3756.7	7535.5	2802.3	5768.2	4195.5
AFFX-BioDn-5_at	5689.4	5534	4050.8	2750.3	4338.6	3652.7	3480.8	16702.4	7195	3828.2	7555.3	2016.6	2766.8	5181	6766.1	5410.9	6795.3	7709.2
AFFX-BioDn-3_at	35071.6	33792.4	28082.2	21480.8	32430.4	22689.2	25989.3	86021.7	39430.5	24326.3	48524.1	13921.5	22144.8	32255.7	43938	27961.6	38689.7	46125.7
AFFX-CreX-5_at	68044.6	68938.5	50457.4	38503.6	64397.4	44447.5	41277.8	169180.7	87024.6	46049.9	105535.3	23312.2	38586.3	65156.5	77953.3	50971.2	74050.3	85290.1
AFFX-CreX-3_at	102162.4	103488	77688	56995	96687.8	69957.6	63781.1	232642.3	118981.8	60562.5	126274.5	44014.9	61251.3	89615.4	109265.7	76545.1	70991.4	121942.9
AFFX-BioB-5_st	228	192.3	619.4	300.9	283.5	124.4	157.1	999.4	380	467.6	487	562.7	679	284.5	166.5	237.1	151.2	522
AFFX-BioB-M_st	328.3	132.5	220.7	124.6	201.6	170.8	159.9	134.6	389.2	294.1	90.1	157.5	147.5	671.9	206.6	246.7	195.7	343
AFFX-BioB-3_st	179.1	228.6	106.8	80.5	113.2	126.1	105.7	128.7	155.3	87.9	114.2	164.2	78.3	134.4	187.5	175.5	202.7	160.9
AFFX-BioC-5_st	60.4	213.8	129.8	83.2	91.6	76.4	145.5	104.9	94.9	91.8	164.6	146.4	94.7	128.5	133.1	149.1	538.3	110.4
AFFX-BioC-3_st	38.7	147.5	73.4	23.6	50.8	39.4	25.8	259.6	35	48.3	151.9	49.7	110	70.6	151.5	46.1	43.6	26.2
AFFX-BioDn-5_st	401.9	128.7	170.1	190.4	410.8	297.4	104.4	484	1281.6	513.5	748.2	94.8	429.3	1135.6	331.1	717.2	132.8	991.2
AFFX-BioDn-3_st	225.4	625.1	905.4	53.5	293.1	120.2	137.2	785.7	675.9	368.6	751	915.3	887	587.9	1145.8	672.3	1491.2	943.6
AFFX-CreX-5_st	620.6	163.8	347.4	455.2	90.5	419.2	390.2	578.1	191.9	57.9	314.9	61.5	306.7	676.8	56.6	261.1	597.3	577.5
AFFX-CreX-3_st	836.1	1068.3	333	333.9	722.2	775.3	479.9	791.4	308.5	305.8	201.9	93.8	188.7	1106.8	105.3	794.2	1222.7	1035.3
AFFX-hum_alu_at	163699.6	219243.4	144501	110173.2	159981.5	144191.8	100523.8	210736.3	217376.1	186276.5	200233.7	132667.3	134551.5	174586.9	162475.1	138576	173742.5	144375.6
AFFX-DapX-5_at	100.1	340.7	234.1	120.1	45.5	38.1	148.8	195.3	389	160.6	202.8	113.2	218	240.6	174.6	292.1	254.2	178.2
AFFX-DapX-M_at	282.5	292.8	213	232.3	241.9	284.6	88.8	350.1	47	226.1	293.6	125.1	35.6	203.9	232.6	78.2	214	326.9
AFFX-DapX-3_at	54.2	141.4	151.3	109.9	55.5	33.3	32.7	48.1	80.7	36.7	39.6	16.1	42.9	17.8	129.1	172.9	52.3	208
AFFX-LysX-5_at	297.3	383.1	223.9	56.2	147.2	113.2	284.7	151.8	125.8	47.6	21.8	182.7	24.7	79.4	51.2	68.1	223.3	6.9
AFFX-LysX-M_at	309.6	324.7	385.8	155.5	330.9	247.4	67.7	64.4	28.5	232.4	113.7	167	251.5	286	120.2	232.8	367.4	356.9
AFFX-LysX-3_at	63.6	60.1	15.7	32.2	161.6	136.4	23.8	97	113.4	19.7	46	30.1	15.4	43.6	25	93.6	65.6	50.9
AFFX-PheX-5_at	26	94.7	14	25	39.1	18.2	21.5	23.8	28.1	95.5	28.6	10.5	18.5	32.3	25.9	28.4	145	12.5
AFFX-PheX-M_at	73.2	64.9	32.5	35.5	42.3	62.1	29.3	39.6	48.4	38	17.9	51.8	15.1	52.1	31.6	25.7	45.7	18.9
AFFX-PheX-3_at	79.1	164.5	128.9	59.7	173	143.3	98.2	85	92.4	115.2	137.4	132.7	80.2	171.6	109.6	227.9	210.3	85.2
AFFX-ThrX-5_at	59	91.2	43.1	216.5	191.2	172.9	282.2	237.3	76.5	152.6	203.9	47.7	150.1	219.5	198.4	167.2	269.4	215.8
AFFX-ThrX-M_at	84.6	106.5	119.5	176.2	26.3	218.4	69.6	71.4	74.9	124.1	246.4	23.3	117.2	296.8	93.6	28.8	66.7	86.6
AFFX-ThrX-3_at	74.8	139	59.1	51.7	77.6	66.1	67.7	35.4	47.3	42	56.6	25.6	51.9	84.9	60.4	28.6	81.8	25.8
AFFX-TrpnX-5_at	559.8	86	248.1	118.3	194.7	63.9	224.9	248.7	56.2	174.4	232.8	114	61.9	87.4	90.6	218.3	171.5	71.1
AFFX-TrpnX-M_at	49.5	129.6	24.1	50.7	26.7	54.9	43.1	29.2	26.8	24.7	37.6	38.9	36.1	95.8	62.4	42.7	17.4	36.4
AFFX-TrpnX-3_at	14.8	64.2	21.3	12.8	14.7	10.7	21.1	14.7	77.9	13	80.8	13.6	18	48.3	111	23.2	58.9	27
AFFX-HUMISGF3A/M97935_5_at	75.7	654.7	644.4	178.9	90.2	64	316.3	84	252	153.5	432.4	355.8	501.1	22.3	304.9	196.5	451	173.9
AFFX-HUMISGF3A/M97935_MA_at	1193.1	471	2002	1286.8	657.8	1551.7	920.9	848.1	175.3	1012.9	6130.3	1602.1	4254.3	692.3	845.8	684.4	1059.1	417
AFFX-HUMISGF3A/M97935_MB_at	1095.9	893.6	1003.7	1240.2	698.4	918	795.1	1324.5	812.3	717.2	4276.1	925.8	3730.3	517.2	1123.5	530.2	1059.4	639.5
AFFX-HUMISGF3A/M97935_3_at	3390.9	2204.1	2750.7	4306.7	2133.5	4122.4	2307.6	4038.4	6890.8	3415.6	7215.6	2892.2	12734.4	2629.1	3031.5	2285	1715.8	2516
AFFX-HUMRGE/M10098_5_at	152.4	55.2	67	63.2	44.6	53	53.9	41.9	66.8	66.3	75.9	41.6	190.9	86.2	544.1	337.4	78.8	63.3
AFFX-HUMRGE/M10098_M_at	52.4	64.6	51.7	20.4	38.9	29.4	53.9	72.7	21.4	18.7	42	53.9	39.5	40.3	48.5	102.2	31.1	49.4
AFFX-HUMRGE/M10098_3_at	382.7	505.1	319	165	73.2	100.6	84.6	75	89.7	42.3	120.9	117.1	188.2	210.7	135.4	757.7	54.2	410.9
AFFX-HUMGAPDH/M33197_5_at	136803.6	189047	170432.2	73668.1	161878.3	93884.3	100911.2	107561.9	10634	43279.2	190675.4	118458.7	133775.7	103045.4	124681.9	99428	109778	104382.6
AFFX-HUMGAPDH/M33197_M_at	146804.9	190569.2	165281.3	76705.9	167687.4	113120.5	96474.6	150948.1	14409.9	133638	273013.7	125421.3	152843.5	106448.2	108783.5	107288	158859.9	89183.8
AFFX-HUMGAPDH/M33197_3_at	151641.6	197321	150142.2	94841.9	156776.4	116744.4	98057	214455.7	50212.3	157233.2	235629	110608.7	149613.8	130131.9	132263.8	131289.8	153053.9	116824.5
AFFX-HSAC07/X00351_5_at	31073.3	38895.2	46241.8	20810.2	34147.9	25936.1	28540.6	28940.8	4599.8	8276.7	40956.4	45830.2	30227.7	35513.7	50878.3	42990.8	48494.7	54428.6
AFFX-HSAC07/X00351_M_at	28415.4	34484.8	48119.6	29211.7	40548.9	35092.9	28862.8	36910	5370.4	9580.5	54400.7	53078.9	43075.9	45294.8	57219.8	48939.6	69944.2	51419.3
AFFX-HSAC07/X00351_3_at	25228.1	27602.4	30086.2	24649.3	21948.5	26447.4	17335.8	27436	22383.4	14386.8	29779.5	32002.7	29897.8	52887.3	59783.2	41042.7	72881.1	36123.4
AFFX-HUMTFRR/M11507_5_at	258.9	530.3	1736.2	220.2	576.7	272.1	272.1	54.5	509.4	334	135	2352.8	206.6	410.3	366.1	334	437.2	806
AFFX-HUMTFRR/M11507_M_at	289	308.6	1309.7	92.8	287.3	34.9	55.9	134.3	355.6	358.9	173.9	1875.1	141.7	266.9	446.7	266.6	256.4	538.9
AFFX-HUMTFRR/M11507_3_at	590.6	763.8	3221.1	253.2	911.5	445.9	580.1	558	1372.3	645.1	611.8	4340.9	626.6	437.1	589.9	697.4	490	1272.9
AFFX-M27830_5_at	834	939.8	639.4	459	399.4	484.7	387	264.9	421	414.6	553.6	509.4	390	705.8	1013.9	1190	425.8	857.9
AFFX-M27830_M_at	2539.4	2503	1583.8	1437.4	669.6	407.8	851.9	746.8	876.3	1326.4	1128.6	1140	1752.1	1042.3	7624.3	2389.3	2168.4	1197.7
AFFX-M27830_3_at	1349	493.4	564.1	1275.8	509.8	651.9	1588	823.9	519.6	394.5	536.8	517.3	520.4	353.7	1506.4	457.9	590	568.7
AFFX-HSAC07/X00351_3_st	2859.6	1753.3	1155.2	1038.4	730.5	1254.7	1077	1928	5182	2273.9	895.4	932.2	1583.8	2129.2	2560	2193.8	2260.8	1143
AFFX-HUMGAPDH/M33197_5_st	660.9	593	541	93.5	85.7	412.4	88.1	368.8	3568.5	3165.7	133.2	99.8	347.6	92.3	614.9	236.6	734.5	73.6
AFFX-HUMGAPDH/M33197_M_st	958.6	855.7	1373	501	391.5	846.6	206.8	1032.1	2127.8	683	1000.9	530.3	814.9	514	933	861.2	1408	843.9
AFFX-HUMGAPDH/M33197_3_st	786.8	734.6	860.9	444	327.7	343.5	421.8	330.1	2887.2	347.1	399.6	365.4	467.8	489.4	450.6	620	866.6	500.8
AFFX-HSAC07/X00351_5_st	192.7	228.5	93.3	146.1	104.5	326.3	122.8	413.7	624.5	107	119.1	231.9	115.2	101.9	142.9	342.2	493	118.3
AFFX-HSAC07/X00351_M_st	558.6	111.2	398.9	186.7	204.7	358.8	358.3	379.8	845.2	391.5	166.3	171.5	313.5	491.9	209.9	485.6	288.6	176.7
AFFX-YEL002c/WBP1_at	180.6	79.9	82.7	60.7	76.7	24.2	105.4	43.3	158.2	154.6	79.8	26.8	108.1	53.5	13.5	183.4	400	36
AFFX-YEL018w/_at	40.1	98.2	20.5	38.9	34.8	139.6	75.4	21.5	31	23.5	33.4	26.2	26.5	65.6	68.2	14.7	17.4	42.7
AFFX-YEL024w/RIP1_at	159.7	413.8	279	415	315	65.8	332.1	58.2	385.4	226.8	200	134	298.2	433.7	430	52.9	301.8	180.7
AFFX-YEL021w/URA3_at	236.3	104	21.2	125.2	171.9	125.5	28.8	152.1	129.5	31.8	110.6	13.7	58.7	189.1	107.5	24.9	179.4	264.2
31307_at	8.6	31.7	9.3	11.4	6.1	56.6	6.4	7.8	6.5	6	7.2	8.5	7.7	18.3	18.3	26.2	27.2	31.5
31308_at	271.1	44.3	159.4	259.1	108.6	331	211.5	25.5	42.7	115.8	245	39.6	212.9	67.9	302	19.8	254.4	48.3
31309_r_at	54	64.4	101.4	332.5	40	107.1	140.4	16.7	55.8	11.8	151.5	63.7	114.1	32.3	465.3	116.2	216.3	29.4
31310_at	42.5	112	59.5	98.2	54.8	28.3	42.1	261.6	270.9	49.1	81.9	43.1	69.4	80.7	240.9	22.5	368	88.2
31311_at	49	64.4	55.8	50.8	35	84.8	19.7	115.6	104.2	39.6	49.7	61	46.3	189.3	53.8	31.3	101.5	63.4
31312_at	196.8	797.3	261.6	179.4	170.2	361.5	307.6	210	151.4	70.6	263.3	199.2	228	359.4	145	210.2	162.3	210.4
31313_at	65.5	90.7	88.7	58.3	111.5	38.7	101	33.6	58.6	50.3	116.4	71.2	65.2	118.6	95.4	51.8	178	53.7
31314_at	167	420.1	287.3	88.2	459.5	100.7	146.8	223.4	119.9	56.2	599.2	88.1	320	79.4	232.1	335.6	644.8	90
31315_at	509.6	866.7	519.2	745.9	1019	461.5	961.9	572.1	901.4	118.1	959.4	258.4	689.6	524.7	298.5	120.3	341.1	598
31316_at	13.9	27.2	13.4	13	5.6	10.9	3.6	27.1	93.8	9.7	12.4	10.8	17.2	29.5	17.1	14.5	31.2	17.1
31317_r_at	798.3	1303.6	222.7	416.9	808.9	662.9	565.4	418.7	404	692.4	435.1	404.7	894.3	894.2	1730.6	943.5	1625.1	971.1
31318_at	23.6	182.4	60.3	44.7	29.6	34.1	112.3	26.1	29.6	57.9	89.1	14.5	66.5	8.1	25	15.2	37.4	176.9
31319_at	126.8	134.8	103.2	118.8	423.7	91.1	81.9	79.2	75.1	97.2	91.6	101.4	152.5	118.5	90.2	152.8	311.1	51.5
31320_at	1421.7	1901.7	1266.2	656.6	4579.4	1069.6	2832.3	3501.8	598.2	709.7	896.9	596.7	1573.7	3319.6	1753.1	658.5	998.5	5417.1
31321_at	54.4	107.5	112.9	263	328	282.7	149.5	444.1	360.5	423.7	75.1	252.9	563	380	110.6	115.8	383.5	85.3
31322_at	32.5	282.7	200	172.5	52.5	113.1	54.4	24.6	149.3	57.9	54.3	143.1	117.5	153.3	60.7	270	253.7	100.9
31323_r_at	228.4	368.2	230.9	190.5	236.8	179.4	133.5	273.9	174	110.6	169.3	171.8	236.3	272.7	201.8	333	456.7	278.7
31324_at	655.8	539.8	309.2	359.8	633.6	416.9	265.2	233.4	682.2	332.5	424.8	725.6	547.9	194.8	700	494.9	506	87.7
31325_at	123.8	169.9	162.1	178.2	753.2	121.5	237	241.7	139	114.9	84.6	273.5	249.8	93.3	223.5	216.3	75.5	462.4
31326_at	241.8	399.6	882.9	583.3	257.3	268.5	283.3	733.6	284.5	682.4	521.5	271.8	349	275.8	1114.7	258.1	443.3	322.3
31327_at	16.7	197.3	29.8	89.5	14.7	40.7	160.5	139.8	204.8	13.8	44.9	73.5	53.3	33.4	82.4	18.3	44.1	16.5
31328_at	237	138.3	571.2	244.4	362.6	392.3	795.6	175.5	822.8	387.1	159	490.2	441	369.5	734.9	568.9	237.8	400.3
31329_at	96.6	63.8	149.5	174	328.5	108.9	23.9	246.5	193.1	109.4	244.5	115.8	158.2	29.6	24.8	129.5	293.5	191.3
31330_at	34637.2	40633.7	18680.2	16234.9	25777.3	17367.1	18991.5	21299.9	2925.5	11127.4	25680.4	20479.8	24245	64569.6	67732.3	42654.1	75296.7	40642.9
31331_at	231.8	59.7	42.9	55.5	245.4	137.4	211.8	279.5	236.4	100.4	307.8	24.3	34.9	68.8	158.5	31.5	192.8	44.9
31332_at	238.4	198.3	116.1	23	20.9	33.8	18.9	13.5	17.7	18.2	17.1	10.7	28.8	24.1	74.1	10.6	91.2	14.1
31333_at	35.6	71.3	174.2	72.2	30.8	47.8	21.8	111.9	25.6	85.3	55	41.1	116.6	184.1	512.5	118.3	79.2	147.8
31334_at	71	120.9	65.2	71.3	61.3	98.3	105.3	46.3	34.5	63.7	48.2	89.2	40.4	91.2	76.5	263.4	56	350.9
31335_at	688.1	364.4	457.7	771	684.7	97.2	521.7	241.8	481.3	399.8	315	530.1	331.4	144.7	287.8	231.1	1020.2	289.3
31336_at	33.7	73.4	63.3	161.9	81.3	114.9	209.1	127.7	18.5	160.8	282.5	209.9	56.6	19.4	145.7	83.3	101.2	230.9
31337_at	755.4	1275.3	1145.1	764.6	460.3	908.4	759.9	809.4	766.5	447.5	861.8	646.3	434.2	746.2	281.2	1388.3	990.8	1091.4
31338_at	49.9	98.2	57.8	142.4	37.5	74.3	57.8	25.4	5.9	48.6	55.8	112.6	13.1	59.1	161.8	17.9	31.5	74.6
31339_at	58.5	452.4	43.5	53	69.2	49.5	47.4	83.9	29.9	64.7	41.2	48.5	43.3	78.5	88.6	84.6	170.8	95.8
31340_at	227.6	168.8	165.4	25.8	63.5	283.7	102.3	39.2	35.7	24.7	81.4	68.3	143.3	38.2	66.5	111.6	357.3	40.3
31341_at	1063.2	868.9	849.6	395.3	535.3	247.5	477.3	710.5	325.3	480.4	1063.5	1080.8	411.6	385.1	358.2	221	304.2	245.2
31342_at	369.6	602	573.6	288.2	36.9	421.6	105.9	409	489.9	467.7	788.1	564.5	143.2	553.4	526.1	492	539.1	326.2
31343_at	15.2	220	16.6	55.2	76.1	58.3	115	16	6.3	97.3	25.6	26	14.7	39.7	45.2	24.2	294.9	104
31344_at	672.7	442.5	486.5	106.3	168.6	368.2	429.9	803.4	320.9	472.4	122.5	465.9	139.1	153.5	330.3	284.6	834.5	680.8
31345_at	300.9	71.8	271.2	176.2	33.6	59.2	243.4	221.2	113.2	101	207.5	194	69	523.2	342.6	254.4	154.4	237.6
31346_at	222.8	260.7	232.3	195.9	775.8	172.2	156.9	461.7	276.1	251.1	200.6	221	184.7	429.5	470.7	2541.4	505.1	1456.2
31347_at	392.2	258	183	138.1	460.9	247.3	436	89.3	127.3	134.7	195.8	185.3	486.2	1740.1	103.3	1143.3	785	1651.7
31348_at	69.8	148.6	57.1	39.6	37.3	61.7	49.3	32.9	51.3	50.8	33.4	250.9	61.9	79.5	57.9	61.6	59.3	258.7
31349_at	116.5	107.9	304.6	88.5	111.6	136.4	490.3	114.9	101	117.7	106	122.1	93.3	66.1	420.7	95.6	134.9	160.8
31350_at	955.3	518.1	605.8	1076.5	490.1	1158.2	934.6	674.4	1340.9	557.4	336.4	931.2	710.3	803.9	1263.3	645.6	1184.8	800.1
31351_at	32	118.2	77.7	51.1	40.1	43.3	39.1	25.3	41.4	68.6	88.1	27.7	38.6	67.8	31.3	57.7	82.1	61
31352_at	121.1	335.1	155.1	34.1	149.2	138.2	51.1	94.1	377.7	45.6	215.9	235.1	167.3	373.4	27.1	283	316	168.1
31353_f_at	1127	905.3	1631.7	996.1	627.5	840.1	920.2	1020	562.1	1117	1169.7	798.5	1191.3	620.4	1109	1278.8	1058.7	1113.3
31354_r_at	181	219.8	205.1	123.8	100.6	155	116.8	293	108.9	89.3	227.6	196.2	164	92	98.6	185.1	124.3	200.3
31355_at	300.6	920.7	107.1	88.9	72.6	63.7	132.5	78.1	116.5	260.7	176.9	85.1	131.2	98.7	172.6	85	93.4	119.1
31356_at	382.6	111.3	88.5	84.3	234.3	442.3	223.2	302.9	226.7	214.5	361.9	128.4	418.9	572.1	369.1	359.8	81	101.3
31357_at	187.9	141.9	76.5	45.3	32.1	33.5	152.2	47.9	134	31	58	66.7	57.7	30.7	16.2	213.5	252.5	85.7
31358_at	181.4	176.6	22.9	45.4	44.8	34.1	78.2	33.5	179.3	98.3	34	215.9	106.6	80.5	64.7	41.1	24	228.3
31359_at	8.6	37.9	40.3	7.2	21.5	21.4	16.6	22.7	5.6	10.4	11.6	8.2	9.9	95.1	9.8	10.5	25	7.4
31360_at	58	135.9	58.4	296	48.8	264.8	88	268.2	132.6	113.7	314.4	40.5	203.7	24.6	360.6	81.7	311.6	273
31361_at	88.1	97	40.7	47.7	46.7	41.9	84.6	21.1	42.8	21.8	52.5	29	30.5	23.2	38.1	34	78.4	59
31362_at	371	208.6	289.7	422.8	447.8	486	179.2	103.3	497.9	241.7	124.2	112.1	327.6	188	245.2	525.1	380	351.8
31363_at	472.9	714.1	86.8	452.9	264.7	74.8	99.5	453.9	760.6	71.4	89.5	223.4	364.4	233.1	120.4	325.4	76.5	479.2
31364_i_at	143.5	400.2	106.8	246.6	199.4	294.2	140	391.8	78.8	144.5	203.3	286.3	111.7	96.6	117.3	355.4	247.8	104.8
31365_f_at	156.9	270.5	255.3	217.7	195	68.9	184.1	151.1	115.4	231.6	25.8	105.4	190.4	42.5	198.4	203.9	130.9	436.7
31366_at	141.2	62.5	136.3	240.8	124.5	166.1	231	115.9	84.8	323.2	144.9	118.6	195.2	69.1	65.2	117.2	98	96.1
31367_at	497.3	223.8	158.5	208.2	239.8	89.1	225.8	201.2	194.1	107.9	101.3	129.7	157.9	116.2	170.9	539.5	107.4	531.5
31368_at	115.4	87.5	190.4	246.3	59.5	83.7	46.2	51.3	229.6	278	76.3	73	81.1	60.8	316.9	55.6	77.6	233.7
31369_at	38.5	66.2	35	25.2	19.5	31.2	18.5	59.7	25.2	12.3	22.3	24.4	15.7	25	46.4	19.8	62.6	44.2
31370_at	250.5	114.3	412.9	225.3	306.5	325.9	203.5	127.6	208.8	106.3	372.1	269.8	400.6	361.2	157.7	245.7	439.8	850.1
31371_at	54.9	173.9	33.5	167.8	57.6	255	298.5	69.1	459.4	45.6	191.9	39.7	24.9	75.5	117.9	194.2	36.7	53.7
31372_at	1681.7	1076.4	738.6	265.6	420.3	629.5	993.5	710.3	586.4	232.7	1623.8	975.2	348.3	306.1	767.1	329.9	764.6	344.5
31373_at	43.3	242.6	103.8	57.1	56.3	74.2	214.5	320.5	106.7	174.5	93.2	108.7	210.3	229.8	24.5	52.7	351.8	359.9
31374_at	97.8	80.1	55.4	25.4	66.1	42.4	67.5	98.1	43.6	38.4	77.4	59.4	33.9	62.5	75.1	48.1	113.7	67.5
31375_at	485.5	386.1	341.1	332.5	653.7	344.7	89.6	59.8	417.6	233.7	190.5	710.6	243.5	128.5	580.3	306.1	183	75
31376_at	21.8	431.7	29.8	14.1	59.5	52.5	49.3	47.4	16.5	17	26.3	31.4	24.7	99.7	61.8	146.7	43.3	251.3
31377_r_at	90.6	360.5	323.9	356	141.1	314.1	195.7	289.4	456	229.9	207.3	282.7	396	236.1	54.6	271.6	83.5	405.5
31378_at	881.4	1558.3	1459.1	891.3	427.7	850.6	1511.4	573.9	420.7	715.9	1650.6	1315.6	1056.5	1168.6	1561.1	1256.3	1256.2	739.1
31379_at	78.1	329.8	137.6	150.3	94.6	396.3	269.2	49.4	229.7	247.1	271	191.3	178.9	72.2	531.7	84.2	224.1	471.9
31380_at	159.2	161.7	230.6	215	165.5	90	160.6	131.2	166.2	422.1	270.8	122	149.4	405.5	143.5	191.7	181.2	56.1
31381_at	99.3	159	160.8	344.1	429.7	132.6	103.2	129	119.5	110.4	120.7	121.4	142.5	367.2	91.1	85.8	236.5	467.9
31382_f_at	52.6	42.7	85	29.1	94.5	38.4	67.3	122.7	219.8	22.5	89.7	27.1	70	64.2	24	47.9	91.7	15.7
31383_at	210	45.5	151.6	140.3	194.8	262.1	207.5	239.8	175.6	19.4	151.3	198.4	46.8	145.8	39.1	45.2	347.4	194.7
31384_at	179.7	227.1	322.8	82.7	220.5	204.3	179.2	129.3	201.2	99	229.5	109.6	172.9	170.7	160	205.6	231.3	149.4
31385_at	63383.5	72580.4	44999.6	34717.4	64598.6	46375.1	46936.6	57538.7	3152.4	2887	55693	48027.7	55381.4	64310.6	86198	57271.5	91167.9	56158.6
31386_at	2397.1	1079.3	2133	1505.8	1323.9	1036.9	1824	1383.6	2081.5	1279.4	1663.7	1613.8	1611.8	1207.4	1981.4	1151.5	1349.7	2014
31387_at	146.2	450.9	151.1	124.2	864.4	138	202.6	543.9	63.8	178.5	513.8	198	213.2	372.9	515.9	224.3	794	219.5
31388_at	62.4	295.5	26.3	17.5	32.1	100.1	39.9	96.4	20.5	18	198.5	20.1	31.2	87.2	45.6	35.8	36.7	60.5
31389_at	411.6	590.8	349.4	504.1	518.1	429	357.6	490.8	401	194.8	481.3	486.1	425.8	274.5	782	377.7	411.2	405.2
31390_at	41.3	131.4	231.8	22.2	135.3	44.6	85.2	20.4	26	160.3	45.1	22.5	38.3	22.6	153	31.4	13.1	8.5
31391_at	2767.7	2643.6	4582.5	2209.1	3179.1	1824.4	3394.2	1658.9	3088.6	2112.4	3452.4	2050	3336.5	2010.3	2724.6	2325	3308.5	1896.5
31392_r_at	255.5	508.9	440.3	378.2	288.4	105.5	307.7	200.8	369.8	100.9	339	326.2	255.2	257.5	347.7	309.8	535.6	407.9
31393_r_at	2195.5	2358.4	2339.3	1842.6	3025.2	2517.4	2325.6	2327.3	1860.3	1640.8	2881	2725.9	2916.7	1782.8	1924.2	2886.2	2038.7	3068.5
31394_at	115.6	327.9	83	12.9	44.7	20.1	9.5	137.5	48.8	73.9	25.2	36.2	78.6	53.7	31.4	41	61.9	136.2
31395_i_at	103.5	45.7	29.4	32.7	44.1	47.3	16.2	37.1	33.9	30.5	24.6	24.8	32.3	56.1	23.7	29.7	63.8	23
31396_r_at	3067.8	1336.1	1749	4114.9	2378.4	965.7	2000.5	1800.9	894.6	833.7	1793.2	1272.8	2141.5	1009.9	1284.8	5952.8	1505.9	1090.2
31397_at	183.3	281.6	201.4	109.2	136.9	154.3	208.4	99.2	122.9	55.3	210.2	90.1	150	160.3	93.2	57.1	104.1	70.6
31398_at	88.4	99.2	69.4	147.4	236	55.4	111.3	213.7	124.6	62.2	287.5	111.9	279.3	107.8	207.7	210.6	289.1	30.9
31399_at	425.9	741.1	547.7	648	68.4	158.2	422.2	526.9	400	278	52.8	125.4	374.5	502.2	458.8	444	188.2	602.8
31400_at	21.1	25.2	32.6	152.7	24.4	59.4	49.1	164.2	136.6	8.8	106.5	28.4	188.2	26.9	92.3	70.3	184.5	138.4
31401_r_at	19.2	34.6	62.3	67.7	80.3	10.7	25.3	22.2	10.9	72.4	214.7	13.3	27.5	1.7	35.2	52.1	89	49.2
31402_at	255.4	594	670.1	570.2	691.7	856	218	955.5	340.2	325.3	459.9	709.2	456.9	1318.4	383.1	1030.5	525.5	533
31403_at	237.9	237.9	134	109.2	228.2	326.1	12.1	240.1	302.8	173.5	294.5	83.4	238.3	188.3	289.2	95.7	399.5	132.4
31404_at	756.2	938.1	494.2	522.6	230.2	306.8	157	150.1	338.4	124.4	191.3	188.7	132.5	413.7	524.3	289.9	625.3	563.2
31405_at	260	208.3	277.9	257.8	95.9	148	191.6	90	210.9	100.3	129.5	134	181.1	142.6	231.1	87.1	336	194.4
31406_at	392	378.2	342.6	271.1	445.3	272.2	378	278.7	325	242.2	252.7	241.2	379	279.3	244.7	365.4	241.8	466.8
31407_at	74.9	46.2	12.8	34.8	79.6	37.3	7.8	13	144.1	2.3	6.7	11	49	83.7	5.6	15.8	39.2	85
31408_at	493	467.6	133.9	298.9	344.1	105.5	86.4	295.1	465.1	334.5	392.3	152.3	96.1	436.7	160.3	373	527.9	238.1
31409_at	119	32.9	43.5	113.9	137.3	113.7	16.9	18.6	35.9	6.1	21.6	41.6	39.7	188.4	15.2	3.5	77.1	64
31410_at	2751.3	1712.8	2384.5	2210.4	1787.9	1189.5	2679.2	1183.7	2334.8	2002.8	1176.5	937.1	1700.5	2160	3100.8	1333	1894.2	1178
31411_at	18.5	92.7	50.3	15.5	69.1	62.7	34.9	56.4	32.4	17.1	49.6	39.7	17.2	18.3	25	40.3	24.4	99.3
31412_at	103.4	136.6	56.8	262.7	95.4	78.4	105.1	409.4	89.2	118.6	303	73.6	68.8	265.9	48.9	62.5	45.7	231.6
31413_at	443.6	218.7	548.2	253.6	352.8	462.7	300.3	92.8	538	382.3	190.9	309.5	390.4	384.1	419.7	357	583.7	102.3
31414_at	688.2	552.8	190.1	570.5	891.1	199.4	438.7	347.3	905.3	478.2	211.8	357.9	397.9	366.8	420.7	172.5	194.3	1132.1
31415_at	20.6	66.6	83.5	153.5	47.8	127.4	14.2	106.4	164.9	198.9	133.8	26.1	30	218.4	191.8	66.1	154.8	27.7
31416_at	295	459.3	139.5	165	110.3	529.5	265.5	73.4	297.2	123.2	327.9	322.6	241.2	251.4	361.2	60.9	155.4	617.6
31417_at	1311.1	961.8	1623.4	1194.6	1828.6	746.3	924.1	1196.6	1232.8	710.6	1127.9	1057.2	1431	919.5	930.8	978.6	1142.4	1139.4
31418_at	58	402.9	286.6	201.3	44	280.4	166.1	76.3	288.7	212.6	263.4	221.5	80.2	122.6	245.6	281.6	27	324.4
31419_r_at	9514.3	12957.7	7256.8	2894.3	3000.3	6717.4	6116.5	4909.6	6623.4	7347.1	4465.9	11005.3	13710	13854.7	2452.3	12713.5	2078.4	3277.3
31420_at	90.2	110.3	136.7	370.4	150.3	54.6	360.5	291.9	294.7	72.9	93.4	64.4	46.7	105.2	112.8	61.3	113.4	63.4
31421_at	93.5	311.9	261.2	40.1	193.4	76.2	179.6	71.9	68.5	42.8	352.1	99.5	79	29.6	88.3	217.8	360.3	239.8
31422_at	58.8	121.8	131.8	76.6	165.2	103.7	185.9	59.3	71.8	24.5	85.6	107.8	46	74.7	165.7	117.5	301.6	98.6
31423_at	163.1	517.7	194.5	620.4	303.1	223.6	798.3	232.4	104.7	337.7	305.2	171.4	445.5	384.4	172.8	328.2	208.3	335.8
31424_at	277.1	266.3	272.6	239.7	209.3	199.1	143.7	260.1	238.9	147.2	223	252.4	210.3	150.8	253.3	220.9	231.6	199.6
31425_g_at	579.4	496.1	689.9	439	710.7	176.4	534.8	617.6	329	56.3	398.5	670.9	367.6	111.7	521.2	210.8	576.9	112.1
31426_at	2236	1475.7	1450.3	672.2	3265.9	1946.6	3540.9	3682.8	1026.6	1131.6	2070.4	2823.2	2421.3	1172.4	1939.8	2009.9	2581.2	1785.7
31427_at	155.5	99.8	108.3	40	79.5	90.5	23	65.5	189.8	107.9	52.5	20.8	12.8	22.6	162.9	96.9	62.5	51.1
31428_at	142.5	179.5	135.1	162.9	68.2	226.7	287.8	45.6	92.8	56.5	54.1	97.2	168.9	253.6	116	93.1	112.1	148.1
31429_at	345.4	336.1	93.5	252.5	194.7	134	232.3	263.2	175.6	206.7	204.7	231.9	365.9	123.6	277.9	336.8	446.8	136.8
31430_at	38	126.9	46.3	107	35.2	56.2	145.1	42.7	196.6	41.1	56.4	103	120.1	81.1	183.7	80.8	135.2	324.8
31431_at	1576.9	1147.7	2102.4	604.8	2457	1879.8	1282.9	1668.6	144.4	389.2	3776.2	3467.8	1994.9	2487	5241.4	2817.6	6836.3	1084.6
31432_g_at	3709	4186.3	5296.9	6006.8	5568.9	4521.5	4402.9	3881.7	1224.6	1630	5968.2	5437.6	5817.1	3984.6	5973.3	4910.9	8224.7	2570.1
31433_at	63.7	93.7	65	94.5	322.1	147.6	88.9	45.7	82.5	57.4	66	155.1	278.9	389.5	90.9	20.6	81.2	54
31434_at	803.2	675	576.2	144.4	710.9	552.9	653.6	544	1388.8	457.6	807.8	363.4	815.4	668.8	893.4	568.2	966.9	590.8
31435_at	34.5	22.3	32.7	26.8	51.8	28	53.3	26.9	46.4	17.5	46.9	25.5	16.2	24	13.1	41.3	99.9	69.9
31436_s_at	744.6	664.6	186	331.8	550.4	409.4	584.1	114	277.8	637.7	214.9	327.2	393.6	233.7	198.9	224.5	350.4	418.2
31437_r_at	220	355.4	217.4	70.1	185.2	371.7	511.9	113.5	51.6	128.1	314.3	327.4	152.2	167	570.1	562.5	447.1	386
31438_s_at	432.6	415.8	467.6	862.1	420.6	782.1	1186.5	405.6	713.5	479.9	593.8	439	613.4	565.6	759.2	5705.4	922.3	800.3
31439_f_at	2901.6	1663.2	782.1	1786	468.1	483.9	1444	997.3	1614.8	2010.3	1676	204.2	1072.2	1038.9	2467.5	223.6	1452.6	1689.3
31440_at	298.1	478.6	460.1	348.6	359.9	268	385.4	271.9	182	208.2	294.7	160.3	695.3	265.1	1587.3	392.2	343.1	926.1
31441_at	85.1	194.6	91.4	96.3	110.8	75.5	84.6	217	458	390.3	96.3	115.1	83.1	108.9	127.7	105.5	188	58.2
31442_at	291.2	428.6	397	209.3	115.7	197.6	314.3	191.4	56.8	237	214.5	37	65.7	92.6	59.2	86.1	361.5	56.7
31443_at	850.2	587.1	652.6	541	681.9	602.5	396.3	511.1	741.4	451.9	505.1	421.4	740.8	613.5	964.7	436.1	606.3	793.5
31444_s_at	31728.7	23839.3	36548.2	28944.8	24802.4	34893.9	27752.2	31458	101725.3	82620.6	37164.5	42403	36047.7	42392.8	48486.5	66409.3	67378.5	65333.5
31445_at	269.8	69.7	76.6	118	63.3	114.2	66.4	355.1	116.2	91.7	50.1	144.6	132.6	65.5	180.4	63.8	103.9	61.6
31446_s_at	716.1	89.6	618.1	368.7	70.2	105.2	355.7	225.2	587.9	515.1	91.2	331	448.2	339.9	317.9	44.9	638.4	522.3
31447_at	289	218.8	287.1	148.3	283.6	68.9	137.9	348.7	137.2	11.8	178.5	86.7	284.3	220	310.9	71.1	252.8	176.2
31448_s_at	26.6	68.2	22.4	14.1	25.1	35	11.5	28	37.1	11.7	22.4	77.9	16.5	18.1	18.9	44	28.7	28.3
31449_at	187.6	141.5	66	142.7	95.8	229.4	147.1	46.6	166.8	230.4	92.1	50.7	38.5	31.6	212.9	52.7	212.5	63.8
31450_s_at	210.8	210.1	36.9	231.3	24.6	75.5	68.3	146	48.3	53.1	59.1	40.9	76.8	97.9	88.5	41.9	255.5	62.5
31451_at	315.9	247.3	255.9	164.7	280.3	201.3	281.4	375.1	332.1	310.1	248.8	276.3	237.3	244.9	257.3	358.6	341.7	201.6
31452_at	258.7	112.9	83.1	230.6	267.9	50.7	327.6	242.4	170.4	93.3	145	145.9	188	277.7	186.4	394.9	265.8	82.4
31453_s_at	47.5	57.4	47.7	53.6	41.8	67	13.5	53	27.8	51.4	80	31.6	116.4	56.8	76.3	43.8	56.3	175.1
31454_f_at	511.3	105	65.8	33.7	33.7	124.8	33.2	44.1	169.2	53.7	189.2	140.4	139.6	358.7	43.7	216.4	126.9	121.7
31455_r_at	11	132.2	14.3	16.8	21	14.7	16.7	20.8	115.2	18.2	33.9	14.4	76.4	246.7	40.8	15.1	18.8	28.3
31456_at	636.4	462.2	538.9	602.2	396.9	307.4	415.7	530.3	343.9	290.6	595.6	328.9	254.1	781	499.3	471.5	943.3	560.3
31457_at	179.1	1273.9	224.1	173.9	334.6	176.3	698.3	220.2	482.2	128.8	174.4	698.1	309.9	152.9	156.3	227.2	325.4	158.3
31458_at	835.8	1148.3	211.4	345.8	441.1	182.3	384.9	472.2	806.9	190.1	1023	330.6	686.5	779.1	540.8	706.3	1085.5	425.9
31459_i_at	44.9	51.5	23.6	163.8	20.1	44.2	21.2	26	66.7	18.9	44.8	11.1	59.3	26.6	39.4	16.1	76.4	36.4
31460_f_at	379.9	147.8	326.5	238	116.3	136.6	265.4	128.9	261.7	75	312.7	105.8	79.1	491.6	109.7	73.6	314.9	371.2
31461_at	35.3	83.9	33	66.7	22.1	95.2	67.4	181.5	43.2	32.4	26.5	12.3	224.3	14.8	19.2	13.1	25.7	29.3
31462_f_at	45.5	349.3	102	112.3	80.2	42.1	298.1	251	122	72.4	58.4	178.1	36.4	120.6	166.8	123.8	104	173.3
31463_s_at	8704.7	8753.3	6533.6	9547.8	12162.5	15408.3	10763.9	13497.3	15059.7	9474.8	8295.7	13252.3	7257.3	33538.7	24556.9	20876.6	40808.2	20365.8
31464_at	138.8	111	39	15.9	10	28.9	22.6	20.6	12.2	7.1	93.7	23.3	42.4	31.1	73.7	16.8	94.3	91.5
31465_g_at	85.6	122.3	62.9	67.5	93.8	83.5	84.8	89	110.5	38.4	105.2	75.1	96.1	49.5	99.6	180.4	150.4	74.8
31466_at	38.2	222.5	372.9	66.2	63.5	122.7	105.2	36.9	16.9	30.1	73.8	85.6	129.9	215.1	20.2	69	175.7	43
31467_at	281.9	195	215.9	114.1	252.2	70.7	89.3	197.4	83.4	58.5	157	365.5	191.5	130.2	221.6	444.3	86.3	519.8
31468_f_at	205.9	77	90.1	89.8	123.7	82.2	92.7	377.9	499.8	109.7	136.9	268.8	221.9	486.4	164.2	113.5	234.4	112.9
31469_s_at	384.7	399.2	537.6	331.1	188.3	201.6	289.7	143.5	220.9	257	164.8	291.7	536.7	310	531	354.4	649.8	502
31470_at	24.5	143	183.2	49.7	38.3	56.6	47.2	50	17.6	22.6	69.9	124	42.7	47.8	226.8	17	65.9	31.8
31471_at	261	729.1	212.7	232.1	968.8	380.7	249.5	780.4	538.5	390.7	637.9	454.9	672.2	424.8	116.5	615.7	955.5	756.8
31472_s_at	431.9	385.7	536.4	323.1	279.6	351.1	264.5	527.5	142.2	279.6	432.8	347.4	207.5	473.3	428.3	684.3	674.6	652.5
31473_s_at	12.2	54.6	22.4	26.7	83.3	55	9.9	91.2	6.9	13.1	72.9	63.7	76.9	47.9	114.6	19	21.3	78.4
31474_r_at	579.3	1016.8	1071.3	381.5	633	511.9	680.3	378.6	218.8	297.7	263.8	683.7	736	484.4	473.2	635.5	154.9	440.7
31475_at	114.7	180.7	820.1	141.9	240.2	558.8	505.6	648.4	164.6	834	409	100.5	435.2	934.7	813.1	77.1	511.1	722.7
31476_g_at	34	190.5	84	361.7	78.3	218	157.5	168.9	60.7	61.2	197.2	238.7	84.6	135	182.3	221.1	61.4	78.1
31477_at	108.7	524.3	271.5	447.6	627	366.9	131.1	196	1145.8	414	232.1	464.1	1016.9	490.5	836.7	2842.9	1858.9	662.6
31478_at	1042.4	1365.6	1200.8	1085.5	944.6	1083.8	984.1	1341.8	1189	738.2	1207.3	990.2	1001	1242	1345.5	1143.3	2542.9	1159.6
31479_f_at	446.9	167.6	142.2	54.8	129.3	153.6	18.4	309.3	28.1	55.1	153.7	93.7	26.2	68.8	274.7	33.3	174.5	112.3
31480_f_at	70.9	124.7	67.2	337.6	238.3	136.1	52	27.4	148.4	31.5	207.4	104.8	299.8	56.6	113	182.6	261.9	47.2
31481_s_at	4185.2	6118.7	2760.1	7849.8	5172.6	6817.1	6388.4	4626.2	1283.8	832.9	3281.1	4873.6	6978.8	9911.9	9253.4	10140.1	10067	5703.7
31482_at	137	225.6	189.2	178.7	170.4	177.7	141.9	142.9	157.8	79.3	130.7	192.1	182.6	240.8	170.4	167.2	271.1	243.4
31483_g_at	34.6	434.4	84.3	65.4	104.2	113.4	62.9	92.7	47.3	55.8	71.9	107.5	76.7	53.3	27.2	69.6	111	91.3
31484_at	88.1	164.4	147.3	89.4	113	78.7	102.4	99.3	75.7	56.4	93.6	94.5	83.3	85.9	101.6	205.7	110.2	150.1
31485_at	80.4	129.5	133.3	196.3	207.9	488.7	238.6	236.6	462.8	293.2	633.4	496.7	519	138.8	108.5	251.1	55.3	371.8
31486_s_at	406.4	1100.9	1898.3	138.1	468.6	303.6	845.2	298.7	863.9	862.3	266.8	1654	384.9	222	52.2	353.7	110	63.7
31487_at	149.5	354.9	281.6	35	270.2	162.3	108.1	156.9	232.1	150.6	251.8	26.8	194.8	197.4	28	103.7	205.8	25.3
31488_s_at	1984.9	1449.2	2373.9	1065.6	1414.1	1169.6	1157.9	1031.9	856.1	931.7	858.8	1454.2	1347.6	648	980.4	632.6	711.3	670.2
31489_at	32.6	120.5	10.9	21.2	12.5	53.3	6.5	10.5	6.7	6.5	14.6	7.1	2.7	8.4	9.7	10.9	120.5	7
31490_at	53	153.8	63.7	64.8	41.9	82.6	44.8	42.2	64.9	26.8	43.4	94.5	65.1	99.6	78.2	75.9	49.2	141
31491_s_at	74.8	581	103.4	33.5	48.5	206.7	49	329.6	242	44.5	169.2	76.3	40.9	118.9	75.9	71.5	228.4	78.6
31492_at	13468.7	17260.4	14475.5	12622.1	23287.6	16341.4	10600.8	20037.8	7145.4	10992.6	15138.5	15033	19618.3	11278.4	7537.4	11920.8	14805.9	11815.6
31493_s_at	12.7	79.3	20.1	64.3	29.2	25.8	9.3	49.6	35	24.8	39.1	18.7	19.8	37	122.7	35.4	43.2	74.8
31494_at	22.5	78.8	37.3	53.2	26.3	57.1	51.5	63.4	13.4	32.9	35.5	22.6	15.3	37.2	107.6	80.8	249	163.4
31495_at	581.5	837.4	1010	658.8	713.6	113.2	1304.2	232.3	995.2	504.3	779.6	672.1	629.3	861.2	470.5	240.5	682.3	469.6
31496_g_at	150.1	203.4	94.6	130	394.5	54	197.8	280.4	310.7	226.5	118	112.8	299	185	182	298.8	680.6	100.2
31497_at	844.3	1505.6	1489.1	1343.7	2248.6	1605.5	2041.4	1435.9	1467.3	961.9	1175.6	1504.3	2490.3	680.4	1164.9	958.3	1481.3	1236
31498_f_at	88.9	76.1	361.5	140.5	85.4	326.1	231.6	66.4	110.4	49.8	269	154.3	83.8	155.5	214	53.7	341.8	213.2
31499_s_at	513.1	158.5	158.4	71.9	71.5	52.1	108.7	85.6	417.9	36.2	689.5	337.7	120.8	74.8	50.4	387.9	85.2	41.7
31500_at	312.8	275.6	262	242	239.7	137.7	213.1	166.7	291	118.5	151	189.7	263.2	133.8	289	181.9	443	161.1
31501_at	32.5	105.1	64.1	43.9	93.9	64.3	35.7	66.1	76.3	58.3	162	134.7	43.1	97.9	91.5	50.1	83.1	58.3
31502_at	1091.3	1224.5	1193.5	965.6	861.7	663.6	1236.4	816.9	1008.3	983.2	1207.2	1029	1135.1	1048.8	1338.7	1169.8	1243.8	887.2
31503_at	4860.8	4801.1	8433.9	5669.8	5721.6	4968.2	6160.2	5668.6	2512.7	2764.6	8053.8	6846.3	6197.4	3597.2	3447.5	4987.2	5110.8	6196.5
31504_at	5899.2	5952.5	6903.5	6569.4	8447.5	7333	8474.7	7707.8	2995.3	6300.2	7370.1	6836	7234.6	4330.7	5032.9	6557	5666.5	6422.1
31505_at	68778.6	74183.4	59669.1	52811.6	74244.2	63519.3	58009.7	76304.8	13886.5	40210.3	105310.4	59882	57828.9	85806.2	81850.8	66829.8	116421.3	85509.3
31506_s_at	709.4	461.1	647.1	394.4	828.4	531.2	483.3	383.6	427.4	468.3	729.1	448.3	839.2	8826.1	7619	900.6	17235	492
31507_at	327.9	70.5	91	40.8	349.4	173.6	169.3	183.3	81.8	78.3	61	258.7	58.3	80.3	91	45.5	57.3	192.8
31508_at	37991.5	15010.3	37589.9	34204.4	34712	40929.2	40924.5	35534.3	78046.9	76090.9	65304.5	50266.8	58378.6	19535.6	18015.8	28573.8	19858.7	35634.7
31509_at	65324.6	64054.2	41686.4	37182.5	39909.9	43582.3	43493	64985.3	35101.5	44058.6	50432.2	42143.6	43788.4	73849.5	59463	53146.8	92050.6	63949
31510_s_at	3507.6	3958.9	3842.3	4123	4792.3	5137.4	3875.5	3612.6	4776.4	3964.2	3133	3718.8	3864.5	5665.9	6115.1	3061.8	5490.9	3958.1
31511_at	34419.6	37529.9	34486.2	29543.5	40914.5	36135.3	41217.2	38055	10570.1	15191.9	53025.6	36301.1	41408	47571.2	56222.4	39840.2	81443	49993.2
31512_at	91.7	24	33	15.3	70.3	91.1	55.7	129.7	22.4	24.6	87	44.8	16.1	79	203.4	18	99.1	19
31513_at	168.7	98.8	351.9	122.7	115.6	23.9	134.9	58.5	48.7	55.7	214.8	122.7	75.4	142.1	349.8	73.3	60.5	69.8
31514_at	1614	1761.8	648.3	1437.8	1021.3	805.4	1107	693.7	1574.5	916.3	1340.8	812.8	1034.5	1311.4	1133.4	1073.3	1358.9	1090.3
31515_at	204.5	203.4	216.8	167.2	292.7	139.5	115.5	209.6	78.6	159.9	354.3	153	115.8	121.8	154.3	109.6	183	173.1
31516_f_at	1120.3	766.8	734.2	407.8	661.5	352.4	406.9	993.4	266.3	479.2	230.9	554.5	505.8	1178.3	477.1	738.5	701.9	604.7
31517_f_at	173.3	352.4	135.6	214.9	209	316.1	144	240.3	203.2	32.5	115.8	159.8	23.9	609.8	295.9	284.7	366.3	576
31518_i_at	21	37.2	39.3	12.7	25.4	65.3	12	17.8	7.3	22.3	28	18	7.7	27.3	103.2	12.1	45.8	11.7
31519_f_at	3310.5	2505.7	1480.8	2477.3	2335.6	1686.1	2443.8	2013.1	724	397.4	749	2114.6	1435.5	2395.2	1811.1	1961.7	1412.5	2636.4
31520_at	400.3	80.8	70.3	23.8	256.9	32.2	50.2	97.7	196.6	41.1	284	47	31.3	132	44.5	110	51	49.2
31521_f_at	99.7	104.5	182	54.7	334.2	140.7	28.4	38.5	94.5	270	78.2	92.6	80.5	855.7	790	380.8	1530.1	117.8
31522_f_at	486	346.2	858.1	389.9	237.7	395.3	520.7	414.9	254.8	214.6	771.6	485.1	599	1014.7	473.5	497.9	1200.6	895.7
31523_f_at	575.1	712.5	834.5	440.1	1108	887.3	759.7	876.2	531.5	273.7	1311	1033.7	471.7	1120.8	1182.4	452.7	1948.7	146.3
31524_f_at	421.9	379.9	468	459.2	914.7	722.1	712.8	512.5	78.3	86.9	712.3	1002.9	373.2	320.9	1072.8	53.1	1187.3	571.5
31525_s_at	122577.7	106977.7	7994.3	26947.1	130984.8	33413.9	60328.5	112282.9	2423.8	1494	143350	38857.9	102880.7	111268.3	43336.3	14675.3	143910.5	15494.7
31526_f_at	3870.6	6601.6	4109.6	6043.6	6096.6	6126.3	5475.8	7320.2	10787.7	3817.7	3638.4	4624.8	4345.4	4804.8	4338.3	2576.3	1739.8	2396.2
31527_at	56654.2	54397.8	49099.1	49612.4	70928.2	62034	51295.5	54507.1	48335.2	65712.1	76311.3	57290.5	59939.7	76501.7	91601.3	55272.2	106882.3	70929.7
31528_f_at	754.7	1411.8	458.1	357.8	1508.4	1158.8	1034.5	195.4	437	391	1056.8	1525.6	910.4	1317.8	2545.5	182.1	1895	121.5
31529_at	327.6	111.5	306.2	291.3	206.7	174.8	258.9	575.7	34.1	140.5	356.8	252.6	198.9	317.6	226.6	282.1	130.4	313.9
31530_at	326.9	682.5	448.3	479.2	589.7	474.9	872.9	336.9	171.8	1007.4	721.7	1070.3	313	265.3	130.5	478.8	656.4	232.9
31531_g_at	666.3	967.8	1149.2	908.2	822.4	653.4	1361.4	358.9	555.8	943.3	924.7	865.3	638.6	210	608.3	780.5	760.7	849.2
31532_at	755.6	536.1	327.2	938.9	946.8	465.6	714.6	879.6	429.5	539.4	639.2	686.5	816.7	797.9	310.3	528.6	293.6	640.1
31533_s_at	189.7	273.8	351	461.6	388.5	954.6	109.2	899.5	121.2	217.3	152.6	201.5	440.7	509.3	769	671	570.7	109.2
31534_at	85.6	82.8	58.7	97.6	54.8	78.2	176.9	57.6	56	56.1	40.7	66	51.9	471.4	61.6	105.6	127.9	73.8
31535_i_at	777.9	567.1	527.2	485.5	606.4	203.6	360.7	312.8	333.4	267.4	390.7	271.8	530.4	406.5	760.5	302.7	919.6	489.8
31536_at	44200.4	52673.3	38480.2	29993.3	41657.4	29498.2	28295.3	53184.1	42274.2	24863.8	18121.2	40953.4	40708.3	45931.8	22496.5	21469.3	22333.7	36014.4
31537_at	491.1	68.6	451.7	543.6	416.7	405.3	426.3	257	445.3	372.5	166.4	566.1	683	145.8	822.8	243.1	506.3	515.2
31538_at	59522.4	58259.3	40724.6	34328.3	48569	37294.2	44158.5	45498	19253.3	59002.1	49081.6	41465.3	50452.2	72720.7	63853.1	58680.9	74446.7	65637.1
31539_r_at	74.8	302.6	7.3	9.2	58.9	32.5	4.3	78.5	8.8	11.4	11.8	28.2	37.8	9.3	6	4.1	10.3	43.6
31540_at	115.6	64.3	61.6	136	283.6	85.6	98.4	285.5	25.9	31.4	31.5	44.8	127.3	276.6	30.6	140.9	115.6	210.9
31541_at	104.2	284.7	113.5	34	31.1	133.7	92.5	296.2	54.3	18.5	281.3	240.7	21.5	255.7	236.7	215.1	349.9	166.4
31542_at	107.5	318.4	34.9	15.8	18.1	172.5	18.7	23.3	172.5	13.8	16.1	27.8	25	14.1	18	81.4	47.5	28.8
31543_at	95.3	61.9	78.5	90	374.1	47.3	76.2	319.4	68.4	31.3	97.1	84.4	61.3	46.1	69.6	48.9	57.3	113.6
31544_at	419.2	287.2	252.7	828.5	1628.8	835.4	215.7	763.8	550.1	156.4	839.8	937.6	272.2	154.4	947.3	1047.1	1422.2	208.7
31545_at	84241.3	100692.4	65430.5	62895.4	85370.1	74820.1	64209.6	108816	21305.3	29069.8	75378.5	68388.9	70559.9	118966.9	89268.5	85339.4	153215	107767.4
31546_at	20753.8	21474.5	16405.1	12938.5	22704.1	16175.1	16806	18048.2	1907.7	4108	21107.7	15660.5	20428.7	30999	35914.5	22178.1	35421.4	24042.7
31547_at	29.1	242.5	60.6	26.2	59.9	33.3	22.1	255.7	80.8	20.3	63.7	28.4	33.8	29.8	90	26.8	51.9	41.6
31548_at	555.5	600.5	333.4	170.8	310.1	443.7	673.8	483.9	402.6	461.4	157.2	636.4	529.9	125.2	431.7	551.9	184.7	768.8
31549_at	50.5	81.8	58.9	33.3	99.7	44.8	119.8	94.4	120.4	50.9	223.1	47.5	65.6	171.4	78.6	60.8	96.4	299.4
31550_at	267.8	431.3	139.4	37.4	218.9	130.1	250.6	94.7	134.7	208	203.1	179.9	263.1	79.3	105.4	108.5	324.3	82.9
31551_at	523.2	88.1	195.7	446	92.6	250.2	74	113.3	249.8	125	155.3	98.9	64.5	137.4	175.6	91.8	240.2	152.9
31552_at	38.8	444.4	42.2	37.9	17.8	77.2	8.9	130	27	80.2	33	25.2	71.7	62.7	72.4	55.9	47.5	72.7
31553_at	36.5	110	52.6	41	38.8	44.6	118.1	42.5	57.6	36.6	36.2	65.7	65.5	39	77.6	40.6	51.5	174.6
31554_at	615.3	926.8	1204.7	683.8	287.9	213.5	781	1021.2	355.4	647.1	708	261.4	176.4	1062.7	2898.9	912.5	1684.4	1281.9
31555_at	113.6	480.4	72.5	199.4	193.3	525.7	285.3	506.1	213.8	276.7	99.8	147.4	353.9	249.4	133.8	232.1	172.8	78.3
31556_at	576.5	615.7	542.9	540.9	430.2	456.8	833.2	502.7	527.7	265.7	244.4	700.5	359.1	550.4	225.8	446	669	478.8
31557_at	15950.7	16289.7	12129	21996.5	15455.6	28058.4	19106.6	23625.6	9138.9	8198.9	23891.7	23303.6	24015.3	34420.6	33241.6	37107.7	41491.8	27974.3
31558_at	132	271.2	162.8	245.4	241.6	266.1	194.5	17	94.1	64.8	129.4	135.1	199.2	334.9	41.1	183.7	397.8	227.4
31559_at	1285.9	1109	1914.3	1331.1	1352.8	1833.8	1235.7	1992.9	787.1	1363.2	1425.4	1170.4	1840.3	731.7	1870.4	1000.2	2289.7	1017.5
31560_at	428.6	480.9	257.6	339.9	297.2	469.3	579	391	561.9	235.7	357.8	435.8	157.4	187.5	297.5	423.6	509.5	301.4
31561_at	26.3	79.8	25.6	73.2	57	59.3	35.9	57.7	60.1	58.8	39.6	30.2	48.3	60.8	43.2	68.2	85.1	105.5
31562_at	225.5	248.8	434.4	273.7	237.4	302.2	97.6	519.3	251	404.3	477.6	295.9	138.5	689.2	692.1	700	183.7	514.3
31563_at	27.6	60.4	36.1	39	107.7	40.8	25.5	58.3	21.5	30.7	27.7	32	26.3	78.7	80.3	109	56.2	52.4
31564_at	382.4	1054	585.2	349.8	480.2	504.2	759.8	772.6	658.9	603	577.5	582.5	629.8	510.2	505	549.7	648.8	679.9
31565_at	76.3	340	436	342.2	85.1	58.1	146.7	332.2	285.7	203.5	433	49.1	198.7	52.6	93.6	203	539.2	413.5
31566_at	176.8	221.8	109.6	141.2	155.5	54.4	367.4	226.9	185.7	38.2	339.6	339.3	554.1	236.9	82.1	247.4	492.9	103.5
31567_at	288.2	770.7	1026.4	953.6	921.3	493.5	1311.6	134.9	1109.8	500.6	445.5	619.1	1257.7	337.5	1097.2	1383.7	1259.1	986.3
31568_at	66896.7	66630.2	42553	36560.5	63776.1	42158.9	45706.1	50134.5	6987.3	11189	49452.4	37446.8	51554.3	62724.8	67182.2	50968.9	74876.1	63129.8
31569_at	314.8	185.6	268.2	329.7	236.9	140.8	513.6	142.7	185.9	132.8	198.7	125.9	232.5	77.1	127.1	101.3	245.2	131
31570_at	86.1	414.5	131.4	23.5	19.4	173.2	89.5	199	162.3	124.2	31.1	232.3	17.9	259.4	202.3	149.5	307.8	397
31571_at	140.8	301.3	136	26.5	12.1	194.6	20.5	6.4	212.2	135.9	142.4	29	164.3	258.8	169.8	119.8	187.7	25
31572_at	140.8	214.6	528.9	168.8	211.2	154.2	640.4	135.3	833.5	653.9	1096.9	187.5	161.8	155.3	682.2	121.1	195.8	424
31573_at	53824.1	65132.6	31097.2	34596.8	51477.4	44507.4	35958.7	52285.6	37522	33100.2	26319.5	37164.2	33218.2	55607.9	43867.1	37300.7	43801.6	45045
31574_i_at	188.2	107	38.7	29.5	48.9	136.6	27.6	165.3	70.5	13.1	67.4	112.5	105	140.5	149.1	260.7	526.9	29
31575_f_at	2737.6	2471.2	1838.9	763	2714.9	1127.1	1361.3	3328.9	117.4	630.2	2545.5	1381.5	2824.4	2027.9	1549.2	1565.1	1644.4	1525.1
31576_at	63.4	212.7	212.6	106.6	178.1	254.4	121.4	148.5	142.7	202.1	483.6	100.7	490.5	70.5	262.4	82.3	339.3	99
31577_at	418.2	318.7	142.5	183.1	148.4	307.3	101	57.8	136.3	158.4	185.2	76.9	120	134.4	186	115.3	294.3	277.1
31578_at	26.6	204.2	130.7	30.8	60.3	69	114.1	32.7	34.7	23.8	58.3	119.6	48.8	286.9	53	139.9	33.5	42.7
31579_at	151.7	273.7	160.9	200.6	230	117.7	142.3	106.1	196.3	575.3	167.5	134.6	166.1	178.9	153.5	326.8	1038.1	106.5
31580_at	204.5	236.3	182.6	118.5	34	24.5	16.7	28.8	64.7	151.1	54.2	27.2	138.3	33.5	111.2	50.5	30.2	62.4
31581_at	44.5	131.1	41.3	36	212	45.7	77.3	127.8	27.7	31.1	102.6	20.1	20.8	30.1	51.1	17.4	135.4	29.8
31582_at	116	99.4	74.7	103.6	68.4	176.1	135.4	72.1	129.8	37.5	54.9	63.4	55.3	59.1	77.5	26.1	401	56.9
31583_at	32468	47526.8	40524.6	32720.3	53988.3	49182.2	34906.1	54618.3	42918	65630.8	70916	49388.4	49389.9	66864.8	65740.5	40254.4	93342.4	56947.1
31584_at	77872.3	100339.4	63956.2	52032	84544.8	71279.3	50690.8	141342.5	43450.3	33347.9	71430.7	58256.9	54920.8	77318.4	51494.9	65242.5	65673.8	69019.4
31585_at	56.7	159.8	53.1	45.8	119.2	88.7	41.7	85.2	67.1	61.7	165.3	116	197.7	40.2	78.1	84.3	186.8	47.5
31586_f_at	389	380.8	336	206.4	81.1	171.7	246.7	148.7	117.1	115.7	303.3	332.1	169.3	380.1	44.5	188.7	80.4	519.5
31587_at	1631.7	940.8	1307.6	1062.3	1517.6	998.5	1497.5	801.3	1137.9	880.5	1150.2	700.1	1062.2	1066.3	1038	993.3	673.8	1167.1
31588_at	367.4	234.3	64	359.6	62.2	197.7	498.5	93.6	322.3	156.8	207.3	149.2	148.1	494.2	210.7	93.1	279.4	260.7
31589_at	46	506.1	416.8	122	286.3	48.2	123.3	98	40.7	113.3	307.7	302.8	176.7	33.6	355.9	404.6	720.5	125.6
31590_g_at	1878.5	1704.6	2379.6	2711.2	1641.9	2195.5	2728.1	2215.2	2984	1774.8	2651.2	2014.1	1726.2	2303.5	2497.9	1672.3	2440.7	2018.4
31591_s_at	29.6	39.7	35.2	21.7	29.2	29.2	20	32.2	23.8	41.1	13.9	24.4	40.8	48.2	69	18.9	86.1	21.1
31592_at	55.2	87.4	53.2	272.6	129.8	65.6	42	90	55.8	51.7	74.1	31.7	72.2	68.4	84.6	60.7	73.4	113.6
31593_at	179.8	471.6	143.7	193.1	201.5	187.3	221.1	158.5	67.9	147.4	206.2	163.3	135.5	167	157.7	212.2	273.1	123.1
31594_at	4093.6	3523.6	5035.1	3454	3307.3	2940.8	4201.8	3169.1	2864.5	2034.5	4156.1	2601.5	3674.4	2737.5	2900.9	3669.6	2273.5	3101.3
31595_at	123.3	183	165.3	155.9	99.1	169.2	215.2	107.1	126.7	150.6	175.6	111.3	165.7	86.6	268	106.8	131.8	187.2
31596_f_at	1746.6	1782.9	3632.9	3500.4	2907.1	3655	4670.6	1719.6	4724	3102.6	5147.5	3361.4	3994.4	4278.4	6578.7	5465.7	4090.3	6669.5
31597_r_at	1815.4	3760	5032	10535.8	11007.9	10854	15911.4	6544.8	648.6	774.7	12247.9	9032.8	7983	4445.7	659.8	7761.7	4729.4	7914
31598_s_at	40.5	93.2	243	277	170.5	108.9	95.6	101.7	130.9	44.1	550.7	172.6	108.5	723	169.6	130.4	852.4	227.8
31599_f_at	264.2	95.1	26.9	126.9	123.4	191.1	101.6	89	60.4	124.9	105.1	44	86.8	290.4	304.9	49.7	78.7	75.9
31600_s_at	1220	1921	1759.8	767.2	2538.1	1013.9	895.8	1700	1201.4	1656.1	871.3	1537.6	1298.6	1774.5	1106.7	1215.1	1902.3	1507.7
31601_s_at	298.5	107.4	420.8	251.4	480.8	121.1	77.2	224.9	167.3	86.7	84.9	317.7	215.7	474.3	124.2	269.2	59	74.7
31602_at	195.9	127.1	192.6	151.8	188	425.5	179.2	197.9	115.2	110	227.1	126	226.3	71.5	175.4	197.7	180.5	177
31603_at	295.4	92	56.6	90.3	188.7	130.2	47.7	94.7	143.3	41.4	38	65.2	65.8	55.6	108.5	213.9	58	21.6
31604_at	107	149.4	149.5	105.5	207.8	167.6	108.3	92.8	84	77	152.3	117.3	156.2	153.7	1878.4	75.3	277.1	153.8
31605_at	356.8	446	488.2	533.3	490.6	447.8	521.8	210.2	557	368.5	188.9	419	470.8	316.5	623.6	569	919.9	868.3
31606_at	46.5	123.9	140.3	59.9	185.6	48.2	26.3	165.5	135.4	81.9	32.8	149.8	15	209.5	270.7	341.2	188.4	100.9
31607_at	482	445.5	969.6	381.8	250.5	666.7	643.1	765.9	46	78.7	81.3	727.2	681	118.8	291.4	464.3	67.3	102.9
31608_g_at	13930.4	11419.8	20308.3	8838.3	15138.3	9728.7	11133	18264.9	2918.1	9149.7	18449.2	17601.8	14133.1	4161.3	4034.1	4600.2	3927	5515.4
31609_s_at	2726	2662.1	3392.2	2577.4	3922.3	2863.7	2193.4	2882.9	2652	2166.7	4369.8	5630.9	4886.6	10448.3	21789.1	8074.7	16325.7	3368.2
31610_at	431.6	125.7	89.4	84.6	108.5	102	115.5	125	524	263.1	130.9	69.3	200.2	65.3	555.5	86.1	166.7	223.8
31611_s_at	58.9	79.6	12.9	20.3	19.5	113.3	12.7	6.3	13.3	9.2	102.2	131.6	6.2	12.8	42.8	11.6	227	12.5
31612_at	71.5	88.7	64.2	30.7	18.9	83.3	31.8	67.7	22.9	14.6	74.8	25	15.1	56.4	58.9	36.3	54.7	26.4
31613_at	63.5	62.3	196.6	134.3	73.2	170.1	33.4	223	46.2	187	264.2	213.9	82.3	54.6	262.1	163.8	361.6	54.6
31614_at	432.2	476.5	366.2	219	67.7	133.1	24.3	89.3	173.9	179.3	142.5	120.1	66.2	57.4	55.8	158	457.1	35.3
31615_i_at	429.5	225.1	396.5	454.4	551.9	81.1	54	196.1	369.8	190.2	688.7	72.8	90.3	70.1	456.9	75.4	71.1	263.3
31616_r_at	38.9	100.1	62.2	209.5	33.5	28.7	20.6	25.3	172.6	46.2	94.3	104.8	66.2	30.3	243.6	151.3	188.2	91.2
31617_at	128.5	72.9	150	43	66.4	135	219.4	97.2	58.4	138.8	105.2	147.3	272.4	47.5	139.5	39.4	85.5	234.2
31618_at	228.9	41.4	222.7	296.2	50	60.5	27.7	41.1	48	128.1	142.8	159.2	255.6	33.3	10.7	87.9	286	61.5
31619_at	12.6	196.5	12.9	37.3	57.4	10.8	9	2.9	12.6	6.2	19.6	5	3.7	70.5	3.3	2.5	131.5	3.3
31620_at	974.5	431.3	210	292.4	277	170.5	1052.8	826.4	101.1	342.7	577.9	152.7	310.4	139.9	129.2	256.5	196	204.4
31621_s_at	683.9	1944	929.6	737.5	1523.8	943.9	795.7	596.2	320.4	614.1	1153.6	742.8	1280.4	1087.1	2857.1	2411.5	1586.1	1891.4
31622_f_at	12139.4	6605.2	5243.1	9217.4	5566.9	11606.5	10514.9	6683	2126	1854.1	11643.3	6495.2	7571.2	4814.2	4352.7	17673.1	7846.2	11097
31623_f_at	12669.4	6784.1	4792.6	11152	4231.9	15103.3	14507.7	6882.5	410.7	336.6	12441.6	7189.4	5465.2	5279.6	1000.2	24627.7	6518.9	12093.2
31624_at	446.4	163.1	149	140.1	164.8	83.3	435.9	125.6	107.7	76.7	190.8	101.5	100.3	125.6	143.1	121.4	151.7	132
31625_at	37.4	59.4	96.2	73.7	23.9	106.2	15.5	126.9	37.9	12.1	188.7	18.5	11.6	43.8	132.8	168.7	38.3	121.4
31626_i_at	965.2	1160.9	1233.6	767.3	2032.5	635.4	1793.3	1188.6	798.9	916.7	1063.2	1522.1	1829.6	1171.5	937.8	2098.1	1947.1	1540.7
31627_f_at	224.6	218.9	2335.6	201.9	374.4	933.1	759.3	1176.8	501.1	132.5	573.5	738.1	630.5	136.2	734.5	1195.7	388.2	796.6
31628_at	30	16.2	88.3	72.7	115.3	71.4	85	189.2	107.8	70.5	15.7	105.2	134.3	22.7	83.6	36.7	37.8	31.8
31629_at	185.5	155.3	105.5	154.1	61	39.1	254.5	132.6	248.9	157	221.8	74	154.6	121.5	211	209.4	286.2	162.9
31630_at	42.7	88.1	18.5	20.3	32.9	22.1	9	41.2	15.6	14.9	18.4	13.6	37.5	32.3	178.2	17.2	155.7	14.9
31631_f_at	100.6	75.3	62.3	47	77.5	282.4	285.5	227.3	31.7	43.3	213.3	136.1	50.6	137.6	315.1	95.6	450.9	229.6
31632_at	63.2	280.1	101.4	57	96.7	70	70.5	132.1	46.5	79.8	56.4	94.8	96.7	39.7	47	58.3	182.5	64.4
31633_g_at	167	981.7	584.8	617	826.2	713.8	1271.8	578.4	61.5	463.4	560.7	836.1	534.4	906.1	502.5	883.3	653.5	1022.5
31634_at	509.5	726.4	887.8	760.9	881.3	269.9	974.3	719.4	1060.3	932.7	984.9	635.4	1030.2	699.1	518.8	420.9	399.8	610
31635_g_at	321.6	346.2	124.9	495.7	124.3	350.1	415.8	112.9	509.9	114	303.1	120.7	121.6	891.4	410.8	149.7	163.8	77.9
31636_s_at	1127.9	1789	1800.5	1591.9	493.3	887.4	1989.6	438.1	2492.3	921.2	532.7	786.1	507.8	705.3	1320.7	866.2	492.2	1881.7
31637_s_at	5678.3	5121	16188.4	13243	19883.5	10136.2	7956.6	3348.3	6230.5	3411.3	5064.8	2584.4	3137.4	6585.3	12895	4771.1	11868.2	5044.8
31638_at	11029.6	20699.8	21302.3	8399.6	18497.7	11255.8	10355.9	16683.8	321	3174.8	21649.5	20372.5	18102.7	6175.8	5701.9	10836.5	9710.1	10659.1
31639_f_at	443.3	374.4	145.4	49.1	76.9	51.2	57.2	87.4	36	285.5	127.4	104	112.3	47.1	96.7	89.1	106.8	108
31640_r_at	360.7	511.2	475.5	208.3	596.9	333.1	440.8	328.6	284.4	189.8	467.6	493.1	443.1	503.6	302.7	177.2	430.6	355.2
31641_s_at	118.4	277.8	113.8	88.1	159	63.5	107.5	129.7	82.8	79.1	111.9	98.7	73	110.7	983.7	234.1	706.7	102.4
31642_at	68.5	45.1	294.8	70.1	60.7	118.8	137.2	32.2	100.5	236.4	10.3	22.9	146.3	23.7	281.2	68.1	24.8	19.3
31643_at	39.3	81.4	33.4	40.7	54.2	25.9	34.7	22.7	102.5	41	34.9	41.3	16.4	70.9	38.4	55.1	76.4	37.3
31644_at	212.9	480.7	305.4	167.8	391.5	178.4	400.9	143.8	77.3	118	173.2	132.7	136	117.7	156.2	133.1	125.3	106
31645_at	221.2	363.2	591.9	472.7	279.4	393.9	417	99	484.3	72.4	150.5	536.8	606.1	136.6	622.8	730.7	1094.8	186.5
31646_at	25.6	63.7	109.8	263.7	34.4	101.4	141.2	230.1	44.7	20.8	154.8	52.9	15.7	38.7	93.2	113	232.4	145.3
31647_at	53.9	222.6	86.3	44.8	34.7	57.3	36.9	94.8	70.5	73	139.5	60.1	81.3	45.9	51.7	76.8	81.5	76.7
31648_at	87.9	131.6	132.2	110.3	29.4	22.5	74.6	37.3	36.6	160.9	182.5	16.9	51.5	32.1	72.1	162.2	404.4	41.3
31649_at	36.3	124.4	57	28.3	52.6	117.1	41.9	54.4	29.3	75.4	66.9	40	42.7	32.8	104	20.2	166.4	21.5
31650_g_at	410.8	185.3	532.1	141.9	789.8	72.1	227.4	178.6	245	266.1	559.2	114.5	237.3	151.9	681	208.8	202.1	121.8
31651_at	26.6	88.9	15.2	26.5	112.8	47.1	113.2	132.5	29.3	11	17.7	32.4	16.6	191.3	25	63.4	21	14.6
31652_at	272.3	249	265	266.3	367.5	288.2	285	170.2	206.5	606.1	204.6	381.3	336.7	664.6	726.2	511	198.9	271.8
31653_at	308.7	483.7	209.9	41.6	70.9	145	184.8	73.2	167.4	193.7	158.9	164.6	113.2	166.2	173.5	161	296.1	172.6
31654_at	540.3	485.8	223.6	515.5	174.5	108.6	259.8	341.5	97.9	61.4	374.9	280.1	293	61.6	84	223.4	544.9	88.9
31655_at	228.2	476.6	506.8	757.3	555	448.9	341.6	62.5	440.4	490.5	802.4	394.1	689	404.2	947.8	1131.5	908.1	100.5
31656_at	7.2	13.6	53.4	5.1	79.3	16.9	77.3	12.1	9	11	15.9	15.3	6.5	18.5	5.7	90.3	148.3	6.7
31657_at	66	104.4	24	150.7	40.3	32.7	19	30.1	38.6	29.1	22.2	29.5	46.5	37.8	48	33.8	93.4	10.2
31658_at	87.2	112.9	88	88.9	74.7	67.7	165.5	45.2	54.7	90.8	78.6	75.7	80.2	121.7	73.6	77.8	325.8	89.4
31659_at	665.8	746.4	1234.2	864.2	449.4	609.5	513.2	964.9	336	394.9	692.7	888.3	637.9	639.9	784.1	965.2	1042.4	814.2
31660_at	115	200	97.9	85.9	141.1	79.9	125	85.6	89.3	117.5	79.3	106.8	86.7	123.1	156.3	91.4	131.4	113
31661_at	317.7	346.4	338.3	302.1	282	273.7	348.5	251.1	308.8	179.2	151.5	219.1	264.6	571.6	1099.8	218.9	375	974.3
31662_at	401.8	257.1	171.1	175	245.9	142.6	185.6	141.5	170.5	218.4	123.5	88.2	194.8	118.3	97.5	66.7	244.3	154.8
31663_at	342.4	1103.9	627.1	758	1004.5	627.4	506.7	1101.4	705	536.8	667.6	834.3	660.2	892.4	909.3	1070	1528.8	467.3
31664_at	97.1	91.6	116.2	59.4	45.7	32.1	58.4	68.5	45	30.4	83.9	55.5	66.7	78.2	84.3	87	71.9	42.2
31665_s_at	526.4	466.2	628.3	277.6	141.5	203.8	507.5	369.3	588.4	702.1	390	524.9	297.2	173.9	373.8	195.2	483.9	119.6
31666_f_at	8.1	43.3	89.9	32.2	16.2	10	15.4	15.4	15.4	21.4	29.5	15.8	31.2	105.8	23.2	25.5	30	14.1
31667_r_at	961.9	1641.7	1969.3	753.3	1911.5	801	1501.4	880	519.3	1350.2	2361.7	1580.5	355.2	1016.4	2156.3	382.7	1828.3	488.3
31668_f_at	237.1	2293	2333.6	2337.1	1075.1	833.2	2667.3	1236.9	1226.3	955.2	443.9	1495.1	1684.4	1278	684	699.2	1167.8	621.3
31669_s_at	910.5	734.2	831.4	533.6	941.9	595.5	919.9	857.8	483.7	473.6	703.7	1004.6	628.4	1024.8	1175.4	1122.1	908.5	368.5
31670_s_at	552	608.2	590.5	646.4	590.3	543.9	645.7	438.2	872.3	539.5	355.7	544.8	347.7	577.2	808.5	726.6	476.6	1111.9
31671_at	248.9	1121.2	1584.8	2549.1	1787.3	1725.9	1084.4	1687.5	779.2	1649.4	2207.4	996.8	2235.6	1548.9	4410.4	1432.7	1678	1957.6
31672_g_at	590.4	950.8	555.5	1284.5	262.3	1964.4	670.6	914.7	1501.3	1650.5	932.3	990.1	921.4	1626.4	2167.8	1340.6	1263.1	1248
31673_s_at	3318.6	3287	3977.9	3064.6	4322.7	4574.9	3488.7	4136	3289	5164.5	4453.9	3689	4383	3093.5	2709.7	2537.7	2570.6	2682.3
31674_s_at	109.2	183.9	176.4	60.8	119.6	187.1	93.8	146.4	73.7	79.6	189.4	153.4	92.5	87.6	191.9	135	58.8	123.7
31675_s_at	76.9	136.3	211.2	472.3	247.5	316.9	506	217.4	335.9	247.4	201.3	322.4	199.5	959.3	668	806.3	630.9	1311.9
31676_at	95	34.7	39.2	20.3	34.8	81.3	45.3	15.5	70.9	45.7	59.3	30	58.3	34.1	27.4	21.2	53.4	27.4
31677_at	172.9	55.9	90.3	255.6	79.3	47.2	56.2	68.4	40.3	83.9	50.2	258.4	306.1	228.5	50.2	300.3	340.7	42
31678_at	46.3	290.7	108.8	33.1	133.7	125.4	12.6	23.5	91.4	31.5	362.1	40.3	56.1	21.3	179	34.6	29.2	39.3
31679_at	34.7	35	43.7	68.5	67.6	102	139.9	57.4	174.9	18.9	72.5	27.6	26.2	235.5	128.8	138.2	184.1	108.2
31680_at	1784	1272.3	1082.7	925.7	899.3	985.3	1312.5	927.2	3647.6	1782	1046.8	1414.9	1950.2	3218.4	2296.3	1954.9	2741.9	2114.7
31681_at	1643.9	1232.6	2009.8	1814.4	689.7	1048	1614.9	1665.7	1592.1	1009.9	1837.7	1079.1	1794.2	1438.9	1993.8	1003.5	1414.8	783.3
31682_s_at	173	162.3	474.8	372.9	88.9	88.8	199.7	362	151.8	220.8	261.3	638.1	304.9	629.4	3142	1011	713.6	1200.8
31683_at	282	376.8	72	222.6	328.7	231.9	261.2	215.5	253.6	141.2	217.1	192.8	174.3	196.5	162.9	187	82.9	201
31684_at	316.2	105.5	271.1	311.6	158.6	204.5	226.2	191.6	286.9	132.6	135.1	169.6	208	285.6	1842.6	655.6	2012.6	949
31685_at	601.2	1493.8	668.3	772.9	487.6	762.8	751.5	477.2	1449.3	464.7	1324.8	968.6	694	298.4	428	1573.1	350.2	654.3
31686_at	22.2	170	37.6	116.7	49.7	65.4	100.5	17.2	49	144.7	52.6	44.4	15.3	57.1	56.2	58.1	165.3	294
31687_f_at	164024.7	141043.4	11697.4	40294.9	192934.2	59800.8	68823.8	185940.7	9779.7	4379.2	223124.9	49093.1	158046.6	33916.5	18020.9	10465.7	87995.7	12592.1
31688_at	881.2	244.4	1832.6	951.7	829.1	853.5	1070.1	724.8	1028.6	875.9	731.5	814.8	1196	129	164.6	681.2	899.5	995.6
31689_at	30.9	86.5	263.6	303.1	259	180	237.7	261.7	67.1	67.2	277.2	292.8	360.2	202.5	400	249.9	176.7	486.9
31690_at	872.9	1060.9	2025.9	627.8	1645.5	1123.9	1259.6	1944	86.6	1238	2669.1	1885.8	1384.8	1911.5	1193.7	2272.8	1858	2505.2
31691_g_at	782.8	1243	1491.9	816.4	1215.4	1005.6	1374.3	1366.3	338.8	1099.2	1408.7	1997.9	1033.2	1472.4	1009.2	1629.6	1121.1	2006.3
31692_at	1750.2	2959.3	807.7	1617	770.5	2533.6	1345.4	1070.8	715.8	902.3	1578.6	1052.6	689.5	4469.8	4097.7	1757.8	2557.9	9697.4
31693_f_at	228.9	470.7	266.1	219.1	1773.9	1157.5	210.3	320.5	895.4	222.7	794	258.6	933.5	242.8	225.7	223.3	705.6	613.3
31694_at	721.4	1253.7	3265	1955	3614.1	1475.8	1908.6	1447.1	999.4	1326.1	2138.4	1808.6	2235	968.8	1830.9	987.1	1614.3	1285
31695_g_at	486.5	975.6	865.9	798.7	807.7	935.2	587.9	836.6	275.6	378.2	1059.9	1041.7	513.3	604.1	811.3	488.3	591.9	307.9
31696_at	61.2	136.5	89.5	31.9	112.6	71.5	54.1	108.7	35.8	33	68.9	106.6	106.8	110	53.1	47.5	138.7	121.8
31697_s_at	62109.9	51011.6	40164.2	33016.2	63389.3	39725.8	38201.1	60774.7	30086.3	34095.3	50225.1	41393.3	48291.6	40005.9	34428.7	74896.7	42862.7	48206.8
31698_at	76.8	106.2	142.6	94	158.5	72.9	137.9	164.7	80.9	77.7	116.6	81.7	118.6	117.3	78.7	101.1	105.9	161.3
31699_at	1254.7	807.2	1400.9	809	770.9	808.8	1414.8	714.8	796.5	1341.9	973.8	698.8	711.1	415.5	824.1	791.1	1017.4	936.2
31700_at	3402.5	3295.9	3232.8	2656.8	2834.4	1888.3	3080.8	2267.3	2043.6	2435.6	3024.4	2938	2806.4	2580	3644.5	2064.6	3138.5	2231.9
31701_r_at	1401.3	410	923.9	1087.8	1322.3	817.9	556.4	1292.9	991.4	572.1	463	1773.5	1090.4	1627.6	245.5	1529.6	1033.5	2552.8
31702_at	40	68	66.8	24.5	25	55	22.4	31.4	42.1	85	31	29.8	27.6	48.3	31.5	93.2	83.1	59.6
31703_at	88.9	180.7	107.6	19.5	24.7	24.5	27.2	32.2	10.3	121.7	127	124.1	72.5	113.6	232.7	22.4	40.7	39
31704_at	82.7	101.7	140.7	96.8	111.1	54.7	85.5	92.6	41.3	51.8	147.9	100.1	148	205.9	207.1	94.7	258.4	111.2
31705_at	130	144.1	195.6	98.5	184.3	146.3	146.5	271.7	153.3	75.3	133.4	116	120.3	182.8	221.1	124.5	185.9	217
31706_at	91.5	111.3	38.1	29.1	24.3	49.7	16.8	38.4	216.6	54.8	116.9	26.2	35.7	29.8	31.2	15.3	46.6	16.5
31707_at	308.4	89.7	54.6	25.4	317.1	46.1	217.6	47.3	99.8	149.9	266.7	354.6	35.7	213.3	182	61.2	158.9	194.5
31708_at	67673.7	75969.7	43277.3	50841.6	65924.9	53393.8	48252.4	81581.3	49634.3	50698.3	57021.9	43989.2	46510.6	79634.6	61124.8	57602.2	77558.8	66397.9
31709_at	405.6	387	421.1	419.6	281.9	377.4	314.3	201.9	399	265.8	318.5	310.7	432.8	335.7	280.5	294.9	342.3	351.4
31710_at	87.4	72.5	80.4	461.8	65.6	113.9	78.7	29.4	237.9	200.5	159.8	99.2	63.4	65.1	170.3	44.5	232.7	198.8
31711_at	84	64.6	99.5	52.2	135.7	69.7	134.7	100.7	57	53.6	106.6	75.5	108.7	62	44.4	135.7	99.6	54.8
31712_at	47.6	354.3	285.3	409.1	337	78.3	122.7	275.8	267.7	77.4	282.4	401.8	134.9	234.9	123.2	463.9	845.1	189
31713_s_at	140.9	235.6	110.4	190.1	91.5	108.8	83.2	188	52.1	107.6	92.9	109.9	84.8	71.2	425.6	98.1	187.6	112.5
31714_at	220.6	28.1	45.6	80.7	28.7	124.4	9.6	25.6	73.1	7.9	37.7	56.7	70.4	103.8	74.8	70.7	129.7	15.4
31715_at	777.5	973.4	425.1	919.7	532.6	879.5	381.8	1132	1180.4	994.8	704.5	940.1	300.2	1677.3	1173.1	1683.4	1305.1	839.9
31716_at	261.2	352.1	219.8	280.3	192.1	175.1	389	306	229.4	221	217.6	170.1	341.9	229.7	504.6	276.8	286.3	294.1
31717_at	63.1	63.1	45.7	24.2	43.6	62.7	49.7	58.1	38.9	41.4	55.6	46.5	49.4	60.2	148	52.9	81	29.8
31718_at	66.2	155.2	21	29.8	62.7	116	124.2	55.1	13.2	91.9	92.9	78.2	61.5	54.7	106.7	11.7	248.8	68.3
31719_at	4071.7	2756.6	1698	3483.2	3208.6	4707.8	1657.9	3665.1	6530.9	3200.8	2918.9	4933.7	4195.5	4953.8	7815.9	10960.7	6532.5	6711.3
31720_s_at	1673.8	1258.9	2129.4	2016.1	2571.4	3306.7	959.7	2796.7	1247.9	1898.4	4557	7176.3	3659	2616.6	6127.6	7197.1	5954.2	4384.6
31721_at	139.6	91	37.1	38.1	14.5	44	10.3	125.4	22.7	27.6	23.1	22.9	15.1	75.3	158.8	42.3	192.9	40
31722_at	7571.6	8815.8	6808.6	8412	11114.7	13598.8	6367.5	11748.6	6730.8	8462.7	10995	14275.6	8086.1	60114.9	52221.2	39463.6	83320.5	43445.4
31723_at	147.4	68.4	30.9	106.1	118.6	126.8	35.2	55.1	29.2	25.4	54.1	24	137.2	59.9	87.4	38.5	46.4	53.1
31724_at	2002.8	1352.4	1005.1	1764.8	1400.4	1157	1649.2	1195.2	1354.6	1294.7	1960.2	1192.7	1320.8	1845	1041.8	1935.8	1336.7	1319.4
31725_s_at	53.6	92.5	29.3	23.8	38.5	65.6	18.9	31.4	55.4	57.3	32.3	28.8	44.7	65.4	30.3	30.8	32.1	39.9
31726_at	25.2	35.5	71.4	35	36.6	55.4	27.7	120.1	14.6	35	48.7	15.9	57.5	88.3	32.2	38	116.3	80.3
31727_at	832.6	331.6	1011.3	515.5	751.7	627.3	546	423.8	728.2	706	902.2	632.4	892.9	51.7	1228.8	479.9	776.5	341.8
31728_at	157.9	268.4	216.5	386.2	953.3	159.4	159.9	670.7	95.4	227	594.6	341.7	212.3	337.3	803	146.5	750.3	721.6
31729_at	102.3	186.9	162.4	10	39.5	25.8	98.2	157.6	28.9	19.7	137.3	95.6	22.5	9.8	22.6	11	62.9	55.1
31730_at	45.2	178.4	63.7	177.4	54.2	87.1	19.4	201.3	88.6	31.6	71.7	68.4	24.6	67.9	100.2	67.5	175.5	39.5
31731_at	118.8	149.9	144.1	94.7	100.5	124.4	104.4	132.6	149.8	104.6	92.9	107.9	119.6	69.2	345.5	158.9	109.9	226.4
31732_at	77.5	57.6	37.1	17.8	43.1	86	71.8	173.6	202.8	53.2	12.5	114.5	93	376	252.7	59.7	84.5	22.7
31733_at	99.8	57.5	107.1	424.8	79.1	151.3	202.1	333.6	266.8	79.3	151.7	78.2	272.4	80.1	162.7	244.4	136.4	67.2
31734_at	475.9	517.6	705.7	792.2	586.2	539.5	755	1017.2	605.6	457.1	610.5	639.5	800.4	710.6	673.1	549.8	273.9	729.8
31735_at	17	157.8	39	32.8	58.8	47.7	142.8	43.5	85.4	93.3	51.7	188.2	143.4	183.8	129.2	46.6	168.1	37.3
31736_at	851.6	661.8	547.1	895.3	432.7	1056.7	684.9	468.1	2116	1185.9	554.5	409.6	670.1	1192.8	802.5	1336.3	541	1037.9
31737_at	177852	250267.4	172028.2	112088.1	205439.4	156013.7	119797.1	304535.5	146687.3	141531.1	258657.8	149633.4	161769.4	179911.1	155284.4	168493.7	203921.5	195194.4
31738_at	182.1	157.4	130.2	203.9	250	110.3	202.2	134.5	476.7	181.5	231.9	140.1	136.5	79.7	200.7	128.9	322.3	138.7
31739_at	352.2	571	458.2	207.2	399.6	155.5	269.2	1096.7	261.2	340.6	1371.7	300	295.8	245.5	305.8	339.6	365.1	388.3
31740_s_at	1290.3	1628.6	1983.7	2083.6	782.8	416.2	2944.4	1026.6	2109.9	1631.8	622.5	756.8	1617.9	962.5	1424.2	539.3	781.5	2696.2
31741_at	53.6	65.8	401.3	325.8	288.3	65.9	123.5	63.3	282.4	336.9	211.8	237.6	169.4	63.7	157.4	286.5	143.8	400
31742_at	62.7	169.6	97.8	58.1	81.9	59	58.3	68.2	67.4	92.2	62.5	59.5	88.2	56	217.2	72.8	126.2	76
31743_at	71.4	90.5	84.1	145.1	201.7	220.7	254	99.6	300.4	217.3	140.2	141	47.7	104.2	136.4	151.2	198.8	293.6
31744_at	75.6	165.8	105.1	26.8	34	151.7	218.5	18.3	302.6	115.2	52.5	12.6	34.8	33.2	29	60.2	225.4	24.3
31745_at	2972.2	3126.2	3539.6	3500.6	3502	2170.8	3462.9	2572.7	2387.4	2179.3	3091.3	2904.9	3473	2188	3595.9	3338.4	1760	2813.8
31746_at	62.2	267.5	204.7	322.6	196.8	127.6	205.5	56.7	77.3	149.3	66.4	180.2	45.9	157.4	239.1	33.8	117.1	199.5
31747_g_at	109.6	87.8	128.9	66.9	102.9	137.2	324.5	279.9	82.1	287.1	93.1	79	284.7	54.5	260.5	878	683.5	551.6
31748_at	79	165.2	190.1	88.8	121	94.6	148.2	87.1	77.4	223.6	202.6	117.8	172	117	173.6	140.8	188.8	141.7
31749_f_at	185	203.7	223.4	132	111	1287.7	117.7	1336.2	186	117	213.1	416.8	175.5	1171.4	633.5	277.1	140	1680.6
31750_at	142.5	89.8	162.3	107.7	83.1	108.6	47.7	49.3	174.2	41.5	92	95	84.6	132.5	285.4	72.4	103.3	353.6
31751_f_at	36.4	165.8	111.6	56.1	25	91.3	18.8	37.9	103.9	13.7	35.9	82.7	21.1	56.7	46.7	53.6	25.4	20.1
31752_at	119.5	74.7	53.1	67.4	38.8	32	147.2	21.7	65.6	67.2	31.7	74.4	51.8	66.6	26	70.6	108.8	44.3
31753_at	101.8	94.1	104.2	78.2	56	200.5	46.3	67.8	68.2	101.8	63.2	61.5	80.3	103	125	108.4	138.7	151.9
31754_at	99.6	69.1	132.3	27.3	17.7	73.7	39.1	49.6	8.4	12.7	34.9	79	74.4	38.5	23.5	39.2	113.9	32
31755_at	231.3	549.1	226.9	329.9	412.2	347	289.2	686.1	70.8	86	450.8	181.5	469.1	339.7	432.7	178.8	872.6	197.9
31756_at	43.9	209.8	13.9	154.3	154.7	29.5	170	170.3	215.9	63.3	27.2	7.3	171.3	205.8	75.8	109.4	14.2	107.8
31757_at	95.4	130.3	83.7	81.6	166.7	73	88.3	86.6	51.7	51.9	56.7	78.1	72.9	31.1	59.9	51.6	111.2	42.9
31758_at	58.5	222.9	44.8	407.2	453.8	135.2	176.4	35.6	149.2	51.9	105.2	59.1	240.8	425.7	394.3	91.7	115.9	234.8
31759_at	1398.6	370.4	1550.5	1114.1	1630	859.4	1479	1634	1284.2	446.7	1941.3	977.1	1281.4	849.9	437.7	1920	1402.2	811.1
31760_at	34.8	163	59.2	39.8	57.7	78.5	41.1	149.5	48.3	32.6	48.7	89.2	58.9	47.1	103.1	57.4	126	41.3
31761_at	52.4	82	195.8	39.4	72.2	70.9	37.6	548.3	24.1	59.5	51	94.7	57.9	123.7	68.5	58.5	98	47.2
31762_at	37.9	101.4	111.6	109.5	59.4	65.6	28.3	63.9	51.2	28.8	48.3	45.2	72	39.7	118.2	63.5	118.1	25.6
31763_at	263.3	126.2	55	65.4	73.1	354.9	31.2	160.7	192	244.1	291.5	90.2	81.8	123.1	51.9	53.6	314.5	103.2
31764_at	14.9	97.6	26.9	113	25.3	113.1	20.7	39.9	25.8	16.3	32.8	104	63.9	19.4	105	154.4	184.6	6.6
31765_at	37.9	44.2	175.5	3.8	6.6	34.6	16.4	120.6	16.9	19.4	31.7	17.1	16.5	33.2	205.7	47.3	18.7	22.7
31766_s_at	111.4	117.3	146.7	171.5	225	105.1	96.4	116.3	403.7	106	224.2	97.3	174.4	331.6	121.1	195.9	180.7	77.8
31767_at	49.9	129.6	40.4	37	41.3	121.9	24.6	65.4	22.1	20.9	57.5	186.7	57.4	60.2	120.9	25.7	210.9	17.2
31768_at	242.3	73.1	76.4	187.6	20.1	77.4	89.3	129.5	37.4	125.1	134.6	50.1	55.3	34	217.1	108.3	314.3	50.8
31769_at	108.9	119.6	97.6	85.5	47.8	48.3	57.2	78.4	47.3	64.8	75.1	73	109.4	75.3	137.4	60.1	96.6	77.7
31770_at	94.9	237.6	36.5	18.2	221.9	44.7	49	58.1	193.1	44	47.4	57.3	55.7	47.5	204.4	68.5	80.3	69.2
31771_at	125.8	316	202	95.8	153.6	207.4	141.5	205.9	82.8	245.9	204.2	180.2	195.5	268.9	136.4	230.5	180.6	164.9
31772_at	208.5	290.1	277.3	207.3	242.4	223.4	238.7	243.5	547.6	144.3	207.1	188.7	224.2	190.1	161.6	214.5	201	99.2
31773_at	23.3	309.6	68.7	9	52.6	221.4	16	340.2	534.5	44.4	22.4	509.6	225.7	498.4	798.8	161.2	68.9	365.9
31774_at	41.3	30.1	18.2	16.4	33.7	66.7	11.5	9.5	37.7	26.4	86.5	15.5	8.8	9.8	45.3	11.8	44.1	17.1
31775_at	1508.4	1134.8	1592.8	981.3	1107.5	1274.5	937.1	991.8	1116	717.1	769.1	1144.5	874	1028.7	1376	1115.2	1289.5	1529.3
31776_at	433.9	609	330.6	479.8	435.5	284.8	169.4	259.4	306.9	255.5	280.7	414.1	440.8	243.6	625.2	406.8	617	248
31777_at	760.7	720.7	665.1	343.2	903.2	364.3	445.5	433.6	414	395.7	769.8	516.7	913.8	829.2	1249.9	647.3	905.8	395.9
31778_at	261.2	213.4	243.1	72.4	228.1	504.2	195.7	252.8	498.3	218.2	212.1	291.7	257.4	262.4	226.9	249.5	151.2	337.5
31779_s_at	73.3	115.1	91.1	133.3	597.9	93.9	225.4	45.2	40.3	75.6	132.2	90.1	72	82.1	268.7	85.3	74.2	76
31780_f_at	595.6	662.6	799.6	836.4	887.8	634.4	477.8	590.6	434.9	509.4	598.6	718	891	266.7	392.3	595.2	551	753.5
31781_at	117.8	60.5	66.2	36.9	44	84.5	54.8	38.6	40.9	16.7	46.8	95.7	30.6	51.2	70.8	183.1	47.4	69.3
31782_at	379	52.9	289.9	120.8	280.9	94.6	161.2	42.1	37	148.7	271.7	124.7	273.2	106.8	241.9	249.9	291.1	266.9
31783_at	64.5	128.2	115.1	183.4	55.8	52.2	51.9	55.3	37.6	36.7	258.4	81.2	114.5	52.6	378.8	121.1	221.3	311.2
31784_at	107.9	208.3	142.7	104.4	135.1	140.4	113.9	139	80.4	86.6	143.3	96.4	132.7	187.2	261.2	129.9	127	167.2
31785_f_at	148.9	746	565.2	284.6	150	602.8	698.6	468.2	754.9	191.4	472.6	269.2	508.4	172.4	230.9	148.8	566.9	160.7
31905_at	214.8	250.2	132.1	135.4	142.9	116.5	146	152.9	227.5	188.6	147.1	208	133.1	225.5	236.6	117.3	133.3	92
31906_at	3413.6	4540.2	3323.4	3521.7	5430.1	3519.6	4927.5	4748.6	6188.6	4040.3	2702.4	4752.9	4322.2	3986.6	3743.1	4689.4	3894.4	5730.7
31907_at	24425.3	31177.9	19839	23795.1	40895.4	31130.4	28201.9	40105.3	11729.5	15749.8	36374.6	26783.8	24168.8	44450.9	27101.6	29007.5	49411.5	33512.5
31908_at	97.4	306.9	265.9	141	147.2	137.2	591.4	167.3	232.9	68.7	113.5	568.9	286.7	651.1	490.8	605.1	198	135.1
31909_at	452	498.1	366.9	467.6	430.5	343.3	347.4	188.1	674.4	610.6	191.4	345.3	300.3	708.8	637.1	317.1	291.3	369.7
31910_at	267.2	169.7	209.2	274.6	202.6	97.6	113.4	103	49.6	37.2	32.6	245.9	147	24.3	54.5	91	229.8	208.9
31911_at	594	813.2	694.6	342.3	581.7	559.7	893.4	910.7	522.7	495.5	284.1	439.5	676.5	712.1	394.5	968.3	1042.4	762.8
31912_at	267.8	287.9	171	92.7	196.2	115.1	115	113.2	186.6	307.9	207.7	181.7	112.7	113.6	75.8	216.8	127.3	186.4
31913_at	92.5	92.4	61.8	49.9	65.7	83	57.8	66	68.1	48.5	45.8	91.1	56.1	98.1	94	169.2	218.4	84.5
31914_at	22.3	131.5	42.4	15.8	35.7	46.1	51.4	22.1	52.8	27.7	92.5	33	27.8	66.8	93.3	27.4	45.9	35.5
31915_at	295.3	361.1	605.1	653.3	458.8	180.4	540.4	566.8	354.3	215.3	153.2	527.3	366.5	322.9	585.6	397.9	110.5	1006.4
31916_at	37.2	354.7	168.7	283.6	66.3	258.3	341.1	323.5	223.1	250.8	178.9	244.5	212.7	302.7	399.6	70	82.7	127
31917_at	483.2	308.2	451	216	395.8	328.1	247.8	109.6	361.1	311.6	502.5	482.1	486.5	675.6	421.5	388.8	585	126.7
31918_at	126.1	368.8	571.2	237.1	459	312.3	188.8	147	498.6	571.8	502.5	505	364	611.4	461.8	661.5	714.9	946.2
31919_at	106.3	54.4	228.8	100.5	49.5	258.5	176	204.7	129.8	156.1	179	24.2	39.5	17.4	299.5	145.7	119.9	93.6
31920_at	47.8	106.4	146.2	59.9	53.3	167.7	69.5	32.9	77.3	176.6	57.2	165.6	36.1	105.5	375.2	246	289.8	281.3
31921_at	1359.4	899.4	1591.9	1211.3	1078.8	1539.4	1015.5	1249.2	1851.9	1350.5	1470.1	1758	1304.4	1639.1	1702	1279.5	1641.3	1568
31922_i_at	327.7	46.7	267.3	384.5	252	107.4	371.9	193.5	161.2	71.3	60.5	158.1	397.4	97.1	626.2	421	269	75.7
31923_f_at	538.5	403.3	419.2	462	152.2	255.3	384.8	230.9	419.7	460.5	117.9	317.2	438.3	449.6	509.1	332.4	359.4	428.3
31924_at	358.8	120.7	200.4	300.8	184.1	80	76.6	51.6	123.5	39.8	113.6	130.5	144.8	81.3	70.3	135.7	111.3	161.2
31925_s_at	65.4	207.9	75.5	140.2	51.3	59.3	38.1	92.6	290.4	95.2	58.5	81.1	99.9	69.5	69.7	59.6	82.6	54.8
31926_at	21.4	48.9	13.1	122.7	7.4	15.7	19.2	81.1	14.3	57.6	122	120.5	16.1	14.5	134.3	36.9	36.7	11.3
31927_s_at	1240	2144.6	2007.1	1002.1	1937	1032	1104.7	1038.7	372.6	458.2	2333.7	3176.5	1119.2	1907.3	1021.5	1927.8	2701.4	2413.1
31928_at	63.3	79.9	155.9	56.4	134.2	209.5	35	283.9	229.3	44.8	191.2	225.6	65.2	75.7	379.2	123.9	90.5	179.7
31929_at	77.7	265	48.6	71.8	50.8	44.9	48.7	52.7	56.1	210.5	81.2	47.7	68	64.3	217.7	318.2	73.7	52
31930_f_at	1167	934.3	1211.3	1002.6	1070.7	720.8	1488	790.4	1264.9	1241.8	1028.1	974.9	1036.2	1137.8	1299.7	913.3	1157.8	878.7
31931_f_at	884.5	747.6	771	832.4	611	462.2	581.1	549.5	718.8	703.9	487.8	475	575.3	588.1	969.7	669.2	813.1	139.4
31932_f_at	6384.3	7086	4684.5	5675.8	8502	6416.3	8819.2	8758.9	1925.7	3375.7	3706.5	6641.2	4710.6	9392.7	5712.1	5901.6	5867.3	10459.5
31933_r_at	114.8	272.4	198.8	240.4	277.8	184	183	208.2	116.6	167.3	201.3	144	215.8	289.7	183.5	174.8	333	286.9
31934_at	108.8	62.9	195.3	73.8	41.4	81.6	58.5	70.2	181.2	37.6	233.1	97.8	25.5	18.7	137.5	7	179.1	108.5
31935_s_at	2029.1	1899.8	1852.8	1229.6	1783.7	1576.6	1768.4	1427	1775.5	1967.1	2171.6	1822.4	2052	2056.5	3177.1	1576.7	2365.8	2185.9
31936_s_at	4321.8	3640.6	3173.7	4861.8	3709.4	4688.2	3444.1	3908.8	7681.4	7072.1	5005.9	4499.3	2609.9	3476.7	3121.3	2789.9	3183.7	2849
31937_at	460.5	136.5	354.8	180	85.8	63.3	94.3	64.8	54.9	128.3	69.5	356.1	101.3	90.9	340.3	56	306.5	100
31938_g_at	258.7	94	121.1	222.4	59.3	206.6	161.5	32.7	233.4	16.7	284.1	250.7	42.3	49.4	57.1	94.3	346.8	246.4
31939_at	15	25.6	7.6	15.4	89.7	11.2	6.5	20.7	16.7	7.3	24.1	13.3	9.1	18	14.3	11.4	9.7	14.2
31940_s_at	220.4	172.5	521.5	128.3	168.3	355.8	118.7	299	186.3	265.2	202.8	126.1	272	296.9	275.8	107	317.6	383.1
31941_s_at	254.5	129.4	191	187.3	22.1	50.8	106.2	31.7	14.9	161.3	32.8	110.2	154.2	61.2	88.7	56.6	175.3	153
31942_at	570.1	202.9	312.3	684.6	472.2	726.9	826.4	428.1	728.2	320.2	149.3	668.4	853.5	580	887.4	572.6	576.2	482.5
31943_g_at	581.1	443.4	521.1	425.8	681	629.5	830.4	450.6	255.7	456.4	906.1	1042.3	486.3	710.7	877.3	472.3	610.3	526.5
31944_at	1072.9	1021.8	1071.1	1792.9	1045.6	1825.5	1855.6	1361.9	1929.4	2175.8	1238.2	1583.9	1421	1781.2	2038.7	1098.4	1885.7	1177.8
31945_s_at	24.4	245.1	139.2	163	123	64.4	126.6	109.3	167.4	11.7	43.5	18.3	21.5	29.6	132.8	171	90.7	244.1
31946_s_at	71.8	320.9	128.8	130.9	86.9	75.1	53.3	104.4	109.2	62.4	93.2	88.5	58.8	96.9	171.3	101.5	92.8	74.5
31947_r_at	18705.7	20103.1	21975.3	13487.6	20115.6	12068.2	19750.9	12153	8913.3	9577.8	21790.1	15954.6	17140.8	13552.3	17727.3	19318.7	10166.9	17837.8
31948_at	332.5	899.8	413	601.4	625.3	745.6	161.6	917.5	526.2	554.2	343.6	317	328.4	534.9	871.1	504.4	738.6	527.5
31949_at	21.7	87.5	89	17.1	24	35.4	9.3	47.5	69.5	30	18.1	41	36.3	62.4	76	118.3	259.6	119.7
31950_at	5797.1	6299.7	4272.3	8382	4306.8	7920.2	6843.8	6521.1	19176.7	7935.2	4323.7	7221.3	7239	11122.6	11558.2	14007.9	7421.2	8505.3
31951_s_at	3262.3	3231.9	5088.5	5515.6	4789.1	7478.5	5841.1	4705.3	6991	8930.9	9519.7	7556.3	5553.6	8504	14195.3	10667.1	7289.3	7288.8
31952_at	43338.6	49165.9	30160.3	29487	49766.2	41146.4	33694.4	50806.3	43815.3	56029.5	37278.6	40857.1	38337.4	77630.1	48904.7	41478.1	54096.6	64282.4
31953_f_at	139.5	413.8	140.6	90.1	243.4	89.1	105.2	225	77.4	147.4	273.9	48.5	220	69.2	40	164	50.1	55.7
31954_f_at	179	105.5	58.6	70.4	89.2	91	209.7	206.3	54.9	116.6	40.2	42.6	16.3	23	130.6	51.1	59	44.1
31955_at	26361.7	30103.3	18112.5	12680.6	24861.7	21378.9	17565.2	28011.3	3218.9	3042.4	23197.5	15470.9	15043.1	43260.4	39010.8	21978.3	73555.7	27462.4
31956_f_at	121827	146783.9	84726.3	82420.4	116554	96084.5	76723.1	128803.8	10182.1	13761.1	123619	85559.9	86450.2	136428.2	114797.9	90531.6	153419.8	126682.9
31957_r_at	118531	151882.9	100019.7	79866.6	128750	117569	80190.3	149371.6	19087.9	18936.4	189832.8	96555	112943	135945.1	124366.6	97170.3	258261.2	137609.8
31958_i_at	62.2	143.8	58.9	59.2	65.9	93	53.2	142.5	97.2	316.6	161.5	32.9	54.5	90.8	30	334.5	107.8	86.9
31959_at	36.9	44.5	335.1	136.5	46.6	67.1	30.5	230.8	51.9	35.9	32.6	28.2	27.3	40.9	40.5	113.9	88.3	190.5
31960_f_at	74.4	365.3	42.6	181.2	105.7	62.2	238.7	48.8	71.6	90.3	43.4	58.2	90.7	32.8	125.4	45.5	212.8	247.3
31961_r_at	403	617.6	87	319.7	707.4	208.7	845.1	355.1	421.3	267.8	489.3	371.9	581.8	376.2	433.8	362.1	383	491.6
31962_at	147566.7	206474.8	123805.3	104180.9	164843.4	137364.1	103903.9	211128.4	207429.8	180821.9	182988	112339	125190.2	171166	152835	143117	211188.7	156738
31963_at	51.2	472.3	110.2	109.7	87.8	79	171.6	145.8	54.4	39.5	187.3	50.2	48.5	76.8	103.6	119.6	300.4	286.5
31964_at	50.3	67.9	68.6	60.2	45.7	91.5	73	152	197.5	108.1	44.8	71.8	20.4	44	338.5	48.7	380.9	22.9
31965_at	691.9	250.9	202.3	250.1	234.5	216.8	152.9	139.4	466.8	115.6	181.1	153.1	168.7	250.6	827.4	380.3	100.6	180.1
31966_at	9.4	43.7	26.6	27.6	28.5	19.7	10.9	133.7	28.1	17.7	91	8.6	38.3	12	11.4	7.4	18	23
31967_at	144	326.9	157.9	310.6	396.2	139.6	570.4	108.4	498.6	258.5	640.9	326.8	286	109.6	118.4	121.8	679.1	169.5
31968_at	280.3	224.2	79.9	34	43.1	32.9	94.1	62.8	25	163.3	71.6	124.5	47.9	33.5	95.8	34.5	78.1	57.5
31969_i_at	185.7	48.5	31.2	99.4	72.2	68.3	160	105.8	208.7	76.8	356.2	188.8	73.9	27.8	33.3	100.6	165.5	24.3
31970_r_at	28.1	180.9	79.6	21.1	70.5	239.7	13.2	141.2	89	50.7	15.7	11.3	21.6	189.5	70.7	27.4	105.8	118.3
31971_at	251.6	105.8	178.6	125.6	159.7	85.1	119.8	91.1	103.4	130.6	104	110	173.2	169.5	100	80.7	178.4	208.9
31972_at	67.6	64.4	22.3	26.1	262.1	65.9	50.6	17.9	21.1	27.2	28.4	22.7	62.9	145.7	45.8	13.9	82.3	38.9
31973_at	514.1	147.9	535.4	269.8	238.8	82.7	342.8	150.6	186.7	115.5	248.4	172.8	343.8	79.2	231.4	104.5	271.3	131.4
31974_at	254.8	274	237.1	204.6	305.1	302.3	225.5	287.8	282.4	176.6	255.1	277.9	226.2	284.4	344.7	271.9	331.5	272.3
31975_at	1807.2	1752.7	1272.6	950.5	876.9	1322.6	1248.3	855.4	1500.8	1286.9	1055.7	691.2	1214.5	2374.1	1956.3	1589.3	2016.8	1531.1
31976_at	318	391.1	314.1	39.2	247.2	105.4	257.1	262.1	371	240.1	301.5	162.8	193.6	185.1	169.6	76.8	267.8	174.4
31977_at	541	720.2	388	755	752.9	233.7	221.4	1220.2	195	261	814.4	254.3	857.9	266	699.7	299.5	505.5	317.4
31978_at	332.4	529.1	187.1	28.3	177.1	113.5	231.1	129.9	393.1	159.9	159.1	438.4	435.6	219.1	234.3	447.7	49.6	176.6
31979_at	614.2	392.1	199.1	302	223.1	161.7	277.8	196.6	500.8	341.7	488.6	325.2	214.4	1446	330.4	637.3	614.9	554.8
31980_at	264.1	273.5	261.7	194.5	244.8	159.6	124.5	191.9	132.2	90	224.5	176.8	232.6	134.8	160	165.7	155.5	191.4
31981_at	148.8	197.8	96.2	100	91.1	108.8	101.3	104.2	95.8	89.5	113.6	87.3	117.5	113.9	102.8	93.9	109.6	135.2
31982_at	481.7	1194.3	960.3	1282	300.9	1700.6	670.3	326.4	449.9	404.4	358.5	650.7	341.5	518.7	551.5	641.5	148.5	639
31983_at	129.1	193	102.2	78.8	54.4	119.3	46.4	96.7	32.3	60.3	440.9	143.1	98.6	267.4	292.7	73.7	310.2	327.6
31984_at	22.6	90.3	64.9	13.7	184.9	159.7	23.3	38.4	188.7	122.4	24.4	42.4	21.8	42.3	21.6	135	21.3	191.7
31985_at	102.8	139.6	74.3	147.3	60.7	33.7	54.2	117.9	41.4	246.6	107.5	114.9	48.5	225.1	279.3	287.1	189.3	458.2
31986_at	60.8	46.7	88.9	80.4	162.8	84.3	160.1	96	226.3	83.9	59.9	36.5	53.1	85.4	187.6	119.6	22.9	37.1
31987_at	129.4	133.1	297.5	152.6	119	43.6	84.7	80.7	125.9	50.1	89.8	53	96.7	142.9	311.2	194.1	168.1	106.5
31988_at	221.5	217.4	463.2	113.4	90.8	282.7	132	226.1	29.1	51.3	169.5	476.8	106.3	134.8	56.2	62.6	41.7	226.6
31989_s_at	28.8	96	44.8	41.1	170.9	77.7	112.5	136.7	22.7	32.3	51.1	114.4	29.1	68.3	58.9	26.9	132.5	16.3
31990_at	110.1	281.6	196.6	550.2	202.9	225.5	202.6	158	953.4	106	204.9	176.5	193.8	517.4	343.1	328.5	186.1	277.6
31991_at	2949.4	2333.1	2086.1	2522.1	2434.8	1663.3	1936.3	2309.9	1975.4	1830.3	2070.7	2164.9	2034.9	2424.5	1504.8	1597.1	1851	2280.1
31992_f_at	63.3	86.9	30.1	24.8	45.5	72.6	73.2	32.5	79.5	29.8	31.3	60	83.4	389.9	76.2	133.3	81.4	114.4
31993_f_at	3404.6	2194.6	1840.8	2587.6	2194.6	1744.1	2553.5	2864.6	3115.7	1756.3	1678.5	1559	2156	2605	2814	2826.7	2101.3	2818.4
31994_at	29.5	87.4	19.6	38.9	24.7	55.4	40.8	49.9	31.6	9.9	37.2	19.8	15.8	26.6	23.5	32.7	27.6	46.8
31995_g_at	145.3	252.1	145.6	121.7	174.6	138.7	106	230.5	160.1	77.7	95.9	124.4	103.9	80.1	129.4	100.2	193.2	147.8
31996_at	377.3	592.4	537.5	552.2	356.2	557.1	375.1	102.2	724.3	520.9	672.5	524.8	173.4	193	187.9	241	535.1	399.9
31997_at	275.9	158.4	158.2	66.6	330.1	135.1	91.2	96.1	267.6	42	511.5	75.7	425.4	363.3	587.6	275.3	128.9	479.5
31998_at	52.8	153.5	200.5	268.6	57.4	150.3	130.4	176.6	293.5	24	299.6	276.4	123.7	169.7	297.1	172.5	283.1	83.9
31999_at	714.3	225.8	579.9	370.1	249.1	287.7	393.3	81.7	474.5	250.8	335.9	177.1	484.1	262	916.9	295.4	193.7	66.5
32000_g_at	2059.3	1975.5	2979.6	2826.4	1752	1649	3512.4	1707.5	2248.2	1725.9	2232.3	2130.6	1906.4	2199.2	2110	2167	2159.9	1809
32001_s_at	1152.8	713.1	927.5	790.4	687.7	479.9	805.4	596.5	911.8	1141.2	626.6	843.6	909.5	570.8	462	2245.7	659.8	1277.9
32002_at	1086.5	1277	783.4	1306.4	1160.6	407.3	1064.6	399.1	986.3	523.8	548.4	285.4	745.7	385.7	694.6	1061.8	511.2	1844.1
32003_at	129.4	132.2	233.1	448.2	202.8	211.6	591.6	657.5	522.9	264.6	828.2	383	640	487	860.2	665.5	671.9	474.5
32004_s_at	4345.9	2930.8	4853	3227.5	3944.7	2679	4830.4	4458	877.2	2463.2	5628.9	4161.6	4650.2	3505.7	4702.2	4158.6	4793	4296.3
32005_at	40.7	67.2	180	139.1	72.8	44.2	216.6	181.1	34.7	134.8	143.1	121.5	271.7	56.9	287.3	132.8	310.4	206.2
32006_r_at	338.3	76.4	163.5	505	205.8	141	371.3	271.3	207.8	154.9	194.4	272.5	86.3	82.7	99	356	546.1	240.7
32007_at	2203.4	1545.1	1697.7	2554.6	1869.9	1173.4	3032.5	1417.4	2350.8	1584	1876.8	1425.8	2169.2	1077.1	2755.3	1639.8	1622.5	2361.1
32008_at	23.4	79.3	62.7	47.9	35.2	22.3	11.3	18.3	111.5	13.8	10.3	14.6	129	18	24.8	12.2	310.5	16.9
32009_at	147.2	96.9	262.8	716.3	162.3	182.7	103.6	199.9	136.7	173.7	186.6	125.1	185.4	155	252.3	28.9	166.7	232.1
32010_at	3659.6	1815.1	2440.8	1867.9	838.5	1160.1	2818.2	1612.6	2511.9	3553.7	2206.3	1477.1	1681	1364.4	3370.2	1463.1	841.3	995
32011_g_at	727.6	276.7	467.2	340.9	198.6	213.9	923.7	180.6	289.5	476	283.8	409.6	718.8	685.1	519	137.3	284.6	825
32012_at	440.2	396.4	179.8	71.5	113.3	99.3	127.4	51.6	43.8	210.8	134.6	472.1	169.7	806	568.6	119	205.5	401.2
32013_at	392	196.9	272.1	85.5	228.7	542.1	42.9	390.1	167.4	72.5	58.5	620.9	235.3	42.2	189.2	317.6	383.4	653.5
32014_at	16.2	73.6	22.4	24.5	12.8	22.9	20.2	31.4	67.1	14.7	35	27.5	22.6	14.9	74.2	20.4	53.3	189.5
32015_at	65.2	101.8	454.1	131.3	88	60.3	89.5	374.5	66.4	364.2	36.6	456.1	88.8	100.2	105.2	212.5	317.2	41.3
32016_at	393	442.1	357.9	337.6	322.4	977.2	989.7	359.1	214.3	405.2	488.9	912.9	282.5	1109.8	1110.5	1274.1	526.8	407.1
32017_at	252.2	515.6	202.1	300	215.3	35.7	154.1	229.4	88.1	51.9	167.7	175.3	259.5	193.1	233.3	127.8	268.5	250.9
32018_at	9.8	68.3	7.7	103.2	8	28.2	78.4	97.6	12.1	25.7	19.7	11.4	21.6	93.4	110.9	88.1	18.4	16.9
32019_at	177.3	149.5	226.6	276.7	220.9	216.7	234.1	217.1	378.4	289.7	288.6	312	167.2	164.7	349.7	88.5	302.4	34.5
32020_at	14.9	71.6	11.8	9.3	9.2	13.6	22.7	11.1	106.5	16.8	15	16.3	11.9	78	6.1	21.5	50.7	10.5
32021_at	1471.9	979.9	833	818.5	401.1	630.6	755.2	840.4	1134	1385.3	220.1	612.1	447.7	1392.8	1002.3	727.1	858.4	823.1
32022_at	91.6	113.4	159	65.8	103.4	104.4	23.5	31.9	29.3	8.1	203.3	92.1	187.3	303.8	186.3	186.5	72.3	284.4
32023_at	14.6	105.2	40.3	60.4	52.3	62.6	20.4	15.4	16.3	218.3	33.1	22.7	60.4	78.2	46.8	30	293.6	9.4
32024_at	8.7	114	98.5	100.6	121.6	83.1	100.1	39	13	33.5	112	15.7	16	156.9	197.8	13.2	88.8	22.2
32383_at	53.1	89.1	179	61.7	161.1	72.6	61.9	59.1	214.4	26.5	22.6	99.2	38.9	21.4	31.4	13.7	45.3	74.2
32384_g_at	58.6	94.9	51.4	30.5	105.5	67.6	74.4	81.9	59.6	76.8	81	74.5	67.1	42.8	69.8	48.4	93.1	103.7
32385_at	124	106.4	176.5	361.5	420.2	285.9	283.4	225.4	253.6	130.2	116.4	64.4	139.3	450	432.8	162.7	452.5	240.4
32386_at	328.6	300.3	468.7	257.7	230.9	163.4	275.4	103.3	227.9	269.4	333.9	334.8	202.9	413.5	198.1	166.7	207.3	291.9
32387_at	102.9	139.6	119.5	32.9	117.5	63.2	150.7	36.6	77.4	106.4	249.7	468.6	98.6	100.8	698.6	386.5	171.6	910.5
32388_at	168.4	50.5	98.9	104.4	183.7	56.9	41.9	195.6	107.5	171	86.4	28.8	17.3	39.8	371.7	111.9	259.6	36.4
32389_at	150	657.7	485.1	507.7	385.2	432.2	590.7	38.8	177.7	440.4	198.5	1242.5	653	1430.9	2542.9	390.1	640.8	454.7
32390_at	125.2	116.4	99.2	71.7	62.7	75.6	77.9	223.6	214.1	55.3	94.9	82.8	78.2	81.8	104	46.1	144.1	53.7
32391_g_at	565.4	468.6	297.4	333.7	289.6	254	283.5	150.3	352.8	109.6	131.6	356.1	364.5	70.3	500	246.8	816.1	392.1
32392_s_at	39.5	77.7	38.5	52.9	13.6	22.4	35.9	18.1	68.1	21.8	44	11.9	17.4	15.3	45	12.9	34.5	12
32393_s_at	2762.9	2257.5	575.7	223.9	349.5	742.1	485.8	509.1	3116.5	808.5	280.8	511	534	1288.9	646.7	1148.8	249.8	1236.1
32394_s_at	26640.2	28566.8	15908.2	24228.7	28394.8	24140.7	23527.2	27345.5	684.4	535.6	8247.6	18391.8	14156	25950.2	23417.4	16851.3	22885.4	23145.6
32395_r_at	39144.5	45895.1	20630.1	33298.3	41543.5	40814.6	30216.1	60128.4	4552.6	2391.6	22884.6	23593.4	21621.8	56560.8	53685.5	26707.1	87397.9	38262.3
32396_f_at	654	854.6	901.5	251.2	633.2	846.3	284.3	408.4	889.8	924.2	1051.1	1041.8	523.5	626.8	850.3	608.9	826.2	473.2
32397_r_at	396.6	1059.8	702.7	331.5	774	664.5	588.9	404.7	776.5	490.8	320.9	756.3	592.5	615.2	608.8	981.7	564.2	233.2
32398_s_at	189.3	164	38.2	125.5	32.9	64.6	53.4	45.6	67.3	21.4	59.3	199.9	181.2	80.4	50.9	92	47.3	127.8
32399_at	43.2	80.3	264	39.7	116.1	96	45.3	49.8	116.3	43.7	48.2	46.5	114.7	318.7	16.8	61.2	29.4	23.5
32400_at	1151.2	378	880.6	425.7	789	669.4	836	837.3	753.2	589.6	893.5	148.2	598	171.8	465	526.4	680.2	892.9
32401_at	989.1	1420.8	1306	1110.2	768.1	669.6	724.2	850	685.3	946	1169	830.5	1149.7	881.8	1249.9	1046.9	1307.4	858.4
32402_s_at	133	133.8	197.9	145.1	456.2	495.8	161.5	110.1	214.6	125.2	948.5	327.8	265.9	885.3	837.4	402.3	244	280.9
32403_at	67.8	57.3	55.2	45	53.6	60.9	18.2	95.2	163.7	70.6	28.3	109.6	218.8	68.8	95.6	211.4	122	25.4
32404_at	219	179.4	109.6	42.3	68.2	27.8	163	177.1	40.6	35	108.8	142.2	92	238.9	420.7	350.1	223.9	187.8
32405_at	1916.6	1142.1	997.8	538.1	638.8	432	527.8	452.5	1979.8	1091.3	623.3	1691.1	588.6	595.3	1106.3	757.8	479.2	882.4
32406_at	587.9	264.1	124.9	525	48.2	337.4	261.1	247.3	203.1	209.6	345.3	164.8	259.2	417	241	126.9	253.1	169.3
32407_f_at	2067.3	1800.2	2370.4	2617.5	1960.7	1777.6	2433.6	2469.9	1224	1628.4	2802.4	1135.6	2150.3	1992.7	1756.2	2190.5	2903.7	1898.7
32408_s_at	2928.8	3035.6	2423.7	2825.2	2079.9	3337.3	3461.5	2366.9	1559	1141.3	2384.3	2898.2	1471.9	6297.7	5177.6	4098.4	4871	6010.5
32409_at	116.6	104.7	145.9	171.7	153	82.6	101	46.5	219.1	180.7	263.5	162.1	243.1	146	201.5	46.9	250.9	98.6
32410_at	776.3	1031.1	1563.3	1293	972.1	1387.4	1695.4	1278.2	2265	1549.4	1469.8	1658.8	1288.5	3080.4	6228.9	5010.9	6424.5	16652.7
32411_at	31.7	199.7	104.2	44.7	37.5	14.9	258.7	220.1	24.3	219	24.2	164.5	37.3	37.8	28.6	51.1	58.7	343.2
32412_at	84016.4	67619.4	71400.5	50879.5	86831.4	65920.6	55583.2	66681.4	75130.4	96136.7	103576.5	56620.1	59374	103653.9	86131.1	72551.5	165101.1	83663
32413_at	208.4	105.5	250.7	272.2	314	137.7	36.3	199	144.6	104.6	207.2	65.5	88.7	71.8	183.3	17.9	198.7	43
32414_at	80.4	314	260	124.8	22.1	18.2	133.5	44	78.7	75.5	19.1	26.8	109.6	118.1	54.4	36	82.6	28.9
32415_at	29.8	91.9	69.5	13.1	37.3	166.4	16.6	201.9	240.9	225.8	41.7	141.4	34.9	14.9	239.5	9.6	391.3	70.8
32416_at	612.8	119.5	182.4	66.1	302.4	140.3	290.2	76	48.9	68.3	407.1	152.9	76.8	67.4	71.5	66.8	99.6	81
32417_at	202.1	57.9	140.6	283.6	269.8	336.4	36.5	283.1	57.8	186.2	287.8	245	34.9	44	214.2	22.3	227.5	42.8
32418_at	550.5	261.4	554.7	69.8	422.8	156.6	188.2	345.8	288.5	169.8	579.5	389.6	412.2	87.2	169.2	153.8	590.8	96
32419_at	233.5	103.5	58	55.4	201.2	160.3	95.5	254	85.4	185.5	98.7	65.5	79.5	308	340.7	322.1	245.3	448.3
32420_at	369.5	673	456.8	350.9	385.2	207.2	454.3	90.6	478.6	239.8	79.7	369.5	329	498.4	419.3	105.4	546	443.2
32421_at	17.8	84.1	17	22.2	7.5	7.4	21	98.4	8.7	19.9	13.5	22.5	20.4	29.2	201.4	13.1	36.8	4.3
32422_at	209.5	1134.5	332.4	297.9	338.7	325.8	242.4	321	230.3	146.6	313.1	678.3	458.2	251.3	203.5	285.1	334.5	218.6
32423_at	1386.8	1875.1	1619.4	907	565.5	591.5	706.5	1152.4	819.3	861.9	973.6	1240.9	1281.7	332.1	1185.4	663.3	1021.1	556.9
32424_at	438.3	240.1	305.3	269.2	296.9	139.6	169.7	203	117.5	107	191.2	152.7	147.9	184.3	129.6	184.4	522.7	557.9
32425_at	847.1	614.7	677.9	422	737.9	1194.5	769.3	640	472.6	392	592.9	926.2	208.4	613.4	727	814.4	363.3	822.4
32426_f_at	311.7	284	134.4	353.7	192.2	304.1	315	393.8	309.1	266.6	227.8	155.5	213.1	381	302.2	253.1	446.5	227.1
32427_at	323.9	243.7	250.6	118.3	161.5	279	74.8	429	100	119.8	89.9	75.7	67.1	167	91	158.4	396.7	74.3
32428_at	194.1	330.7	224.4	76.6	115.4	143.7	317.4	99.1	194.3	221	538.2	101.3	140.9	136.4	63.7	163.5	137.2	329.2
32429_f_at	293.7	286	393.1	271.6	299.2	296.5	104	234.3	366.8	194	36.4	389.9	190.7	220.6	302	188.2	203.7	342.5
32430_at	494.5	428.4	800.5	388.6	444	389.4	479.2	394.2	409.7	285.9	265.7	398.1	359.4	339.1	465.3	771.6	777.5	986.9
32431_at	560.6	983.3	520.9	415.9	549	215.9	541.2	709.1	634.8	402.9	537.7	394	520.3	285.4	534.4	225.4	1020.8	503.4
32432_f_at	19087.1	20801.2	17914.2	16646.6	28977.9	25334.3	23968	26610.3	27596.1	23561.7	25657.5	23553.1	22633.7	47102.1	36087.4	32826.1	60212.6	37704.5
32433_at	5244.1	4734.6	2857.3	4419.4	5267.6	4918.9	5974.4	3418.4	2152.5	1556	1907.3	3978.5	3155	8398.5	5613.7	4825	3925.1	7186.8
32434_at	1954.6	1308.1	1375.4	2594.3	1642.8	2192.3	1243.7	1972.9	9191.7	960	883.6	2267.2	1807.4	6423.4	5871.4	1370.2	3465.5	1768.1
32435_at	52073.8	63457.8	36617	35328.3	57039.7	46132.7	44687.3	61763.8	21292.2	40895.9	43042.6	37244.1	36129.9	81592	61015.2	54177.5	86389.3	57759.4
32436_at	58301.4	66387	46440.7	46038	70835.6	63783	44475.8	79064.3	57238.5	68493.1	58641.1	53397.9	47167	87462.5	64267.5	64951.3	76441.9	93201.9
32437_at	55021.7	58882.6	51122.8	39293.2	66890.3	49496.7	50276.3	72433.6	4402	12413.4	80406	53106.4	56383.3	73796.5	72016.5	47722.7	128596.7	77251.5
32438_at	121357.2	143302.1	91229.8	79513.5	126962.3	85600	94368.4	150617.1	149359.5	82722.3	92251.4	93041.5	88398.5	140462.4	123248.9	104616.7	146600.9	130314.3
32439_at	588.7	299.6	68.3	322.1	257.6	236	269.1	158.3	337.4	161	81.8	181.4	340.5	377.6	311.6	91.7	264.7	319.9
32440_at	35536.5	34703.3	19176.8	25911.2	36981.3	28277.1	25990	40498.9	8162.7	8863.3	20963.7	23422.3	26993.7	47925.6	57215.3	43065.5	63033.5	52050.9
32441_at	257.2	178.3	116.9	54.4	256.9	392.4	224.1	61.6	73.6	305	315.1	178.1	178.3	203.8	158.3	106	277.6	483.7
32442_at	291.5	48.3	179.2	51.6	148.5	120.4	251	180.5	333.2	166.7	44.5	190.9	64.5	657.3	602.5	42.4	108	65.3
32443_at	566.3	713.8	589.4	907.9	309	426.9	387.9	321.9	767.7	306.3	429.2	574.8	509.4	526.9	633.5	305.6	774.1	507.6
32444_at	2539.5	1796.1	1269.9	902.6	1644.4	1709.9	697.7	3337.7	3694.3	2064.1	1236.9	1358.2	1551	1332.3	1806.3	1530.5	2117.9	1758
32445_at	433.4	317.8	671.7	585.6	97.3	286.2	480.4	222.5	143.7	340.4	64.2	356.3	347	704	932.9	431.3	703.9	663.1
32446_at	41.7	101.7	56.3	35.7	352.1	46.5	102.7	193.5	30.8	170.7	42.5	43.7	37.1	37.3	132.9	49.6	98.6	62.5
32447_at	383.1	964.8	501.2	380.3	918.9	145	455.5	747.9	714.1	211	1435	266.2	971.9	243.5	649	278.4	437.8	342.6
32448_at	196.3	126.8	140.8	55.4	105.2	190.2	121.2	91.3	136.8	68	120.4	89.6	127.4	141.6	102.1	121.5	116.6	256
32449_at	96.1	216.6	279.6	110	81.5	111.8	61.4	79.2	73	62.1	79.4	81.4	92.5	353.3	52.1	77.8	125.1	78.7
32450_at	177.7	223.4	210.2	353	372.6	154.3	391.4	270.1	457.4	130.4	348.7	592.9	180.5	381	77.8	386.3	51.5	424.2
32451_at	477.7	122.6	156.6	43.3	202	120.8	84	43.3	146.8	92	39.4	40	87	165.6	146.9	41.9	81.3	30.9
32452_at	1142.1	860.4	648.5	845	606.5	842	1278.3	1338.1	516.5	281	837.5	728.5	1360.7	1113.5	1054.4	1099.9	1251.5	1060.4
32453_at	96.8	110.5	91	110.8	138.7	101.1	76.2	88.8	98.5	124.8	147.5	101.8	133.6	164.3	117.4	50.9	157.9	119.7
32454_at	338.3	170.6	149.2	149.8	83.9	79.7	192.2	16.3	618.9	153.3	53.9	162.9	28.2	508.5	478.1	414.6	396.4	574.7
32455_s_at	683.6	769.3	424.9	509.5	901.2	503.8	641.4	731.7	156.7	269	593.5	511.3	451.1	638.1	427.4	959.8	107.3	306.3
32456_s_at	573.4	462.6	300.3	67.4	161.4	197.4	161	443.6	336.5	248.6	157.3	114.4	379	200.3	620.9	599.8	326.6	146.9
32457_f_at	142.2	398.4	385.6	143.7	159.9	354.2	119.1	294.8	514.1	136.3	104.2	397	298.7	430.9	690.2	312.5	111.6	108.2
32458_f_at	934.7	1570	985.3	1167.7	215.7	471.6	228.1	254.4	1373.3	655.9	146.1	780.2	687.9	141.4	756.6	598.6	130.8	274.8
32459_at	168.2	220.8	216.9	193.1	220.1	191.4	173.5	168.2	190.3	113.5	138.9	112.2	163.3	154.9	348.2	100.3	128.1	124.4
32460_at	868.8	762	365	393.3	566.8	504	511.8	131.7	315.6	360.9	738	450.9	621.2	469	609.5	591.5	466	385.8
32461_f_at	70.1	253.5	149.4	140.6	83.2	34.5	72.5	115.5	95	113.2	46.4	92.4	122.1	299.6	188.6	281	67.2	229.2
32462_s_at	53.6	105.4	243.2	47.9	76.2	47.3	151.1	58	29.2	51.6	45.9	83.8	39.9	312.3	120.5	46.4	53.1	189.2
32463_at	141.7	133.8	172	128.6	115.9	132.8	164.9	127.4	128.3	116.5	105	155.2	163.4	107.2	131.4	96.1	164.4	160.4
32464_at	195.9	213.9	257.8	294.5	156.9	164.5	135.2	173.7	86.5	442.4	149.4	247.2	125.2	671.2	168.3	317.5	206.9	452.3
32465_at	441.2	118.1	500.1	127.4	257.4	102.1	266.5	222.2	423.3	549.6	165.5	187.6	434.5	337.1	140.3	522.7	167.3	75.1
32466_at	130175.4	154363.8	101766.7	83721.8	115955.2	100710.9	83070.1	155696.3	89597.8	89687.6	135021	81814	99350.6	115317	125539.1	102021.9	178783.3	134242.4
32467_at	465.7	175.5	97.4	145.4	116.6	204.6	103.7	65.2	522.4	261.1	294.3	224.3	93.7	214.8	263	310.6	130.3	98.2
32468_f_at	1467.9	1606.5	1167.2	1573.2	429.6	1483.5	1097.6	1473.1	581.5	2547.2	1542.1	1702.4	1852.3	1370.6	1733.8	660.4	1278.8	452.2
32469_at	176.6	292.1	67.8	33.9	24.5	133.7	114	119.6	57.4	64.1	110.9	45.5	53.1	44.9	201.3	10.9	228.8	28.6
32470_at	47.9	66.1	21.7	18.1	44.9	28.3	20.8	9	39	29	12.6	24.7	14.5	10.8	11.5	17.7	25.7	22.3
32471_at	31.7	34.4	84.3	16.4	127.5	114.3	39.5	18.8	229.8	102.4	25.7	169.9	162.1	138.2	39.3	28.8	27	122.6
32472_at	176.5	217.7	153.1	79.8	436.3	107.1	238	446.6	258.7	70.5	110.4	132.3	122.5	163.6	609.8	267.5	349.9	104.5
32473_at	326.1	152.4	67.3	75.5	31.7	65.7	36.7	181.9	28.3	247.1	72.9	62.7	20.9	44.6	77	65	97.3	16
32474_at	1949.6	1430	1700.7	1448.4	1533	1512.1	1015.5	988.4	1055.4	864.1	1028.6	1098.9	1636.7	1702	2219.2	1011.5	1202.8	1987.3
32475_at	238.4	459.8	181	119.8	45.9	230.7	109.7	194.6	246.8	74.8	111.2	152.4	63	203.4	164.9	298.8	315.5	45.4
32476_at	21.9	44.3	12.8	51.6	18.2	34.5	7.8	21.6	9.2	19.6	105	30.1	12.9	21.2	22.4	34.1	55.6	33.6
32477_at	109.1	531.4	82.2	126.9	280.6	247.2	182.8	256.2	197.2	96	59.9	111	88.7	405	100.9	230	634.2	445.8
32478_f_at	1765.9	967.4	1150.6	1501	866	1106.7	920.8	1201.9	703.4	637.5	889.8	748.7	1236.5	2272.8	1405.9	978.4	1555.5	1189.9
32479_at	76.3	321.3	94.8	176.7	164.1	60.9	37.5	73.2	66.5	68.1	89	94.4	86.1	112.5	304.2	88.9	167.6	67.7
32480_at	431.2	132.3	162.5	103.1	114.5	87.7	329.1	118	128.3	282.7	290.5	97.8	110.3	117.8	1183	484.2	193.1	790
32481_at	347.8	137	95	79.7	35.5	106.7	120.8	67.3	100.6	64.1	69.3	121.5	51.7	162.3	333.4	217	187	90.9
32482_at	1052.2	699.3	1030.9	534.5	600.3	775.6	808.8	941.1	554.2	120.1	928.5	218.3	229.2	171.6	271.9	457.5	371.8	126.3
32483_at	101.1	194.8	146.5	166.9	151.4	109	95	95.3	381.2	107.7	142.7	461.8	122	68.8	590.3	301.3	94.6	62.3
32484_at	791.3	1603.9	121.4	864.5	822.7	547.5	203.6	420.6	967.5	561.3	445.5	427	702.7	699.9	499.3	866	943.6	840.2
32485_at	146161.9	189730.1	145390	94703.4	144995	115279.1	96494.2	212200.5	128594.6	118861.6	188529.5	120988	113300.3	101254.2	100292.3	132247.8	107823.8	78079
32486_at	1201.6	790.3	1188.6	789.2	1371.9	901	1010.6	553.7	1195.3	830.1	996.1	1595.1	1343	629.4	482.2	681.1	266.1	718.2
32487_s_at	31705.5	38826.1	28049.6	28064.5	49951.9	39083.4	40719.3	47044.4	4557.6	8809.9	35575.4	30650.6	31539.3	52730.1	49140.7	31431.2	58153.3	38768.2
32488_at	4618.8	2116.4	3032.6	16461.3	6344.1	19035.4	1471.2	13078.6	56957.4	3244.3	15541.2	18323.3	7308.4	59340.4	62583.1	58114.3	53159.7	44214.7
32489_at	157.1	111.8	43.2	18.4	216.9	47.8	259.9	226.9	179.6	175.1	183.3	69.3	163.3	26	47.1	28.9	33.9	79.8
32490_at	462.5	383.2	269.4	294.2	563.3	281.3	359.4	484.3	357.1	255.8	686.5	427.4	471.1	399.5	900.3	99.2	710.2	77.6
32491_at	160.9	175.6	66.3	43.5	56.6	201.5	232	224.4	171	194.2	444.7	56.3	353.8	389.2	373.8	401.5	215.6	169.4
32492_g_at	598	837.8	453.2	449.4	779.1	863.7	473	547.5	681.6	381.6	587.2	405.4	770.7	492.4	249.4	657	244.3	584
32493_at	100.5	145.5	436.4	285	368.2	99.2	524.9	131.8	40.3	161.2	128.1	344.4	129.5	274.8	488.2	513	67.5	236.3
32494_at	59.3	163.8	41.6	63.4	83.5	106	103.9	44.5	75.3	72.9	174.1	81.3	178.9	78.6	39.2	101.7	139	171.6
32495_at	560.4	325.6	885.3	861.8	1456	1092.3	304.6	1550.3	1284.6	523.8	2390.6	1505.2	949.3	167.7	167.2	132.7	306.1	414.9
32496_at	196.3	99.7	397.5	157	102.6	480.5	314.2	434.8	99	170.7	247.7	194	86.3	57.2	218.4	268.5	79.8	198.7
32497_s_at	347.5	294.7	320.6	1099.4	344.6	482.2	258.8	41	1227.3	495	1099	430.7	1010.7	499.3	1277.2	750.8	348.9	1580.8
32498_at	1802.9	2869.7	3145.9	2078.6	3159.2	2903.7	1962.1	613.6	2790.3	1732.8	3259.1	2989.8	4214.2	2544.8	3071.8	2881	2199.5	3046
32499_at	286.9	340.1	306.4	285	397.3	224.2	236.8	194	266.5	223.8	187.7	280.9	280.6	225.5	192	388.7	337.7	638.7
32500_at	131.2	54.7	86.1	89.7	111.2	96.7	96.4	168.2	112.2	80.6	184.5	20.8	98.5	267.6	144.3	109.3	238.6	237.5
32501_at	23.1	30.6	18.5	14.8	18.3	31.9	20.2	29.8	50.4	11.9	22.1	11.8	21.7	24.5	28.2	77.3	32.2	26.7
32981_at	101.6	172.1	147	76	137.6	115.3	157.1	139.1	77.5	62.8	95	108.5	207.8	87.9	125.7	87.5	97.7	101.1
32982_at	153.9	22.6	6.3	98.1	157.2	74.5	78.3	20.4	6.8	16.2	119	9.8	70.8	143.2	20.6	56	326.6	15.2
32983_at	441.8	412.6	239.9	729.5	388.6	178.5	565.8	209.9	111.2	95.8	224	331.9	548.3	586.7	255.6	211.4	253.3	1349.8
32984_s_at	80.8	228.5	153.1	99	85.4	78.7	87.8	81.7	178.6	125.5	105.4	66.6	117.8	128.6	146.2	132.3	63.1	278.5
32985_at	104.7	35.8	79.5	80.3	87	6.1	33.3	118.5	33.4	8.2	118	59.6	82.2	21.9	159.9	14.8	207.9	159.4
32986_s_at	114.9	187.5	527.3	223.4	743.1	331.3	249.9	218.1	428.7	128.2	275.2	263.1	330.9	487.4	739	256.6	1248.2	585.1
32987_at	199.8	390.9	105.3	216.3	126.7	321.9	217.1	225	240.2	299.1	85.9	72	197.8	421.6	78.1	96	830.2	285.2
32988_at	1292.9	201.4	366.4	1488.6	966.2	716.7	407.5	1893.5	490.1	200.5	789.8	398.7	1426.8	1061	2163.4	145.7	987.4	658.2
32989_at	90.3	66.7	75.6	95.5	130.6	56.6	75.6	83.2	53	53.9	99.1	112.2	44.8	75.6	107	101.9	116.2	93.3
32990_at	1099.9	1072.2	609.2	953.9	313.2	395	694.1	1153.1	1316.1	673.2	733.7	995.4	845.3	465	1434.3	895.4	568.5	1393.8
32991_f_at	844.3	991	877.2	500.6	293.7	169.6	664.6	824.7	483.2	413.6	295.6	164.5	815.7	730.6	828.1	695.5	752.2	1375.7
32992_at	14.2	64.4	18.6	95	56.5	110.5	67.7	118.9	121.5	36.9	37.2	105.4	86.6	50.3	35.3	88.9	21.7	100.3
32993_s_at	174.9	290.7	286.5	121.4	196.7	137.6	522.4	194.9	117	146.7	153	191	167.5	204.8	227	224.4	138.4	252.7
32994_at	66.6	337.4	395.1	510.3	261	469.7	356.6	510	422.6	204.2	419.5	348.9	491.6	89.9	517.8	355.8	1087	160.6
32995_at	51.8	143.3	195.7	206.9	405.8	44.6	49.4	103.5	330.7	182	233.3	379.4	250.3	147.7	92.6	252.5	185.5	136.3
32996_g_at	2051.9	1893.3	2654.5	1473.3	1373.9	1833.9	1966.6	1534.5	1404.1	1268.5	2729.2	2700.5	2142	1659.5	1021.2	1853.2	1680	1002.8
32997_at	103.8	73	96.1	38.2	42.2	25.5	29.8	51	216.9	28.9	20.8	130.1	231.5	41.1	34.2	52.7	66.5	83.4
32998_at	1719.5	624.2	1249.4	971.6	1380.8	902.6	1829.1	481.9	947.5	839.3	1432.4	983.2	983	1282.1	1504.5	1462.3	883.2	1136.7
32999_at	329.4	182.4	170.5	198.9	214.4	53.3	62.7	248.8	89.2	107.7	69.9	149.6	48.6	307.1	76.6	193.8	79.4	139.6
33000_at	22.4	23.7	24.1	107	14.9	26.3	30	37.9	26.5	10.9	22.5	27.7	29	30.6	18.6	15.1	55.4	127.9
33001_s_at	374.8	946	171.1	346.5	491.2	710.3	176.2	587	149.6	77.8	429.9	168.5	138.2	230	198.6	493.5	462.2	493.3
33002_at	1482.6	981.9	1483.6	585	1387.1	463.2	693.8	491.3	541.7	420.9	1893.3	1086	627	992	1539.2	218.1	943.6	946.9
33003_at	129.1	464.4	66.7	67.2	116.1	81.7	65.1	370.4	521.1	49.4	45.4	297.6	71.7	221.9	26.3	217.2	265.4	97.3
33004_g_at	838.8	89.5	606.6	430.3	362.8	306.4	312.1	55	412.6	676.5	799	488.3	172.7	684	851.7	358.2	226.9	670.9
33005_at	259.3	75.9	146.5	47.6	133	67.2	47	159.2	355.2	56.9	279.4	77.4	226.5	62.8	386.9	181.3	67.9	68
33006_at	395	138.5	90	81.9	70.2	71.1	127.3	154.8	59.2	40.2	60.9	70.3	69.4	169	77.4	108.4	363.3	267.2
33007_at	303.5	135	540.9	162	583.3	446.2	122.2	633.5	198.5	160.9	507.2	258.2	317	409.5	234.7	399	509.7	352.6
33008_at	355.1	220.3	397.8	263.3	137.2	306.1	351.7	380	93.3	142.9	235.2	313.5	268.3	212.1	361.1	226.3	187	207.3
33009_at	40.9	102.2	230.8	56.7	42.1	48	111.2	100.6	142.4	42.8	35.1	285.2	100.9	299.8	260.4	54.9	372.3	81.3
33010_at	394.6	762.2	331.9	771.6	833.9	317.7	588.3	600.3	729.4	358.7	729.1	608	161.8	305.6	217.9	281.4	599.4	472.2
33011_at	360.5	416.4	800.2	771.3	1112.7	856.2	642	746.8	910.4	600	987.1	873.2	795.9	823.6	1120.6	551.3	1361.7	699.6
33012_at	34.9	69.9	52.7	25.6	48.3	182.5	28	85.7	33.1	32	60.3	59.9	40.4	53	72	41.2	131.3	56.4
33013_at	82.2	235.3	331	145.4	358.5	527.9	433.5	306.7	337.9	249.2	216.1	226.8	235	345.6	422.5	74	84.7	87.6
33014_at	351.3	592.5	491.7	96.6	506.8	271.4	202.4	140.8	70.2	50.7	82.4	314	361.2	157.9	400.3	451.9	103.5	458.5
33015_at	207.3	80.4	126.2	47.2	66.9	141	231.4	155.8	31.9	176.8	36.5	81.6	27.6	28.9	36	37.2	402.3	167.1
33016_at	2438.4	2228	2890	3229.9	2407.6	1955.4	2600.4	1951.1	2820.7	2069	2900.4	2428	2863.5	2146.4	3438.2	3349.7	3024.8	4090.9
33017_at	112.7	344.8	205.8	200.5	165.9	81.8	173.7	249.8	380.5	203.9	157.8	299	195.4	407.2	209.7	175.3	318.2	276.2
33018_at	78.8	67.4	162.2	33.9	142.3	30.2	41.1	156.3	88.6	164.3	168.2	20.7	22.7	35	46.2	198.3	97	24.2
33019_at	329	521.7	460.9	291.4	348.8	269	434.6	270.8	71.3	358.1	355.7	593.4	293.5	293.9	291.1	527.4	81.8	188
33020_at	99.4	183	232.9	129.2	240.6	180.3	95	223.5	131.7	113	129.2	294.9	298.5	533.1	189.2	1239.6	197.6	738.2
33021_at	56	99.3	243.6	293.1	210	217.6	191.5	179.2	175.7	157.2	158.3	154	340.7	410	269.6	102.1	356.1	332.7
33022_at	156.4	73	141	148.6	72.7	87.8	85.8	46.7	89	93.5	148.5	116	102.9	172.6	110.9	211.4	142.2	85.3
33023_at	221	84.5	135.3	137.7	58.2	25.6	219.3	14.5	13.7	23.7	41	19.3	221.6	98	22.4	58.6	65.4	67
33024_at	282.8	714.1	589.3	177.1	297.8	374.8	226	531.9	426	257.5	165	702.9	556.1	564.8	778.6	470.8	653.7	444.6
33025_at	118.6	223.1	151.4	152.6	165.2	98.6	136.9	153.8	126.3	101.1	111.9	199	138.3	77	181.9	111.1	121.8	135.3
33026_at	167.4	87.2	25.2	15.8	15.7	42.8	21.6	61.4	33.4	31.6	34.7	46.5	15.8	26.7	96.1	35.4	29.9	219.8
33027_at	2396.5	2301.1	2263.1	1423.9	1358.3	1546.8	1834.4	2225.3	2200.4	1454.1	1550.9	1747.5	2286.4	2142.2	2807.5	1716.6	1301.8	2076.6
33028_at	1048.8	531	150.2	342.5	209.7	141.2	457.2	546.9	266.2	607.5	348.8	235.1	137.5	216.9	835.8	344.5	253.4	805.6
33029_at	804.6	761.4	818.9	670.3	456.8	362.9	102	315.4	326.3	615.1	642.8	305.7	814	453	1354.7	450.8	564.8	655.4
33030_at	1050	333	708.9	858.9	442.5	139.5	775.7	533.3	554.6	643.5	803.4	531.2	707.3	1670.5	851.5	1025	702.1	883.2
33031_at	417.9	146.3	388.7	240.7	106.8	307.2	224.5	141.7	291	165.8	374.4	267.8	211.9	252.5	280	193.2	76.6	296.4
33032_r_at	38.2	35.3	54.2	49.3	2.3	101	34.3	173.7	122.8	51.6	16.9	70.2	26.9	1.2	71.6	80.4	54.6	8.1
33033_at	193.4	141.7	359.7	378.1	128.8	57.9	476.3	333	245.6	55	203.1	79.8	119.7	74.3	83.7	67.8	1048.6	359.7
33034_at	1685.8	2356.5	2203.9	2201.4	2025.7	1494.7	1206.6	1841.3	2075.8	977	2377.6	1671.2	2882.4	1490.9	2512	1681.8	2236.6	1407.9
33035_at	375.4	446.6	827.2	635.8	450.1	123.2	386.4	342.8	555.7	653.2	197.8	702.8	61.2	2012.1	792.8	955.1	627.4	2828.4
33036_at	227.4	131.1	16.8	29.2	24.7	34.5	10	12.1	18.8	70.5	7	24.5	16	25.3	16.7	10.7	300.5	128.2
33037_at	851.2	789.8	694.5	599.9	365.1	489.1	454.8	791.6	718.2	518.8	675.4	702.5	449.8	629.6	1277.5	710.9	959.7	967.5
33038_at	77.2	140	98.6	46.7	225	254.9	217.1	119.6	420.8	69.6	54	114.7	161.4	78.4	315.9	37.2	168.7	145.7
33039_at	14.7	137.5	8.3	20.6	16.4	74.3	7.2	65.7	14.3	5.7	33.7	7.4	13.3	9.1	22	26.9	39.9	11.2
33040_at	154.4	62.9	51.3	33.6	36.6	30.8	102.5	44.2	130.8	63.1	228.1	21.1	102.3	131.3	52.1	31.9	426.1	36.3
33041_at	241.7	229.2	300.6	71.8	359.4	100.9	71.4	83.2	241.9	306.7	137.4	283.6	72.4	72.8	96.5	262.2	174.8	259.7
33042_r_at	236.4	201.4	257.7	123	218.7	137.5	211.2	120.9	205	127.6	162.3	152.7	124.7	394.1	205.9	218.6	331.2	327.9
33043_at	136.2	154.8	98.1	95.8	129.9	101.5	124.9	102.6	132.5	68.1	101.6	97.5	84.4	64.4	111.5	80.3	178.9	148.4
33044_f_at	63.2	110.6	176.7	223.8	58.8	63.4	165.7	68.2	78.3	187	98.2	62.9	101	46.5	206.2	99	131.3	60.9
33045_r_at	221.7	367.3	204.8	153.6	198.2	210	146.9	249.3	156.4	145.4	212	246.1	226.8	356.7	228.5	927.3	266.3	161.3
33046_f_at	59	174.4	122	68.1	106.4	56.6	215.2	52	75.3	68	124.3	99.6	91.9	90.7	228.1	58.5	80.3	184.6
33047_at	165.1	259.2	196.5	207.7	277.4	329.1	190.9	177.3	428.6	210.9	164.9	50.3	145.4	350	184.1	188.5	183.6	148
33048_at	322.8	167.8	247.7	131.2	419.5	222.9	170.9	174.2	169	122.3	196.8	229	147.6	433.4	358.2	333.6	182.5	244.7
33049_at	33.5	99.9	68.4	54.5	98.4	62.7	33.2	109.9	127.5	25.6	84.5	19.2	38.3	110.7	42.6	131.1	35.9	41.4
33050_at	152.3	95.6	63.4	69.3	23.2	77.2	38.4	41	72.5	95.1	34.4	52.7	56.7	152.3	56	66.2	33.7	60.6
33051_at	68.5	186.3	11	45.4	76.3	47.3	4.5	127.6	180.8	19.6	187.3	12.3	21.6	113.7	8.2	210.4	433.7	123.8
33052_at	52.9	90.6	78.7	76.3	91.3	86	69.1	77.5	119.7	81.9	70.8	83.8	75.8	46.4	75	79.9	67.8	54.9
33053_at	27.2	103.1	52.8	118.8	243.4	46.9	144.7	67	142.5	134.2	20.6	24.6	32.6	49.1	45.6	48.5	220.9	44.3
33054_at	188.6	244.8	119.6	221.4	165.5	318	166.4	198.2	215	176.4	273.8	300.1	406.1	522.1	143.5	567.3	231.4	168.5
33055_at	37.2	45.5	65.5	76.2	76.7	54.2	33.1	205.5	34.4	29.2	80.6	150.5	78.3	43.8	275.4	22.9	193.6	170.4
33056_at	170.3	118.2	52.6	155.8	35.9	35.1	107	192.2	154.5	93.4	218.3	28.6	35.4	319.5	124.7	260.4	286.2	310.8
33057_g_at	238.1	37.9	133.9	397.9	121.1	33.8	187.6	72.6	167.9	44.3	189	171.3	122.9	121.9	324.3	156.3	243.8	336.3
33058_at	332.8	198.4	213.2	139.1	140.5	174	183.2	275.4	233.6	124.4	368.5	178.9	210	443.3	306.1	142.9	211.9	125.1
33059_at	23	156.2	175.6	169	47.9	38.3	22.1	349.6	20.2	105.8	148.9	81.3	111.7	22.4	269.9	311.4	236.7	31.6
33060_g_at	50.3	312.5	27.2	39.2	50.1	120.3	37.3	39.4	36	36.1	45.2	151.2	47.3	86.5	45.6	234.5	261.8	29.3
33061_at	473.9	126.3	104.2	90.9	317.1	180.1	405.5	88.6	535.9	336.6	447	80.5	84.3	295.8	105.9	349.7	130.9	311.1
33062_at	88.8	412.5	209.5	349.3	100.9	280.2	408.7	56.5	480.1	317.1	98.4	498.3	300.1	358.1	505	208.4	481.1	61.6
33063_at	252.7	525.3	284.2	155.7	86.4	67.3	343.6	328.4	63	52	31.2	273	104.4	232	317.6	98.8	494.4	253.6
33064_at	6215.1	6032	9693.9	9526.7	8013.2	10705	11971.2	11184.4	1302.9	3635	19593.5	13218.7	10390.1	9151	10232.2	3609.3	7539.9	7254.8
33065_at	84.1	313.5	77.4	76.1	104.7	88.1	127.2	84.6	83.7	70.8	95.4	57.3	62.6	105.1	179.3	84.7	102.5	105.6
33066_at	352.2	304.7	248	461.6	270.1	292.1	270.7	540.8	538	92.4	307.6	625.1	365	401.7	182.8	102.7	380.6	94.9
33067_at	71.1	108.7	92.4	144.7	242.2	135.8	130	118.8	386.1	227.6	141.9	98.2	194.7	117.8	144.9	473	197	301.1
33068_f_at	380.3	701.4	741.2	470.3	403.5	236.5	480.4	365	297	159.3	486.3	47.8	392.1	285.2	247.4	141.1	331.8	169
33069_f_at	456.2	857.3	180.4	473.2	153.3	434.8	130.8	188.1	513.1	568.5	566	150.1	201.8	510.2	745.1	767.3	622.3	657
33070_at	177.7	161.2	168	220.4	247.9	148	146.7	104.4	218.5	118.4	162.7	172.8	140.6	167.5	149.2	77.7	166.8	137.3
33071_at	807.2	749.3	785.8	724.8	508.5	526.6	597.9	434	1235.4	714.2	832	469.8	697.2	591.9	895	573	544.7	413.8
33072_at	874.2	935.3	571	458.7	1301.9	805.9	759.4	794	101.3	241.9	578.6	543	449.9	692.1	1186.5	689.2	789.5	654.6
33073_at	158.4	280.7	70.3	20	218.2	54.6	30.4	189.2	309.7	77.4	182.5	181.9	191.4	242.5	318.3	266.7	319.2	302.6
33074_g_at	110.6	48.3	10.6	22.7	103.9	12.4	25.7	39.2	17.2	13.3	158.7	64.4	89.3	198	184.7	103.6	133.8	33.4
33075_at	51.2	443.8	104	145.5	10.7	174.9	20.2	114.7	140.7	15.8	103.8	194.6	106.3	432.6	140.1	119.7	226.7	242.3
33076_at	46.7	297.7	87.5	58.8	76	80.2	15	135.6	157	52.5	21.6	38	43.2	374.3	191.7	3.4	42.3	117.3
33077_at	379	353.3	117.1	601	206.4	158.8	215.4	61	324.5	244.9	349.5	61.3	371.4	308.5	146.3	98.5	294.4	303.5
33078_at	195.3	97.9	139.7	99.9	183.2	118	160.9	128.3	109.3	79.8	133.8	195.5	149	124.1	63.4	192.1	146.7	120
33079_at	28.2	484.6	176	42	32.1	32	293.3	310.7	47.3	130	68.4	84.4	31.9	180.1	31.3	52.7	125.2	454.6
33080_s_at	1164.6	1898.9	2254.5	1485.6	2424.2	2014.5	2204.7	2339.6	2573.4	1705	2661	2522.2	2934.4	2279.7	2165.5	1994.3	2688.5	2345.2
33081_at	345.7	160	183.4	42	194.6	148.3	95.2	158.5	140	95.7	102	94.8	114.8	400.8	146.3	370.8	107.3	203.1
33082_at	1309.5	767.5	422.2	861.3	1582	569.7	475.1	372	25.1	202.9	1517.9	663.7	1103	598.8	385.9	1158	1181.8	343.9
33083_at	13.7	221.9	47.6	31.9	73.2	21.5	21	17.4	25.4	36.2	24.7	213.1	30.1	38.3	50.2	59.4	85.7	60
33084_at	100.6	265.2	85.1	125.7	88.7	58.7	52.7	75.1	117.5	82.5	108.7	106.6	67.1	88.3	100.7	330.7	180.7	91.5
33085_at	757.5	1399.5	1011.4	1449.9	825.6	942	1627.3	1575.5	1128.4	870.9	866.1	835.6	1666.1	575.6	996.6	1581.1	887.6	1085.9
33086_at	174.5	180.5	168.4	122.7	500.7	164.3	100.6	209.7	135.1	63.2	186.4	146.3	226.6	93	111.8	406.2	240.1	934.6
33087_s_at	69.7	174.6	395.3	121	156.3	88.3	70.3	269.1	83.3	228.7	559.5	155.6	99.6	168	262.4	139.5	221.5	182
33088_at	22.4	92	67.5	25.4	28.8	44.8	24.7	25.4	23.2	30.2	71.7	54.8	49.5	24.6	14.3	24.6	25.4	53.9
33089_s_at	781.1	969.7	401.4	678.1	452.5	825.8	476.5	771.5	178.3	153.7	87.9	216.4	249.7	407.9	898.3	759.1	905.2	214.4
33090_at	1472.8	2545.4	2742.2	1328.9	1169.5	415.8	785.8	1538.3	2340.2	2344.6	2542.8	1737	2988	1584.9	1725.8	1807	1622.5	1014.6
33091_at	639.4	1187.8	702.4	1153.5	256.6	576.5	908.5	735.1	820.4	478.2	697.8	495.3	456	609.4	997.9	869.1	485.8	803.1
33092_at	535.8	307	480.3	132.7	280.8	211	269.5	289.4	365.8	192.9	238.3	244.6	248.3	381.8	204.5	367.6	468.3	260.4
33093_at	54.9	67.8	50.3	33.7	41.8	42.5	35.5	62.3	43.5	17.6	26.2	25.8	37.5	56	52.4	70.2	57.3	90.5
33094_s_at	55.9	574.4	292.4	257	109	389.7	382.4	343.1	411.8	180.3	369.4	312.2	607.2	436.8	416.9	526.8	204.1	101.8
33095_i_at	42.1	52.6	19.8	16.9	23.2	20.9	12.1	18.3	15.4	18.4	23.9	34.6	24.9	32.6	21.3	34.1	22.3	31.1
33096_r_at	1056.5	527.3	285.7	252.1	375.1	795.3	958.9	282.5	460.2	666.7	688.3	753.4	975.2	1291	312.3	954.9	178.2	393.6
33097_at	153.2	99	127.5	66.6	120.7	115.7	110.2	149.5	99.7	132.4	89.1	145.7	160.9	99.3	73.9	126.2	191.2	97.2
33098_at	320.5	105.4	645.3	246.5	204.8	227.6	121	191.7	156.6	366	28.1	246.3	346.6	269.8	252.2	225.6	219.9	156.1
33099_at	681.9	148.6	426.7	258.8	192.8	366.2	483.4	262.8	594.3	443.5	239.3	332.4	288.4	286.8	590.3	572.2	612.2	422.4
33100_at	35.8	91.3	56.2	11.5	30.8	25.6	54.9	77.2	144.4	28.9	72	34.5	36.3	50.5	36.1	47.4	107.7	45.6
33578_at	165.4	233.6	152.7	588	625.5	138.8	649.9	518.1	95	195.7	346.7	119.2	411.3	167.1	188.3	101.4	355.3	92.2
33579_i_at	602.4	374.9	301.4	292.5	344.6	217.3	285.4	248.4	291.7	172.9	456.2	332.3	250.5	837.1	636.5	235.4	436.1	258
33580_r_at	626	1375.8	1071.6	682.2	1373.7	1205.2	691.2	933.1	581.4	563.8	790.4	1320.2	1386.5	1693.7	953.7	1834.1	767	973.5
33581_at	1037.5	1277.5	1253.2	1292.7	1056.3	1121.4	1089.5	1574.2	1543.8	1126.8	985.8	1366.2	810.6	1817.2	3514.1	1445	2338.5	1281.4
33582_s_at	81.1	408.4	151.2	55.9	113.6	260.2	135.9	307.1	180.4	94.9	122.2	129.6	23.8	555.3	892.5	349	238.9	177.4
33583_r_at	528.6	942.1	1323	1480.4	959	1271.1	1199.5	1263.7	1292.9	1011.5	1371.9	1256	1582.4	1238.5	993.1	664.3	449.2	151
33584_at	164.1	173.3	167.8	235	124.1	130.2	153.9	389.5	89.8	139.3	35.5	199	97.2	59.4	273.3	207.2	258.4	236.4
33585_at	91.7	264	16.1	11	59.1	109.1	6.9	122.1	17.9	89.5	20	166.2	95.8	101.5	5.3	88.4	25.6	33.8
33586_at	526.7	471.5	683.4	745.5	428.6	553	1199.9	519.2	959.6	579.5	381.6	525.1	700.2	518.8	457.5	224.9	553.1	375.1
33587_f_at	299	266.5	480.5	256.6	407.9	219.7	233.7	698.9	284.7	273.4	1094.5	238.6	375.9	755.9	234.7	1219.2	1957.1	192.6
33588_at	277.2	51.4	175	221.7	266	124.9	223	48.8	338.3	137.5	34.8	35.7	309.5	17.4	109.7	473.2	43.8	52.4
33589_at	302.8	234.4	351.2	360	273.8	372.4	378.8	187.1	923.5	1516	338.4	244.4	354.6	1555.4	1793.3	382.8	1271.5	656.6
33590_at	24	37.2	18	102	140	38.1	153.8	153.3	8.5	10.3	22	13.2	7.9	147.2	121.4	10.8	290	80.9
33591_at	76.8	153.6	42.1	37	90.6	65.2	35.1	22	53	54.1	46.5	46.1	68.3	68	206.9	35.8	37.2	40.7
33592_at	61	110.7	86.8	78.8	56.9	67.9	90	113.9	65.9	336.5	88.2	91	60.7	95.7	81.1	80.6	145.5	60.8
33593_at	226.4	284.4	168.1	88.5	177.1	47.2	24.3	192.7	119.6	25.4	268	200.5	55.7	411.9	41.2	108.6	69.8	265.1
33594_at	975.7	331.1	1367.3	735.1	1059.1	776.5	827.8	521.5	75	284.5	330.3	916.2	605.1	1334.6	298.1	1158.3	886.1	973.7
33595_r_at	132	291.9	75.9	257.7	159	43	80.1	55	198.5	74	50.6	33	69.6	79.4	163.3	51.7	118.8	26.1
33596_at	45.4	148.6	15	42.3	26.6	68.9	15.1	35.2	117.2	21.5	101.7	10.8	30.2	13.7	78.5	16.2	38.2	18.5
33597_at	418.5	105.8	345.3	496.3	199.2	323.7	246.6	560.5	311.1	321	457.2	471.1	293.4	281.7	364	316.5	233.7	568.2
33598_r_at	123.3	53.6	13.7	34.5	78.4	82.2	12.3	71.5	92.9	30.3	82.4	20.8	164.5	12.8	133.9	163.1	34.7	24.7
33599_at	32.3	44.3	199.5	184.9	80.1	130.7	196.2	59.6	121.9	33.6	72.6	95.7	71	36.2	148.5	46.3	93.3	34.1
33600_at	101.5	160.2	119.3	72.1	87.7	108.6	80.6	111.8	90.2	35.5	101.6	176.9	102.9	97.3	96.5	75.1	114.7	114.4
33601_at	548.4	399.4	399.1	188.6	329.5	518.7	306.8	404	320.1	133.6	386.5	402	330.6	431.4	369	408.3	651.4	277.4
33602_at	1499.8	1452.6	1101.6	1313.3	1229.8	686.2	1254.9	1927.6	1082	919.3	1536.4	1301.3	1347.8	1111.9	1154.3	1362	917.9	1620.1
33603_at	649.7	159.4	841.8	88.4	202.6	232	191.4	365.8	250.1	98.7	509.7	598.1	430.4	226.5	829.6	176.4	233.5	106.2
33604_at	124.6	176.5	59.1	51.7	287.9	114.7	42.9	65.2	83	37.4	117.1	180.6	57.1	142.8	66.7	132.8	141.6	48.2
33605_at	106.4	124	128	102.5	98.2	85.9	102.7	45.6	54.8	39.4	70.4	75.1	79.6	61.2	114.3	83.6	142.2	225.8
33606_g_at	88.6	119.3	124.5	84.1	113.2	97	85.3	67.1	46	72.3	141.5	127.7	123.2	101.5	366.6	100.9	276.4	73.1
33607_at	410.8	459.9	543.8	221.9	305	411.1	294.4	313.4	337.1	359.6	388.2	461.6	335.9	538.4	567.5	436.6	517.5	1014.8
33608_at	408.9	145.3	159.9	235.7	83.9	93.8	285	168.7	68.5	237.3	109.1	119.3	119.6	139	114.5	76.1	99.4	72.6
33609_at	169.2	244.7	205.7	142.8	124.1	110.5	144.2	100.5	478.3	87.5	202.2	319.6	310.2	179.8	212.8	206.4	219.5	174.6
33610_at	297.9	58.9	128.8	304.8	85.8	67.3	44.9	374.9	149	249.8	81.6	50.1	184.7	129.5	107.7	46.2	162.1	39.2
33611_g_at	156.2	325.5	246.6	281.7	89.6	169.1	43.3	34.2	57.3	34.2	60.7	27.5	200.2	130.2	377.6	49.8	300.6	295.4
33612_at	66.2	53.2	84.9	16.4	150.2	111.1	195.4	148.7	88.1	40	104.7	104.8	16.2	46.2	19.4	77.3	77.7	47.3
33613_at	850.2	563.5	752.7	400.7	514.5	416.8	428.4	377.4	123.6	131.1	383.7	545	500.5	391.5	317.7	179.1	564.6	706.4
33614_at	43598.7	42094.6	26703.6	20407.6	31390.9	23024.5	26231.6	33977.5	5172.6	10719.6	37008	23807.6	28401.9	47472.2	52380.5	38774.6	72009.7	53960.9
33615_at	54.3	75.3	71.4	26.9	45	62.6	43.3	24.2	101.9	44.3	109.5	46.5	49.3	49.2	231.9	57.5	98.2	57.6
33616_at	131.4	311.2	201.3	138.7	175.5	90.5	71.8	319.5	100.8	63.3	356.3	181.8	66.8	119.4	58.5	156.6	58.1	103.4
33617_s_at	89.3	146.4	192.6	129.8	114.8	137.7	142.6	107.2	73.2	68.3	85.2	165.6	118.7	161.9	131.1	47.8	113.1	137.9
33618_at	489.1	1104.9	947	1068	640.1	810	822.9	550.9	189.6	736.2	448.3	1141.5	1017.9	713.6	863	484.9	392.5	427.1
33619_at	57805.2	62218.1	36656.8	38042.7	58513.8	34468.7	44232.4	50665.7	6430.3	6392	42205.6	42411.4	39318.4	51211.4	44056.7	35843.4	50148.5	44496.2
33620_at	170.8	233.1	334.3	92.9	122.4	382.7	141	135.6	320.3	180.7	142.1	167.1	148.6	445.2	225	509.7	378.7	86
33621_at	61.2	296.2	126.1	148.1	197	198.2	159.3	146.6	459.5	79.8	120.5	136.7	157.8	462.7	198.6	453.5	312.2	65.1
33622_at	1145	1387.2	789.1	1955.9	903.9	870.7	1471.3	945.4	1534.4	1406.2	1001.6	598.7	1191.2	1051.5	1464.7	741.7	760.3	893.7
33623_g_at	921.6	936.5	362.8	512.8	306.5	207.5	593.1	654.4	138.1	150.1	624.4	341.1	626.2	853.1	711.7	692	162.9	187.7
33624_at	66.3	107.5	109	91.8	90	77.1	68.5	142.8	81.2	72.3	106.8	76.8	67.4	72	337	74.2	86.9	78.8
33625_g_at	115.5	270.3	97.4	144.6	141.7	106.5	178.7	104.1	114.2	83.6	108.9	104.8	122.9	306.4	107.1	127.3	110.1	113.6
33626_at	304.2	308	348.1	82.3	36.9	123	59.5	156.3	246.5	187.4	409.3	111.1	212.4	354.7	387.1	266.3	73.2	364.6
33627_at	1119.6	427.6	1640.9	425	1712.7	874.3	852.1	466.6	1279.7	667.5	858.1	639.7	729.9	915.6	686.8	951.3	510	723.5
33628_g_at	89.5	197	123.3	123.8	136.4	70.7	93.9	75.9	92.8	64.9	115.4	127.3	75.8	130	112.7	73.3	157.9	128.9
33629_at	152.9	428	224.2	138.9	284.2	164	194.6	151.8	126.5	109.7	193.7	176.8	117.8	523.2	1072	209.6	316.6	148.3
33630_s_at	53.6	217.9	124.2	120.5	148.9	96.8	115.3	159.8	153.6	47.3	86.2	144.4	116.9	62.9	127.6	108.6	132.3	126.6
33631_at	1686.5	1681.6	1342.7	898.9	1793.5	1069.9	1606.8	1188.8	508.1	916.5	883.7	1220.8	1549.8	980.1	609.6	608.5	862.7	819.5
33632_g_at	2937.8	2549.2	2069	1271.5	2730.1	1670.9	1889.5	2773.1	1545.6	1832.2	1835.9	2058.6	2088.8	3143.3	2053.6	3248	2721.2	2843.9
33633_at	459.8	511.4	458.9	227.6	474.2	145.9	731.9	386	587.9	682.4	545	511.4	493	849.6	423.1	312.2	919.8	269.7
33634_at	402	153.9	376.5	313.9	273.4	297.8	281.7	255.1	386.6	407.8	234.6	394.7	436.3	379.6	350.3	519.8	832.9	249.2
33635_at	424.7	914.9	824.8	216.7	295.8	323.8	907	55	368	432	355.7	739	104.3	254.6	525	219.1	55.3	243.6
33636_at	203.8	532.5	208.7	187.6	203.4	190.4	137	227.7	142.6	100.2	171.9	284.7	138.9	176.1	269.1	263.2	196.5	209.2
33637_g_at	1077.2	435.7	1016.4	601.5	714.2	752.6	1055.4	877.7	1056.4	688.8	488	659.9	1114.1	832.9	1474.2	1084.6	1165.2	1149.5
33638_at	250.3	566.5	179.5	200	172.3	161.9	129.9	246.4	274.3	129.6	300	191.5	216.3	356.4	299.6	116.2	179.8	140.3
33639_g_at	81.1	137.3	116.4	256.2	74.3	101.9	259.7	220.5	67.7	29	65	49.7	126.2	481.5	666.9	285.3	230.3	421.4
33640_at	1719.7	1345.7	1402.9	1636.8	1825.3	1609.3	1653.7	1247	1366.9	857.4	1268.4	1499.2	1583.7	1437.9	1324.8	1476.9	1367.2	1733.8
33641_g_at	80.1	358.7	57.6	49.4	99	84.5	39.8	50	36	28.5	108.3	102.6	68.8	172	617.3	851.3	225.9	475.2
33642_s_at	1335.3	1700.3	1823.7	1094.5	1019.5	1040.9	1743.9	654.5	1017	990.8	1472	1481.9	631.6	899.6	674.1	1596.4	993.5	932.9
33643_at	264.5	203.5	385.4	103.7	171.1	142.4	480.9	41.6	310.7	42	95.2	84.1	100.2	101.5	1264.1	296.7	387.1	98
33644_at	202.6	75.5	75.8	48.2	459.9	51.9	140.8	74.6	39.2	222	74	458.9	229.4	40.3	228	249.4	438.1	68
33645_at	204.9	214.5	287	293.1	147.5	125.4	147.9	376.1	58.8	245.5	120.2	101	142.4	626.4	1071.3	212.6	505.2	468
33646_g_at	342.1	130.8	463.1	370	207.7	57.3	397.8	38.4	312.6	104.3	385.4	212.6	88.5	100.5	515.5	244.9	373.3	461.5
33647_s_at	3413.5	2756.5	3437	2946.6	2931.2	3210.7	3294.7	3572.7	994.9	1216.4	2868.3	2744.6	3324.4	3170.6	2893.2	3363.7	4616	2958.9
33648_at	1285.7	1812	1105.9	547.8	871.9	1224	1507.4	1484.6	1216	526.8	1654.6	1185.7	1198.3	1111	984.7	1764	894.1	1245.3
33649_at	126.5	119.2	41.1	24.3	100	59.1	15.6	108.7	15.4	106	22.7	50.2	37.6	187	187.4	189.7	26.1	13.2
33650_at	405.9	143.7	83.9	273.3	452.9	469.4	402.7	414.2	98.7	265.9	244.5	110.5	35.7	546.1	611.3	650.9	551.1	163.8
33651_at	1420.2	1352.2	1979.6	2079.5	432.2	1406.7	1643.3	1573.2	1462	1239.9	1951.6	1035.9	1981.4	433	1677.2	1281.6	1636.6	2224
33652_at	103	339	480.8	188.6	101.8	272.8	36.8	308.6	312.4	38.9	389.6	65	420.6	65.6	404.3	33.4	306.5	146
33653_at	321.1	166	26.4	254.9	42.2	161.4	205.7	237.4	254.6	192.4	324	161	141.8	268.5	359.3	165.5	414.6	132.7
33654_at	90.3	62	66.2	206.4	160.3	52.7	263.9	69.3	80.8	140.4	119	78.8	43.4	126.8	306	55.3	540.2	206.7
33655_f_at	359.7	316.6	44.6	178.9	430	326.1	243.3	199.2	105.9	235.7	396.8	76.3	271.2	92.5	307.1	330.6	342.8	422.1
33656_at	59562.4	74086.1	38689.8	40806.5	66524.3	55374	43280.8	73833.8	28926.6	32922	42061.3	41434.5	40240.6	71559.5	75939.4	63750.6	86525.1	62216.9
33657_at	47619.3	44180.1	28145.1	39569.1	63265.9	50392.3	37771.1	68848.1	13578.8	10220.4	39387.8	32354.4	32434.6	62066.9	45321.1	45928.9	67441.8	68544.5
33658_at	132.4	171.9	96	142	102.5	165.1	197.9	34.9	184	231.4	82.7	201.3	233.4	348.3	369.1	162.4	46.1	290.2
33659_at	10650.8	9945.4	12428.5	11232	12547.2	9324.7	12677.3	12500.2	5814.6	6174.9	13125.8	14032.4	12257	20201.4	22670.2	22262.4	24023.4	19803.2
33660_at	35975	36803.5	23102.9	22052.3	35116.1	26597.7	25594.1	44117.8	41621.5	32058.4	20593.5	24107.5	25251.3	60100.6	56385	36811.8	53075.1	51484.4
33661_at	762.4	627	423.6	844	768.4	509.6	793.9	59.5	1063.4	734.1	273.9	376.5	305.5	623.3	546.2	506.6	400.7	413.8
33662_at	36.2	196	204.1	5.7	24	88.3	26.9	116.1	144.7	168.2	49.1	86.9	228.6	190.7	119.4	56.9	135.5	119.9
33663_at	82.6	50.9	43.5	107.5	63.8	70.7	42.2	54.6	76.9	61.8	266.5	50	53.8	22.7	63.1	81.2	398.1	72.3
33664_g_at	101.6	23.7	51.9	16.4	50.3	23	14.1	52.7	111.1	14.3	53.9	29.4	39	58.2	60.5	15	220.9	19.6
33665_s_at	44	179.8	37.4	32.6	45.1	106.4	53.7	269.7	30	9.9	48.5	166.7	27.6	276.2	293.6	148.2	456.3	16.4
33666_at	3643.5	2787.4	3000.8	3478.3	2791.1	4380.6	4766.6	3392.9	7300.5	5298.4	2182.2	4177.3	2690.3	5524.7	4835.2	4460.3	4752.9	5707.6
33667_at	14630.1	15168.3	13436.9	16386.2	16746.9	20937.7	16454.6	22596	30168.5	21658.7	17816.2	20579.6	15959.4	47802.5	41569.4	34107.2	66229.3	34412.9
33668_at	23147.9	24060.3	14072.1	13658.8	22008.4	17663.4	20965.8	29964.6	2888.3	7586.4	23629.9	17713.8	15620.2	36388.3	32959.3	26821.9	63538.7	39404
33669_at	75.9	61.6	16.3	19.5	16.4	20.8	14.1	20.3	52	10.1	9.2	12.9	24.2	43.2	83.7	97.4	155.7	11.3
33670_at	1879.2	1403	1854.8	1916	1112.5	845.1	1937.8	535.6	1036.5	1221.7	2102.6	1083.5	1921.9	1021.7	997.7	1373.8	1727.6	1066.6
33671_f_at	91.9	158	84	126.7	162.3	73.2	71.3	60.5	155.5	31.3	60.4	37.4	45.7	180	92.3	44	49.3	64.1
33672_f_at	282.5	136.5	41.9	59.8	181.4	207.3	129	216	53.2	24.6	38.6	117.1	162.4	77.8	31.2	109	80	168.2
33673_r_at	26	197.2	152.5	26.7	112.5	75.7	62.5	206.2	24.6	37.2	41.1	47.2	313.5	120.1	46.4	16.6	152.3	34
33674_at	62080.9	81493	57691.6	57026.4	85967.7	68675.7	62323.3	87553.3	17677.8	38862.8	76795	55124.2	65270.7	91500.3	71827	62630.5	136144.3	76120.6
33675_at	222.9	551.7	264.4	317.2	517.4	239.1	709.8	438.2	299.8	360.7	342.8	356.9	531.4	658.8	110.3	321.9	197.6	622.6
33676_at	68451.6	81919.4	51358.7	53780.9	93369.4	73478.8	53005.8	86003	8981.2	13254.4	65444.9	58063.3	58722.1	99211.5	70931.8	73952.9	120030	80673
33677_at	54021.4	68368.9	29722.8	44598.8	59865.6	46883.2	42709.6	54605.5	35559.8	33662.1	36988.6	35936.2	37702.1	79236.2	56713.1	66869.6	67546.7	57936.7
33678_i_at	3781.2	6584.9	9140.1	6329.9	9685.6	10573.7	6986.2	11161	1500	2653.6	8901.6	9145.6	9162.3	13371.7	14228	17777.9	14692.7	13126
33679_f_at	5377.3	7969.8	10557.1	5813.3	9765.8	7631.4	8335	8436.4	1899.1	4701.2	11589.4	8501.1	9146.6	10181.1	14567.5	13258.2	14945.5	11857.7
33680_f_at	230.6	380.6	43.4	245.9	118.5	82.9	148.4	143.8	35	222.6	414.9	87.9	263	43.8	300.8	63.1	90.3	48.9
33681_at	313	86.8	191.8	187.5	17.6	48.9	207.4	188.2	180.3	59.8	185.8	170.7	160.2	572.2	259	320.6	272	71.9
33682_at	243.3	338.8	210	415	175.5	192.4	45.4	55.9	359.2	311.1	264.8	111.8	51	417.1	241.7	379.5	615.3	24.7
33683_at	2127	1444.1	1540.6	1937.4	1500.9	2106.5	2069.5	1772.5	2437.9	2349.6	2329.3	1659.7	1944.9	3871.4	3103.9	2594.7	3352.3	2492.7
33684_at	805.8	772.1	738.9	493.1	974.7	390.9	1001.7	610.5	848.7	309.5	1021.5	593	867.7	431.9	1099.9	1017.9	1471.2	550.9
33685_at	1479.6	1572.2	2233.3	1863.8	1620.9	1324.3	1988.1	1219.5	1620.1	2503.6	1998	1662.9	1994.8	2080.7	403	2249.2	2918	1161.5
33686_at	133.5	475.2	547.2	603.9	59.1	117.5	52.7	401.5	387.9	167.3	353.9	102	91.1	81.6	778.6	131.4	242.7	408.1
33687_at	471	934.8	300.2	597.4	352.9	539.7	487.6	457.1	1433.4	869.7	406.3	477.9	240.4	257.6	328.4	119.7	136.9	116
33688_at	30.9	104.6	88.5	321.1	94.4	57.3	34.1	68	101.4	47	73.7	71.2	57.2	134.5	52.3	205.4	176.4	49.6
33689_s_at	2025.7	3437.5	1726.9	2026	2415.6	2146.6	3246.9	4557.6	576.1	1488	3566.4	2516.5	2821.8	2173.4	2232.5	1952	3201.9	2501.6
33690_at	1220.9	1628.3	1400.2	1348.4	967.4	780.4	1748.5	650.7	2567.4	1145.2	667.1	937.5	906.7	1078.9	971.5	763.2	962.5	991.3
33691_at	46.2	110.4	79.8	26.6	75.6	69	38.8	110.5	33.4	45	46.3	28.9	50.7	25.7	34.7	88.2	52.8	53.6
33692_at	207.8	125.4	211.4	114.4	244.3	188.7	184.4	176.8	75	59.9	122.1	105.5	153.2	149.5	143	107.7	201.4	176.6
33693_at	66	126.1	146.4	40.4	39.1	299.3	54.5	489.5	243.9	42.7	122.2	41.3	48.1	103.9	74.2	58.9	63.7	55.9
33694_at	557.2	540.1	836.4	658.3	430.1	897.7	1039.6	592.8	737.9	541.1	537.8	734.3	327.4	290	590.5	566.6	489.8	229.2
33695_at	1123.5	415.2	808.2	762.9	896.5	519.3	1027.3	684	652.1	724.4	603.6	913.5	1299.8	467.5	717.1	561.6	848.4	543.9
33696_at	49.8	225.9	190	115.2	93.1	114	108	68.3	52.7	108.5	465.6	179.9	86.7	235.8	104.4	65.7	107	357.4
33697_at	104.6	728.7	653.1	845.1	547.7	838.5	121.1	786.8	298.4	365.1	708.1	628.8	1018.4	712.6	142.4	683.7	1238	573.1
34057_at	149.8	565.2	103.7	489.6	227.7	376.4	197.5	287.9	263.7	143.9	176.1	300.6	105.7	212.5	162	164.1	445.7	213.8
34058_at	321.4	57.7	193.7	327.1	158.4	187.6	250.8	192.1	340.5	248.5	109.2	207.8	337.5	219.9	410.4	148.7	409.7	473.7
34059_at	199.6	28	28.3	45.1	36	155.5	40.7	58.8	36	159	238.4	195.2	173	43.2	223.9	46.3	37.2	169.7
34060_g_at	1858.6	931	1757.3	1393.8	1524.2	980.7	1192.2	1011.9	1568.4	987.4	1219.6	518.5	1099.4	1189.7	2881.7	1353	1191.8	1540.9
34061_at	39.2	108.8	108.2	83.5	79.9	105.6	69.9	59.7	94.9	70.5	129.4	38.6	75.4	83.3	70.7	60.6	145.8	98.4
34062_at	212.3	145.6	304.5	736.7	121.1	102.5	444.6	165.2	129.8	253.3	368.2	134.1	196.3	245.4	384.3	134.4	265.2	96.7
34063_at	387.9	308.4	412	341.4	32.9	68.4	393.4	55.7	301.7	121	317.3	477.9	323.1	76	477.6	436.6	399.4	235.4
34064_s_at	484.1	488.6	351.9	329.3	397.9	417.1	307.3	491.4	417.5	318.9	355.9	358.4	369.3	299.6	506.6	341.9	287.8	313.2
34065_at	33.7	53.4	43.6	38.6	73.7	57.1	75.9	24.5	31.2	44.6	44.9	22.8	29.2	76.1	45	41.8	87.7	39.2
34066_at	5009	3845.7	3720.5	3139.9	2982	2891.4	2875.9	2806.1	2981.6	2043.9	2945.3	3660.2	3385.3	3058	3392.8	3704.6	3191.5	3784.3
34067_at	3017.5	1833.9	2733.2	2224.2	1042.1	1400.5	2287	1317.5	1728.2	2024.7	2415	1877.8	2735.7	982.6	3895.2	2729.5	1688.9	2369.3
34068_f_at	59.5	346.6	341.7	108.7	96.6	406.2	284.7	177.7	129.8	163.5	100.1	371.7	288.9	265.9	180.3	255.1	139.8	43.6
34069_s_at	506.7	551.4	177.1	105	108.9	543.9	310.9	331.7	422.4	327	147.8	439.8	162.6	1060.5	1106.7	1250.2	1111.6	793.3
34070_s_at	85.4	93.7	133.1	103.8	78.7	53.1	127.3	61	77.4	79.5	93.9	109.8	91.7	79.8	512.5	60.9	205.8	56.2
34071_at	207.2	219.8	270.6	458.4	337.4	241.5	437.4	244.2	183.2	315.8	491.5	383.7	309.8	115.9	453.8	292.7	568.3	490.7
34072_s_at	990.1	330.3	450.8	506.1	175.5	228.1	128	146.4	562.9	105.9	545.8	131.8	108.9	131.1	318.9	221.5	401.6	110
34073_s_at	140.1	198.1	191.6	439.2	154.8	310.2	189.5	376.2	119.1	90	157.3	109.6	320.7	119.4	102.6	60.6	198.6	157.5
34074_s_at	287.3	374.1	98.6	594.5	194.4	330.9	466.8	439.2	350.3	253.6	383.4	255.4	400.1	199.1	125	431	380.4	684.1
34075_at	153.5	170.1	141.7	150.3	133.8	136.2	117.6	151.5	55.7	50.1	522.6	426.5	281.5	448.3	545	107	141.8	465.1
34076_at	32.2	57.5	54.8	27.5	31.4	45.9	22.6	24.2	48.3	23.7	19.6	41.3	33.6	41.1	48.6	24	54.7	38.9
34077_at	2137.7	1420.9	2243.3	2909.5	2264.8	1756.2	632.2	427.8	2369.7	1296.4	2154.1	3299.6	2822	1398.7	2166.7	1958.5	1417.2	2187.3
34078_s_at	1964.4	1536.6	2235.2	1504	1788.8	412.4	1921.9	1078.4	768.7	801.3	878.5	1559	252	1481.4	746.9	2475.2	981	2592.2
34079_at	368.9	438	389.5	380.2	334.7	1143.5	355.3	350	562	396.8	530.8	316.5	643.3	353.4	298.8	221.3	363.6	311.1
34080_at	110.3	184.6	111.8	74.8	103.2	98.3	141.2	97.9	63.1	70.1	86.4	94	146.8	111.2	190.5	95.8	226.9	104.8
34081_at	180.6	160.4	569.2	342.1	510.4	153.2	125.9	139	404.5	198.1	405.6	168.2	767.6	163.3	1111.8	644.4	693.2	688.7
34082_at	574.5	762.8	172.3	419.1	100.4	235.1	331.3	77	564.7	1610.1	524.1	125.1	163.7	1508	1817.8	1798.9	2081.8	2641.7
34083_at	119.7	482.1	257.5	93.7	169	62.8	82.6	86	104.2	127.7	200.2	368.4	142	154.1	517.6	92	256.4	54.2
34084_at	21.2	43.9	47.8	8.3	19.1	65.5	23	19.2	24.7	36.2	18.8	81.7	33.8	19.6	114.4	17.4	28.9	76.5
34085_at	117179.2	147444.5	74323.2	91765	130223.5	116508.8	82952.8	160637	12364.7	12694.3	147770.9	86601.5	99571.6	137943.2	101441.6	96304.4	137182	94976.9
34086_at	576.8	695.2	692.8	568.1	953.2	414.4	460.9	406.1	991.4	328.1	608.7	852.2	801.6	378.3	424.7	372.6	612.5	364.3
34087_at	218.8	220.9	241.7	13.2	47.2	89.2	37.3	104.6	11.8	11	48.7	12.1	36.5	46	24.3	199	304.2	83.9
34088_at	146.1	515.1	103.1	538.1	303.9	549	591.6	181	227.4	228.6	363.1	530.7	297.3	67.9	505.6	244.3	400.6	194.5
34089_at	6820.6	6423	6834.8	7101.2	6347.1	4581.9	8623.1	4440.8	5374.4	5588.5	4992.7	6146.3	7020.8	5412.6	7187.5	5915.8	5112.2	6915.4
34090_at	64.7	128.5	184.4	124.8	300.7	91.5	308	97.3	44.2	30.2	687.3	39	69.6	210.3	302.8	135.7	46.1	209
34091_s_at	15975.1	22361.2	24301.6	23887.3	19355.1	35539.3	22049.4	42293.7	32253.7	25878.3	25595.3	31634.2	30003.9	63537.7	77247.4	56008	69203.9	35893.9
34092_at	339.4	342.4	498	846.5	316.6	253.6	909.2	268.9	207.7	215.4	366.5	387.9	407.1	225.8	635.9	301.8	323.6	365.5
34093_at	1128.6	947.6	1521.4	1456.7	1180.1	994.8	1861.7	1442	1048.3	861.9	1702.3	918.1	832.1	1316.9	1669.1	1127.2	1921.8	1495.5
34094_i_at	383.7	141	162	145.1	468.5	721.1	276	283.7	126.6	59.8	390.3	458.5	104	543.9	225.2	613.8	112.8	612.2
34095_f_at	196.8	216.9	510.2	712.2	483.4	205.2	451.7	626	242.4	399.7	741.8	316.2	242.5	299.6	308	208.1	235.6	211
34096_at	9.7	17.2	8.4	25	29.7	24.7	28	4.5	16.2	4.5	17.1	7.2	6.3	42	37.2	25.2	16.9	28.2
34097_at	121.3	35.1	142.9	41.8	115.3	29.4	14.3	59.9	51.4	16	82.1	121	84.1	180.1	83.8	18.6	251.7	93.6
34098_f_at	89.3	79.1	42	53.7	66.8	107	35.2	53.6	60.3	25.3	83.8	30.4	46.7	542.6	31.1	100.2	187.3	91.3
34099_f_at	1814.2	1865.7	501.3	495.1	446.3	370.1	2023.2	1068.3	495.3	584.1	234.4	1125	357	2368.5	1948.1	2471.5	1104.9	1080.5
34100_at	29.5	52.5	46.3	71.4	29.7	33.2	37.9	31.7	44.2	27	89	25.1	36.9	42.3	67.8	22.5	50.3	39.3
34101_at	264.9	54.1	201.5	66.4	371.5	72.1	99	65.4	35	52.9	79.5	144.6	82.5	50.4	120.1	126.8	329.2	34.7
34102_at	128.2	107.1	61	33.2	78.7	70.5	40.3	139.8	237.9	52.4	76.4	91.6	137.5	45.2	162.8	148.3	335.1	61.2
34103_at	20.1	32.9	13.4	105	76.2	128.6	92.4	11.3	102.9	6.8	9.5	20.6	53	156.9	19.5	10.9	147.5	5.9
34104_i_at	3502.1	3303.4	4005	2349.9	3413.9	1198.8	2539.7	1637.4	1902.8	2183	3880.3	2245.4	2467.5	1948	1881.6	2853.3	2166.9	2279.3
34105_f_at	706.9	929.3	362	199.4	1096.3	145.1	720.6	152.7	158.5	203.8	244.4	166.6	254.9	199.3	400.6	143.2	402	205
34106_at	58.2	48.2	95.1	50.2	45.9	36.1	46	68	28.4	22.4	65.8	267.6	38.7	122.8	366.1	75.2	39.5	43
34107_at	273.4	73	67.6	303.9	55.4	124	71.9	204.5	392.2	48.4	100.6	216.8	231.2	153.6	315.7	227.3	220.2	81.6
34108_g_at	1270.8	1054.3	1061.7	1010.1	838.2	880.5	1113	951.3	1326.6	1253.8	1174.2	1072.9	1228.7	1010.7	1242.3	619.6	1734.9	907.1
34109_at	105.5	186.2	123	99.2	144.9	148.7	182.3	265.1	157.5	104	110.8	414.5	138.1	98.1	117.9	104.1	126	122.9
34110_g_at	1512.5	1026.3	2072.4	3510.2	2395.2	2193.1	5157.5	1949.7	294.4	400.8	3367.2	2055.5	757.6	981.4	276.7	3482.9	1402.9	3704.6
34111_s_at	47	82.2	62.9	344	41.9	51.5	113.6	59.3	41.7	217.4	22.8	131.8	332.1	252.6	194.7	341.7	708.6	297.2
34112_r_at	448.8	413.9	633.7	610.4	145.9	431.8	813.1	358.4	845.2	378.6	415.2	394.9	651.8	480.7	516.6	282.8	360.8	278
34113_at	10.1	53.9	58.5	6.4	100.7	44.3	12.3	22.5	28.2	11.6	128	25.2	29.9	24.6	24.4	150.4	34.6	104.8
34114_at	28.5	53.9	117	89.4	158.2	107.4	53.2	39.3	181.1	103.8	33.6	27.3	27.7	267.4	24.8	187.6	226.3	163.1
34115_at	64.1	48.6	14.5	20.9	136.2	26	51.8	12.6	22.2	35.7	27.5	101	25.1	13.9	14.9	37.2	88	226.8
34116_at	82.6	125.8	95.7	94.9	137.8	275.2	390.5	58	88.7	249.3	71.3	64.5	120.2	389.5	895.1	213.1	75.2	192.3
34117_at	14.3	215.4	143	285.8	185.3	190.5	216.2	190	289.9	215.9	235.8	151.7	48.5	522.1	55.2	188.1	63.1	217.4
34118_at	60.7	78.5	55.7	51.3	76.8	73.9	87.3	164	63.5	57.4	102.2	19	66	306.9	87	20.5	126	30.5
34119_at	86.4	108.4	83.6	184.2	93.2	61.2	70.5	48.9	86	74.4	82.1	116.6	76.5	93.9	127.8	112.7	148.8	118.8
34120_r_at	79.8	7.9	34.9	41.7	14.7	102.7	120.3	141	141.1	103.8	33	13	62.2	58.4	9.4	6.8	294.4	232
34121_at	182.2	41.5	83.8	36.2	474.2	219.4	99	127.3	99.3	113.6	92.3	117.4	127.1	262.4	94.5	145.4	549	532.2
34122_at	347.9	343.1	366.9	301.4	333.2	313	348.5	263.6	274.2	263.4	299.6	223.7	285.5	246	292	974.7	315.1	391.6
34123_at	10.3	19.3	85.1	113.5	19.9	14.4	6.7	76.7	6.3	11.4	52.1	5.5	12.4	7.5	34.6	113.1	10.7	8.8
34124_at	32.9	59	56.3	30.1	30.7	79.8	29.3	63.7	49.2	62.3	46.8	24.4	37.6	18.1	43.9	51.9	43.6	67.6
34125_at	33.4	129.9	93.7	313.5	29	86.2	16.4	29.1	129.7	63.2	56.7	85.5	51.2	282.5	53.9	36.8	273.4	37.5
34126_at	90.8	476.6	73.6	221.2	98.8	89.6	95.2	214.7	74.9	38.8	510.1	75.6	82.8	62.4	182.1	56.8	189.3	64.7
34127_at	182.5	361.2	286.3	287.9	156.1	537.8	284.7	292.5	179.1	116.8	464.5	340	362.4	96.7	204	113.8	213	69.3
34128_at	710	555.2	1195.3	915.3	321.1	713.8	313.4	579.2	588.9	511.2	624.7	730.4	850.3	741	1044.1	581.8	1235.8	182.3
34129_at	197.2	177.2	49.6	77.7	52.1	253.1	258	188.4	228.9	36.3	211.4	150	92	40.1	46.1	26.3	419.9	28.5
34130_at	104.9	280.7	259.5	682.3	964.6	177.2	409.2	619.1	394.9	102.1	234.2	608.7	469.4	532	544.6	1211.6	616.2	565.3
34131_at	836.4	1082.7	1087.9	1067	666.3	691.8	1050.9	511.4	1085.8	646.5	969.7	910.7	1239.4	790.7	1221.1	514	945.8	946.4
34132_at	25.3	152.3	15.8	16.5	37.3	58.6	51.1	24.9	20.2	21.8	263.4	12.2	34.6	24.6	16.9	21.5	109.5	20.7
34133_at	143.1	114	328.4	206	271.1	286.5	26.8	288.5	276.5	272.8	293.6	257.7	129.4	144.3	431.3	275.2	366.2	194.7
34134_at	79	75.1	78.8	38.9	92.5	41.3	40.9	77.4	49.6	30.4	44.1	65.2	60.6	202.2	80.2	99.6	136.6	43.4
34135_at	567.4	270.7	68.5	443.6	245.5	439.3	344.7	231.5	322.5	261.8	245.4	92.6	325	246.6	217.3	207.9	61.5	80
34136_s_at	28.4	61.3	16.6	22	27.4	31.9	44.2	122	11.1	21.7	34.6	18.8	16.9	53.3	41.6	20	38.4	16.5
34137_at	54.2	105.7	85.1	72.4	267.4	82.5	197.2	341	137.7	86.4	90.2	145.1	55.5	89.7	212.1	210	126.1	107.9
34138_at	303.5	186.8	75.8	199.4	291.3	268.1	296.1	75.1	74.9	206.2	515.8	216.5	301.2	24.5	428.1	65.8	400.2	544.1
34139_at	828.9	497	353	970.5	1703.9	846.8	1101.8	636.6	925.8	721.4	947.3	537.8	886.4	1252.4	1247.4	917.3	1288	524.6
34140_at	81.5	233.7	76.3	195.5	125.4	266	95.1	145.5	300.4	84.2	178.6	117.1	106.4	391.6	193.7	66.2	14.8	39.8
34141_at	190.3	209.7	101.3	78.4	191.3	143.5	389.4	118.5	252.4	306.8	79.9	65.8	63.7	71.9	101.7	122.4	100.8	86.1
34142_at	6.8	34.2	6.2	4.8	11.9	20.5	7.8	15.8	10	11.1	9.4	34.5	6.5	130.3	35.6	13.3	139.3	84.3
34143_at	319.2	402.6	1042.6	1276.7	1835.9	1776.2	740.4	1024.8	466.8	521	1067.7	1321.8	908.8	4356.2	7424.3	3393.5	4192.4	1892.5
34144_at	411.1	153	396.8	396.5	363.4	253.6	312.2	463.3	192.3	77.9	299.7	218.3	384.4	415.9	84.9	506.5	566.3	169.4
34145_at	654	92.8	322.3	319.9	93.1	438.8	290.5	255.6	559.8	207.6	217.2	232.1	467.6	642.5	249.2	462.9	283.3	364.3
34146_at	1788.5	1785.8	1412.8	1340.1	1336.1	790.4	2469.9	2034.5	1002.2	1611.7	2154.9	1240.9	1609.5	2573.7	3283.3	1604.7	2101.6	2768.3
34147_g_at	1344.9	827	1809.2	1422.8	1083.1	696.8	1710.7	988.1	997.1	769.7	1678.5	1172.1	1230.4	1628.2	1973.8	953.7	1533.1	1389.9
34148_at	387.3	145.7	339.6	476	571.6	393.2	70.2	344.3	833.8	332.5	310.4	417.2	349	311.3	466.4	348.2	1018.7	528.5
34149_at	659.3	395.1	637	311.1	344.7	453	387.6	305.2	1025.5	601.5	254.3	637.6	490.4	441.2	534.6	299.3	682.4	698.5
34150_at	49.6	194.9	38.3	200.1	26.3	67.2	26.5	75.4	43.6	33	147.6	85.3	43.6	303.5	419.2	180.4	100.9	353.9
34151_at	617.7	382.8	611.9	583.3	480.8	1025.7	1637.7	355	319.6	789.9	2620.5	506	1843.5	520.5	515.2	414.4	1216.3	501.9
34152_at	57.9	112.6	59.1	36	69.4	22.6	28.6	99.5	67.2	30.1	103.4	84.6	38.4	62.3	47.8	46.5	30.5	80.8
34153_at	80.4	109.6	100.3	72.4	129.8	120.1	68.3	60.3	78.6	47.7	69.8	99.4	57.9	80.2	107.4	104.1	88.6	87.7
34154_at	752.9	474.3	413.7	406.8	474.3	382.3	332.3	393.9	775.9	382.6	458.2	252.6	450.1	898.3	517	1389.5	1098.8	1089.5
34155_s_at	52.6	152.9	91.6	22.4	362	78.7	154.9	233.6	216	97.8	172	51.5	62.2	258.5	95.2	112.4	86.8	63.9
34156_i_at	440.7	104.6	190.7	198.1	221.3	37	151.2	50.7	256.1	57.6	397.5	121.8	69.5	64.1	462.1	173.3	249.7	232.2
34157_f_at	915.6	955.8	1511.5	1195.6	1478.4	587.1	734.3	1151.9	201.1	788.2	1423.6	1196.2	1254.4	245.5	1153.2	544.1	1115.1	959.1
34158_s_at	36.2	109.8	22.9	246.4	37.6	23.6	21.4	22.4	360.9	31.1	25.5	146.4	162.9	47.2	20.7	12.4	27.2	82
34159_at	75.6	308	241.4	53.7	133.9	38.4	361	194.1	65.3	37.7	53.6	171.6	54.5	450.4	83.4	53	284.1	78.3
34160_at	10364.8	12222.3	12959.1	15410.2	11600.7	18166.8	8492.3	13027.6	8800.4	7685.1	14404.3	13466.8	11251	42527.4	39429.7	31538.4	51805	24744.2
34161_at	2100.8	1282.9	1837.2	1366.6	1532.7	1378.6	2090.8	1590.5	1848.9	1318.4	1839.7	1288.7	1585.1	1228.4	1168.1	1903	1483.8	1558.6
34162_at	631.9	453.3	684	544.7	443	824.3	510.8	463.8	481.6	255.7	626	834.4	488.5	767.5	568.5	1180.4	698.4	533
34163_g_at	181.5	406	127.1	100.7	119.9	265.4	207.1	203	18.5	126.8	143.3	83.6	171.1	244.5	234.2	255.1	92.1	188.4
34164_at	411.5	160.4	872.3	1293.3	737.3	228.5	111.5	875.9	1024.5	697.9	539.1	312.7	499.1	814.9	997.6	387.4	364.6	702
34165_at	1338.1	1376.8	1162.6	407.6	643.6	554.5	684.1	920	214.4	438	973.6	877.7	585.9	1068.9	1069.1	1336	692.7	1086.9
34166_at	3553.5	3865.7	4992.2	3433.2	4519.1	2828.7	3364.5	3249.8	2948.1	2757.7	4963.6	3300.6	5152.9	2805.3	3112.7	2303.4	7041.8	2759.9
34167_s_at	1361.9	1760.1	1817.6	956.5	1581.7	830.8	1402.9	1261.5	1682.3	1189.8	1316.7	1380.5	1046.4	1441.2	1205.3	1342.3	1725.9	1163.4
34168_at	197.9	240.1	117	104.8	49.1	171.9	121.7	34.1	94.4	108.5	135.8	145.1	67.6	25.9	157.4	40.5	181.5	193.7
34169_s_at	931	661.2	737.6	1064.8	704.3	1057.7	1285.9	705.1	570.6	1096.8	680	686.9	786.3	882.6	692.1	730.4	536.7	1050.4
34170_s_at	13.4	267.4	119.2	163.9	45.8	161.5	82.3	206.1	70.9	21.2	73.6	149.3	26	36	398.6	251.5	69.7	237.5
34171_at	478.5	143.9	27.4	228	141.3	176	77.2	76.9	42.7	258.3	82.1	327.5	206.2	162.2	151.9	239	277.6	244.4
34172_s_at	629.7	570.3	897.9	591.6	1050.4	938.8	518.2	764.4	545.5	540.6	808.5	692.8	846.6	1067	1211.8	801.5	723.5	1180.9
34173_s_at	233.8	47.8	118.3	87.9	137.8	117.5	168.3	212.8	35	23.7	67.6	114.4	57.3	119	107.1	20.8	324.4	5.2
34174_s_at	52.1	84.8	73.2	182.6	99.5	185.9	61.1	82.6	306.2	64.1	405.3	254.9	58.9	766.3	1174.4	278.1	644	93.7
34175_r_at	390.1	503.7	378	423.5	141.1	281.7	209.8	97.6	666.3	421.4	157.2	431	407.8	542	384.3	528.1	249.1	523.9
34534_at	72.4	497.8	229.1	173.4	137.8	54	186	99.7	87.3	143.9	190.2	158.8	203.1	276.7	380.3	122.5	165.6	251.6
34535_at	12.3	40.2	44.1	81.5	9.5	8.6	53.3	13.1	106.4	6.3	15.8	5.1	15.4	24	6.1	9.9	144.1	12.8
34536_g_at	268.6	313.9	308.7	100.2	73.9	192.4	113.4	361.9	59.5	210.5	236.9	123.5	190.4	154.8	107.7	326.3	153.4	135.6
34537_at	2339	1448.9	3617.6	707.9	1625	766.8	361.3	350.2	918.5	2016.6	1424.2	2114.5	547.2	2325.7	1266.5	1156.6	2212.9	1292.6
34538_at	80.9	567.6	510.4	400	936.9	319.3	308.2	322.7	452.4	486.1	439.9	380.5	384	86.7	174	297.3	372.8	468.3
34539_at	1260.7	1332.6	1339.4	722.7	1198.6	751.8	1135.1	794.2	921.1	1486.8	586.9	696.9	1332.5	573.8	857.9	1150.9	969.3	917.5
34540_at	33.2	86.4	24.7	42	46.2	45.5	130.8	61	44.1	21.4	76.1	78	70.8	77.1	35.4	88.1	276.6	143.5
34541_at	375	314.4	448	348.7	355	449.1	313.1	332.8	398.4	292.3	531.5	578.2	308.9	398	952.2	367.3	372.2	262.2
34542_at	507.8	375.4	590.8	403.6	591.7	197.3	551.9	533.6	204.6	226.9	92.7	520.3	259.2	671.9	644.5	404.8	1525.9	1082.5
34543_at	56.9	94.1	55	88.1	53.6	121.5	43.7	90.1	64.7	19.5	50.4	94.3	55.7	47	46.6	27.6	62.8	69.9
34544_at	363.1	377.5	476.3	623.4	438.1	284.3	364.6	517.4	97.2	262.7	390.2	563.5	686.3	718.1	374.6	484.2	454.9	508.8
34545_at	116.1	237.5	121.5	113.8	413.8	498.1	81.1	112	111.1	355.1	378	124.9	221	161.6	564.7	196.2	567.3	460.6
34546_at	376.5	139	225.6	246.9	256.4	101.6	258.7	343.6	385.4	274.6	398.9	430.5	376	1068.1	957.8	436.5	1072.1	458.2
34547_at	153	89.5	125.7	75.7	162.5	111.6	148.1	227	97.2	101.4	172.4	155.7	160.4	182.8	222.6	178.4	227.9	72.8
34548_at	108.9	202.7	39.5	51	45	268.3	149.9	34.5	283.1	34	156.9	149.4	211.7	111.8	133.3	31.9	150.6	59.1
34549_g_at	340.9	378.5	358	181.4	357.2	329.5	273.6	270.5	1137	187.1	343.6	233.7	309	797.7	1370.7	259.4	300.2	481.5
34550_at	112.3	71.5	43.2	40.4	35.5	101.6	65.3	183.9	195.5	75.7	41	30	59	218.2	57	253.7	105.1	345.4
34551_at	58.6	46	68.9	44	46	192	31.7	64.2	47.5	19.9	41.8	25.1	58.2	15.8	263.5	184	54	34.8
34552_at	129.6	149.4	209.4	478.6	135.3	132.9	236.5	156.3	182	63.7	232.5	135	249.4	164.3	136.1	914.1	207.5	355.7
34553_at	295.4	34.6	56.3	297.8	100.9	68.7	83.1	59.8	202.2	330.6	193.8	43.2	38.9	160.5	40.6	39	316.8	118.9
34554_at	849.8	379.1	169.1	296	513.7	558.1	662.4	353.3	206.9	308	163.4	238.9	700.5	1116.5	473.9	380.9	384.4	524.8
34555_at	402.4	342.7	286	150.5	382.7	235.2	336.7	327.5	304	165.8	324.9	329.8	267.9	272.6	245.9	172	207.6	272.6
34556_at	690.3	281.5	824.7	872.9	797.7	939.4	1161	673.2	1017.3	374.6	353.7	901.9	849.4	450.4	782.5	750.3	688.8	547.7
34557_at	584.1	251.3	760.4	912.8	652.1	978.2	166.1	255.1	358	596.4	659.9	593.6	862.1	907.5	1236.8	423.5	700.8	975.1
34558_at	453.3	986.3	767.9	866.3	697.8	757.4	1210.3	346.3	409.5	1288.2	1272.9	1106.1	1024.9	1209.7	872.1	807.2	1283.6	1638.4
34559_at	636.6	285.8	349.3	349.1	371.5	195.4	560.8	341.4	328.3	308.5	427.4	343.6	474.6	109	451.3	306	461.9	301.3
34560_at	460.1	508.9	570.9	651.4	536.8	340.3	707.4	625	291.6	510.6	627.1	748.1	525.5	355.5	657.1	536.7	807.4	344.9
34561_at	67.1	145.1	373.5	90.4	343.6	280.2	242.5	148	156.3	43.3	211.3	54.1	301.8	324.8	144.8	285.9	101.2	48.2
34562_at	282.8	412.9	343.6	231.6	460.4	169.4	261.9	315.4	190.4	123.8	413.2	197	255.9	147.1	477.5	129.6	238.3	267.5
34563_at	57.1	79.4	235.4	275.7	65.4	347.5	377.8	153.9	335.9	109.5	127.4	155.5	198	685.3	518.9	466.8	351.8	370.3
34564_at	35.8	88.4	16.6	12.9	23.3	36	15.6	8.6	23	26.4	14.1	11.6	30.3	29.9	38.4	28.9	27.4	20
34565_at	13.7	39.4	64.5	31.6	156.5	273.3	16.3	138.5	18	20.3	53.8	87.7	17.4	48.6	94.1	33.5	230.4	38.9
34566_at	358.8	131.9	97.4	46.6	260.6	307.3	135.9	222.6	144.7	141.5	144.1	28.6	81.2	580.8	105.7	210.8	750.5	1029
34567_at	80.6	58.7	17.6	32.6	159.6	30.6	31.9	50.6	242.8	28.8	160.8	20.3	29	284.9	216.3	152.8	17.1	143.8
34568_at	876.4	521.8	632.6	635.3	535.6	509.6	419	379.9	610.8	378.4	421.9	573.3	507.5	459.8	1153.5	720	631.9	1246.8
34569_at	125.7	88.3	135.7	82	71.2	42	288.7	100.1	17.5	31.1	124	105.3	44.9	130.6	214.5	36.4	537.1	13.6
34570_at	28639.3	30871.3	14670.5	20441.1	27346.9	22858	26193.6	20567.5	14378.6	9359.5	12198.6	19906.4	15957.4	32444.9	37838.9	27770.4	21899	28554.1
34571_at	203.1	153.9	207.7	158.9	154.6	85.2	112.7	89.4	223.8	92.6	80.5	179	43	99.8	388.2	174	201.7	73.1
34572_at	436.2	74.7	395.3	522	245.4	365.4	396.2	423.9	223.5	206.2	305.7	294.9	397.4	248.4	293.5	344.6	414.2	195.8
34573_at	2095	2140.1	2982.2	3012.5	3147.6	1798.9	3313.9	2072	2804.6	2360.5	2140.2	3198.2	3098.6	2624.6	2863.9	2222.5	2350.6	3064
34574_at	187.4	246	316.5	136.4	72.1	87.2	242.4	202.9	482.6	196.7	288	149.5	160.7	325.3	53.1	310.6	69.7	170
34575_f_at	95.5	191.2	182.3	246.5	42.2	90.3	171.1	168.9	115	60.8	160	125.5	157	344.2	220.6	144.6	521.7	125
34576_at	111.5	28.5	199.7	55	150.6	46.4	174.7	215.4	82.8	230.6	31.3	182.7	125.1	65.9	37.4	56.3	50.2	297.6
34577_at	591.7	178.8	894	445.5	397.7	226	90.1	279.6	563	296.1	635.9	505.9	224.1	614.3	973.5	854.8	874.1	602.1
34578_at	5038.7	4624.7	4498.1	5223.4	4030.3	5513.5	4336.4	6365.2	2637.1	8490.5	5203.1	4395	4548.9	3751.5	2768.9	2413.2	5034	2339.8
34579_r_at	12.9	28.4	12.2	33.6	70.5	6.7	11.8	21.1	18.8	9.8	18	115.9	8.5	110.1	11	14.5	30.6	3.2
34580_at	33.3	238.5	86	96.2	93.9	80.8	42.2	70.7	32.5	76.4	72.6	49.6	129.7	32.3	148.3	21.7	112.3	70.9
34581_s_at	15.4	279	28.1	15.1	59.1	27.9	15.5	32.3	43.6	41.4	27.9	94.5	30.6	34.9	27	29.3	24.6	44.8
34582_at	39.9	116.3	48.9	53.1	36.4	48.2	40.6	32.2	89.2	40.2	30.8	32.2	63.9	108	20.6	20.3	66.8	37.1
34583_at	656	225.4	121.3	123.9	137.7	126.6	758.7	119.3	81.8	140.3	225.7	154.5	417.3	116.8	256.5	102.1	190.3	50.8
34584_at	129	362.6	500.7	199.8	253.7	241.3	311.5	328.8	258.6	239	315.9	314.7	169.2	156.8	521.1	131.5	317	401.6
34585_at	48.5	177.9	56.4	333.7	54.7	36.8	45.4	50.9	74.5	42.3	83.8	114.5	46.9	54.8	404.3	35.7	44	71.4
34586_s_at	1281.5	1179.5	1206.9	1412.8	1833.4	953.3	1684.9	1139.1	1680.8	952.4	863.4	1168.8	1697.2	1343.4	1372.6	1509.8	1484.3	1415.1
34587_at	80.5	438.9	305.8	73.6	107.8	98.7	291.1	192.1	47.4	47	227.5	147.4	154.6	258.1	184.4	93.5	517.9	194.9
34588_i_at	218.8	152.8	232.9	517.7	502.8	206.3	150.3	459.8	110.3	123.1	568.3	98.6	145.5	211.8	283.7	478	277.5	338.2
34589_f_at	554.4	287.4	233.2	277.9	275.5	164.6	105.5	542	450.3	436.5	206.2	147.6	130.3	1082.9	234.3	613.2	231.3	1061.5
34590_at	189.7	70.3	86.6	80.6	52.7	83.8	53.8	72.5	50.7	51.8	109.5	65.9	75.8	79.9	112.9	62.8	82	79.5
34591_at	217.5	671	610.5	440.1	237.1	329	721.1	293.1	198.5	563.8	428.5	615.8	320.1	305.6	673.1	548.8	253.5	625.8
34592_at	59871.1	66447.9	45051.5	44407.1	80807.8	61616.7	51084	66405.5	10311.3	28942.8	66208.4	44570.4	57506.4	76597.7	79780.4	56307.5	119896.3	77358.3
34593_g_at	63181.5	78449.9	41136.9	47540.8	72751.8	57350.1	55901.4	74538.6	67766.3	82514.8	57165.2	50363.9	60128	109692.3	81142.2	74057.1	142696.5	94910.9
34594_at	205.2	255.3	101.8	267.6	138.1	44.8	172.7	17.2	219.6	210	252.4	46	87.5	273.1	19	115.2	270.6	258.7
34595_at	606.9	767.7	729	530.8	295.9	443.1	541.4	415.8	419.4	358.4	916.5	274.4	567	274.6	445.6	481.3	1015.7	214.7
34596_at	326.6	248.7	281.5	66.4	59.7	86.2	499.8	46.5	201.3	115.5	554.9	239.7	351.6	252.3	192.2	54.6	191.5	539
34597_at	66.6	181.3	85.3	344.8	92.1	58.8	87.3	88.3	65	113.6	188	224	164	56.4	134.2	105.1	168	83.5
34598_at	277.3	679.6	259	207.3	46	95.7	191.1	19	162.9	47.5	16.9	91.1	164.1	43.6	39.3	19.8	169.8	101.6
34599_at	250.9	226	83.1	91.9	150.9	55.5	95.7	540.3	83	73.8	91.1	262.1	69.4	117	113.5	470.9	264.2	124.9
34600_s_at	1166	1652.8	2185.4	1804.6	2130.7	783.1	1614.4	1461.3	1042	1035.8	1114.3	961.5	1236.6	559.4	714.8	943.3	1889.4	1412
34601_at	158	246.7	36	146.5	52.7	261.4	232.9	40.3	349.2	111.4	142.2	186.5	218.6	322.9	184.7	119.8	61.8	107.1
34602_at	164.3	428.9	167.7	546.3	749.8	192.5	621.4	163.2	275.4	308.6	289.9	502.6	784	492.5	503.5	327.4	645.5	389.2
34603_at	56.4	81.8	37.5	53.3	55.2	97.5	47.2	175.2	45.8	25.3	400.7	62.9	64.7	138.3	68.9	137.5	83.7	17.3
34604_at	449.4	484.3	423.3	608	422.4	342	961.5	350.1	662.2	346.8	327.3	387.5	644.3	512.9	472.8	271.9	370.2	614.9
34605_at	347.7	433.3	458.6	40.8	280.2	314.3	137.8	48.8	195.2	392.8	342.1	291.6	216.2	368.2	505.2	185.3	336.3	559.3
34606_s_at	232.8	217.4	195.4	66.2	233.3	133.9	476.6	128.4	186.9	127.1	144.3	122.9	99.6	436.1	392.9	156.1	200.1	553.9
34607_at	441.4	55.5	64.5	273.5	373.1	211.3	169.4	295.2	177.9	60.5	58.6	204	242.5	398.6	353.3	108.4	256.4	36.5
34608_at	77872.2	90888	63709.5	58903.9	83858.7	64700.8	70403.1	97694.2	21486.7	40147.6	72251.9	65992.9	60948.8	109755.1	100038	85568.8	98914.8	99127.5
34609_g_at	28265.3	30302.5	22910.9	21398.1	35167.2	24339.2	25878.4	32285.2	4307.8	10667.4	26101.5	23828.2	21278.8	43545.5	36930	30742.4	42076.5	37032.3
34610_at	290.2	310.4	190.5	153.3	44.4	168.2	92.4	93.3	1544.8	700.1	117.8	35.7	139.3	250.9	527.7	58.8	48	233.8
34611_at	121.6	167.5	157.4	115.2	26.8	19.3	138.6	55.8	262.9	180.5	37.3	31.5	130.7	83.4	197	41	63.2	327.4
34612_at	50.8	99.4	216.2	46.2	221	32	51.1	23.7	26.4	103.2	297.6	122.8	159.5	55.9	218.4	232.2	291.8	75.7
34613_at	158.8	241.2	249	215.6	197	153.1	131.9	175.7	107.9	91.4	338.2	217.1	620.3	668.7	226.1	270.9	184.7	686.6
34614_at	51.2	410.3	92.8	17.9	87.2	73.7	391.6	175.7	130.6	55.1	59.9	188.3	64.4	68.5	79	310.7	169.1	117.3
34615_at	209.5	100.4	216.7	255.5	55.4	30.2	145.1	312.4	149.9	184.7	22.4	24.9	42.3	310.6	295.6	7.3	22.8	115.2
34616_at	140.4	146.4	78.2	163.4	107.1	150.9	208.9	96.1	71	270.1	213.6	127.9	126.3	30.3	38.9	25.2	260	17.9
34617_at	135.6	52.9	19.2	12.5	144.6	19.6	22.9	15.3	24.3	6.5	123.2	24.7	27.5	193.7	203.7	51.4	168.5	17.4
34618_at	517.9	330.4	120.2	106.1	669.7	507.5	187.5	577.2	170.9	353.1	126.4	303.4	308.9	176	742.8	186.6	580.6	358.9
34619_at	43.2	56.7	34.1	33.5	69.3	38.4	36.6	27.1	209.9	44.7	40.5	45	28.1	216.8	32.5	47.3	373.8	133.8
34620_at	173	333.7	999.3	545.6	1186.7	597.4	267.8	201.6	456.5	226.8	254.3	668.5	552.9	509.5	239.1	204.4	187.2	736.5
34621_at	955.4	562.3	739	1043.7	361.7	441.9	914.4	536.1	874.6	580.1	693.7	486.4	836.6	533.1	640.7	598.4	850.8	899.5
34622_at	62	120.7	75.6	76.3	117.9	124.4	20	119	102.6	29.7	74.4	41.2	25.9	37.3	65.6	92.6	179.9	473.6
34623_at	125.8	187.2	105.3	284.5	117.1	368.2	307.8	98.7	319.3	101.6	586.8	125	116.8	308.3	583	120.2	547.7	81.3
34624_at	70.7	84.4	57.2	21.9	55	60.1	33.9	61.5	46.1	19.3	92.6	61.3	42	52.6	125	21.6	65.8	81.7
34625_at	539.9	480.4	563.5	98.9	614.3	168.4	363.1	396.8	454.9	474.1	787	103.2	274	291	607.2	70	346.1	115.9
34626_at	148.9	217.4	126.3	121.6	147.5	71.9	159	168.7	119.9	81.5	166.6	143.8	150.2	89.7	192	102.9	337.2	143.5
34627_at	1578.2	1138.9	440.7	814.7	662.4	494.4	163.6	566	177.7	147.2	256.1	740.6	307.7	259.6	1121.6	909.5	874.6	342
34628_at	69.2	100.2	18.5	74.1	86.8	230.8	51.6	17.9	29.7	69.4	26	59.1	11.7	84.6	63.4	97.3	61.8	139.9
34629_at	817.9	743	507.6	190.9	635.1	372.6	305.6	1197.3	475.2	588.3	492.9	435.9	751.5	149.6	164.5	171.3	179.6	687.8
34630_s_at	38	176.7	114.2	141.1	53.4	205.9	218	326.9	125.1	62.9	236	226.7	172.3	56.5	204.2	157.3	347.9	164.2
34631_at	664	294.1	485.6	617.8	596.4	886.5	708.4	667.9	489.7	523.1	364.1	412.7	1042.3	506.6	260.5	291.8	255.7	917.8
34632_r_at	192.7	65.7	37.8	39.7	44.1	157.9	127	47	60.4	28.4	18.5	63.6	26.8	120.4	142.4	17.2	93.8	17.6
34633_s_at	29	87.7	19.2	12.6	13.6	33.1	47.1	26.5	36.2	9.9	117.4	13.5	10.8	16	110.6	16.1	140.8	144.9
34634_s_at	1441.6	1392.3	1041	1573.4	951.9	1146.6	937.6	1307	1651.3	1093.4	805.6	925.9	1037.8	2481.7	2006.5	1266.4	1383.1	2423.4
34635_at	65.3	125.9	75.2	38	131.7	81.4	68.1	89.7	341.1	30.9	104	86.4	82.3	115.1	156	173.1	151.6	167.2
34636_at	613.9	322.1	515.9	347.9	593.9	216.1	1649.1	401.5	274.9	608.3	285.5	237.6	284.3	1126.7	757	722.4	199.3	1069.9
34637_f_at	3963	3958.5	4666	3595.1	2780.3	5295.7	12335.1	7716	2867.6	4789.3	10951.6	7467.1	3369.8	1868.1	3831.2	4838.3	2765.7	2533.7
34638_r_at	112.5	342.4	187.5	162.3	190.8	296.5	219.6	354.7	324.1	88.3	186.7	237.8	218.9	267.1	126.4	191.2	219.6	262
34639_at	105.1	121.7	149.2	65.7	202.5	151.7	86.2	109.8	75.1	112	70.2	158.9	61.3	174.1	265.2	132.5	80	139.5
34640_at	360.4	504	526.2	312.9	271.9	606.4	450.3	413.4	455.1	319	405.9	256.8	567.7	363.6	464	244.3	684	485.3
34641_at	230.4	244.1	344.3	493.7	67.9	200.1	453.8	220.6	288.3	196.8	420.7	330.5	272.2	406.7	211.4	207.2	274.5	183.9
34642_at	1885.7	2328.1	3363.7	1835.5	1840.2	1417.5	3539.8	2708	1610.2	1544.4	1799	2550.2	1594.2	2767.7	4235.6	3265	3905.1	2942.1
34643_at	73544	86848.4	58395.3	56512.7	72863.1	65740.5	62598.2	80135.8	32011.3	48621.7	77409.1	61885.1	72575.8	97594.5	94417.8	65411.8	105428.9	87924
34644_at	28764.2	27077	19415.8	29707.5	23127.1	28294	30505.4	34756.7	38016.6	18519.4	33631.2	23559.5	37813.6	21888.3	18795.2	24249.7	21940.6	22868.9
34645_at	67985.9	68502.5	42735.7	29667.5	42679.6	33724.1	37289.8	40669.8	14144.2	36629	54623	34706.4	33031.8	62704.5	70386.6	46122.7	77035	51440.4
34646_at	17226.1	12375.9	7851.1	10308.8	13779.5	9428.9	10507.1	16005.6	6351.2	6164.6	9013.2	8260.2	10847.3	24345.8	18692.7	16266.4	18753.8	23680.8
34647_at	5522.5	4887.4	7191.6	6356.9	4339.5	6645.7	6185.4	5358.9	7056.7	7321.2	5639	5747.8	5483.2	5945.8	6880.9	5489.4	6540.3	6551.3
34648_at	1239	1423.6	2211	1083.7	962	851.7	1756.2	829.2	597	844.3	1309.7	1937.3	886.2	1679.7	2429.9	1669.2	1656.3	1717.4
34649_at	665.1	645.1	499.4	685.3	530	555.4	362.5	494.3	396.1	226	637.7	425.1	627.4	812.7	919.1	811.3	807.8	522.9
34650_at	96	225.6	74.5	73.3	28.8	34.7	57.8	52.9	46.9	41.6	100.5	32.4	36.7	63.1	109.4	40.3	73.4	95
34651_at	2219.5	2332.4	3639.3	2623.7	4176.2	3409.9	4060.3	2222.6	1038.2	2189.9	4010	2666.7	2182.7	4450.3	4547.5	3798.9	4885.3	4695.5
34652_at	240.7	809.6	177.6	164.4	241.9	409.5	132.5	163.2	628.5	114.1	173.8	256.2	172.4	147.1	151.4	181.8	203.5	474.4
34653_at	914.4	1529.7	1409.6	937.1	923.9	1275.7	2844.8	1267.9	410.3	819.8	1534.7	985.6	1395.6	1456.3	1766.7	618.3	1814.3	1164.3
35014_at	279	219.3	70.4	44.6	254.9	82.3	58.5	106.8	21.5	18.3	31.6	77.2	71.7	223.3	84.4	159	58.8	44.8
35015_at	369	246	265.5	235.2	532.1	137.9	112.4	38.1	49.7	227.5	118.9	309.9	431.7	192.1	199.8	329.2	85.6	198.2
35016_at	5576	5394.5	5087.5	11142.2	7635.5	11295.4	8724.4	11662.5	2840.7	4238.4	14592.1	8603.3	15803.2	3180.8	6261.6	7916.6	4985.3	1912.9
35017_f_at	2218.9	2011	2336.8	2839.7	2328.5	3296.5	2775.9	4003.6	763.5	916.3	5617.1	1744.8	7357	1694.2	3126.1	1621.8	2468.2	1431.9
35018_at	512.2	589.4	614.3	240.9	816.4	437.1	668	431.8	227.3	243.8	379.1	714.8	459.8	309.6	839.6	662.5	897.6	1040.9
35019_at	37.6	245.4	243.7	236.9	60.5	421.7	182.3	196.3	197.3	381.5	168.2	390.5	229.8	664.4	495.7	459.5	1081.6	483.5
35020_at	323.4	496	215.8	190.3	152.7	297.1	230.3	150.6	361.3	254.7	293	136.3	238.5	380	402.3	325.5	562.4	116.7
35021_at	139.9	245.6	81.2	73.7	278.7	130.5	773.2	435.9	39.6	91.8	509.8	172.2	186.6	123.6	358.4	406.2	108.7	157.4
35022_at	377.7	312.3	130	124.8	24.8	73.3	15.8	177.1	236.8	40	149.1	286.7	83.7	138.9	352.8	35.9	220.2	57.6
35023_at	20.7	384.3	77.8	195.9	43.4	40.1	10.5	20.1	24.1	8	110.9	14.2	14.2	16.7	15.9	18.9	36.1	169.1
35024_at	104.8	84.3	188.2	94.6	27.6	83.8	94.2	24.9	101.5	76.4	96.5	71.5	44.5	22.6	340	98.9	112.8	60
35025_at	326.6	361.8	439	607.9	386.4	371.7	610.8	183.1	232.5	259.9	219.6	412.3	387.1	477	299.7	425.5	670.9	254.6
35026_f_at	280.4	169.7	375.2	555.1	492.3	543.6	405.7	691.2	727	385.3	213.5	672.4	379.5	567.6	367.4	245.7	303.7	467.4
35027_at	4635.6	3583.4	10490.4	3173.2	6181.7	3917.1	5297.6	3831	1374.3	4397	6925.8	8629.9	4082.3	4639.6	6821.5	4173.9	6784.7	7849.4
35028_at	52.5	128.9	98.5	94.6	124.3	51.1	49	120.5	55.1	177.6	270.3	30.9	67.1	74.5	41.9	37.6	509.6	58.8
35029_at	248.6	107.7	82	38	178.5	82.2	229.9	47.9	192.5	120.7	58.2	34.7	61.9	45	67.3	51.1	234	124.1
35030_i_at	38.5	39.5	59	161.3	201	182.3	29.1	198.4	119.5	65.4	115.9	20.3	269.4	90	107.2	76.2	206.5	33.8
35031_r_at	24.1	188.9	27.6	12.2	20	10.8	14.9	9.3	5.5	11.9	17.3	5.3	32	114.6	5.2	16.3	39.9	12.4
35032_at	33	164.5	40.7	15.9	22.2	42.3	21.5	26.2	28.7	22.1	43.5	29.9	22	22.8	17.3	17.7	33.2	8.6
35033_at	42.8	62.4	177	30.5	62.3	36.1	33.4	125.8	28.5	25.3	55.8	30.2	14.3	20.6	42.2	37.6	59.3	24.7
35034_at	104.6	72.4	121.6	224.3	135	160.3	26.8	153.1	125.7	111	168.1	14.7	23.2	19.6	27.2	39.1	31	224.9
35035_at	135.5	251.3	183.7	150.1	70.7	94.2	161.3	92.7	305.4	89.4	53	177.9	70.1	85.2	90.3	59.4	86.8	168.8
35036_at	85.7	261	542.8	90.3	425.3	69	365.1	87.1	72.2	182.9	86	903.2	40.1	119.9	325.6	505.3	111.3	109.4
35037_at	802.5	208.7	206.9	172.3	307.2	174.3	224.1	237.5	216.6	157.5	308.3	114.8	162.4	152.1	162	98.3	205.7	296.2
35038_at	700.3	141	817	563.6	897.5	557.8	895.8	151	1316.3	186.2	1277.9	207.4	241.6	350.3	1448.3	660.1	486.6	1478.9
35039_at	1257.7	1393.5	1112.2	1009.2	939.1	1162.4	1319.6	1095.7	1683	1135.1	751.8	783	629.1	1131.4	1285.8	721.2	1077.7	1231.3
35040_at	233.6	99.7	219.2	173.4	229.5	324	130.3	202.9	528.7	168.3	165.9	284.6	307.7	200.5	430.7	191.9	671.3	402.2
35041_at	385.2	452.1	372.6	448.6	615.2	401	130.3	438.2	335.5	235.5	771.8	365.3	270.5	829	257.3	527.1	1204	286.8
35042_at	1301.4	755	541.5	964.5	665.8	993.7	321.7	926.1	567.1	241.2	601.5	1188.5	324.9	538.5	580.9	742.4	547.2	1103.9
35043_at	152.9	255.8	225.7	230.9	381	373.8	353.8	36.4	384.8	517.8	399.3	268.2	248.5	114.7	171.8	293.7	410.8	429
35044_i_at	85.6	105.8	104.4	76.8	125.9	73.1	39.2	442.1	72.9	28.4	62.3	40.5	110.9	110	73.4	122.6	75.5	51.5
35045_r_at	3531	660.3	627.9	1187.2	941.4	544.2	2137.2	598.2	513.1	443.1	3226.8	1226.5	576.6	471.8	659	1520	755.5	590.4
35046_at	70.7	44.3	79	90.4	98.9	80.5	3.8	110.8	6.1	23.2	14	94.6	12.9	30.1	19.2	122.5	150.8	161.9
35047_at	226.6	717.8	234.1	194.5	131.8	420.5	61.5	94	173.9	181.9	460.8	183.5	473.5	69.8	126.1	117.7	185.2	94.3
35048_at	102.5	241.9	63	243.1	392.2	63.7	181.2	132.6	71.7	43	25.2	184.3	273.3	28.7	227.8	75.8	126.6	191.4
35049_g_at	11	165.7	62.3	16.3	108.5	107	22.4	188.6	10	11.9	17.2	77.1	13.9	60.9	22.6	35.2	35.3	124.4
35050_at	1312.6	565.2	589.3	459.8	281.3	317.9	666.1	205.8	67.1	715	584.8	438.6	400.8	386.4	349.8	325.6	509.9	194.1
35051_at	47.1	73.2	72.8	107.7	109.4	47.6	13.9	48.6	18.6	19.5	110.3	52.8	77.4	22.8	192.8	85.7	31.2	159.6
35052_r_at	136.3	125.3	15.7	106.9	16.3	20.2	18.6	17.9	14.2	19.8	29	12.9	28.7	3.6	25.6	40.6	45.5	14.7
35053_at	127.7	194.2	249.1	190.9	113.6	203.1	164	230	179.7	278.9	258.1	258	63.9	204	86.7	215.8	90.1	401
35054_at	68.3	172.8	152.7	137.4	243.6	257.7	77.3	154	741.4	389.4	614.4	293.9	117.3	776.1	859.6	109.3	486.7	233.3
35055_at	44902.4	45443	24733.3	33594	32292.9	29667.6	35664.9	49948.3	54693.4	46898.8	30049.4	29221.3	32948	60720.3	40038.2	41833.4	56869.7	56147.3
35056_at	46.3	137.7	188.1	115.2	48.7	78.9	162.1	21.6	56	120	49.1	60.6	84.7	191.1	95	75.9	85.9	40.2
35057_at	68.9	184.6	156.6	263	68	46.7	256.7	225.4	169.2	198.5	323	135.4	65.9	321.3	102.1	286.2	463.2	37.8
35058_at	22.2	281.1	204.2	229.3	129.7	124.5	138.9	180	112.8	120	78.7	161.4	141.4	53	224.1	133.1	140.9	203.7
35059_at	348.6	95.6	384.4	77.9	170.2	168.3	215.7	146.5	460	216	394.7	449	63.8	658.6	639.4	310.8	135.7	528.4
35060_at	123.1	672.9	828.7	500.3	320.4	403.2	782.9	351.5	627	731.8	495.9	666.4	248.7	338.1	1351.5	781.6	681.4	803.4
35061_at	218.3	59.4	127.9	41.1	129.2	62.9	12.4	159.2	15.6	51	98.5	18.5	215.4	205.3	161.3	12.4	130.9	6.9
35062_at	259.7	129.2	81.2	69.9	86.2	305	112.3	172.5	77.3	55	82.6	85.3	110.2	112.8	40.9	70.4	123.8	59.7
35063_at	72.8	113.5	326.1	74.1	111.1	101.3	88.3	242.4	45.1	43	91.4	176	90.3	121.2	62.1	183.6	133.9	40
35064_at	339.8	157.6	172.1	137.7	280.1	92.7	147.3	77.1	366.8	213.1	75.8	50	104.3	155.2	130.6	103.5	244.4	87.7
35065_at	83.1	251.6	77.6	131.9	280.9	405.7	403.3	301.5	249.1	299.6	183.5	215.4	69.6	104	195.1	70.9	516.8	322.8
35066_g_at	291.1	407.6	171.3	64.4	308.1	195.2	153.6	85.3	392.1	424.4	292.9	493.4	279	375.2	305	533.6	536.6	430
35067_at	641.7	636.9	627	377.2	498	506.7	408.2	229.7	639.8	975.6	451.4	1053.2	448.7	1183.2	664.6	775.4	820.5	1004.2
35068_at	372	316.6	428.4	228.3	287.3	312.1	260.5	221.3	288.1	181.2	234.2	343.3	305.1	943.8	350	738.7	385.2	664.4
35069_at	686.5	191	582.7	587.5	548	320.3	192.3	184.2	386.8	307.6	517.8	493.8	467	446.7	508.1	630.1	149.6	593.6
35070_at	37.8	51.7	48.9	27.1	49.4	79.7	30.3	51.3	15	23.3	66.4	28.5	86.3	51.7	75.4	18	35	160.4
35071_s_at	87.2	147.7	116.7	296.6	108.1	67.8	83.6	75.6	77.6	148.8	320.5	77.4	113.7	98.7	129.4	99	137.8	150.5
35072_at	186.6	276.3	188.4	65.2	178.3	435.4	165.3	308.3	68.4	99.8	124.2	95	162.3	180	174.4	205.1	235.6	412
35073_at	309.3	207	203.6	113.7	97.9	137	128.7	334.6	488.1	209	77.9	99.8	89.7	86.3	354.9	54	427.4	58.5
35074_at	746.6	497.5	468	589.6	634.8	642.8	731.6	448.5	1020.9	392	291.8	691.2	599.9	329.7	485.6	226.9	459.9	458.6
35075_at	179.2	223	217.2	222.9	243.6	835.7	249.5	210.3	199.6	164.7	299.2	287.3	235	286.5	264.8	194.7	799.7	259
35076_at	23.9	63.6	25.5	14.5	18.3	23.1	13.5	17.6	22.3	12.4	13	18.8	28.4	29.7	32.7	46.1	262.1	30.3
35077_at	377.9	223.1	267.6	284.4	269.7	45.8	344.6	87.3	55.2	142.7	279.6	278.4	260.1	490.1	150.4	153	564.4	327.9
35078_at	668.9	373.9	628.7	248.3	819	327.3	558	168.6	343.7	249.7	1185.6	591	374.4	207	342.2	281.5	545.9	309.4
35079_at	77.3	187.5	210.4	247.5	301	256.6	62.7	200.5	234.1	175.1	189.9	115.2	171.2	395.6	119.6	43.1	290.6	91.7
35080_at	185.9	184.9	114.4	126.9	59.7	42.6	83.6	87.4	91.8	83.4	47.2	86.6	95.3	73.9	63.2	81.3	242.6	119.2
35081_at	199.5	236.3	246.6	181.2	50.6	62.1	149.9	55.4	690	616.9	204.1	91	144	905.1	975.1	422	601	586.5
35082_at	36.2	31.6	13.3	18.3	16.9	6.2	5.5	8	11.7	11.7	13.2	9.3	6.3	25.4	10.6	14.8	294.4	12.3
35083_at	33704.8	34086.8	27437.8	26288.4	29249.1	31780.9	43957.7	27164.5	10453.8	38181.4	46165.4	30310.6	34567.2	29871	47499.1	62602.2	53629.7	37983.7
35084_at	142	153.1	135.5	61.3	184.4	104.7	56.2	117.5	115.7	74.8	193.7	134.6	150.1	116.7	155.4	137.8	107.3	190.3
35085_r_at	46.5	118.9	68.3	93.5	33.7	116.8	53.1	81	40.9	7.7	5.8	32.8	10.2	8.6	60.5	89.2	23.9	99.9
35086_at	256.5	292.1	159.1	205.4	377.6	46.4	156.3	177.2	282.7	21.9	54.8	66.8	222.8	276.8	79.2	219.7	135.9	66.1
35087_at	701.8	645.5	572	587.7	765.2	343.5	669.3	627.1	841.9	397.3	504.3	496.7	709.4	743.5	1087.8	1041	1268.7	1071.4
35088_at	36	38.6	37.9	41.9	59.2	58.1	14.3	28.6	36.9	28.5	17	48.8	180.5	35.6	34.5	11.6	38.6	19.9
35089_at	102.6	130.5	152.5	293.2	101.5	262.5	408	283.9	614.8	246.3	220.1	335.8	163	288.2	364.7	317.1	97.2	397.5
35090_g_at	873.2	838.9	978.8	613.8	469.3	864.2	627.6	467.3	723.2	573.2	967.5	1010.1	826.7	698.3	920.5	1297.8	995.7	345.2
35091_at	974.8	463.6	1715.8	1113.1	241.3	484.5	928.7	727.4	1348.4	397.6	1270.5	992.3	1381.5	1056.8	1173.1	903.1	1315	1009
35092_at	883.7	327.2	959.6	375.6	290.5	757.9	899.6	977.2	213.7	719.4	740.8	1023.7	906.7	240.9	185.4	789.2	1429.1	237.1
35093_at	351.5	341.3	449.7	374.1	580.4	351.2	386.3	370.5	209.6	299.4	413.5	227	438.2	268.5	421.2	301.2	386.3	438.6
35094_f_at	358.9	343.2	984.3	536.8	325.2	872.8	1038.9	943.4	144.7	131.3	339.6	594.2	558.8	153.5	843.2	1131.2	1450.2	472.1
35095_r_at	221.2	357.3	103.4	217.2	63.2	79.9	248.1	87.1	267.9	72.4	105.3	73.4	115.4	55.9	84.2	129.4	116.5	34.7
35096_at	1422.5	831.8	1460	1037	1111.3	621.7	783.8	1071.7	584.5	745.4	1622.8	1052.5	977.5	1043.1	718.5	512.9	975.8	1020.2
35097_at	8.4	328.6	30.7	50.3	25.2	24.2	96.4	168.4	24.2	37	122	14.1	73.4	50.7	69.4	24.6	288	57.3
35098_at	649	486.7	293.2	885.1	735.1	258.2	670.2	667	707.8	238.7	245.7	547.9	279.5	304.7	745.1	656.1	377.9	239.9
35099_at	240.5	184	101.8	76	108.1	301.2	75	81.3	25.6	19.1	81.5	73.5	103.2	132.9	72.4	74.8	306.7	68.3
35100_at	35.2	161.4	19.4	12.5	18.8	23	8.3	23.8	39.4	67.7	68.6	23.7	43.2	53	176.9	81.5	249.3	29.1
35101_at	129.7	184.2	153.6	201.5	167.7	104.1	147.6	305.3	74	124	189.1	134.7	125.8	134.6	156.7	174.9	211.6	210.2
35102_at	242.9	84.1	209.7	221.8	211.7	291.9	167.5	128.6	594.1	170.1	208.8	341.3	246.6	362	354.5	72.2	386.1	182
35103_i_at	856.6	1693.3	1279.1	723.2	4208.9	753.7	1302.8	1625.1	411.9	362.7	1055.4	1309.9	1907.5	185.9	216.4	166.1	118.7	202.2
35104_r_at	2609.9	4058.3	2238	2082.3	5698.2	1602.5	2218.3	3423.6	2028.7	1892.3	2777.9	2781.5	4146.4	1069	1269.1	1320.6	794.3	1343.2
35105_at	155.8	155.4	132.7	32.3	134.9	176.4	16.3	127.6	32.4	105.2	177.3	25	106.7	464.8	248.7	24.6	149.6	39.3
35106_at	357.8	671.6	425.8	168	575.7	413.1	392.4	611.3	184.1	60.1	271.1	362.9	321.6	413.9	634.1	415.9	357.9	487.1
35107_at	47.8	90.7	150.6	137.9	39.6	38.7	62.8	76.3	28.7	41.5	80.6	65	158.2	46.2	58.4	93.9	524.9	66.7
35108_at	248.9	92.5	88.2	50.3	57.3	61.5	74.9	65.5	101.8	37.3	108.9	68.3	91.2	41.8	49.7	133.6	120.1	50.4
35109_at	1045.8	677.6	346.9	445.4	572.5	566.3	642.7	338.6	277.1	321.1	543.5	410.1	626.8	189.4	444.2	536.8	168.9	107.2
35110_at	34.8	49.9	49.6	51.8	32.6	46.9	99.8	30.1	302.6	229.4	49	39	55.3	64.5	96	29.4	181.6	53.2
35111_at	71.5	92.5	58.5	30.4	29.5	168.6	24.6	46.9	34.1	33.1	29.1	38.5	35.6	158.1	27	33.7	366.7	39.4
35112_at	947.7	449.9	686.8	722.3	716.9	837.7	611.7	444.8	967.4	546.7	874.9	807.5	723.3	770.6	813.1	754.3	2106.4	859.8
35113_at	140.4	349.6	139.7	256.9	139.6	290.3	140.7	247.7	264.3	130.8	836.8	364.8	396.3	145.6	176	104	948.5	600.2
35114_at	747.6	453	339.6	589.2	113.3	388.6	321	133.8	326.7	337.4	135.6	291	215.6	354.1	409.6	212.7	637.4	169.2
35115_at	497	727	545.8	365.1	100.9	132	114.6	178.3	496.5	76.1	278.1	380.3	307.5	63.5	566.1	195.3	180.5	145.2
35116_at	260	211.6	217.7	105.1	157.6	209.6	193.1	15.2	617.6	204.4	36.8	59	70.9	406	266.6	228	260.1	284.8
35117_at	255.3	277.9	111.7	135.9	219.4	116.9	170.4	185.9	161.1	147.7	118.7	170.8	201.9	104.8	483.5	233.3	277.4	271.8
35118_at	192.5	275.7	196	142.6	143.8	224.8	210.7	171.2	118.6	888.8	923.6	416.8	203.3	334.3	1448.8	206.7	244.1	301.4
35119_at	73042.3	74609.2	52983.3	47483.5	77259.5	58757.2	53268.8	69585.3	87415.5	76561.4	62035.2	53918.8	60470.5	77367.1	72396.2	50888.6	92353.6	67297
35120_at	426.9	184.3	305	67.3	168.5	352.9	334.3	383	307.9	270.1	538.3	282.1	485.8	25.8	224.2	464.6	287.9	421.7
35121_at	388	565.6	909.6	646.5	850.8	802.1	1126.8	484.6	689.7	393.7	1045.4	608.8	810.4	447.1	315.5	935.1	677	556.5
35122_at	177.4	306.8	184.2	60.3	82.7	116.6	114.8	171.7	147.1	158.1	199.3	87.3	163.7	320.4	216.9	166.9	434.2	25.2
35123_at	46.8	122.3	121.9	46.7	88.9	74.9	49.5	38.1	28.8	17.5	53.2	61.5	20.9	133	742.3	26.3	28.6	68.3
35124_at	1521.4	1173.1	1402.1	1466.3	1395.5	1423.6	1257.8	1231.4	1450.3	812.8	672.9	954	1559.7	615.5	451.1	924.8	787.2	1274.9
35125_at	38351.9	42814.5	32036.5	35921.6	48893.3	39684.1	41027.6	46062.9	20657.6	30409	34422.3	35007.9	36020.6	65278.1	49948	48998.5	65304.7	63114.5
35126_at	940	241.1	1193.9	767.8	1078.1	839	1335.8	730	913.6	491.9	954.1	1013.4	796.9	637.2	536.1	535.9	1070.8	728.1
35127_at	31.3	77	74	165.3	90.2	124.1	61.2	200.5	468.8	55.9	93.8	238.6	100.4	599.6	143.9	53.6	229.9	103.4
35128_at	217.6	158.1	49.6	28.3	130.5	95.6	38.2	118.5	21.7	31.2	9.9	53.3	77.5	20.7	188.1	97	263.6	152.7
35129_at	61.2	40.7	22.9	165.2	15.4	132	49.1	129.7	69.4	29	151.4	42.7	25.7	313.9	41	143.4	309.5	90.5
35130_at	185	234.8	52.3	59.7	61.2	97.5	164.5	259.9	226.7	55.6	53.6	177.1	68.6	297.8	549.9	452.8	109.6	732.2
35131_at	93.9	385	70.2	28.1	68.2	122.2	40.1	31	45.6	94.6	60.7	80.8	36.3	197.7	190.9	121.2	38.1	54.1
35132_at	504	342.8	299.5	220.1	308.8	190.3	293.7	200.5	590.3	223.3	1221.1	298.2	328.9	696.6	308.3	1607.4	357.9	151.7
35133_at	214.7	85.9	67.5	479	61.7	118.6	199.8	275.3	487.7	67.2	76.4	207.9	63.9	498.3	92.7	311.9	413.1	155.9
35494_at	43.3	79.9	510	383.8	231.2	388.4	404.7	350.9	471.9	295.6	363.4	554.5	57.7	769.8	461.7	447.5	374.5	329.8
35495_at	58.4	68.7	22.7	125.9	33.5	149.9	24.4	220.8	57	227.4	67.5	38.7	27.1	99.1	69.6	161.3	221.8	392.8
35496_at	215.6	109.3	192.6	59.3	55.6	68.6	28.7	109	46.5	55.9	21.5	137.6	77.2	53.6	48.4	15.7	87.3	77.6
35497_at	64.9	278.3	219.1	106.1	52.6	188.7	67	28.1	35.9	145.6	54.9	150.4	215.7	98.2	287.5	133.3	217.2	150.2
35498_at	49.1	131.3	64.4	64.6	54.5	36.4	28.2	34.2	45	45.9	38	32.4	55.2	196.7	70.7	28.6	144.9	56.9
35499_at	52.4	94.3	67.9	144.8	38.3	74.8	53.8	44.4	65.5	79.2	54.1	28.3	150.6	62.7	139.3	44.9	87.9	263.6
35500_at	769.6	643	336.9	508.6	385.4	559.8	643.6	534.7	591.2	711	697.9	640.8	420.5	591.3	167.4	785.5	124.1	560.6
35501_at	45.2	91.2	103.5	26.1	41.6	27.7	27.1	32.9	22.8	32.8	76.1	24.5	16.7	27.8	43.7	35.9	60.2	37.2
35502_at	609.4	972.7	416.5	1128.1	1625.7	557.4	1391.7	330	151.7	114.3	613.7	591.6	943	119.9	121.3	88.6	134.5	126.5
35503_at	939.6	401.2	1332.7	1127	652.5	959.4	421.3	640	404.7	490.9	577.1	608.4	896.4	159.3	622.2	784.9	864.4	594.5
35504_at	121.7	234.9	160.6	145.6	73.1	73	127.6	181.6	58.7	41.6	146.2	319	155.3	81.9	289.3	72.4	190.4	154
35505_at	2828.6	1941.5	1194.4	2396.4	1182.7	1070.9	1715.7	1433	739	851.8	1186.9	1472.6	1235.2	1465.7	2521.4	1393.1	862.2	2632.3
35506_s_at	12	110.5	45.3	28	44.6	40.4	13.3	39.9	99.3	31.4	27.5	35.5	46.4	49.9	32.7	17.7	72.7	22.3
35507_at	235.3	313.5	526	294.5	159.1	345.9	329.3	198.3	385.3	331	132.9	400.6	193.3	320.8	492.3	338.6	439.5	419.2
35508_at	325.2	263	260	194.7	382.4	292	190.6	506.1	387.6	236.9	247.2	262.5	234.6	329.6	1311.8	258.5	393	328.6
35509_at	80.3	707.4	353.6	103	93.9	158.9	299.7	108.1	82	226.7	156.3	164.5	439.2	683.9	408.2	106.4	137.7	432.5
35510_at	84.8	102	36.5	51.2	59.6	57.1	27.4	26.5	36.4	21.5	61.5	47.6	41.6	31.8	37.2	149.7	110.9	28.9
35511_at	1749.8	1121.1	397.6	201.8	1488.8	569.5	883.6	765.5	943.4	261	331.4	246.9	1276.5	217.9	968.6	1171.5	1399.7	826.2
35512_at	911.3	1784.5	349.5	211.7	915.8	445.8	569.1	844.2	353.5	992.3	1007.5	445.3	907.3	294.9	871.3	714.6	285.8	821.7
35513_r_at	3.6	5.3	76.5	42.3	4.3	71.4	5	86.4	50.5	12.5	103.3	12.3	8.4	3.7	102.3	1.6	18.5	11.3
35514_at	792	751.3	690.5	1268	526.7	527.7	669.3	501.8	742.4	219.7	496.1	546.4	574.8	493.6	559	485	738.4	679.4
35515_at	83	88.8	88.8	59.5	73	63.1	69.3	53.6	60.9	73.9	65	75.8	60.4	108.4	114.2	132.1	94	82.7
35516_at	63	181	191.3	69.9	55.5	112	55.6	131	78.3	68.2	57.1	66.9	118.3	109.2	286	374.3	141.1	43.8
35517_at	444.5	176.3	184.1	437.3	323.5	349.9	436.8	431.7	127.9	436.3	86.5	320.3	407.4	168	442.9	577	674.2	156.2
35518_at	8083.6	9667.7	11851.6	7189	9803	7623.6	3627.4	9349.3	12750.3	12690.8	3985.5	8017.7	10114.7	3358.2	2897.4	450.8	1489.5	1083.2
35519_at	532.9	643.2	770.5	469.3	380.6	446.9	387.7	680	465.7	411.3	568.6	482	641.2	694	843.2	591.6	806.4	902.4
35520_at	456.7	719.1	386.7	432.2	1488	784.3	307.2	730.9	636.3	300.7	1032.1	1074	382.9	1095.3	979.4	1913.4	1309.3	413.1
35521_at	978.5	1170.9	1124.3	813.2	1089	776.9	994.1	810.5	629.7	580.9	1015.2	936.3	948.6	591	1211.8	1065.3	754.4	1505.6
35522_at	300.5	183	256	201.7	182.2	195.3	140.8	55.6	137.8	74.5	123.2	222.9	215.4	450	443.3	26.6	391.4	88.2
35523_at	112.1	247.5	114.3	593.4	136.6	143.4	127.9	469.8	295.5	123.7	246.3	273.9	189.1	137.7	1503.6	592.6	543.5	839.4
35524_at	943.4	831.6	634.8	527.1	454.4	803.5	136.1	574.8	530.3	332.7	521.8	718.7	685.1	454.1	180.9	618.9	628.5	415.3
35525_at	49.9	89.3	85.7	201.3	594.9	84.8	31.7	24.9	286.2	188.2	98.5	140.3	233.3	10.8	193.1	61.2	249.8	203.9
35526_at	1421.8	386.2	923.7	1300.3	523.8	180	305.8	171.9	1388.1	707.9	153.7	220.6	505.1	159.4	177.1	122	363	1151.4
35527_at	666.8	1349.6	2972.9	465.3	701.9	342.8	987	637.3	611.6	1063.8	766	2473.1	879.8	624.5	1082.3	381.6	1110.6	1622.1
35528_at	31.7	44.4	101.8	44.8	162.6	10.9	25.7	16.7	15.3	33.6	13.7	18.6	29	232.9	216	188.4	168.1	15.1
35529_at	73	209.4	101.7	52.1	109.4	106.8	109	178.7	101.3	92.6	821.7	95.8	202	83.2	133.2	45.8	135.6	69.6
35530_f_at	1896.6	1471.8	2055.5	1225	1609.2	1619.7	628.5	1774.7	1106.9	859.5	1348.4	1358.8	1875.2	1376.5	404.4	1878.5	1467.9	1470.3
35531_at	231.7	156	117.2	420.7	476.7	293.5	179.5	313.1	77.2	58.5	234.5	196.7	121.4	61	527.9	366.5	146.1	101.4
35532_i_at	57.4	41.1	153.6	8.5	16.2	7.3	6.8	70.1	5.5	9.4	32	17.9	11.3	31.1	122.4	69.4	37.6	21.6
35533_f_at	379.7	331.8	293.1	182.9	40.6	282.2	120.9	40.2	193.2	95.6	448.6	188.6	284	248.5	284.4	116.6	369.2	172.2
35534_at	2484.9	2004.8	1628.8	2471.6	1411.8	1561.5	1193	1669.3	1916.5	1942.1	1864.8	1100.8	2055.4	1656.5	3200.8	1543.7	2217.9	1637.1
35535_f_at	107.1	81.8	134	116.6	77.9	17.2	2.1	94.7	104.8	53.8	152.4	12.2	24.3	12.6	18.7	40.7	11.2	83.7
35536_at	2233.4	1802.5	1932	1945	1616.7	1605.8	1811.7	1373.9	1120.9	1399.7	1881	1359.5	1857.5	1594.7	2975.8	1924.1	2901.4	2087.9
35537_at	502.6	782.3	774.1	733	708.7	355.3	348.6	399.8	548.1	432.6	417.4	563.8	666.2	559.9	488.3	654.1	1186.8	601.5
35538_at	116.8	172.1	127.5	85.3	558	156.5	132.1	298.2	61.8	56	116.6	107.6	99	103.7	870.9	149.8	403.8	97.4
35539_at	16.1	20	107.5	69.5	41.3	14.7	93	159.5	4.3	22	126	83.8	127.5	170.2	203.4	116.4	154.4	145.1
35540_at	61.7	476.4	106.8	57.8	113	80.6	46.2	116.5	122.3	74.8	48.7	106.8	43.7	119.4	100.3	88	73.4	86.6
35541_r_at	19.3	144.6	116.2	149.4	180	23.3	136.8	12.7	27.4	132.9	19.2	17.3	20.4	19.2	8	4.5	33.3	23.7
35542_at	90.6	190.3	102.3	65	60.8	119.2	114.9	283.6	70.5	41.6	114.6	57.1	97.8	86.4	106.3	125.8	152.6	61.2
35543_at	26.3	112.9	11.3	15.9	24.8	40.7	11.5	19	123.2	14.1	24.2	36.9	7.4	235.8	36	20.4	15.3	126.6
35544_at	170.2	150.6	260.8	132.6	1083	152.9	361.6	784.2	129.4	143.7	237.4	171.4	246.2	388.3	831.4	56.4	356.9	1045.2
35545_at	379.7	646.9	441.3	263.8	274.8	339.3	275.9	254.6	368	261	378.1	385.9	360.7	328	550.2	204.3	569.4	279.3
35546_at	141	272.6	162.1	89.4	36.9	64.9	40.5	217.8	133.9	39.8	45.1	156.1	52.1	25.3	20.7	100.9	100.5	41.2
35547_at	546.3	128.9	427.9	266.6	300.6	66.4	33.8	36.2	621.4	463.3	229.9	109.8	90.7	240.3	292.6	594.9	362.1	429
35548_at	11.2	275.7	22.9	14.1	8.4	35.2	28.8	39.3	16.8	5.9	88.6	33.9	9.7	35.1	9.8	28.3	17	8.5
35549_at	106.7	118.8	86.6	74.3	110.1	75.6	97	101.4	102	54.1	103.7	112.1	85.9	75.2	105.8	33.9	140.3	63.6
35550_at	324.3	206.9	153.8	641.8	115.1	95.5	127	249.6	110.6	328.1	105.9	96	453.4	755.5	130.1	404.8	686.2	362.2
35551_g_at	752.8	650.1	1247.3	825.7	1044.9	513	708.9	799.6	452.2	697.7	1222.4	959.1	1054.6	1038.9	916	1488.2	995.5	801.4
35552_at	386.3	595.1	512.7	315.3	722.4	182.3	342	694.1	326.9	309.6	423.7	462.1	517.6	463	568.4	501.7	58.5	286.5
35553_at	545.4	1172.8	2031	861.7	1281.6	1105	870.2	727.9	663.9	642.8	647.7	1790.9	413.3	705.9	869.7	432.7	575.4	769.2
35554_f_at	92	162.9	63.3	207.2	69	52.8	64.4	80	78.7	71.5	66.9	77.1	87.3	57.4	109.3	43.8	446.9	36.1
35555_r_at	323.4	1336.5	487.8	358.6	297.4	532.9	304.1	568.5	274.2	149.4	334.1	1206.1	430.9	835.8	215.4	824.5	408.8	529
35556_at	85.6	97.9	33.8	108.6	247.5	139.5	70.9	31.7	33.4	106.7	56.7	39	19.4	21.8	301	24.8	61.4	27.5
35557_at	13.1	106	155.9	10.8	36.6	97.7	7.9	218.9	137.3	93.7	64	113.2	173.1	183.8	205.9	21.4	20.5	110.3
35558_at	209.6	74.5	407.3	79.4	23.8	110.1	79.8	334.8	115.3	101.5	262.8	178.4	51	34.5	20.5	230.5	55.2	342.9
35559_at	338	526.1	264.8	179.3	99.1	409.6	395.3	70.6	60.3	315.8	774.9	1020.8	100.4	80.8	55.3	99.3	96.8	38.4
35560_at	40.8	25.8	42.2	27	33.6	25.9	10.8	18.3	18	52.5	328.9	46.2	10.2	35.3	156.6	67.2	65.7	36.6
35561_at	111.4	255.4	164.4	100.1	50.7	62.5	176.6	90.5	55.7	13.2	82.3	192.4	22.1	328.1	244.1	59.5	59.9	170.8
35562_at	325.9	203	122.9	410.4	122.9	90.6	149.4	83.8	630	295.6	283.5	155.5	109.2	49.9	356.9	165.9	83.3	81
35563_at	250.9	354.7	450.7	270.3	462.3	373.1	349.3	559.9	58.4	71.7	438.3	692.6	298.3	353.5	397.1	589.1	667.9	692.6
35564_at	186.9	586.6	438.8	454.7	161.8	347.5	286.5	303.3	289.8	271.8	95.5	177.1	123.3	548.1	228.5	222.8	87.2	252.1
35565_at	190.2	77.4	95.9	52.4	55.7	104.3	74.3	335.5	139.6	84.3	49.4	45.9	97.4	55	41.4	66.3	36.5	57.4
35566_f_at	810.1	1312	1015	840.2	1085.4	668.7	759.7	953.1	956.8	690.8	865	824.7	733.1	670.9	901.3	486	857.8	902.5
35567_at	99.3	338.4	150.8	108.2	155.5	151.8	133.9	171.8	89.2	129.6	136.6	98.4	74.1	89.1	224	128.5	174.1	130.3
35568_at	142.7	179.1	305.1	472.5	404.6	374.8	398.9	164	306.4	290.7	675.7	431.4	376.6	533.7	780.5	373.1	828.1	442.9
35569_at	160.7	204.3	234.2	105.1	161.3	128.8	177.2	174.6	161.8	137.7	298	244.1	194.2	420.3	212.3	164.7	237.6	141.4
35570_at	187.1	86.2	74.6	144.2	110.5	13	31	57.3	222.8	119.1	58.7	49.6	123.2	81.9	170.3	173.9	39.7	23.5
35571_at	1265	766.8	847.7	1217.5	959.6	493.4	986.1	716.2	1177.9	901.1	908	603.7	908.1	372.4	846.3	516.1	1033.6	823.8
35572_f_at	496.6	626.9	469.8	340.6	515.6	466.8	484.6	562.2	313.9	210.4	133.1	719	359.7	642.5	731.4	279.7	335.1	591.6
35573_r_at	223.9	335.3	83.4	130	138.3	120.3	175.2	164.6	70.8	15.1	253.6	125.9	135.4	204.3	194.3	59	189.7	214.8
35574_i_at	21.5	48.9	31.6	16.8	28.6	16.3	17	21.1	18.8	17.4	45.6	17.2	22	19.3	47.2	12	43.8	11.8
35575_f_at	102.3	140.2	86.4	128.7	69.5	97.9	60.3	52.2	44.5	117.4	89.8	149.5	93.4	97.5	154.7	61.7	59.8	54.4
35576_f_at	167.2	158.2	387.4	522.5	610.3	390.3	237.3	129.6	357.6	119.8	386.9	505.9	79	642.1	729.7	69.5	1119.8	365.7
35577_at	347.5	314.8	148.5	139	485.5	370.8	455	398.8	200.7	298.1	500.4	226.6	219.4	716.9	126.5	153.8	209.7	179.3
35578_at	7.4	601	34.1	90.6	74.4	24.8	100.5	126.3	4.2	58.8	168	54	108.1	103.6	47.9	20.9	39.6	60.4
35579_at	102	131.1	131	263.2	310.6	294.6	56.6	78.9	76.4	65.2	256.9	104.6	142.9	135.2	937.6	521.2	109	487
35580_at	92.3	204.5	170.6	137.1	167.7	169.7	155.7	149.2	69.9	89.6	205.6	159	170.8	181.6	82.6	244.5	153.4	207.1
35581_at	56.4	167.3	152.6	143	311.1	153	71.7	310.2	549.7	130.1	186.9	224.7	191.3	362.5	491	100.9	473.3	35.3
35582_at	28.1	72.2	38.2	9	66.6	46.3	17.5	22	17.9	25.3	16.2	44.8	92.8	146.9	203.3	5.5	19.6	11.6
35583_at	153.2	102.5	394.9	369.3	95.2	456.5	290.4	85	542.5	359.3	624.1	446.6	279.5	176.4	524	112.4	111.1	97.9
35584_s_at	1310.8	716.5	1250.6	978.4	937.1	880.5	755.7	694.5	1019.1	291.4	620.3	1155.3	1406.1	378.4	549.2	628.9	1072.5	1194.9
35585_at	650.9	427	660.4	580.9	1314	527.1	826.9	527.1	972.6	422.9	489.6	365	356.2	420.1	158.8	737.1	219.6	340.7
35586_at	86.3	174.5	133.1	63.4	41.5	144.8	47.3	183	58.3	18.5	51.1	29.7	45.7	46.1	107.5	82.2	62.4	82.4
35587_at	207	451.6	278.2	193.4	46.7	43.1	71.9	70.9	164.8	175.8	106.2	90.3	274.6	204.6	152.7	96.1	221.3	503.5
35588_at	806.6	699.2	567.1	613.8	478.2	864.8	647	516.7	775	352.3	486.2	535.8	628.4	334.2	680.1	197.1	462.1	501.1
35589_at	52.7	297.8	39	30.3	26.3	32.1	18.9	33	36.6	20.4	132.7	23.8	34.8	300.7	33.8	42.7	51.8	247.4
35590_s_at	1983.5	1731.5	3054.5	2648.1	1867.7	1751.5	2470.6	1415.8	2756	1899.2	1909.9	1584.9	1772.5	2667.8	2914.7	2464.5	1883.2	2720.1
35591_at	45	548.6	401.8	150.8	231.4	142.7	32.4	156.5	157.5	230	241.3	83.8	63.9	461.8	76.6	254.7	452	239.5
35592_at	134.8	317.2	394.2	639.7	1224.6	199.5	603	804.8	340.8	133.3	610.1	300.3	206.9	251	975.8	1070.9	389.7	202.4
35593_at	440.5	211.2	349.9	527.8	670.1	486.8	323.1	273.9	622.6	360.4	459.2	394.6	364.6	505.1	715.8	564.2	448.8	728
35594_at	428.3	325.6	373.2	33.6	266.3	114.9	258.8	252.1	87.7	148.8	386.1	131.7	227.3	77.8	502.2	197.6	56.7	203
35595_at	401.3	749.9	530.2	221.7	157	416.3	291.2	351.5	506.4	375.3	408.8	830.4	584.6	1144.1	973.2	617.8	1521.6	590.5
35596_at	65.9	180.1	235.1	108.5	138.6	493.4	132.1	209.3	106.2	273	153.3	209.3	94.6	348.7	128.1	416.3	426.3	235.4
35597_at	2479.2	3544.5	5241.1	2024	3007.5	1097.8	2470	1728.2	939.6	1498.3	3077.5	5093.4	2810.1	679.3	2405	683	1217.9	1375.5
35598_at	1072.8	1083.3	1254.4	1005.2	937.3	714.7	705.9	522.6	775.4	882.2	1383.9	2323.5	894.1	723.1	1207.9	479.7	777.3	996.5
35599_at	310.8	174.3	422.8	401.9	404.9	180.5	306.6	299.9	332.9	356.8	564.6	377.2	361.3	321.8	1017.1	733.3	667.5	451.8
35600_at	53.7	67.4	165.9	113.7	21.4	73.8	101.3	118.1	39	156.8	158.5	42.2	123.1	150.8	151.6	196.4	229.1	147.7
35601_at	881.7	351.1	489.6	209.8	918.5	211.3	224.7	383.5	180.4	253.8	372.5	178.8	992.4	203.6	199.2	203.6	200.8	212.4
35602_at	860	388	633.5	837.9	402.8	543.7	91.4	754.9	823	639.8	237.7	378.5	846.8	795.8	817.1	759.2	611.5	486.7
35603_at	50.1	177.5	551	690.3	266.2	427.6	1029	69.6	138.5	89.7	64.4	554.8	231.7	392.7	74.2	235.6	49.7	371
35604_at	367	163.9	331.3	523.2	73.4	72.3	315.1	308.2	287.4	214.8	144	319.1	103.2	460.9	74.5	116.6	92.7	552.2
35605_at	33	45	72	284.8	247.7	113.8	15.2	33.9	76.6	1006.8	130.5	22.9	296.2	20.6	731	34	55.3	24.6
35606_at	154.4	195.2	75.7	226.4	65.8	111.4	57.5	102.1	72.2	77.2	262.8	41.4	96.8	118.9	584.1	113.1	297.8	320.1
35607_at	88.5	116.4	196.5	43.9	60.7	103.4	57.3	105.3	52.5	83	32.7	91.6	55.4	120	118.3	177.5	94.3	368
35608_at	60.1	258.7	304.5	22	64.7	184	151.1	304.9	102.4	59.6	84.3	143.5	43.6	41.1	229.1	196.2	194.4	204.1
35609_at	163.9	108.7	105.7	86.6	17.9	45.4	82.7	201.8	103.3	13.8	7.3	66.6	36.4	266.8	127.7	83.4	27.1	22.1
35610_at	56.7	497	403.6	359	366.5	298.5	656.7	266.9	416.7	180	61.6	368.1	152.4	131.7	184.8	324.4	259	300.7
35611_at	378.5	461.6	498.8	453.3	281.4	427.9	198.7	409.6	495	382.9	267.6	285.6	334.6	57.7	158.2	390.6	440.3	490.8
35612_at	430.1	265.7	268.3	174	55.7	283	91.9	136.9	596.7	301.9	366.8	220.2	332.8	469.7	139	108.3	617.6	182.2
35613_at	520.5	240.6	365.3	519.8	102.8	361.8	438.3	427.8	259.9	124.1	423.1	217.7	293.5	302.3	535.4	181.2	387.5	360.8
36331_at	350.3	311.5	48.4	280.6	280.7	162.4	76.3	310.9	358.9	178.9	61	85.8	272.7	348.8	309.7	145.5	15.4	34.5
36332_at	3253.4	4654.4	2867.6	2750.2	2868.6	2159.4	2336.2	4848.1	3198.7	2954.2	3156.7	2557	3245.9	4088.8	3159	3318.6	3914.7	3323.1
36333_at	75464.8	60343.2	30147.2	44903.6	48885.5	46519	31771.3	62901.1	62550.9	49659.5	42778.5	34240.8	28137.8	83089.3	71866.4	51165.5	70225.7	75784.2
36334_at	1394.2	1230.7	1014.7	745.6	733.3	896.1	1033.9	850	609.8	569.3	467	711.7	728.9	962.1	978.8	1144.3	699.4	1085.3
36335_at	108.8	167.9	305.3	98.8	330.2	131.8	125.6	224.3	123.7	143.6	85.2	60.6	91.8	173	30.6	134.7	215.5	295.9
36336_s_at	280.9	416.4	184	145	113.7	57.2	356.9	454.5	172.6	99.1	281.2	239.4	83.8	468.2	207.7	334.3	711.9	616.9
36337_at	1258.6	1674.9	1947.6	1136.9	1779.2	1503.8	1198.8	1453.9	1221	771.4	1628	2172.1	1491.9	1515.6	1762.4	2239.8	1157.5	2315.8
36338_at	2522.5	3146.9	2098.6	2145.9	1992.1	1473.1	2031.5	2066.9	1542.5	1775.7	1713.2	1829.4	1842.5	1494.9	2030.9	2333.4	2566.2	2155.9
36339_at	238.7	240.1	258.1	312.4	355.3	126.4	165.2	119.8	70.5	264.1	445.9	271.5	265.9	322.1	300.7	141.6	287	403.1
36340_at	54.2	190	131.4	204.2	94.4	83.6	85.1	265.7	62.1	50	89.7	190.5	310.8	77.2	116.3	137.5	121.7	45.9
36341_s_at	17.7	123.4	16.8	99.5	160.1	240.6	102.4	113.5	7.2	15.7	149.6	42.3	26.8	39.9	157.1	91.2	97.5	6
36342_r_at	4.9	70.4	46	54.4	118.9	42.5	48.1	69.4	13.5	33.8	184.3	50.2	51.4	19.1	190.8	15.2	31.7	66.5
36343_at	66.6	277.1	184.1	156.6	65.3	230.8	65.6	288.3	33	81	14	32.6	135.8	38.6	8.7	40.8	171.3	32.9
36344_at	295	648.6	147	416.8	268.4	260.8	244	234.8	187.2	204.1	373.3	219.4	296.5	268.6	189.3	629.3	268.5	799.3
36345_g_at	273.2	488.2	411.6	476	261.7	49.4	41.1	176.5	289.2	285	393	356.4	275	65.5	373.6	348	674	399.2
36346_at	63.5	116.4	127.6	38.3	93.5	258.5	90.1	162.9	84.4	47.3	111.5	127.1	241.4	165.5	113.5	114	189.2	125.3
36347_f_at	571.6	729.6	535.2	318.7	576.9	663.8	498.5	526.2	223.7	253.1	706.9	747.9	291.8	792.8	912.5	143	1133.7	608.3
36348_r_at	86.5	62	49.3	170.6	4.9	95.3	23.5	131.1	16.7	35.2	23.3	56.1	25.4	5.3	5.7	221.9	48.9	23
36349_at	361.5	468.7	79.1	520	899.1	321.4	561.2	388	303.2	69	503.2	441.6	271.9	378.6	395.5	58.3	94.9	184.8
36350_at	50.2	49.1	59.1	21.6	38.5	20.4	118.3	53.2	66.6	117.7	78.6	19.5	55.6	191	29.3	26.1	59.4	17.5
36351_at	60.3	195.2	122.2	57.8	138.8	106.6	97.2	347	629.2	519.9	101.3	561.2	144.4	779.9	926	613.2	134.9	69.6
36352_at	226.4	811.2	759.1	223.7	410.8	260	210	1059.3	151	176.3	1289.4	526.6	267.8	763	261.3	1226.2	900.7	654.8
36353_at	93.1	115.1	170.8	71.1	76.6	87.8	82.2	74.8	46.7	65.6	85.5	40.1	64.5	187.7	95.6	108.9	292.9	66.3
36354_at	177.9	728.6	757.3	840.3	267.7	218.4	570.5	723	524	164.9	152.9	493	449.3	645.7	461.9	161.7	224.1	736.6
36355_at	963.8	779.3	1432.9	959.3	1274.5	620.7	1457	802.4	668.8	622.9	1069.9	754.7	1132.1	627.4	583.3	550.6	1743.4	1021.4
36356_at	247.4	214.6	253	146	171.5	196.6	264.2	129.3	146.3	67.6	156.9	90.4	219	160	174	137.8	199.8	170.9
36357_at	232.8	80	359.9	261.4	466.5	326.6	249	172.4	159	265.9	141.9	527.1	139.5	161.6	657.5	180.3	113.6	226.8
36358_at	58728.4	74493.8	39718.5	38337.8	56870.1	44786.2	47619	55122.4	9288.6	12026.5	47763.2	39822.6	42413.2	68463.4	72649.6	48302.7	85746.1	63446.7
36359_at	219.7	1099.2	514.6	258.2	487.9	249.2	180.9	382.4	573	381.1	270.7	149.3	347.4	443.4	825.6	328.2	94	236.1
36360_at	871.9	589.9	313.9	265.7	424.9	345.3	226.3	381.9	377.5	316	58.6	383.9	330.8	185.1	288.4	239.6	296.9	425.4
36361_at	499.9	1031.2	980.9	252.3	198.6	299	499.4	540.7	688.1	521.4	485.4	460.7	408.1	483.9	589.5	616.6	687.9	272.3
36362_at	188.8	358.5	196.1	329.5	90.3	91.2	160.4	482.3	229.2	42.3	205.8	226.8	79.1	555.3	141.6	233	640	275.9
36363_at	27.9	66.9	58.4	149.7	69.9	41.2	116.9	26.7	116.4	18.3	34.5	101.3	150.9	253	152.5	26.5	173.4	243.1
36364_at	89.9	713.5	337.1	79.5	81.7	475.6	252	70.1	207.1	170.2	200.8	44.4	251.3	131.2	617.4	507.3	194.3	469.7
36365_at	85.7	87.5	33.8	169	40.5	85.2	98.8	203	109.5	130.8	204.9	23.1	110	233	156.5	143.7	224.2	11.2
36366_at	163.2	52.6	115.4	52.4	6.6	229.4	26	49	32.7	24.8	24.9	25.6	147.6	20.1	236.4	32.1	106.2	143.1
36367_at	42.2	70.1	41.5	20.8	53	89.5	25.4	17.9	22	29.5	37.5	34.5	50.5	36.5	47.2	46.6	23.2	52.5
36368_at	1372.9	1084.2	426.8	1345.7	1545.7	283.6	2372.2	1290	1561.6	999.7	1190.5	894.8	1365.2	1030.3	799.5	1885.4	381.9	1297.2
36369_at	302.8	457	691.5	248.9	413.3	339.3	594.4	347	265.2	367.8	533.8	1619.3	415.5	578.1	1436.1	724.9	121.7	645.3
36370_at	187.4	67.9	201	34.6	186.9	40.7	23.2	30.8	22.6	98.4	35.4	67.6	31.5	157.3	119.9	99.9	288.2	52.6
36371_at	423.3	587.6	800.4	544.4	379	329.8	398.1	451.3	359.7	664.5	230.4	980.5	488.1	574.5	463.4	517.9	607.9	602
36372_at	424.4	193.5	172.1	316.7	106.2	152.3	199.6	146.2	437.3	358.2	165.1	221.5	499.1	267	638.7	215.2	194.6	192.8
36373_at	946.4	261.1	380.5	265.9	188.2	228.4	97.8	915	346.4	492.1	503.7	823.8	301.5	246.5	556.7	96.9	109.5	191.2
36374_at	277.6	319.1	145.6	730.8	334.5	811.2	30.6	604.9	357.3	139.6	111.6	485.8	247.2	266.9	99.2	44.4	59.3	211.2
36375_at	1109.7	1376.1	606.4	938.8	674	1337.2	1114.2	1140.6	1565.3	1198.5	881	510.4	969.7	1439.9	951.4	791.7	1057.9	895.8
36376_at	242.7	391.4	165.4	244.5	213.8	162.4	261.7	148.9	288.1	220.3	139.6	228.2	243.9	191.4	190.4	266.5	88	320.2
36377_at	232.3	109.3	194.4	678.6	85	444	301	77.2	994.9	245.8	429.1	393.9	436.7	91.5	446.2	423.3	665.1	481.1
36378_at	2132.5	1032.6	1838.6	2024.2	1471.6	1091.7	1483.8	1395.1	2015.6	1103.1	1779	1031.5	1333.2	1270.9	1733.4	1090.6	416.8	1520.4
36379_at	1356.1	1845.5	1264.1	3204.6	3070.7	2777.3	2839.7	5468.5	827	795.2	2566.6	2830.8	3303.6	527.6	540.8	995.3	669	993.5
36380_at	39.9	320.2	37	83.8	179.4	127.9	23.3	103.4	28.8	16.6	48.6	201.7	194.6	35.7	98.9	175.7	54	144.2
36381_at	43.5	152.3	130.2	79.7	218	61.2	33.3	107.2	109.5	46.3	163.8	63.5	37.6	72.2	73.3	99.3	57.4	90.4
36382_at	32.8	346.5	68	55.3	63	224	15.9	267.8	35.1	112.5	166.1	272.4	18.4	58.4	207.1	57.4	36.4	129.1
36383_at	302.8	193.9	749.4	216	832.5	351.4	73.2	539.5	81.9	110.7	576.2	666.7	275.9	263.2	100.9	252.5	73.8	172.2
36384_at	48	62.4	31.5	33.9	25.1	44.2	50.9	44.3	38.6	16.9	40.1	54.9	31.3	113.1	21.8	45	83.2	83.6
36385_at	36	101.1	76.5	77.5	31.9	78	63.4	44.5	15.6	26.8	67.9	36.8	71.9	42.7	51	27.7	132.3	53.4
36386_at	227.9	67.4	116.1	83	79	118.4	47.7	186.1	58.3	35.1	225.8	278.1	90.2	305	84.2	253.5	85.2	43.3
36387_at	114.2	102	112.2	49.8	64.2	65.6	158.3	76.4	42.1	345.7	36	47.3	59.2	98.3	418	56.6	67	54.9
36388_at	59.7	521.6	81.8	118.1	124.2	123.8	71.5	392	176.7	254.6	280.7	58.8	142.8	384.2	313.9	140.2	77.8	130.3
36389_at	114.7	17.4	9	10.2	15	22.7	13.5	8.2	28.8	6.4	26.8	13.6	12.5	17.8	195	5.1	29.4	2.8
36390_at	372	57.2	236.3	244.4	42	61.3	43.9	149.6	45	38.4	371.2	66.1	28.5	155.9	230.4	585.9	391.2	638.2
36391_at	589.2	626.1	1465.5	475.4	701.5	376.4	472.2	367	306.2	741.1	649.5	1251.6	314.9	950.8	664.2	952.9	1335.7	1641.3
36392_at	132.5	120.6	165.2	198.3	214.5	39.4	38	288.1	257	321.6	142.8	183.6	328.6	541.3	496.4	216.6	515.5	136.4
36393_at	346.8	638.9	381.1	143.8	454.5	176	646.4	295.9	284.8	347.2	733	140.1	521.4	301.2	643	400.7	790.8	651.3
36394_at	298.1	143.2	203.2	438.6	555.4	388.3	143.5	283	100.4	90.2	188	117.4	107.1	265.7	1065.9	611.1	420	634.1
36395_at	282.2	258.1	199.2	146.6	133.6	290.6	183.5	16.2	297.1	163.2	118.2	92.7	170.1	367.1	406.5	373.3	380.4	419
36396_at	436.7	498.1	247.2	495.7	272.4	342.2	274.1	309.3	1101.6	297.1	371.2	415.6	528.1	485.5	487.4	316.7	443.3	239.8
36397_at	232.7	240	19.9	169.2	97.8	18	75.2	136.8	119.2	55.3	15.5	69.6	45.1	52.6	229.3	154.4	21.5	203.6
36398_at	1017.8	601.9	813.9	1025.4	783	567.4	567.7	905.7	1295.6	808.8	781.3	682.4	676.9	892.1	799.3	518.1	1383.2	999.2
36399_at	331.4	319.2	238	271.3	353.5	404.5	282.6	256.7	459.8	362.5	408	303.4	388.7	239.5	119.3	213.5	390.8	179.7
36400_at	4.2	58.7	8.7	68.8	38.7	25.4	60.5	67.3	47.8	12.2	33.2	4.6	10.9	19.2	52.7	1.9	6.7	6.9
36401_at	428.9	713	620.8	1221.3	663.7	1574.2	519.6	639.8	634.8	494.7	1002.7	837.4	905	923.1	1059.8	551	915	308
36402_at	153.1	120.3	50.7	99.7	52.2	85.7	30.7	61.8	32.2	23.5	185.7	44.6	101.4	39.7	92.6	39.9	261.4	60.5
36403_s_at	391.7	487.6	414.7	629.5	539.6	521.1	675.8	435.7	458.1	244.2	551.3	189.4	764.3	465.3	658	633.9	339.3	181.9
36404_at	233.6	421.1	449.2	638.1	204.3	414.9	603.1	388.9	549.2	512.4	688.7	190.6	299.7	466.7	443.2	125.8	352.7	375.9
36405_s_at	46.4	112.1	76.4	52.2	135.6	64.9	38.8	36.9	58.3	26.3	83.6	47.2	31.9	57.9	37.1	43.6	161	139.9
36406_at	598.1	183.3	148	475.5	113.7	123.2	220.4	352.4	230	383.3	423.8	554.4	153.1	154	155.2	157.7	483.5	534.7
36407_at	1581.3	1729.4	1614	1360.5	872.4	782.8	1075.2	1420.5	692.9	1327.7	970.2	710.9	1149.3	992.9	1704.6	1511.4	1449.5	700.3
36408_at	749.1	359.9	181.6	526.8	227.8	225.9	218.8	297	113.6	162.9	188.3	358.9	196.7	243.1	148.8	176	731.8	705.2
36409_f_at	64.4	82	43.3	21	24.6	79	30	36	37.9	6.6	279	11.8	25.5	41.4	35.7	50.5	192.3	7.9
36410_f_at	1026.6	454.5	299.6	501	77.1	336.9	814.4	534.6	1082.3	828.1	288	64.3	1327	907.5	691.9	816.4	286.1	132.7
36411_s_at	1400	1040.2	740.3	1332.3	1083	790.6	816.1	1033.8	1327.5	1418.8	1184	499.6	1275.6	1398.9	1327.4	862.9	1025.6	1237.4
36412_s_at	732.4	383.5	605.8	577.2	901.4	923.9	1154.6	393.7	708.5	307.8	1481.8	111.4	749.8	537.1	1008.9	482.6	503.8	670.1
36413_at	294.1	436.1	413.5	169.3	334.4	242.8	186	191.9	540.3	279	52.9	323.9	84.4	167.7	412.8	74.6	576.5	219.1
36414_s_at	342.4	123.9	379.7	303.2	271	201.7	314.9	308.6	134.7	281.8	266.2	374.3	153.1	1046.3	627.1	514.4	417.7	607
36415_at	17.5	58.8	6.8	8.3	6.6	27.2	31.8	18.7	11.8	6.9	17.4	14	20.8	9.9	5.5	4.1	22.7	28.4
36416_g_at	188.2	123.2	157.4	245.1	334.3	187.5	295.1	258.1	305.8	297.7	160.4	209.3	211	178.6	148.3	125.2	326.2	38.2
36417_s_at	1575.1	1016.8	1316.1	1203.6	1437.8	1409.8	894.6	1347.5	1305.2	1349.9	1827.3	1611.2	1024.3	1546.8	1739.6	2473.6	1649.1	845.9
36418_at	332.8	325.3	838.2	342.8	329.5	264.4	412.5	343.6	183.2	215.6	316.6	435.4	346.1	254.2	368.5	343.4	300	259.7
36419_at	26.9	56.8	13.3	24.1	12.3	12	162.1	12.3	69.3	20.3	42.4	14.2	26.8	11.3	11.7	8.3	14.1	9.1
36420_at	82.8	99	109.3	330.4	41	68.5	144.9	63.2	55	80.4	109.4	66.7	88.1	33.5	68.6	41.1	95.9	65.7
36421_at	713.7	470.8	370	873.3	469.5	458.6	619.5	659.6	546.4	708.9	559.3	497.4	438.9	603.5	561.7	282.6	501.9	445.3
36422_s_at	1920.6	1633.6	2006.7	726.8	1701.6	1078.3	1329.3	1438.5	1073.1	1705.2	1422.9	1214.1	1314.7	1694.8	2464	1063.3	1963.4	1563.1
36423_at	1859.2	2838.1	1682.1	1096.6	1295.7	1273.6	897.9	1499.1	462	677.1	1207.8	834.6	1019.3	1366.6	2395.6	2475.7	2758.5	875
36424_at	56.6	209.9	42.1	32.4	16.5	98.8	78.5	19.9	16.2	23.5	254.9	27.9	56.9	166.4	25.5	23.6	28.7	26.7
36425_at	62.6	85.7	266.2	301.4	97.3	183.4	117.6	30.7	143.4	302.3	96.7	118	116.3	28	544.9	335.2	111.1	361.4
36426_g_at	106.3	59.6	88.8	146.2	127.4	100.9	144.5	106.9	47.4	56	40.3	79.6	72.4	76.6	77.4	81.9	105.9	79.2
36427_at	918.1	1006.8	1471.5	1135.9	946.7	1012.2	1087.8	791.1	708.9	918.8	1123.7	1351.4	946.1	773.2	537.5	541.6	459	1058.5
36428_at	87.8	119.9	126	140.2	171.9	161.1	94.7	142.4	43.6	65.8	112.8	238.3	142.2	76.3	85.5	268.8	116.8	130
36429_at	190.5	218.4	206.4	116.7	222.4	190.1	179.9	162.9	609.7	94.6	208.2	125.3	178	149.6	167.2	542.7	224.8	431
36430_at	115.5	636.1	93.6	99	94.9	65	62.1	74.7	126.1	203.8	109.9	99.6	127	260.9	35.4	99.6	138.2	101
36431_at	393.7	624.4	573.5	493.1	465.7	366.2	606.1	275.7	587.2	271.5	209.6	240.8	330.8	700.5	597.7	331.6	302.4	381.3
36432_at	337.2	418.3	447.8	350.1	252.2	269	351.7	339	386.4	396.8	295.6	490.2	125.2	356.2	413.5	261.6	118.6	478.1
36433_at	201.8	81.3	12.3	21.4	53	37.9	88.1	27.7	11.6	100.1	44.4	175	64.1	162.1	114.5	10.1	103.5	242.6
36434_r_at	25.6	67.9	36.4	81.9	3.8	25.8	26.4	12.5	7.2	4.1	13.5	9.5	27.5	12.9	5.2	6.1	141.7	7.4
36435_at	344.1	38.8	156.5	290.5	139	231	217.2	126.2	622	392	205.9	198.2	150.2	743.2	234.1	306.7	294.1	465
36436_at	60.9	91.2	193	246.9	57.8	204.5	54	140.7	78.3	112.8	40.1	135.7	134.1	312	234.7	40	236.7	43.2
36437_s_at	574.2	541.1	855.6	502.5	918.3	627.9	1453.5	721.9	296.3	604.5	499.6	729.1	340.1	529.5	504	639.7	242.5	484.5
36438_at	82	51	19.9	187.2	196.5	51.8	215.5	46.6	69.8	209.5	66.1	36	98.8	234	27.2	143.7	49.6	139.8
36439_at	363.8	230.5	584.2	662.1	411.7	583.4	405.1	552.9	143.4	145.4	114	207.5	430.9	357.6	397.4	565.2	126.3	338.4
36440_at	370.6	465.3	460.1	434.9	481	383.8	496.2	269.6	1152.9	495.3	488.7	410.9	499.7	455.7	665.9	480.3	549	346
36441_at	298.9	101	344.5	466.7	219	60.3	66.1	94.5	152.8	293.7	186.4	389.4	35.2	59.1	319.2	215.6	494.9	146.4
36442_g_at	575.7	205.1	766.5	126.6	308.9	596.8	543.1	211.4	215.5	316.1	699	609.3	322.3	811.9	551.9	647.2	574.2	156.6
36443_at	867.9	271.6	271.3	227.4	201.8	123.2	134	144.5	190.1	191.3	234.7	116.8	221.5	224	613.8	177.3	296.1	156.7
36444_s_at	226.4	77.8	31	35.3	245.6	96.7	157.7	356.3	115.1	8.2	207.1	142.3	53.7	200.8	221.3	304.9	188.2	436.3
36445_at	148.2	169.2	155.8	174.1	115.4	120.2	105.8	101.8	472.5	229.3	223.8	115.6	146.6	170.8	260.6	101.4	115.3	133.2
36446_s_at	13411.5	12193.6	8177.8	8975.3	8999.7	9598.9	9996.5	9074.9	22817.8	17189.2	7146.6	8207.1	6952.1	6444.9	5475.2	6721.2	2858	5312.6
36447_at	78.6	74.5	46.6	97.2	118.2	44.6	50.7	75.1	48.1	28.6	87.7	71	65.9	329.7	509.5	64.2	100.7	266.9
36448_at	74.4	347.6	421.2	317.1	497.3	292.2	372.6	357.8	381.6	243.1	284.2	487	289.1	674.4	394.5	289.2	486.8	606.8
36449_s_at	324.7	1023.2	658.5	195.4	298	324.4	244.1	284.2	381.6	504.8	386	562.5	402	344.6	240.5	1257.8	464.2	208.6
36450_at	499.6	668.2	527.9	229.8	204.2	161.3	507.4	226.8	83	324.2	227.1	401.9	251.7	114.2	78	101.5	282.5	170.6
32264_at	262.8	273.9	242.1	186.8	216	147.2	216.9	199.3	200.4	131	304.3	206.1	287.4	323.4	325.6	216.8	420.5	247.5
32265_at	795.9	818.6	557.1	822.4	217	84.9	506.6	530.8	673.9	495.5	399.3	411.4	428.1	709.2	305.6	119.3	477.4	279.4
32266_at	23.4	30.8	21.1	7	77.8	29.7	19.7	57.1	23.8	9.3	11.2	8.4	21.7	26.2	7.9	12.5	36.5	150.4
32267_at	193.5	178.7	187.8	233.2	97.5	60.4	96.1	439	272.7	27.5	44.4	310.9	20.7	564	348.9	284.6	442.9	518.3
32268_at	132.4	117.9	126.8	83.6	204.3	333.7	135.9	230.3	220.2	111	89.9	202.6	121.2	450	220.5	41.1	230.1	21.8
32269_at	1705.8	1267.5	989.9	1755.5	1046.5	929.7	889.8	1098.7	1565.9	713.8	1212.3	1601.5	1214.9	1311.6	1763.1	1097	1998.7	1385.5
32270_g_at	59.3	98.5	131.9	128.9	132	280.2	24.1	285.4	42.8	53	46.1	235.9	173	71	311.7	143.7	81.5	278.9
32271_at	1108.5	1287	1303.2	1310.6	774.8	1210.2	1455.6	918.9	1286.1	932.7	1253.3	1372.1	1032	829.8	1481.5	1022.8	2057.8	1262.8
32272_at	5890.5	11249.7	5537.3	8312.9	8823.9	10492.9	8307.2	12401.8	22046.2	11205.5	4584.7	11216.1	10418.3	24729.8	28642.7	21488.1	20044.2	22491.7
32273_at	31.7	33	36.9	100.1	36.8	15.7	12.8	32.4	93.6	54.7	33.2	59.3	21.6	21.6	14.7	12.3	121	166.7
32274_r_at	3148.6	2256.5	2470.6	4175.8	1791	3459.3	3530.7	4323.5	1814.8	1947.6	3317.6	3744.9	2032.1	3117.3	2737.8	4509.1	2239.9	3299
32275_at	784	801.2	568.4	463	113.6	489.6	1874.7	257.9	100.1	752.2	771.8	110.7	147.3	54	223.3	1075.7	151	514.3
32276_at	74658.9	101466.7	64047.2	59807.4	99002.8	77734.1	62882	129069.8	25618.4	32517.6	83283.3	66808.4	71742.9	104998.1	88193.2	73259	139725.9	91949.5
32277_at	29.1	51.3	23.6	19.5	89.9	21.4	14.9	20.3	34.9	10.9	46.1	23	72	17.2	39.2	15.6	39.6	25.3
32278_at	245.7	360	132	131	245	180.7	139.1	133.4	63.8	320.5	52.9	319.9	277.9	280.7	47.4	99.2	255	167.3
32279_at	54.7	556.2	208.6	495.7	34.5	131	323.7	112.6	430.9	194	432	295.2	241.8	150.9	324.3	262.5	331.8	176.1
32280_at	71.5	87.9	22.6	35.6	39.8	36	35	27.6	53	172.4	27.5	32	28.6	48.5	19	24	65.9	31.1
32281_at	845.5	185.8	774.3	668.3	933.7	690.3	505.4	804.7	319.9	440.3	709.3	106	631.3	183.5	365.3	630	919.6	164.4
32282_at	953	591.6	767.5	476.5	819.9	794.9	462.5	395.8	497.8	382.3	1023.2	567.9	753.5	1572.8	1222.9	1083	906.2	1306.5
32283_at	72.4	92.5	68.5	42.4	99.2	96.9	28.6	80.5	52.7	45.7	91.5	105.2	62.4	77.5	192.2	41.9	91.7	75.9
32284_at	600.7	255.8	729.1	231.6	479.6	271.3	544.4	384.6	383.8	142.3	457.1	294.1	439.7	527	996.7	485.9	689.9	585.2
32285_g_at	571.5	767.6	772.2	32.7	179.1	227	250.5	109.6	39.6	184.5	621.3	781.8	89.3	68.8	746.7	509.3	314.3	255.8
32286_at	283.6	870.3	269	198.3	304.4	151	377	169.3	396.9	359.5	218.6	175	564.5	495.1	188.2	250	425.4	914
32287_s_at	337	137.3	199.6	270.6	160.6	77.7	185.2	298.2	372.3	31.2	208.1	190.9	533	23.9	149.9	250.6	63.7	74.2
32288_r_at	290.1	255.3	201.6	237.4	332.8	310	293.9	178.2	220.6	146.2	93	141.6	284.6	310.2	108.8	157.8	325.5	381.5
32289_at	113.9	274.1	140.5	70.8	144.4	62.7	109.9	109.9	52.4	42.2	111.2	111.6	121	94.7	98.7	82.5	148.6	88.7
32290_at	876.1	1024.8	1305.7	861.7	1574.4	851.2	1217.1	1103.5	904.5	1167.4	695.6	1130.5	752.9	585	397.1	463.1	684.7	890.8
32291_at	27.6	112.2	127.6	66.5	80.2	41.8	110.5	57.8	51	34	56.5	52.3	37.3	444.3	198.9	53	90.1	63.2
32292_at	404.6	144	225.3	197	106.2	67.9	314.7	78.2	198.4	184.2	337.2	188.9	294.7	322.2	290.7	29.6	464.3	206.4
32293_at	70.9	72.6	179.9	101.9	155.3	201.4	171.2	201.8	135.1	23.4	410.3	237.6	233.6	94.4	50.7	78.7	388.9	41.7
32294_g_at	247	299.5	36.6	204.4	145.2	30.3	30.2	38.7	48	162.8	162.6	8.2	49.7	304.6	51.7	137.3	65.7	63.7
32295_at	189.3	349.1	284.1	139.8	209.6	140.8	95.8	222.1	298.8	206	268.5	191.4	259.3	134	105.4	245.1	131.6	159.8
32296_at	71.3	66.9	60.1	49.7	74.4	92.6	44.1	64.8	41.3	30	73	33.8	69.7	209	54.2	43.7	122.8	61.4
32297_s_at	394	215.2	223.7	407.2	152.7	304.6	145.1	283.7	310.2	266.2	84.1	213.5	216.7	272.7	307.5	187.1	238	193.7
32298_at	98.8	56	158.8	120.2	123.8	198	90.9	23.4	11.9	95.2	183.2	67.5	19.8	126.7	13.2	15	269.4	69.8
32299_at	237.3	695.9	230.3	99.8	244.3	349.1	128.7	172.2	148.9	215.1	248.2	192.2	120.4	629.7	67.1	255.5	117.6	247.4
32300_s_at	708.9	444.4	508.3	283	534.3	811.3	292.8	590.1	350.4	275.1	375.8	451.3	620	238.5	859.4	537.1	484.6	399.2
32301_at	174.2	87.4	50.2	48.7	265.2	183.7	24	181.3	17.1	30.9	317	199.6	88.7	82.5	258.4	43.3	355.4	268.5
32302_g_at	484.7	98.2	305.2	43.8	260.9	202.2	176.5	220.7	294.7	252.1	271.5	151.1	223.6	53.1	135.3	37.3	660.6	622
32303_at	105.1	266.9	418.6	574.5	183.6	581.2	679.8	420.8	451.3	702.5	535	700.6	437.7	375.3	991.2	146.7	296.3	142.7
32304_at	298.1	233.8	527.6	74.1	471.5	20.8	51.1	174.5	52	266	212.3	53.9	22	61.7	487.5	159.1	505.3	181.6
32305_at	763.7	590.9	584.8	1355.9	833.9	1329.9	538.7	1237.1	7719.9	741	833.7	3138.2	1137.7	16624.7	34364.7	20182	21125.2	6329.7
32306_g_at	3182.3	1742.2	1409.8	5437.7	2140.5	5309.4	692.5	6457.1	33989.9	3451	3789.5	8634.9	2924.9	51554.3	90025.1	46801.1	63435.4	26710.2
32307_s_at	2329.7	1327.1	1839	3305	1887.7	4557.2	798.4	6924.9	7101.7	3147.5	4907.7	4776.7	4328.8	30401.3	50896.4	24466.8	42025.7	11457.2
32308_r_at	86.3	429.7	61	63.6	209.8	151.4	136.8	161.2	8.3	8.7	51.6	87.2	205.4	30.3	32.7	139	54.8	213.1
32309_at	60.5	47.5	266.3	137.1	36.8	70.6	47.7	162.7	73.9	88.3	138.3	108	172.6	226.2	158.4	166	46.4	157.9
32310_f_at	612.9	956.6	1261.4	810.9	1046.2	507.7	548	1124.5	298.6	525.3	642.9	1290.6	897.4	1364.6	1748.3	1303.5	949	1396.9
32311_r_at	146.6	63.8	80.3	141.7	133.3	66.5	49.5	175.2	61.9	124.4	79.5	55.3	57.1	108.8	182.3	37	203.6	81.7
32312_at	77758.3	106365.7	41748.1	27929.3	54973.4	35853.4	34547.6	70874.5	33368.9	44221.5	121055.2	46532.3	37279.7	75772.2	45237.3	62536.5	77419.3	88490.6
32313_at	1667.4	1957.1	1680.2	1409.4	1233.9	1781	1080.4	2032.3	808.1	1203.7	2055.5	933.5	1765.8	2307.2	3372.9	2857.4	4352.6	1670.2
32314_g_at	89911.9	85811.4	33712.3	17653.5	30584.7	21745.8	20642.2	31446.8	24055.3	37410.1	104754.8	36347.4	20743.9	74385	63344.1	48830.8	70140.8	77680
32315_at	64569	62229	30140.5	42855.2	47356.5	45275	37990.5	54390.1	26598.7	21086.8	26918.6	33622.9	28935.7	78763.7	65872.2	45839.8	74518.3	74104.7
32316_s_at	19980.9	19358.3	15360.7	19761.9	15122.7	22484.4	18778.7	19274.2	14097	22915	14901.1	11972.3	15615.2	18891.7	16836.8	16949.1	12857.8	25856.1
32317_s_at	542.8	746.8	616.5	453.7	455.9	779.4	522.9	682.8	264.5	457.6	1063.1	671.6	770.9	912.8	1050.5	590.2	1164.9	299.9
32318_s_at	15787.2	15423.9	18352.3	17449.6	13155.9	17907.1	11230.3	15608.5	7598.3	3310.7	19890.8	19891.9	19565.5	32015.6	40966.7	25635	40649.7	23537.8
32319_at	143	651.8	332.2	243.9	153.8	80.5	140.7	575.7	306.2	452.8	293.1	434.1	101.5	591.1	195.2	411.4	466	145.5
32320_at	223.2	218.5	295.3	524.9	295	64.6	284.4	44.2	213.7	66.5	245.9	142.4	205.8	261.1	95.5	106	367.9	202.6
32321_at	3796.5	5340.5	5636	11858.2	5464.2	10939.7	7898	10649.5	3517.5	6027.2	8391.3	5531.2	8928	3158.9	3437.6	4326.5	3299.6	2793.5
32322_at	79.3	160.1	405.2	63.4	157.8	153.1	125.8	93.4	289.4	133.1	96.5	309.6	80.6	279.5	201.1	59.2	110.5	130.8
32323_at	338.7	207	223.1	135.4	186.5	175.1	165.2	80.6	65.8	90.3	142.1	104.3	112.8	114.6	193.2	121.6	510.5	84.3
32324_at	6777.4	5815.9	6389.4	9298.1	7961.2	9350.5	7496.7	6852.7	3252.7	10919.9	8076.9	6328.9	8209.6	6223.2	4596.5	5291.1	4591	7445.6
32325_at	292.9	280.8	455.7	507	392.1	354.3	445.8	158.5	480.1	174.5	360.9	715.2	299.7	282.5	465.2	310.2	273.3	365.9
32326_at	313	58.1	83.8	220.6	143.8	161.3	181.8	8.2	33	77.9	40.7	118.6	24.9	60.5	203.8	199.7	52.7	319.8
32327_at	93	134.8	69.6	89.3	65.4	60.1	88.1	44.8	93.5	199.2	83.9	157.6	57.8	87.1	62.2	61.1	53.1	176.6
32328_at	141.2	144.6	61.8	349.4	94.8	94.2	22.3	34.8	25.1	28.6	97.9	50.8	62.7	432.3	234.7	29.8	52.8	110.6
32329_at	1692.9	1433.2	1325.8	1328.5	974.9	956.6	1060.4	731.3	1000.4	918	855.6	1220.8	1121	1094.2	1289.6	1287.3	1050.1	1512.5
32330_at	80542.2	111773.3	69779.8	63153.5	99384.7	75118.2	67662.2	99082	5927.2	5164.9	92343.6	70660.7	79253.5	80620.4	94490.5	58296.2	110357.8	63831
32331_at	348.6	163.1	183.2	220.6	268	342.4	380.5	290.9	433.7	80.5	109.8	577.9	95.1	511.8	756.2	665.5	672.5	749.8
32332_at	10343.3	21542.5	20776.9	11599.2	19157.2	14114.3	9692.2	22436.3	4694.8	12397.7	24460.2	21075.6	22277	10937.7	5411.4	11911.5	8849.4	9475
32333_at	114.3	99	118.8	88.7	158.2	47.4	85	136.6	243.9	48.9	83.6	125.6	50.9	256	72.4	54	94.4	85.5
32334_f_at	78939.3	92866.4	84268.1	60763.1	87764.2	71381.4	77382.5	107292.1	62171.5	75434.3	114559.8	66739.5	67747.1	68451	71858	72241.9	76908.6	89898.3
32335_r_at	51905.3	47301.8	28424.4	35216.3	28719.1	29812.1	38154.9	39931.7	41684.1	19511.8	31506.8	27224.9	26760.7	32214.7	23823.1	37828.6	18298.9	40926.5
32336_at	119909.4	176339	140179.2	82959.2	130189.5	90881.4	89956.3	201633.5	3988.2	35124	238765.7	95164.1	123375.8	67343	90688.1	97700.2	83064.8	81101
32337_at	62557.4	65490.1	38365.7	35649.5	57196	42954.2	46395.6	51723.2	33166.6	33305	33275.1	45210	43858	44744.2	50658.2	35169.1	46411.2	47468.8
32338_at	323	595.8	564.7	557.4	423.2	397.4	330.1	245.7	454.2	615.8	279.2	455.9	339.1	614.7	454.4	440.2	312.3	625.6
32339_at	121.9	239.6	231.6	168.9	281	168.5	108.2	392.2	87.5	111.9	285.1	229.8	104.5	314.5	497.6	111.7	215.6	124.6
32340_s_at	22394.6	25678.2	27029.2	22576.1	27472.9	27536.5	24057.8	39428.2	14020	22893.9	36299.1	24190.7	26104.2	22013.9	16656.3	21830.7	28037.3	31960.6
32341_f_at	81313.1	99715.3	49189.8	58224.7	85908.8	66932.9	58366.8	104442	39970.2	42313.2	65713.3	59177.1	56638.6	89766.4	75045.8	67716.9	70485.4	88013.8
32342_at	152.4	216.8	116.5	86.1	79.1	98	76.5	158	410.9	131	72.5	91	89	238.6	168.3	415	70.2	123.7
32343_at	108.5	77.8	104.7	29.5	51.6	45.8	21.8	53.1	161.5	289	107.5	96	43.8	321	94.1	290.2	85.3	84.6
32344_r_at	98.2	228.7	67.7	114.1	19.8	167.3	8.8	155	26	7.4	205.9	91.4	29.2	342.8	76.4	112.1	197.5	95.2
32345_at	348.8	220.2	512	383.5	348.3	223.5	281	249.2	282.3	189.8	201.3	407.3	339.2	656.5	699.7	484.3	760.9	517.7
32346_at	390.2	355.6	431.3	350.7	147.5	267.5	325.2	45.8	488.5	206.7	62.1	225	191.7	421.8	366.2	411.8	336.2	575.3
32347_at	147.4	91.7	85.9	82.4	60.1	55.5	82.2	63.7	83.4	74.4	73.9	73.6	102.6	139.7	110.4	93.8	128	81.8
32348_at	195.1	148.8	286	146.9	20.5	103.6	196.1	26.8	180.1	20.2	82.2	35.5	24.4	382.8	140.2	7.6	158.3	72.8
32349_at	501.7	442	563	481.7	73.4	713.5	435.2	386.9	109.6	276.4	371.2	187	402.7	402.9	201.7	260.2	431.4	164.4
32350_at	287.1	161.2	322.6	583.5	267.8	404.1	570.2	99	714.9	286.2	245.6	413.1	266.9	52.9	41.4	358.8	142	285.3
32351_at	245.3	456.2	266.5	391.2	119.6	82.7	158.9	95.7	377.9	295.9	176.1	146.4	149.3	292.7	1197.5	401.1	1073.9	160.8
32352_at	2721.3	3244.6	2165.6	2781.7	2927.8	2268.2	3001.2	1746.5	2075.4	2540.1	2971.9	1302.9	3063.8	2724.4	2625.5	2241.2	4311.4	2963.2
32353_at	842.9	411.7	651.2	330.5	832.6	291.6	127.9	727.2	463.1	1301.1	302	218.9	633.1	348.4	636.8	125.1	604.7	312.6
32354_at	138.3	85.2	242.3	253.5	216.6	215.7	161.7	88.7	44.2	137.6	52.8	203.4	55.7	51.3	91.7	50.4	118.6	57.4
32355_at	313.5	352.9	615.1	320.1	557.9	301.3	312.7	513.7	429.8	280.2	441.9	388.2	416.9	844.3	393.4	365.2	684.1	604.4
32356_at	149.5	153.3	375	115	195.8	107.4	169.7	49.8	348.3	64.5	325.9	181.1	285.7	171.7	140.5	308.2	245.2	118.6
32357_at	190.9	84.1	62.6	78.1	86.5	83.8	48.7	66.7	44.9	29.5	71.9	91.9	52.4	64.3	98	40.9	128.1	79.9
32358_at	104.3	68.2	142.9	195.5	161.4	207.5	16.8	56.4	192.6	184.1	123	173.4	83.6	92.1	170.7	163.3	76.8	184
32359_at	449.8	237.7	185.4	326.8	132.3	65.4	270.6	110.3	285.2	68.9	246.3	57.8	96.8	508.1	542.9	366.9	380.2	125.2
32360_s_at	202.3	186	283.4	185.7	209.8	471.3	149.8	171.2	299.6	142.8	401	213.6	213.5	303.3	926.9	135.4	602.1	165.3
32361_s_at	95.2	87.3	71.9	50.9	83.6	48.2	64.4	42.4	39.5	44.3	49.9	61.4	76.3	43.1	55.2	45.4	80.2	39.8
32362_r_at	1706.5	626.6	2317.2	1234.5	1538.7	2548.5	1160.9	2344.7	714.8	484.7	1250.6	1844.2	1722.3	2486.5	918.2	2706.4	2104.3	1609.7
32363_at	298.1	63.6	176.8	213.2	109.4	187.2	56.8	173.4	214	239.6	184.4	110.5	141.7	182	167.8	524.2	299.7	418.2
32364_at	400.3	947	277.5	101.4	177.9	398.4	489.7	486.4	288.7	357.1	124.5	656.5	335	151	494.4	442.7	613.8	677.7
32365_at	20	50.5	41.5	141.4	28.8	16.9	10	53.6	48.2	70.6	153	38.3	102.9	72.2	13.9	33.4	160.9	59.7
32366_at	441.9	75.1	169	429.9	133.1	87.8	150	231.3	293.6	58.8	594.1	589.5	666.7	138.9	81.7	397.9	57.3	113.8
32367_at	76.4	149	40.9	90	76.2	141.1	269.3	36.9	406.2	138	239.9	119.7	209.7	46.1	79.2	107.1	400	117.5
32368_at	83.8	116.2	70.2	177.9	153.9	147.7	7.5	154.8	179.9	109.3	215	70.8	134.9	221.2	222.4	65.3	200.6	135.7
32369_at	17.2	55.5	29.9	17.1	25.5	20	15.2	29	33.7	20.3	43.1	32.5	17.4	75.9	24.1	30.2	26.8	27.4
32370_at	433.3	462.1	262.7	279.6	162.6	308.2	371.2	789.1	315	167.6	241.1	431.4	949.9	361.9	501.7	423.6	224.7	493.7
32371_at	319.1	89.9	20.5	16.4	48.3	206.6	15.5	17.8	291.1	74.7	11.9	26.4	18.2	22.8	75.9	69.7	254.9	304.4
32372_at	1039.1	1179.9	1069.1	704.9	661.8	667.8	822.8	580.2	1308.3	850.1	522.8	666.1	673.9	825.1	838.2	651.4	752.9	592.3
32373_at	29.9	55.7	35	24	60.1	150.4	56.6	23.3	75.1	30.7	65.1	25.4	115	26.5	10.8	30.4	49.3	80.5
32374_at	684.2	636.7	561.9	348.3	329.7	430.5	351.1	161.4	615	359.3	743.1	137.1	466.8	434.7	828.2	1075.3	142.3	749.7
32375_at	84	206.3	165.3	164	165.5	139.1	121.4	526.6	110.8	113.9	94.8	133.6	152.4	127.6	130.5	74.8	94.3	169.6
32376_at	554.1	753.1	855.4	1154.4	1727.4	1187.7	1882.4	1325.1	273.3	106.5	1697.6	986.2	538.1	801.1	369.9	634.7	415.7	792.4
32377_at	19.1	161	14.3	9.3	19	43.8	43.1	32.1	13.9	20.9	23.4	82.4	17.1	131.2	72.3	22.1	30.3	21.2
32378_at	51210.5	82601	81994.5	36152.7	68062.5	39386.4	22821.1	100018.1	14882	64201.2	70777.1	45415.2	81661.2	40851	29160.7	34958.3	43234	27276.2
32379_f_at	49.9	412.5	98.3	46.3	66.3	138.6	16.1	264.1	485.9	384.1	87.2	72.4	40.8	113.9	136.5	89.9	80	484.4
32380_at	487.8	131.4	158	165.6	201.3	182.9	269	111.1	309.4	436.3	338.4	101.9	126.7	141.3	424.4	586	325.9	145.4
32381_at	38.4	44.3	111.4	195.7	51.1	130.5	32.6	82.2	100.8	83.9	47.6	73.2	172.4	148.4	75.4	9.6	276.3	148.5
32382_at	115.3	361.2	115.5	35.1	157.7	183.7	113.9	407.2	346.6	292.6	689.5	79.8	80.3	266.1	395	122.3	555.7	569.7
32861_s_at	43.5	49.4	49	33.3	40.7	25.6	97.7	30.5	50.7	25.5	53.8	145.8	36.2	68	156.2	53.8	37.6	87.3
32862_at	277.1	110.6	123.1	69	324.1	223.8	76.4	268.3	78.6	51.9	350.7	330.7	270.6	361.8	106.6	261.7	379.6	203.8
32863_at	1009.9	287.5	218.6	572.5	513	392.5	169.5	582.7	151.5	318.8	319.1	331.8	318.2	385.4	921.1	180.4	693.9	415.9
32864_at	21.5	77.6	26.4	44.3	26	73.9	28.8	30.9	42.1	15.2	47.7	30.4	62.2	46.8	34.4	70.2	38.1	23.6
32865_at	202	84	28.6	56.2	34.8	101.3	43.4	112.1	33.5	29.7	73.2	31.7	112.9	106.9	29.6	29.7	237.5	35.8
32866_at	4792.2	2837.6	4189.6	2888.1	2900.9	2259.5	4201.7	2802.3	3259.6	2170.2	2683.7	2590.4	4153.6	3046.3	3822.5	2447	1583.4	6087.2
32867_at	188.4	386.9	560.2	331.3	325.3	206.9	245	211.7	66	442.7	163.5	322.7	60.8	147	93.3	26	89.1	421.4
32868_at	259.4	562.6	259.9	449.9	182.9	433.2	458.2	210.7	183.1	434	306.6	163.2	494.5	309.7	857.5	452	169.7	230
32869_at	284.1	440.5	331	261.6	275.4	410	437.8	414.2	414.2	384.5	533.1	380.5	321.5	436.7	402.8	275.6	247.8	428.6
32870_g_at	162.4	455.8	456.5	554	255.5	513.1	264	326	402.2	339.5	289.4	581	371	394.7	335.5	247.1	104.3	494.6
32871_at	270.1	91.2	186.7	29.9	17.7	74.6	28.1	40.8	393.8	178.3	75	157.8	134.9	55.4	205.6	61.6	278.3	22.9
32872_at	638.6	369.7	448.2	845.5	471.4	929.9	495.4	339.3	643.1	239.8	497.1	745.1	672.8	3441.9	1390.8	880.4	1053.5	1056.1
32873_at	46.9	210.8	81.1	15.7	41.2	22.3	14.4	44	36.7	30.6	40	18.6	29.4	26.7	7.5	18.4	19.4	26.6
32874_at	749.7	731.3	482	605.4	866	594.1	751.3	1105	455.2	633.5	594.7	595.5	674.1	821	1097.1	545.6	838.1	641.9
32875_at	126.9	187.4	138.3	78.4	155.7	78	107.3	102.5	113.1	56.7	78.7	119	154.8	104.4	73.5	99.7	162.1	160.2
32876_s_at	279.3	210.8	70.7	128.3	69.5	82.5	70.9	66.8	82.4	85.1	69	127.8	144.8	90.6	108.3	123.3	108.6	74.7
32877_i_at	2198.1	1950	1423.5	3265.8	895.4	1983.5	4910.7	2706.7	7759.8	2706.1	1974	4042.2	4201.2	2129.4	5439.9	777.8	3195.7	1511.1
32878_f_at	2205.9	2338.3	1949.4	1527.1	1727	1380.1	1285.5	1341.7	3173.2	1763.1	1745.4	1046.6	2010.6	3224	2563.1	2547.5	3896.4	1987.1
32879_at	791.2	1194.5	1041.7	1402	1414.9	966.3	669	912	513.7	823.7	928.3	775.2	273.9	213.4	707.6	1513	560.5	1032
32880_at	209.6	194.8	258.3	264.4	541	204.7	535.2	305.3	384.1	577.5	99.3	122.4	139.8	106.2	104.1	120.7	227.7	172.4
32881_at	582.3	467.5	583.1	241.8	561.5	583.2	821.3	556.9	246	590.1	564	390.3	558.4	711.5	688.9	517.1	1048.1	648.2
32882_at	407	292.6	493.3	400.1	528.5	360.3	648.5	506	185.3	317.1	384.4	599.2	288.6	477.9	920.5	479.3	552.6	799.6
32883_at	215.8	318	98	310.2	206.6	238.6	335.8	227.8	194.3	53.9	169	202.2	241.5	597.9	337.9	413.1	342	386.4
32884_at	322.3	389	112.8	125.8	227.6	174.5	353.6	119.6	241.4	479.7	101.9	151.9	131.7	288.2	518.6	484.2	287	76.7
32885_f_at	81.9	98.6	62.6	62.9	99.9	78.8	22	126.2	62.1	35	98.3	62.2	158.8	26.3	59.5	32.1	44.8	30.2
32886_at	179.5	163.8	143.3	175.4	134.8	88.9	97	95.4	163.3	68.2	198.7	157.2	137.2	64.9	308.1	154.1	118	145.5
32887_at	148.3	349.3	668.3	142.6	596.6	409.6	145.5	753	380.7	438.4	163.6	744.6	167.8	107	72.6	421.7	356.7	492.6
32888_at	1808.8	2058.7	1947.7	2169.8	3208.3	1853.6	2171.5	1904.4	1351.7	1579.3	1700.5	1480.4	2001.3	1729.9	2953.3	1450.7	2685.2	1540.8
32889_at	110.4	285.6	302.5	159	340.4	65.1	55.9	411.8	361	257.6	94.5	241	131	442.2	285.7	328.1	168.9	174.5
32890_at	13.8	77.5	35	20.6	37.6	27.8	12.8	23.8	45.1	8.8	32.8	34.5	12.3	25.7	15	52.7	7.1	44.8
32891_at	61.3	63.5	33.2	21.2	60.6	68.3	48	73.4	39.5	26.8	43	63.5	63.9	37.4	63.1	91.6	28.9	74.7
32892_at	700.1	191.7	1348.8	312.2	525.2	425.1	869.6	563.5	155.1	539	814.6	848.9	893.2	151.5	191.7	331.7	121.9	787.5
32893_s_at	1177.1	623.9	1098.8	1114.6	818.7	545.9	710.6	1036.4	646	537.4	443.9	686.3	244.7	932.4	1181.9	405	1265.9	733.9
32894_at	168.7	215	147.6	137.8	159.3	113.1	203.3	123.7	142	111.2	143.3	120.7	203	149.1	117.6	101.7	301	91.7
32895_f_at	107.3	237.9	131.4	65.5	137	77.9	70.4	119.2	182.9	91.8	121.1	93.8	86.3	113.5	202	115.5	166.8	99.1
32896_at	104.7	32.2	94.6	146.4	67	128.3	162.9	10.2	157.8	117.7	15.1	117.5	78.7	55.4	8.9	8.6	61.1	14.3
32897_at	1429.8	625.3	771.6	1699.6	1570.9	900	1751.1	1255.2	826.4	793.2	543.4	1291.2	651.7	1868.2	1619.4	2764	1017.5	1600.6
32898_at	811.2	547.8	666.8	556	396	645.3	533.4	427	742.7	403.6	642.4	278.5	727.1	627.9	729.5	673.2	867.4	715.1
32899_s_at	170	508.2	490.2	200.5	74.9	394.1	394.9	279.7	515.2	267.2	371.6	460.1	158.8	472.3	453.1	113	109.4	183.2
32900_at	377.1	385.9	522.4	287.9	259.5	208.8	293.1	230.3	278.6	250.3	378.8	339.2	247	397.8	300.4	308.9	338.6	400.6
32901_s_at	1274.5	2154.7	1030.9	2369.7	1015.2	2505.9	1272.6	1409	2108.8	1855.5	2003.6	2235.5	783.3	1518	908.4	2818.7	1017.1	5139.5
32902_at	145.3	175.7	173.7	865.7	181.8	59	155	52.1	506.9	95.7	84	145.3	108.7	419.2	128.2	275.8	154.6	252.7
32903_at	225.9	307	45.3	138.7	112.4	112	193.2	43.6	179.5	270.4	51	136.6	9.2	71.2	129.8	9.3	239	33.2
32904_at	2195.3	1038.2	749.5	1409.8	329.5	745.2	819.7	1718.4	1523	626.3	1271	359.2	1712.9	947.4	2045.1	1339.4	1525.6	1170.2
32905_s_at	1389.3	2010	2262.7	1497.9	1626.4	1885.7	1796.6	1284.5	361.4	841.1	1986.3	1829.9	2077	2725.4	4185.5	4004.4	8747.8	4066.5
32906_at	151.5	157.1	141.5	196.6	197.1	369.9	132.6	161.7	153.4	144.5	25.7	147.2	184.6	248.1	269.8	312.3	47.9	264.5
32907_at	748.6	526.3	447.2	578.6	940.4	882.5	553	927.9	759.1	479.5	254.1	432.5	436.2	817.3	1832.3	1188.4	1558.5	1146.4
32908_at	95.4	145.8	120.3	59.5	151.9	111.7	100.7	120.9	316	344.7	141.6	83.3	83	122.3	87.2	128.7	139.9	42.7
32909_at	1625.8	822.2	1462.4	1239.2	577	1282.2	966.5	1304.2	1245.8	947.5	755.9	960	1175.3	1229.9	1991.5	1734.5	1427.6	1148.6
32910_at	121.7	181.7	122.7	209.4	162.8	175.9	163.7	130.7	124	192.9	259.1	178	91	73.1	247.7	23.7	138.1	133.8
32911_s_at	11	59.1	131.3	122.7	69.4	49.1	194.9	121.8	108.9	92.3	132.5	144.5	142.5	104.5	107.3	38.5	282.9	44.9
32912_at	710.2	550.8	347.7	366.1	482.4	476.6	564.1	461.5	310.9	260	487.8	417.2	399.4	93.5	218.1	235.8	472.5	248.3
32913_i_at	908	513.6	699.5	1406.7	397.9	521.8	745.4	262.3	621	799.4	466.2	1312.8	291.3	1673.8	910.9	1242.2	1631.2	257.8
32914_f_at	2375.7	1783.9	1200.3	2333.4	1709	2034.4	3021.3	1606.9	2526.8	1827.4	1201.9	1949.5	1732.5	1189.4	992.6	1592.7	751.5	1086.6
32915_at	1709.8	910.6	1660.2	1252.4	1637.5	1687.3	1500.1	1335.5	1351.4	1441.8	1279.4	1091.9	1574.7	1109.1	1628.8	1239.5	1601	1818.5
32916_at	55.4	67.1	39.3	214	66.6	69.4	121	33	116.7	36.3	45.2	122.6	165.4	43.7	240.3	244.7	454.9	126.7
32917_at	93.7	69.9	36.7	24.5	51.6	10.4	43.3	11.3	33.1	26.8	40	66.9	31.2	42.3	36	13.9	131.4	13.6
32918_at	187	254.8	450.1	160.4	281	484.1	246.7	618.8	1230.6	623	404.4	238.6	217.5	228.9	529.9	133.4	244.6	224.8
32919_at	306.7	492.6	387.1	418.9	257.4	801	636	755.5	384.8	246.2	439.5	542.6	478.9	844.8	772	551.7	970.7	709.7
32920_at	111.5	182.6	126.3	173.3	90.9	89.6	141.5	202.4	85	140.4	600.2	139.3	464.5	103.7	250.9	144.2	280.7	122.2
32921_at	260.4	450	358.7	530.2	284	517.7	399	218.3	508.7	218.5	310.2	639.9	207	625.4	1020.5	289	221.6	289.7
32922_at	356.3	87.3	148.1	187.6	15.2	64.3	40.5	85.9	197.3	175.3	53.4	87.8	182.7	236.1	308.1	155.2	276.3	235.6
32923_r_at	13770.7	17319.8	17972.8	13724.5	20021.9	10692.1	15025.3	11031.7	11696.4	12096.9	19129.6	14604.8	19380.6	12602.2	15082.4	14968.7	8315.3	15489.6
32924_at	198.2	132.9	161.4	143.9	188.1	154.7	207.2	164.7	263	115.7	174.3	164.6	177.5	271.1	261	162.5	115.5	193
32925_at	66.1	57.5	35.6	44.6	26.7	42	19.7	54.9	28	19.4	30.3	28.4	28.6	55.1	220.7	28	168.2	25.2
32926_at	429	301.1	195.9	296	158.8	321	135.8	41.9	98.6	212.5	82.5	107.3	117.4	30.5	28.9	205.2	97.5	123.8
32927_at	15.7	495.3	135.6	156.8	54.5	94.6	95.5	125.7	31.3	35.3	233.1	42.7	147.7	41.3	132.9	38.2	24.7	128.5
32928_at	821.1	451.4	532.8	316.2	217.5	417.7	438.4	171.2	290.8	261.7	460.5	232.7	464.7	912.9	665	574.3	989.2	398.7
32929_at	186.6	554.6	138.4	670.7	272.2	155.6	210.5	167.6	367.4	120.2	249.4	142	146.5	622.9	624.8	837.7	499.1	271.7
32930_f_at	42	181.7	96.6	21.9	155.8	50	77.6	192.7	78.2	37.2	48	41.1	193.7	56.9	45.2	109.3	46.5	379.7
32931_at	82.9	330.7	94.3	67.1	89.3	57.9	89.9	76.1	90	14.9	135.5	61.8	22.8	162.6	756.6	29	152	160.2
32932_at	1624.7	1248.4	1306.1	248.7	762.1	360.8	302.1	203.7	1356.8	1032.7	167.7	942.2	158.8	161.8	23	109	339.9	179.9
32933_r_at	4442.9	1628.5	525.1	552.6	810.3	1116.9	998.1	2654.5	417.4	261.1	366.3	1498.6	364.8	2247.6	2610.9	1277.7	3230.9	2056.5
32934_i_at	7	50.6	8.8	33.7	17.9	243.4	61.4	113.2	12.6	136.6	17.3	45.2	180.5	14.2	7	8.6	14.7	8
32935_at	34.1	103.2	34.5	21.7	25.1	48.5	103.5	27.6	13.3	130.5	40.3	20	14.7	21.4	42.8	30.4	45.4	44.4
32936_at	298.7	217.7	504.1	235.8	354.8	214.4	235.8	285.8	142.6	247.2	86	591.2	311.4	148.2	355.5	257.8	44.1	352.2
32937_at	42.5	66.7	26.8	45.1	19	69.2	66.9	70.8	17.8	36.3	20.5	41.3	24.3	91.2	8.3	19.1	200.4	15.1
32938_at	54.9	137.6	57.7	25.7	27.8	38.6	24.8	61.4	24.8	39	61.9	53.2	93.6	25.9	178.2	22.3	87.6	34.1
32939_g_at	51.7	110.3	62	49.8	45.9	73	23.4	59.9	54.1	14.6	48.5	46.9	38.2	50.6	37.5	54	71.4	143.5
32940_at	213.7	350.4	354.9	265.8	172.6	195.9	417.1	306.2	308.3	162.4	252.6	166.6	220.5	310.2	282.3	280.3	252.6	182
32941_at	150.6	623.1	220.9	353.6	170.5	242.4	624.6	457.4	459.3	140.2	379	492.4	221.8	990.8	1053	801.8	593.6	796.5
32942_at	521.4	334	649.3	410.9	1181.6	591.6	425	904.6	742.5	436.6	642.1	684.2	672.9	913.4	444.2	326.8	590.7	107.9
32943_at	365.4	383.9	198	138.8	479.7	176.9	226.2	117.7	194.9	245	202.1	326.6	231.3	249	288.5	316	647.1	115.5
32944_at	246.7	372.2	366	246.2	149.2	74	197.7	250.4	220.4	47.8	253.4	325.8	191	252.9	290.4	312.1	27.1	224
32945_i_at	135.4	73.1	174.7	214.1	51.9	181.7	95.5	91.6	19.7	40.7	36.7	22.6	101.6	28.2	75.2	16.6	60.7	32.5
32946_r_at	11.6	19.5	22.1	11.2	91.3	15.2	111.2	36.9	8.9	72.2	11.9	70.8	77.2	12.3	8.8	9.6	22.1	19.1
32947_at	107.4	63.4	48.3	65.5	45.7	26.2	95.8	52.5	39.6	12.8	30.6	191.5	27.6	45.1	95	179	56.8	108.5
32948_at	9.9	134.8	11.4	67	10.9	88.3	45.7	147.5	11.5	87.8	104.8	32.3	54.3	2.7	122.3	37.6	19.9	117.7
32949_at	515.6	589.3	584	468.2	364.1	631.7	470.8	695	210.2	239.4	602.8	478.2	190.4	384.5	431	489.7	120.6	539.5
32950_at	85.3	211.8	206.2	50	75.1	95.5	23.3	220.8	266.5	137.4	201	112.5	106	178.5	229	33.9	14.6	253.5
32951_g_at	22.2	116.7	43.9	29.6	54.6	37.2	29.2	83.9	27.2	63.4	73.1	35.6	56.9	30.3	141.6	54.3	130.7	22.2
32952_at	454.3	669.7	966.9	632.4	716.6	290.7	402.8	478.2	315.9	323.9	1012.3	357.9	329.2	333.5	748	418	614.5	455.7
32953_at	343.1	304	404.5	354.6	357.6	197.6	307.1	286.7	290.4	266.8	556.9	236.5	1821.9	123.1	204.7	185.5	269.8	197
32954_at	1435.6	1492	2192.6	1405.9	1008.2	2200.2	1905.5	1143.8	4116.8	1643.5	787.7	1711.1	1488.6	1307.9	856.5	1056.8	819.5	1655
32955_at	799.2	1104.2	571.9	614.2	685.1	485.4	735.5	699.1	21.5	230.8	202.4	731.6	450.7	753.7	646	225.8	366.9	395.6
32956_at	1845.3	575.9	778.6	1054	1120.7	1328.4	1134.4	791.8	813.6	540.7	1085	781.6	1455.5	939	1415	892.4	784.7	887.4
32957_g_at	364.6	256.2	176.2	189.9	131.9	356.4	422.1	502	283.3	229	377.2	482.5	128.4	551.9	1169.4	363.2	220.9	164.8
32958_at	33.6	42.8	47.1	12.6	14.7	44.6	18.2	30.3	14.9	106.2	40.8	184.1	40.4	63.4	22.2	40	200.6	18.2
32959_at	667.9	900.4	534.7	500	651.6	508	631.5	469.7	703.5	302.5	583.5	651.7	346.9	668.3	584.7	418	569	781.4
32960_at	163.8	181	172.6	143.8	184.6	127.7	145	180.8	144.8	177.8	137.9	172.3	164.3	304.1	153.3	121	250.5	165.1
32961_at	204.6	207.8	343.6	415.7	180.7	292.1	272	297.2	550.6	405.1	218.8	280.6	169.6	548.6	479.7	399.6	471.9	321.8
32962_at	136.9	434.6	282.5	307.4	208.3	356.5	315.8	220.2	245.9	184.9	124.5	533.2	257.4	113.6	40	163.5	46.8	82.3
32963_s_at	9150.8	4008.8	3800.8	2936.2	2734.6	2537.6	2512.8	4305.7	6479.8	5407.9	2617	3657.7	3420.7	7444.3	3579.1	4240.7	3250.8	4114.2
32964_at	1062.6	257.4	475.3	547.5	649.7	317.8	754.3	232	634.4	383.6	335.2	447.3	673.6	98.6	647.4	577.8	180	124.1
32965_f_at	2058.7	1490.8	2411.4	1976.4	1197.3	1186.7	890.9	900.8	2002.2	1174.1	1513.8	1525.7	1440.5	290.1	1374.4	1827.2	1982.6	1673.7
32966_at	45	118	242.2	40.8	50.2	64.6	54.9	193.9	75.3	49.6	170.9	56.1	68.6	58.9	250.2	128.1	279.5	125.6
32967_at	719.4	907.6	219.7	187.1	200.2	437.7	373.8	281.2	649.5	534.1	853.8	230.8	314.9	847.6	483.4	872.9	807	541.6
32968_s_at	861.1	996.5	1017.4	695.4	1132.3	936.9	730	951.8	652	417.9	715.6	997.8	519.2	939.1	559.2	1038.8	965.9	736.5
32969_r_at	252.4	567.9	418.5	247.4	1145.9	343.9	423.6	248.1	282.5	624.7	1536.6	377.6	463.5	1185.2	413.9	265.9	507.7	368.1
32970_f_at	774.6	704.6	750.5	229.5	571	96.9	860.4	565	510.2	152.1	850.5	570.4	108.5	441	458.8	786.2	601	1282.8
32971_at	4295.7	6622.1	7677.2	8504.6	6049.3	5829.8	9364.6	6416.3	3371.3	6862.3	9160.3	5859.5	7210.3	4761.9	4565.5	2159.2	5407.3	2983.6
32972_at	103.6	61.6	29.9	96.9	81	60.2	80.1	166.7	143.7	128.7	16.6	86.5	132.8	73.8	342.8	238.1	257.2	112.7
32973_s_at	128.1	169.3	150.8	126.9	65.9	119.7	111.8	150.9	83.8	143.4	198.7	161.1	126.8	499.7	853.6	149.3	764.5	167.1
32974_at	111.5	226.4	149.1	235	102.1	194.8	133.3	151.4	76.4	317.4	448	376	175.2	375.1	770.2	214.9	348.6	276.5
32975_g_at	2716.9	1500.9	1895.8	1623.2	2125.9	1652.5	1881.8	2733	1197.2	1325.5	2788.9	2234.8	947.9	1842.3	1830.8	1516.6	1358.1	2772.4
32976_s_at	129.5	258.6	110.6	288.5	25.7	149.4	203	38.1	13.1	123.2	91.1	80.4	42.5	360.6	180.8	149.5	174.9	22.5
32977_at	2166.3	2335.3	2387.8	2733.2	3649.3	2387	3142.2	1689.5	3738.5	2741.1	3910.7	2624.2	2993.4	1373.5	950.4	1295.4	262.2	4875.1
32978_g_at	483.9	411.2	253.2	701.3	396.2	256.1	396.8	132	60	293.1	337.5	827.1	135.9	113.8	128.9	100.1	127.4	1166.4
32979_at	130	307.3	804.4	281.7	469.2	400.6	382.2	335.5	200.3	228.8	352.5	892.9	370.2	363.5	298	228.8	353.8	298.3
32980_f_at	876	1228.8	1203.3	866.5	1253.6	1021.6	992.8	1215.9	496.9	301.3	1754.2	1026.7	722	2026.6	1688.8	531.1	2721.4	689.5
33458_r_at	18452.5	12840.2	8524.8	8578.2	7937.2	7125	8467	7690.1	22189.4	6285.4	3059.3	8572.3	9168.1	11421.8	9291.1	10763.7	6372.1	12814.4
33459_at	799.5	572.7	982.8	558.8	429	200.5	627.3	520	521.7	514	380.9	640.8	304.4	572.5	154.7	849	165.6	867.1
33460_at	347.7	586.8	658.5	477.8	336.3	223.6	261.5	424.2	896.7	423.8	369.1	1472.1	416.4	245.1	94.1	172.9	366.6	203
33461_at	147	349.5	139.1	164.4	48.4	67.3	34.2	122.6	136.7	255.2	350.4	81.8	107.8	799	702.6	257.2	347.5	212.4
33462_at	459.5	415.4	608.5	459.9	449.2	538.2	786.8	575.4	3206.3	537.1	309.4	527.2	697.8	494.9	599.5	476.7	206.9	499.4
33463_at	228.4	1111.9	362	316.3	461.6	467.7	382	476.8	366	275.9	128.5	435.4	390.9	63.6	137	480.2	315.5	678.1
33464_at	517.8	699.7	500	787.8	542.7	469.3	147.9	762.5	547.1	325.3	532.1	461.5	629.5	599.8	871.7	799	578.8	563
33465_at	414.2	276.1	376.4	591.1	45	416	222.3	387.2	293.6	320.2	37.5	404.6	67.6	373.7	173.7	272.5	335.7	342.2
33466_at	782.9	674.2	1390.4	1551	1182.4	1884	929.7	749.7	2233.2	1785.1	1956.1	1933.6	813.3	708.7	691.3	517.1	682.6	473.1
33467_at	746.8	416.3	255.6	827.7	419.7	486.2	484.3	277.2	403.2	783.4	622.3	363.5	1163.6	583	470	650.1	463.5	310.4
33468_at	89.5	305.8	193.3	116.7	231	332.7	45.7	78.7	19	265.2	399.7	85.7	134.2	276.5	213.7	210.2	216.2	76.4
33469_r_at	391.3	876.7	938.7	379.6	498.4	717.8	576.7	894.7	362.6	325.4	373.9	687.5	481.5	504.1	417.1	208.4	1168.6	399.7
33470_at	2574.7	2883.3	3417.2	2901.9	2288.7	2451.6	2348.9	2535.6	2642.5	2711	4544.8	2706.2	3082.3	2872.1	3848.3	2948.3	2664	2262.4
33471_g_at	1873	2087.5	1187.7	1729.6	1321.1	1164.1	1038.7	1956.9	2806.3	2897.3	2672.5	1107.7	1120.2	2194.6	1816.4	1238.1	1691.6	1790.2
33472_at	326.5	850.1	499.4	335.9	351.7	526.6	459.9	606.3	561.4	291	222.6	294.1	58.9	323.4	760.2	487.2	504.2	591.1
33473_at	86.4	24.8	110.6	19.3	38.7	13	12	33.1	25.4	105.5	67	51.5	50.9	31.9	123.3	87	28.2	99.4
33474_at	749.1	363.8	150.3	421.6	604.1	199.2	159.4	179.9	210.5	144.7	102.5	199.7	166.3	433.5	1299.6	208.5	299.4	478.2
33475_at	86.2	462.9	134.2	55.3	136.8	474.7	62	59	53.6	38.1	114.8	95.8	139	55.5	103	77.5	132.4	98.9
33476_at	52.6	41.2	225	40.1	89	24.5	91.3	279.3	194.1	6.8	270.6	39.9	236.9	100.6	44.6	51.4	113.6	64.2
33477_at	197.9	104.1	189.9	231.9	201.6	221.3	217.3	278.6	248.1	121.9	210.7	26	270.7	414.5	237.4	22.6	45.3	72.4
33478_at	59.7	26.8	109.3	18.5	24.4	37.1	45.1	36.7	11.2	96.7	32.8	22.6	19.5	82.8	16.5	10.3	64.4	77.2
33479_g_at	92.5	58.9	147.4	121.9	212.2	88.6	108.4	52.3	254.8	178	104.3	162.7	58	137.6	202.9	100.9	168.8	270.7
33480_at	620.5	226.4	700.2	534.5	543.9	462.2	437.3	272	189.4	322.9	533.6	354.6	581.8	527.3	708.8	518.3	636.1	438.6
33481_at	15.6	43.7	53.4	25	23.9	32.3	17.1	25.7	23.2	35.2	34.3	19.2	28.9	64.8	240.5	13.2	59.8	26.1
33482_at	1975.3	2217.3	1305.8	663.8	980.4	713.2	866.1	935.5	807	619.3	1240.2	1814	852.1	1999.7	2769.7	804.3	1451.4	567.5
33483_at	349	72.5	250.2	73.7	188.9	89.7	31.7	252.1	132	21.7	185	37.8	67.4	241.2	307.6	13.7	329.9	194.5
33484_at	549	654.7	698.2	912.5	475.7	740.7	734	425.5	634	486.3	486.6	724	709.8	1489	1166.7	712.3	774.2	1543.7
33485_at	32871.5	29383.2	25688.2	25399.6	29046	30118.8	31555	37813.3	18207.6	31917.6	24930.3	28000.8	23831.7	58470	36846.7	31857.6	43260.9	42768.5
33486_at	25.2	73.9	34.4	30.1	22	25.2	22.6	42.7	72.4	25.9	23.6	19.9	30.1	131.8	18.9	10.8	249.6	154.8
33487_at	126.7	367.4	337.2	63.1	151.8	91.7	450.1	52.5	80.5	496	82.2	221.7	133.7	117.9	77.3	112	166.1	159.2
33488_at	122.1	66.7	124.5	294.5	15	199.1	62.6	118.8	144.6	36.4	118.1	188	60	122.7	72.9	90.3	138.5	154.8
33489_at	502.4	547.6	378	228.8	364.8	191.9	518.7	388.3	369.5	321.6	72.8	258.5	333.7	720.1	456.2	352.9	558.6	534.6
33490_at	23.6	47.4	12.7	181.5	28.8	123	22.4	11.9	12.5	9.9	19.8	52.6	35.7	28.3	80.9	16.4	222.8	15.9
33491_at	86.4	48.5	10.1	6.2	19.7	20.6	15.4	76.7	25.7	60	27.5	18.1	15.3	23.5	18.9	48.5	42.5	81.3
33492_at	315.2	421.5	372.7	457	598.2	245.7	336.9	289.5	295.5	249.5	409.9	149.9	220.3	443.4	272.7	659.2	350.3	420.1
33493_at	2362.5	2618.7	2662	3230.6	2052.8	2012.7	3022.2	1995	3177.5	2227.1	2586.5	2056.8	3190.6	2199.8	1876.4	1813	1853.6	2039.6
33494_at	3565.5	2595.3	3393.1	3981.8	2796.5	3610.2	2713.9	4584.9	7017.4	6516.4	4646.4	5209	2636.8	1464.1	1020.3	1737.6	781.8	2498
33495_at	327.8	204.1	70.9	76.2	223.7	64.6	95.2	196.9	90.5	41.1	82.6	95.4	102.2	62.6	114.1	51.5	75.2	83.5
33496_at	24.3	46.1	90	58.6	136.8	26.3	108.3	184.7	123.2	13.8	81.6	95.7	13	546.1	542	32.1	505.7	133.5
33497_at	49.7	191.5	59.2	84.6	94	108.4	75.4	95.4	41.2	33.5	100	93.6	63	75.9	281.3	65.9	187.6	128.9
33498_at	23.9	100.6	48.7	38.9	69.2	57	31.5	218.9	33.3	27.3	83	72.1	52.5	38.5	67.7	31.7	118.1	37.3
33499_s_at	2142.2	2156.1	1769.4	1585.6	1382	1469.3	2056.3	1604.5	1486.8	1085.9	1939.4	1305.8	2428.2	1242.5	1574.8	1262.7	510.9	993.9
33500_i_at	2318.3	1088.1	350.4	915.1	641.6	377.7	1636.1	783.5	46.5	339.6	1004.1	207.5	2513.5	1027.1	548.3	1126.6	283.7	754.2
33501_r_at	3377.8	2611.2	1999.2	1928	2646.9	1996.5	2573.2	1385.3	2336.2	1786.2	2573.6	1550.3	3291	1412.3	1746.3	1806.3	2411.1	1546.1
33502_at	34	41	71.1	78	61.6	31.5	113.8	41	139.4	100.4	117.4	83.8	32.8	39.6	258.1	11.4	421.8	53.9
33503_at	1963.3	1015.2	2248.4	783.1	1278.9	1443.8	2206	639.1	554.6	849.2	1914.9	992.3	1698.2	1201.6	1796	1546.5	1674	473.7
33504_at	291.7	295.8	279.7	304.4	91	50.1	78.6	324.3	318.7	281.2	86.6	58	249.3	238.9	130	231.8	100.8	427.7
33505_at	230.7	300.2	193.2	66.6	132.7	54.5	377.3	190.3	16.4	165.7	197.1	299.3	19.8	71.4	105.1	163.4	227.8	19.2
33506_at	343	563.1	584.4	150.2	822.3	258.8	549	273	494.9	418.3	787.4	194	618.7	732.8	159.2	325.2	735.4	672.7
33507_g_at	15.5	220.9	216.8	20	36.9	23.8	28.3	205.7	26.2	139.4	148.6	339.2	20.1	43.8	233.1	297	239.1	44.4
33508_at	325	130.8	294.8	97.9	161.9	69.7	194.1	161.4	304.4	253.8	200.4	324.7	149.4	261.2	303	203.3	277.4	111
33509_at	29.8	468.2	43.7	90.5	30.6	79.8	22.9	36.9	117.2	40.3	33.7	25.1	25.1	49	68.9	78.1	51.7	20.4
33510_s_at	1334.4	1125.3	1518.7	734.8	931.3	895.5	1248.3	1012.5	1134.2	814.6	838.1	1065.2	890.7	944.4	1065	1389.8	790.4	1461.6
33511_at	430.3	340.1	218.9	275.5	114.3	261.8	178.1	196.6	445.3	240.2	300.7	103.2	281.4	211.5	496.7	283.3	262.6	239.9
33512_at	306.7	366.9	169.3	112.3	251.1	106.6	435.2	205.2	126.3	181.7	308.2	159.1	207	147.9	378.8	177.4	189.2	76.5
33513_at	318.3	260.7	198.9	175.3	27.4	37.7	63.1	37.9	142.1	83.2	61.6	74.4	50.7	277.1	39.7	208.4	200.8	293.2
33514_at	84.4	109.2	137.3	153.6	99.2	137.3	75.5	265.6	130.1	69.8	25.6	52.2	399.4	240.1	301.4	177.5	101.3	73.4
33515_at	225.2	275.4	464.6	114.7	134.7	77	240.8	214.2	160.5	140.5	217.5	198.1	311.9	173.8	255.6	165.8	162.5	388.7
33516_at	808.6	700.8	342.3	254.5	731.2	308.2	371.3	521.5	234.7	325.4	438.8	352.7	654.2	280.4	454.7	380	209.6	244.8
33517_f_at	100.2	89.5	37.9	165.5	88.4	151.9	34.8	51.9	341.6	169.9	173	56.7	23.1	57.5	62.3	91.9	251.7	45.8
33518_f_at	89.5	162.5	12.8	72.2	144.4	50.1	28.7	45.9	34.6	27.8	71.4	12.1	22.9	179.8	12.7	27.5	87.6	48.3
33519_at	29	124.2	177.7	121	86.2	75.9	117.7	17.2	166.1	91.1	104.4	93.5	111	94.3	73.7	88.7	170	283.6
33520_at	984.1	1291.2	841.8	1617	955.2	885.9	1059	970.6	886.3	916.4	1263.8	957.7	960.2	1413.7	1116.5	758.7	1380.1	1362.4
33521_at	1110.7	1349.4	1682.1	2125.6	1971.2	2068.3	1742.2	1439	1422.9	1550.5	1610	1423.6	2022.5	1417	1027.3	1610.2	2104.4	2106.8
33522_at	153.9	517.5	151	480.3	97.3	86.7	360.4	290.4	622.4	449.9	133.5	161.1	454.1	375.1	125.5	169.4	124	485.1
33523_at	99.9	231.2	99.5	60.6	66	85.2	93.5	83.8	204.4	105.5	122.1	77.5	102.7	261.8	108.1	136.1	274.8	87.2
33524_at	474.8	962.4	791.7	515.5	260.5	99.4	312.3	211.2	220.8	387.7	394.4	834.7	282.9	264.1	558.7	265.4	46.8	382.6
33525_at	87.3	63.8	9.6	18.7	73.7	156.2	12.8	20.7	15.3	19.6	70.8	93.2	33.5	16.6	26	28.3	134.2	9
33526_at	168.8	295.5	92.7	224.3	120.2	132.2	67.9	113.3	413.8	121.7	243.2	63.9	120.9	56	340.9	116.5	601	349.4
33527_at	27.5	302.8	128.7	48.5	120.1	44.3	18.5	53.7	174.2	12.3	9.3	136.5	78	146.7	211.9	6.5	67	63.3
33528_at	345.2	480.2	181.6	86.1	195.2	225.9	189.9	139.7	105.2	172.2	47.9	53.9	71.9	237.8	117.8	114.3	407.4	290.9
33529_at	29.2	54.1	19.6	53.4	6.8	16.7	32	22	15.1	11.6	46	23.1	22	30.7	20	67.1	27.9	65.4
33530_at	325.9	90.1	276.8	239.8	35.8	142.7	107.1	234.9	225	123.5	296.6	128.7	149.8	144.3	183.1	194.4	223.1	51.9
33531_at	142.3	81.4	174.6	8	35	103.5	60.4	31.4	73.5	74	9.3	49.7	87.7	28.1	39.4	28.2	113.4	51.3
33532_at	220.2	301.6	274.6	38.4	196.2	461.8	157.4	236.6	232.6	70.2	338.7	227.2	189.2	176	235.8	285.3	56.7	325.7
33533_at	1026.8	1013.9	1277.2	740.9	892.7	1065	1072.1	872.9	1010.3	642.2	762.6	1563.2	563.9	1308.6	857.2	1200.2	954.8	5751.9
33534_at	21.8	168.5	16.9	4.1	4.7	22.4	2.6	3.5	6.1	7.4	15.6	8.2	6.8	124.1	10.8	7.1	32.4	122.3
33535_at	820.3	153.1	910.3	571.6	733.7	925.1	66.5	745.7	511.1	169.5	455.7	733.1	441.3	957.2	816.6	874.4	510.2	801
33536_at	31.8	189.3	10.1	36.2	17	158.2	69	20.7	56.6	30.2	9.8	40.4	75.6	26.3	38.9	14.9	28.6	16.3
33537_at	252.3	792.1	598.2	857.7	463.4	596.7	156.7	813.4	711.7	556.9	1093.9	780.5	653.9	924.8	1084.4	747	1103.5	207.3
33538_at	172.1	71.4	202.6	60.4	255.3	136.8	130.3	28.6	172.1	45.8	171.7	198.6	124.7	296.1	32.7	229.7	116.6	102
33539_at	654.5	524.9	550.4	577.2	530.9	309.2	702.6	434.7	594.6	456.2	658.6	530.9	814.6	524.3	501	714.1	724.4	775
33540_at	191.3	110.8	66	375.9	289.5	82	99	35.3	299	225.7	27.6	25.7	48.9	61.8	75.8	36.3	38.3	418.5
33541_s_at	141	194	86.3	53.8	127.8	271.9	52.7	72.7	211.2	113.7	156.1	119.1	203.2	53.9	78	70.7	336.6	77.8
33542_at	74.4	125.2	90.7	79.8	264	122.9	31.4	161.2	85	110.6	61.2	83.4	52.8	78.9	118.1	19.5	45.9	230.8
33543_s_at	1841.7	1601.5	1067.9	1384.2	1246.2	1840.2	1598.1	1253.9	3558.5	1656.6	1091.3	1274	1078	2175.5	1734.4	1864.5	1349.1	2777.5
33544_at	141.2	82.4	15.9	90.2	168.3	133.8	17.7	4.6	16.7	14.2	37.1	78.1	32.9	178.2	135.2	63.8	342.9	156.2
33545_at	9806.4	8842.6	13289	7077.1	10915.4	7297.1	8651.9	8876.5	6541.9	11166.3	13367.3	9684.6	10456.8	5904.9	5522.3	5518.2	6472.2	2819.5
33546_at	798.8	410.2	1096.9	701.7	505	308.4	796	386.3	944.6	300.9	1066.9	464.4	1096.3	891.9	1222.9	885.9	682.3	396.2
33547_i_at	11.1	198.3	4	10.3	40.7	12.1	10.2	66.1	112.1	48	10.2	3.3	8	48.8	10.4	19.2	45.3	2.2
33548_f_at	29.2	77.8	17.4	69.2	10	26.7	36	14.8	57.7	8.9	9.4	7.6	7.7	100.3	9.1	12.3	64.5	12.2
33549_at	99.1	53	111.9	59.8	16.4	135.6	235.8	91.2	138.7	13.7	147.6	55.5	52.5	26.6	186	26.2	152.9	176.4
33550_at	51.6	168.9	179.3	55.5	113.6	158.8	109.3	61.6	94.7	156.2	20.7	142.3	32.2	280.8	150.7	102.3	102	208.5
33551_s_at	88.4	89.4	68.2	67	42.4	13.9	87.8	68	19.6	48.2	42.6	25.6	18.3	31.4	30.4	13.8	20.1	77
33552_at	120.9	41.8	26.4	123.8	53.3	39.8	76.5	18.4	29.6	6.9	23.6	62.5	226.3	18.2	59.4	35.5	85.1	23.6
33553_r_at	81.6	88.7	93.3	63.8	18.8	18.2	3.3	16.2	107.5	10.8	182.2	13.9	134.3	5.9	215.7	10.1	24.7	8.5
33554_at	13.1	73.7	125.1	7.7	73.2	43.4	13.8	66.5	33	16.1	238.7	62.2	71.1	69.4	26.7	54.1	185.1	134.5
33555_at	736.8	658.1	806.2	828	603.4	580.5	219.8	412.3	1165.4	478.7	658.3	172.8	776.4	536.6	962.9	241.8	873.8	661.3
33556_at	409.9	264.5	267.6	375.9	180.9	306.7	492	122.2	453.9	278.3	23.1	186	40.1	46.8	301	244.9	49.6	189.6
33557_at	307.8	589.6	271.9	56.7	209.8	40.7	43.4	123	76.5	60.3	297.2	235.8	38.2	120.6	175.8	75.9	285.9	90.9
33558_at	550.4	968.7	566.2	828.2	1023.7	577.8	1068.2	1144.5	663.8	920	471.4	1028.3	929.3	969.5	767.5	707.6	930.6	744.8
33559_at	299.7	467.3	465.4	279.1	450.4	249.7	469	324.4	466.5	287.5	213.4	147	618.5	165.5	356.2	248.5	362.6	298.6
33560_at	132.9	63.7	19.5	54.8	60.2	146.8	35.5	45.5	87.8	32.3	32.8	45.3	32.6	67.7	63.4	36	96.2	23.8
33561_at	1382.8	318	793.8	725.9	552.6	565.8	458.4	636.8	282.3	570.8	406.7	413	935	427.4	932.3	197.8	1010.6	157.3
33562_g_at	1313.3	1297.9	1510	776.8	1480.7	897.8	813.3	836.5	186.7	918.6	800.1	1157.5	1662	508.1	774.7	338	226.2	112.4
33563_s_at	93.6	149.8	741.6	238.4	398.2	182.2	322.9	144.3	82.3	756.9	608.3	500.3	484.2	84	182.5	263	324.9	98.9
33564_at	11.8	73	195	30.2	132.6	107.7	126.7	22.2	207.1	5.6	24.3	6.7	11.5	147.2	185.7	40	87.6	21.6
33565_at	190.7	122.1	367.5	271.5	428.3	79.1	164.9	207.7	208.4	113.3	424.3	45.6	66.1	188	266.7	51.8	189.9	308
33566_at	45.5	84	47.6	68.3	45.8	121.3	54.3	443.2	52.6	41.2	76.1	51.1	115.7	60.1	102.8	329.4	92.8	124.7
33567_at	55.3	198.9	39.9	248	42.3	141.4	465.1	345.2	434	240.6	147.6	224.7	267.7	485.9	234.5	105.1	292.2	222.3
33568_at	3373.9	2914.1	3873.8	3162.5	2170.4	2393.6	3565.2	1987.2	2897.5	2707.2	2758.8	2836.1	3118.9	2849.5	4774.3	3884.6	3123.9	4189.5
33569_at	688.3	550.9	785.3	413.5	872	839.1	291.9	530	519.2	442.2	671.8	649.5	890.4	536.5	845.4	640.3	606	866.8
33570_at	228.3	186.3	234.2	240.1	267.9	183.9	625.8	158.5	271.6	240.2	265.5	197.7	188.7	636.9	232.4	85	731.6	156.9
33571_at	6001.9	6644	11303.3	3813	8446.9	4691.6	6300.2	3941.5	1188.3	2484.7	13924.6	13099.9	6520.1	2963.5	2491.2	2042.9	1636.2	1419.2
33572_at	75.8	56.5	19.5	35.1	32.9	34.3	8.1	51.8	25.7	94	17.3	46.7	28.9	17.1	14.5	72.6	11	97.8
33573_at	258.6	396.7	212.3	179.6	58.9	160.9	443	376.4	133.6	211.2	391.4	177.2	377.7	225.7	524.6	323.4	353.5	592
33574_at	14.8	116.6	6.8	37.4	63.3	144.3	5.2	23.7	59.6	45	103.5	6.9	10.4	48	12.5	6.4	262.2	135.6
33575_at	32.8	45.5	61.8	42.3	33.4	55.1	41.7	40.2	21.6	17.5	116	13.7	29.4	42.9	46.8	47.3	48.6	76.2
33576_at	39	247.6	104.8	49.7	89.3	153	35.3	243.6	557.5	60.8	111.8	253.9	140.2	497.6	740.2	118.6	518.3	67.1
33577_at	169.2	100.2	37.2	74.4	36.1	208.9	23.6	43.5	70.7	133.7	221.9	149.8	19.8	267.6	177.7	35.4	187.4	38.4
33937_at	471.8	325.2	168.2	321.6	257	477	348.3	443.4	372.2	326.6	418.8	184.7	372.8	468.6	515.4	126.3	476.7	802.9
33938_g_at	28.1	39.8	29.8	153.2	61.4	50.9	12.5	112.4	231	86.7	64.3	29.7	25.1	164	176.6	86.8	351	23.7
33939_at	358.8	98.1	211.3	199.4	77.2	164.4	127.5	145.2	60.2	291.5	42.8	378.8	65.8	351.5	453.5	287.7	704.3	59.5
33940_at	14.7	83.8	9.6	19.3	16.4	23.6	11.3	133.5	23.1	14.3	125.2	7.7	8.2	16.6	57.1	76.4	21.7	24
33941_at	629.7	289.3	627.8	205	311.5	247.1	245.6	198.6	1035.9	147.7	150.9	813	288.5	710.2	139.2	239.3	218.6	155.7
33942_s_at	1362.8	1302.6	1292.4	1084.4	1248.2	1074.7	1341.7	1538.4	3753.5	1724.1	1615.1	1716	1586.5	1151	1735.3	1075.2	1104	1133.6
33943_at	8944.1	8295.8	6320	4932.9	11728	6388.9	6996.8	13697.2	4999.3	8028.4	9904.6	8738.1	8980.1	8537.4	7254.2	16574	10686.3	11732.7
33944_at	2970.8	2410.6	4370.3	3978.6	2502.2	3333.2	3765.4	4097.4	911.4	1289.3	4632.9	4080.7	3883.1	5171.5	5241.4	2787.1	7129.8	2799.3
33945_at	67.7	316.8	28.1	39.9	182.7	49.3	27.9	35.9	68.4	51.7	49.4	23.6	47.6	113	28.2	131.1	147.3	91.5
33946_at	202	135.9	121.7	58.5	53.2	121.8	161.2	275.3	292.4	159.5	155.9	85.2	46.5	260.3	191.2	366.5	318.2	28.2
33947_at	865.3	984.9	1866.8	1418.1	1854.3	1228.2	1675.4	1167.8	948.6	867.1	1056.7	1330.7	1530.3	1081	1440.9	1269.8	1549.6	2002.2
33948_at	247.9	312	444.8	167	424.3	195.3	378.5	778	274.5	128.4	233.9	157.9	244.1	255.9	382.4	695.6	204.1	159.2
33949_at	597.3	197.6	325.4	497.1	294.2	192.3	535.9	396.8	517.2	194.6	349.7	278.7	343.3	60.3	506.6	225.9	382.1	569.9
33950_g_at	2363.8	1585.7	2731.7	1994	1060.3	1467.5	2536.2	1277	2948.3	1762.7	2605.5	1546.6	1078.8	2083.8	3329.6	2519.4	3112.5	1042.9
33951_at	101.1	106.9	372.5	77.3	293.8	153.1	39.8	213	315.3	187.4	99.1	506.8	103.8	368.2	262.3	87.8	546.9	97.5
33952_at	1143	2090.3	1143.4	1315.7	1569.8	1360.9	951.5	1129.3	1247.7	882.6	1612.9	1323.7	1776.3	859.7	1317.5	919.8	1404.3	1373.3
[truncated: 10,601 more rows]
