# Supplementary material for: Combining multiple hypothesis testing and affinity propagation clustering leads to accurate, robust and sample size independent classification on gene expression data
Source: BMC Bioinformatics. 2012 Oct 17;13:270. doi: 10.1186/1471-2105-13-270 (PMC3542193; doi:10.1186/1471-2105-13-270)
Supplement: Additional file 5 — Contains the microarray data used in this experiment. For each disease, we provide the ‘class_labels.csv’, ‘train.csv’ and ‘test.csv’ files, which represent the analogy of samples as described in table 1. The intensity values are unprocessed. [file 1471-2105-13-270-S5.zip › microarray_data/NM/train.csv]

Genes	T169	T178	T170	T177	T179	T172	T149	T160	T99.4_5_01.Stat_Signal	T47salt.4_3_01.Stat_Signal	T26.4_21_01.Stat_Signal	T80.2_15_01.Stat_Signal	T33salt.4_2_01.Stat_Signal	T95salt.4_5_01.Stat_Signal	T133.6_12_01.Stat_Signal	T43.2_5_01.Stat_Signal
AFFX-MurIL2_at	860.6	86	392	746.8	248.2	494.8	106.1	356.5	1800.2	54.3	110.5	808.4	468.6	400	513	168.7
AFFX-MurIL10_at	304.1	75.8	160.6	73.8	69.3	506.8	122.9	40.8	586.3	426.9	143.7	458	313.8	160.9	75.4	452.7
AFFX-MurIL4_at	77.2	15	26	15.9	143.7	131.7	74.7	22.5	203.4	99.4	87	119.6	51.3	51.9	34.7	58
AFFX-MurFAS_at	97.4	128.4	34.5	85.1	46.5	294.1	51.8	39.6	653.4	210.1	306.3	146.1	339.6	442.4	55.4	222.8
AFFX-BioB-5_at	1253.7	2507.5	2748.7	1374.9	1072.6	2171.7	1037.2	862.2	7716.4	1618	1862.9	1524.5	1329.2	992.3	1062.7	1550.6
AFFX-BioB-M_at	1416.7	4064.7	6541.5	2031.5	2420.6	2826.5	1252	2188.2	19874.4	2997.4	3810.5	1724.2	3082.5	1562.1	1828	1453.9
AFFX-BioB-3_at	295.6	2276.6	3576.4	1205.7	800.3	1320.6	1003.5	880.6	6721.2	1383.9	2345.5	943.8	1736.1	484.7	1024.9	616.1
AFFX-BioC-5_at	3997.2	6600.1	14927.4	4073.7	3491.7	7483.5	4238.1	3671.9	27089.1	3779.6	5993.7	7019	4917.5	3152.3	3675.6	4699.4
AFFX-BioC-3_at	2910	4882.8	13210	2138.4	2254.3	7530	2424.3	2248.1	20474.4	3486.5	4211.9	4317.6	3700.6	1919.6	2475.8	2689.3
AFFX-BioDn-5_at	5572.4	5501.8	16067.4	3793.8	2666.7	7043.3	2354.7	2015.4	21772.1	4969.9	6324	7022.3	6101.1	3502.5	2748.2	4626.4
AFFX-BioDn-3_at	24897	42078.3	67239.6	20498.2	19409.5	35382.1	16518.8	16874.3	113747.3	29926.4	39429.5	31851.7	35958.3	25729.7	18633.8	26809.4
AFFX-CreX-5_at	41614.7	75424.2	90132.9	40940.6	40419.4	65946.2	41170.6	31509.1	236144.7	55888.4	76721	75675.1	70771.2	40405.6	38298.6	44511.1
AFFX-CreX-3_at	62915.2	106129	134287.3	65798.6	56015.9	81440.1	55419.7	45678.7	321627.5	83884	106583.5	66378.4	91175.3	65724.1	52534.3	68365.3
AFFX-BioB-5_st	612.6	134.2	351.7	636.4	180.7	781.3	280.2	211	830.4	206.5	888.8	58.3	592.6	512.3	509.8	219.8
AFFX-BioB-M_st	467.4	391.9	155.8	436.8	73.1	152.1	56.7	68.8	1076.4	207.5	164.5	150.8	97.5	201.4	40.9	150
AFFX-BioB-3_st	139	110.7	139.9	114.5	121.5	152.1	94.8	76.9	212.8	95.2	140.6	120.6	158.9	133.7	63.7	124.2
AFFX-BioC-5_st	105.1	60.3	61.5	64.8	78	68.2	125.9	62.8	126.8	46.1	70.3	64.1	148.8	134.7	51.3	86
AFFX-BioC-3_st	29.9	44.9	46.9	24.8	20.3	212	34.8	19.3	247.8	38.1	83.8	30.9	60.2	62.5	120.4	40.8
AFFX-BioDn-5_st	35.6	789.5	846.7	581.8	431.5	47.5	289.8	161	2017.3	543.7	871.5	692.9	332.5	681.5	422.4	43.4
AFFX-BioDn-3_st	589.2	737.7	1126.6	94.9	397.8	853.2	277.5	446.4	1904.7	542.3	709.3	473.8	499.5	638.1	410.3	309.3
AFFX-CreX-5_st	89.8	531.5	736.2	429.1	302.1	338	249.2	385.9	734.8	147.9	107.7	275	90.1	654.1	116.6	51.9
AFFX-CreX-3_st	198.1	684	1146.2	121.3	762	1245.1	80.4	133.6	1407.2	792	229.7	533.6	700.5	1546.2	78.1	536.1
AFFX-hum_alu_at	174329.2	152817.2	156601.5	125535.2	133179.8	296785.4	120135.4	99913.3	322368.6	144875.3	125950.5	199151.4	137439.1	144762.4	115746.9	160618
AFFX-DapX-5_at	159.8	206.7	267	95.2	105.1	174.4	149.7	244.7	436.8	196.6	337.5	195.7	353.3	261.8	156.7	274.2
AFFX-DapX-M_at	181.7	294.4	174.2	131	131.6	321.7	108.3	255	483.8	138.1	293.6	245.8	369.5	52.5	41.1	226
AFFX-DapX-3_at	286.5	24.1	113.4	23.6	48.4	325.4	35	19.6	346.5	38.5	35.5	154.6	54.5	23.5	23.6	58.5
AFFX-LysX-5_at	230.5	213.9	142.2	143	164.7	184	119.3	103.6	105.5	70.3	250.2	37	205.6	101.7	18.3	199.5
AFFX-LysX-M_at	455.5	424.9	446.8	135.6	202.2	113	264.7	16.9	374.6	42.9	150.2	66.1	592.8	54.1	98.4	89.3
AFFX-LysX-3_at	75.5	41.6	22.5	33.4	53.1	346.9	6.6	183.8	73.3	12	39.8	185.4	30.6	14.3	9.3	145.6
AFFX-PheX-5_at	31.8	332.6	19.7	15.3	39.2	106.2	14.9	9.5	67.6	35.9	36.3	90.6	43.1	65.3	21.7	28
AFFX-PheX-M_at	23.9	56.9	29.2	45.4	27.7	94	10.8	38.9	341.6	20.4	145.7	145.9	49.6	26	7.3	54.8
AFFX-PheX-3_at	132.4	77.4	127.6	75.7	138.7	589.3	65.3	97	231.3	131.2	133.3	257	351.1	160.8	59.3	220.9
AFFX-ThrX-5_at	72.2	306.6	55.5	184.1	193.4	54	36	135.8	117.7	52.9	182.2	84.4	164	210.7	174.2	107.8
AFFX-ThrX-M_at	98.1	258.9	53.8	206	45.9	101	23	18.2	384.2	112.6	82.2	33.4	32.6	207.5	23.6	41.5
AFFX-ThrX-3_at	36.6	35.4	62	22.3	28.2	41.3	26.3	32.3	108.1	28.5	131.5	71.2	29.6	71.4	32.3	63
AFFX-TrpnX-5_at	226.3	221.1	58.3	53.7	60.4	87.7	17	47.1	298.8	33.9	72.6	208.7	101.3	94.4	39.2	73
AFFX-TrpnX-M_at	77.3	145.7	18.9	24	50.4	40.7	20.1	14.7	324.1	18.7	72.9	108.3	62.9	25.5	25.3	84.7
AFFX-TrpnX-3_at	21.6	274.6	23.3	53.3	26.4	105.6	10	5.3	100.3	63.1	246.7	13	20.4	67.5	14.1	80.2
AFFX-HUMISGF3A/M97935_5_at	322.8	152.5	149.8	126.1	158.7	204.6	32.6	301.5	35.4	54.5	145.5	303.1	424	49.7	100.6	79
AFFX-HUMISGF3A/M97935_MA_at	1042.3	203.5	1068.2	805.6	369.4	662.7	556.4	573.1	199.4	217.7	414.6	246.8	686.1	455.9	130.2	402.1
AFFX-HUMISGF3A/M97935_MB_at	898.3	635.7	818.7	957.2	551.7	568.5	587.6	471.3	652.3	537.4	634.5	509	592	1061.6	390.7	593.6
AFFX-HUMISGF3A/M97935_3_at	2858.1	3599.4	2263.1	2626.5	1852.4	3082.4	2814.8	2297.2	2204.8	2754.7	2912.6	2348.9	4119.2	2657.1	2421	1644
AFFX-HUMRGE/M10098_5_at	85.7	52.2	176.4	174.7	30.6	53.7	76.4	98.3	104.3	58.9	191.5	31.7	166.3	37.6	62.2	47.6
AFFX-HUMRGE/M10098_M_at	83.2	34.3	32.7	33.1	17.7	24	23.5	23.6	37.5	34.9	46.9	32.1	357.2	21.6	32.5	53.9
AFFX-HUMRGE/M10098_3_at	152.2	67.5	76.6	81.1	55.2	67.1	361.2	28.4	208.3	82.3	135.6	126.5	689.3	100.3	82.6	77.4
AFFX-HUMGAPDH/M33197_5_at	169208.5	74506.8	148076.3	81365.5	94472.5	50339.9	69723.8	69279.6	11879.7	38698.4	73241.3	46142.9	63848.9	140042.6	36578.7	80468.6
AFFX-HUMGAPDH/M33197_M_at	191553.5	94544.8	173503	77266.7	103772.7	106070.9	85388.5	100841	85012	70587.4	94664	78598.7	78539.6	138224.4	71427.3	124324.5
AFFX-HUMGAPDH/M33197_3_at	186419.5	129658.2	168797.6	99716	111711.3	164874	96207	107116.6	240498.3	111239.1	117254	135211.9	93691.4	130893.7	86476.6	143080.9
AFFX-HSAC07/X00351_5_at	49548.5	29855.1	19312.9	36178.7	24935.7	35658	20400.3	16876.8	6363.5	12563.8	28182.4	11861.5	28047.6	44619.2	20277.9	30516.6
AFFX-HSAC07/X00351_M_at	49766.6	46538.6	21366.7	42380.2	30463.3	53632.7	29861.2	27812.3	11489	14177.3	32890.3	21883.3	37427.8	47441.3	29612.5	42037.7
AFFX-HSAC07/X00351_3_at	36655.9	55930.3	21033.9	42004.4	33579.1	73039.3	36050.5	29227.4	30598.7	16573.5	36623.9	35739.4	36440.8	25651.5	32858.7	36572.4
AFFX-HUMTFRR/M11507_5_at	819.7	260.5	323.8	161.8	233.1	268.4	158.1	42.1	275.2	243.3	238	438.7	287.7	979.6	201.2	549.4
AFFX-HUMTFRR/M11507_M_at	326.5	208.5	39.7	260.6	54.6	264.1	96.5	37.6	45.2	67.1	53.9	319.5	438.1	713.2	91.7	251.1
AFFX-HUMTFRR/M11507_3_at	823.5	318.3	377	560.6	471.9	614.5	58.3	458.6	808.3	135	339.6	227.2	655.2	2555.5	218.2	700.3
AFFX-M27830_5_at	718.6	497.7	1136.9	609.5	261.2	354.6	428.7	298	155.9	157.4	341.9	453.4	814.6	114.2	211.9	143.2
AFFX-M27830_M_at	1552.8	522	2601.2	1447	954.8	1152.7	1123.2	449.9	574.8	1629.1	1895.6	1855.2	1827.3	609.6	1562.9	1262.4
AFFX-M27830_3_at	1045.9	399.2	450.9	802.1	272.7	371.7	262.9	800.3	515.8	408.4	458	593.8	562	1912.1	400.4	607.2
AFFX-HSAC07/X00351_3_st	1558.4	2889.4	2348.6	1403.9	1055	5887.4	887.4	544.9	5210.9	1019.3	1595.8	933.2	1662.6	437.4	804.1	1141.6
AFFX-HUMGAPDH/M33197_5_st	271.3	238.1	98	185.5	212.5	435.7	207.5	90.6	640.7	459.5	142.4	44.9	119.4	262.1	52.9	449.4
AFFX-HUMGAPDH/M33197_M_st	1352.2	798.2	787.6	370.9	297	975.8	400	190.7	3615	927.5	767.7	150.8	541.9	793.1	299.3	872.6
AFFX-HUMGAPDH/M33197_3_st	464.6	609.4	278.1	246.5	94.7	1015.4	87.6	38.6	4139.5	700.6	525.4	526.4	812	187.1	350.9	551.7
AFFX-HSAC07/X00351_5_st	160.2	100.5	94.1	61.5	168.3	885.6	88.2	57.4	117.2	91.3	157.7	84.3	560.4	411	123.6	609.5
AFFX-HSAC07/X00351_M_st	427.6	395.5	573.1	428.4	280.7	892.1	422.3	80.4	585.3	397.5	237.2	556.6	212.1	755.1	248	757.5
AFFX-YEL002c/WBP1_at	268.3	147	140.8	81.9	31.8	158.1	27.4	20.7	146.2	229.9	124.8	110.6	47.9	22.6	96.5	36.6
AFFX-YEL018w/_at	41.6	157.3	44.5	62.7	23.5	61.4	13.6	159.2	37.7	45.2	166.6	23.4	32	46.5	7.8	101.6
AFFX-YEL024w/RIP1_at	405.9	229.8	102.9	132.1	131.7	499.4	183.6	222	282.8	180.6	305.7	194.9	312.4	314	126.9	397.6
AFFX-YEL021w/URA3_at	61.2	357.8	119.9	24.3	63.4	53.5	129.3	13.2	440.1	38.4	224	156.3	65.9	8.6	150.3	112.7
31307_at	12.7	31.7	7.2	5.5	4.4	10.7	16.9	92.6	36.6	76.7	37.5	30.7	25.1	23.9	10.7	9.3
31308_at	48.3	64.2	144.3	45.5	189.3	171.5	119.6	111.2	453.1	59.9	280.8	412.5	45.1	434	78	202.3
31309_r_at	30.4	29.7	47.6	8.8	138.7	157.4	119.3	156.4	426.2	133.5	35.9	89.3	42	43.7	219.5	16.9
31310_at	47.5	22.2	60	53.1	38.4	50.8	25.4	23.5	164.1	38.5	206.2	50.5	87.3	29.5	24.6	89.9
31311_at	79.9	24.8	57.4	22.7	35	54.5	23.8	75.9	78.7	41.9	210.3	141.9	57.1	35.3	99.6	71.2
31312_at	341.8	127.6	199.5	300.9	371.6	246.5	111.3	118	811.9	228.5	256.4	443	802.7	883.3	111.5	200.1
31313_at	87.6	35.8	69.3	60.5	42.2	175.5	43.8	157	64.8	61.7	98.6	108.9	66.1	60.4	86.4	94.2
31314_at	68.7	54	208.9	91.9	48.4	336.5	190.9	411.6	550.8	337.9	292.9	259.2	91.7	691.7	313.6	146.9
31315_at	392.9	641.2	570	107.9	547.9	624.7	318.8	110.1	970.1	454.4	633.1	790.9	562	1072.7	182.4	1043
31316_at	84	26.7	6.4	9.2	6.7	98.3	6.3	61.7	37.8	9.5	20.6	51.5	23.9	16.4	12	14.5
31317_r_at	773.6	890.5	482.1	472.1	911	1014.6	513.2	346.7	753.8	629	210.4	532.5	796.9	586.7	569.1	1313.3
31318_at	49.5	23	11.2	12.6	11.7	29.1	13.6	16.3	229	19.5	21.1	13.6	27	38.9	27.9	26.4
31319_at	122.5	121.2	82.5	85.1	55.6	88.3	65.4	111.5	209.4	94.5	101.7	397.4	97.5	102	57.4	84
31320_at	613.9	2241	1784.4	2642.2	3183.8	1401.2	882.4	334.9	2735.2	623.8	1352.2	2802.1	1574.5	602.4	440.3	1271.8
31321_at	302.4	430.8	112	232.9	359.1	102.3	273.4	255	574.7	508.3	337.6	590.9	82.8	302.3	438.1	288.7
31322_at	249.4	65.8	175.9	107.7	26.2	270.6	13.3	75.6	357.1	113.5	86.8	190.8	399.7	242.5	124.6	86.6
31323_r_at	315.7	232.4	155.8	85.1	93.1	210.6	141.8	62.4	421.3	220.1	214.2	416.3	173.9	290.6	148.7	375.3
31324_at	635.1	477.2	415.1	449.3	458.9	416.8	419.8	293.3	504.7	220	516.5	672.7	639.6	218.5	556	514.9
31325_at	167.2	163.6	107.6	97.5	114.2	661.6	189.6	48.3	851.2	176.8	335	77	214.9	221.8	63.4	230.6
31326_at	823.8	406.5	713.3	336.3	367.2	248.4	119.2	223.5	415.1	143	329.8	329.7	243.4	511.6	239.8	535.6
31327_at	269.8	22	73.8	24.8	23.9	38	26.3	33.4	54.7	33.7	26.1	11.1	39.1	83.9	17.4	63.3
31328_at	761.9	733	418.8	385.7	107.1	497.2	174.4	76.8	1009.4	588.5	482.3	432.3	264	444.1	472.8	104.2
31329_at	126.8	79.2	269.8	23.2	143.4	285.8	201	16.5	70.8	202.8	199.4	19.1	337.4	214.8	69.9	172.7
31330_at	35752.5	47400.1	61640.3	39043.2	34630.3	18237.7	25152.6	24480.7	23821.3	35097.1	36598	31431.2	34612.4	18750.1	27189.7	29859.6
31331_at	69.5	65.8	106.9	55.7	19.3	42.7	44.8	18.8	159.7	15.9	71.6	124.9	16.9	45.1	85.6	68.1
31332_at	36.7	82.6	35.4	26.3	93.1	27.3	19.2	182.8	15.9	30.4	39.6	30.5	21.9	36.3	18.6	173.4
31333_at	135.5	21.9	118.6	176.9	203.9	62.5	161	22.9	68.2	111.9	41.8	310.4	91	249.3	24.6	203.6
31334_at	171.5	187.8	51	36	44.6	80	241	73.3	110	171.7	130	61.8	280.5	78.3	72.7	119.7
31335_at	585.3	550.3	470	505.4	218.6	403.8	284.3	58.2	511.4	619.4	133.5	1249	646.6	411.7	304.2	798.7
31336_at	189.8	194.6	10.9	33.1	55.7	21.9	26.3	176.5	24.2	40	86.8	39.1	35.7	174	164.5	121.6
31337_at	992.4	480.7	720.2	1041.5	718.4	649.2	323.8	496.8	1197.2	1584	1515.4	406.9	1660.8	1717.3	386.9	1631.8
31338_at	41.7	174.4	86.5	60.9	9.2	41.6	53.2	9	32.9	14.4	15.6	54	120.3	18.9	14.6	48.8
31339_at	60.8	65.5	54.3	31.6	30.3	91	54.4	33.7	124.8	56.3	45.4	76.3	62.4	41.9	32.4	89.3
31340_at	51.5	97.4	132.4	32.7	24.8	73.9	130.2	149.5	533.8	31	74.4	187.1	58.9	35.6	103.3	142.1
31341_at	285.3	724.5	244.7	232.4	140.9	334.9	215.6	562.1	470.3	240.3	311.2	379.6	278.4	653.2	848.6	365
31342_at	357.8	405.3	458.2	501.9	351.7	669.1	276.1	379.1	526.8	112.8	267	439.9	495.5	502.8	412.5	198.3
31343_at	17.1	38.7	156.9	13.3	5.7	21.3	96.8	21.7	35.4	54.6	70.8	193.2	63.5	62.7	13.2	50.9
31344_at	472	161.9	570.5	71.5	79.4	742.1	279.9	265	1031.7	115.2	252.6	557.3	745.4	421.3	115.5	326.1
31345_at	109.6	154.7	60.9	142.3	30.3	341.9	12.1	235.4	296.3	165.7	40.9	209.3	40.5	303.5	174.8	458.7
31346_at	1193.9	158.8	1203.6	177.2	452.6	1528.9	92.9	363.4	980.9	1598.1	1175.2	1340.8	2436.9	1782.8	150.1	1397.1
31347_at	2061.4	155.9	1306.7	64.3	71	2898.6	151.2	110.2	195.3	495.1	1126	2513.8	2176.3	2841.1	122.2	1352.7
31348_at	172.1	30.6	58.2	15.1	32.7	130	43.1	26.3	68.7	74.6	180.9	690.1	141.4	81.7	37.5	135.3
31349_at	110	129.6	277.3	60.6	70.3	176.4	276.8	334.3	231.2	447.5	85.2	173	100.7	159.1	110	155.5
31350_at	1058.7	264.4	1083.4	1032.9	814.9	1267.3	673.9	233.9	1959	1268.4	904.7	1697	1104.8	849.3	314.5	490.2
31351_at	125.2	77	49.8	22.6	21.9	99.3	34.9	27.9	65.4	43.6	87.3	39.4	76.4	114.5	85.8	63.7
31352_at	105.7	478	241.5	84.7	134.1	167.2	183.2	176.5	384.2	148.8	48.8	358.7	220.7	173.5	242	248
31353_f_at	883.9	1160.4	1134.6	891.2	675.4	690.8	760.8	539.1	1214.4	1072.6	874.4	1498.1	580.8	1159.4	791.8	986.9
31354_r_at	296.3	143.4	203.8	114.5	43.8	145.2	116.2	97.1	226.9	130.6	140.4	171.1	118.2	206	97.4	349.4
31355_at	71.9	78.6	107.5	89.8	236.6	345.8	47.8	45.7	76.9	86.7	111.1	79.6	173.6	190.1	77.1	142
31356_at	102.6	253.4	236.9	227.8	258.9	257.2	322.9	229.7	445	264.6	127.3	538.7	554.4	257.6	287.8	309.2
31357_at	73.8	103.4	189	19.1	46.9	75	61.5	99.8	29.7	201.8	77.7	40.5	212	308.3	66.3	40.8
31358_at	47.2	41.6	45.8	27.8	40.1	187.8	59.1	167.4	94.8	212.7	59.8	218.3	24.5	52.1	65.5	48.5
31359_at	13.2	30.7	8	3.1	5.1	8.6	6.8	9.9	10.9	3.7	9.1	17.6	13.4	11.5	28.2	35.1
31360_at	291	49.5	37	28.1	64.7	40.9	219.3	45.8	528.9	31.7	198	146.6	232.8	275	43.2	182.8
31361_at	46.4	16.4	38.7	26.3	38.5	41.9	56.9	25.5	90.8	49.8	50.5	50.3	40	54.8	18.4	69.3
31362_at	138	516.3	229.9	516.6	110.3	441	367.3	44.7	166.8	87.3	62.7	538.8	122.7	357.8	62	122
31363_at	347.9	55	292.8	273.8	265.3	449.1	187.5	314	658.8	76.7	106.1	646.7	387.1	313.8	243.7	312.9
31364_i_at	254.2	586.9	94.4	183.2	252	370.9	86.9	94.3	220.2	129.8	89.9	104.6	278.7	447.1	62.2	266.4
31365_f_at	189.4	159.9	213.6	121.7	140.1	318.8	155.3	25.6	184.3	241.5	324.2	293.7	213.5	326.2	150.2	387.4
31366_at	117.5	68.5	103.7	89	52.3	90.6	133.7	258.2	434.5	120.1	119.3	133.2	114.1	110.9	74.3	73.2
31367_at	173.3	133.9	171.6	201.1	202.4	129.1	104.6	104.3	316.7	289.6	161.6	204.6	525.6	195	142.3	286.6
31368_at	85.1	562.1	250.2	53.6	46.4	46	338.4	33.3	107.3	186.3	65.8	84.2	264.5	64.5	148.2	328.7
31369_at	15.3	208.8	24.5	8	18.4	11.7	24.7	22.1	31	18.8	16	33.7	76.3	11.5	25.5	46.6
31370_at	564.3	192.8	134.9	196.2	124.8	461.8	205.3	221.6	418.8	567.8	383.2	797	475.7	349.6	167.5	458.2
31371_at	75.6	22.5	253.1	52	169.7	58.5	32	35.8	31.9	68	40.5	238.5	367.4	64.3	54.3	136.9
31372_at	704.2	208.5	493.4	618.8	307.1	625.3	214.6	239.1	294.8	206.9	840.5	333.1	262.8	397.7	483.1	456.4
31373_at	173.1	65.9	64.8	191.2	16.2	49	23.7	123.8	68.2	33.4	65.7	58.9	427	40.7	23.3	87
31374_at	60.9	80.5	33	33.3	25.1	34.6	39.4	62.9	97.7	41	60.3	40.4	40.4	79.2	29.3	72
31375_at	446.2	315.4	299.8	349.5	275.9	263.6	163.2	308.6	802.5	466	140.5	595.3	130.9	347.1	418.9	707.2
31376_at	84.7	33.4	21	88.1	41.9	290.6	17.2	21.3	75.4	39.1	34	24.2	58.9	38.4	8.7	64.9
31377_r_at	452.1	292.8	206.4	101.3	84.3	342.8	133.1	128.7	748.4	49.2	201.6	508.1	498.1	103.1	345.1	301.3
31378_at	1122.2	291.5	531.8	386.9	754.8	962.6	999	453.6	531.5	590.5	842.3	510.7	734.4	277.4	514	1328.3
31379_at	424.7	466.2	191.9	253.5	266	182.7	274.7	481	498.3	250.6	51.7	295.7	511.1	276.8	88.9	258.8
31380_at	111.4	232	176.9	257.5	88.3	123	47.1	218.7	174.6	113.2	136.2	194	156.4	217.1	63.9	181.9
31381_at	224.9	66.2	158.3	98.8	78.4	87.8	72.7	108.9	141.8	58.9	136.7	290.8	206.2	167.9	61.5	215.1
31382_f_at	235.5	46.9	159.1	44.4	27	38.9	33.6	21.2	98.4	25.9	52.2	68	47.4	74.3	30.9	74.2
31383_at	140.5	253.1	78.4	62.4	164.7	332.4	223.5	154	222.2	45.9	110.4	223	375.5	54.1	117.3	252.2
31384_at	378.5	168.7	199.6	119.2	79.7	103.9	100.7	102.8	131	63.1	70.9	120.2	89.1	276	85.8	229.3
31385_at	52949.6	49877.4	79726.4	62975.4	51773.1	59796	58942.5	50912.2	33431	33443.2	47985.3	54317.4	43788.7	37328.9	44620.5	39517.3
31386_at	1653.5	1173.5	1451.5	1895.4	1076.3	1431.3	1392.3	986.5	2647.5	1889.3	1728.6	1879.5	1357.5	2607	1015.8	1539.1
31387_at	173.8	203.7	552.1	151.1	467	170.2	380	116.1	243.3	84.6	344.2	239.8	171.9	458.2	216.6	155.6
31388_at	53.9	83.6	87.3	50.8	102.7	39.1	159.7	57.3	35.2	28	22.2	89.1	54.9	92.2	38.7	92.7
31389_at	409	130.9	245.2	231.7	143.8	349.2	465.3	292.9	193.3	440.3	576.3	349.4	908.3	343.7	175	469.3
31390_at	32.7	49.4	20.9	73.8	8.9	58	109	9.5	88	40.5	38	52.1	20.4	18.2	140.2	101.6
31391_at	2909.1	2653	2396.5	1988.4	1710.2	3282.9	1520.5	1937.7	4992.7	2938.6	2484.4	3249.6	2815.4	3872.9	2166.8	3907
31392_r_at	239.2	435.8	321.6	125.4	184.7	184.6	171.8	158.7	72	173.7	132.3	230.9	459.8	137.2	121	337.4
31393_r_at	2213.2	1535	1502.8	1528.2	1514.6	1787.6	1678.6	1174.4	2076.2	1866.8	1874.3	1974.9	2606.7	2597.3	1516.6	1955.4
31394_at	37.8	38.9	30.4	52.7	40.6	102.8	47.2	17.2	38.2	91.8	38.6	80.4	30.8	171.5	18.4	20.9
31395_i_at	35.8	47.1	87.3	15.3	31.5	37.6	30	146	72	21	57	45.4	48.2	49.8	46.6	71.6
31396_r_at	1467.1	1197.3	1201.5	1662.7	2303.3	629.2	925.8	1016.8	1442.6	1706	2894.9	966.6	1485.2	6813.9	809.3	3858.8
31397_at	240.8	147.8	82.3	48.3	32	39.5	58.1	125.9	310.8	13.6	25.4	167.5	220	22.3	156.1	177.2
31398_at	57	181.7	46.7	16.3	75.2	145.3	56.7	239.1	375.1	89.5	79.1	43.6	100.5	57.2	75.5	186.3
31399_at	1036.8	288.9	217.6	313.1	387.2	611	131.8	382.7	459.5	449.8	307	104.4	388.6	503.7	289.2	182.9
31400_at	128.8	131.7	18.6	91	19.6	164.9	71.6	63.8	56.3	44.1	29.4	165.2	204.2	167.7	72.1	17.9
31401_r_at	148.7	11.4	98.1	59.1	6.8	114.5	47	21.4	12.6	103.2	29.3	29.6	20.8	7.7	65.3	4.9
31402_at	605.7	346.9	250.6	485.9	576.2	1134.5	626.3	519.7	922.3	774.9	507	935.1	1007.5	1451.1	299.4	647.1
31403_at	292.8	258.7	175.8	100.5	65.5	296.8	269.7	267.9	71.8	45.4	149	314.8	242.8	310.6	149.7	290.6
31404_at	396.6	149.5	222.2	261.1	676.1	1264.6	241.6	641.4	273.8	771.2	256.4	366	351.2	408.6	616.6	395.8
31405_at	161.6	152.5	119.6	175.8	120.7	79.4	202.8	126.3	246	87.2	203.4	272.2	129.2	113.4	132.7	206.8
31406_at	262.1	323.5	235.3	347.7	270.9	298.7	210.1	207.3	388.9	378.6	331.1	513.7	338	341.1	202.5	455.7
31407_at	91.2	8.8	28.3	17.4	13.3	10	12.4	77.6	38.9	6.3	9.2	146.5	15.8	3.9	76.1	38.7
31408_at	563.7	483.6	193.9	178.4	18.9	68.5	173.9	202.3	1769.6	314.9	405.7	126	224.3	236.5	297.2	114.8
31409_at	158.8	36.9	48.4	29.6	10.6	66.4	93.7	14.3	63.4	10	16.2	36.6	171.3	29.9	70.8	26.3
31410_at	1306.1	1446.5	2066.3	1845.5	1547.4	2260.5	1482.4	760.7	3001.6	1722.3	2447.2	1852.3	1402.8	1979.9	1610.9	1660
31411_at	67.1	72.7	10.7	26.1	15.2	29.6	32.1	14.2	35.6	28.1	26.7	60.2	92.1	28.8	15.1	42.2
31412_at	353.4	163	38.2	71.5	62.4	219.6	51.7	155.6	70.5	38.1	68	374.2	177.1	117	54.8	107.8
31413_at	618.3	210.8	257.4	55.4	100.4	438.9	69.9	229.9	101.4	205	204.8	147	78	481.3	324	313.3
31414_at	975.7	331	521.4	534.5	354.9	244.9	212.7	303.3	1349.7	568.3	159.5	290.8	177.3	376.4	258.9	301.8
31415_at	51.4	58.1	186.6	39.7	25.8	42.6	39.8	33.3	175.6	17.8	279.7	39.1	156.8	133.3	31.8	98.4
31416_at	360.3	335.9	109.9	377	226.4	70	67.5	71.4	268.1	110.9	154.3	92.1	360.8	207.3	166.9	147.6
31417_at	1337.6	966.1	919.4	861.2	761.2	1024.5	811.9	627.2	987.9	966.7	1024.2	1318.3	1055	1422.6	809.2	1133.6
31418_at	46.8	75	32.9	54.8	118.5	200.4	74.3	180.3	526.9	197.9	430.6	157.4	210.1	194	273.2	59.9
31419_r_at	2047.5	2654.8	2280.6	4469.4	3147.5	7778.9	1767.8	2283.2	4461.9	2172.9	3313.9	7310.7	3446.6	10667.9	2397.6	1640.3
31420_at	93.8	39.2	152.2	227.5	311	65.5	80.7	322.8	49.6	43.9	85	135	65.9	117.6	64.9	99.7
31421_at	18.2	35.7	107.2	50.4	53.6	111.1	95.9	31	132.3	16.7	75.2	41	301.9	782.9	32.2	77.3
31422_at	387.9	36.9	84.4	76.6	154	116.4	126.8	48.5	32.6	42.1	115.8	156.2	49.3	83.8	70.2	146.4
31423_at	447.6	120.7	179	131.6	103.1	249.1	410.8	305.9	733.6	345.8	482	1131.4	135.2	179.5	138.2	223.7
31424_at	207.1	196.4	202	123.8	109	259.9	366	135.4	304.7	178.5	190.9	251.2	193	275.3	133.4	129.9
31425_g_at	806.1	104.9	460.1	237.7	299.9	250.5	285.9	105.5	449.4	338.3	669	591.9	752.9	875.3	326.2	301.9
31426_at	2199.4	2524.7	3432.2	1660.4	1552.1	1300.7	1890.1	1063.1	2067	1974	3581.2	4759.3	1732.5	3257.2	1878.8	2571.8
31427_at	51.7	63.1	83.7	32.7	41.4	42.9	17.9	42.2	102.2	343.5	117.9	175.1	56.3	189.6	25	230.8
31428_at	171.7	161.5	351.9	45.8	36.6	181	126.3	87.4	173.6	143.3	118.4	68.1	166.1	93.5	59.1	147.3
31429_at	524	209.8	137.1	19.2	36.7	196.8	93.5	305.6	621.8	190.4	140.8	247.8	20.4	342.7	10	406.1
31430_at	62.4	171.4	51.2	121.9	140.1	91.2	136.7	84.5	759	193.7	142.3	41.4	49.3	261.1	77.5	200
31431_at	2598.4	2402.3	964.6	1426.2	1341	1842.7	2999.5	1202.1	297.6	1065.5	3381.2	2212.2	1724.4	3208.5	2373.2	3291.9
31432_g_at	3955.6	3525.3	1931.6	3083.9	2732.2	4718.5	4186.1	2585	3127.8	4182.4	4636.7	6372.9	4819.5	3948.6	4722	3585.1
31433_at	63.9	120.6	258	50.9	86.5	174.7	81	51	107.6	78.6	21.1	258.2	372.9	214.6	121.4	117.6
31434_at	580.5	656.8	736.6	627.2	444.2	869.5	627.3	125.3	1148.7	524.7	626.3	1054	382.9	727.5	622.7	852.3
31435_at	43.6	76.8	30.5	11.5	20.7	18.4	18.2	23.7	322.3	37.5	13.8	19.6	29.9	33.8	32.2	72.6
31436_s_at	515	470	162.4	238.1	449	74.7	143.5	86.8	231.8	357.1	157.6	253.5	140.1	591.2	418.7	261.9
31437_r_at	646.1	201.5	234.9	140.7	150.7	975.6	57.9	194.5	61.3	120.2	134.1	525.7	631.6	569.9	92.5	443.5
31438_s_at	396.4	663.4	1790.7	781	2222	1042.3	698.9	996.4	902.6	693.1	947	389.8	355.8	656.2	2149.5	559.4
31439_f_at	770.3	1502.4	1636.4	2165.7	2097.4	272.9	1056.4	1023.4	3393.1	2122.6	2092.2	3121	1266.1	1502.3	1715.6	1909.9
31440_at	309.1	255.4	287.8	201.3	170.5	272.5	689	217.1	421.8	217.5	251	233.7	311.7	312.8	280.8	339.6
31441_at	154.6	53	93.7	52.5	142.8	116.2	212.6	42.1	317.3	328.5	98.4	125.1	72.3	84.1	64.8	153
31442_at	455.1	34.2	53.3	26.3	77.5	283	211.8	155.8	166.6	316	79	314.5	158.7	298.3	57.5	135.8
31443_at	659.5	577.8	534.4	412.6	239.5	672	338.3	450.9	1578.7	550.7	703.3	941.7	941.6	623.9	469.7	310.4
31444_s_at	67963.4	76204.8	39674.2	45800.3	24942.5	79835.9	40169.9	36725.8	61002.6	41822.2	70149.9	66029.7	41145.9	39181.7	55985.7	38236.9
31445_at	62.4	91.3	47.6	57.9	180.1	78.2	232.8	46.9	119.6	65.7	55.4	43.6	235	66.1	53.7	89.4
31446_s_at	734.2	443.6	754.2	816.1	635.4	254.6	402.7	388.1	944.5	150.9	436.8	684.9	223.3	122.6	323	336.5
31447_at	161.5	267.2	165.5	234.4	315.1	13.5	314.6	374.9	600.8	118.4	138.9	185.4	100.1	223.5	189.1	380.1
31448_s_at	21.1	40.4	24.8	19.4	9.9	17.3	32.5	111.8	35	16.3	33.1	20.2	24.9	21.6	14.8	111.3
31449_at	79.2	199.6	338.9	223.4	65.2	267.4	35.2	46.9	559.7	45.8	200	540.7	89.2	87.6	23.8	70.6
31450_s_at	58.6	259.1	91.4	92.3	22.2	128.5	45.6	23.3	475.5	40.6	60.8	120.1	55.8	369.7	20.6	190.9
31451_at	236.5	218.1	167.2	197.9	210.8	273.7	140.8	165.3	387.5	260.9	219.3	287	337.4	265.7	163.5	286.4
31452_at	310.1	49.1	205.9	161.2	24.3	332.5	159.4	58.3	128.1	208.5	310.1	88.5	223.1	130.1	39.3	362.7
31453_s_at	48.8	36.9	43	151.2	76.3	52.1	151.2	275.7	25.4	19.1	47.8	39.5	75.9	316.8	16.7	74.9
31454_f_at	55.9	53.5	278	165	178	202.7	169.6	173.7	69.9	169	299.1	387.9	106.7	458.2	220.1	89.4
31455_r_at	38	204.9	141.2	107.2	4.9	80.7	65.1	119.8	144.3	13	192.4	36.8	137.8	144.3	101.6	100.9
31456_at	507.1	810.3	627.4	488.7	493.8	396.2	269.6	424	672.5	492.8	568	876	457.3	262.4	392.9	685.4
31457_at	518.2	123.1	139.8	277	188.9	765.2	233.9	766.1	1262.9	129.6	783.7	256.1	845.3	732	1042.9	527.5
31458_at	180.4	870.5	277.4	614.7	470.5	1011.2	495.9	293.2	1012.1	135	554	1031.2	200.9	811	313.9	702.6
31459_i_at	108.3	39	38.5	17	11	68.2	50.6	112.7	28.1	11.1	24.7	31.1	30	43.9	13.1	48.2
31460_f_at	210.4	443.2	74.3	94.3	79.9	125.8	85.8	42	171.1	216.8	250.5	94.2	132.8	71.3	87.7	224.9
31461_at	32.9	24.3	38.9	117.3	114.6	24	82.7	25.8	168	21.3	9.9	55.8	22.7	17.6	97.6	83
31462_f_at	309.7	69	73	23	199.7	199.9	27.6	25.6	329.7	34.1	78.2	57.5	260	47.8	37.8	90.6
31463_s_at	12693.3	14476.2	24749	19732.9	17027.3	13781.8	19309.3	15949.1	10382.5	19820.8	15190.1	22973.4	18482.7	10073.9	18767.6	15049.1
31464_at	38.2	20.1	38.4	20	12.5	94	58.9	105.1	225.1	5.4	10.7	33.6	12.6	71.4	42.1	65.8
31465_g_at	86.3	51.5	87	36.1	98.9	99	70.9	37	88.5	60.4	84.9	103.1	77	112.9	40.2	112.4
31466_at	177.8	33.4	42.3	32	140.6	23	176.4	28.1	103.2	10	21.5	47.8	242.2	309.1	14.4	72.4
31467_at	304.9	130	128	175.7	171.6	204.1	73.6	63.7	269	140.3	289.4	374.4	124	407.3	215.7	131.3
31468_f_at	296.8	166.6	103.1	95.2	106.8	219.3	78.1	64.1	1070	99.3	371.4	204.5	75	474.3	242.8	709.2
31469_s_at	289.8	176.1	92.7	301.4	197	496.6	232.8	307.2	280.7	298.4	371.1	461	282.1	405.8	390.8	225.6
31470_at	107.8	60.5	40.7	262.7	99	37	18.2	18.8	40.8	32.7	99.5	119.1	246.3	123.1	41.8	166.1
31471_at	1215.4	871.8	529.7	305.6	267.1	588.1	379.9	239.6	523.1	88.7	642.5	1122.5	812.4	636.6	147.4	704.4
31472_s_at	637.5	460.6	447.4	608	334.1	663.9	211.7	426.1	553.2	252.3	445.4	230.5	671.9	779.1	506.1	458.1
31473_s_at	22.2	22.6	47.1	38.1	25.2	90.3	16.7	50.5	9.9	25.3	133.9	12.8	187.5	8.9	64.7	38.7
31474_r_at	1232.4	352.6	706.1	446.5	513.2	397.2	187.2	428.8	735.4	591	514.2	816.2	729.9	499.5	310	762.2
31475_at	490.4	61.7	555.3	181.3	464.9	280.7	342.8	89.2	1609.2	88.4	1012.2	818	660.3	593.6	726.9	138.2
31476_g_at	87.7	158.2	384.2	143.8	272.8	97.8	208	331.9	68.5	187.8	110.1	109.2	190.4	150.3	53.5	369.9
31477_at	1458.1	487	1085.1	594.8	526.8	542.2	1747.3	312.6	134.7	227.5	2103.4	1223.6	1041.4	491.8	315.3	1302.2
31478_at	1072	533.6	1235.1	1564.8	1176.8	770.4	944.7	1147.7	2325.6	2257.8	1218.2	2046.5	1169.3	1330.1	795.6	1317.3
31479_f_at	178.8	103.3	25.3	168.2	28.6	207.3	179.8	104.3	76.7	125.3	95.1	46.8	88	134.8	42.5	61.9
31480_f_at	31.9	157.8	310.8	200.5	26.1	49.5	129.5	29.5	61.9	117.4	66.9	59.3	86.8	147.1	274.2	38.1
31481_s_at	4745.5	17909	6546.7	7909.7	6014.3	12232.4	4583.3	3942.9	3871.7	6878.7	10362.4	4700.5	7690.5	4591	8325.8	4329.8
31482_at	200.2	148.1	242.5	76.8	119.6	263.9	99.3	117.1	338.7	223.5	94.5	159.4	179.2	347.6	109.7	238.1
31483_g_at	67	78.9	95.3	23.7	44	108.9	116.4	72.4	89.3	90.4	70.4	37.3	59.7	101.8	88.8	157.4
31484_at	139.7	121.7	106.5	76.6	52.1	128.4	70.3	101.2	113.6	67.9	98.8	102.8	185.8	162.2	83.3	123.7
31485_at	465.9	597.3	87.4	160.8	83.4	49.1	295.9	199.4	186.6	169.3	217.6	133.7	557.8	522.7	161.2	425.9
31486_s_at	445.4	30.1	150.9	466	899.5	103.3	105.1	322.8	39	130.5	97.3	57.1	316	915.6	96.9	373.2
31487_at	182.1	117	166.9	75.4	151	194.9	189.5	63.4	85.5	38	143.8	182.8	247.4	126.9	24	138.3
31488_s_at	1083.2	468.4	1049.5	888.6	668.5	104.2	643.8	736.5	133	352.7	816	806.7	542.2	799.3	745.1	599.7
31489_at	81.9	146.6	6.8	34	11.2	8.3	39.4	138	18.8	4.2	125.2	8.9	8.5	13.1	4	9.5
31490_at	62.9	51.5	58.1	34.3	50.5	93	67.9	40.2	77.4	45	49.3	77.7	86.5	44.3	38.5	55.4
31491_s_at	100.2	60.4	36.7	88.9	57	89.3	42.5	119.9	668.3	59.1	191	80.1	73.2	308.4	53.6	206.6
31492_at	18260.8	11518.6	18329.8	11974.2	10681.8	7009.2	10187.3	17353.4	14909.7	16326.4	16589.4	14277.6	11283.7	12697.6	12466	18180.7
31493_s_at	52.4	38.8	38.1	20.7	19.4	29.8	15.8	12.2	39.4	20	38	37.4	40.2	48.9	29.1	127.7
31494_at	29.6	89.7	9	59.3	15.3	19.1	26.1	18	55.2	65.6	95.3	45.9	22.3	261.7	70.2	54.8
31495_at	705.9	643.3	354.7	405.2	368.2	2073	358.6	143.1	836.7	366.1	425.4	771.1	119.7	1144.3	317.4	680.6
31496_g_at	243.3	108.2	101.8	101.1	148.6	229.1	314	128.9	902.4	125.3	135	92.5	211.5	233.2	242.2	157.7
31497_at	1655.4	1093.1	1000.9	821.7	832.7	3214.6	848.4	1188	1493.3	1313.9	1208.8	1750.8	1063.2	899.7	933.9	1196.8
31498_f_at	79.4	166.1	130.5	220.3	173.1	431.9	79.4	354.6	401.8	312.9	130.3	520	250.9	309.9	85.3	272.7
31499_s_at	359.1	40.3	84.8	48.6	150.8	387.1	288.9	48.2	109.4	248.7	278.7	77.4	240.3	95.1	127	165.2
31500_at	222.9	277.2	137.8	197.6	160.1	369.7	212.3	226.6	284.4	198.4	207.7	292.5	215.7	281.1	233	218.1
31501_at	94.7	97.1	63.5	37.9	81.7	27.6	27.4	102.9	99	47.4	53.7	30.1	73.7	300.7	30.3	62.4
31502_at	772.6	471.4	907.2	1102.7	1158.1	433.7	941	367.8	2030.6	757.6	941	448.5	779.2	569	771.9	1280.8
31503_at	7943.1	2975.3	6286.6	4010.7	2992.7	1669.3	2878.5	2334.9	2377.6	3522.4	5614	4871.7	6723.8	9349.8	3192.2	4504.4
31504_at	7620.2	7632.7	9269.2	8856.7	8511.7	5160	6948.8	10052.6	5078.6	7328.2	5936.6	4794	5510.3	4468.6	5825.4	7428.6
31505_at	63130.8	53325	95611.3	66205.6	68416.7	49603.4	63771.4	68012.2	43071.8	71802.3	61428.9	58377	71762.8	56521.3	54375.7	82257
31506_s_at	458	101.5	3991.1	594.9	3061.7	1042.8	15361.4	627.6	1233.5	536.5	621.7	891.2	544.4	683.6	542	783.2
31507_at	70.8	50.7	62.2	115.1	24.2	35	66	88.8	341.4	15.8	96.8	58.1	41.8	65.4	27.2	74.4
31508_at	14450.8	23206.5	70544.3	24526.3	47114.3	16790.8	49544.6	35656.5	25556.7	40380.9	42134.4	54785.5	51396.6	15817.7	35462.8	36463.1
31509_at	56578.7	59583.5	75399	63253.5	54281.7	45896.6	45074.8	47222	67909.4	62677.9	63933.6	64618.4	62767.9	41512.7	44581	54995.5
31510_s_at	3921	3248.6	5583.5	5584.2	3542.8	4688.9	6198.6	4241.1	1868.4	4569.7	5505.7	3970	5291.8	2967.6	3517.6	4940.6
31511_at	49168.1	37011.3	79059.6	49744.1	43999	32169.5	38781.5	46480.7	29676	46302.5	40998.5	50714.9	43723.6	30624.2	35721.5	42912.5
31512_at	68.4	50.1	15	28.3	25	99.4	112.7	215.8	28.8	18.3	70	30.9	98.9	48.9	39.5	40.2
31513_at	306.2	56.9	41.6	110.9	58.4	46.9	86.2	52.5	49.4	85.8	136.2	86.8	48.9	28.5	202	82.7
31514_at	932.8	869.8	769.9	934	773.2	1444.6	601.8	438.2	1411.6	1048.7	928	929.6	1040.3	393.5	1005.5	1059.8
31515_at	116.1	139.9	207.7	84.4	172.9	149.9	141.6	127.1	274	119.4	122.2	159.1	164.8	208.1	108.2	324
31516_f_at	562.1	408.3	668.5	658	560	552.3	604.3	569.6	462.8	679.1	758.3	1010.3	981.5	517	517.9	962
31517_f_at	219.8	222.6	501.5	444.3	268.9	196.7	133.7	225.6	353.5	170.1	415	183.2	501.6	238	309	201
31518_i_at	56.8	35.4	34.1	14.7	19.8	25.6	22.8	12.3	25.1	50.9	33.8	35.7	14	62.2	24.7	51.4
31519_f_at	1475.1	1302.8	2533.8	1707.5	1458.3	1181.6	1468.4	1421.3	753.9	1753.8	2501.9	1233	2143	2047	2085.5	1240.5
31520_at	67.6	85.3	65.1	48.8	52.7	137.1	32.5	100.3	51.5	41.9	97.4	88.7	80.7	167.5	50.1	124.2
31521_f_at	776.8	59.9	287.3	56.6	35.2	249.9	207.3	230.9	100.2	567.4	642.3	667.1	599.1	369	214.1	527.2
31522_f_at	861.6	79.7	1014	89.4	523.3	273.4	256.1	395.1	110.2	328.6	363.4	341.2	731.2	868.2	291.7	570.6
31523_f_at	1593.1	718.5	1301.4	507	802.5	886.2	597.2	664.4	874.4	599.9	909.6	1004.1	894.2	901.2	362.4	1303.3
31524_f_at	838.3	220.3	708.1	62.1	480	237.3	497.8	434.7	187.1	248.2	105.6	659.7	807.3	704.1	513.4	372
31525_s_at	40943.5	1022.8	34799	33685.1	49565.1	74012.9	14569	17569.1	3648.6	26927	111002.1	44612	96689	137016.8	1941.3	42082.8
31526_f_at	2210.8	4345.2	4659.2	3147.9	4298.5	3163.5	10104.6	3562.8	5037.7	2758.9	2623.6	6027.6	4601.9	2124.7	3061	4071.8
31527_at	52451.9	35343.9	72539.7	69145.9	53909.1	24265.4	48840	57025.9	27279.6	36347.1	38954.7	45384.9	51605.7	45391.6	36293.5	45173.4
31528_f_at	1631	156.7	1228	78.5	812	1457	923.9	905.5	260.6	704.4	1197.9	183.8	1297.3	231.7	522.1	1206.3
31529_at	333	273.9	431.7	85.8	372	555.3	331.6	195.7	144.3	229.5	310.4	332.4	124.4	354.7	151.6	297.6
31530_at	871.4	1306.5	1993	616.1	4157.8	58.7	403.7	2045.4	916.7	115.1	125.9	167.3	120.8	1119.4	288.6	236.2
31531_g_at	1162.6	1131	1670.5	1121.6	3936.4	567.4	709.8	2313.8	1247.5	376.9	768.8	574	651.3	808.1	317.7	647.9
31532_at	732	475	701.8	384.8	576.2	636.5	279.1	714.5	381.7	483.1	807.1	187	599.2	692.5	280.1	849.1
31533_s_at	1067.9	498.7	529.5	79.2	421.6	742	547.1	770.2	463.2	550.3	129	164.9	1114.3	520.1	490.5	422.4
31534_at	92.2	57.5	109.3	69.8	72.3	140.3	88	39.6	117.9	43.3	65	137.8	51.8	112.9	51.7	82.3
31535_i_at	489.7	312.9	222.4	302.1	192.5	563	315.9	300.5	535.8	721.3	356	630.8	468.5	433.2	397.2	398.6
31536_at	44918.6	10358.2	5635.8	17807.3	4929.2	15732	21251	24646.9	22031.5	39044.5	37347.5	55499.8	43609.8	35920.9	17895.4	21792.8
31537_at	192.3	159.1	391.7	347.5	281.8	565.3	374	276.4	355.6	402.6	364.9	531.8	311.4	481.5	131.1	580
31538_at	56125.7	55677.8	68802.2	59887.9	49456.1	37892.3	38270.4	49977.4	67128.7	59289.4	53717	51031.7	53395.6	36428.5	48349.4	49436.9
31539_r_at	62.9	5.6	6	27.2	4.4	7.1	49.5	77.1	12.1	64.2	14.2	64.7	5.2	42.3	70.8	83.5
31540_at	117.2	301.2	28.6	15.2	106.2	35	46.2	183.1	35.8	102.3	17.5	234.6	265.9	290.8	73.3	197.2
31541_at	27.2	168.4	63.2	29.5	67.2	257.3	82.4	41.5	37.8	196	152.9	53.4	52.9	343.7	126.4	98.1
31542_at	70.6	14	34.3	95.5	174.1	21.9	74.5	19.6	221.4	139.2	13.5	22.6	248.1	149.2	20.1	98.3
31543_at	49.3	63.6	56.7	51	35.1	66.7	26.7	42.7	124.5	60	36.7	53.5	74.8	41	63.9	63.1
31544_at	1170.7	1007.3	620.6	243.3	340.3	227.6	665.4	201.3	1542.7	205.5	1032.6	233.9	951.6	569.4	175.5	732.1
31545_at	83284	66682.1	110724.2	83019.3	68939.9	60239.6	76897.4	68399.6	61886.7	63572.7	71645.6	117522.3	85524.7	64375.3	57792.5	80023.7
31546_at	16001.7	14469.8	24444.7	25261	14000	12491.8	20058	20493.8	12873.4	21945.4	19088.9	13695.8	17889.4	13401.3	17705	16474.6
31547_at	106.1	30.7	34.9	36.6	25.1	88.7	25.2	52.9	35	27.8	60.5	106.9	85.8	95.9	13.4	64.3
31548_at	230.5	192.1	676.9	404.9	86.9	543.8	516.8	93.2	151.3	158.5	189.2	283.3	154.2	972.5	341.4	185.6
31549_at	43.3	137.4	41.6	137.4	71.3	53.5	95.2	108.9	71.5	47.3	73	63.9	47	42.1	37.9	77.3
31550_at	270.7	173.6	243	38.8	34.9	128.3	105.3	57.5	335	434.9	237.5	100.9	385.3	84.9	235	58.6
31551_at	141.4	55.7	549.8	261.9	436.8	158.1	72.1	335	684.6	135.6	240.8	509.4	97.5	119	131.1	258.3
31552_at	35.5	70.6	28	30.5	24.9	30.4	137.3	65.4	137.8	10.9	54.7	11.1	43.6	92.5	28.4	59.9
31553_at	59	55.2	53.4	18.3	19.8	37.5	70.8	106.9	51.6	17.9	28.1	20.9	91.2	94.7	11.2	85.9
31554_at	910.4	1521	839	1275.3	620.1	965.7	1132.9	500.6	1200.3	534.1	892.1	1865.1	431.7	1277.8	631.7	1057.9
31555_at	101.1	183.1	198.8	52.8	100.8	245.4	109.2	105.5	289.8	353.2	482.7	279	497.9	408	110	329.3
31556_at	511.4	282.8	552.5	296.6	215.1	707.4	291.8	485.8	955.6	358.5	259.1	517.7	250	851.5	300.2	779.2
31557_at	31519.7	31932.9	20255.7	13969.8	11116.5	41341.3	18872.8	15642.6	10780.3	24881.7	52415	25693	35588	20842.8	21899.5	16473.1
31558_at	55.2	184.9	26.8	95.9	111.5	268.2	45.9	51.8	296.5	274.3	146.8	98.2	229	315.2	26.6	245
31559_at	639.8	1641.6	1066.2	1174	758.2	1589.9	808.5	603.2	1814	861.9	1279.1	1872.4	1772.9	1740.3	607	1484.4
31560_at	668.1	123.5	303.9	194.2	249.7	387.4	402.7	206.6	347.8	121.8	222.1	54.2	806.8	460.3	315.6	72.7
31561_at	54.3	107.8	111.3	29.9	31.5	58.6	22.5	31.7	102.6	15.5	49.5	48.3	20.9	58.1	28.6	92.7
31562_at	917	353.6	240.2	114.1	70.1	180	206.5	71.6	461.8	105.1	326	634.4	657.6	469.5	307.4	303.6
31563_at	37.9	27.2	39.6	15	27.1	57.8	26.1	11.4	50.7	31.6	43.6	65.3	39.6	34.7	120.6	35.8
31564_at	281.5	171.7	435	773.9	371.7	728.3	169.2	380.2	816.3	591.9	579.4	431	907.2	181	453.3	735.4
31565_at	87.3	91	30	177.2	46.4	182.6	287.6	55.5	77.8	59	218.6	180	686.8	435.1	320	284.5
31566_at	546.3	177.6	64.2	277.3	74.8	238.7	221.5	251.3	449.2	352	59.1	190.6	266.8	185.9	214.6	349.2
31567_at	1151.7	974.2	1040.6	375.3	543.4	592.8	587.9	741.7	460	388.6	470.9	438.9	1192.8	482.1	502.6	1026.4
31568_at	62515.8	46425.3	81619.9	60360.4	35603.4	29755.1	43904.9	51544.7	50510.5	59742.1	60873.7	45587.6	59763.2	36199.2	36664.4	44060.8
31569_at	211.9	148.1	147.3	77.9	679	991.6	63.8	196.3	149.7	186.4	71.1	184.1	299.1	888.1	176.6	349.1
31570_at	202.7	265.5	172.2	37.1	107.1	60.2	182.8	43.5	27.1	127.1	118.9	60	213.6	150.4	306.8	267.8
31571_at	186.4	133.4	145.9	57.8	108.2	93.2	156.4	107.4	149.1	61.7	152.4	199.6	211.4	122.6	138.3	28.8
31572_at	134.4	92.2	150.3	388.3	245	158.5	85.4	257.1	211.1	164.7	112.1	171.6	180	601.5	339	457.7
31573_at	43929.3	30618.1	53991.8	44463.8	41200.3	37823.3	41454.9	39155	56486.9	55138.4	54019.1	35971.3	54457.2	32539.1	30852.9	44047.1
31574_i_at	185	80.4	38.5	31	113.9	65	331.6	116	33.3	171.5	499.9	82.9	430.3	205.8	293.8	133.8
31575_f_at	2076.4	1266.5	1174.5	1655.6	678.2	1404.1	908.2	745.7	1969.1	1994.6	3718.4	1592.6	1899.6	2010.5	1380.4	2244.1
31576_at	160.7	177.4	56.1	57.9	36.9	49.9	257.8	246.5	155.7	57.8	136.8	219.7	164.7	136.1	376.6	182.7
31577_at	353.8	205.2	149.5	118.9	93.7	99.5	208	42.2	47.6	186.2	100.6	65.4	259.4	199.4	229.8	255.6
31578_at	284.3	101.3	25.1	40.5	22.2	165.9	60.8	37.3	398.5	29.7	48	104.3	253.6	336.5	108.2	192.3
31579_at	367.5	141.7	386	80.4	156.2	209.7	96.1	127.4	267.6	95	127.8	535.3	569.7	578.7	80.2	122
31580_at	34.7	119.4	48.8	10.1	47.4	144.6	15.9	20	79	45	202.3	102.6	220	28.8	90.7	172.8
31581_at	177	31.7	23.2	58.8	37.2	25.7	27.6	30.4	41.7	22	44.4	56.8	105.1	135	17.9	73.1
31582_at	48.5	42.1	51.9	128.2	146.1	68.4	54.9	24.3	244.5	118.9	75.7	236.3	71.3	287.6	119.3	84.2
31583_at	45648	31862.2	66343.5	47586.9	35028.8	24192.5	54428.2	50745.3	36476	49661.6	45849.4	52600.1	43701.8	35214.6	40103.5	40499.3
31584_at	57155.1	42550.3	83966.8	65109.4	63827.2	47390.6	61738	49472.2	55814.7	59819.7	88063.9	62184.2	74315	65511.1	33879.4	49779.5
31585_at	118.6	66	78.6	51	148.2	373.7	74.6	51.1	94.3	54.4	88.8	300.2	70.4	86.9	153.6	98
31586_f_at	234.1	111.3	83	202	123.3	470.4	271.2	52.5	499.7	60.7	156.9	69	304.3	198.9	173.5	111.7
31587_at	747.8	873.2	923.3	1131	473.8	1587.5	815.5	655.6	2158.4	1286.5	863.9	881.2	1824.5	1402.2	949.6	719.7
31588_at	190.7	238.6	78.1	68.8	142.5	171	208.9	175.6	270	245	78.3	183.6	358.9	47.7	74.7	279.5
31589_at	383.4	120	376.4	56.5	168.1	188	31.5	212.6	556.7	170.3	76.7	53.4	108	107.9	127.6	474.8
31590_g_at	1595.3	1650.5	2201.7	1866.6	2067.7	2385.7	1583.4	1215.4	4747.9	2106.1	2548.1	3167.1	3096	2828.5	1954.1	2235
31591_s_at	33.6	43.8	25.8	28.6	13.5	18.1	27.6	40.8	28.4	27.7	29.4	33	153.5	52.3	17.6	25.7
31592_at	59.4	40.3	74.4	55.2	51.7	84.6	45.2	30.3	91.8	49.5	65.3	75.2	93	85.5	71.5	91
31593_at	194.3	97.1	132.8	261.3	351.2	116.6	86.5	724.7	159.6	158.7	92.6	148.6	155.2	275.2	78.8	153
31594_at	2565.5	3413.9	2929.1	3274.5	2999.5	2336.5	2070.1	1671.9	4562.1	2813.8	2635.5	4026.5	2915.4	5101.4	2374.1	2664.2
31595_at	201	140.2	100.4	93.4	35.2	98.4	126.3	59.6	226.8	82.4	210.7	101	247.3	99	134.5	129.2
31596_f_at	771.1	3796.9	3663.7	6179	5261.8	3626.1	5620.7	2831.9	4531.1	1597.8	751.3	4343.4	3203.2	3316.2	3863.2	2168.7
31597_r_at	3113.5	3713.1	26677.2	10565	12289.9	270.4	5974.9	8115.5	1303.6	859.5	5147.4	854.8	3391.9	5490.5	967.9	3265.6
31598_s_at	108.7	400.6	67.7	43	17.8	92.7	428.7	290.5	190.3	104.5	200.7	97.1	113.1	115.7	260.3	137.1
31599_f_at	39.4	203.7	60.6	296.4	289.1	68	109.9	77.4	375.7	134.9	56.7	117.8	64.7	229.5	376.6	93.9
31600_s_at	1617.2	1146.2	984.5	1069.6	835.5	1452.2	1040.7	725.1	3237.7	1613.5	1399.3	1769.9	1911.4	1371.6	1925.3	1774.3
31601_s_at	182.5	63.6	120.8	228.9	63.3	79.3	55.7	79.7	762.2	298.4	360.7	52.7	223.1	138.3	43.1	197.9
31602_at	221.4	98	169	192.1	52.7	103.8	169	117	283.3	128	138.8	106.2	281.9	148.7	104.6	264.1
31603_at	117.3	178.4	160.1	42.8	19.1	70.1	113.5	62.3	534	227.1	53.2	52.3	49.9	39.9	24.4	132.2
31604_at	148.7	111.1	105.4	77.9	88.5	117.1	127.1	68.4	138.9	103	173.4	200.4	143.3	209.8	131.9	239.5
31605_at	897.2	621.3	423.1	678.2	493.4	915.3	627.5	310.5	221.4	314.8	531.9	444.9	555.4	535.4	245.8	411.4
31606_at	207.2	52.7	217.7	19	70.1	251.2	147.1	69.8	73.7	33.2	103.9	292.2	164.3	36.3	37.9	204.3
31607_at	206.1	43.5	495.2	369.4	311.2	265.2	263.9	377.7	71.1	240.1	671	82.8	377.5	1107.4	39.8	397.4
31608_g_at	13849.8	3475.6	12196.2	10250.1	5915.9	1756.8	2144.8	8264.7	2021	5993.7	13151.6	3424.1	6255.6	17443.4	2926.6	8375.1
31609_s_at	3735.4	3773.6	1185.4	2037	1358.1	12096.8	5258.6	1146.6	2696.1	1640.8	2240.3	10306.9	5589.6	5693.7	3466.4	4476.7
31610_at	352.4	214.2	122	572.1	426.1	329.4	294.6	104	1065.3	184.7	236.4	135.3	133.4	120.1	267	182.7
31611_s_at	10.3	17.8	41.6	8.8	37.5	37.3	68.5	18.2	13.9	15.4	19.7	64.5	17.4	11.6	23.3	20.3
31612_at	21.4	39.2	30.6	13.5	12.1	25.6	35.5	17.7	28.3	21.6	80	105.4	26.4	60.1	29.2	62.7
31613_at	256.6	53.1	16	24.7	109.6	491.1	205.7	195	518	75.1	183.3	125.4	108.4	396.4	119	51.9
31614_at	277.2	55.8	153.1	155.1	175.8	82	133.7	115.9	406.9	153.2	223.8	536.1	189.3	85.9	40.3	439.6
31615_i_at	113.6	266.2	55.2	262.8	43.7	652.9	249.1	199.6	109.9	65	67.5	265.5	124.9	19.4	50.3	73
31616_r_at	109.9	115.3	12.3	13.9	73.7	121.9	25.8	6.9	36.2	90.5	66.8	198.7	27.8	115	91.6	22.2
31617_at	316.9	237.2	38.1	45.7	67.1	90.8	61.6	38.1	126	266.9	321.5	570	132.2	211.1	253.6	244.6
31618_at	40.8	29.2	233.7	93.3	31.4	355	204.8	38.3	389.8	145.8	173.4	453.3	290.6	343.8	134.9	108.1
31619_at	86.1	47.1	4.7	2.5	8.6	45.7	104.5	7.5	14.7	32.9	13	108.8	93	65.5	10.5	41.1
31620_at	152.2	231.3	90.5	103.6	511	91.6	92.6	332.7	575.9	714.3	448.4	305	180.3	638.1	94.8	206.1
31621_s_at	600.4	492	736.6	575.8	604.2	972.3	418	417	1664.6	783.6	737.7	1819.2	763	1713.7	534	930.9
31622_f_at	10319.6	39236	66972.2	29541.8	27796.8	6462.7	15276.8	22792.5	9249	13481.6	14576.8	23959.4	13137.1	5679.8	16477.1	9157.1
31623_f_at	9224.7	54658	75279.4	41415.1	48575.5	6300.2	22744.8	29708.3	10150.4	12009.6	14223.6	20150.8	11139.3	4519.7	19433.6	9859.1
31624_at	123.2	642	108.1	111.7	48.7	112.1	101.1	70.1	143.1	66	80.1	205.7	148.8	167.2	84.3	146.9
31625_at	45.1	33.9	75.8	20.7	7.6	29.3	113.8	119.4	44.8	61.8	189.3	67	59.6	16	32.8	271
31626_i_at	1567.1	1545.1	2365.6	969.2	267.4	1776.1	999.5	713.9	1708.5	911.7	806.6	3252.9	1421.1	1385.5	1238.2	1592.1
31627_f_at	469.1	183.8	1467.8	282.4	408.4	265.8	447.3	147.3	249.2	730.3	203.6	1304.6	723.4	1315.3	593.9	386.1
31628_at	41.2	144.3	26.5	71.9	56.9	179.2	186.8	8.3	464.4	212.1	42.9	250.5	178.7	163.1	196.9	358.9
31629_at	168	224.8	255.2	180	63.5	99.2	179.1	196	221.3	152.9	40.7	369.6	183	138.3	117.1	71.8
31630_at	24.8	29.1	20.9	11.8	14.1	32.6	19.6	19.7	161	27.7	18.8	34.8	32.5	20.9	11.9	29.6
31631_f_at	354.8	151.2	384	32.8	189.3	337.5	248.2	127.2	463.4	266.8	325.7	41.2	285.8	822.7	118.6	175.7
31632_at	96.4	91.6	42.4	32.5	45.9	53.5	114.3	78.8	381.3	359.2	38.4	63.6	160.1	146.6	35.7	182.7
31633_g_at	788.2	738.3	1564.4	1528	758.3	660.5	625	707.3	243.2	564	656.7	211.4	577.4	698.9	581.9	762.7
31634_at	653	621.7	593.6	719.3	104.2	169.4	140.5	605.6	1659.4	378.6	407.9	1110	690.4	1136.6	581.5	590.4
31635_g_at	374.3	569.4	618.8	156.9	313.6	391.4	92.9	136.4	578.8	105.8	99.9	58.2	726.4	171.6	650.3	452
31636_s_at	643.9	1027.7	525.9	1339.9	946.2	1569.7	887.2	1194.6	2595.5	1392.5	793.8	1898.2	496.4	1149.3	1133.1	553.4
31637_s_at	18806.5	12148	6075.5	16504.7	29578.5	8605	18669.3	22523.6	13247.9	8619.5	5462.6	15209.4	4818.4	4857.1	15830.5	37146.2
31638_at	26228.9	11302.7	11834.9	10097.2	15951.7	5749	7830.2	9826	3408.9	11538.1	31271.5	12964.4	13792.5	20814.7	9003	21945.7
31639_f_at	86.5	80.9	49.5	79.4	316.5	121.4	60.9	81.2	47.7	106.2	257.2	164.6	87.9	84.7	401	88.9
31640_r_at	522.9	258.1	307.7	271.7	262.8	206.6	214.2	184.9	259.6	261.6	414	501.3	345	325.5	216.7	318.5
31641_s_at	108.6	94.2	83.8	121.9	116.4	386.3	114.2	89.1	189.6	46.6	123	228.9	126.7	100.1	97.2	164.6
31642_at	14.8	116.8	28.2	11.6	114.8	21.4	12.9	6.5	220.7	37.1	38.7	25.3	211.3	10.6	89.5	46.5
31643_at	65.6	36.7	40.8	39.1	39.2	35	16.6	15.8	75	19.2	36.4	52.4	61.4	48.6	21.4	38.9
31644_at	186.2	190.7	150.3	87.9	408.7	153.1	77.7	84.9	218.3	91	123	179.1	129.8	105.8	81.5	215.2
31645_at	532.7	400.3	292.4	343.4	320.7	92	178.8	265.1	733	556.8	809.6	324.5	380.8	529.3	265.9	247.2
31646_at	37.7	47.6	145.8	88.8	26.2	214.1	39.7	48	34.4	29.2	219.9	325.4	68.7	24.8	132.3	84.9
31647_at	76.3	62.6	108.8	108.4	40.3	52	36.8	27.6	437.6	35.5	57.4	152.5	49.1	78.7	38.8	89.8
31648_at	37.6	27.3	120.8	176.3	113.8	129.9	252.8	203.3	369.4	31	140.5	185.1	46.6	350.9	140.3	83.7
31649_at	255.3	60.6	54	24.3	30.5	33.6	39.7	25.1	51.8	41.7	26.2	20.8	117.5	30.6	18.7	107.1
31650_g_at	336.7	281.3	319.4	340.3	101.4	103	88.4	393.3	550.4	168.5	120.6	165.4	279.6	225.9	124.3	682.2
31651_at	81.4	144.8	23.8	10.8	37.4	27.8	93.8	176.4	142.9	18.3	58.7	47.1	156.6	726.9	9.8	347.6
31652_at	425.9	279.4	255.7	306.1	383.1	471.3	230.4	175	695.9	333.6	448.6	176.3	218.4	384.2	237.2	124.5
31653_at	291.3	73	301.5	189.7	121.4	352.3	120.7	294.2	375.9	42.3	150.9	231.6	250.5	49.2	195.1	205.9
31654_at	202.1	135.2	416.7	375.5	31.1	72.9	61.4	271.7	155	215.1	76.4	133.3	62.4	121.8	276.8	148.2
31655_at	616.4	549.9	356.7	695.7	284.8	74.8	628.5	284.9	90.4	926.1	822.2	500.7	1260.6	112.5	517.1	579.6
31656_at	168.3	39.3	7.9	7.5	11.8	5	25.8	4.3	9	62.5	215.3	16	51.8	60.4	75.7	37.9
31657_at	41.4	42.5	20.7	15.6	24.9	24.6	41.2	41.3	51.6	23.4	29.1	84.7	58.5	249.1	9.8	75.2
31658_at	65	102.9	77.4	47	160.8	54.2	48.1	39.9	82.4	48.1	56.6	129.1	91.5	106.7	47.8	120.2
31659_at	893	752.3	272	556.9	453.8	945.5	650	635	743.1	799	859.9	1025.1	1281.3	639	433.6	1154.1
31660_at	81.8	59.1	84.8	67.1	80.8	83.8	56.4	55.2	116.5	85	98	113.5	87.1	180.1	48.4	126.9
31661_at	257.3	259.7	334	344.2	487.7	348	210.8	186.4	1070.4	1000.5	297.8	1563.9	326	276.8	476.1	286.6
31662_at	205.8	175.8	130.5	144.4	57.2	233.3	62.2	69.6	374.8	208.6	262.4	254.6	183.9	183.3	87.8	221.8
31663_at	1575.2	603.7	585	629.8	621.7	819.2	721.1	679.7	714.5	945.6	614.5	200.1	1085.8	705.2	432.1	1244.2
31664_at	79.1	74.8	67.6	31.6	48.3	40.2	54	51.2	88.9	50.3	97.8	43	61.9	62.7	36.3	102.5
31665_s_at	404.1	183.3	669.1	538.8	386.7	176.1	225.1	192.4	271.1	24.8	198.1	102.8	354	341.6	209.9	226.8
31666_f_at	19.7	23.3	7.2	16.3	7.6	9.2	14.2	24.4	27.6	11.5	33.1	90	29.5	11.1	11.4	16.5
31667_r_at	1710	1323.8	1626.3	914.7	663	888.7	349.9	722.3	1566.1	1858.9	1651.1	1786.8	1499.4	1844.5	1196.1	2309.8
31668_f_at	412.3	982.6	888.7	843	728.2	631.8	512.6	649.5	690	1335	1585.5	1323.4	1077.9	1241	570.1	193.4
31669_s_at	1136.8	545.1	393.3	383.8	378.4	882.8	546.6	169.6	519.2	899.3	636.2	1090.2	920.3	672.4	277.7	1098.4
31670_s_at	397.4	658.2	848.4	734.3	758.5	774.4	659.9	569.1	311.3	633.2	742.6	637.8	726.5	634.7	911.7	550.2
31671_at	1504.6	1537.1	668.8	1179.3	1055.7	788.3	1177.9	989.5	361.7	823.7	1972.1	672.6	842.2	454.1	848	1471.5
31672_g_at	550.2	1616.4	857.8	1375.8	1101.2	1501.3	1439.7	1702.6	1020.3	648.1	1375.7	845.8	966.9	503.5	1291.6	907.9
31673_s_at	3898.6	3181.5	2435.4	2420.8	2905.8	2374.8	5641.9	4225.1	3789.5	2070.2	2169.7	3662.7	2496.4	5025.7	2659.6	2631.1
31674_s_at	272.5	58.3	65.9	179.2	585	63	365.2	233.4	189	78.2	102	118.6	171.6	108.9	73.8	143.8
31675_s_at	255.1	666.2	522.3	601.4	690.7	690.3	318.4	457.4	68.6	412.7	676.2	350.4	747.5	456.4	752.5	374.6
31676_at	121.9	110.4	46.6	37	14.6	27.1	24.3	16.4	73.1	27.2	22.8	265.3	40.8	27.9	72.1	62.6
31677_at	311.8	23.9	52.3	169	28	85.1	137.2	31.1	61	100.9	98	114.7	118.1	41.6	47.7	177.9
31678_at	71.7	22	90	48.2	91.8	49.7	84.3	51.4	17.4	21.8	39.8	152.5	37.1	100.8	8.5	75.4
31679_at	185.2	25.4	127	28.7	21.6	44.8	48.8	30.4	294.7	68	117.8	169.2	217.5	195.8	77.1	57.2
31680_at	1547	1977.7	2932	1942	2746.3	2100.5	2435.4	2311.7	614.9	942	1090.7	2924.8	1638.5	1123.3	1386.6	876.5
31681_at	806.1	1515.1	1429.9	1069.8	871.5	1618.2	1480.5	695.8	2367.3	1174.4	1301.7	2082.8	1163.7	1135.6	1120.7	1040.1
31682_s_at	559.8	423.2	432.3	408.1	261.8	1250	387.7	402.2	72	219.4	183	114.8	474.9	593.3	226.9	344.4
31683_at	81.3	197.5	304.1	192.8	221.1	303.2	145.8	158	149.4	182.2	193	89.9	293.9	139.1	243.7	317.6
31684_at	754	1211.1	672.2	338.9	223.1	459.7	102.8	208	319.9	300.3	1776	324.3	1493.4	346	806	405.3
31685_at	436.9	396.7	568.9	467.1	727.6	441.1	344	640.3	743	673.3	1427.8	713.5	691.9	519.1	470.2	529.6
31686_at	121.9	40.3	51.5	131	227.7	307.5	73.9	209.9	460.3	225.8	207.5	160	219	235.6	105.4	42
31687_f_at	45430	931.8	78047.3	33608.3	45791.7	172154.7	12746.7	29719.3	4946.2	52456.8	133366	68401.2	126335.6	153622	2932.9	67790.6
31688_at	1341.9	539.7	749.6	336	768.8	1656.4	249.9	160.7	971.9	219.4	619.9	1229.3	1296.9	1109.3	541.2	884.9
31689_at	255.3	136.2	335.9	238.4	198.3	316.4	279	173.7	296.9	122	91.6	134.6	235.2	89	75.1	185.6
31690_at	2429.8	1081.6	1947.7	1948.8	982	53.3	649.8	1685.1	847.9	1357.5	2805.1	1744.4	1741	2913.3	1418.4	1811
31691_g_at	1693.8	865.3	1616.2	669.6	742.5	778.4	633.6	1394	955	1000.9	1342.9	853.7	1391.7	1904.3	752.5	1355
31692_at	1815.2	6677.4	694.2	3921.9	1278.2	3527.6	784.3	1494.6	2720.2	2112.3	1524.7	1041	1738	1468.1	1136	1349.8
31693_f_at	361.6	284.1	189.8	184.7	169.6	172.5	1851.5	220.8	955.2	169.3	529.7	478.6	180.9	1425.5	291.7	363.8
31694_at	2441.8	1028.5	2615.6	1668.4	1497.4	989.2	1102.7	1575.4	682	1237.7	864.1	1721.2	1925.6	1227.3	1275.3	2354.4
31695_g_at	720.4	538.2	703.4	432.6	591.1	313.5	882.6	431.8	991.3	569.5	546.2	574.5	844.9	1006.6	208.5	765.1
31696_at	102.8	76	68.3	38.8	48.1	80.2	35.3	38.4	131.7	42.5	79.6	129.8	53	80.2	51.6	155.5
31697_s_at	52967.7	35104.6	22155.8	49374.7	25130.6	28348.7	30695.2	44065.5	37873.2	33502.5	75000.8	30781.3	26995.4	47581.4	34608.9	37198.7
31698_at	112.1	48.7	83.1	48.2	76.9	171.2	45.4	50.4	126.2	94.9	109.1	93.6	79.3	147	50.4	186.9
31699_at	1289.8	753.3	1497.8	998.5	1184.1	712.2	633.5	741.7	1038.6	637.6	676.7	1219.4	807.5	817	337.4	784.2
31700_at	1701.4	2113.2	2823.4	2384	1958.6	2237.7	1747.5	1734.3	3701.3	2878.6	3060.4	2883.4	2376.2	2779.3	1897.4	2430.9
31701_r_at	2022.6	609.7	946	922.4	878.1	1703.8	884.2	72.2	1056.5	568.3	1183.3	1647.8	744.3	2173.1	727.7	1075.4
31702_at	33.6	33	38.4	20.1	13.2	60.4	18.3	17.9	39.7	44.2	31.1	57.2	53.4	35	43.5	40.9
31703_at	110.2	59.5	164.5	23.8	54.5	240.9	137.7	127.9	24.9	26.7	33.3	58.3	37.9	167.6	64.3	67.9
31704_at	93.6	174.7	88.2	94	67.8	84.5	40	43.9	113.4	60	249.9	157.7	121.5	172.2	53.6	110.9
31705_at	166.8	97.8	136.1	128.2	93.7	112.1	124.4	113.5	172.8	134.9	105.1	150.5	173	196.7	112.8	184.4
31706_at	31.5	75.4	29	37.5	31.8	102.7	29.1	117.4	79.7	30.3	25.7	137.6	99.1	30	22	73.1
31707_at	181.2	26.9	117.7	46.8	24.8	513.4	31.9	68.3	53.3	99.8	90.9	176.5	259	31.3	169.5	93.8
31708_at	56845.5	37366	86550.8	42772	42452.8	37047.6	51364.3	52544.5	37645.5	62519.9	69703.4	66105.9	79068.2	47401.8	44663.8	58973.1
31709_at	291.2	255.8	314.9	279.3	262.7	317.9	292.1	176.6	715.9	257.2	225.7	540.9	456.9	397.5	293.2	229.1
31710_at	343.4	323.2	42.4	128.6	45.4	40.1	248.5	217.3	390	52.5	506.5	139.5	244.3	658.2	74.6	135
31711_at	117.5	88.7	82.9	61.2	61.8	98.1	99.4	230.5	173.8	108.1	107.2	227.3	134.6	129.9	38.1	157.6
31712_at	501.9	98.6	431.9	205.6	45.4	438.2	69.3	141.2	366.7	87.3	84.1	313.3	124.1	563.6	261.2	447.4
31713_s_at	253.2	95.3	116.9	95.7	79.4	91.4	157	183	325.1	156.8	449.2	123.4	93.4	81.4	133.2	600.6
31714_at	34.2	13.8	7.5	17.2	57.7	189.9	20.6	112.8	12	101.5	12.3	128.9	12.8	147.7	49.4	13.9
31715_at	901.7	1300.8	1004.4	1112.7	1058.9	1131.2	1226.1	400.1	1986.8	832.6	473.9	2258.2	929.4	2682.2	1208.7	484.1
31716_at	137.9	250.5	150.8	242	245.9	178.9	197.1	159.4	1388.7	307.9	216.4	305.2	401.1	418.6	378.6	259.7
31717_at	53	41.5	28.7	20.1	58.7	36.7	40.4	30.8	63.9	48.4	31.9	35.7	29.2	46.5	39.5	50.8
31718_at	146	78.5	19.5	90.7	121.1	99.8	18.9	67.7	165.6	33.8	118.9	68.4	211.9	42.2	115.4	10.3
31719_at	6446.8	8549.4	1891.4	5710	1312.9	36316.4	3719.5	2620.2	1792.5	3693.5	7655.4	6247.3	7336.5	7333.9	8954.2	6629
31720_s_at	5045.9	4085.9	858.2	4723.2	984.4	16095	2941.1	2234.5	136.1	1054.1	2150.2	1827.1	3147.7	6361.7	5700	3328.3
31721_at	16.3	31.8	110.3	34.2	36.4	35.6	29.1	90.6	313.4	8.9	38	20.4	137.3	29.2	10.5	145.8
31722_at	16172.9	29461.9	32760.7	29244.9	16437.3	21958	27012.4	20052.7	13662.1	22117.1	24105.1	27262.4	23857.1	14285.4	31116.4	16731.3
31723_at	60.2	37.7	64.8	21.7	26.5	45.5	17.1	24	107.7	52.8	43.2	132.5	29.2	75.7	119	50.6
31724_at	748.6	1663.1	863.6	1466.6	1212.7	1519	757.2	978.1	1017.2	1557.3	1861.7	1300.6	1574.3	1660.5	569.3	1184.1
31725_s_at	47	26.9	39.8	14.8	23.3	34.3	28.9	19	105.8	17.3	35.6	45.2	48.3	37.5	21.9	47
31726_at	69.4	69.6	70.5	16.4	42.8	91.4	19.5	191.8	29.3	19.9	30.7	182.3	200.3	127.7	22.8	90.9
31727_at	947.7	1009.6	739.1	856.1	522.2	819.6	551.4	582.9	880.7	161.1	549	234.7	839.8	946.5	523.9	1093.6
31728_at	175.8	280.9	520.9	123.7	458.9	1345.6	615.4	190.6	224.2	148.2	404.6	787.6	540.7	772.9	115.1	262.9
31729_at	193.6	196.9	19.4	98.3	52.4	131	76.2	26.5	51.3	169.8	133.7	97.8	44.3	113.3	4.3	171.6
31730_at	49.8	56.2	58	14.4	24.1	84.1	29.5	168.1	77	41.8	69	54.1	34.4	50.4	18.9	81
31731_at	132.5	63.9	87	65.5	52.3	139.7	128.5	127	125.2	79.3	131.7	137.6	71.9	90.1	93.2	143.9
31732_at	149.8	75.8	70.2	38.1	19.7	37.3	115.7	78.4	29.1	59.9	24.4	163.1	163.7	11.9	131.4	16.5
31733_at	128.8	609.5	68	369.6	231.5	346.1	285.7	61.2	630.2	81.3	107.7	93.2	90.1	281.8	151.1	264.4
31734_at	609.3	502.5	549.3	430.1	378.8	515.3	751	590.8	1111.7	728.7	560.1	602.7	433.3	679.5	683.3	992.2
31735_at	47.7	85.7	84.5	28.1	54.1	198.3	25.2	70.1	63.3	84.5	48.7	36.5	42.9	50.3	39.2	93.6
31736_at	519	520.6	744.5	348.9	488.7	1074.2	756.8	257	853.2	489.9	706.9	1737.6	1006.5	792.7	755.1	1191.9
31737_at	213994.2	156066.4	150272.6	135480.5	124808.7	247158.8	124610.8	108618.5	376468	160413.4	156549.3	209627.4	155165.3	174529.2	106849.5	180885.1
31738_at	200.4	114	163.6	102.4	113	193.1	140.8	143.7	301.9	214.5	285.4	162.4	160.5	154.4	149.6	118.3
31739_at	316.3	237.1	182	182.3	117.8	93	139.9	229.9	308.5	208.4	309.3	219	200.2	769.9	129.7	371.2
31740_s_at	1052	470.4	365.8	1302.5	1245.2	2004.6	1459.3	389.1	2870.1	1513.7	1589.3	1681.9	1445.8	2076.6	274.6	1728.9
31741_at	363	221.2	82.5	47.9	193.1	350.9	50.2	282.2	327.8	266.7	280.6	262.8	434.5	85.7	234.7	531.3
31742_at	62.6	97.8	79.6	371	102.3	106.3	292.8	33	184.9	123.1	131.6	178.7	88.9	108	45.3	119.8
31743_at	107.7	85.9	189.4	118.7	79.1	136	182.5	118.3	445.5	230.3	137	112.3	337.9	439.6	132.8	109.1
31744_at	211.6	36.5	51.3	85	84.7	271.5	67.6	14.5	87.2	66.5	33.2	72	56.5	120.1	51.5	176.6
31745_at	2629.6	1713	2868.2	2899	1871.9	1824.7	2349.4	2187.5	4506.6	2405.5	2210.2	2119.6	2873.5	3817.8	2046.6	2555.5
31746_at	190.6	31.7	47.3	150.1	245.4	124.8	22.1	127.4	97.9	58.5	52.8	208	244.8	225.9	90.1	77.3
31747_g_at	570.4	89.8	106.6	62	85.8	132.6	78.9	328.6	476.5	814.6	386.2	130.9	432.2	84.4	69.2	194.6
31748_at	212	77.2	59.1	121.4	106.2	88.5	93.2	76.8	194.6	104.5	191.4	77	84.2	258.8	71.5	183.8
31749_f_at	279.7	157.8	168.3	95.2	121.3	219.8	862.1	88.5	134.5	229	387.5	268.5	735.2	1184.3	144.4	193.1
31750_at	138.7	45.5	82.7	70.3	74.9	66.9	41.5	99.2	66.4	111.2	96.3	318.6	68.9	131.5	122.5	199.3
31751_f_at	119.5	26.5	19	162.8	18.6	42.9	191.9	41	45.3	197.7	30.8	88.2	69	150	30.4	63.7
31752_at	73	106.3	44.3	55.3	69	121.7	50.3	74.5	155.6	32.3	33.6	65.9	29.1	46	58.6	86.9
31753_at	125.9	63.1	40.8	43.1	57	105.1	85.9	63.2	247	48.4	46.5	67.9	107.8	73.5	70	98.3
31754_at	217.3	49.5	61.9	27.8	10.9	31.2	170.9	14.1	48.9	223.7	183.4	214.3	52.5	52.4	45.5	35.9
31755_at	426	181	270.2	193.6	244.7	204.1	315.3	317.6	506.1	168.8	460	461.6	426.4	669.8	384.4	361.2
31756_at	197.4	100.9	91	24.1	7.9	216.2	118.1	88.5	17.3	135.8	28	158.6	171	16.1	54.6	9.9
31757_at	90	44.9	25.8	25.1	94.6	60.4	34.1	23	41.4	42.3	56.3	34	53	188.7	58	83.6
31758_at	72.9	88.6	75.7	417.5	567	437	291.4	55.3	956.5	48.6	380.9	322.6	80.3	237.7	106.3	444.2
31759_at	1292.9	950.5	1011.8	591	539.9	1506.5	563	224.4	310.5	1678.7	2223.1	2650.5	1898.6	3365.9	489.7	2162.6
31760_at	70.6	55.2	26.9	80.8	29.3	39	41.8	30.1	41.1	46.4	86.9	89.8	76.7	99.5	44.6	81.1
31761_at	72.8	45.9	43.1	130.9	45.3	58.1	14.7	101.4	43.6	41	75.8	78.4	92.9	95.9	31.2	111.4
31762_at	96.7	48.5	38.1	50.7	24.3	52.6	34.8	33.6	108.4	76.4	63.2	79.5	74.3	180	68.4	112.4
31763_at	155.6	49.3	34.2	153.1	122.6	260	270.4	18.3	139.1	28.5	36.9	331.5	118.7	396	32	365.6
31764_at	25.2	90.4	82.8	56.9	31	92	13.8	52.7	83.5	166.7	127.5	121.5	70	56.9	35.3	148.5
31765_at	28.5	28.1	28.6	33	3.5	54.9	93.4	11.7	36.4	19.4	98.5	45	120.8	186.2	22.6	37.6
31766_s_at	105.6	281.5	315.3	77.9	255.6	141.4	119.7	84.2	177.3	137.7	310.5	89.9	164.8	405.7	96.4	201.6
31767_at	33.2	41.5	93	25.4	31.4	38.4	24	15.8	82.4	37.7	475.2	32.9	39.5	64.9	134	136.6
31768_at	25.1	41	30	171.2	116.6	15.7	182.7	104	101.6	34	116.1	29.4	37.4	235.8	39.5	71.5
31769_at	68.7	68.2	43.8	52.3	48.7	54	43	47.9	114.6	214.2	174.9	147.7	107	181.4	91.2	131.7
31770_at	44	63.5	27.3	34.3	138.4	67.4	74.6	27.3	133.1	53.3	22.2	29.6	60.7	117.6	27.6	87.4
31771_at	118.1	73.7	245.6	70.2	82.7	224.1	126.5	54.6	263.4	227.9	307.5	169.7	148.7	20.2	98.8	144.3
31772_at	259	155.6	191.4	112.6	166.3	206.6	128.8	86	320.8	162.3	188.9	207.6	230.2	329.4	148.3	280
31773_at	76.6	81.6	14	102.4	49.4	55.1	95	44	307.8	217.1	375.6	285.7	71.8	58.7	108.1	177.7
31774_at	69.5	26.9	10.8	51.4	46.4	24.4	25.3	110.5	14.3	22.5	13.5	12.4	20.7	12.1	13	32.2
31775_at	1472.2	662.3	957.8	1302.3	1042.5	1061.8	719	505.8	1201.9	1105.8	643.3	1845.6	1352.7	1709.8	579.8	1195.7
31776_at	190.2	551.1	596.2	167.2	357.1	512.8	359.4	276.9	924.4	543.1	255.7	486.5	162.6	604	526.7	555.7
31777_at	373.9	402.1	459.6	276.9	379.9	727.9	392.4	57.8	649.8	337.7	599.1	655.9	647	514.8	641.3	639.2
31778_at	328.4	183.2	424.2	189.4	351	698.4	452.7	88.8	203.6	263.4	162.9	394.7	355.9	326.8	222.1	183
31779_s_at	83.3	94.2	103.5	47.7	93.1	122.9	37.3	80.9	165.9	65.2	60.7	94.2	150.5	59.8	74.6	128.8
31780_f_at	701.4	591.3	498	345.4	322.4	552.2	362	472.3	822.4	648.7	633.7	892.5	527.2	573.9	453.2	611.6
31781_at	58.3	13.2	37.2	18	24.1	64.7	40	27.1	231.9	101.1	35.8	63.5	85.7	63.7	22.1	38.2
31782_at	41.6	189.7	159.3	45.8	57.1	381.7	184.2	302.9	103.1	207.1	264.4	334.6	100.5	568.1	69.7	345.9
31783_at	88.8	49.3	205	150.2	37.7	272.4	229.9	56.2	90.7	87.3	352.7	123.1	157.7	145.4	336.5	117.1
31784_at	270	78.6	117.1	72.4	88.6	146.4	95	83.4	138.9	128.9	200.5	172.4	157.8	163.2	88.5	262.8
31785_f_at	476.4	66.6	354.7	692.3	558	239.3	413.2	374.6	877	168.1	198.7	246.3	377.4	554.4	491.1	251
31905_at	193	124	139.3	113.2	52.6	158.1	139.1	205.1	266	89.3	137.6	190.4	112.9	186.4	71.5	202.7
31906_at	5266.4	4731.2	5385.4	3921.6	3290.8	4096.8	4525.5	4567.1	3100.6	8335.3	5551.1	5830.8	6021.9	3640.9	3935.6	3826.8
31907_at	33705	22685	52612.2	28441.2	25755.2	21480	30913.4	36924.4	13751.9	41314.7	39293.8	25098.6	35201.9	24276.4	21086.5	31226.2
31908_at	164.7	272.2	233.8	96.3	68.2	793.1	435.7	114	297.4	596.6	238.4	147.9	670.6	667.6	82.1	441.5
31909_at	461.1	497.7	45.9	236.1	236.2	1066.3	870.5	118.9	325	239.4	125.3	661.8	408.7	331.6	198.1	533.5
31910_at	305.1	144.5	117.5	96	179.8	48	216.9	26	190.1	128.4	36.6	198.8	44.4	435.1	115	61.9
31911_at	492.5	341.2	799.4	511.9	538	638.1	396.3	117.2	910.6	893.2	736.9	614.9	810.3	465.5	512.2	651.2
31912_at	247.8	89	98.9	88	97	135.7	104.6	97.8	282.2	155.1	119.7	241.2	176.5	267.9	96.5	327.4
31913_at	61.1	70.9	63.7	34.3	75.7	149.8	55.5	75.9	197.5	57.1	62.8	78.6	75	50.4	74.3	81.7
31914_at	32.4	25.9	66.5	35.8	37.9	24.9	35.6	38.9	43.4	9.2	32.3	50.6	88.9	43.2	29.5	38.6
31915_at	324.3	593.6	429.2	284.9	128.6	517.5	152.4	81.2	395.7	611.3	419.4	1042.7	490.5	869.3	433.1	500.1
31916_at	90.6	332.7	269.1	265.3	177.2	255.4	50.8	67.4	446.6	190.2	87.5	499.4	518.4	84.3	174.7	368.2
31917_at	653.3	588.8	457.9	483.9	380.9	872.2	357.2	506.7	108.8	397.1	300.5	810.7	365.3	578.1	334.4	553.2
31918_at	1418.7	224.6	234	173.6	153.5	630.2	295.5	153.2	280.5	251.3	373	918.3	1187.6	268.1	138.7	942
31919_at	56	44.9	167.6	183.3	21.9	216.4	272.6	42.1	46.7	86	32.8	110.9	62.5	128.2	253.7	151.4
31920_at	255.8	52.1	306.6	247.8	34.3	115.3	43.8	83.2	53.6	67.7	288.4	94.9	85.4	49.8	73	291.5
31921_at	1686.8	801.4	1267.1	1746.4	1333.9	893.1	1254.9	1228.1	3073.6	1142.8	1115.9	2967.4	1734.8	1301.6	1286.4	1228.1
31922_i_at	354	137	588.9	70.6	41.4	357.5	115.4	424	823.1	86.8	196.9	153.8	395.9	337	310.5	163.2
31923_f_at	468.9	365.5	358.5	486.3	327.4	642	240.2	260.6	834.5	260.8	296.2	746.6	429.9	449.3	475	388.1
31924_at	144.6	129.9	105.9	240.6	211.9	148.7	71.8	88.1	140.7	98.2	482.2	255.8	366.6	93.7	123.6	171
31925_s_at	88.1	86	86.7	38.9	43.1	220	56.9	29.4	216.8	138.8	87.3	85.9	121.5	136.6	57.3	198.9
31926_at	36.8	94.7	21	154.1	70.7	34.4	110.1	24.4	12	10.9	5.6	6.8	34.7	33.7	5	110
31927_s_at	3898.5	1736.2	2095.9	1137.7	1324.9	724.6	829.9	1039.5	221.5	1529.4	2681.1	972.5	1995.7	2909.8	715.2	1839.8
31928_at	588.3	148.1	73.2	107.2	200.3	61.9	46.5	79.3	80.8	98.1	239.9	222	124.1	113.1	409.7	128.8
31929_at	208.5	54	56.6	43.1	30.3	437.1	40.6	42.8	33.4	41.8	58.3	68.1	104.5	56.8	63.5	144.4
31930_f_at	826.8	272.9	1102.2	1064	1361.2	1262.2	1130.5	486.4	1851.5	1161.5	1203.1	1460.3	1284.3	968.6	1039.4	1029.5
31931_f_at	698.4	198.4	870.3	568.6	785.6	502.7	692.2	488.9	1932.9	592.7	615.7	1033.8	850.7	651.1	726.4	502.7
31932_f_at	6572.9	5319.5	10207	9397.1	5971.1	3674.8	6760.9	7040.5	3976.6	8948.8	8779.3	5591.4	9368.1	5217	6826	5408.2
31933_r_at	236.3	89.9	182.3	127.3	98.2	173.4	409.7	289.6	261.4	220.6	153.7	126.7	231.3	216.4	170.4	259
31934_at	100.6	99.8	20.6	12.1	197.2	131.4	15.8	11.8	33.4	87.9	18.2	358	58.9	266.6	36.3	33
31935_s_at	1214.7	1957.9	1623.6	2059.7	2062.3	2287.3	2160.9	1717.4	3593.3	1374.2	1348.4	2873.9	2156.4	1596.7	2659.5	2447.8
31936_s_at	2519.4	2716.9	7870.7	4079.9	7958.5	2222.3	6280.7	3747.3	2193.3	1500.9	1768.7	3687.5	3059.5	3055.1	3331.7	2026.5
31937_at	91	95.4	75.6	55.3	24.4	26	71.4	41.6	79.3	44.8	83.2	296	461	49.3	54.8	86
31938_g_at	370	109.7	232.6	136.5	57.3	186	14.5	156.7	501.7	182.7	284.2	175.6	244.5	146.6	12.3	449.4
31939_at	10.8	9.9	7.7	11.4	4.9	13.7	52.8	6.6	11.8	10.6	60.9	12.9	10.6	7.3	12.7	14.7
31940_s_at	226.5	165.1	622	443	132.7	176.3	396.4	78.2	915	299.4	163.2	314.6	159.4	236.5	118.5	388.8
31941_s_at	315.1	180.4	101.3	123.6	73.8	69	242.6	212.2	380.8	272.3	164.2	381.2	128.4	333.7	10.6	136.9
31942_at	984.1	283.5	547.1	399.8	348.7	574.7	514.5	410.6	399.8	471.3	848.9	928.7	791.4	812.7	428.3	625.4
31943_g_at	346.1	354.9	677.2	539.6	753.6	591.9	817.4	567.6	40.8	23.7	152.4	384.1	625.7	369	352.2	417
31944_at	1071.4	867.5	1535.9	1529.2	1801.8	2266.9	2289.5	1158.4	901.9	588.6	619	1777.9	1200.4	946.1	1025.3	1817.7
31945_s_at	136.5	38.1	112.7	54.8	79.2	133.4	163.4	78.9	22.9	27	18.5	51.4	225.1	54	28.6	33.8
31946_s_at	96.5	128.3	108.7	54.7	59.2	131.7	59.9	92.2	116.3	99.8	43.5	77.4	102.1	36.6	98.3	159.2
31947_r_at	13288.3	15022.7	10287.6	16143.1	16300.6	16896.5	11689.6	9463.4	11455.4	11849.4	15834.7	7965.2	15391	25682.7	8745.4	10207.6
31948_at	330.7	401.9	1161.9	415.4	361.8	237.7	600.5	803.8	451.6	567	1197	715.9	773.1	597.6	178.1	387.3
31949_at	30.7	15.8	143.4	11.6	22.3	28.9	80.6	74.5	15.1	137.8	85.4	34.2	34.4	50.9	70.5	149.2
31950_at	4849.9	16365.8	9181.8	12755	14034.3	11176.3	8413.5	7877.1	5986.8	4837.7	10794.3	6861.2	8365.1	5018.4	10147.8	6661.2
31951_s_at	3056.3	6230.8	5140.2	10697.6	11491.8	8892.8	11343.6	5491.7	1482	1869.1	3457.9	4503.6	4861.7	5877.8	5974.1	4659.7
31952_at	46159.4	26747.4	52099.9	39771.3	29289.3	33444.3	37065.2	38995.1	23904.9	38175	42429.9	45495.1	45351.3	28125.5	30495.1	27737
31953_f_at	102.7	160.9	121	47.2	51	163.3	107.9	195.2	552.8	233.7	206.1	36.5	116.1	370	31.3	314.8
31954_f_at	115.8	140.4	29.6	143.3	127.7	63.4	68.1	8.7	166.7	29	37.7	291.8	73.5	47.4	34	25
31955_at	34073.4	15920.9	63974.7	35515.3	21272.3	14617.7	27429.4	30124.1	19844	47640.1	44036.6	28095.9	31339.4	17116.6	24910.5	33955.6
31956_f_at	128196.8	83972.5	140014	101914.4	95041.4	101783.6	88160.4	83852.1	129645.4	113075	118603	133569.2	121733.2	91551.2	71522.4	111373.4
31957_r_at	159947	86969.8	160645.5	111050.1	101906.9	104705.4	109515	96747.7	137964	104958.6	115756	172704.8	122741.4	104474.4	74983.4	166077.9
31958_i_at	102.3	56	61.8	137.1	29	81.9	67.8	68.3	251.4	85	111.6	29.1	69.1	50.3	44	142.6
31959_at	31.4	221.1	70.2	158.1	24.2	116.8	164.3	62.6	78.8	201.9	217.4	44.4	232.5	44.6	188.8	46.1
31960_f_at	72.8	70.9	169.8	62.4	38.2	93.3	81.1	43.5	450	44.5	50.6	200.1	37.7	195.6	19.5	142.2
31961_r_at	460.7	338.8	386.9	219.6	299.1	344	459.8	296.2	1085	336.9	359.9	681.2	636	308.2	410.7	484
31962_at	153752.6	121920.4	161515	123029.5	113878.3	170806.5	113163.9	98357.1	253257.3	143548.5	144775.7	173132.8	145937	126844.3	88737	159660.9
31963_at	345.8	131.6	111.4	41.7	60.9	101.9	41.9	89	57	253.9	41.5	83.8	48.2	278.4	154.4	130.4
31964_at	132.8	50.2	362.8	43.8	52.2	138.8	43	30.5	476.1	19.7	44.2	34.9	64.7	83.1	108.2	95.3
31965_at	195.9	98.4	208.7	145.5	234.7	209	138.1	294.1	507.4	175.7	565.6	508.7	239.1	218.1	102.4	217.5
31966_at	13.1	36.8	23.2	14.8	8.9	23.1	14.8	25.2	46.9	9.8	22.5	32.9	61.5	14.7	32.7	17.3
31967_at	296.8	392.7	533.9	204.3	64.6	302.5	202	424.9	581.8	206.6	252.4	393.1	429	118.8	325.8	535.9
31968_at	57.8	211.4	107.9	82.1	155.5	259.7	28	19.8	564	41.8	59.3	73	36.8	105.3	18.9	45.4
31969_i_at	270.7	15.8	157.1	132.2	229.3	157.7	17.7	44.8	21.3	168.1	240.2	45.9	98.5	250.8	222.7	172.5
31970_r_at	21.6	10.9	15.3	20	90.5	96.5	18.5	5.8	15.6	18.3	102	110.3	40.6	50.1	21.8	56.3
31971_at	75.1	44.1	339.4	140	181.4	201.1	252.1	110.4	281.6	135.6	187.1	138.7	134.3	80.7	169.7	204.9
31972_at	235.8	123	32	15.3	49.3	60	49	26.1	22.3	15.9	104.6	43.9	43.6	218	30.8	44.7
31973_at	304.3	80.6	178.7	81.5	56.9	219.5	64.1	80.6	726.4	201.2	147.5	149.7	406.5	171.8	85.7	204.5
31974_at	376.7	236.3	231.5	206.7	161.5	241.7	217.3	242.6	681.3	311.1	262.3	317.1	392	844.6	216.7	476.3
31975_at	1576.6	1253.5	1783.9	1613.2	1363.9	2149.4	1092.3	865.9	2386.8	1494.7	1308.4	1969.7	1330.7	1225.4	1164.2	1802.7
31976_at	239.5	78.8	107.4	163.5	127.1	450.7	256.2	64.5	374.8	29.3	109.7	83.4	300.9	239.4	54.4	346
31977_at	683.6	237.4	1224.4	240.1	481.2	964.8	579.1	568	1245.7	767.3	390.8	291.8	997.9	341.8	271.4	330.9
31978_at	136.1	242.5	88.2	72.2	102.8	261.2	191.5	196.7	542.6	92.7	331.7	532.6	393.4	457	264.3	367.4
31979_at	282.7	192.8	265.2	305.8	183.1	249.8	299.6	182.8	377.6	350	1201	385.5	451.1	1198.9	300.7	271.3
31980_at	231.6	103.5	109.2	88.1	93.9	88.1	121.5	146.8	110.3	147.2	144.8	120.7	129.9	266.6	108.8	108.3
31981_at	115.6	112.4	97.1	101	102.1	137.5	56.4	85.1	157.8	88.8	129	143.7	152.6	116	59.7	127.5
31982_at	620.9	529.7	2477.4	1654.3	4362.2	1704.8	194.6	916.6	236.6	230.5	153.6	649.4	533.5	497.9	903.3	1246.5
31983_at	118.8	61.8	57.4	31.8	16.4	98	50.1	49.3	134.2	44.3	70.7	102.9	159.7	240.2	149.5	334.3
31984_at	18.3	45.7	156.2	13.1	9.7	258.5	104.3	21.3	60.3	22.7	172.9	239.9	22.9	48.4	38.5	59.6
31985_at	130.6	99.5	210.3	31.8	131.6	310.1	126.9	228.2	171.3	17.1	133.2	135.1	292.3	311.2	26.1	130.1
31986_at	123.9	173.9	21.1	121.2	110.7	116.1	50.7	135.5	174.5	182.1	46.9	295.2	187.8	40.7	100.8	243.3
31987_at	207.3	266.2	84.1	60.5	75.2	47.2	67	74.8	287.1	49.6	135.7	139.5	76.2	103.9	84.1	100.5
31988_at	123.5	134.3	92.4	32.4	174.7	62.4	185.9	56.8	75.2	39	42.8	67.9	525	90.8	62.1	443.2
31989_s_at	58.1	55.4	49	30.1	121.4	49.8	116.9	28.3	280.8	14.9	46.5	32.1	40.1	17.8	19.3	64.5
31990_at	236.9	127	79.2	90.9	65.5	127.1	136.5	101	293.9	694.7	155.9	270	515.4	466.8	75.9	135.4
31991_at	1736.8	1684.8	1921.3	1819.1	1449	1383.4	1251.1	994.8	2710.3	2248.4	1710.5	2038.7	2762.9	3338.1	1573.8	1879.9
31992_f_at	133.3	195.4	49.5	30.3	39.1	44.1	72.3	80	152.2	46.6	111.9	144.8	89.7	61.3	52.2	55
31993_f_at	2768.3	1523.7	3730.6	1964.7	1494.4	2334.9	1670.6	1395.9	3840.2	3338.8	2957.1	3619.1	3048.6	2211.8	1669.4	1926.8
31994_at	37.7	32.4	21.2	15.5	13.9	51	29.8	10.8	52.6	26.7	45.2	47	51.4	269.8	13.4	74
31995_g_at	75.6	89.4	239.4	171.6	98	98.2	84.7	55.5	583.9	129.7	322.1	225.4	165.9	73.2	287.8	76.4
31996_at	182.1	419.9	657.8	449.1	370.1	596	456.5	293.2	530.2	259.5	121.7	520.2	249.6	589.4	92.5	535.9
31997_at	56.3	183.9	69	329.5	296	121.1	130.3	424.3	623.2	276.7	53.4	105.7	170.8	212.7	316.8	112.3
31998_at	234.6	222.7	267.8	22.4	169.4	170	27.3	29.5	245	30.5	30.7	197	305.1	46.8	120.1	256.7
31999_at	237.8	90.3	478.7	298.8	455.8	342.9	314.9	342	683.7	379.2	333.6	392.8	215.9	302.2	331.4	404.8
32000_g_at	1908.5	2213.8	1971.8	1943.7	2305.3	2657.3	1527.8	1424.3	3282.5	1688.2	1357.9	2781.4	2096.6	2705.8	1001.8	2359.3
32001_s_at	1375.7	881.1	753.1	1573.7	1317.4	2160.9	579.6	573.7	1465.6	1189.5	1309.2	950.9	850.5	2653.8	1122.6	1722.4
32002_at	1115.8	1311.3	385.2	345.5	375.3	952	635.7	260.7	1451.7	1023.8	407.1	496.2	1400.6	805.4	682.4	435.2
32003_at	484.3	201.3	292.4	801.7	97	556.1	447.8	436.8	1165.1	620.9	294.9	697.6	215.5	707.9	68.7	1025.6
32004_s_at	3097.1	2266.4	3611.7	3090.9	5831.2	2760	3158.5	3007.9	1246.1	2237.6	2957.2	2894.3	1553.2	4398.1	3134.5	3556.7
32005_at	299.7	34.5	436.2	137.5	166.5	188.3	120.3	166.1	128.4	169.5	223.4	440	183	107.4	138.5	66.1
32006_r_at	304.2	172.8	33.5	155.9	93.5	439	106.5	397.9	213.5	204.2	101.8	222.2	144.9	462.7	274.5	149.1
32007_at	1223.8	1670.8	1982.9	1656.2	1478.7	2792.3	2363.6	1602.4	3871.7	2276.6	654.8	3076.4	2319.7	2331.5	1587.2	1728.7
32008_at	20.6	70.5	28	30.2	35.3	35.5	17.4	13.5	294.5	50.5	78.2	39.1	62.8	129.9	21.8	34.1
32009_at	173.9	196.3	198.6	144.8	127.7	177.8	109.6	341.7	95.9	357.7	226.5	208.3	361	198.6	109.9	137.3
32010_at	1548.9	2645.4	971	1572.4	2220.2	1540.6	593.7	1298.3	5369.4	1119.4	834.8	1487.3	796.1	1347.8	1626.1	760
32011_g_at	425.7	124.7	656.8	408.6	225.7	224.4	489.5	595.3	716.9	82.1	215.4	764.8	646.6	544.9	321.6	247.7
32012_at	116.9	158.7	31	297.6	277.7	34	315.1	77	139	94.3	54.4	26.6	130.4	40.3	161.8	164.4
32013_at	271.6	357.3	80.9	199.8	48.5	602.3	141.7	42.9	474.6	473.1	306.1	518.6	575.4	285	204.7	133.8
32014_at	31.4	40.6	16.6	17.3	13.8	33.7	19.5	7	37.3	23.8	25.2	25.5	20.2	49.9	14.1	30.1
32015_at	385.7	39	311.5	196.5	169.5	278.2	188.6	440.7	66.7	293.9	211.4	228.9	264.1	118.6	59.3	127.4
32016_at	590.4	667.3	457.5	781.2	668.5	202	439.3	457.9	583.7	979.5	611.4	317.8	1077.3	1616.6	538.9	793.7
32017_at	313.5	249.4	32.5	304.7	168.9	356.5	177.2	238.2	303.6	248.7	212.9	360.7	415	130.9	61.3	223.2
32018_at	47.8	7.4	12.4	2.7	8.8	17	11.7	18.9	13.3	8.4	14.1	49.8	19.8	15.4	21.2	37.3
32019_at	283.2	185.1	232.8	178	133.2	254.8	91.7	169.6	250.8	182.8	201.6	264.9	135.4	217.5	207.6	411.4
32020_at	31.2	8	16.8	12.7	4.1	22.2	110.1	162.4	72.8	13.1	8.8	88.2	26.2	16.7	7.8	190.3
32021_at	670.7	953.5	942.4	1050.6	1401.6	1253.6	1046.6	456.7	1676.9	882.5	774	1234.1	272.3	739.9	1264.7	810.2
32022_at	103.5	150.7	78.1	50.5	60.7	340.9	89.4	41.6	30.2	44.4	113.7	38.6	104.4	348.3	85	82.5
32023_at	57.4	12.6	48	22	28.4	24.4	45	25.6	46.6	48.1	49	46.8	77.9	64.2	18.6	24.9
32024_at	185.3	203.3	81.2	46.7	7	117	108.4	110.1	81.6	91.9	54.4	41.3	62.9	19.9	48	143.4
32383_at	69.4	54.1	78.3	37.5	7.6	193.6	157.4	25.2	206.5	59.8	202.7	423.8	333.8	11.6	100.7	198.6
32384_g_at	36.4	52.2	92.7	23.4	57.1	115.9	31.8	30.3	622.4	53	58.6	82.4	45.8	91.8	88.3	120
32385_at	239.9	297.5	45.6	170.5	320.7	389.1	365.5	238.3	886.8	17.9	43.1	356.6	224.3	66.8	158.8	302.1
32386_at	452.4	121.3	308.6	276.9	143.6	366	67.6	108.1	479.8	112.4	137.7	189.8	403.9	330.1	136.6	273.7
32387_at	105.1	657	89.3	237.9	705.4	290.9	58.6	65.1	78.7	60.8	234	126	76.6	392.2	30.9	332
32388_at	145.9	156.9	25.8	111.5	43.1	68.1	120.7	30.4	49.8	50.5	20	104.4	290.2	82.9	38.9	125.5
32389_at	526.7	523.8	521.5	1642.8	3287.1	291.5	1274.4	269	121.3	338	197.5	60.4	64.1	1997.9	330.1	711.4
32390_at	92.5	386.3	78.1	69.4	137.2	72.8	46.4	69.6	112.5	146.7	70.7	121.3	205.7	108.4	93.4	115.6
32391_g_at	102.6	139.4	251.9	106.5	52.2	73.4	219.4	94.9	127.7	45.7	103	310.8	623.5	60.2	71.7	162.4
32392_s_at	14.4	40.7	71	28.2	41.2	16.5	47.7	13.7	100.7	36.7	20.6	29.9	48.8	33.8	10.9	26.2
32393_s_at	631.6	2145.4	1135	928.2	1366	840.8	680.1	370	622.9	1115.2	1468.1	420.3	1105.8	325.3	523.6	437.9
32394_s_at	18239.2	15867.6	29912.5	18022.2	14238.8	8932.7	18143.3	16125.1	12555.9	29357.7	29309.5	22949.1	30544.1	14173.8	14422.2	17768.3
32395_r_at	37071.3	25293.1	62384.2	36632.6	33757.8	12278.3	44250.4	39968.2	40549.2	46973.4	43944.3	67071.4	41004.2	17615.2	26604.1	32838.2
32396_f_at	616.5	865.8	477.6	663.7	588.1	847.1	499.2	789.2	914.7	421.1	429.2	626	587.7	596.1	370	576.9
32397_r_at	1153.2	127.5	560.8	488.5	431.3	915.6	366.6	87.5	1563.8	541.5	770.8	567.6	686.9	908	128.9	1178.9
32398_s_at	246.7	46	27.5	43.1	42.6	51.3	26.7	198.9	462.9	32	19.5	62.9	59.6	84.3	25.8	96
32399_at	207.9	29.6	30.5	7.2	83.4	10.6	47.4	9.2	324.1	125.9	75	37.7	260.5	31.8	33.9	59
32400_at	311.2	554.5	858.8	229.6	338.9	1459.3	736	143.6	878.7	635.4	539.9	761.9	350.2	508.8	576.6	1150
32401_at	731.3	907.2	1027.8	1133.4	486.6	1132.4	466.6	731.5	2126.4	1187.5	1207.8	1310	1100.3	1443.6	604.6	1132.4
32402_s_at	79.9	1012.6	80.8	1150.3	1410.8	969.8	510.3	1011.7	145.7	630.8	101.2	422.5	310.4	498.4	730.4	767.9
32403_at	44.8	32.1	120.9	28.6	110.4	298.7	45.4	125.4	52.3	46.6	76	78.5	114.7	43.5	161.2	201.1
32404_at	292.1	266.9	211.8	21.5	148.2	170.3	126.2	27	130.1	205.8	166.9	139	165.6	254.5	153.7	179.2
32405_at	796.2	1080.8	480.8	741.6	560.5	1676.3	429	322.7	661.2	507	452.2	1020	560	1501.3	543.9	728.1
32406_at	55.3	172.3	40.2	128	34.1	346.9	135.2	35.5	361.3	284.4	56.6	83.2	283	35.8	332.4	203.4
32407_f_at	1937.9	1970.3	2214.8	1506.4	1420.1	1853.2	2010	1429.2	2663.4	2967.9	1563	2886.3	2188.5	2953.3	2342.6	2892.1
32408_s_at	2640.7	2583.9	5909.1	4982.3	4231.9	2908.2	4940.3	4413.4	2357.8	3832.5	3729.5	3295	3623.9	3304.2	2952.1	2771.4
32409_at	153	264.5	188.4	83.6	130.4	175	221.3	109	127.8	65.7	135	417	138.3	108.5	208.8	196.9
32410_at	2286.2	2384.7	1143.6	2457.4	1353.4	2382.8	1133.2	767.7	2380	1419.2	1263	2964.4	3223.5	1439.5	1863.6	1590.1
32411_at	129.6	10.7	194.1	60.9	27.4	16.7	79	266.1	258.4	153.5	206	69.8	260.9	260.5	21.1	184
32412_at	86599.5	47199.8	128778.9	71556.7	52439.1	48406.1	64246.6	59892.8	41596.1	87883.5	89804.5	89601.3	86745.5	58084.4	52881.7	90446.4
32413_at	29.5	88.6	109.3	34.2	9.2	36	32.5	43.9	448.6	25.9	266.9	295.1	91.2	54.6	320.7	83.8
32414_at	23.7	20.4	10.7	17.2	87.9	18.3	115.8	26.9	324.8	68.9	132.4	468.5	124	28.9	13.5	68.9
32415_at	251	151.2	115.1	110.5	31	158.9	220.1	8.5	59.5	125.2	78	140.2	76.2	21.4	125.3	179.8
32416_at	100.8	120.1	104.4	58.6	58	50.4	49.8	39.4	210	53.7	64.2	65.1	76.4	445.2	47.5	84
32417_at	317	225.2	32.4	90.6	27.8	361.9	149.7	224	669.1	240.9	45.6	295.9	258	352.4	127.9	334.5
32418_at	494.1	178.1	375	406.9	212.5	295.7	281.4	216.4	198.1	371.2	308.1	132.8	648.1	375.3	313.2	130.6
32419_at	157	39.4	16.2	115.7	117.7	46.7	138	255.6	419.9	132.4	142.6	221.8	362.4	252	112.4	64
32420_at	183.2	92	756	436.6	55.9	306.3	67	85.2	426.7	140.9	80.8	278	512.8	243.3	266.7	433.6
32421_at	9.4	14	6	8.1	10.2	21.9	9.8	18.4	20.8	3.3	9.7	81.4	29.5	106.2	17.7	19.6
32422_at	268.9	431.1	286.5	102.9	406	227.4	269.3	178.1	265.8	163.8	214	242.8	245.2	265.9	147.4	304.1
32423_at	657.6	796	1065.4	487.6	192.4	349.2	628.3	575.3	871.3	1052.9	605.1	883.2	542	759.7	597.2	833.8
32424_at	280.4	69.2	133.3	298.5	115.3	360.8	130.3	118.6	255	143.7	232.7	251.6	530.9	166.8	95	158.3
32425_at	269.6	725.5	706.3	577.7	468.8	506.8	546.8	630.4	1735.4	884.3	378.6	547.8	819.6	572.1	568	188.1
32426_f_at	258.1	47.4	176.6	238.5	255.4	161.5	287.9	129.3	422.9	404	223.3	439.5	499.7	229	202.4	300.3
32427_at	149.1	57.4	69.9	32.6	58.7	108.8	30.9	224.2	159.1	161.2	67.1	90	73.3	88.1	238.8	300.5
32428_at	479.2	59.7	116.9	110.3	154	120.1	287.7	48.5	311.9	76.9	153.6	131	128.1	101.7	204.8	110.2
32429_f_at	337.3	145.7	280.8	216.7	294.5	428.1	257.4	348.7	153.6	172.6	144.4	108.4	354.6	16	100.7	394
32430_at	308.6	329	318.2	705.1	847.7	269.9	289.4	185.9	560.6	292.5	389.8	315.7	420.1	824.5	202.9	665.1
32431_at	636	555	559.6	387.4	345.1	609.3	356.8	248.3	844.7	332.7	402.1	990	783.3	233.9	383.1	867.1
32432_f_at	22085.7	18291.2	48066.3	27246.2	24862.6	14400.3	29914.9	32740.8	12285.6	17674.8	24824.2	30960.1	30767.6	18544.1	12454.6	23783
32433_at	2804	3672.9	6125.8	4712.3	6077.4	2500.2	3961.8	3147.8	2102.6	3632.1	4772.4	3575.8	5283.5	3437.2	2169.4	3119.4
32434_at	1773.7	2233.1	349.7	961.1	822.8	3853.3	3535.5	739.1	674.8	1886.7	1795	2105.7	4608.8	2099.3	1014.2	1416
32435_at	50076.1	38648.3	81405.5	61694.4	50437.4	32130.8	50706.7	53381.5	58237.7	64775.7	66640.7	52430.6	55428	37427.7	41767.1	56496.6
32436_at	73335.4	37864.5	76595.7	59071.4	40695.2	35691.6	61344.1	54191.7	45170.3	66349.1	68153.5	58432.6	76719.2	45811.2	46115	42872.2
32437_at	76134.5	43717.1	97021.6	63891.7	58120.1	21614.8	47429	50084.5	19734.6	50383.9	61649.2	71522	55096	37552.4	39877	48348.3
32438_at	137231.4	100676	129558.2	92955	81600.5	108306.4	78901.5	77470.3	155849.9	105923.2	129922.9	124380.6	130351.6	88941.4	71740.3	127694.3
32439_at	443.4	125.7	232.1	230.5	31.2	350.1	45.7	282.4	359.3	133.1	217.4	507.6	378.7	452.1	278.2	247.1
32440_at	34888.8	29759.2	51881.7	34810.1	22460.2	16882.9	31735.4	27138.3	25255.3	40322.2	36927.8	39165.6	41074.1	20140.9	26827.6	22074.7
32441_at	344.2	301.7	307.6	243	256.8	359.7	212	277.5	352.7	199.3	83.6	40.6	455.4	139.4	29.5	238.6
32442_at	29.3	49.1	47.4	155.7	216.6	355.3	236.9	58.4	79.6	244.6	67.2	87.5	76.8	63.2	260.8	99.1
32443_at	410.2	466.4	556.3	654.6	313.8	606.6	449.3	341.6	1144.2	484.2	537.9	913.2	677.2	451.4	444.6	519.2
32444_at	1429.8	1834.5	746.8	1407.9	1335.1	2137.8	1134.5	940.8	5061.7	1551.7	1586.1	1718.3	1766.9	1538.5	1719.2	1973.1
32445_at	587.3	380.1	373.4	339.4	145.6	116.1	248.9	223.2	1147.8	529.8	530.8	533.2	575.3	453.6	152.1	122.2
32446_at	83.3	97.7	17.6	18.8	52.7	48.4	158	98.7	99.8	45.2	57.9	101.2	94.9	27.3	42.5	58.4
32447_at	1016.7	257.9	284.4	567.8	369.4	820.5	176	173.6	535.6	1303.1	969.7	838.1	1143.8	1386.5	421.2	1181.6
32448_at	158.3	83.5	68.4	75.6	41.4	645.1	83.8	79.3	100.6	77.3	111.5	83.1	76	84.4	67.8	100.7
32449_at	106.6	43.2	117	38.1	34.8	94.2	90.3	270.2	121	124.2	103.4	466.8	74.7	56.3	53.8	85.3
32450_at	285.6	141.9	131.2	196.8	64.9	142.1	49.4	57.7	193.2	90.8	208.7	353.9	331	127.9	229.7	381.9
32451_at	131.2	57.4	188.5	85.5	66	124.9	187.5	58	779.3	147.6	568.5	65.2	76.4	28.6	100.8	112.1
32452_at	916.5	1032.5	1163.8	701	601.8	466.5	720.4	188.6	1221.9	934.7	845.2	345	478.8	825.3	553.8	274
32453_at	165.2	41.9	113	61.3	101.4	158	83.1	97.1	108.9	92.4	134.4	106.6	64.9	128.5	50.9	171.2
32454_at	486	312.2	772.6	220.4	335.9	958.5	122.7	126.9	238.1	656.3	279.5	1106.5	335.9	22.8	186.3	577.9
32455_s_at	568.6	775.7	295.8	607.7	273.8	383	686.8	766.8	1990.1	632.7	466.2	690.8	827.3	698.8	526.1	711
32456_s_at	540.3	416.3	109.4	109.2	89.5	573.1	87.5	435.2	521.3	280	185	110.3	411.7	167.7	163.9	305.4
32457_f_at	578.1	94.7	121.6	75.3	41.9	373.7	47.8	78.5	476.2	27.4	60.9	803.7	169.1	331.9	113.8	104.7
32458_f_at	228.2	116.3	989.9	254	218.3	1701.3	134.3	242.2	857	171.5	100.8	1459.8	856.9	632.1	638	201.9
32459_at	121.6	128.8	104.7	85.3	86.2	245.1	88.8	104.5	476.8	179.2	194.2	221.4	253.5	191.7	146.8	222.8
32460_at	423.2	123	599.2	420.1	343.5	848.9	488.2	263.9	765.8	425.3	528.9	519.7	515.8	798.9	527.5	287.7
32461_f_at	111.9	129.6	103.6	100.6	227.4	135.3	98.2	130.9	369.8	17.6	21.2	595.4	64.6	283.3	98.1	200.5
32462_s_at	45.2	44.4	64.7	27.7	47.3	19.5	30.8	116.9	25.1	43.4	72.2	43.6	77.6	151.7	75.1	261.9
32463_at	170.8	111.5	112.6	67.8	85.7	124.1	42.2	55.9	211.3	91.9	127.8	157.3	143.7	168	44.1	117
32464_at	580.5	93.7	748.9	547.3	73	520.7	364.3	254.7	1152.6	438	139.1	677.1	412.6	580	227.5	95.6
32465_at	97	526.9	87.6	192.5	277.9	368.4	90.1	56.7	962.8	61.2	331.4	331.2	370.8	483.1	286.5	354.5
32466_at	124488.3	88452.4	147616.2	101318.8	85684.5	93738.1	90157.7	78920.1	123182.6	118561.1	118327.2	185355.5	117535.7	92929	84040.7	98845.3
32467_at	63.9	171	537.9	98.7	149.7	551.8	254.4	33.4	249.1	124.8	95.3	214.8	126.5	201.3	162.7	269.2
32468_f_at	1152	1206.9	918.8	1389.2	384.3	392.7	764.8	1072.4	2644.6	605.1	1236.3	1770.8	960.7	1449.6	1575	1639.3
32469_at	90.8	44.4	27.2	55.7	13.5	93.3	16.4	47.3	129.2	95.2	163.1	259.8	121.6	118.1	159.5	190.3
32470_at	15	14.3	27	17.3	10.9	23.8	33.1	29	66.5	13.4	42.4	26.8	71.3	21.7	37.6	47.8
32471_at	7.8	11.5	48.4	23.1	28.1	28.8	44.7	187.7	246.7	126.2	16.2	64.3	367.3	83.3	43.8	138.3
32472_at	117.9	192.7	93.5	145	76.1	446.3	142.6	462.2	110.8	336.4	393.3	319.5	197.7	228.4	287.8	155.8
32473_at	308.8	86.6	54.5	64.2	162.2	65.8	56.4	36.6	77.6	371.8	47.2	156	110.4	65.8	104.9	95
32474_at	882.3	1500.1	1081.6	1288.2	1043.2	1664.3	983.2	950.9	1915.4	1259.5	1069.7	1563.7	1265.2	1488.8	1147.5	1404.1
32475_at	404.8	55.9	351.4	92.5	213.7	297.7	206.7	31.4	616.2	280.6	354.7	170.7	324.1	69.3	26.9	388.3
32476_at	33.6	20	12.4	11.7	10.3	30.6	18.3	29.8	21.3	20.3	39.2	37.9	95.2	94.5	15.4	79.8
32477_at	343.6	156.1	172.6	185.2	276.3	425.5	123.8	232.4	177.8	190.3	322	100.7	272.6	253.2	168.3	220.2
32478_f_at	1200	1248.1	1794.1	1166	760.4	1613.9	1174.1	798.7	1517.2	1435.8	1304.1	1958.9	2283.1	1590.4	845.3	1259.2
32479_at	33	114.9	90.7	67.6	69.4	154.1	150.3	254.3	278.9	91.4	340.7	92.8	87.5	125.7	20	294.9
32480_at	179.3	108.2	131.1	116.3	93.3	341	115.6	277.3	223.8	145.6	93	128.2	165.3	171.8	141.3	125.9
32481_at	272.3	121.8	247.6	495.6	134.5	69.9	71.2	26.6	163.6	277.4	94.7	487.3	256.4	367.8	92.6	287.7
32482_at	250.1	243.3	478.5	655.3	129.2	767.1	774	660.1	320.7	153.7	1248.4	411.4	246.1	935.8	166.2	455.7
32483_at	263.9	644.8	81	151.3	214.3	125.1	201.9	69.9	922.1	354.7	119.3	166.3	149	761.2	289.6	378.6
32484_at	805.2	593.2	535.5	403.9	625.8	998.2	587.7	215.8	1077.5	678.1	768.5	1313.8	979.4	1059.3	447.5	813.3
32485_at	190294.3	124719.9	96486.9	75515.4	88212.6	176400	87390.9	83892.3	337191.9	119493.9	139221.1	115090.1	137624.5	158757.5	75181.5	145064.9
32486_at	1623.3	571.1	729.5	687.7	343.9	1473.7	492.8	829.9	1236.4	1020	501.8	1393.3	1049.6	1913.6	572.4	1027.5
32487_s_at	45578.6	27044.9	65529.2	53462.9	36428.6	25437.7	46869.7	38475.5	37200.9	41395.3	48566	41378.5	39222.4	23935.1	35116.5	37781.3
32488_at	12463.8	4487.2	267.5	492.4	204.8	78621.3	26519.9	648.7	2206.1	9422.2	3621.3	45110.7	33121.1	26617.7	3567.3	9390.9
32489_at	170	147.3	155.7	104.4	91.4	188.6	121	192	358.3	146	34.2	265.6	48.7	137.4	97.5	55
32490_at	545.2	387.5	272.1	317.3	275	436.1	197.1	330	222.4	222.1	499.6	658.5	227.4	540.3	359.9	247.5
32491_at	284.9	178.6	75	34	217.1	233.9	154.8	458.2	281.6	57.6	670.5	122.8	195.5	295	68.4	348.2
32492_g_at	585.1	568.6	417.5	697.4	466.2	777.6	344.7	496.7	1063.6	596.9	684.3	635.3	579.9	602.6	488.3	738
32493_at	385.7	110	236.8	414.2	268.2	117	64.4	58.9	112.8	243	378.1	142.1	159.4	84.1	262.9	380.2
32494_at	154.8	118.1	61.2	89.9	59.3	75.8	110.1	53	140.2	41	185.2	86	183.5	103.6	67.8	114.8
32495_at	495.7	663.6	235.3	241.1	700	526.1	956.6	396.2	2275.8	263.2	116.9	256.7	575.3	312.1	689.9	594
32496_at	283.2	211.8	392.4	140.6	188.6	231.1	45.9	161.1	79	289.1	412.1	98.3	268.3	110.3	347.2	367.7
32497_s_at	270.8	288.5	1120.2	194.8	607.4	1164.1	553.5	1130.6	444.6	504.7	311.4	476.7	1267.2	452	691.2	306.6
32498_at	2580.4	2288.7	2157	1977	1746.4	3481	2102.9	1791.5	2843.7	3099.6	3024.7	4103.1	3744.5	4747.7	1282.2	3688.3
32499_at	344.5	202.3	220.5	169.5	191.4	153.3	244.4	229.7	335.6	174.3	293.8	379.6	325.6	177.5	116.5	259
32500_at	96.8	109.8	79.5	13.5	25.7	234.7	75.4	200.5	38.8	57.8	261.6	27	202.3	44.8	118.2	306.1
32501_at	15.5	12.7	33.8	28.1	9.4	12.5	16.8	55.7	90.9	14.5	19.4	27.6	56.3	13.4	20.1	22.6
32981_at	142.6	60.6	82.6	64.5	60	141.5	82.4	65.8	75.1	65.2	88.4	99.3	104.6	129.4	76.5	103.5
32982_at	105.7	61.7	15.5	9.3	7.1	11.8	15.4	87.3	22.7	17.3	56.3	171.4	17.9	96.1	44.5	29.9
32983_at	215.4	179.9	174.7	762.9	518.9	332.7	107.4	93.1	792.2	557.1	326.3	170.9	331.1	739.4	168.6	260.4
32984_s_at	103.5	63.1	104.5	76	36.1	76.2	47.6	48.2	104.5	87.6	124.3	60.2	99.7	108.5	73.2	119.6
32985_at	66.6	14.7	64.8	11.2	32.9	141.9	12.7	10.7	139.9	25.4	20.7	80.3	96.2	133.4	148.9	124.5
32986_s_at	232.9	398.9	392.5	281	64.5	123.6	158.3	534.4	466.4	591.7	369.5	377.5	494	949.4	204.9	196.6
32987_at	124.7	270.3	283	90.1	134.8	572.1	154.9	207.9	346.7	303.3	105.5	409.2	297.4	139	229.1	224.7
32988_at	397.2	1194	2842.6	827.7	1502.3	305.5	800.1	1302.8	3407.1	300	742.5	1228.6	391	694.7	379.6	326.4
32989_at	82.1	54.6	68.1	48.4	57.5	56.5	54.7	41.5	95.4	94.7	124.3	130.3	109.7	90.3	75.1	92.8
32990_at	1653	934.5	658.8	881.4	393.7	1142.6	673.5	651.3	1838.7	620.5	1039.9	1295.7	1189.9	1256.3	802	1697.7
32991_f_at	491.5	320.2	337.6	739	497.7	1396.3	436.9	287	1443.4	409.1	1014.7	1375.9	1057.3	1441.5	150.8	1439.1
32992_at	49.7	23.2	13.1	120.9	41.7	14.9	23.4	199.6	59.6	141.4	52.4	48.4	37.1	16.8	24.8	97.8
32993_s_at	139.2	189.2	152.9	106.8	122.7	221.8	101.8	125.7	215.4	265.2	233.1	141.7	248.9	184.2	96.1	224.3
32994_at	533.1	212.6	208.9	236	152.7	96.5	256.4	332.1	84.5	511.4	210.6	437	378.4	198.4	320.7	432.8
32995_at	85.8	68.4	36.1	40.9	61.4	49.8	129.4	64.9	57.7	22.2	36.4	115.2	239.4	62.2	128.9	158.6
32996_g_at	765.6	1058.6	1416.5	1492.9	626.5	238.3	772.7	776.4	1497	216	1879.6	1859.4	780.9	1811.7	999.2	828.1
32997_at	150.3	30.7	114.6	123.6	38.2	78.4	57.5	157.6	120.3	31.8	154.4	164.4	57.3	56.2	37.3	91
32998_at	1205.7	783.5	790.5	397.1	646.4	1566.1	881.4	519.4	1393.9	617.4	600.9	1004.6	1491.6	1183.1	576.6	931.6
32999_at	179.3	61.8	141.1	34.1	119.7	68.1	222.1	212.7	124.9	224.3	54.2	41.6	292	304.1	182.7	195.5
33000_at	23.3	23.8	15.3	11.5	20.5	76.3	21.5	13.7	55.8	25.6	17.8	278.3	17.3	13.8	15.5	20.7
33001_s_at	624.4	386.7	195.8	434.8	339.2	586	399.4	311.5	409.1	322.3	599.1	425.5	159.6	571.7	79.7	117.6
33002_at	878	454.1	772.3	847.1	923.3	752.3	677.7	574.3	309.2	146.7	559.2	1113.6	300.7	1145.3	363.9	289.3
33003_at	316.6	67.5	63.1	54.4	310.4	497.1	79.2	27.4	40.8	39.9	73.3	38.3	115.2	529.5	63.9	71.3
33004_g_at	181	703.7	160.7	476.3	538.3	150.5	456.3	77.7	186.2	75.4	108.2	515.8	473.3	604.2	456.9	98
33005_at	186.4	262.6	42.4	26.1	50.3	280.8	149.8	92	472.2	148	471	75.3	225.3	561.7	146	126.8
33006_at	223.7	59.8	253.8	67.7	135.5	132.7	71.6	70.2	82.4	395.4	61.6	814.2	88.2	129.1	40.2	114.8
33007_at	432.3	280	416.1	90.4	76.8	60.4	255.9	504.3	565	257.8	294	262.5	216.6	298.1	162.8	171.1
33008_at	364.8	51.2	412.4	403.1	336.4	271.5	128.1	261.8	539.6	216.2	435.3	644.8	255.3	461.4	426.7	496.3
33009_at	488	43.3	229	88.7	121.1	313.7	30	97	317.6	22.9	42.5	178.2	60.6	50.4	24.4	90.1
33010_at	672	651.3	598.9	189.4	540.5	465.1	319.4	445.7	745.6	164.7	254.5	1190.9	395.3	517.2	103.1	943.4
33011_at	661.1	810.4	823.7	529.4	546.2	1358.2	867	493.9	532.4	717.3	791.6	1028.3	905.5	1083.7	572.3	1133.8
33012_at	65.2	51.3	46.5	19.4	21.5	43.4	39.6	33	140.8	30.7	50.6	92.1	63.6	66.8	42.4	106.5
33013_at	165.4	192.5	292.2	263.7	315.9	286.5	106.7	153.5	750	258	89.4	142.2	332.7	45.9	267.3	344.1
33014_at	310.7	397.4	148.8	135.6	465	464	293.6	57	682.1	177.7	549.2	382.5	411.9	556.2	62.2	151.6
33015_at	61.7	144.5	74	172.5	30.4	47.1	152.1	180	420.2	52.3	22.1	100.5	220.9	351.1	79.1	98.2
33016_at	2026.2	1633.5	2018.9	2976.5	1862.3	4284.5	1758.6	1570.9	3933.2	1981.1	2873.2	3484.1	2169.5	2934.3	2060	2445.9
33017_at	467.5	169	134.4	208.8	164.4	260.2	146.7	210.1	471.9	256.9	135.9	399.8	217.5	127.4	209	276.5
33018_at	88.9	128.9	133.8	23.8	30	237.7	133.7	24	104.6	26.9	40.5	12.6	206.8	31.6	44	246.6
33019_at	415.5	283.5	427.1	332.7	460.8	52.3	269.2	393.7	419.5	322.5	251.3	302.2	263.4	479.9	94.9	143.7
33020_at	679.5	259.3	607.4	105.3	114.7	444.8	126.1	414	293.5	230.5	241.8	365.6	703.6	1015.2	132.1	620.3
33021_at	245.5	153.8	59.5	247.1	177.5	268.8	191.5	222.7	782.1	289.7	68.9	275.2	69.9	50.7	123.9	478.6
33022_at	91.7	327.9	117.1	99.5	262	111.4	126.4	62.5	132.1	168.2	144.1	78.8	88.3	72.6	160.8	128
33023_at	42.2	41.4	67	17.1	27.4	30.7	188.5	25.1	33.2	63.9	59.3	128.4	56.4	60.7	282.6	110.7
33024_at	711.6	432.3	343.4	303.9	218.8	94.6	167.3	319.8	600.3	518.1	653	671.7	471.3	619.2	408.7	989.8
33025_at	105	140.9	85.7	88.3	98.1	147.6	69.6	70.8	109.4	118	203.8	276.4	104.1	122.2	118.9	186.5
33026_at	44.6	17.3	13.3	21.6	8.1	16.5	27	18.6	162.8	29.5	25.3	22.1	33.4	40.6	21.9	77.9
33027_at	1145.1	2299.9	1300.7	1144	1870.2	2323.6	1383.7	1380.5	2438.5	2277.7	2181.1	3015.4	1635.6	2385.8	1896.5	1941.7
33028_at	912.1	138.5	663.2	137.8	70.1	354.8	74.1	605.9	221.4	134.3	109.9	193	652.3	283.3	93.1	188.4
33029_at	106.9	775.4	579.7	405.9	535.2	486.2	270.3	342.2	559.2	403.3	341.9	308.5	124.9	843	659	530.3
33030_at	516.1	578	971	550	347.6	686.5	416.9	374.1	190	680.8	1137.8	896.7	1112	905.8	322.3	264.2
33031_at	444.5	722.8	306.7	212.5	319.9	547.5	182.2	130.7	621.9	215.1	318.2	502	59.9	91.5	198.5	355.3
33032_r_at	162.8	53.1	7.6	51.9	65.5	39.8	13.6	24.3	130.2	60.2	37.2	50.9	118.4	57.7	38.5	52.5
33033_at	682	491.5	64.5	92.3	92.6	478.5	242.3	274	208.7	601.8	326.9	947.2	115	68.3	49.7	343.7
33034_at	1787.6	1290.3	1276.1	1445.2	1762.4	1961.7	2057	1071.6	1170.5	1699	2490.1	1678.4	1550.7	1748.8	1437.3	1776.9
33035_at	919.4	284.9	671.5	335.4	216.3	1588.9	361.6	317.8	94.6	449.1	607	1071.7	1319.7	774.2	153.3	831.5
33036_at	13.5	33.8	5.9	15.6	8.2	33.4	24.1	3.8	167.8	30.7	34.8	18.4	98.3	27.8	26.9	148.3
33037_at	514.2	740.7	789.5	943.6	745.9	1132.3	252	352	573.6	720.4	815.7	1128.4	904.3	986.8	577.1	1419
33038_at	78.5	171.9	27.4	74.6	168.8	104.3	94.1	44.6	187.1	30.7	72.8	74.2	405.6	113.8	68.6	325
33039_at	52.5	11.7	136.7	34.3	13.5	80.1	11.7	6.3	178.2	13.1	28	27.3	71.8	68.5	8.4	88.2
33040_at	36.3	86.9	206.1	35	103.9	44.7	28.8	153.5	63.8	61.5	128.6	72	59.9	30.3	17.3	72.5
33041_at	387.8	85.5	325.1	50.7	146.9	379.9	263	196.6	701.1	158.1	280	239.3	313.2	533.5	149.1	360.7
33042_r_at	199.3	74.8	105.4	157.1	124.4	452.6	147.1	89.7	210.6	394.1	252.9	409.1	303.7	190.1	207.5	199.1
33043_at	104.2	87.3	92.4	73.4	117.1	74.2	76	65.7	262.9	86	111.9	123.2	132.3	141	76.6	116
33044_f_at	192.7	113	184.4	126.8	129.5	74.7	170.4	64.4	365.8	168.7	32.7	110.6	72.5	55	55	285
33045_r_at	215.7	192.9	175.1	205.8	206.4	303.8	176.4	141	391.8	274.9	207.5	339.4	186.5	427.6	132.5	272.5
33046_f_at	147.9	64.7	26	59.1	42.3	103.5	65.3	49	116.3	84.4	59.9	91.4	100.9	96.5	61.6	157.3
33047_at	48.2	167	278.2	319	315.8	208.4	179.7	172.2	55.4	87.4	173.5	416.6	268.5	152.6	239.8	235.4
33048_at	223.4	165.2	216.9	123.8	101.3	361	79.3	147.8	706	172.4	191.1	223.4	248.8	268.9	171.8	309.1
33049_at	325	126.8	55	13.7	110.5	39.2	20.7	28.4	61	40.8	46.6	22.4	26.8	31.9	28.3	100.6
33050_at	171.4	84	146.9	45.6	35.1	245.5	27.3	23.6	127.6	109.9	50	239.5	55.4	41.5	31.7	68.5
33051_at	123.1	137.5	130.9	4.6	97.6	34	127.5	19	398.1	7	18.6	13.2	152	249.3	171	47
33052_at	92.1	66.5	55.4	29	48.8	95.5	72	26.6	78.3	39.9	35.5	83.5	66.1	33.7	46.7	83.2
33053_at	60.3	80.3	128.4	97.6	103.6	205.8	38.9	157.6	26.6	15.1	39.9	139.2	83.4	72.6	75.9	45
33054_at	280.6	77.8	93	98.2	315	292.3	62.8	130.2	198.9	131.2	110.9	98.3	227.6	197.1	49.4	198.5
33055_at	58.1	68.5	172	30.3	27	190.7	121.5	28.4	71	48.8	209.7	84.3	76.6	49.7	98.9	72.9
33056_at	69.8	240.3	151.9	235.3	272.8	58.1	212.9	12.4	831	28.4	87.9	351.6	135	267.6	17.3	68.8
33057_g_at	246.6	83.3	156.9	275.7	70.6	79.1	66.4	51	47.3	145.5	35.8	126.9	219.4	252.3	43.2	212.1
33058_at	128.4	162.7	237.6	216.6	138.8	135.5	109	87.5	417.2	101.9	317.8	261.6	293.6	230	137.7	257.2
33059_at	46.7	16.6	23.1	21	126.2	186.4	177.8	27.8	33.4	166.1	160.3	305	66.8	130.9	117.7	67.8
33060_g_at	50.4	25.2	35.4	28.9	108.4	34.6	97.9	31.7	66.1	90	78.5	70.4	87.5	137.7	42.9	77.5
33061_at	458.7	74.3	167.1	337.8	123.5	123.9	268.2	202	171	65.4	70.6	132.8	531.2	105	278.6	144.3
33062_at	129	184.9	219.3	199.3	304.1	631.1	315.3	138.1	605	542.2	276	230.5	181.3	511.6	55.3	127
33063_at	326.6	75.8	135.8	20.7	178.6	276.3	68.3	30.9	807.7	73.8	120.5	250.8	76.8	31.7	138.9	431.7
33064_at	7009.7	2225.1	3863.7	12454.7	9126.8	1391.7	9626.1	6997.4	5000.5	4927.7	5415.1	8902.2	6004.3	8620.7	10769	4975.7
33065_at	97	73.8	101.1	349.9	59	131.9	81.5	79.5	76.4	80	61.9	198	106.1	72.6	85.4	135.9
33066_at	346.7	339	295.3	121.7	37.7	152.7	67.4	252.9	337.8	401.7	90.6	468.3	301.3	162.2	296.9	86.8
33067_at	132.1	579.3	525.5	72.2	62.1	595.7	198.5	35.7	193.5	94.5	482	268.3	152.7	118	67.6	590.2
33068_f_at	224.2	360.4	376.4	107.2	181.5	156.5	274.3	445.7	639.2	260.1	303.9	604.7	436.9	464.6	298.7	523
33069_f_at	704	156.9	385.8	643.1	235.5	727.1	457.5	592.3	1977.1	825.4	676.5	842.4	841	924	358.2	396.6
33070_at	204	226.3	153.2	158.6	111.4	236.3	64.7	737.6	217.3	97.2	166.6	402.8	270.1	146.5	158.3	166.9
33071_at	729.2	629.1	549	733.1	232.4	635.6	369.1	648.9	2269.6	488.8	481.6	616.4	969.2	494.6	635	802.5
33072_at	214.1	524.6	506.7	622.3	541.4	425.2	466.8	248.3	920.6	619.9	556.7	902.7	828	1430.5	392.6	808.1
33073_at	215.9	97.3	46.8	150.2	18.2	49.7	157.2	14.6	210.2	161.3	116.2	276.5	369.4	241.3	192	161.7
33074_g_at	15	245.1	28.2	11.7	53.7	284.8	52.9	186	53.5	16	42.2	123.2	172.3	184.3	116.1	66.5
33075_at	117.2	276.2	63.9	24.7	60.3	35.6	235	94	148.8	159.4	182.7	238.2	117.4	224.8	71.9	30.7
33076_at	16.4	107.8	140.7	63.6	147.6	242.3	64.6	285.1	571.2	104.2	114.1	220.2	238.8	141.7	20.8	46.1
33077_at	202.6	177.8	152.9	451.4	260.6	438.5	77.7	122.3	795.9	292.6	157.2	575.8	40.9	217.2	185.2	238.8
33078_at	358	109.8	100.7	82.6	122.2	223.7	144.7	65.9	227.6	102.9	130.2	93.6	177.3	165.1	107.3	218.2
33079_at	48.2	60.4	59.5	45.4	236.2	82.6	34.8	132.1	56.2	60.8	49.4	100.7	80.3	51.2	90.3	78.8
33080_s_at	1476.8	1237.4	1094.5	1719.1	1776.1	2742.2	1441.4	1077.2	3842.6	2109.8	2629.6	3333	2970.5	2359.9	1161.3	2777.6
33081_at	134.3	81.7	104.5	33.8	37	565.3	74.5	91.5	84.4	105.5	210.1	83.5	312.7	128.4	38.7	282.7
33082_at	1544.6	1152.5	225.3	663.5	792.8	1163.3	546.4	347.9	491.1	530.7	925.9	710.5	689.4	1160.7	453.5	391.4
33083_at	58.7	29.4	19.7	33.1	36.3	114	31.4	49.3	105.2	58.8	34.5	91.1	29.8	83.9	42.5	171.4
33084_at	95.7	73	248.6	124.5	39.9	148.8	82.2	330.6	206.8	84.1	198.9	181.8	136.5	131.3	114.4	119.4
33085_at	939.1	844.2	1323.8	757.1	649.7	1386.8	725.7	582.9	1669.3	934	1033.7	2244.3	1175.6	1586.9	838.7	1407
33086_at	357.7	357.9	76.2	92.8	88.7	319.2	156.6	90.5	1180.3	222.7	403.7	159.9	307	1065.5	79.2	265.7
33087_s_at	211	60	89	60	20.2	55.8	73.1	42.2	523.3	52.5	387.9	129.2	169.9	141.4	63.3	80.6
33088_at	40.7	51.2	32.6	26.4	22.9	25.2	23.7	21.7	18.7	16.8	68.8	51.9	51.3	52.5	30.3	36.9
33089_s_at	281.5	126.1	292.2	191.2	499.6	614.4	607.3	667.8	215.6	227.5	1278.7	1057.1	1029.1	313.1	309.1	404.5
33090_at	447.7	1810.6	479.8	847.7	1167.3	4349.7	700.7	1305.8	3207.8	384.9	1695.4	2186	502.5	1939	1737.3	1395.6
33091_at	724.2	842.5	1115.7	670.6	514.6	1144.6	785.5	410.1	1015.8	858.1	693.3	1492.5	1256.4	1323	490.8	831.7
33092_at	255.3	449.8	161.7	184.1	190	316.5	325.8	208.3	47.3	152.5	296.8	374	390.6	213.8	24.4	560.2
33093_at	56.4	22.9	33.2	35.8	18.5	66.1	95.2	23.5	41.6	24	36.9	47.5	40.8	94.2	46.1	64.3
33094_s_at	606.3	279.8	326.8	570.3	173.3	697.3	200.2	273.1	991.3	122.2	333.6	323.2	132.4	551.9	243	499.7
33095_i_at	21.4	14	22.3	21.7	14.8	21.2	16.2	8.7	19.3	18.7	38.7	74.3	26.6	41.9	12.7	41.4
33096_r_at	742.8	220.8	986.1	775.7	678.1	1056	606.8	583.1	717.1	948.7	421.1	1420.4	996.3	506.8	781	346.7
33097_at	164.4	163.4	137.3	61.8	42.3	141.3	82.5	36.5	186.4	89.5	138.5	167.1	207	278.3	81.8	197.6
33098_at	201.9	81.4	243.5	235.2	83.2	257.7	129.7	220.2	653.8	262.9	126.2	257.1	272.4	454.5	196.1	222.9
33099_at	95.4	112.4	440.8	318	257.9	48	285.7	170.8	259.4	354.4	235	651.4	133.2	573.6	433.6	165.6
33100_at	45.8	88.9	49.4	27.4	34.7	65.3	164.7	142.1	279.4	31.4	110.6	338.4	94.1	28.3	193.1	68.5
33578_at	269.6	297.8	123.9	261.2	76.9	659	73.7	94.2	755.6	480	222.1	72.3	143.9	412.9	286.4	422.2
33579_i_at	539.2	188.7	234.6	709.7	210.3	294.1	181	150.8	1426.6	328.9	272.8	500.7	302	434.5	438.5	565
33580_r_at	817.2	1141.3	714.3	542.5	1808.4	559.2	651	510.3	670.3	777.7	1937.8	562.8	725.8	3400.9	659.6	825.3
33581_at	1472.9	889.8	1738	1007.7	1025.2	2289.3	935.3	1236.5	1847.3	879.4	611.4	2468.7	1156.8	1556	1100.5	2047.9
33582_s_at	319	353.6	141.3	179.9	229.1	391.4	366.2	67.5	125.7	284.9	55	98.3	341	257.2	87.9	182.4
33583_r_at	1077.7	1541	915.3	1284.8	1054.1	1003.4	1022.6	879.8	521.5	2027.6	1057.2	1266.7	841.5	1266.3	1016.3	765.8
33584_at	160.4	217.7	249.7	111.4	104.5	13.8	146.9	41.9	41.8	274.2	74.3	152.8	329.2	169.4	126.1	292.9
33585_at	63.2	32.3	16.6	47.1	11.6	24.3	11.5	10.8	7.8	34.1	39.7	19.6	30.3	5.4	7.1	124.2
33586_at	433.2	594.6	216.7	460.6	394.1	456.9	592.7	152	1306.4	472.6	299.8	708.5	561.9	440.3	411.8	400.8
33587_f_at	376.4	478.2	1472.2	266.9	1181.8	1146.6	531.3	59.5	141.1	179.1	420.5	2079.1	311.5	456.2	235.6	644.4
33588_at	49.8	335	260.7	43.8	180.7	58.9	211.4	38.2	239.8	58.4	109.6	221.7	51.2	173.6	127.6	78.4
33589_at	206.3	225.3	314.8	271.9	309.7	1524.1	475.3	181.6	1702.1	451.4	221.8	1110.7	369.1	285.1	214.6	166.7
33590_at	22.9	29.1	10.1	27.1	41.1	17.4	60.2	12.5	72.7	184	50.9	33.5	33	32.2	19.7	262.2
33591_at	61.3	74.5	41.5	213.6	56.6	100.8	34.7	284.8	64	416.8	44.2	96.7	99.2	21.7	158.2	111.4
33592_at	68	64.3	78.4	70.7	46.5	92.8	51.7	38.2	87.5	55.3	68.8	256.5	74.2	101.3	89	128.1
33593_at	66.5	253.5	39.8	67.6	145.1	158.5	154.1	11.3	64.4	142.8	178.6	361.3	456.9	35.2	135.4	232.3
33594_at	1098.3	569.9	520.6	235.6	527.8	779.1	524	759.5	678.6	830.1	644.5	1256.9	1324.7	1284	537.6	623.9
33595_r_at	60.7	4.5	157.9	83.3	46.5	90.2	217.7	39.8	710.9	133.8	36.7	134.3	129.4	370	131.6	148.2
33596_at	27.5	38.7	114.6	49	120.4	86.9	14.4	6.2	17.1	19.5	34	43.8	33.3	33.2	21.8	38.3
33597_at	352.6	461.5	265.8	309	198.5	17.3	255.2	296.8	212.2	352	190.6	639.9	747.6	478.2	82.7	192.2
33598_r_at	119.2	73.6	79	73.2	28.1	29.4	17.7	119.3	339.8	87.5	183.8	125.8	48.1	32.7	20	136.6
33599_at	210.9	47.6	181.3	28.8	206.9	35	22.2	134.8	44.8	125.6	50.5	188.1	143.3	32.3	166.5	92.9
33600_at	187.7	157.2	81.9	100.7	45.2	83.1	82.8	63.6	95.5	47.9	175.9	124.9	75.7	120.8	54.6	230.6
33601_at	559.7	297.3	302.8	277.7	297.2	437.4	264.7	184.4	613.8	235.6	298.9	650.3	506.2	485.4	232	519.4
33602_at	1322.7	264.3	717.2	411.5	588.7	1425.4	280.8	672.6	934.9	1629.1	993.3	1335	2618	1658.1	644.7	893.5
33603_at	408.3	131.9	107.1	138.2	382.4	354.5	104.9	255.3	125.1	101.7	312.7	501.1	164.7	198	85.1	146.6
33604_at	66.7	54.1	61.9	49.9	101.1	50.3	60.3	39.6	99.9	65.6	110.8	92.1	98.5	91.5	79.5	148.6
33605_at	94.1	113	98.9	32.1	256.5	69.3	58.6	88.6	60.5	73.5	108.8	143	121.9	128.1	46.2	124.2
33606_g_at	69.7	58.5	78.4	38.7	70.9	84.6	93.5	96.5	858.9	428.6	69	225.4	73.9	111.5	125.1	196.1
33607_at	610.2	343.1	427.6	444.9	336.8	357.6	390.1	133.2	525.9	389.9	427.5	675.4	686.7	293.3	324.2	293.6
33608_at	77.1	115.3	118.6	283.7	93.8	327.3	85.9	62.3	328.2	284.4	327.2	134.1	357.3	488.5	212.7	89.1
33609_at	205	120.3	365.8	115.4	81.1	156.8	121.8	348.1	298.4	266.2	237.3	133.5	225.7	129.5	113.6	203
33610_at	92.4	52.7	52.6	167.7	38.7	61	56.1	63.8	540.2	243.1	104.7	87.2	29.4	73	162.1	65.8
33611_g_at	30.2	163.8	177.5	84	35.7	57.7	131	26.6	69.5	65.1	259.7	153.4	77.9	45.5	113.8	242.7
33612_at	186.1	59	109.4	84.9	7.9	201.4	77.1	192.5	36.7	24.4	13.6	184.3	189.2	77.7	82.7	76.5
33613_at	437.8	800.5	1510.2	416.3	2454.4	483.3	482.7	389.6	401.8	658	730.1	841.2	970.7	767.2	100.9	485.5
33614_at	43683	33212.5	67109.8	49237.9	38303.5	12793.5	25609.6	28660.2	15080.8	42784.5	51580	41598.1	41957.6	26630.6	21186.4	32831.3
33615_at	20.4	40.4	59.3	32.4	43.1	31.8	26.3	245.9	443.2	263.3	441.7	54.5	43.7	64.2	34.1	246
33616_at	309.4	41	108.1	104.3	206.3	47	279	146.7	103.6	44.2	40.4	62.1	42	48.5	245.5	79.5
33617_s_at	88.6	98.5	96.6	95.8	74.3	105.9	78	36.6	198.3	128	124.8	138	197.6	137.7	76.2	138.6
33618_at	508.5	177.8	119	306.1	365.7	270.3	796	842.1	885.1	561.5	120.9	187.8	371.3	347.3	78.3	208.9
33619_at	50761.5	36357.5	68194.5	35534.3	43282.3	30006.3	39811.9	39439.2	34960.7	49048.7	50007.1	45856.4	54890	34169.6	31116	37850.7
33620_at	227	160.1	91.7	280.6	123	334.3	546.3	116.7	262	100.6	197.7	139.1	235.4	113.4	147.5	206.9
33621_at	165.1	104.1	378.9	120.2	117.1	302	42.1	57.7	725.4	179.5	203.9	119.7	183.1	188.9	67.1	330.8
33622_at	450.7	1147.4	1437.9	1181.1	930.7	483.5	719.9	1028.8	2253.8	703	399.5	1625.9	285.4	1265.8	870.4	239.4
33623_g_at	271.4	276.6	528.4	585.3	874.5	544	685.7	244.8	470.7	103.7	343.9	352.8	96.6	466	490.7	133
33624_at	106.3	46.8	46.4	53.5	58.5	36.9	51.7	199.5	100.7	50.1	43.9	86.9	45	71.4	37.2	68.6
33625_g_at	446.8	555.2	131.7	83.5	51.7	91.6	74.2	47.6	828.7	107.6	391.9	112.5	115.8	133.3	141.8	102.3
33626_at	208.8	190.6	222.8	67.1	18.4	208.8	127.2	18.9	379.8	265.3	688.5	234.4	172.4	307.5	96.3	52.3
33627_at	730.3	527	512.9	498.5	777.8	1229.8	893.6	219.8	544.5	1487.8	996	1504.2	1191.7	677.6	817	627
33628_g_at	93.4	78.1	76	45.4	76.5	140	68.8	52.1	147.2	91.3	84.7	142	103.3	117.3	32.9	183.9
33629_at	257.3	183.8	152.3	1112	163.2	166	137.8	110	162	162	207.7	167	230.3	664.2	131.8	745.7
33630_s_at	143.9	103.5	112.2	104.3	63	126.8	237.7	90.6	170.9	111.3	159.3	176.1	241.6	171.5	93.9	152.7
33631_at	1670.5	1326.4	800.4	1463.7	1103.6	454.1	723.4	1760.6	1728.7	957.7	1130.4	773.9	1099.6	949.2	883.7	903.1
33632_g_at	3071.4	3976.5	1750.7	2729.3	1489	2814.5	1736.3	2123.5	3282.4	4233.3	4389.9	1733.2	3087.5	2535.6	2214	3105.3
33633_at	397.8	1128.2	397.5	712	952.5	614.6	715.8	212.7	1200.8	274.6	355.9	337	455.8	384	339.8	155.9
33634_at	366.6	349.6	659.9	232.3	262.9	779	377.9	29.8	640.1	189.8	107.9	418.6	322	392.2	233.7	137.6
33635_at	538	65.6	410.3	258.6	277.5	374.1	254.9	245.9	554.2	163.9	342.5	409.3	249.8	412.7	151.5	437.1
33636_at	285.7	156.1	156	114.5	81.2	354.4	124.1	151.4	150.4	233.4	144.7	196.2	418.9	165.7	66.9	237.8
33637_g_at	1175.4	937.2	747.4	818.4	801.8	823.5	999.2	362.6	1358	989.1	1124	1172.1	1432.8	1077.4	839.6	1242.2
33638_at	185.6	166.5	114	164.8	138.1	215.7	120.6	62.2	226.3	197.1	312.8	244.3	171.1	152.7	199.4	309.1
33639_g_at	204.4	172	57.8	84.2	54.1	96.4	42	269.7	181.2	74	111.7	94.6	113.2	171	194.9	124
33640_at	1479.1	1418.4	851.9	928.9	963.4	2203	1017.8	663.8	1027.4	1378.3	1232.3	1802.1	1442.6	1567.7	1105.7	1470.4
33641_g_at	146.6	61.3	103.1	70.9	175.8	421.2	26.6	72.6	112.3	417.9	289.6	110.5	228.6	368.9	269.7	128.5
33642_s_at	1441.9	2197.2	753.1	1039.5	3192.7	1137.8	792	2544.4	358.7	704.8	813.2	782.5	275.8	2246.3	976	1331.6
33643_at	68.8	349.1	124.6	98.8	149.3	173.7	95.6	39	237.2	137.5	277.3	332.8	450	183.1	77.8	107.5
33644_at	330.3	131	29.2	21.9	39.1	185.9	322.9	72.1	260.6	136.7	284.9	49.4	288.3	237.8	91.3	244.9
33645_at	132.6	128.1	423.7	100.3	118.9	77.6	574.9	97	178.4	487.1	131.5	825.7	156.1	360.1	83	131.2
33646_g_at	671.3	63.8	238.7	46.4	49.4	65.9	132	77	160.1	346.7	438.6	369.3	380.2	432.7	299	158.7
33647_s_at	3930.8	5216.3	2940.4	1917	1485.9	3646.9	2144.9	1895.9	2068.6	2205.2	3425.3	2555.1	3645.3	3595.6	1542	3442.8
33648_at	938	1254.1	1184.2	526.3	548	1828.8	704.7	713.7	1350.3	1177.2	1109.9	2275.2	929.8	1618.6	743.7	1006.9
33649_at	21.9	47.6	32.4	11.1	18.9	64.7	22.9	6.3	49.3	35.7	38.3	28.9	26.9	25.1	13.4	30.1
33650_at	208.9	430.5	1120.4	385.3	1261.6	661.8	548.3	335.8	666.2	210.6	245.9	134	482.5	343.2	366.9	388.1
33651_at	1506.8	1083.7	1504.4	922.4	1208.9	1895.4	860.5	538.9	1322.4	1203.4	1339	2160.5	2753.8	760.4	1633.5	481.5
33652_at	390.6	141.2	187.9	292.8	177.1	311.3	274.4	181	648.9	259.9	312.7	92.5	118.6	477.9	280.7	68.9
33653_at	258.7	136.2	115.6	248	100.2	255	229.7	38.2	62.2	151.4	26.4	202.4	210	31.7	201.5	341.5
33654_at	71.3	330.1	233.7	45.8	32.8	99.6	43.9	46.3	58.7	89.9	373.8	90.1	229.5	83.5	289.1	278.9
33655_f_at	468.9	428	371.6	179.3	70.1	241.4	237.4	141.9	721.6	112.5	262	243.1	596.1	186.6	339.3	534.3
33656_at	54136.4	48604.8	70438.3	51517.1	47426.4	36336.3	43894.2	40837.2	59911.1	78079.6	57739.9	58008.9	63378.7	40991.4	33491	59486.8
33657_at	40961.3	33435.9	72278.3	41865.2	37345.8	36345.1	50566	49485.8	38462.5	63445.4	61988.2	63818.7	62274	34014.8	36833.2	37634.5
33658_at	134.1	18.6	217.8	16.8	219.8	176	28.6	31.6	12.2	15	37.9	185.9	414.6	109.5	32.5	110.2
33659_at	18337.3	25844.7	10726.7	17291.3	12463.4	20049.1	15599.1	9374.8	10757.5	15639.4	17695.3	15786.6	14684.8	17737.1	15439.5	13721.3
33660_at	34357.6	25036.8	41930.3	32679.3	30848.2	25753.6	33636.8	32161.6	26780.6	42353.5	37968.7	33415.3	40209.8	24951	29019.7	30036.2
33661_at	332.8	332.1	672.1	537.5	568	424.2	417.5	353.5	557.1	282	167.1	520.7	324	403.8	223.4	271.8
33662_at	117.5	165	97	145.1	81.5	100.8	30.3	183.1	427.3	26.6	56.6	274.4	124.4	190.7	35.4	78.7
33663_at	78.2	174.1	27.3	61.4	90.6	22.8	86.3	33.2	75	59.9	57.2	79.7	40.4	59.5	28.4	92.8
33664_g_at	21.7	28.6	65.4	22.2	7.4	50.8	24.2	10.6	19.1	8.7	40.3	16.6	41	30.1	16.9	111.4
33665_s_at	287.1	44.3	61.2	60.2	16.6	92.6	137.7	95.3	104	42.9	48	65.3	123.4	45.5	18.4	93.1
33666_at	4033.1	3180.5	6284.8	6537.3	5117.7	4006.6	4947.4	5631.7	3457.1	6526.5	5916.2	5814.3	5889.1	3159.3	4346	4790.2
33667_at	20811.2	42137	36154.2	24661.1	22534.1	28448	26395.2	24145.5	22509.7	26506.7	31452.1	33298.1	32432	15080.6	22648.3	24784.7
33668_at	27438.7	22136.8	54464.2	35874.9	31616.4	15275.6	35276.9	25541.7	19922.4	32572.8	31482.5	39941.3	28243.4	17231.1	22001.3	30969
33669_at	51.8	21.2	23.3	12	11.2	27.6	136	12.6	68.7	66.4	12.2	73.3	105.3	309.7	15.2	35.5
33670_at	1279.6	2067.3	1707.3	1471.2	777.4	1753	983.3	1363.4	1030.6	1483.9	1759.4	2144.7	2192.2	2419.8	1409.9	1953.6
33671_f_at	72.9	168.9	73.3	161.8	26.2	36.1	60.7	73.3	735.8	53.9	45.4	163.5	471.6	136.8	32.6	76.6
33672_f_at	132.1	265.1	136.4	194.1	139.6	17.9	49.4	144.7	704.4	364.8	140.2	64.5	68.5	222.4	245.5	356.3
33673_r_at	188.7	51.1	161.2	25.2	174.1	204.3	130.1	154	55	23.5	34.6	202.6	19.8	74.6	51.5	20.2
33674_at	80547.1	53412.6	92914.9	64443.3	62944.1	48674.6	59716.5	50013.6	48453.2	65455.7	70949	84201.8	66621	43360.4	40173.1	79732
33675_at	540.9	204.8	395.6	173	219.4	559.1	498.3	316.1	696.4	52.5	250.8	362.9	68.2	525.5	425.9	212.9
33676_at	64869.9	43515.2	84363.7	62118.1	48629.9	55286.8	72412.8	56305.2	44116.3	70524.6	66824.9	85220.3	73549.4	54773.8	56709.3	64763.2
33677_at	48882.3	39654.5	74469.8	45583.2	49116.9	31433.9	46698.5	49213.8	47746.1	67829.8	64828.2	57916.2	70271.8	38697.1	38320.8	53581.9
33678_i_at	12651.1	14000.4	5429	12486.8	8014.4	7591.9	10718.8	12134.5	9499.9	3642.2	5955.4	5073.4	4263.2	10355	11790.4	4129.5
33679_f_at	10572.9	9742	6177.6	11810.2	6239.5	6825.4	7739.5	8653.7	9374.7	4947.5	7292.5	6925.3	5669.4	9743.3	9393.7	7145.8
33680_f_at	58	90.8	228.9	43.7	135.3	195.9	182.3	131.1	452.3	42	209.8	177.2	115.3	161.7	121	313.9
33681_at	55.9	40.2	159.8	36.6	34.4	388.3	124.1	178.2	204.9	85.9	134.5	28.1	171.3	552.2	44.3	116.6
33682_at	103.6	35.4	206.9	120.2	109.2	289.3	205.3	144	798.7	183.8	213.8	290.3	123.2	565	315.9	211.7
33683_at	2065	2270.2	4084.6	3201.9	3741.6	3058.8	4131.5	1760.9	3229	2159.7	1639.2	2910.5	2501.7	1656.1	3044.5	2371.4
33684_at	214.8	602.8	180.9	504.7	709.1	739	112.3	467.5	2495.1	408.2	621.7	1225.8	866.4	1258	395.6	943.9
33685_at	1453.7	1276.8	1842.1	1816.7	1304.1	691.9	1487.3	538	2754.2	903.6	879.1	3606.6	974.4	2930	1065.8	1783
33686_at	389	297.8	375.7	119	159	268	305.4	84.2	144.2	161.5	392.1	361.6	601.4	120.7	119	379.2
33687_at	182.4	402.8	247.2	1345.2	1117	366.6	610.2	485	461	331.9	182.6	574.6	398.8	768.5	544	548.9
33688_at	94	38.4	123.2	54.4	41.4	61.8	33.4	85.4	126.2	103.1	253.3	167.8	108.3	123.1	58.5	78.3
33689_s_at	2920.6	2023	5848.1	2615.7	4901.2	1140.5	3690.8	2712	2039.9	3143.4	2895.6	2450.2	3402.2	2320.2	2374.2	2377.2
33690_at	1223.5	1024	1104.3	1377.5	767.3	1963.2	863.2	957.7	1905.9	1125	884.7	1905.9	1632	927.5	1578.1	1141.6
33691_at	55.4	68.8	35	28.1	21.1	52.2	51	14.3	74.7	16.7	47.8	52.1	83.9	72.4	29	46.3
33692_at	153.9	119.9	100.9	86.8	76.5	110.2	92.7	96.4	207.4	186.8	226.2	130.6	196.6	281.5	107	185.7
33693_at	334.6	36.1	66.7	205	58	48	55.6	224.2	60.6	81.5	70.5	57.3	82.2	50.7	201	56.2
33694_at	852.2	590.2	540.7	648.9	492.2	646.9	422.5	346	675.3	627.9	382.3	823.7	509	363.1	198.5	1058.8
33695_at	803.6	408.6	908	568.3	422.4	632.2	577.9	289	798.2	786.6	541.9	406.7	860.9	948.2	694.5	132.8
33696_at	109.4	235.1	247.8	190.1	72.9	229.5	158.4	152.6	157.5	59	82	106.1	174	164.5	309	157.1
33697_at	610.9	99	302	547.9	513.7	345	426.6	563.8	195.1	550.8	852.4	800.2	810.4	591.7	92.9	646.7
34057_at	176.9	256.2	312.9	294.7	152	364.9	243.8	182.4	397.8	129.1	246.4	503.2	247	70.8	271.3	326.1
34058_at	290.2	70.2	294.4	221.8	117.6	71.4	204.6	251.5	241.6	363.4	52.3	486.2	116.5	252.5	36.5	141.2
34059_at	368.4	171.9	207.1	253.7	34.7	276.7	125.9	40.1	389.7	30	138.7	42.2	153.5	115	232	120.8
34060_g_at	1108.5	750.2	1355.4	2106	1248.8	1308.6	1030.8	691.1	2517.1	1442.5	1104.9	1724.3	840.1	891.6	1149.5	1095
34061_at	97	68.1	115.7	69.7	42.9	69.3	51.9	52.7	93.6	47.9	70.1	86.5	58.2	445.4	42.9	52.7
34062_at	199.7	338.6	283.2	179.4	323.4	130.7	140	202.4	106.7	388	140.4	578.2	150.8	116	499	358.4
34063_at	395.4	350	324.6	503.6	364.1	548	340.2	225.1	666.2	242.7	361.3	231.7	145.6	326.5	38.6	437.5
34064_s_at	340.4	360.8	368.1	264.1	192.8	355.1	223.4	286	602.3	280.2	458	570.2	418.9	827.7	259.8	372.3
34065_at	72.2	70.5	78.2	30.9	36.5	60.8	13.5	25.6	76	30.5	56.8	78.5	133	48	36.2	50.5
34066_at	3590.9	2191.9	2865.6	3098.5	2322.9	2241.4	2240	1909.6	4487.7	3251.1	3805.9	4442.1	4203.1	4299.5	2479.9	3425.4
34067_at	1711.1	3025.3	1448.9	1239	2058.8	2497.7	1780.8	876.3	4645.6	1648.7	1609.2	1279.9	2781.8	2650.7	1802.6	2181.8
34068_f_at	252.4	332.1	210	160.8	41.2	156.9	178.8	177.5	349.1	240.8	261.1	105.3	536.5	206.6	138.6	236.7
34069_s_at	737.4	912	755.8	857.8	795.2	518.9	370.3	166.6	531.4	586.7	630.6	759.1	767.6	1237.5	554.6	135.9
34070_s_at	124.2	136.5	77.4	73.5	52.5	163.2	70.5	36.5	125	44	128.5	74.5	75	142.3	137.3	131.9
34071_at	420.9	308.1	200.8	147.1	132.8	337.6	257.7	138.7	278.9	183.5	369.6	166.8	456.4	286.9	304.4	364.7
34072_s_at	113.1	599.4	337.5	208.6	247.2	382.4	121.6	57.9	258.2	117.3	649.8	373	588.3	331.4	230.2	187.3
34073_s_at	141.6	266.5	81.3	97.9	90.3	92.1	100.7	71.6	192.7	156.1	171.6	182.5	169.5	96.4	114.8	507.5
34074_s_at	259.7	196.9	199.5	86.2	48.8	416.7	223.7	281.3	896.5	294.1	220.5	302.2	132.1	330	153.1	79.6
34075_at	394.4	155.2	98.7	78.8	79.4	87	236.1	41.3	129.5	60.2	81.4	68.8	152.2	329.8	150.4	194.8
34076_at	29.7	37.4	39.6	21.7	16.9	26.4	18.4	20.4	42.6	23.2	30	42.4	36.2	25	32.3	66.2
34077_at	2326.6	1647.9	1953.4	1911.6	1759.4	500.9	1992.9	352	3734.5	2529.3	2362	2433.2	505.3	1815.8	1896.1	1738.1
34078_s_at	1953.8	1531.8	1294.5	1052.7	1464.5	1118.6	140.2	613	1124	934.8	2438.2	883.7	2776.5	1901.4	205.1	1363.6
34079_at	350.5	265.5	235.5	319.3	203.8	1284.9	684.1	203.3	517.7	194.6	323	1716.1	269.5	407.9	332.5	390.9
34080_at	99.9	120.5	97.8	108.7	85.5	103.7	92.1	58.3	154.3	143.3	101.7	257.1	102.4	84.3	92.2	192.3
34081_at	825.4	200	113.9	522.5	502.3	308	110.7	635.8	706.8	470.1	175.3	919.3	183.2	171.7	371.1	451.5
34082_at	958.5	711.4	1021.2	945.3	624.2	2573.1	793.8	753.8	1279.3	168.5	423.9	915.7	855.8	500	718.7	1740.1
34083_at	198.8	117.9	361.1	116.9	230.1	424.5	247.4	299.3	104.9	132.4	111.4	789.4	62.1	179.8	108.6	515.4
34084_at	18	18.1	8.7	7.4	12	14.7	26.6	7.7	60.3	54.7	15.1	11.9	37.2	28.4	10.1	67.8
34085_at	111761.4	62920.6	161311.3	102413.5	96307	64755.1	106285.7	104016.3	117387.9	104595	105846.1	100322.4	93025.2	80302.4	69505.5	90643.9
34086_at	525.3	543.3	1814.9	464.6	718.4	268.2	272.4	305.4	569.4	571.8	518.3	571.1	275.3	449.3	375.4	680.7
34087_at	64.3	121.7	129.6	107.4	43.8	137.7	69.5	115.6	196.5	40.3	97.3	55.8	268.1	16.3	163.8	74.5
34088_at	617.7	662.1	228.4	198.5	62.5	816.6	231.8	65.2	75.2	438.4	656.1	381.1	329.1	408.8	164.9	766.4
34089_at	4389	5676.8	5654.2	6707	4885.6	6275.7	4743.6	3986.1	11050	6422.7	4740.2	5831.8	6395.4	7124.9	4619.1	5224.3
34090_at	184.5	33.2	91.4	55.3	104	107.4	104.6	39.3	95.4	51.5	103.8	76.8	104.3	175.9	67.2	59.8
34091_s_at	39785.8	46601.9	29069.6	46636	24814.3	67635.2	43411.7	28812.7	21071.8	26392.1	64798.5	40438	46268.8	27801.4	44185	43080
34092_at	381.8	236.8	331.8	211.2	239.5	242.3	191.9	225.6	229.7	283.9	292.4	383	232.2	281.2	193.4	325.7
34093_at	1504.8	576.6	1055.3	1028.9	1220.7	1620.2	702.4	1545.3	2733.2	876.7	831.9	1682.5	539.6	1631.4	764.5	1693.9
34094_i_at	911.4	68.2	447.9	268.8	202.7	812.1	203.6	202.7	523.1	360.4	466.8	659.8	81.4	91.2	302.6	282.9
34095_f_at	967.5	161.6	203.9	308.8	191.8	343.4	174.8	117.1	807.1	215.3	195.2	146.4	290.3	248.8	164.9	332.3
34096_at	13.4	74.8	44.3	12.3	25	34.7	19	19.4	13	47.5	5.8	13.6	49.1	6.3	36.6	18.3
34097_at	81	134.6	123.3	65.2	63.2	50.6	123.8	153.9	212	19.6	209	236.8	67.7	101.4	8.1	259.2
34098_f_at	68.9	45.1	79.7	44.8	103.4	96	42.8	20.8	167	73.3	37.8	82.6	59.7	71.8	80.7	93.9
34099_f_at	864.7	996	1528.8	1434	1701	898.6	1014.4	952.9	821.1	1518.3	1427	729.2	1401.5	1350.7	689.9	514.8
34100_at	120.8	38.7	49.2	13.8	30.6	45.3	25	21.8	103.1	52.4	41.5	73.5	83	50.9	26.4	60.5
34101_at	100.2	39.3	230	38.5	55.5	39.5	97.8	40.8	117.4	141	85.2	95.5	68.4	125.9	39.4	137.8
34102_at	130.4	206.1	123.8	36.5	65.5	104.6	282.4	45.9	49.5	71	79	222.6	69.7	117.8	52.5	196.7
34103_at	20.9	47.3	75	110.2	15.3	7.1	72	22	23.3	20	20.8	20.4	16.6	8.8	5.9	18.5
34104_i_at	2726.4	1638.3	3243.2	2473.5	2118.6	2671.9	1397	2583.6	2150.9	2348.1	3421.6	3738.7	2598.7	2755.3	1733.3	3541.9
34105_f_at	279.6	144.5	274.6	792.3	993.4	198	582.2	883.7	340.4	151.4	82.5	884.6	186.9	270.6	164.8	438.7
34106_at	38.7	35.4	28.5	29.4	40.4	34.2	34.9	40.6	28.8	22.6	51.5	38.8	62.6	38.1	20.5	67.4
34107_at	94.5	142	368.4	228.4	181.4	381.9	57.3	180	331.2	231.2	186.7	231.1	152.4	171.9	153.6	171.5
34108_g_at	759.6	794.9	1319.1	906.5	1153.3	762.1	912.1	911.5	2562.2	1103.7	1054.1	1474.3	1185.6	1179.1	808.1	1517.4
34109_at	220.3	105.7	141.9	92.4	99.4	90.7	196.1	97	128.5	132.3	193.1	107	162.6	291.1	108.5	209.2
34110_g_at	1340.7	596.6	1212.4	3055.6	5548.9	950.7	9757.7	2596.6	1590.1	385.6	746.5	1218.7	874.3	2718.3	6830.1	638.7
34111_s_at	391.4	55.6	151.2	87.9	460.2	298.6	155.7	235.6	53.8	73.9	31.4	62.8	34.7	28.5	178.4	264.9
34112_r_at	482.4	353.8	215.7	621.7	327.2	671.4	322.7	307.8	786	352.9	595.7	843.1	431.1	409.9	315	545.2
34113_at	25.2	16.3	9.8	5	10.3	29.3	9.9	7.8	146	3.9	30.2	28.9	43.1	5.1	11.1	14.7
34114_at	86.4	225	73.4	59.3	116.5	34.1	75.1	75.9	52.3	192	161.7	99.7	35.4	24.7	275.7	111.7
34115_at	31.6	53.8	32.2	10.5	17.7	17.5	21.4	31.5	31.7	7.8	9.5	151.9	29	79.6	11.8	20.4
34116_at	77.2	322	357.3	536.5	146.2	481.8	61.1	161.6	211	416.9	63.9	427.8	119.9	56.8	86.7	407.3
34117_at	253.8	342.7	204.8	613.8	226.6	349.4	225.5	200.8	440	260.7	323.3	341.8	396.9	256.7	252.6	238.9
34118_at	43	42.4	43.5	301.9	64	114.9	280.2	214.3	466	64.6	50.4	61.9	72.1	13.2	24	72.6
34119_at	105.1	46.3	62.1	25.7	111.3	238.9	160.2	30	174.9	65.5	59.9	99.1	96.1	100.8	54.3	117
34120_r_at	14	42.1	11.4	95.1	22.4	13.5	16.8	5	171.3	135.1	8.5	181	18.2	63.5	75.1	23.5
34121_at	89.2	67.8	58	296.3	147.8	333	249.4	271.2	480.1	382.5	89.4	233.3	139	176.5	95.7	83.8
34122_at	250	323.6	281	229.2	181.2	281.4	189	177	3948.4	275.2	691.3	447.7	374.3	581.6	314.8	342.2
34123_at	6.2	22	30.3	5.3	12.5	142.6	16.8	41.2	65.5	6.5	7.5	12.9	10.8	5.7	10	13.7
34124_at	43.7	28.9	22.2	35.6	14.7	30.2	59.4	22.8	28.8	50.9	21.8	55.7	57	75.8	23.7	22.5
34125_at	66.3	34.7	160.9	30.6	19.9	94.1	79.8	290.7	71.5	65	30.7	47.5	72.1	60.9	163.6	105.1
34126_at	137.5	67	83.4	66.5	58.4	159.1	72	72.9	159.5	62	98.7	130.5	92.4	58.7	122.1	124
34127_at	220.7	267.1	163.2	348.1	321	27	137.3	94.2	113.2	247.3	110.1	453.5	194.3	866.5	329.3	357.1
34128_at	767	628.2	938.4	412.3	454.1	240	420.3	644.9	542.1	685.6	478.5	723.3	709.6	164.2	623.5	466.8
34129_at	90	249	158.4	118.6	112.7	252.8	181.7	217.5	303.9	219.1	103.8	160.5	229.6	39	22.8	527.5
34130_at	815.9	586.8	830	155.3	153.6	456.1	284.3	113.4	60.1	532.6	226.6	217	764.4	168.6	123.8	339.1
34131_at	633.1	545.8	876.6	930.7	530	224.9	488.3	539.6	1247.3	994.3	498.4	1094.4	1193.5	1002.1	661.2	1101.6
34132_at	44.1	28.2	31.6	46.1	13.7	10.7	16.9	10.5	94.2	19.7	48.4	53	54.5	13.2	20	46.5
34133_at	211.3	147.1	100.1	103.3	73.2	186.4	104.8	475.3	64.1	162.8	142	53.4	339.8	395.3	47.9	239.6
34134_at	77.5	104.4	32.6	28.4	24.3	81.8	53.5	75.7	150.1	86.1	60.2	66.2	53.5	47.6	44.9	98.7
34135_at	63.4	371.3	179.8	281.1	244.6	341.6	107.1	146.1	556	191.1	136.9	677.1	350.8	377.4	426.1	435.1
34136_s_at	58.9	132.9	25.4	13.2	16.5	167.1	24.2	35.5	321.9	74.4	64.3	40.9	122.3	8.9	21.4	64.5
34137_at	261.7	207.1	77	57.6	71.3	88.1	25.3	50.3	139.6	143.5	62.5	79.6	245.4	140.3	45.5	233.9
34138_at	195.1	160.1	117.9	145.1	166.9	47.6	91.7	106	86.6	87.9	44.8	44.6	128.3	244.2	272.1	143.4
34139_at	710.8	896.8	1378.2	646.4	1085.4	744.4	677.9	767.5	2219.7	1126.2	1358	1124.2	1219	518.6	684.7	295.9
34140_at	104.7	160.8	122.4	177.7	25.6	134.3	111.3	17.4	53.1	214.5	31.6	195.3	170.3	14.9	122.3	138.8
34141_at	296	335.9	74.6	223.7	139.9	72.4	136.4	125.4	86.4	336.1	55	276.5	194.4	441.1	251.3	312.1
34142_at	178.1	47.3	78.6	6.5	13.9	110	105.2	130.5	31.8	5.3	42.6	182	28.3	213.2	18.3	24.3
34143_at	3578.7	1511.6	550.3	1878.6	251.4	1584.3	10143.9	1198.7	2738.5	1279.2	816.8	2821.4	2635.6	1719	4924.9	1477.5
34144_at	453.8	52.9	170.8	52.1	255.3	622.7	213	311.2	676.3	83.9	371.9	86.2	174.1	289.7	201.2	412.8
34145_at	306.8	384.4	362.6	296.4	208.7	615.7	294.7	349.2	714.3	457.1	198.5	463.5	765.7	332	241.2	243.2
34146_at	2667	1082.7	1504.1	1377.3	1071.5	2359	1156.4	603.7	2963.9	1144.6	881.2	1228.4	2743.4	318.2	1438.7	1823
34147_g_at	913.1	1170.4	921.3	927	769.8	1455.7	1218.7	800	1360.1	1207.2	1085.9	1684	1183.8	1059.9	980.5	1806.3
34148_at	522	366.8	274.3	262.9	465	251.9	267.3	212.9	949.8	535.1	450.3	703.8	207.6	720.7	535.6	646
34149_at	446	148.7	414	510.1	193.9	337.8	491.6	188.6	870.8	211.1	383.4	614.7	299.1	81.8	208	594
34150_at	59.2	204	149	37.9	25.6	147.6	104.8	35.4	90.7	116.5	161.7	228	260.2	56.4	85.2	259.1
34151_at	602.2	505.8	1308.2	700.5	404	639.4	1078.2	320.5	1154.5	604.2	576.3	949	603.2	700.1	462.6	969.8
34152_at	110.9	22.1	66.3	24.6	37.8	60.9	45.7	78.7	415.3	66.9	83.1	40.2	49.3	150.4	39.6	56.7
34153_at	80.7	70.6	69.9	75.3	58.9	91.4	49.8	56.7	193.6	103.4	103.4	63.9	122.1	96.6	81.7	190
34154_at	361.3	299.3	298.1	275.7	329.7	754	258.1	164.8	668.9	371.7	295.6	415.6	587.2	1073.1	320.5	676.6
34155_s_at	85.4	304.2	61.8	69.1	126.9	73.6	89.5	270.3	98.4	72.6	171.4	114.2	127.6	48.8	81	55.1
34156_i_at	760.8	212.7	150.8	176.6	62.6	351.9	82.8	299.4	811.1	179.2	222.2	496.2	307.3	455.4	293.8	149.6
34157_f_at	1339.4	698.6	449.8	603.2	96.5	669.4	634.2	436.8	363.2	209	523.9	199.3	421.9	1200.7	510.9	1135
34158_s_at	149.5	176.1	141.7	57.9	22.9	117.7	83.7	146.3	135.1	8	46.8	30.1	130.3	18	38.2	17.6
34159_at	401.2	542.7	369.3	60.9	26.6	37.7	112	54.6	140.2	41.4	389.8	307.7	291.5	241.8	41.4	652.3
34160_at	13943.1	32427.5	20353.2	25506.9	19851.6	40538.3	24206.4	19707	24105.9	22731	28701.5	28504.4	22334.2	16481.4	20587.4	27172.3
34161_at	932.1	1651.7	966.1	1200	844.4	1743.9	687.6	1174.7	1444.3	1999	1756.5	1883.5	2058	2203.3	1024.7	1582.4
34162_at	769.2	1260.3	445	1009.7	828.4	1408.6	632.3	1123.4	143.7	698.9	580.5	547.4	631	690.3	569.2	797.8
34163_g_at	106.7	307.7	91.2	269.8	130.2	457.2	218.2	306.3	17.6	81.4	25.7	32.1	201.8	292.7	184.9	287.6
34164_at	838.4	369.8	757.5	263.1	598.6	1274.2	185.4	508.3	1232.7	522.4	597.6	1874.8	319.6	106.8	993.2	268
34165_at	1025.4	315.7	204.2	807.6	196.1	240.4	172.7	640	459.7	241	762	294.7	751.8	936	205	297.1
34166_at	3859.5	2809	3930	2920.7	2821.7	4052.5	2260.4	2529.5	4571.1	3125.2	2987.5	4554.7	3758.8	4215.9	2716.2	5268
34167_s_at	1476	1208.2	913.4	1255.7	917.7	1068.1	729.8	560.9	2199.9	1203.5	2289.1	2147.4	1279.4	1443	484.5	1756.6
34168_at	183.6	163.6	126.4	20.2	87.7	381.6	216.3	166.5	27.5	151.1	258.5	250.3	128	49.2	67.8	72.6
34169_s_at	540	981.9	1449.1	1367.5	1360.7	885.9	2135.1	1170.3	971.3	725.4	343.6	675.1	725.3	646	1091.2	502.1
34170_s_at	155.9	22.8	220.1	123.4	13.2	163.8	30.8	35.7	282.4	98.4	23	207	501.9	26.3	62.8	158.3
34171_at	426.5	327.4	59.5	422.5	332.4	72.8	57.6	50.6	128	57.9	256.3	85.3	87.5	415.5	167.6	83.8
34172_s_at	766.5	569.9	324	883	895.9	1231.5	1232.1	800.3	934.4	388.3	377.1	840.9	893.2	754.2	747.8	845
34173_s_at	36.8	35	118.7	80.8	110.1	145.3	197	51.3	206	230.5	23.2	147	189.6	216.5	58.9	180.7
34174_s_at	105.6	53.9	92.1	68.7	38.5	150.8	129	409.1	101.7	77.3	102.8	112.5	132.1	100.7	49.3	110.5
34175_r_at	541.9	256.2	171.7	180.2	204.6	905	60.7	265.1	373.7	39.9	78.2	515	475.3	91.8	112.5	172
34534_at	80.8	307.8	124.9	82.3	30.9	174.8	155.8	34.2	151.7	73.5	186.1	240.3	80.6	586.2	117.3	117.6
34535_at	35.5	5.6	12.4	25.5	5.1	34.5	6.5	19.4	9.5	4.2	50.6	27.6	11.8	12.3	26.5	22.3
34536_g_at	294.7	52	122.9	130.2	34	29.4	209.4	203.9	516.4	219.2	209	292.1	280.4	247	72.7	40.4
34537_at	2700.8	586.6	238.1	972.3	1036.9	3423.1	1035.3	1198.4	1799.1	1199.5	1341.7	1934.8	1281.2	470	832.3	2111.9
34538_at	318.8	137.4	70	71.3	195.3	187	298.9	389.8	778.3	102.2	67.5	259.6	176.8	237.4	427.5	103.7
34539_at	1837.4	825.2	1397.4	790.5	1384.8	837	666	1878.8	1304.6	1121.6	1054	1223.4	931.2	967.8	954	1027.1
34540_at	125.1	32.7	54.5	16.1	144	25.8	12.8	48	222	32.4	156.5	403.4	90.9	140.1	49	86.7
34541_at	516.1	324.7	221	283.3	537.3	388.9	188.7	154.1	580.6	304.9	419.6	382.7	373.2	799.7	243.2	521
34542_at	768.1	470.4	285.8	318.6	362.5	711.8	451	408.7	631.9	459.3	540.1	497.7	763.9	742.7	195.5	681.9
34543_at	126.4	41.9	68	20.5	23.4	48.1	32.5	41.1	97.2	48.1	56.3	58.7	60.4	111.8	31.1	48.4
34544_at	545.1	774.5	711	317.4	368.6	505.9	424.5	341.3	79.1	328.8	546.9	82.7	463.7	386.5	323.9	412.5
34545_at	161.1	406.7	93	37.5	126.8	262.1	301.8	114.5	784.5	82.7	75.9	149.8	128.1	445.4	143.2	448.7
34546_at	230.4	384.8	486.5	316.3	481.8	360.2	877.5	189.7	651.9	206.9	333.4	1023.6	245	302.9	125.7	342.6
34547_at	144.1	181.4	97.5	119.8	75.8	157.1	65.3	110.9	243.1	110	127.7	134.2	104	344.9	62.7	204.5
34548_at	195.4	81.7	77.8	75.1	96	151	65.9	37.4	193.7	325.6	111.8	167	324.8	195.8	21.2	324.6
34549_g_at	216	171.2	155.1	237.3	182.8	324	256.3	139.3	299.2	232.6	399.8	439.8	383.3	293.2	168.1	191.3
34550_at	232.6	44.5	89.8	109.8	114.6	217	41	105.3	47.2	20.3	84.6	158	34.1	225.5	85.4	141.3
34551_at	142	78.5	95.5	168.7	34.7	309.6	40.3	60.5	148	136.8	12.3	42.2	109.4	35.9	44.3	48
34552_at	762.4	92.6	125.8	111	69.6	662.5	123.4	82.2	240.7	116.4	184	584.6	1118.9	601	59	511.6
34553_at	52.8	85.2	221.1	28.7	33.4	37.7	80.2	102	187.7	50.3	202.3	522.2	178.6	45.4	80.9	69.2
34554_at	338.1	454.1	368.9	180.7	188.3	323.5	336.1	315.2	373.2	370.4	715.2	785.1	522.9	130.8	458.6	432.5
34555_at	293.3	226	205.1	279	151.8	263.7	215	168.1	374	300	438.3	277.2	292.7	466.1	252.4	542.7
34556_at	1398.6	964.7	418.4	1035.5	640.9	937.1	543	127.4	1100.3	695.4	479.5	342.8	1606.3	1178.5	314.2	795.2
34557_at	157.5	379.2	219.7	315.6	645.4	527.3	327.8	121.5	176	869.8	201.5	831.6	439.9	997.5	486.9	1175.4
34558_at	691.5	810.2	886.3	985.9	726.8	734.1	489.9	463.3	1847.1	872.9	1212	1417.5	874.7	847.8	689	527.6
34559_at	375.4	536	504.3	549.5	322.1	473.6	322.8	384.1	865.3	336	318.5	651.6	508.6	88.4	369.4	327.6
34560_at	415.3	497.8	443.2	301.2	272.5	331.7	434.8	376.3	1242	519.6	737.1	886	488.5	493.6	255.7	506.8
34561_at	375.3	163.8	248.7	98.5	191.8	483.4	474.8	393.4	76.2	228.9	202.9	289.3	79.7	60.9	254.2	190.8
34562_at	380.4	197	249.7	146.4	185.1	225.6	257.8	250.3	390.3	51.9	145.5	296.3	230.4	336.7	308.4	378.4
34563_at	38.8	438	80	277.5	164.3	374.8	221	200.4	532.1	106.9	261.7	342.2	257.4	208.4	54.9	250
34564_at	44.3	27.5	26.8	29.5	91.4	21.1	16.7	125.1	21.4	14.2	71.1	26.3	24.1	23.2	34.2	53.3
34565_at	30.3	157.2	16.1	170.7	49.4	28.9	114	218	59.5	169	82.9	213.1	35.9	121.5	10.7	59.9
34566_at	103.4	101.6	164.9	30.2	173.8	52.1	82.6	37.8	197.3	33.4	172.8	86.5	674.4	68	1863.3	245
34567_at	32.6	20	9.8	145.4	21.1	162.5	25.9	12.6	289.5	20.3	202.1	11.2	131.8	26.6	181.8	26.8
34568_at	891.5	255	584.3	398.5	386	535.6	485.5	346.2	639.9	683.1	412.2	622.1	692.9	750.4	411.3	645.8
34569_at	199.3	119.6	33	107.6	24.9	276	34.5	131.6	253.8	163.4	120.3	87.1	53.3	288	44.5	201.5
34570_at	21359.8	20526.4	31830.4	30621.1	18545.8	11906.9	27019.9	23462.7	19105.5	32587.9	31448	20347.3	36390.9	15243.6	21866.1	15723.4
34571_at	305.8	189.8	164.4	151.3	346.4	173.4	120.2	191.8	493.8	109.2	115.7	151.4	191.1	211.7	82	227.7
34572_at	175.6	385.7	262	302.1	217.9	594.9	249.5	200.2	370.1	474.3	444.4	424.4	207.3	274.7	161.9	580.2
34573_at	2017.6	2279.5	2177.3	2222.2	1632.2	2652.8	2093.7	1242.2	6976	2560.2	2240	2512.4	3168.9	3065	2116	2407.2
34574_at	170	306.3	201.8	152	213.1	215.3	162.3	331	459.8	202	158.8	435.9	283.3	379.5	428.9	193.8
34575_f_at	290.5	237.4	183.7	171.5	104.9	174.8	103.4	318.8	385.3	212.6	254.7	369.9	204.2	34.1	102.8	82.8
34576_at	225.3	91	76.8	161.8	13.4	59.3	93.6	31.8	115.5	17.3	21.8	259.5	69.1	77.3	112.9	47.1
34577_at	603.4	604.9	554.3	454.6	491.2	862	464.7	347.9	1105.7	564.6	1049.1	894.8	683	580.8	482.4	1229.5
34578_at	5694.1	1382.2	2554.7	3590.2	1729.3	1108	3293.7	5467.4	3913.5	6131.6	5895.7	4935.3	7378.6	4244.1	2578.8	4937.1
34579_r_at	6.3	20.3	13.9	10.1	23.5	13.2	5.6	12.1	29.1	9.7	10.7	14.4	14.3	92.7	19.8	98.3
34580_at	32.3	43.4	32.6	19.1	40.4	32.6	35.6	59.2	172.2	35.5	54.3	109.4	54.8	92.6	54	83
34581_s_at	20.3	28.7	25.7	9.5	38	12.6	22.2	51.3	42.7	15.1	19.6	38	58	29.6	14.9	66.2
34582_at	148	49.5	47.6	33.4	34.4	40.9	19.4	38.3	53.5	30.5	45.5	45	40.9	107.1	25.5	76.1
34583_at	110.8	677.3	282.5	390.2	61.3	454.1	110.7	530.9	143.7	184.8	384.5	733.1	381.8	901	107.5	208.7
34584_at	330.5	71.7	84.7	15.6	112.6	118.3	314.5	90.4	182.5	122.4	242.5	352.6	309.6	246.4	206.8	87.1
34585_at	79.3	55.3	56.1	32.2	29.4	49.3	149.8	27.9	58.9	44.6	59	96.9	53.4	82.3	35.9	55.3
34586_s_at	1632.5	983.2	1700.5	244.4	989.1	1323.6	690	866.4	1629.8	1132	1396.5	999	1327.5	1435.5	1019.2	1143
34587_at	46.1	151.3	265.5	95	195.7	228.8	170.5	58.4	89.5	141.1	278.3	225.5	229.1	346.8	51.9	516.8
34588_i_at	246.7	56.8	353.7	273.8	275	275.2	257.7	374.8	956.6	136.3	414	147.9	97.5	99.8	203.4	87.3
34589_f_at	767.6	176.4	226.2	131	158.6	187	124.6	102.9	292.6	193.8	399.3	154.2	325.5	271.2	77.7	625.7
34590_at	86.9	31	179.9	25.2	40.2	84.8	45.4	29.6	157	49.9	229.3	108.8	99.7	61.5	36.4	132
34591_at	380.1	215.7	98.8	663.8	323.6	240.6	243.7	420	833.6	406.5	205.1	694.2	732.7	256.3	747.8	271.8
34592_at	59440.7	46629	90932.6	65307.5	39138.7	35666.5	67047.6	68579.4	35734.5	62738.7	57744.4	78948.8	57929.8	36651.6	58502.8	48396.7
34593_g_at	65006	75331.1	95150.6	72656.8	61581.2	77581.2	68516.3	62962	110892.6	82302.8	79506.5	98073.3	78521.1	48311.8	58343.6	74404.9
34594_at	43.4	156.4	133	86.5	233.4	196.1	179.5	248.2	131.9	132.9	61.8	309.6	280.4	48.4	312.6	54
34595_at	518.5	431.9	212.5	324.3	328.8	325.5	310.9	407.7	138.9	336.6	147.1	423.6	262.5	591.5	318.4	279.2
34596_at	514.6	226.1	384	35.5	68.9	520.9	46.1	48.6	546.4	276.4	129.6	98.5	332.3	47.8	309.3	233.1
34597_at	273.4	453.6	114	98.5	147.7	275.8	21.9	185.1	252.8	107.5	155.2	132.8	173.1	131	316.6	203.6
34598_at	163.6	173.6	44.7	161.9	106.1	252.2	45.1	124.4	269.8	253.6	103.3	73	435.6	39.1	88.1	75.9
34599_at	86.5	77.1	67.7	62.5	123.5	198.1	59.7	73.1	392	130.7	154.6	76.5	132.7	153.7	228.1	164
34600_s_at	1729.6	1528.6	856.7	703.9	447.6	1200.8	669.1	1023.7	2501.3	1353.9	963.5	1309.8	1878	2204.3	914	1387.7
34601_at	271.2	191.7	223.8	15.5	223	242.5	100.5	39.8	381.5	163.5	132.2	133.4	102.4	288.4	164.5	227.3
34602_at	494.9	162.2	110.9	101.1	122	196.8	186.6	96.7	447	89.7	402.1	125.1	678.8	186.2	69.7	407.5
34603_at	69.1	51.9	74.8	22.1	148.1	82.1	44.7	32.8	309.5	15.5	28.7	39.2	78.6	311.7	35.5	45.4
34604_at	361.9	573.9	608.7	515.8	175.3	429.7	581.9	152.6	754	407.1	398.7	511.2	262.2	306.2	157.4	609.1
34605_at	177.8	339.4	349.7	261.7	228.1	450.3	221.4	143.4	109.2	89.7	173.2	379.4	255.8	421.9	72.8	109.4
34606_s_at	147.4	839.1	247.5	155.3	194.7	104.4	268.7	315.3	179.8	89	73.4	187.8	180.3	114.9	210	136.6
34607_at	330.3	62.1	311.9	201	286.3	189.8	197.1	204.5	105.3	97.6	148.7	500.6	433.1	107.4	310	122.5
34608_at	89949.6	78621.8	102088.5	76695	69680.7	79563.9	67825.8	68021.1	53694.8	75898.6	86734.6	66085.8	92710.1	60689	59640.9	77297.4
34609_g_at	28515.3	20021.2	43896.4	28060.1	24730.2	18969.9	24809.4	25292.3	8807.6	19975.2	29322.1	15967.5	34474.8	22425.6	19130.3	25046.1
34610_at	260	255.4	122.1	145.6	138.2	210.2	234.5	138.9	58.8	103.6	10.2	162.9	63.6	22.5	56.6	75.3
34611_at	407.9	167.4	276.2	24.1	40.7	204.4	81	42.4	157.9	23.8	8.7	48.6	39.9	41.5	170.5	57.5
34612_at	71.9	32.5	48.2	171.8	166.2	107.1	45.6	134.3	98	46.4	110	58.4	156.2	78.9	30.4	183.1
34613_at	247.7	131	505.8	125.4	120.2	113.1	247.6	131	309.2	153.8	222	161.7	901.6	179.6	106.2	535.4
34614_at	79.6	185.3	59.2	41.4	232.7	52.2	230.5	52.6	153.9	62	65.7	54.3	50.9	371.3	45.1	139.9
34615_at	196.3	178.5	148.7	70.7	7.9	82	127.2	123.5	33.4	74	48.5	120.2	62.2	172.8	200.2	84.4
34616_at	308.2	159.9	193.2	120.3	58.7	186.9	146.7	36.1	469.4	61	130.5	284.4	278	123.1	138.2	193.3
34617_at	82.5	189.4	10.7	29.5	22.8	30.7	143.6	272	33.7	37.7	189.3	49.7	13.3	155.8	120.8	182.5
34618_at	175.6	87	113.1	272.7	93.6	221.9	257.7	86.7	79.7	277.3	81.1	358.4	354.1	116.4	78.2	148.1
34619_at	52.3	184.9	37.6	11.1	24.1	164.7	23.6	26.9	87.6	16.7	146.9	143.1	25.1	26.1	82	44
34620_at	253.8	208.7	240	412.4	170	213.6	796.1	160.9	639.9	419.1	292.5	340	939.8	653.7	238.8	316.2
34621_at	520.6	568.8	574.9	516.4	531.8	778.3	621.7	198.5	853.9	821	835.9	1216.1	741.6	495.7	511.4	737.9
34622_at	154.5	44.9	140.5	12.1	27.8	163.6	38.2	89.2	73.9	26.7	25	68.9	211.9	80.3	29.1	95.1
34623_at	159.5	511.7	69.1	101.4	69.4	143.2	93.3	75	113.4	89.8	102.2	170.6	119.2	97.7	93.1	81.8
34624_at	56.4	42.4	59.5	40.2	25.9	39.1	41.4	17.4	39.2	38.2	33.1	76.2	107	76.7	20.2	108.3
34625_at	429.4	163.2	88.1	99	56	123	33.1	305.2	249.9	250.5	250.9	99.2	308.9	675.5	54.6	855.5
34626_at	197.2	114	146.5	159.1	83.4	123	116.2	126.7	122	55.6	146.7	117.8	116.1	192.3	124.2	196.2
34627_at	597.4	295.1	165.8	233.4	235.3	1455.8	184.5	176	268.1	169.9	278.4	849.1	557	1059.4	259.3	168.7
34628_at	139.5	125.8	234.9	223.2	86.7	99.9	80.5	16	300	18.6	15.5	38.7	112.3	21.3	171.7	29.5
34629_at	230.4	187.9	589	163.5	158.7	666.2	517.9	178.1	1013.9	564.3	441.4	441.6	1078.2	287.2	636.2	244.1
34630_s_at	102.9	221.7	193.9	101.8	142.6	30.8	139.4	19.2	641.5	453.8	32.1	219.2	284	770.5	195.6	218.8
34631_at	301.5	375.9	767.1	360	894.9	298.8	760.3	550.1	340.2	257.6	307.6	435.4	499.8	271.8	501.9	327.6
34632_r_at	54.1	316.2	40.4	19.8	21.2	26.3	38.2	35.1	225.2	11.8	73	208.8	240.1	49.1	18.8	45
34633_s_at	15.9	170.2	15.5	20.9	31.1	18.8	148.7	26	186	19.1	145.4	17.9	33.7	16.6	15.8	155.2
34634_s_at	1229.2	1109.8	889.8	1670.5	914.8	1258	877.1	862	1011	1433.3	1852.4	2177	1197.1	1724.3	1437.5	1906
34635_at	103	110.4	90.5	97.7	58.1	82	201	32	405.1	229.6	519.4	223.5	214.4	57.8	139.5	97.5
34636_at	321.2	1038.2	799.9	1115.6	246.9	453.5	328.7	149.6	465.3	695.2	1017.4	611.3	1078.1	664.4	184.3	866.8
34637_f_at	2596.8	5444.2	12719.6	8215.4	7746.5	3735	8324.5	11597.6	1771.6	3854.7	16750.7	2937.4	4090.9	3232	7927.3	1744
34638_r_at	110.8	126.2	165.6	78.1	75.7	29.7	192.3	204.3	150.2	105.9	259.3	263.4	291.6	188.7	82.1	363
34639_at	139.1	122.7	81	51.9	78.5	205	212.4	65.1	168.3	76.2	75.1	535.2	128	125.3	94.4	164.3
34640_at	301.6	485.7	562.6	376.1	328.2	187.1	353.9	208.8	449.5	386.6	553.1	610.8	437.1	664.1	281.9	283.8
34641_at	103.1	21.9	178.9	254.1	23.7	355.8	168.3	212.2	554.2	206	247.3	322.2	326.4	471	186.4	148.1
34642_at	3439.3	1401.3	2389.1	2309.6	1231.6	3019.5	1152.3	1864	676	1324.4	2130.1	2043.5	3717.4	4537.8	1563.7	2122.8
34643_at	83742	57883.2	92482.5	68289.5	57326.1	70889.7	63320.8	60959.2	71982.5	90896	84628.1	87007.8	90884.6	66511.6	53911.5	79914.7
34644_at	28256.3	35157.2	22695.6	26656.7	18708.7	57555.1	18009.3	17271.3	19767.9	30862	36580.7	23522	39533.8	21583.8	18916.6	20492.8
34645_at	44530.7	36913.5	65841.8	46071	33607.5	30952.4	45226.9	47975.8	49107.8	53733.1	44666.4	34967.6	47176.6	30115.8	43336.2	48774.2
34646_at	7646.9	12841	21460.5	15310	11746.1	10315.4	18705.2	14464	10128.8	19739.8	16431.7	16393	16542.4	8430.6	13739.3	9265
34647_at	5503	8270.2	8470.9	9398.6	7698.5	6150	8076.1	7728.6	6797.6	4968.6	5629.8	4290.9	5837.6	5762.8	8133.5	6349.9
34648_at	1051.5	812.8	1488.5	1473.6	1278.7	1340.3	583.6	506	498.7	600.1	925.6	791.7	1841.9	1630.4	601.2	803.2
34649_at	396.6	606.1	593.9	448.6	326.2	1075.1	494.5	270.1	350.5	560.6	729.2	676.6	889.4	552.3	557.8	309.1
34650_at	211.9	88.7	67.1	29.1	18.2	131.1	86.7	54.8	73	30.4	50	67.2	58.9	63.9	33.7	99.3
34651_at	3412.4	3155.7	2572.1	4115.6	3338.3	2972.9	3532	2721.9	3354.4	3677.4	3404.9	2661.6	3710.3	3919.9	4037.8	4380
34652_at	164.3	142.9	126.3	122.7	84.5	178.6	102.2	110.9	181.7	129.9	207.7	208	471	245.7	124.8	201
34653_at	1212.3	952.7	973.3	1236.4	1183.8	674.8	1159.6	1114.9	1239.3	1000.3	1369.1	1541	617.1	1823.2	842.1	1146
35014_at	415.2	22.5	29.3	83.3	45.8	150.5	73.2	24.6	51.9	447.4	85.1	50.3	404.9	58.2	37.4	103.4
35015_at	345.6	153.8	410.3	189.1	32.2	445.5	145.4	50.6	340.7	199.6	55	87	280.2	152.7	63	342.4
35016_at	8484.2	3987.1	2433.9	5363.3	3929.2	11799.6	4432.3	5239.1	5299.6	5098.9	6723.6	2711.3	7175.2	5229.3	7992.7	4598.1
35017_f_at	2696.8	3179.1	1971	1909.2	2135.2	2533.2	1646.1	1641.9	1777.9	1650.8	2704.1	1131.9	2492.1	2476	2641.2	2897.3
35018_at	869.6	317.1	302.1	349.2	210.9	669	461.3	324.1	793.9	302.3	435.9	652	316.9	473.9	358.5	778.8
35019_at	306.5	390.2	304.3	248.3	190.5	482.9	399.8	353.3	211.2	113.5	116.7	345.8	397.3	223.1	375.6	250.3
35020_at	212.8	233.4	240.3	171.9	127.5	293.2	246.4	33.4	587.9	401.1	232.7	519	45.6	207.3	297.8	292.3
35021_at	130.9	346.1	136.6	211.5	120.1	197.8	103.4	329.7	112.2	114.6	97.8	66.9	480.1	143.9	30.7	163.2
35022_at	229.6	172.6	299.7	299	65.6	406.4	39.3	27.2	124.2	213.5	298.2	117.6	447.4	36.7	22.2	261
35023_at	12.4	30.6	104.4	33.2	68.9	10.3	31.9	8.8	396.8	5.6	182.8	40.2	59.6	18.6	17.9	22.5
35024_at	76.7	132	320.5	84.2	76.2	62.7	39	61.7	119.4	78.1	267.1	99.7	85.2	117.2	74.8	78.5
35025_at	495.6	489.1	333.6	375.9	351.6	584.7	344	232.4	986.1	295.9	428.2	870.1	349.7	180.2	377.3	549.6
35026_f_at	405.1	97.6	111.6	205.2	111.7	402.9	205.6	287.1	431.2	353.6	398.7	420.6	309.8	234.2	182.8	132
35027_at	9991.5	3717.7	5232.3	9263.3	4871.6	4961.9	8460.1	3827.4	1772.5	2434.7	3486.6	3279.9	4066.4	8453.6	3115.1	5766.9
35028_at	173.1	107	82.8	66.7	38.1	197.1	51.1	395.9	513.2	72.2	179.9	91.3	268.8	431.1	45.9	184.7
35029_at	39	28.4	26.7	180.8	44.3	94.8	121.9	129.8	72.9	41.2	266.3	46.6	95.9	57.6	75.6	72
35030_i_at	43.1	17	149.8	21.6	22.7	33.2	95.5	11	99.2	30.2	29.4	236.3	31.5	239.4	111.8	210.8
35031_r_at	32.7	15	12.1	15.8	5.7	9.6	3.3	12.1	53.1	16.5	16.1	20.7	26.6	17.5	18.9	27.6
35032_at	33.6	49.6	47.4	27.7	10.6	20.4	12.3	8.6	36	33.8	23	45.1	35.4	36.3	28.7	17.8
35033_at	100.9	69.9	52.2	126.2	10.1	76.6	17.8	9.8	19.8	84.5	48.5	27.1	166.3	73.6	19.7	45.3
35034_at	15.3	63.8	122.1	63.9	11.3	113.9	12.7	72.7	122.5	116.1	10.1	168.2	19.4	145.9	95.3	153.7
35035_at	299.4	79.5	101.4	200	69.5	103.9	67.1	33.5	69	327.7	66.5	272.8	98.3	47	135.4	68.6
35036_at	625.6	576	48.1	37.8	162.5	104.2	72.4	17.4	416.5	152.7	101.9	72.7	390.8	572	57.2	51.4
35037_at	143.7	195.5	100.4	90.1	134.9	78.7	116.5	174	371.7	146.2	420.6	104.5	233.4	260.7	77	330.2
35038_at	583.2	516	1003.9	824.5	907	1112.7	705.4	132	1089.5	1290.7	651.1	857.6	1256.6	1360.1	198	879
35039_at	1381.6	974.1	1094.1	925.3	882.2	816	1299.1	575.9	860.2	966.5	1524.9	1099.2	1264.5	1087.9	963.7	745
35040_at	269.6	196.8	258.8	204.5	226.6	412.4	315.2	328.3	496.6	147	272.7	497.2	155.9	266	193.6	255.4
35041_at	594.5	81.3	264.5	294.4	292.8	635.8	390.5	317.3	327.8	610.7	421.5	418.7	586.3	620.3	292.5	825.3
35042_at	433.6	1040.3	224.8	1592.2	1148.3	832.6	1702.6	996.4	601.2	1487.2	494	635.6	1236.3	986	1318.6	640.2
35043_at	477.4	522.9	711.3	202.7	424.7	458.5	365.1	341.2	96.5	203.4	212.8	458.9	426.4	106.2	341.6	360.1
35044_i_at	111.3	77.5	57.4	28.1	50.2	79.1	55.8	52.5	103	28.7	99.7	76.8	76.6	90.6	63.8	94.6
35045_r_at	641.9	505.7	505.4	2721	1672.8	502.4	323.6	558.1	1971.9	1598.2	555.6	800.1	678.9	719	443.7	646.7
35046_at	42.1	11.7	4.6	8.7	23.4	22.8	34.9	12.3	54.3	20.2	4.8	27	226.9	33.9	22.4	59.4
35047_at	206.6	170.6	114.8	187.5	111.3	362.5	301	110.5	782	286.2	155.1	262.5	145.4	682.8	232.9	152
35048_at	23.3	72.1	132.6	304.4	86.7	375.5	28.9	11.4	120.4	146.9	349.9	315	132.8	73.3	47.7	57
35049_g_at	29	14.3	47.6	18.6	53.8	144.5	68.8	4.3	29.5	15.7	59.5	36.8	31.9	32	10.3	37.1
35050_at	581.8	525.4	1216.3	687.4	1003.4	279.6	508.5	683.7	183.9	256.2	272.5	159.9	42.2	281.6	252.2	298.1
35051_at	176.3	34.1	15.6	35.2	76	41.5	60.7	45.4	153.2	117.7	191	14.9	54.1	270.1	26.6	95.8
35052_r_at	102.9	131.4	66.6	81.6	4.3	121.2	8.5	162.8	24.9	2.6	7.3	13.2	14.6	8.2	14.1	24.8
35053_at	272.8	227.3	326.9	82	163.3	205	31.9	163.6	45.6	73	273.2	427.7	270.6	164.8	22.6	258
35054_at	217.3	77.9	118.2	224.5	422.3	516.4	503.8	338.8	777.9	110.7	92	156.7	49.1	63.3	114.3	248.7
35055_at	43879.4	39693.3	57971.9	45176.8	41186	28274.9	38790.6	34942.7	42869	50098.6	43101.1	48006.7	52554	33680.6	39633.3	39686.2
35056_at	48.6	69.9	66.7	38.2	29.5	80.8	45.6	34.7	94.7	52.8	57.8	71.8	50.9	213.5	73.3	87.5
35057_at	341	334.1	170.3	189.2	166.2	46	308	34.4	895.1	243	229.5	59.7	501.2	87.6	90.8	110.8
35058_at	239.6	51.4	210.1	98.1	157.3	152.6	91.1	14	50.5	17.5	27.3	171.7	54.6	152.9	141.6	83.4
35059_at	358.6	261.4	471.8	346.4	573.1	606.1	177.1	232.5	226.4	320.3	94.3	349.6	230.5	311.7	150.7	197.9
35060_at	653.5	888.1	458.2	962.5	684.4	384.6	753.6	869.8	500.5	549.4	154.3	125.4	477.5	204.8	521.6	673.8
35061_at	19.4	40.4	60.1	79.3	21	203.8	18.6	8.9	143.6	54.2	46.4	14.6	270.5	57	78.3	36.3
35062_at	63.7	48.1	37.5	35.3	42.9	92.4	54	53.7	254.1	435	62.2	108.1	78.4	60.4	60.4	111.5
35063_at	119.1	46.8	108.8	23.8	59.2	338.8	95.8	88.1	61.5	34.2	74.7	65.7	111	58.1	94.2	164
35064_at	133.2	56.3	87.9	263.3	284.4	136	82.2	390.5	398.1	85.4	83.6	208.9	324.5	331.3	178.2	211.7
35065_at	95.2	493.8	37.5	285.1	203.7	563.8	208.5	185.9	135.3	267.9	54	329.9	350.4	371.4	241	125
35066_g_at	405.1	460.8	222.5	390.7	263.9	331.6	248.9	286.4	378.9	467.9	444.3	324.9	423.8	416.8	272	252
35067_at	1420.7	181.9	759.1	468.5	383.6	1593.7	369.2	530.3	711.1	447	715.6	1300.1	1056.6	734.5	296.3	615.8
35068_at	901.1	232.7	348.2	181	207.4	305.3	216.2	195.8	337.6	424	344.5	540.6	476.2	375.4	189.4	419.3
35069_at	166.9	383.4	292.7	176.3	170.2	226.6	553.4	113.5	1320.6	329.5	684.5	687.9	1144.9	1015	82.4	146.3
35070_at	43.7	48	42.7	114.2	11.7	25.7	191.2	16.8	40.8	22.9	14	92.2	20.2	29.8	102.5	48.3
35071_s_at	127.6	101.3	84.9	79	114	179.8	86.3	43.4	200.7	69.6	125.6	129.7	98.1	111	95.2	125.2
35072_at	393.8	71.6	141.5	115.3	23.3	602.9	151.3	90.4	197.7	214.2	266.6	490.1	369	185.3	151.7	251.8
35073_at	130.1	71.6	79.4	135.2	255.2	100.8	291.3	63.7	108.1	182.3	171.6	322.1	478.2	76.6	24.8	177.6
35074_at	683.6	417.6	518.5	443.3	446.4	519.4	359.5	340.4	201.2	409	188.8	952.2	671.7	62	327.6	242
35075_at	237.4	153.4	107.7	222	154	295.4	180.1	209.5	1277.9	315.5	542.7	185.9	451.2	246.2	142	608.6
35076_at	53.1	29.2	22.4	15.9	22.4	56.5	26.2	17.9	63.8	15.8	20.1	25.6	27.2	15.6	19.9	18.7
35077_at	166.3	426.7	216.9	469.3	263.5	443	184	294.8	224.1	322.4	368.5	334.7	129.3	145.2	293.9	388.2
35078_at	332.5	366.9	193.9	210.2	172.1	270.5	257.3	738.2	564.8	415.8	340.8	474.9	390.6	244.9	783.5	416.5
35079_at	398.8	157.7	150.5	167.2	23.9	335.7	142.1	41.4	453.6	164.7	230.6	314.8	180.3	162.5	78.8	296.2
35080_at	100	140.5	81.9	52.4	59.5	60.3	69.2	46.5	173.4	82.9	79.5	144.9	69.8	68.1	76	119.8
35081_at	548.4	124.5	138.2	167	114	289	251.2	324.2	808.2	177.5	259.3	544.1	357	451.5	443.8	388.6
35082_at	17.8	7.8	11.9	19.2	40.4	11.9	19.3	9.4	26.1	5.5	166.6	13.9	26.5	22.2	6.9	26.8
35083_at	45923.2	53918.2	103825.5	58653.1	50945.2	66186	35828	41943.2	49587.8	37621.4	64780.4	28682.5	34333	34823	53795.7	40972
35084_at	115	87.9	104.3	118.4	103.2	70.7	166	50.9	68.6	80.8	208.1	83.8	120.2	179.5	157	85.9
35085_r_at	164.9	108.6	9.4	189.3	86.4	111.2	87.2	145.9	285.3	108.7	123.2	116.2	131.1	21.9	52.8	15.3
35086_at	254.1	339.4	39.6	33.6	130.1	147	131.4	97.5	700	44.6	123.7	401.9	203.3	208.1	169.5	255.9
35087_at	684.6	639.3	730.1	765.1	670.7	590.3	412.6	319.2	807.4	589.9	1051.2	729.4	348.8	894	447.1	806.2
35088_at	23.5	26.5	132.3	9	34.4	153.8	53.7	97.3	14.6	42.2	45.5	161.6	51.3	31.5	17.8	70.2
35089_at	134.4	85.4	74	296	1069.1	473.9	972.9	242.6	337.8	42.6	102.3	79.6	227	606.1	512.4	142.2
35090_g_at	1384.7	940.3	350.7	1162.1	2171	2065.6	2294.2	632.9	753.5	167.7	685.6	452.3	847.9	934.3	1101.9	1955.6
35091_at	997.8	712.2	1123.2	1026	1161.4	796.7	653.6	510.4	2032.3	1189.4	1231.1	1430.2	1159.4	1583.9	844.7	843
35092_at	182.4	972.6	173.2	813.6	866.7	796	913.1	81.3	1097.6	434.6	172	328.6	648.2	210.6	1111.4	468.6
35093_at	391.8	323.2	331.4	258.5	256.2	281.5	129	214.7	665.6	293.7	405.7	750.1	307.8	249	293.3	412.3
35094_f_at	1207	191.8	295.5	184.7	647.4	650.7	158	653.5	975.2	542.2	308.8	931.5	723.2	744.4	211.3	814
35095_r_at	462.3	64.5	246.3	39.9	118.3	85.3	214.1	229.1	170.3	68.1	344.8	225.6	46.5	356.1	54.2	133.1
35096_at	695.5	702.4	786.6	1153.9	795.9	646.8	692.9	1062.3	3243.7	831.1	1340.4	1020.7	639.8	1695.3	627.8	1437.9
35097_at	35.7	16.5	112	17.1	15.7	26.3	23.2	22.4	26.2	14.7	21.6	16.8	28.1	25	24.2	161.1
35098_at	240.7	239.5	245.7	509.3	162.9	912.3	218.9	186.7	283.9	338	336.8	347	313.3	609.2	547.2	570
35099_at	97.3	401.8	60.4	136.1	48.9	651.8	95	191.9	97	43.5	68.6	126.4	174	703.3	67.3	110.4
35100_at	33.5	31.2	20.6	5.4	62.5	67.2	15.7	13.4	67.4	8.6	143.1	38.2	41.4	24.7	27.1	64
35101_at	231.4	219.1	167.1	125.1	122.4	165.5	97.9	105.8	286.2	156.4	174.4	94.8	190.6	345.7	76.1	287.5
35102_at	384.8	306.7	272	121.1	165.2	242.1	265.2	274.2	359.2	227.3	161.3	674.5	193.2	170.4	325.9	317.2
35103_i_at	2377.5	624.2	189.5	141.6	85.7	169.9	250.7	781.9	386.8	1302.5	1559.3	458.6	430.4	1103.6	142.3	794.5
35104_r_at	3933.9	1794.2	709.6	800.8	581.1	1134.9	1176.8	1632.7	1165	2882.5	3457.4	1427.9	1044.6	2921.4	885.7	1503.3
35105_at	426.3	77.4	125.5	170.8	133.9	341.4	18.2	113.2	223.9	134.6	153	334.6	105.7	130.2	196.1	247.6
35106_at	632.9	140.9	372.6	51.4	314	421.2	88.3	131.8	696.3	255.9	460.4	114.4	707.7	171	278.6	284.4
35107_at	250	48	78.9	26.5	40.4	66.7	38.4	177.4	117.1	44.5	386.3	61.3	62.8	325.2	296.6	189.3
35108_at	49.4	87.8	58.1	87.8	76.8	36.5	49.7	58.1	142	58.2	284.4	52.5	58.4	379.2	75.5	140.8
35109_at	334.4	908.4	277.2	437.3	449.7	527.9	843.1	197.9	170.6	76.7	244	433.5	849.8	836.9	102.2	203.2
35110_at	72.3	31.3	52	180.4	104.5	34.4	28.2	64.3	64	47.6	40.3	52.7	80.3	46.1	55.1	73.9
35111_at	40.9	52.3	27.5	33.1	37.6	111.2	216.7	168.4	31.3	29.3	44	331	108.9	177.6	15.6	83.8
35112_at	1213	785.2	665.8	342.1	346.5	1114	420.3	163.9	883.7	1473.2	1154.5	1951.4	639.2	1787.1	136.9	966.2
35113_at	390.6	105.1	337.8	92.8	98.9	216.7	270	83.1	271.7	147.9	161.2	583.4	162.7	796.8	453.4	594.3
35114_at	288.6	643.6	352.3	264.8	271.6	79.7	185.9	173.2	553.3	400.1	341.8	712.8	448.3	363.3	245	92.8
35115_at	125.5	113.2	81.7	81	462.9	532	124.2	387	330.3	368	90.5	120	90.1	256.2	251.5	170.9
35116_at	196.5	223	383	182.3	334.8	292.5	401.3	69.7	104.5	115.3	98.8	519.2	367.5	236.7	199.3	292.2
35117_at	288.5	297.9	212.4	525.6	137.4	187.6	155	109.1	372.2	215.6	576.7	192.6	101.5	309.9	130	337.8
35118_at	173	2135.4	113.8	732.3	1964.7	241.1	1592	1053.8	1612.8	123	152.6	201.5	217.2	599.3	1610.3	307.1
35119_at	58855.1	60581.8	91093.9	59001	47635.7	60265.3	58859.3	56096.8	76140.2	77088.8	70764.2	67999.3	71803.1	43443.6	52412	64231.1
35120_at	608.3	575.1	366.9	199.6	306.8	556.8	75.7	285.5	680.9	354.2	422.5	788.7	298.7	65	313.3	710.8
35121_at	813.1	463	822.2	384.8	476.9	1004	423.2	757	1075.3	134	502.9	338.7	668.5	1352.2	348	1276.4
35122_at	388.6	281.1	106.3	92.8	46.3	60	183.1	72.9	243.1	64.7	290.3	193.3	457.9	209.7	348	204.2
35123_at	111.6	36.9	233.2	51.8	17.4	38.5	40.8	50.1	364.7	22.9	59	31.5	42.3	48.2	20.2	94
35124_at	973.4	1065.9	875.8	1152.9	1232.1	1040.7	753.2	702	1145.6	1100.2	1572.1	1288.4	1482.2	1538.2	391.3	1530.8
35125_at	38513.9	36204.7	64043.8	49768.6	40646.7	28106.6	47275.2	42853.1	28135.5	39404.5	45024.4	54192.3	52667.1	27164.8	37253.9	36135.1
35126_at	820.9	188.1	728.3	1122.7	601.8	204	477.3	657.3	352.9	366.7	706.6	584.4	606.2	1137.6	151.8	244.9
35127_at	56.2	108.9	67.9	60.5	50.9	54.3	383.4	265.4	102.3	86.5	81.3	118.7	142.8	91.6	71.7	101.5
35128_at	92.3	17.1	115	14.7	61.1	183	99.6	20.2	256.7	114.3	149.6	177.5	47.5	203.9	17	236.6
35129_at	35.1	66.7	21	38.4	23.4	64.8	30.8	141.3	216.1	78.5	28	63.6	108.9	234.1	119.4	24.2
35130_at	518.6	282.2	346.3	143.6	48.4	88.5	38.8	100.1	566.4	201	156.4	61.6	354.3	178.5	60.8	122.2
35131_at	404.8	34.3	79.3	50.5	62.5	75.4	49.8	49.3	54.3	48.5	40.1	110.9	62.8	55.5	52.2	79.2
35132_at	236.6	259	264.7	106.9	710.1	810.9	745.8	98.3	309.5	336.8	398.7	119.4	269.6	367.7	479.7	312.6
35133_at	73.6	374	621.2	303.5	107.8	585.6	283.5	43.5	57.1	295.2	42.1	99.7	529	101.8	53.8	442.7
35494_at	325.3	118.6	419	265.6	268	376.6	414	233.4	66.4	78.6	31.9	82	466.5	361.7	124.1	263.7
35495_at	143.4	127.9	159.9	140.8	10.4	354.7	131	98.3	158.7	63.8	47.8	218.2	72.8	349.5	75.8	33.9
35496_at	103.5	57.9	26.4	22.9	41.2	185	127.9	220.1	299.4	321.1	65.9	37.6	244.5	413.1	18.3	78.7
35497_at	90.9	199.7	45.8	157	75.3	220.5	118.8	128.5	57.2	65	53	167.8	60.7	155.7	22.2	166.7
35498_at	32.7	18.4	54.9	19.2	21.9	28.7	34.2	26	17.7	42.7	54.1	37.2	96.8	137.6	38.3	255.1
35499_at	71	60.9	121.3	31.5	11.2	44.2	39	49.3	118.1	58.2	72.5	83	54.8	35.5	72.2	257.4
35500_at	468.3	552.9	672.8	552.1	493.9	387.2	703.1	291.7	65.5	491.1	902.2	400.9	208.2	550.1	541.8	823.5
35501_at	116	59.3	23.5	74.6	29.5	61	29	28.3	102.6	17.3	45	100.7	45.3	76.8	34.4	230.1
35502_at	242.3	492.7	141.4	110.8	378.6	123.2	158	666.7	228.4	187.9	180.6	284.8	164.7	278.5	317.3	173.6
35503_at	911.8	796	771.1	973.7	458.9	406.1	457.9	312.6	816	712	850.4	1059.2	1181	658.8	465.7	928.8
35504_at	290.6	153.6	110.4	84.3	202	195	47.6	64.1	64.3	98.8	44.4	86.4	151.8	223.9	46.9	147.7
35505_at	1527.5	669.2	1477.2	1198.7	1055	1149.3	920.9	913.9	1937.2	988.8	752.4	1410.1	1892.4	1940.9	792.2	1595.9
35506_s_at	57.1	48.3	18.8	22.9	25.3	139.1	17.1	60.8	48.9	14.1	42.4	152.9	50.1	237	41.6	56.9
35507_at	327.5	486	385.6	239.5	158.7	594.7	140.4	159.8	103.6	108.1	182.5	377.5	421.3	298.5	154.3	270.5
35508_at	342.7	226.9	465.3	1036.5	631.5	920.3	360.9	202.9	436.9	492.6	360.6	324	762.9	984.3	199.6	626.4
35509_at	118.8	345.6	76	53.7	22.3	158.4	86.1	54.4	740.9	134.9	77.4	132.5	165.9	87.4	275.6	175
35510_at	49.5	42.9	54	20.1	44.9	45	58.9	30	54.3	57.2	134.9	80.1	95.1	84	44.4	98.8
35511_at	1199	1520.7	607.3	225.1	948.7	227.8	179	387.9	1644.4	249.1	332.9	517.1	235.3	417.5	365.3	322.2
35512_at	758	517.1	770	254.2	1017.6	245.4	935.1	586.4	1524.5	683.1	1234.5	805	1159.8	1787	902.7	369.6
35513_r_at	61.4	58.3	2.2	31.9	8.4	31.3	4.6	30.2	26.8	50.2	4.2	7.3	14	8.3	122.6	57.6
35514_at	749.8	414	631.2	416.1	495.4	563.2	519.7	316.6	1223.2	348.1	356.4	553.4	528.9	899.5	669.8	628.7
35515_at	133.8	67.9	105.3	89.5	85.1	102.9	68.5	55.9	199.2	133.5	80.8	111.2	103.6	94	74.2	201.7
35516_at	145	65.4	100.5	27.7	20	512.9	79	30.5	41	45.1	54.9	279.6	116.8	84.9	33	122.8
35517_at	103.6	156.7	386.3	316.2	214.4	638.1	57.2	247.4	139.2	196.6	234.9	141.3	173.1	649.9	276.2	72.4
35518_at	11232	447	273.6	1137.2	209.3	1555	3093.9	4974.2	1810.9	4574.2	4914.9	6474.7	2429.9	4043.1	1702.9	2930.7
35519_at	756.5	386.1	584.6	381.2	457	553.2	313.6	744.5	1307.4	604.3	552.3	729.2	321.2	887.8	365	1024.5
35520_at	1165.7	1748.4	249.5	741.9	843.4	873.1	602.1	772	378.2	2225.7	335.1	612.3	493.9	2765.3	1205.2	2345.1
35521_at	669.9	618.1	651.4	742.7	1150.4	747.4	526.4	331.2	844.1	688.9	888.9	814.6	629	807.8	457.1	924.1
35522_at	267.1	193	186.9	114.9	184.1	386.3	235.7	293.5	364.4	135.7	214.5	237.2	382	188.5	332.3	200.2
35523_at	151.3	109.4	118.2	101.2	61.2	167.8	183.6	96	157.9	137.7	714	108.4	656.6	123.2	339.6	679.4
35524_at	613.5	816.4	431.4	165.4	1077.7	809.9	158.8	531.2	859.2	240	157.9	828.6	803.5	677.6	487.5	858.6
35525_at	251.8	50.7	163.2	225.3	194	146.9	147.1	99.9	110.8	282.7	165.2	105.4	50.7	536.7	29.6	279.6
35526_at	353.1	523	691.2	93.2	129.6	387.4	448.8	476.5	146.4	499.2	482.8	836.2	188.8	751.3	336.8	501.8
35527_at	757.2	269.6	768.8	428.3	142	338.4	196.9	154.5	254.4	194.2	346.6	722.6	1516.2	832.5	326.2	593.3
35528_at	28.4	218.3	120.7	34	128.8	23	26.5	212.8	33.2	13.1	24	19.1	28.9	30.4	54.3	19.2
35529_at	389.4	38.6	145.3	43.3	48.4	161.8	64	95.6	39.3	79.5	180.9	117.7	136.4	141	231.7	225.6
35530_f_at	2055.2	1040.8	1373.2	965.9	1078.4	2221.6	962	673	1240.4	1085.2	1370.1	1436.5	1211.4	1791.7	778.1	1857.9
35531_at	502.9	98	120	199.6	44.1	184.5	76.8	36.2	328.4	285.9	51.5	123.3	508.4	584.9	288.9	174.8
35532_i_at	13.2	44	12.1	12.2	7.5	28.2	89.9	9	25.3	6.9	25.5	47.8	99.2	167	81.9	54.1
35533_f_at	270.5	112.6	120.5	150.7	40.7	304.3	141.4	423.4	271	272.4	79.1	453.1	263	182.6	167	56.3
35534_at	899	1363.7	2129.3	1818.1	996.2	1295.3	1332.2	1033.8	2941.1	1798.6	1927.3	2967.7	2109.1	1987.5	1462.7	2438.5
35535_f_at	7.2	15.6	111.1	27.4	66.8	10.5	59.4	6.9	171.1	6.9	12.5	17.7	124.2	3.3	11.9	15.1
35536_at	1416.1	1880	2187.4	1672.5	1058.4	1539.3	1024.4	817.7	2795.1	3042.5	2458	2549.5	1999	2692.2	1469.1	3072.4
35537_at	594.7	319.2	372.7	291.3	355.4	566.2	414	206.7	622	392.4	478.9	668.3	634.4	436	484.9	405.8
35538_at	404.2	113.7	331.7	54.9	50	116.6	85.8	84.4	172.7	82.4	192.7	210.7	141.1	576.3	79.6	669.1
35539_at	187.4	159.7	43.6	6.6	16.6	190.8	12.4	102.9	68.6	69.8	66.4	204.8	89.5	283.5	64.7	13.4
35540_at	72.4	145.5	66.4	90	78.8	108.1	71.1	78	112.1	36.6	33.1	110.7	141.5	91.7	45.9	114.1
35541_r_at	115.7	20.9	121.2	7.8	21.9	21.2	41.1	14.8	20.2	12.8	11	223.5	16.4	11.6	88.4	57.3
35542_at	166.9	264.6	116	101.1	57.6	132.2	40.4	419.8	234.5	138	132.9	204.3	64.9	150.8	106.3	292.4
35543_at	23.7	169.9	6	36	2.7	23.7	47.9	132	370.3	6.7	252.4	63.5	45.5	30	9.7	41.3
35544_at	144	333.7	206.6	207.1	353.4	111.5	164.9	727.7	892.4	892.9	289.2	744.8	397.9	241.1	304.5	323.6
35545_at	408.3	409	429.6	309.7	278	499	314.6	293.9	803.5	494.2	388.8	275.7	573.9	114.6	250.5	477.8
35546_at	51.1	412.8	198.5	294.2	342	60.9	188.3	281.4	62.2	27.6	36.8	96.9	46.7	41.3	59.9	90.9
35547_at	2999.5	282.1	691.9	513.1	201	978.5	228.1	434.7	17.6	227.9	901.9	681.7	865.7	50.4	278.5	615
35548_at	39.8	98.4	20.3	47	4.2	42.3	33.4	8.3	167.6	34.9	34.9	11.3	19.5	22.8	11.5	55.7
35549_at	129.3	78.6	77.2	38.3	51	75.8	64	74.2	66.3	53	120.6	71.4	100.3	193.2	62.6	141.6
35550_at	143	91.8	110	238.6	325.7	450.1	85.5	63.8	84.9	69.3	180.7	370.2	664.6	139.9	63.4	497.5
35551_g_at	1023.3	680.9	396.2	433.5	610.4	914.3	640.4	808.8	580.3	912.3	933.1	520.1	830.4	672.3	434.7	475.7
35552_at	780.3	701.8	227.3	133.8	277.8	586.4	85.6	157.5	173.3	269.5	113.2	241.4	586.1	156.5	114.6	352.1
35553_at	580.4	595.1	559.5	673.4	286.9	832.2	403.3	358	1003.4	446.3	388.4	639.1	1001.2	909.9	414	950.6
35554_f_at	140	32.1	116.2	75.4	49.4	108.9	22.4	62	66.3	47.8	93.9	109.3	84.5	68.8	71.4	60.4
35555_r_at	607.6	195.2	387.7	278.4	268	774.9	505.4	188.5	530.2	547.6	566.8	867.1	370.8	296	570.6	300.9
35556_at	146.6	15	158.1	9.8	12.7	46.7	46.7	14.7	106.6	26.3	24	77.5	70.4	225.4	25.2	59.2
35557_at	178.7	34.8	160.4	64.3	55.7	274.8	91.8	62.3	53.2	93.1	96.6	190.9	193.6	28.8	6.1	191.7
35558_at	147.1	75.6	236.5	118.6	93.1	369.9	71.9	75.7	51.6	26.6	49.6	202.6	144.3	143.4	53.5	71.2
35559_at	248.6	59.1	474.1	389.5	1324.5	52.9	428.6	501.7	464.1	61.2	274.5	107.4	59	882.1	144	398.1
35560_at	33.1	46.1	51	27.5	44.4	60.8	29.1	39.9	55.8	30.4	240.6	51.8	36.8	64.7	39.3	182.9
35561_at	25.8	34.8	33.7	16.9	72.7	63	73.3	38.4	70.3	149.5	107.4	204.3	165.4	17.5	91.6	83.5
35562_at	313.8	396.6	97.9	308.1	62.8	88.4	340.5	308.9	126.4	423.5	118	176	633.7	105.5	382	67.5
35563_at	617.4	164.3	306.6	183.6	428.5	618.7	356.9	219.2	80.1	86.7	236.3	444.1	569.1	703.4	83.3	409
35564_at	411.9	288.8	250.8	295.9	214.9	343	194.7	43.3	169	430.6	219.2	563.3	499.2	315	238	194.5
35565_at	102.9	159.8	57.2	121	16.2	184.4	147.5	362.1	61.7	67.2	50.8	61.6	360.9	115.5	126.8	54.1
35566_f_at	948	947.6	1046	439.2	705	1151.7	567.5	736.1	1647.1	1104.5	399.9	774.8	937.4	769.3	833.6	1437.5
35567_at	152.1	93.5	97	72.5	68.8	336.6	35.8	86.8	173.5	81.1	153.3	147.3	331.1	158	113.8	496.9
35568_at	526.2	496.6	449.5	331.5	258.8	468.8	112.1	309.7	662.8	483.7	303.7	696.4	184	385.7	404.2	620.3
35569_at	144.2	160.2	135.5	182.8	216	249.5	111.9	199.8	177.7	105	122.5	124.2	200	211.1	154.9	323.5
35570_at	141.4	144.3	30.6	76.9	50.5	35.1	91.8	13.1	141.3	140.9	192.8	155.6	73.5	21.6	5.9	200
35571_at	1253.8	747.4	1201.1	710.5	882	713.5	499.2	444.5	1083.7	1146.4	772.7	1432.2	952.1	839.2	582.3	851.1
35572_f_at	273.6	178.9	558.5	274.9	427.2	391.6	405.4	247.7	534.2	69.9	232.1	527.6	563.4	536.7	295.6	406.2
35573_r_at	141.7	52.9	97.8	78.3	120.8	230.6	99.5	108.4	108.7	225.5	109.2	175.6	202.8	118.8	94.8	227.3
35574_i_at	29.7	16.5	17.6	12.3	11.4	20.8	14.7	13.5	37.1	24.6	31.3	33.5	40.5	34.4	15.6	31.1
35575_f_at	95.2	348.1	306.5	207.1	71.1	209.7	74.6	90.9	512	41.2	69.7	76.1	66.3	92.7	169.4	299.5
35576_f_at	506.7	271.1	721.4	205.3	274.5	533.3	492.7	418.2	372	162.7	45.7	200.1	166.5	352	384.2	83.3
35577_at	170.1	213.9	150.5	144.1	241.1	332	217.7	542.5	810.3	220.2	126.5	999.7	179.7	222.1	183.8	237.7
35578_at	225.4	20.8	11.2	54.6	15.1	31.6	46.8	177.9	53.6	21.2	11	75.1	105.3	94.3	48.4	66.3
35579_at	166	104.3	317.1	83.9	90.6	366.4	199.5	106.2	1315	110.5	125.4	188.7	712.9	191.4	62.9	252.1
35580_at	147	134	169	89.4	97.3	183.5	128.8	72.2	163.6	161.8	254.7	174.9	210.1	144.6	46.6	182.4
35581_at	185	165.6	101.9	32.2	4.9	176.4	181.1	85.3	331.4	235.3	110.7	102.4	123.6	85	146.3	111.6
35582_at	80.7	37.5	16	14.6	4.7	55.3	67.3	13.2	15.3	92.4	7.8	14.9	19.5	69.5	8.3	18.4
35583_at	90.5	130.5	172.3	66.1	235.4	782.3	114.8	64.9	91.2	100	76.9	131.8	204.4	104.3	149.3	87.3
35584_s_at	1451.8	563.2	816.5	847.9	1048.4	1511.8	758.5	243.1	1797.4	817.2	526.2	1066.6	2177	617.4	376.5	674.3
35585_at	437.3	655.2	319.8	391.2	316.6	509.8	503.2	276.1	733.4	427.5	740.3	640.6	1063.2	611.4	402.9	721.2
35586_at	104.1	72.5	73.6	64.6	224.8	45	27.9	51.4	109.3	41.5	45.7	306.6	227.1	28	25.5	61.6
35587_at	62.1	48.7	27.1	93.4	29.6	81.7	139.1	41.9	251	46.9	242.4	93.6	266.6	171.6	34	316.3
35588_at	736.5	426.8	679.3	293.3	266.9	510.7	436.9	280.3	524.8	852.4	559.5	734.6	674.7	589.2	597.5	575
35589_at	49.7	39	42.9	79.3	19.1	184.8	19.7	125.5	36.4	75.6	21.3	47.9	257.3	81.5	19.9	72.6
35590_s_at	1641.4	1534.7	2426.4	2588.3	1806.3	2346.7	1608.6	1316.1	1860.5	2946.1	2224.3	2331.4	2422.7	1920	1509.8	2805.5
35591_at	340.6	256.2	66.3	123.9	167.4	100	149.9	53.5	278.2	366.6	60.4	115.7	201.6	473.1	143.7	753.8
35592_at	191.5	144.5	119.5	478.3	372.3	663.4	640.7	392.8	1222.4	784.9	957.2	174.5	524.1	557.2	111.6	389.6
35593_at	394.7	757.6	504.1	614.8	698.6	213.6	692	551	952.2	395.1	214.3	517.4	135.3	392.1	534.3	452.1
35594_at	194.2	93.1	56.9	192.3	131.5	404.2	242.2	114.1	93.4	203.8	153.1	435.9	242.2	179.1	230.5	594.1
35595_at	605.3	438.9	259.6	463.6	493.4	196.3	456.6	299.1	289.8	528.2	344.8	678.2	1116.5	2047.2	787.1	554.5
35596_at	156.6	108	189.9	94.5	81.5	174.9	64.7	85.1	409.6	200.3	100.1	508.2	565.7	522.7	162.3	140.1
35597_at	2902.6	1748.3	1249.2	1610.3	1385.2	1752.3	730.8	952.4	1205.7	732	1482.2	1684.5	2027.3	3740.1	222.8	2845.4
35598_at	1119	623.4	679.8	653.5	628.6	920.9	681.2	641.5	1093.7	856.3	579.4	727.3	1573.8	1227	531.9	918.3
35599_at	617.2	115.4	443.1	351.8	580.1	401.3	519.8	182.5	337	433	407.9	694.1	408.2	123.3	234.5	596.7
35600_at	100.1	67.6	116.2	87.6	110.8	162.8	81.3	133.9	203.3	135.8	178.4	131.6	189.2	126.2	35.1	278.7
35601_at	300.6	223.4	306.1	165.2	381.4	410.9	168.8	79.1	95.8	152	283.5	874	256.1	281.6	149.8	775.7
35602_at	298.5	434	353	610.3	572.3	800.3	624.6	149.6	1033.6	872	600	297.7	384	835.1	485.5	243.7
35603_at	381.2	16.9	121.3	152.4	223.4	141.8	62.7	214.1	164.9	121.3	178.5	231.6	423.1	159.8	52.8	106.8
35604_at	180.2	233.3	219.3	260.1	91.3	30.1	245.9	438.3	81.4	244.5	271.7	352.8	328.4	464.5	113.3	428.9
35605_at	69.4	19.1	151.6	34	20.1	272.9	67.2	29.2	221.5	26.5	1530.1	70.5	375.1	34.6	344.9	40.9
35606_at	66.2	101	45.5	91.5	77.4	76.8	149	108.1	421.9	107.5	47.5	421.8	110	89.1	88.8	133.5
35607_at	75.4	72.1	209.4	24	15	66.1	45.9	41.7	81.7	86.2	41.9	104.2	60.5	419.7	147.9	149.8
35608_at	234.3	87.3	121.5	133.3	38.3	259.6	110.9	20.6	33.6	201.4	236.9	32.5	156.1	386.4	21.7	398.3
35609_at	102.7	115	101.7	62.6	241.3	215.8	38.4	13.5	334.3	10.8	108.6	13.7	114.6	122.5	137.9	70
35610_at	379.7	114.7	290.5	47.1	81	292.9	348.5	115.1	156.9	96.9	116.9	94.6	116.9	108.1	38.8	190.7
35611_at	298.6	312.7	286.2	285.3	160.1	327.9	434.5	129.9	760.2	267.1	553.4	470.3	478.5	32.3	275.5	373.8
35612_at	422	367.2	300.9	255.1	281.5	78.2	217.7	252.3	883.1	265.1	179.3	359.6	38.3	360.2	328.2	98.5
35613_at	390.9	461.7	79.1	253.4	204.2	332.6	224.9	266.9	389.6	332.6	69.3	211.9	464.9	408.7	162	247.7
36331_at	187.6	129.2	35.9	163.5	57.8	399.2	141	334.8	290.8	16.1	43.9	82.8	57.5	162.8	240.1	72
36332_at	4492.5	2440.8	3482.9	2819	2872.1	4214.4	2653.6	2346.9	3353.6	3109	3043.3	6654.9	3121.4	3726.4	2753.9	3072.3
36333_at	47458.6	39659.9	79150.4	66493.4	46960.1	29132.7	56519	47780.5	44912.4	69591.5	66575.9	70077.4	68628	42982.2	40873.1	34744.4
36334_at	210.5	961.6	1311.2	611.3	666.3	979.3	432	251.1	1679.8	699.1	1039.2	719.8	1277	585.4	251.8	1064.5
36335_at	123.7	287	96.8	129.9	109.8	80	117.4	78.8	219	119.5	195.1	423.4	89.4	132.9	107.1	334.9
36336_s_at	207.7	1566.8	106.6	914.9	2485.8	394.5	304.4	236.1	163.6	284.5	92	962.8	55.5	486.7	40.5	286.4
36337_at	1515.5	1313.3	961.8	934.4	860.1	2156.7	1133.4	455.9	1221.2	669.9	1406.6	1230.8	1119.5	2622.9	748.4	1065.9
36338_at	1943.2	1751.1	2329.9	1669.7	1388.7	2315	1352.8	1604.6	3023.4	2093.1	2179.9	2004.5	2144	2238	1094.3	1677.1
36339_at	461.2	127.7	327.9	79	208.5	456.1	62.9	341.1	694.5	294.6	68.1	205.2	359.7	258.4	328	113.9
36340_at	310.6	89.3	154.3	72.3	111.5	121	78.7	24	107.6	78.3	48.7	99.9	129	305.4	81.9	166.4
36341_s_at	205	11.8	25.7	13	110.4	138.6	22.6	89.6	276.7	83.5	141.2	130.7	84.8	379.5	132.9	68.3
36342_r_at	47.1	10.9	49.3	77.8	57.1	6.8	106.3	46	212	35.2	30.8	135.8	110.1	61.4	23.6	161.4
36343_at	35.3	180.7	34.8	143.4	78	132.7	71.9	18.1	327.9	226.4	131.8	163.6	149.7	28.9	29.3	256.9
36344_at	303.1	413.3	240.7	112.6	87.4	498.1	161.6	112.7	381.5	249.2	269.7	422.8	493.1	322	90.7	475.9
36345_g_at	318.7	222.9	380.2	214.7	268.9	213.9	161.1	124.9	825.4	309.1	291.7	462.9	511.7	592	211.6	496.8
36346_at	183.8	57.3	107.1	68.1	78.7	468.7	207.7	54.6	117.9	108.7	74.2	143.6	145.7	172.5	29	167.9
36347_f_at	694.6	494.9	877.2	290.7	560.6	289.2	550.6	611	82.2	439.8	225.9	474.7	385.4	728.8	396.7	673.4
36348_r_at	31.4	49.3	9.6	52.6	95.9	23.7	48.8	67.9	193.5	72.9	9.5	24.5	50.9	38.4	35.3	19.1
36349_at	462.9	274.8	541.3	61	177.4	116	176.1	236.7	518.3	330.8	105.4	195	539.7	191	277.5	893.8
36350_at	25.8	181.5	152	24.8	48	56	35.3	36.8	379.6	208.3	112.9	43.2	72.4	38.2	124.8	151.5
36351_at	149.6	101	67.1	113.1	24.1	497.7	239.2	86.8	326.4	459.1	259.1	599.9	646.9	361.8	81.3	90.4
36352_at	1223.6	555.8	744.9	149.8	182	1138.5	156.9	106.9	658.6	563	1091.4	316.3	1160	425.5	84.8	1067.1
36353_at	73	70	61.8	62.9	73	82.7	50.2	29.8	51.2	42.4	54.1	45.6	102.8	118.9	50.4	134.5
36354_at	423.8	246.5	457.9	267.8	114.1	608.7	427	167.1	358.4	230.3	637	1364.6	455	362.8	120.6	458.8
36355_at	1162.9	627.2	834.6	304.9	673.3	989.5	769.5	142	1039.3	636.8	404	1204	778.3	368.2	746.2	847
36356_at	131	130.3	119.3	170.3	106.3	127.1	107	89.3	965.9	291.4	208	176.7	149.4	181.2	107.8	193.1
36357_at	364.6	156.3	324.7	113.8	218.3	323.2	207.6	21.3	222.5	43.1	77.4	150.1	312.3	95.6	157.7	184.5
36358_at	58043.8	27378.1	86287.1	49895.8	35904.1	24635	46079.7	42419.5	19030.5	50902.6	52696.2	55776.2	58831.3	37056.9	28175.5	37533.2
36359_at	641.4	285.7	336.4	38.1	211.8	482.6	152	287.1	244.8	294.1	300.9	419.6	365.8	490.2	412.2	790.5
36360_at	342.6	458.7	435.3	353.4	392	346.5	602.2	595.9	403.8	360	239.4	361.7	260.9	274.1	398.5	397.3
36361_at	689.6	363.9	437.4	537.4	378.5	503.4	551.4	342.2	992.6	461.3	546.4	892.8	619.6	581.8	530.8	383.6
36362_at	84.7	545.3	258.9	57.8	267.4	77.1	168.4	86.2	540.8	143.1	339.8	404.7	434.4	92.1	67.2	347.1
36363_at	51.6	157.5	191.5	110.1	26.8	157.7	112.4	21.7	288	16.8	45.4	149.4	243.6	164	120.2	16.5
36364_at	193.5	444.9	289	409.5	145.6	350.9	360.2	468.1	648.9	653.7	206.7	820.9	614.6	872.5	255.6	335.9
36365_at	101.8	24.4	141.4	81.4	179.6	28.8	94.4	105.2	116	15.3	125.6	32.3	29.5	87.3	15.3	161.1
36366_at	39	47	157	101.1	41	16.3	29.3	149.7	41.6	10.7	19.9	42.5	48.4	243.8	186.2	23.4
36367_at	63.3	158.4	46.9	30.7	76.9	66.7	28.7	31	116.5	8.4	10.2	95.9	39.2	12.7	19.4	23.6
36368_at	453	1324.1	787	748.5	931.8	1791.7	908.9	826.3	3067.6	276.5	549.4	1308.4	1257.3	505	333.9	459.2
36369_at	651.1	435.1	314.9	542	481.7	817	202.8	464	62	55.2	428.4	159.6	516.6	615.2	136.3	102.9
36370_at	30.2	66.8	35	67.1	55.7	99.4	80	111.3	203.3	31.2	32.2	264.5	53.6	26.5	74.4	122.3
36371_at	617.4	236.8	770.2	322	361	562.3	234.9	199.9	210	228.6	420.1	897.8	626	435.2	251.3	909.1
36372_at	271.5	230.3	771.2	214.5	507.7	548	224.8	367.8	325.8	164.1	657.3	297.8	135.7	166.1	393.7	781.8
36373_at	106.3	109.3	428.8	576.7	251.1	114.8	293.3	376.7	328.2	663.7	387	1101.6	415.4	379.4	332.1	592
36374_at	326.1	37.5	143.6	32.1	172	169.6	262.7	167.5	54.6	36.7	95	453.4	148.2	69	20.3	269
36375_at	208.1	981.8	1019.8	1016.7	838.6	1175.1	937.8	740.3	2229.3	1078.4	765.7	1333.3	1211.1	1032.9	775.1	1010
36376_at	53.5	116.8	149.5	229.2	275	381.5	98.1	199.3	282.3	76	175.3	346.3	73.6	33.5	282	556.3
36377_at	453.6	383.9	618.8	308.6	566.1	533.3	373	620.5	98.6	415.3	255.3	520.2	461.4	279.4	356.9	74.9
36378_at	977	1237.2	1803	1682	1119.2	986.9	1061.5	790.3	2356.5	1458.5	1147.9	2190.1	1271.6	689.3	1229.7	902.6
36379_at	824.2	1122.7	790.7	874.8	986.2	397.7	1252.7	1448.9	1710	2461.1	2199.4	893.3	1717.4	2047.5	541.4	3132.2
36380_at	44.5	39.6	31.2	79.3	74.6	239.4	46.5	8.2	83.2	30.7	44.2	475.7	158	194.9	24.2	219.7
36381_at	94.9	62.6	91	57.5	47	79.3	38.5	31.8	154.2	46.7	104	59.1	131.6	141.4	142.7	51.3
36382_at	71.6	167.2	39.3	44.6	16	279.5	103.1	45.2	60.9	313	200.3	453.9	376	278.9	190.9	156.6
36383_at	324	196.3	224.1	67.3	39.5	340.8	292.2	176.5	64.8	114.9	113.8	283.8	51.4	74.9	168.8	272
36384_at	50	58.9	16.6	49.9	23.6	34.6	43.5	30.9	138.3	38.6	31.8	27.2	52.3	50.2	39.3	61
36385_at	45.4	37.3	35.9	20.4	222.9	99.4	28.3	54.5	77.6	36.5	30	42.3	32.9	105.7	58.3	59.8
36386_at	45.6	37.8	269.3	66.4	47.7	232	208.4	52.3	204.1	57.8	44.1	93.1	61.4	257.5	43.9	101.9
36387_at	316	54.3	61.4	32.9	161.4	623.3	35.3	45.7	118.5	29.8	63	114.9	90.1	65.5	36.4	315.6
36388_at	358.9	563.8	161.7	311.6	79.4	342.4	82.4	315.5	599.7	72.7	148.2	283.4	640.7	25.8	39.4	587.5
36389_at	15.9	158.8	6.6	11.5	5.2	113.9	9	20.6	7.3	152.6	15.2	6.9	108.4	23.9	10.3	30.5
36390_at	46	44.2	63.3	244	221.4	81.7	174.9	195.2	371.3	38.1	153.3	345	268.6	391.2	41.7	119.1
36391_at	1306.1	597.1	1011.1	451.9	653	1057.1	372.2	698.6	1117.4	984.6	708.4	1011.2	1430.9	533.9	446.1	1198.2
36392_at	212.2	81.8	56.9	137.9	111.4	254.4	337.1	7.7	28.9	154.8	34.5	495.6	306.8	202.2	213.8	108
36393_at	665.3	376.7	142.6	344.6	464	172.1	276.8	39	1113.5	798.9	566.9	151.4	411.8	362.1	285.2	484.5
36394_at	168	83.4	102.6	233.5	232.8	396.5	529.3	132.6	452.7	473.5	251	650.5	171.8	237.8	168.9	184
36395_at	290.2	173.8	120.9	226.4	176.5	1029.1	333	126.7	26.1	138	310.6	370.1	604.5	14.6	366.7	550.4
36396_at	298.1	563.9	329.8	305.7	275	833.2	450.2	231.6	508.5	474.8	575.6	568.9	534.2	356.6	498.2	292.3
36397_at	71.9	12	85.1	162	84.1	25	8.2	8.4	186.1	128	170.4	65.4	68.5	5.1	51.2	36.3
36398_at	2762.4	582.7	913.2	1098.3	838.1	828.7	668.7	428	444.6	1217.4	1260.1	502.5	883.9	1672.8	810.4	1020.3
36399_at	408.4	219	335.1	256.4	84.7	343	254.4	280.5	502.2	270.8	259.1	674	433.4	273.9	307.9	310.2
36400_at	14.1	7	8.9	12.3	10.7	167.3	21.9	59.7	105.5	39.1	5.9	15.3	19.6	15.3	15.6	18.4
36401_at	625.6	491.6	427.6	80.3	169.8	355.5	620.9	807.2	477.1	859.6	631.6	778	1090.3	901.1	405.5	668.6
36402_at	60.2	49.3	39.4	50.9	133.8	44.5	32.4	64.5	109.8	53.3	129.5	23.4	124.3	81.8	63.9	174.3
36403_s_at	411.5	280.4	566.8	392.3	358.7	533	380.3	378.1	470.1	320.2	481.4	361	562	423.9	484.8	685
36404_at	158	431.4	421.2	353.2	274.7	316.9	374.2	320.9	683.4	68.8	214.4	790.8	835.5	406.9	412.5	470.2
36405_s_at	68.2	44.4	34.1	15.7	25.6	53.4	33.3	34	83.7	47.1	56.2	40.8	65.3	37.9	30.5	109.2
36406_at	141.3	356.4	195.7	107.1	244	98.6	217	161.7	409.9	257.9	107.1	388	251	122.2	116.1	127.9
36407_at	859.4	1357.7	1552	971	1100.5	716	638.4	742.9	679	1650.7	1693.5	603.6	1868.9	1745.2	1139.2	1870.6
36408_at	369	137.9	203.5	492.9	92.3	384.7	141.9	179.9	869.8	100.7	175.9	272.5	250.2	250.1	131	255.6
36409_f_at	19.9	75.6	16.7	167.6	29.8	37.9	10.1	6.4	16.7	31.4	88	64.1	32.9	9.5	33.1	38.4
36410_f_at	772.5	868.3	1075.2	635.5	266.9	509.5	48.3	195.9	135.2	1010.9	565.7	466	118.1	480.5	880.8	108.9
36411_s_at	845.8	995.2	1206.3	873.8	827.3	1335.3	910.1	511	1958.5	1291.4	713.2	1355.6	1437.3	531.7	869.6	1014.1
36412_s_at	145.7	511.6	122.6	577.9	622.5	756.7	1201.5	821.1	1042.1	609.2	618.4	671.1	835.7	286.8	807.5	563.5
36413_at	136.2	199.1	147.2	66.7	216.8	445.1	147.1	111.8	449.3	109.4	150.3	489.2	111.5	69.9	211.2	561.8
36414_s_at	504.1	305.2	51.9	245.5	185.5	424.2	99.5	319.1	339.7	211.6	69.4	343.3	712.8	358.4	233.8	552.2
36415_at	10.6	29.8	21.7	8.3	11.4	15.2	23.6	86.2	64.6	6.6	23.3	15.9	29.3	7.8	8.1	16.8
36416_g_at	305.6	166.6	181.5	306.6	146.1	53.1	239.2	66.4	336.2	184.5	337.2	306.7	139.4	115.2	193.7	407.4
36417_s_at	2438.7	1394.9	1480.3	1190.2	1081	1949.7	1229.7	1097	1461.6	1580.8	1652	1389.4	2058.2	1728	1571.8	2660.1
36418_at	375.8	1089.7	360.7	342	1384.8	222.2	437.1	222.2	476.1	188.3	238.1	319.8	270.1	317.1	210	448.4
36419_at	33.8	51.4	36.5	19.6	93.8	18.5	10.4	10.9	60.2	9.8	28.9	28.6	24.9	43.2	16.3	57.2
36420_at	64.7	103	138.9	233.4	56.3	67.8	32	38.8	90.9	61.5	72.6	113.1	72.2	60.7	50.8	105.1
36421_at	245.4	685.6	492.7	699.8	541.7	968.9	618	441.6	1500.8	390.2	292.4	638.9	621.4	569.6	642.5	438.3
36422_s_at	1459.9	1966	1149.3	1530.5	1300.2	2509.5	1942.7	1081.6	2575	1867.7	1743.1	1364.8	1368.2	2438	1773.3	1274.9
36423_at	3074.7	3363.9	6438.2	3033.8	5450.6	3991.3	2395.7	2588.3	1919	1211.4	3901.4	527.1	1075	1227.6	2761.7	1085.4
36424_at	174.2	91.5	29.6	19.2	21.9	22.2	43.7	27.8	41.5	34.2	27.4	116.8	19.2	34.9	30.2	123
36425_at	122.3	64.6	34.3	331.4	134.8	128.9	54.7	33.6	416.5	35.2	167.4	126.6	99.1	54.5	46.9	81.9
36426_g_at	56.3	46.7	49.6	31.2	83.3	93.7	71.7	333.7	107	50.1	54.7	53	76.5	66.2	43.3	107.4
36427_at	1222.6	849.2	817.6	936.3	819.8	743.7	558.2	689.3	370.9	970.4	906.8	754.5	793.9	1291.8	828.6	839.3
36428_at	207.5	99	58.4	68.2	52	75.8	87.9	78.4	168.3	80.7	130.2	62.8	121.4	123	65.7	165.8
36429_at	205.8	168.6	130.8	74.9	61	170.6	181.2	105	268.8	164.7	198.7	187.3	159.8	207.5	140.1	182.9
36430_at	347.6	57.5	94.1	214	51.4	66.3	211.5	29.8	411.5	73.6	128.1	122.7	82.1	101.2	243.4	148.5
36431_at	554.6	459.8	443.1	339	390.5	686	307.7	268.3	581.3	529	446.2	519.2	443.1	634.8	671.9	655.6
36432_at	103.5	544	358	395.3	524.5	296.9	221.5	228	372.9	279.1	376.1	22.6	264.9	567.9	316.2	315.5
36433_at	21	219.7	23.1	141.4	42.3	100.1	95.1	99	400.4	31	24.2	170.2	23.4	15.2	103.1	169.9
36434_r_at	129.5	50.9	6.4	36.3	7.1	41.4	4.2	13.1	23.2	13.3	3.3	178.4	11.4	117.5	46.9	15.9
36435_at	282.8	274.8	331.2	273.6	165.5	669.4	217.9	186.9	44.2	127.4	218.3	535.4	561.9	229.3	179.6	205.2
36436_at	188.4	125.7	247.9	217.1	152	586.8	183.3	275.5	442.3	229.3	147.8	369.1	138.6	345.3	205.2	203.3
36437_s_at	811.7	234.7	392.7	631.9	477.6	90.1	770.2	504	220.2	193.5	175	553.7	465.1	427.7	491.3	411.8
36438_at	192.8	15.7	79.5	102.3	28	42.5	35.9	24.2	191.2	50.6	66.6	36	70.8	21.1	146.3	58.5
36439_at	546.6	266.9	449	334.1	341.8	634	287.2	392.7	543.9	236	365.2	661.2	467.6	144.8	325.9	814.5
36440_at	344.6	723.1	340.1	302.3	616.8	463.3	400.6	231.5	1611.4	478.1	575.7	446.7	437.6	535.5	380.4	337
36441_at	338.3	66.3	146.4	181.7	45.1	182	117	130.6	697.8	225.3	115.1	141.2	362.3	246.2	38.6	57.2
36442_g_at	375.1	409.4	940.4	302.3	159.8	1192.9	488.7	75.4	849.4	334.1	421.2	1234.3	1172.5	1319.6	199.8	362.9
36443_at	164.3	199.7	231.4	269.7	631.5	274.6	235.5	401.5	812.6	233.6	272	331.7	237	210.8	181.2	231
36444_s_at	301.9	97	264.1	135.8	135.1	88.3	123.9	49	45.7	180.7	168.9	184.8	325.8	298.1	24.4	165.7
36445_at	79.6	132.9	167.2	431.7	130	158.8	212.7	103.4	276.7	421.7	148	151.3	161.7	100.4	90.3	97.8
36446_s_at	9180.6	10282.7	5005.5	10326.5	11315	7764	7384.8	12105.4	11309.8	10093.2	9143.1	5143.2	7783.3	6897.9	8764.1	6816.5
36447_at	136.8	43.1	55.5	55	136.4	78.9	70.7	103.9	63.5	44.9	371.1	80.1	63.5	55.5	41.3	80
36448_at	455.2	193.3	52.2	210.3	157.9	79	197.3	257.2	90.4	15.7	28.1	219.1	64.1	238	30.2	373.4
36449_s_at	640.9	196.2	218.7	508.3	430.7	309	238.8	346.3	292.1	292.6	356.8	319.9	219.4	582.6	226.6	340.6
36450_at	433	95.8	264.3	280.9	172.5	520.7	295.4	389.8	227.8	85.9	95.5	155.2	736.1	318	554.6	117.1
32264_at	240	187.7	155.8	134	121.3	261.7	152.4	68.2	229	133.4	210	175.9	239.1	269.8	122	244.8
32265_at	150.3	184.6	392.9	391.1	563.2	488.2	193.4	186.3	566.1	680.9	604.3	441.7	372.3	438.4	416.5	216.1
32266_at	56.5	30	33.2	68.1	6.7	80.4	16.3	228.9	160.4	15.8	17.3	46.2	169.5	21.2	20.9	21.6
32267_at	772.4	209.6	189	154.6	15.1	430.6	250.8	90.4	808.5	318	97.5	377.2	570	44.1	20.7	40.8
32268_at	316	61.7	209.1	34.7	182	274	216.3	59.3	105.4	168.6	140	386.2	357.5	236.4	63.7	222.7
32269_at	1289.4	1315.1	1209.8	1446.7	1117.2	2005.7	1163.9	974.2	3163.4	736.9	1355.4	2289.5	1504.7	1349.6	705.7	1363.2
32270_g_at	350.4	120	34.9	30.5	155.6	232.7	106.6	16.5	25.1	65.1	265.2	392.9	346.2	195.7	26	329.7
32271_at	1415.7	971	1313.3	1346.9	1127.2	1236	1042.7	959.9	2302.2	1410.1	1155.4	1601.5	972.8	1332.7	1115.1	1403.4
32272_at	13678	22648.3	21711.5	23416.8	15831.3	21445.2	11347.5	12258.7	8120.2	11012.3	11684.9	18895.5	19859.5	11763.3	12266.2	7722.7
32273_at	151.2	20.9	31.5	11.5	97.2	65.7	36.5	31.6	36.7	20.7	197	23.4	19.2	19.8	311.4	33.9
32274_r_at	4153.4	3039	2499.3	1668.4	2461.1	2729.7	2055.9	2722.3	6246.3	3960.9	4668	2863.5	3963.5	5426.2	2093.7	4465.6
32275_at	1300	15363	25269.9	11484.3	16673.4	454.6	533.3	7417.5	1778.4	592.4	2846.1	90.2	90.6	1078.2	3030	478.4
32276_at	90442.2	58778.5	108294.5	70112.9	67399.5	49427.7	72890.2	60222.6	70347.9	83821.5	81975.4	106674	79223.5	55448.6	52812.3	81188.1
32277_at	14.5	26.7	18.7	15.7	9.3	248.1	29.5	12.6	29.7	18.1	14	38.7	12	11.7	24	25.1
32278_at	56.1	197.2	180.5	69.6	11.2	331.3	87.6	108.3	267.3	67	120	108.1	200.8	32.4	199.4	81.9
32279_at	236.4	120.6	60.1	69.4	312.2	408.6	191.6	51	488.5	176	105.4	348.3	362.9	289	249.4	359
32280_at	148.8	41	27.7	82.1	82.5	50.4	35.6	144.8	214.1	110	57.7	196.4	26.4	31	36.9	116.7
32281_at	772.2	384.7	556.8	505	384.9	743.7	448.3	186.4	247.4	434.6	411.5	838.8	772.7	531.9	522.7	571.9
32282_at	1115.4	680.9	465.6	723.6	656.3	717.4	315.9	210.3	1361.2	592.5	811.1	977.2	1070.2	1366	561	704.3
32283_at	72.7	90.4	76.1	124	51.3	319.3	59.2	49.2	391.4	64.7	52.4	89	210.6	219.7	45.2	93.2
32284_at	723.1	629.2	423.9	390.7	119.2	571.8	347.1	238.2	591.7	534.1	601.7	586.2	541.2	418.1	272	531.6
32285_g_at	144.5	291.2	187.3	557	39.5	103.1	166	31.1	32.7	189.2	35.1	330.8	324.7	1165.6	43	213.6
32286_at	476.8	474.5	231.2	381.1	115.6	614.2	229.9	211.5	1056.3	177	276.4	366.9	320.1	176	488.2	200.9
32287_s_at	310	274.8	399	386.2	91	271.1	283.5	194.1	393.6	343.7	136.7	488.7	115	79.7	208.9	251.2
32288_r_at	45.3	301.4	263.5	260	202	459.7	186.9	248.6	452.8	155.6	243.5	259.4	283.6	425.2	172.1	330.1
32289_at	126.3	85.8	88.3	174.2	19	113.6	76	59.1	91.8	76.5	43.8	43.7	138	121.9	156.3	76.8
32290_at	826.7	162.7	692.9	396.7	417.8	639	702.3	1003.3	688	643.7	511.9	720.5	582.6	949.2	600.6	940.7
32291_at	392.6	131.7	27.3	90.1	28.1	94.9	36.8	59.9	527.4	247.2	416.8	302.2	405.6	299.2	136.6	654.8
32292_at	231.4	77.1	327.3	187	99.8	301.4	225.4	114.3	239.6	126	256.7	361.3	26.7	457.9	57.9	98.6
32293_at	332.2	219.1	203.2	319.8	21.5	127.4	290.5	215.7	413.6	79.5	121.6	546.1	168.4	38.1	133.2	189.7
32294_g_at	37.9	35	67	73.5	83	158.1	62	62.2	28.7	19.9	38.6	216.9	63	116.3	165.8	54.3
32295_at	210.1	159.3	220.7	154.8	107	95.4	156.6	118.4	201.5	153.4	149.5	201.2	252.8	273.4	167.5	209.6
32296_at	144.6	34	33.4	39.8	26.4	103.3	25.8	53.5	176.5	22.2	61.5	80.9	99	169.9	74.7	161.6
32297_s_at	353.8	268.3	262.7	320.1	268.9	174.3	296.7	229.2	264.5	435.1	201.5	346.4	301	163.2	105.8	172
32298_at	352	139.3	95.7	19.3	99.9	31.9	64.8	12.5	16.7	70.4	18.8	74.4	41	104.6	113	74.3
32299_at	189.7	176.1	226.2	87.3	125.5	273.1	187.3	171.1	839	123.6	115	509.1	320.1	379.1	295.9	248.9
32300_s_at	119.5	509.9	567.6	223.2	345.2	654.8	359	260	332.7	448.6	660.9	531.1	570.1	715.2	416.3	217.8
32301_at	52.3	289.4	159.3	31.8	57.6	380.3	25.3	23.5	572.8	46	33.2	163.9	41.1	424.6	31.6	85
32302_g_at	212.7	163.4	277	193.4	165.7	605	307.8	114.3	84.2	300.5	327.5	660.6	155.2	455.1	288	329
32303_at	146.6	386.2	575.9	886.6	135.6	574.7	549.9	543.9	1425.1	755	800.2	513.7	608.1	276.8	557.6	433.6
32304_at	113	107.4	197	157.7	265	64	161.5	297.8	25.2	31.5	40.9	99.5	38.4	31.5	1209.8	268.3
32305_at	1007.1	587	285.2	285.6	181.2	25152.3	3836.3	360.6	723	1134.3	630.7	8753.8	5929.9	3673.3	607.9	1496.7
32306_g_at	3744.8	2224	308.1	974.3	479.9	80448.9	13249.5	951.2	2714.6	5008.2	3323.3	43056.1	24301.7	12947.4	3121.2	4533.7
32307_s_at	3020.8	2334.9	408.1	821.6	341.2	35058.2	7212.8	846.7	800.6	2575.9	2990.1	23872.3	9622.8	8087.4	2678.6	4957.2
32308_r_at	123.7	112.9	26.2	28.3	69.6	91.4	13.8	65.2	124.2	26.3	170.8	110.3	88.4	191	90.8	32.6
32309_at	111.1	42.8	114.6	21.2	31	126.4	103.8	19.2	34.3	84.9	61.8	94.1	133.7	31.4	180.9	137.7
32310_f_at	1257.9	629.3	677.5	645.5	690.4	913.8	483.4	464.4	1227.8	799.9	898.7	1418.9	941.7	1080.6	619.3	1059.8
32311_r_at	93.7	52.8	182.2	100.5	31.7	156.6	31.4	25.5	232.6	120.8	62.5	70.6	74.4	288.6	28.2	168.4
32312_at	103844.9	48777.9	47599.1	39091.6	40800.5	72189.7	53097.1	50192.8	63003.8	80316.3	82045.1	88643.6	68077.6	82680.4	60903.1	90960
32313_at	5300.8	5357.4	3168.1	2970.9	2017	6247.7	3094.1	2755.7	3642.2	2168.8	3281.1	1102.6	2225.5	2387.2	2560.8	4004.8
32314_g_at	83202.4	49464.2	48313.4	48863.7	43872.4	44420.9	56947.3	40435.8	18069.5	83210.5	85592.8	91973.5	66523.9	74001.1	64320.8	84699.9
32315_at	49103.3	42367.7	76826.9	50510.8	46645.5	39019.2	48039.3	42614.6	67645.1	88291.2	60842.4	77503.3	70480.9	34413.2	37482.8	43939.3
32316_s_at	22195.9	17063.2	22325.3	17494.4	14868.4	12873.6	15698.2	16110.2	9848.6	21454.1	23232.9	15568.8	18894.6	20047.2	21901.9	14413.7
32317_s_at	573.5	968.7	529.9	669.3	1288.1	1341.1	1486.4	566	1143.9	730.6	1022.8	639	437.4	733.5	1317.2	716.8
32318_s_at	21950.7	32518.2	15482.9	29038.7	21264.2	35323	22267.3	19623.6	9310.3	7985.9	19382.4	14661.6	21110.4	18975.7	19080.7	21779.5
32319_at	496.9	124.3	346.3	109.8	210.9	869.4	698.1	71.6	169.1	357.6	247.1	680.2	793.9	542.7	380.8	99.1
32320_at	81.7	58	55.6	43.6	82	283.4	157.1	430.3	149.7	120.9	68	83.2	218.5	122	103	445.4
32321_at	4113.1	5300.9	2155.5	6550.3	3232	6297.1	8659.5	8220	3174.8	3663	7415.5	3263.9	4778.1	4809.2	7979.2	3912.5
32322_at	315.8	81.8	70.7	216.3	84.2	95.6	192.2	27.6	66.7	95	67.3	367.9	199.7	383.7	124.6	293
32323_at	177.9	139	115.2	106.9	309.8	85.1	85.6	64.7	269.8	165.3	386.5	161.1	110.5	578.2	370.8	204.9
32324_at	5367.4	8406.4	7182.3	8387.3	7421.7	10083.7	7663.4	7253.9	8155.9	6229.8	6132.4	3918	5341.5	9061.2	10242.6	5077.6
32325_at	420.5	254.8	299.9	238.6	395.3	468.1	378.4	259.9	720.8	106.7	176.5	296.3	558	320.1	323.8	405.5
32326_at	169.6	198.4	187.1	114.2	25.2	462.1	25.6	111.3	204.7	19.2	30.2	100	210.6	26.2	154.9	304
32327_at	79.3	43.7	53.7	61.8	130	66.3	232.1	302.2	668.8	329.5	62.4	96.4	597.2	44.2	147.9	76.7
32328_at	43	19.4	23.9	31	18.1	164	28.2	22.5	382.4	132.4	44.6	115.8	24.2	313.5	29	112
32329_at	1402.6	1234.3	1662.7	1073.9	1174.2	729.8	919.5	549.8	886.2	1622.1	1567.3	1724.7	1044.1	1150.1	1079	1892.1
32330_at	68862.9	39796.7	115245.5	69070.4	62243.9	34965.2	68476.1	61635.3	37882.1	66043.3	94702.8	72118.1	65299.5	53210.9	57196.3	69667.3
32331_at	510.2	558.2	563.4	428.3	190.3	991	199.3	501.4	522.8	100.6	715	812.1	688.8	387.7	603.5	435
32332_at	22823.2	16567.6	10008.6	10822	11765.6	7973.2	5708.6	13245.8	16390.1	13641.5	18732.9	8472.6	10246.9	16486.9	5625.8	19625
32333_at	142	68.2	54.2	35.1	56.8	52.3	90.5	69.4	121.8	65.8	43.2	73.9	80.8	49	68.8	89.7
32334_f_at	90615.1	105309.4	145237.4	87496.9	103024.2	62256.2	83893.4	69308.5	71933.3	74167.5	92149.5	63361.3	75635.3	69084.6	61786.1	62967.4
32335_r_at	39120.2	61229.5	76771.9	39253.8	49426.2	46547.5	31778.9	25997.3	37160.7	44992.7	52300.4	27994.7	44384	31362.1	24695.6	25175.9
32336_at	147847.1	77745.1	127433	76640.3	105051.2	59135.9	75119.9	101982.9	55809.9	54843.9	92119.2	80133.1	55881.5	139082.5	65355.9	101361.2
32337_at	44551.3	37164.9	60259.5	48558.4	39411.9	23473.9	43117.4	41467.2	29406	49005.8	53319.4	39370.6	51204.9	31475	31842.4	30914.3
32338_at	470.1	506	135.7	315.2	215.4	387.6	366	508.8	440	244	403.7	180.6	613.4	414.8	150.3	269.4
32339_at	92.8	200.9	183.8	59.1	173.4	444.8	319.7	58.3	205.8	65.6	195.1	706.1	167.9	183.2	263.9	300.8
32340_s_at	35361.8	20517.9	27632.2	26699.8	21618.5	17458.5	24088.4	25957.5	14294	25802.7	31222.6	32921.7	27566.5	27480.7	20697	33624.3
32341_f_at	78978.5	40760.5	100792.3	59784.1	46173.5	34344.6	66852.7	46512.8	47588.3	73933.8	68110.6	64680	80823	51184.6	44265.8	44517
32342_at	135	90.8	120.4	43.1	68.2	140.6	75.9	24.8	75.7	52.4	107.8	103.2	161.4	297.5	52.4	150.1
32343_at	163.5	99.9	130.2	122.3	27.3	463.3	185.5	35.7	13.2	34.6	31.3	222	256.3	49.9	100.9	486.6
32344_r_at	299	158.3	52.3	14	7	181.4	116.9	15.1	342.1	105.1	270.1	54.1	194.3	178.5	122.9	189.7
32345_at	683.4	207.5	377	133.6	329	646.7	612	197.7	97	369.1	59.6	401.1	565.1	366.2	681.3	536.3
32346_at	377.8	36.5	170.5	210.7	256.4	551.7	193.2	330.5	340.5	165.1	287.3	490	292.7	333.5	178.9	414.1
32347_at	130.3	59.3	85.9	42.7	46.3	92.3	77.3	16	57	49.2	39.9	271.7	58.9	57.1	59.4	85
32348_at	86.4	125.7	12	10.3	36	241.6	100.8	46	43.2	19	222.9	16.5	177.8	202.5	52.4	204.9
32349_at	433.5	219.9	326.9	174	52.4	102.4	210.1	279.2	441.4	310	411.1	527	122.6	605.2	71.5	340.2
32350_at	171.3	250.7	357.7	565	381.2	405.9	575.8	606.5	529.3	233.3	235.8	84.9	312.7	473.1	245.6	380.5
32351_at	148.3	111.4	193.5	262.5	318.8	538.4	259	83.2	580.5	518	111	236.2	119.5	188.3	183.4	167.2
32352_at	2379	2732.6	1942.9	3056.1	2923.5	3519.9	3344	2443.1	5559.6	3174.6	2912.3	5827.2	2775.3	2294.2	4345.1	2482.8
32353_at	645.4	203.9	445.2	192.8	301.8	826	416.3	290.1	561.7	177.1	85.3	291.6	419	281.4	187.9	295.7
32354_at	65.2	45.5	56.5	57.1	113.5	111	311.7	50.9	81.2	118.8	30.5	70.3	113.2	103.2	53.2	82
32355_at	685.1	61.9	301	215.2	203.4	263.6	408.7	123.4	773.3	163.2	304.6	647.6	483.2	615.5	365.6	97.2
32356_at	384	37	150.2	72.3	56.6	370.8	173.3	87.9	332.6	103.8	91.9	395.5	77.3	504.5	201.2	62.5
32357_at	46.6	34.3	46.6	88.6	27.5	86	33.1	29.5	101.6	86.5	160.9	95.2	91.8	43.5	47.7	119.5
32358_at	395.1	136	152.1	91.4	66.3	341.8	178.2	159.9	396.4	107.1	164.5	260.9	107.7	307.8	55.2	40.6
32359_at	351.5	51.2	275.8	226.4	129.3	151.9	199.9	83.5	164.8	136.4	168.1	284.8	329	126.7	167	72.8
32360_s_at	157.1	180.8	446.3	402	544	185.8	541.9	137.2	164.9	150.6	213.4	171.9	139.3	188.2	430.8	273.6
32361_s_at	61.1	47.2	57.5	35.3	40.1	54.9	29.6	42.5	61.4	40.2	54.5	59.2	51.5	66.6	33.9	66.7
32362_r_at	2759.9	968.4	1154	678.7	725.3	1805.2	1027.7	775.8	1928	2086.6	1858.6	1170.5	3221.8	2307.4	1033.4	3059.8
32363_at	284.8	261.2	305.3	313.7	272.8	408.4	190.5	730.7	166	141.9	316.5	423.5	224.6	189.4	25.7	355
32364_at	918.2	100	109.9	296.3	86.6	492.7	441.9	203	396.2	210.4	356.9	129	117.5	429.7	75	586.8
32365_at	25.5	129.9	31.3	24.9	21.9	52.2	24.6	30.7	92.9	35.4	26.6	58.7	216.4	11.7	18.3	85.9
32366_at	349.5	70.2	170.9	284.5	195	476.6	400.5	306.9	134.3	95.2	199.1	112.6	243.7	1022.7	152.2	201.4
32367_at	157.8	63.1	46.5	270.5	91.5	132.6	122.9	115.1	585.2	46.8	293.1	258.1	99.1	170.1	71.4	149.8
32368_at	56.3	5.4	7.4	7.4	4.3	155.8	132.3	8.9	161.8	3.6	25.5	143.1	141.3	11	157	126
32369_at	23	28.5	19.5	8.7	11	54.9	22.8	15.9	85.3	20.9	21	22.6	42.1	41.5	37.8	41.9
32370_at	990	348.2	377.3	213	500.1	917.3	428.5	309.5	453.7	153.4	381.5	1026.7	590	396	241.3	725.2
32371_at	255.4	49.1	24.1	43	23.3	410.9	28.3	26	297.3	36.4	108.9	92.8	61.6	26.1	213.4	222.6
32372_at	812.9	637.5	816.5	1020.7	1013.7	661.7	801.8	312	966.3	620.5	334.5	595	849.3	965.1	186.3	627.1
32373_at	27.9	23.2	96.7	9.6	17.7	43	139.7	138.1	43.9	21.7	253.3	63.3	65.3	37	25.1	53.1
32374_at	476.4	865.3	357	650.8	735.5	639.2	343.6	368.2	1036.3	501.4	453.4	842.8	666.1	933.7	304.8	584.8
32375_at	195.5	100.9	111.2	89	110.5	149.3	77.8	110.2	166.6	164.4	187	143.4	186.9	166.4	127.8	135.4
32376_at	893.3	543	1005.9	739.4	537	437	993.2	1008.6	182.3	1316.2	894.1	813.7	1674.6	1023.5	476	575.9
32377_at	16.4	15	39	4.9	10.5	27.6	31.5	95.6	29.7	13.1	23.4	94.1	124.2	29.5	3.5	23.1
32378_at	80316.4	34391.6	23702	18527.8	24988.2	61907.9	35215.5	38193.5	46014.7	27212.8	28675.9	36898.3	15054.2	54378.9	29994.7	41897.5
32379_f_at	303.9	481.9	42.5	19.9	44.2	49.2	35.7	69	114.4	132.6	69.3	64.1	426.1	53.2	21	82.8
32380_at	200.4	122.7	126.5	319.4	269.3	425.1	426.3	377.3	763.5	80.3	382.3	209.4	73.6	116.3	359.5	281.5
32381_at	15.1	119.6	155.7	97.9	63.2	38.6	149.5	158.3	182.9	143.8	163	337.2	137.8	40.2	75.3	64.9
32382_at	111.1	57.6	88.7	97.9	230.4	98.7	303.3	196.5	648.8	202.2	76	61.4	135.8	151.2	120.9	383.6
32861_s_at	63.8	34.7	41.5	10.1	44	38	39.5	34.6	117.4	82.7	25.2	60.2	23.3	55.1	48.7	56.7
32862_at	146	75	153.1	190.1	274.7	75.6	61.1	253.1	82.7	154.4	571.3	155.3	85.4	272.3	451.5	359.6
32863_at	620.3	224.5	442.6	75.4	364.9	199.1	331.6	124.5	351.5	315.5	157	933	1006.5	606	82.4	223.5
32864_at	50.3	40	62.6	12.6	42.9	54	20.4	11	32.5	53.5	51.2	54.6	52.2	82.7	30.1	34.3
32865_at	27.5	46.9	31.3	21.8	16.7	44.3	54.5	54.3	35.1	37.4	26.8	81.1	33.5	55.8	317.7	70.5
32866_at	2653	1700.6	1743.4	3244.3	2229.4	5923.1	2132.2	2004	3286.3	2778.5	2501.6	3160.7	3728.8	3356.6	2749.2	2731.8
32867_at	292.2	34.1	296.4	48.2	229.6	100.1	60.1	125.5	75.2	163.5	36.9	59.1	273	24.6	29.4	99.3
32868_at	301.5	524	350.2	286	276.7	171.5	432	49.3	1086.2	639.4	578.3	165	292.5	189.3	297.6	166.8
32869_at	216.6	313.1	521.4	350.5	241.3	264.9	278.7	255.6	240.4	133.9	242	366.2	418.4	98.6	374.3	318.7
32870_g_at	425	333.1	521.8	462.4	396.3	318.6	396.7	122.9	384.7	405	160.4	141.3	637.4	425.4	269.6	455.9
32871_at	327.8	116.4	257.5	197.6	319.5	79.6	50.4	212.3	73.5	10.8	94.8	87.7	146.3	101.8	158.2	86.7
32872_at	648.8	521.5	1330.3	570.1	744.5	1936.8	1009.9	698	746.1	501.9	298.6	1351	835	35.9	650.8	1360.8
32873_at	15.4	33.8	19.2	12	28.2	37.9	19.6	24.4	41.5	24.1	18	35.1	47.4	17	133.1	53
32874_at	434.2	729.8	443.4	494.8	519.9	920.3	600.8	603	494.2	484.9	534.6	334.2	493.2	1077.8	382	826.2
32875_at	110	76.7	86.1	66.8	53.9	112.8	65.1	111.5	326.9	531.8	99.6	124	134.1	170.1	107	156.7
32876_s_at	142.7	110.2	28.5	77.4	59.3	64	75.8	55.7	207.6	88.5	131.9	297.9	112.3	75.2	37.9	161.9
32877_i_at	857.9	2816.7	1031.4	874.2	2903.6	1693	1151	702.4	690.3	2091.9	1817.8	3409.6	2130.1	1593.2	1859	253.4
32878_f_at	1778.5	1069.9	1659.5	1036	1511.4	1484.8	2625.6	1783	1598.2	2496.4	2718.3	2744.3	2543.3	1583.8	3152.6	1913.6
32879_at	550.4	444.8	504.4	291.9	479.3	2200.8	942.2	953.3	758.4	1120.3	1098.5	967.4	1061.8	1460.7	815.3	1397.3
32880_at	920.1	236.8	118.5	175.3	119.6	114	91.3	314.6	1821	197.2	605.7	170	125.5	151.9	80.9	163.2
32881_at	1003	380.7	540.5	394.1	349.6	425.7	350.9	432.3	1298.9	694.1	791.8	916.8	875.7	231.6	122.3	606.2
32882_at	453.6	583.2	424.9	246.1	358.1	666.7	159.1	573.3	858.8	594.1	781.6	890.5	584.5	656.6	405.6	1248.6
32883_at	96.3	239.4	502.6	342.8	497.9	430.6	279.2	612.3	206.6	340.5	240.5	71	268.6	140.9	360.6	259.6
32884_at	309.5	257.3	561.4	320.1	508.6	212.4	99	400.3	567.7	340	343.4	300.7	189.5	62.8	119.2	59.1
32885_f_at	62.7	70.8	64.9	35	34.6	155.1	24.1	25.3	49.6	23.3	65.2	33.1	131.7	46.7	121.6	68.3
32886_at	146.8	49.7	154.9	112.3	111.1	198.1	86.6	88.2	141	71.8	116.3	117.6	139	89.9	113.7	112.5
32887_at	693.3	347.9	55.1	477.8	507.4	167.3	361.2	466.5	191.5	122.4	110.7	770.5	424.6	231.1	482.5	626.1
32888_at	2316.5	1239.5	1462.9	1588.3	1246.9	1683.5	1333.1	828.4	2201.8	1641.9	1702.7	1987.1	1925.3	1513.8	1888.6	2214.2
32889_at	440.8	291.1	241.6	267.8	177.1	555.8	309.6	88.1	250.3	280.6	424.4	429.3	245.5	51.8	178.3	341.6
32890_at	40.3	40.8	18.3	37.8	22.2	29.1	106.4	243	26	9.1	35.8	23.6	54.3	336.7	31.1	45.4
32891_at	140.6	48	49.8	24.2	20.8	72.9	33	58.4	69.9	30.3	111.2	48.3	56.5	44.6	41.7	212.6
32892_at	880.8	125.6	262.3	726.3	403.6	171.8	154.7	112.4	164.2	414.8	285.9	235.2	541.6	889.7	90.4	498.6
32893_s_at	1146.2	1026.9	840.6	984.5	623	423.7	982.5	658.4	304.1	931.3	244.8	1821	796.2	1684.8	1089.7	381
32894_at	120.3	100.2	110.4	119.1	106.6	135.5	94.6	98.8	162.7	177	107.6	208.9	143.1	242	117.4	201.2
32895_f_at	140.4	99	92.8	89.8	88.6	149	94.7	67.7	122.8	104.3	130.8	292.6	146.1	129.1	92.4	149.8
32896_at	13.3	7.1	156.6	43.8	336.4	6.7	34.6	247.3	49.4	10.6	82.7	8.3	30.3	16.1	9.1	15.6
32897_at	456.1	1724.2	848.4	2648.4	1644.9	1388	975.5	291	3436.7	615	1844.5	396	2739	2307.1	305.8	927.1
32898_at	565	452.6	848.5	635	537.6	594.6	592.6	390.4	922	511.3	277	854.2	625.1	998.4	525.9	688.6
32899_s_at	165.6	371	646.4	452.2	523.8	559.5	333.9	543.2	151	192.5	215.1	143.2	76.1	42.9	89.1	219.4
32900_at	293.9	278.6	269.2	309.6	300.6	239.5	230.5	251.7	533.6	304.3	634.6	390.4	466.2	421.7	264.4	345.5
32901_s_at	1493.9	1448.1	3879.2	5296.3	3990.2	1452.5	2400	9449.5	1444.5	1455.8	1761.7	703.5	2425.4	2069.5	1832.5	1800.4
32902_at	398.1	130.7	107.8	69.9	86.6	97.5	117	112	1064	108.5	128.9	194.1	164.7	446.1	73.6	106.6
32903_at	117.9	36.3	26.5	125.5	42.6	288	107.6	14.9	355.3	31.2	124.6	313	109	301	122.4	61.6
32904_at	1196	481.1	763.7	572	1752.8	882.2	1235.2	182.9	643.7	1356	549.3	484.1	1973.4	790.9	820.7	1162.5
32905_s_at	5679.6	1298.2	1353.3	1476.4	1013	9344.2	875.8	760.9	1405.4	1100.2	2034.1	549.1	916.6	5219.3	1011.9	2330.8
32906_at	208.6	161.3	71.1	127.6	84.9	171.4	147.8	108.9	351.1	172	205.2	37.3	237.7	295.5	246.2	225.5
32907_at	1369.6	704.5	254.7	373.9	105.6	719.1	658.9	485.3	2389.4	470.5	197.1	330.7	1056.9	806.8	519.8	1232.9
32908_at	153.8	78.2	137.4	83.2	159.4	125.3	41.7	32.1	121.8	86.1	140.8	107	108.8	144.1	84.5	144.6
32909_at	973.9	917.6	983	1206.3	826.5	1349	716.4	644.7	1672.4	1503.6	1155.9	2043.8	903.5	1193.5	964.8	978
32910_at	307.6	204.7	147.3	140.6	96.1	224.5	28.4	35.4	162.1	116	109.7	269.3	100.7	57.5	101.5	382.1
32911_s_at	34	24.7	106	66.1	20.4	119.5	7.2	83.6	346.6	166.2	71.4	103.6	54.3	45.9	168.7	27.2
32912_at	603.1	246.1	509.2	262.4	111.1	715.3	54.1	207.5	314.3	162.9	599.1	523.1	933	397.4	311	316.8
32913_i_at	308.7	275.9	484.1	618	1195.9	904.5	1054.2	597.1	1894.1	536.4	417.4	661.2	1235.7	424.6	363.2	1820.6
32914_f_at	1255.2	2436.5	560.8	2214.3	2858.2	2675	2418.4	1182.5	1629.6	888.7	1043	1497.9	1057.2	1313	2040.6	1331.4
32915_at	1550.8	1017.2	1004.2	918.5	633.6	1586.9	515.6	605.5	702.9	2497.1	1576.1	2361.5	1191.1	2336.2	1337.6	1155
32916_at	208.4	37	59.1	42.3	133.4	395	140.6	178.6	85	94.5	76.1	107.1	156.6	273.4	122.1	98.9
32917_at	38.2	15	47	16.9	18.6	46.5	16.5	32.2	22.5	37.3	71.9	96.8	45.4	32.4	15.5	86.8
32918_at	167	174	140.7	273.1	542.3	110.1	639.9	414.1	1181.6	253	130.5	195.9	128.1	160.6	572.1	178.7
32919_at	1375.6	368.6	700.6	247.9	115.4	736.7	585.2	127.1	564.6	799.3	636.3	698.7	1184.1	820.8	247.6	1168.9
32920_at	104	147.9	122.4	87.7	148.5	137.6	88.6	79.7	976.5	63.3	400	149.7	140.3	173.4	138.7	128.1
32921_at	283.7	169.9	48.5	464.2	355.3	1140.9	555.9	160.7	303.3	176.2	287.5	273.1	171.1	288	390.2	227.3
32922_at	177.8	240.8	181.3	238.2	154	215.6	209.2	39.2	232.3	56.9	215.3	304.8	125.9	201.9	83	230.9
32923_r_at	13104.1	9827.2	10108.2	10136.9	9989.3	10395.1	10828.1	8624.5	11308.2	14001.6	15695.6	11553.9	13006.9	21116.1	11445.8	10463
32924_at	120.6	108.9	184.4	208.4	182.5	133.6	182.2	151.3	393.4	99.8	159.7	303.1	173.6	186.1	176.4	323
32925_at	48.8	26.1	26.1	49.2	16.1	115.9	19.2	67.3	32.8	28.1	59.9	55.5	47.8	32.3	37.6	60.2
32926_at	202.8	208.2	146.7	376	1484.9	202.9	51.5	11.4	313.9	193.3	23.2	30.2	102.9	187.6	79.7	95.4
32927_at	15	41.3	37.5	20.1	31.5	181.6	37.3	208.3	57.7	30.3	33.6	69.4	24.7	260.8	55.4	69.9
32928_at	330.2	129.2	726.5	563.9	536.8	828.7	312.9	189.8	377.3	422.4	551	738.6	325.7	421.4	459.4	307
32929_at	235.1	212.2	185.7	491.5	504.2	151.3	364	379.5	295.9	175.4	199.6	207.3	250.6	392.2	100.8	294.5
32930_f_at	181.3	240.9	138.8	16.1	109.8	39.5	184.4	70.7	11.1	46.9	36.6	68.1	121.3	40.3	33.1	71.3
32931_at	93.7	68.7	59.2	263	98.7	90.6	79.7	437.4	815	108.6	90.6	171.2	150.7	157	82.7	71.9
32932_at	412.5	438.7	532.5	574.5	748.7	353.8	148	541.8	761.8	291.5	355.8	341.2	182.2	585.3	342.6	441.6
32933_r_at	2242.1	587	2068.4	248.3	270.7	1547.1	1361	197	2167.6	1395.6	4432.5	1305	3630.6	6326.7	1809.7	4409.1
32934_i_at	53.1	128.6	19.1	10	8.4	56.1	12.5	97.2	109	8.8	18.2	21.1	14.7	19.4	24.6	12.3
32935_at	33.8	24.1	102.1	12.8	5.2	263.8	11.8	13.2	65.5	30	108.4	28.6	19.5	38.9	8.4	41.4
32936_at	355.4	306.5	148.4	274.2	177.1	23.8	239.9	239.7	192.2	167.3	200.3	322.5	414.7	295.5	200.7	306.8
32937_at	26.9	70.8	50.6	21.9	27.3	26.5	20.3	9	27.4	30.4	31.4	38.3	31.5	27.8	16.4	31.5
32938_at	127.4	52.8	59.6	29.3	31.1	81.4	23.6	54.9	53.1	99.8	34.9	128.5	51.4	56.5	34.3	88.1
32939_g_at	123	273.6	47.5	18.4	29.9	74	33.6	46.3	115.5	56	55.9	80.4	108.8	415.1	46.2	113.4
32940_at	365.9	260.6	142.6	328.6	124.5	318	134.2	124.4	418.3	168.7	12.8	237.1	762.7	127.3	145.3	316.3
32941_at	405	141.6	444.8	136.4	276.8	667.8	379.7	89.9	160.6	363.1	209.5	233.4	666	226.2	271.9	474.6
32942_at	431.9	79.5	68.3	773.6	123.1	448.8	200.5	556.5	333	392.3	337.6	327.9	581.4	530.2	673.6	171.5
32943_at	151.1	264.3	340.8	278.9	168.8	352.1	97.5	463.6	220	370.7	147.5	216.8	115	202.5	113.2	407.8
32944_at	276.2	196.9	244.4	113.6	229.4	231.8	40.4	118	401.4	49.9	31.6	324.3	301.8	73.4	215.3	351.5
32945_i_at	105	186.9	10.1	172.3	129.1	70.7	160.8	25.5	374.2	8.5	100.9	252.6	28.1	23.9	98.1	280.9
32946_r_at	7.8	23	8.1	29.1	3.7	4.2	8.9	25.3	212.1	10.5	6.6	38.7	12.4	10.7	5.4	97.5
32947_at	67	271	237.9	21.3	33.6	25.4	27.1	143.3	62.6	99.4	51.9	369.3	31.4	33.9	15.2	55
32948_at	11	68.5	34	11.8	103	7.4	63.4	133.6	185.8	6.6	178.2	19.2	120	10.7	15	131.6
32949_at	746.4	245.5	476.2	442.3	359.7	959.7	211.1	195.9	906.4	619.1	316	561.3	528	823.3	340.1	1097.5
32950_at	260	93.5	178.7	43.1	5.2	177.6	217.9	80.6	420	54.5	157.5	329.6	79.6	299.3	16.1	244.1
32951_g_at	46.8	27.2	69	63.5	42.1	98.1	21.3	37.1	66.4	25.8	67.8	43.6	45	55.6	62.2	47.1
32952_at	681.6	228	523.1	441.7	302.9	606.8	173.8	233.6	722.5	333.1	409.7	1293.8	761.3	667.3	600.7	859.3
32953_at	491.2	229.9	285.4	81.8	172.5	355.5	157.2	165.2	485.9	265.4	525.4	237.7	286.3	348	201.6	211.7
32954_at	1692.1	933.2	2152	2904.4	1866.8	520.3	2967.8	994.4	630.2	2231.6	834.8	1625	2498.1	868.8	1053.5	1871.5
32955_at	385.7	707.4	835.5	364.6	384.8	111.3	412.9	296.5	32.5	394.3	627.9	368.6	737.7	779.4	220.5	308.6
32956_at	1438.4	689.5	1011.2	965.8	506.7	1349.1	877.3	973.5	1464.9	1060.5	1792.6	1352.1	1638.7	1575.4	265.5	819
32957_g_at	252.6	425.6	627.6	511.7	540.2	166.8	619	379.4	727.5	296.4	360.3	505.7	464.7	617	190	319.1
32958_at	39.4	19.4	48	11.5	18.3	181	28.7	98.5	69.1	70	53.4	22.3	41	93.2	15.8	79.3
32959_at	248.6	482.7	599.7	416.7	361.8	607.4	497.7	695.3	1119.4	778.7	243.7	723.7	501	578.7	525.6	367
32960_at	283.5	127.5	167.6	160.9	122.9	359.3	129.7	68.7	199.8	215.3	177.9	274.6	199.8	356.5	157.9	332.4
32961_at	372.1	665.1	770.7	603.6	517.5	265.1	493.7	360.1	765.8	289.8	337.7	231.1	174	243	310.8	456.4
32962_at	183.2	25.2	316.2	200.6	450.8	231.6	237.2	359.1	372.5	227.6	343.9	322.5	35.2	221.2	174.6	197.4
32963_s_at	6461.7	2696	5636.1	3142.1	5179.1	6231.5	3770.9	6797.7	3874.7	5637.6	5413.9	3635	5034.5	2824.5	3710.2	4124.3
32964_at	754.1	522.9	523.3	385.3	311.2	984.8	762.4	265.3	404	107.6	396.8	186.4	786.9	870.6	174.3	182
32965_f_at	1481.6	2935.1	1429.2	424	1440.5	1650.9	756.2	337.8	2878.4	1422.8	1452.4	1075.1	962.1	1641.2	596.3	1235.3
32966_at	399	57.6	226.7	144.2	152.9	188	58.4	51.5	686.9	25.4	294.3	456.6	109.2	330.2	191.1	184.8
32967_at	424.7	3091.7	728.9	1373.9	1087.4	598.3	544.3	162.9	1503.4	1287.4	967.5	1064.6	1056.1	1107.5	241.5	1240.7
32968_s_at	1790.9	912.7	843.4	433.9	60.2	626.7	518.3	691.6	1549.5	818.3	1164.9	974.8	2186.3	1375.1	642.2	608
32969_r_at	287.8	381.6	516.5	237.8	257.4	417.8	775.1	229.5	332.3	291.8	328.2	478.4	427.6	300.8	231.9	888.7
32970_f_at	885.6	519.1	671.6	442.8	673.3	579.5	884.6	1145.6	1754	368.8	415.6	763.5	427.8	1181.2	1027.3	881.3
32971_at	4723.1	3885.6	2654	7307.8	4200	4395.6	3867.3	5623	7018.7	5591.6	3676.6	7719.1	5274.1	4825.7	7555.8	7071.2
32972_at	100.5	174.7	133.4	63.6	11.4	119.8	83.4	72.7	164.6	146.3	28.8	171.5	43.4	138.2	54.8	150.4
32973_s_at	174.3	214.5	122.6	113.6	235.9	174.6	137.6	158	566.2	84.6	130.3	307.3	249.7	198.9	340.3	141.1
32974_at	153.6	92.4	443.1	296.5	336	71.6	343.8	268.2	99	302.9	232.7	190	332.1	129.7	165	167.9
32975_g_at	1795.2	1190.2	2762.1	1741.2	2463.1	1125.4	1948.8	1714.6	1789	2169.8	1750.2	1437.6	1795.5	1229.2	923.6	1720
32976_s_at	69.8	261	75.3	57.3	16.2	117.8	13.7	10.7	188.8	56	18.3	133.4	53.1	140.2	94.9	102.6
32977_at	2131.7	3163	1912.3	3972.2	2224.1	1960.2	4124.6	4838	2847.3	1897.1	2051.9	3452.8	2180.5	2654.3	2787.4	3800
32978_g_at	120	90.4	219.8	1096.8	333.1	94.2	858.7	1289.8	58.3	64.8	482.6	100.9	109.3	438.7	230.4	729.3
32979_at	380.8	164.3	310.8	121.1	68.4	148.2	364.7	153.2	418.3	22.2	269.6	311.5	618.9	411.3	64	175.8
32980_f_at	1182.8	1269	1863.2	758.5	1156.8	556.6	972	1192.8	598.6	1040.7	1051.3	812.5	1026.2	1038.2	833.1	1324.8
33458_r_at	16263.3	10842	10923.8	7568.4	9255.3	19640.1	8294.6	4509.8	5496.7	13340.2	14514.8	9240.2	15303.1	9525.3	7391.2	11215.2
33459_at	144.1	502.6	231.2	634	244.6	531.2	436.6	343.3	299.7	811.8	134.9	173.4	737.7	666.6	541.2	230.7
33460_at	760.8	151.5	183.6	273.8	195.4	124.5	258	48.4	188.9	44.9	83.1	779.5	502.4	248.1	324.4	394.3
33461_at	97.1	43.7	266.4	159.7	31.2	198.6	270.5	79.8	240.9	34	127.3	367.2	424.8	277.9	89.8	372.9
33462_at	1316.2	294.8	452.8	271.2	276.6	717.6	256.5	185.4	435.4	949	911.7	611.2	1009	306.5	1063.7	534.1
33463_at	433.1	234.9	271.4	284.7	350.6	414.5	247	134.1	1040	358	535.1	452.9	384.6	522.1	434.9	642.6
33464_at	560.7	717.9	291.2	378.4	280.1	574.2	418.9	504.8	1988.7	574	867.6	152.7	911.4	818.7	184.4	365.8
33465_at	326.9	60.2	168.3	265	306.4	582.5	224.2	103.4	217.2	230.8	270.9	288.7	300.8	319	334.2	311.8
33466_at	1020.9	375.5	529.7	505.3	345	517.5	1195.9	977.6	300.4	210.1	373.1	489.9	742.5	390.6	396.7	213.7
33467_at	387	540.4	316.1	812.5	912.5	218.9	399.9	494.2	1248.7	178.2	606.3	367	318.7	178.2	215.4	516.8
33468_at	93.7	214.4	57.5	309.1	78.5	85.3	19.4	50.3	53.1	86.2	158.2	244.8	41.4	53.2	91.4	106.2
33469_r_at	1103.1	665.4	599.7	375.1	411.4	849	385.5	486.1	789.3	949.1	580.9	607.9	759.4	1015.5	428.7	1150.6
33470_at	3157.6	2459.2	2147.2	2805	1617.1	3394.4	2150.2	979.2	4906.5	1495.8	1986.6	3040.2	2516.3	3343.8	1507.7	2621.8
33471_g_at	892.9	1724.9	943.6	1844.9	2077.9	2581.7	1673.2	1240.9	3000.1	1820.8	1396.9	3897.4	1428.2	1713.8	910.1	1562.2
33472_at	502.9	424.6	193.7	287.4	345.7	362.7	599.7	292.5	416.3	554.7	390.8	240.4	698.2	379.7	529.9	682.9
33473_at	149.2	22.9	98.1	81.7	141.4	15.9	67.4	132.1	15.8	131.8	123.2	15.5	9.7	42.1	138.7	10
33474_at	740.1	113	121	104.3	56.8	982.3	383.9	406.4	219.3	195.2	86.4	124.8	548.3	126.9	258.1	271.2
33475_at	53.5	133.1	322.7	111.4	46.6	581.4	205.9	46.7	768.8	158.1	67.7	164.1	80.6	99.1	325.7	166.3
33476_at	211.4	67.2	147.4	172.2	23.6	68.4	33.2	138.8	225.4	390.7	172	161	57.4	51	58.9	92.5
33477_at	49.7	319.5	171	153.2	165.3	281.8	41.5	86.2	171.1	57.4	55.7	80.7	182.8	74.5	332.5	43.5
33478_at	22	18.3	35.6	9.1	69	22.9	13.6	32.9	92.5	59.5	28.9	244.2	20	6.4	13.8	164.5
33479_g_at	68.8	81.9	107.2	46.2	153.2	77.4	67.6	124.6	313.5	266.6	188	48.5	211.2	177.6	55.2	55.1
33480_at	399.3	422.6	566.3	462	329	209.5	391.3	352.4	804.2	425.4	561.1	705.2	461.5	293.7	532.8	415.2
33481_at	24.5	29.3	30.7	13.1	8.5	30.6	26.1	8.3	119.8	41.9	54.6	28	28	74.5	42.8	29.9
33482_at	414	656	139.5	1136	873.1	533.1	2716.1	1376.5	1118.3	697.8	1511.8	1637.9	1813.7	2043.6	643.4	1869.2
33483_at	51.9	144.1	57.5	192.8	26.4	257.9	163.6	49.6	40.2	53.2	41.5	43	49.5	140.6	27.6	173.5
33484_at	1039.2	646.3	658.4	878.7	392.9	896.9	1048.2	628.2	412.2	738.2	983.9	1790.3	927.5	313.7	646.4	839.2
33485_at	27350.1	25379.2	46028.5	36463.8	36950.4	10252.6	39102.2	39042.1	20029.9	33041.8	30703.1	25706.2	27906.5	20127.7	30516	27376.4
33486_at	18.2	15.4	30.4	8.3	12.4	44.8	15.9	108.1	115.1	13.5	38.9	48.9	44.5	35.6	16.9	29.9
33487_at	410.4	313.1	388	142.1	300.7	189.1	261.8	71.2	667.2	94.2	736.5	306.7	374.5	349.9	38.9	207.7
33488_at	70.2	52.2	89.6	121.2	82.5	33.5	21.7	108.9	66.8	124.6	113	183.4	265.4	87	100.2	177.3
33489_at	329.3	330.7	462.8	290.6	261.3	835.7	176.5	173.5	471.9	335.6	349.2	953.5	460.1	713.4	454.1	295.1
33490_at	17.3	56.7	183.7	8.4	33.1	27.8	17.1	20.9	19.6	142.2	24	228.2	234.7	39.6	25.1	14
33491_at	207.5	133.4	50.6	96.1	6.6	28.1	9.6	183.6	313.7	8.2	32	17.9	86.1	207	28.7	49.4
33492_at	360.6	41.9	399.3	330.6	35.2	467.5	274.3	472.1	150.9	35.6	258	58.7	461	640.3	328	104.2
33493_at	1786.7	2089.3	2197.5	2497.8	1927.5	2790.1	2154.4	1148.1	3530.8	2639.1	1774.7	2202.3	2240.8	2371.6	1719.2	2142.8
33494_at	5888.7	1321.3	3206.1	3352.8	2329.2	1099.3	1591	5598.5	1509	3326.4	3493.7	2409.1	2633	3721.3	3066.2	1704.1
33495_at	98.5	192.3	132.6	38.5	42.2	68.5	58.2	40.3	47.6	148.9	288.5	139.8	472.4	92.6	181.1	97.3
33496_at	28.2	48	63.3	70.2	78.8	196.8	46.7	8.6	34.6	197.1	22	46.6	149.7	76.6	16.2	194.7
33497_at	74.6	212.6	74.3	72.5	44.3	198.2	42.4	81.3	131.7	95	178.7	108.1	83.4	191.5	55	121.4
33498_at	40.4	57	33.4	49.3	54.4	89.4	40.2	378.4	61.8	48.6	76.3	42.8	67.3	80.1	26.9	81.1
33499_s_at	1498.1	1222.5	1620.9	1565.1	2627.8	1838.4	881.5	642.1	1577.8	1977	1099.9	1835.9	1060.5	1789.2	2430	1273.9
33500_i_at	444.7	100.8	834.8	1529.9	4134.3	1362.9	319.8	117.9	1180.2	154.4	806.1	295.3	841.5	1884.3	1581.9	324.3
33501_r_at	1714	1664.7	2151.7	2617.9	3851.9	2876.6	1151.5	839.6	2702.3	2389.1	2733.9	2208.1	2673.9	3086.8	2310.2	2345.3
33502_at	238.1	174.7	187.1	182.2	75.2	52.9	82.1	59.4	46.7	34.8	39.2	71.2	333.3	37.2	89.7	119.7
33503_at	1615.5	932.7	1458.3	1296.7	1212.9	1463.7	646	785.4	2113.7	1128.8	1311.7	3019.7	1242.8	504	880.3	475.1
33504_at	168.5	95.6	105.9	237.5	80.5	308.2	190.9	288.7	143	300.8	198.4	370.4	92.8	100.7	146.8	323.3
33505_at	32.6	138.7	908.6	292.6	621.3	540.8	218	717.9	46.3	28.4	551.8	372.5	24.6	199.7	90.4	78.9
33506_at	541.8	391.8	839.3	344.9	304.4	682.5	416.8	580.3	743.6	491.8	553.9	1104.4	500.8	439	230.9	820
33507_g_at	434	48.2	30.1	174.4	152.8	381.2	76.6	22	201.4	33.9	81.6	37	65.1	342.7	102.5	60.6
33508_at	134	412.5	206.4	361.8	108	41	176.5	190.3	687.6	52.9	171.8	179.3	224.8	265.1	202.2	536.5
33509_at	76.2	23.2	40	88	20.2	110.6	76.2	22.3	396.7	11.8	17	320.8	106.1	51.5	25.2	83.5
33510_s_at	1371.2	872.7	722.3	807	437.4	1153.9	1144.1	670	1134	649.5	896.2	1069.5	1172.5	933.7	598.1	843.3
33511_at	295.5	119.9	381.9	169.9	133.7	66.3	291.8	230.8	372.3	42.5	85.5	102.8	376.4	334.7	259.9	219.3
33512_at	213.4	111.1	237.3	169	261.7	319.7	134.3	457.3	357.8	280.1	94.3	261.8	220.1	230.2	106.5	158.2
33513_at	323.8	51.3	186	142.6	20.7	310	154.8	236.4	227.7	257.2	221.3	233.6	38	27.8	29	237.1
33514_at	120	27.6	42.4	171.9	91.7	173.4	44.7	252.4	584.4	61.5	79	158.3	302.6	82.2	40.6	322.6
33515_at	214.5	248.8	103	326.1	116.2	392.8	306.1	92.3	1413.2	161.4	174.5	140.5	177.1	205.7	168	330.3
33516_at	269.1	407.4	655.7	229.2	789.2	513.7	159.2	237.8	552.6	241.6	519.7	544	574.9	545	187.2	570
33517_f_at	82.5	144.9	95	161.2	161.3	141.5	60.7	278.8	164.8	62.7	169.6	193.5	110.4	411.4	172.4	41.9
33518_f_at	19.5	29.4	44.1	36.6	22.7	35.8	25.6	12.5	117.1	20.8	21.6	30.9	57.8	61.1	28.2	102.9
33519_at	135.1	78.6	87	58.2	48.6	100.4	49.9	120.2	117	128.7	98.5	214.2	61	79.4	113.6	125.6
33520_at	644.1	901.1	859	912.4	471	1189.2	926.4	575	2008.7	648.6	553.6	1222.1	1219.6	1197.5	870.1	845.5
33521_at	1479.5	1704.9	1286.5	1525.2	699.9	1619.5	1529.8	1228.3	2938.8	1614.2	1198.8	1231.2	1657.7	2136	1529.9	813.9
33522_at	90.1	125.6	171.7	327	392.5	104.2	256.2	223.5	881.5	418	137.8	349.8	233	367.9	209.3	104.8
33523_at	92.7	71.4	42.4	90.3	185	114.2	83.3	39.9	318.5	69.4	70.9	108.1	90.4	219.2	63.1	203.6
33524_at	484.2	372.5	516.6	411.2	445	164.1	373.2	144.9	109.5	105.4	383.3	568.2	287.3	737	52.7	124.3
33525_at	8.5	25	15.4	43.8	19.4	79.6	5.7	13.9	19	23.2	16.9	188.6	140.1	23.5	56.2	17.2
33526_at	304.5	209.8	125.1	85.8	80.4	73.2	265.1	344.2	499.2	43.5	94.9	166.2	129.6	151.1	89.9	148.8
33527_at	52.6	29.4	53.9	5.2	19.7	139.9	86.7	9.4	50	35.2	23.8	28.4	37.6	106.6	16	102.9
33528_at	233.6	148.6	164.6	87.3	30.2	298.8	96.1	47.2	166.6	39.7	43.8	262.3	138.5	37.2	172.9	264.2
33529_at	20.8	24.6	12.2	17.3	15.6	14	68	15.4	40.6	9.3	7.9	38.6	42.3	12.9	30.6	14.7
33530_at	208.7	166.6	7.2	86.8	73.1	252.7	330	352.8	236.1	133.1	189.2	167	120.1	157.4	19.2	108.9
33531_at	47.5	51.4	5	79.8	127.3	82.3	14.5	40.4	146.9	22.5	95.7	31.9	8	114.6	49.3	41.1
33532_at	138.7	391	118	260.3	206.7	487.8	403.6	78.4	371.3	294	184.9	450	397.9	353.2	367	40.1
33533_at	1279.9	401.4	655.1	760.7	233	476.5	389.1	280.1	59.1	375.7	527.5	972.6	2404.5	1571.1	510.4	950.1
33534_at	9.2	24.7	3.3	4.8	3.3	5.2	6.4	3.9	26	5.3	6.2	144.1	17.4	8.4	53.6	41.3
33535_at	753.1	556	544.9	484.9	621	1002.5	576.9	274	764.8	678.3	251.9	1168.6	951.1	1373.2	662.3	436.3
33536_at	46.3	18.4	53.4	10.8	27.9	125.1	38.7	112.3	31.2	6.4	99.7	68.7	29.9	7.1	23.1	60.7
33537_at	121.8	795.1	547.3	655.5	327.4	570	421.9	66.1	1076.7	124.3	101.3	217.8	980.9	1221.2	884.8	1019.2
33538_at	78.8	293	218.8	106.8	118.5	210	176.1	211	274.8	113	37.1	145.3	363.8	219.2	178.2	212.4
33539_at	649.6	533.4	484.7	547.3	310.6	570	384	450.3	1127.4	251.8	304.9	667.6	1031.7	625.6	448.5	702.8
33540_at	90.5	79.2	66.4	44.2	50.8	58.6	27.4	24.3	31.7	60.1	186	99.7	71.8	21.5	66.7	83.4
33541_s_at	71.8	124.3	59	104.9	82.9	343.7	83.5	120.2	587.1	110.2	66.3	151	112.5	465.3	132.4	61.2
33542_at	287.9	242.6	264.1	32.3	174.6	67.8	79.7	173.3	61.9	96.2	34.6	172.7	73.6	59.9	158.8	273.4
33543_s_at	725.4	1669.1	2620.7	2342.9	2131	1841.9	3005.3	2431.5	1712	1834.8	1164.2	2345.1	2308.9	1690.7	2927.9	1592.3
33544_at	136.7	74	18.3	145.9	11.5	94.9	148.2	130.9	20.8	18.4	29.6	278.4	285.9	187.7	109.9	154.7
33545_at	9870.4	8120.5	3626.6	6289.3	5037.1	10017.1	9556.4	11769.8	6441	4465.3	4224.5	8116	5865.9	10948.1	5791.4	9140.4
33546_at	329.8	235.6	1114.8	657	649.1	871.3	510.8	600.9	479.5	298.7	952.8	683	358.2	1019.4	777.5	518.8
33547_i_at	165.7	19.2	12.3	43.4	45.8	21.4	6.6	16.3	142.9	97.7	7	11.1	12.5	26.1	65.2	7.4
33548_f_at	43.5	67.8	8.2	26.3	2.5	152.1	78.6	10.2	102	6.9	5.4	17	181.7	121.8	60.8	13.5
33549_at	43.6	18.9	112.3	43.1	22.3	126.3	147.7	103.5	151.1	23	116.8	268.2	104.7	337.8	193.2	203.5
33550_at	241.3	12.2	116.8	190.5	224.1	238.3	40.8	38.5	230.9	122.7	176.6	96.1	257.5	82.6	81.6	30.1
33551_s_at	109.2	31.8	8	13.1	13.9	30.7	36.5	147.9	44.3	32	18.3	44.5	24.3	21.3	219.6	36.8
33552_at	93.3	20.3	23.2	28.4	25.7	43.2	23.7	164.5	128.3	33.1	14.6	32.8	45.1	19.1	43.5	39.3
33553_r_at	7.5	10	25.4	6.1	5.4	136.1	33.1	46.3	228.5	13	5.3	67.5	158.1	70.9	8.1	155.9
33554_at	41.6	81.4	63.3	72	39.3	54.3	11	98.5	181.7	115	37.7	215.1	18.6	83	32	252.9
33555_at	496.9	722.3	301.2	650.6	488.4	167.5	400.8	505.8	1485.7	533.5	396.3	569	686	174.5	591.2	534.5
33556_at	40.7	233.4	382.8	269.1	258	134.5	89.4	54.8	280	80.9	74.2	37.8	166.9	354.1	186.1	327.5
33557_at	185.2	134	144.7	205.6	34.8	75.1	41.4	220.7	25.8	256.7	82.4	349.4	61.4	341.9	122.4	528.6
33558_at	1058.4	708.7	531	532.8	452.9	800.5	654	314.1	1128.3	1175.9	974.1	1396.7	1038.7	477.8	462.4	881.8
33559_at	414.3	172.2	222.6	328.2	262.8	494.9	189	252	511.7	526.5	204.7	651.5	473.1	260.6	373	506.5
33560_at	175.5	11.8	37.3	28.8	23.3	10.8	18.5	19.8	60.7	122.4	56.9	55.4	42.1	18.3	19.2	67
33561_at	604.3	184.9	598.3	367.3	405.7	50.9	827.3	564.4	934.5	228.1	234.3	546.4	619	510.5	100.7	354.7
33562_g_at	655.9	61.7	558.6	346.3	550.6	85.7	2285.9	446.4	14.5	280.6	37.5	651.9	830.1	95.7	146	315.5
33563_s_at	568.1	58.9	130.3	213.8	84.6	122.3	234.9	183.6	163.2	60.4	60	100.6	99.6	99.2	71	199.1
33564_at	33.7	43.1	100.1	14	36.5	114.9	32.2	77.1	181.1	38.8	152.8	176.4	174.8	11	99.1	40.3
33565_at	58.1	154	115.1	252.7	180.3	329.9	283.4	15.6	351.9	400.3	336.1	392.4	258.6	545.2	202.9	243.5
33566_at	119.5	43.8	66.4	35.9	34.1	120.3	58.8	46.3	203.7	28.6	59.9	51.6	276.2	115.9	21.1	66.7
33567_at	51.5	251.8	242.6	206.8	154	254	152.6	123.8	1369.9	264.9	451.8	102.9	521.2	147.6	141.7	160.5
33568_at	2083.7	3705.5	2825.2	3672.9	3262.7	3339.4	2238.3	1934.8	5009.7	2833.1	3281.8	3909.5	3454.8	3804.6	2686.6	3029.2
33569_at	1037.2	76.2	556.3	368.1	406.6	827.4	411.7	572.2	779.6	818.8	344.6	632.9	1133	806	531.6	409.5
33570_at	174.5	93.3	98.5	133.5	462.3	125.2	427.8	228.1	389.6	141.9	265.7	778.8	162.4	744	150.4	211.6
33571_at	3608.9	4606.9	2572.9	2618	7020	2115.2	3689.3	3214	1062	2513.5	2694.4	1611.5	2331.5	8667.4	1611.1	5146.4
33572_at	265.1	37.5	111.9	65.5	56.4	96.8	53.6	17.8	88.9	21.8	113.9	34.9	35.5	15.3	71.1	15.6
33573_at	359.1	224.5	292.1	219.6	144	116.2	337.3	284.9	508.5	528.9	299.7	535.3	264.6	55.8	217.2	397.4
33574_at	189.3	78.1	12.4	6.8	5.2	69.3	45.9	256.7	30	6.3	10.2	98.7	169.2	16.6	13.2	29
33575_at	45.2	33.7	22.7	10.8	15.5	33.5	20.5	77.5	26.6	43.7	39.9	28.8	118.2	58.7	39.8	146.4
33576_at	46.2	220.2	262.1	186.7	106	331.4	72.6	111.8	209.3	111.8	40.3	85.4	215.8	296.3	97.5	198.3
33577_at	41.2	111.6	32.2	89.8	86.9	214.4	179.4	27.4	296.6	133.7	159.3	45.5	89.2	21.9	121.3	60.9
33937_at	262.4	271	206.6	446.1	187.8	697.7	337	454.8	835	256.3	539.9	570.2	320.4	548.2	346.2	311.8
33938_g_at	20.7	16.6	84.7	139.8	109.4	147.6	79.8	85.1	156.2	96.3	15.9	20.9	65.8	8.7	99.8	28.5
33939_at	198	61.8	45.6	123.7	39	109	93.5	180	527.7	36.7	204.9	71	353.3	116.7	57.8	90
33940_at	29.4	10.8	11.5	6.6	5.1	20.1	10.9	19	10.3	3.5	14.7	46.9	30.2	89.2	16.4	9.8
33941_at	788.4	198.5	248.1	600.3	52.9	840.3	110.1	139.2	360.4	170.9	162.6	670.9	280.2	728.4	231.2	266.9
33942_s_at	918.2	2502.1	782.6	1784.7	1318.5	2920.7	1641.5	2296.1	1293.7	1113.7	1452.8	1535.4	1464.4	1475.7	1902.9	968.8
33943_at	13684.8	8457.3	5527.6	11247.6	6046.7	10962.1	7522.5	11968	6878.8	7451	17851.5	6206.1	5625.7	11539.8	6871.8	9647.6
33944_at	4224	5703.3	3894.4	3475.8	2585.7	6442.1	4130	3261.2	2800.5	3830.8	3477.3	3948.6	3150.5	3135.6	3895	5738.5
33945_at	103.6	20.3	41.3	17.6	22.7	106.3	93.2	31.5	121.9	275	130.8	61.5	46.5	66.7	50.6	228.9
33946_at	57.5	381.1	51.8	104.4	83.6	147.4	136.2	33.7	507.4	280.4	277	223.5	415.7	76.9	116.9	90
33947_at	1870.6	1176.3	642.7	805.4	1189.9	1780.7	750.7	1213.2	1133.9	1364.7	1837.8	1247.7	1420.5	1510.2	710.9	1487
33948_at	197.1	507.2	330.5	184.5	201.7	357.9	320.9	118	353.9	319.9	133.2	182.6	242	221	120.7	775
33949_at	466.4	235.5	394.4	422.2	337	344	349.4	232.6	596.3	204.7	312.6	695.8	290.9	469.8	218.1	502.5
33950_g_at	950	2389.7	1615.8	1084.9	1665.6	2981.9	698.5	1758.1	2992.6	1216.9	457.8	2032.5	2478.8	2148.2	1665.1	2074.7
33951_at	96.4	96.8	189.2	80	51.9	83.7	19.6	154.8	160	78.8	109.9	182.7	354.7	501.8	55.7	92.6
33952_at	1464.9	1378.8	1072.7	1288.5	886.9	1048.8	970.7	1332	2692.8	1553.7	1243.4	1125.1	1481.6	2348.2	1863.1	1929.9
[truncated: 10,601 more rows]
