# Supplementary material for: Combining multiple hypothesis testing and affinity propagation clustering leads to accurate, robust and sample size independent classification on gene expression data
Source: BMC Bioinformatics. 2012 Oct 17;13:270. doi: 10.1186/1471-2105-13-270 (PMC3542193; doi:10.1186/1471-2105-13-270)
Supplement: Additional file 5 — Contains the microarray data used in this experiment. For each disease, we provide the ‘class_labels.csv’, ‘train.csv’ and ‘test.csv’ files, which represent the analogy of samples as described in table 1. The intensity values are unprocessed. [file 1471-2105-13-270-S5.zip › microarray_data/PROSTATE/class_labels.csv]

1	1	1	1	1	1	1	1	1	1	1	1	1	1	1	1	1	1	1	1	1	1	1	1	1	1	1	1	1	1	1	1	1	1	1	1	1	1	1	1	1	1	1	1	1	1	1	1	1	1
[truncated: 52 more columns]
