# Supplementary material for: Combining multiple hypothesis testing and affinity propagation clustering leads to accurate, robust and sample size independent classification on gene expression data
Source: BMC Bioinformatics. 2012 Oct 17;13:270. doi: 10.1186/1471-2105-13-270 (PMC3542193; doi:10.1186/1471-2105-13-270)
Supplement: Additional file 5 — Contains the microarray data used in this experiment. For each disease, we provide the ‘class_labels.csv’, ‘train.csv’ and ‘test.csv’ files, which represent the analogy of samples as described in table 1. The intensity values are unprocessed. [file 1471-2105-13-270-S5.zip › microarray_data/PROSTATE/test.csv]

Genes	T1	T2	T3	T4	T5	T6	T7	T8	T9	T10	T11	T12	T13	T14	T15	T16	T17	T18	T19	T20	T21	T22	T23	T24	T25	N26	N27	N28	N29	N30	N31	N32	N33	N34
AFFX-MurIL2_at	-12	6	-55	-26	-27	-29	-90	-61	-33	-6	-58	-57	-10	-100	-68	-8	9	-33	-20	-40	-99	-52	-73	-30	-59	4	-23	-22	-23	-60	-22	-47	-116	-48
AFFX-MurIL10_at	16	8	33	3	1	10	-1	-3	-12	0	11	-9	0	12	10	19	-20	39	19	-10	7	21	61	5	-20	29	4	2	11	51	-15	17	-8	18
AFFX-MurIL4_at	37	46	14	-10	1	41	78	54	82	23	46	59	14	80	62	128	73	55	111	134	88	39	55	56	85	-4	44	39	17	56	58	22	52	36
AFFX-MurFAS_at	40	46	44	39	18	57	100	70	68	38	65	56	50	83	71	69	68	99	74	62	55	57	60	38	68	42	39	73	37	66	69	42	112	47
AFFX-BioB-5_at	269	261	570	273	261	336	347	292	367	422	190	403	454	582	493	712	675	716	727	660	320	787	317	261	417	227	201	194	256	265	379	234	350	238
AFFX-BioB-M_at	209	215	535	249	251	286	336	273	315	460	418	362	455	520	525	643	563	674	529	627	297	801	268	239	417	186	183	158	187	228	440	179	339	174
AFFX-BioB-3_at	197	153	378	177	193	245	222	151	210	286	220	211	340	323	270	383	452	479	351	317	182	655	119	155	297	196	67	94	157	130	225	194	184	123
AFFX-BioC-5_at	695	676	1362	632	654	1201	1150	902	1025	1130	1077	1023	1128	1530	1267	1996	1690	1745	2017	1847	734	1995	901	623	1355	610	557	414	643	902	1160	649	1294	589
AFFX-BioC-3_at	748	658	1400	672	711	1447	1252	943	1105	1294	1184	1191	1280	1707	1384	1820	1719	1865	2246	1781	752	2285	829	682	1461	596	478	436	674	1007	1328	711	1402	558
AFFX-BioDn-5_at	816	804	1640	844	788	1437	1219	1153	1324	1345	1451	1411	1540	1701	1507	2270	2192	2225	2503	2231	910	2604	1031	891	1616	676	646	463	699	961	1340	750	1331	620
AFFX-BioDn-3_at	3016	2657	5451	3039	3005	4610	3989	2945	3495	4174	3619	3855	3853	5344	4595	6032	6138	6264	7011	6057	3486	6778	2716	2524	4131	2604	2741	1699	3023	3186	3970	2844	4149	2483
AFFX-CreX-5_at	1584	1623	3234	1619	1576	2978	3353	2321	2475	3132	2588	2594	2918	4254	3330	4912	4125	4827	5403	4808	1755	5346	2102	1633	3797	1281	1308	885	1510	2350	3270	1469	3527	1285
AFFX-CreX-3_at	2372	2183	4141	2592	2238	3065	3124	2441	2536	3755	3575	3306	4169	4884	3983	4955	5057	5971	5253	5208	2370	7129	2408	2239	4016	2211	1953	1559	2030	2291	3597	2541	3152	1816
AFFX-BioB-5_st	102	-21	47	-60	-19	63	43	23	10	2	48	14	30	24	2	49	-30	1	119	24	58	44	23	65	25	64	-36	70	-13	28	52	87	93	-13
AFFX-BioB-M_st	49	22	32	4	-19	-17	57	98	88	2	33	-13	1	-96	26	67	4	48	-89	76	26	6	47	8	51	-2	24	96	3	35	56	21	78	46
AFFX-BioB-3_st	-143	-148	-129	-105	-38	-114	-199	-130	-132	-81	-5536	-103	-90	-153	-117	-205	-243	-186	-186	-149	-162	-148	-159	-53	-83	-137	-119	-137	-94	-168	-122	-97	-172	-114
AFFX-BioC-5_st	-9	-78	-58	-49	-41	-61	-86	-11	-45	-64	-96	-39	-76	-76	-67	-102	-90	-104	-99	-59	-99	-82	-108	-55	-60	-55	-20	-45	-68	-65	-75	-127	-61	-52
AFFX-BioC-3_st	-10	-39	4	-12	-9	-18	-38	-34	-22	-20	-44	-29	-10	-34	-43	-33	-57	-1	-38	-44	-20	-14	-31	-25	-46	-26	-42	-32	-12	-12	-61	-64	-26	-26
AFFX-BioDn-5_st	20	56	16	2	4	61	105	67	68	23	25	81	-10	59	49	-14	-5	70	42	35	53	56	75	20	20	50	42	48	20	29	42	39	58	27
AFFX-BioDn-3_st	0	51	34	21	3	52	178	110	73	40	74	77	38	63	90	70	70	85	194	127	99	37	91	53	121	-19	35	138	27	65	56	0	154	9
AFFX-CreX-5_st	-4	-10	2	-35	-15	-7	-21	-12	-2	-8	-16	-4	-9	-23	6	-23	-58	8	-2	12	-31	-34	-11	-7	-5	-9	-50	-15	-11	-22	2	-10	4	-13
AFFX-CreX-3_st	-68	-77	-85	-72	-38	-39	-74	-83	-64	-50	-51	-59	-43	-70	-88	-71	-101	-75	-74	-65	-116	-41	-72	-64	-47	-99	-82	-97	-79	-93	-70	-86	-83	-72
AFFX-hum_alu_at	12457	12411	18978	16174	15395	17462	17896	14828	14183	12712	13319	14775	16125	21094	18804	26255	28094	23219	24709	20468	17911	25262	13996	11231	20796	13269	20789	13512	15220	17433	16999	18269	18456	15455
AFFX-DapX-5_at	623	797	1129	573	662	809	885	663	609	1077	1286	757	1113	1167	1053	1442	1339	2387	1166	1875	1016	1784	602	539	921	582	926	831	771	598	870	655	751	600
AFFX-DapX-M_at	819	962	1502	747	917	1171	1149	942	875	1467	1810	1110	1625	1460	1398	1976	1767	2800	1723	2425	1459	2645	847	724	1303	873	1218	1172	966	816	1132	933	1097	810
AFFX-DapX-3_at	801	944	1538	809	896	1105	1082	853	886	1554	1653	1126	1495	1500	1502	2044	1581	2755	1515	2545	1462	2442	899	769	1384	816	1226	1115	988	814	1131	904	959	838
AFFX-LysX-5_at	587	695	1102	554	642	789	968	644	745	1452	1727	911	1063	1296	1118	1730	1390	2637	1183	2385	1089	1575	662	577	1082	559	905	835	683	669	985	822	866	634
AFFX-LysX-M_at	1041	1143	1777	1000	1010	1254	1418	1144	1242	1933	2157	1459	1827	2009	1826	2602	2344	3474	2329	3187	1833	2542	1126	930	1868	882	1603	1460	1242	1099	1536	1074	1339	1084
AFFX-LysX-3_at	1406	1529	2608	1384	1596	1813	2082	1552	1708	2557	2835	1950	2353	2690	2359	3705	3122	4774	2920	4278	2529	3434	1483	1278	2298	1471	2141	2150	1726	1478	2017	1750	2010	1540
AFFX-PheX-5_at	1388	1472	2098	1327	1362	1503	2239	1161	1592	3500	4054	1981	1987	2953	2592	3405	3261	6194	3187	5335	2473	2892	1231	1089	2420	1330	2195	2043	1651	1505	2472	1487	1699	1274
AFFX-PheX-M_at	1254	1363	2246	1139	1416	1438	2122	1302	1456	3181	3688	1834	1881	2714	2454	3838	3034	5812	2889	4843	2178	2734	1296	1181	2204	1111	1834	1724	1430	1320	2195	1540	1620	1313
AFFX-PheX-3_at	1391	1426	2497	1369	1462	1419	2270	1250	1438	3230	3587	1961	1867	2872	2434	3556	3264	5954	3092	4878	2399	2871	1169	1212	2469	1041	2175	2014	1737	1307	2279	1646	1629	1439
AFFX-ThrX-5_at	873	908	1450	853	931	1026	1013	998	938	1368	1591	1105	1563	1482	1278	2025	1728	2594	1760	2306	1490	2113	867	801	1229	790	1301	1327	1006	781	1111	901	920	887
AFFX-ThrX-M_at	613	700	1102	604	664	964	964	813	832	1300	1479	976	1277	1341	1137	1833	1482	2362	1515	2236	1082	1804	648	654	1135	564	968	916	743	662	1008	667	870	649
AFFX-ThrX-3_at	674	787	1368	814	904	968	923	816	757	1458	1418	994	1397	1353	1191	1875	1597	2291	1633	2182	1180	2062	725	652	1223	610	1406	1129	899	684	1024	863	942	690
AFFX-TrpnX-5_at	41	13	27	8	21	707	25	54	23	16	0	22	838	48	34	2	-1	48	38	6	-12	1090	6	32	-3	41	11	9	16	-7	21	58	39	13
AFFX-TrpnX-M_at	-26	-26	-7	-35	-16	105	-53	-26	-47	-16	-26	-14	310	-7	-33	-11	-83	-21	-43	-7	-8	355	-35	-12	-51	-37	-33	-18	-22	-41	-24	-18	-78	-15
AFFX-TrpnX-3_at	-2	-8	9	-4	-3	416	-9	10	-18	10	4	-22	672	-24	-11	-9	-19	-16	-19	-16	-18	693	-16	-12	-9	-10	-18	-14	-16	-6	-20	-15	-5	-5
AFFX-HUMISGF3A/M97935_5_at	21	-8	1	7	6	25	49	16	-12	-9	15	32	18	-3	0	2	8	-11	-13	-14	15	0	29	67	293	7	29	18	-21	6	4	23	17	-5
AFFX-HUMISGF3A/M97935_MA_at	78	80	-6	131	65	149	220	58	48	64	68	148	124	11	83	194	79	44	14	15	35	113	36	411	1182	93	70	70	-3	49	62	68	99	24
AFFX-HUMISGF3A/M97935_MB_at	147	191	47	194	137	226	390	165	227	186	208	305	164	223	193	335	117	149	150	136	182	245	162	524	1204	167	141	128	55	201	208	125	196	83
AFFX-HUMISGF3A/M97935_3_at	728	1063	418	651	525	733	972	765	542	546	802	1085	589	764	758	1636	647	707	604	575	780	1154	520	1581	2657	681	714	714	596	548	691	594	847	690
AFFX-HUMRGE/M10098_5_at	-20	-41	-23	-10	36	28	73	873	139	65	11	51	166	538	-33	33	14	50	25	163	-12	105	-38	22	128	-48	-22	53	-1	69	1470	109	180	-38
AFFX-HUMRGE/M10098_M_at	-85	-80	-45	-57	36	-39	217	3297	437	-19	-15	37	160	4940	-38	-24	420	21	-119	258	5	47	-85	15	459	-81	0	88	54	52	5728	791	535	-29
AFFX-HUMRGE/M10098_3_at	-34	-54	-34	-34	31	-29	-64	-35	-40	-2	11	-31	11	-71	-40	-79	-21	-20	-8	-46	-25	-36	-50	-3	72	-29	-41	-3	36	31	-11	94	-47	-18
AFFX-HUMGAPDH/M33197_5_at	4081	3073	1707	3998	3246	5248	4410	2946	4302	4372	4308	5337	5196	3149	2942	3979	2798	2905	5217	4806	5115	2073	3246	4662	3451	3908	3730	4741	1821	6193	4204	3881	4173	2622
AFFX-HUMGAPDH/M33197_M_at	3995	3774	2726	4763	3514	5857	3535	3122	3348	3662	3765	4821	5142	3432	2985	4542	3223	3828	5632	4733	4838	2867	3086	4432	2936	3891	4511	5086	3206	5430	4439	4012	4303	3040
AFFX-HUMGAPDH/M33197_3_at	6859	6987	6620	6117	6072	8373	7393	5806	5946	5888	6222	7045	7361	5320	4755	7662	5029	6336	9140	7220	7906	4231	4904	6343	4538	6256	6567	7357	6969	8132	6375	6926	6549	5544
AFFX-HSAC07/X00351_5_at	5333	4037	3254	7440	5567	9407	9798	5925	8834	8951	6029	6901	7388	6333	5919	4375	4716	4766	6148	6075	7408	4861	6929	5824	4225	6971	7702	8817	4174	12321	9952	9407	12537	5469
AFFX-HSAC07/X00351_M_at	8469	7458	6342	11389	9245	12611	11782	7527	10692	10438	7603	9406	10285	8824	8034	6021	7034	7192	9309	9079	9821	7282	9101	7586	5955	9776	12861	12893	10102	15021	12332	12791	15143	9380
AFFX-HSAC07/X00351_3_at	9291	9626	13466	11329	9035	11598	11416	8926	10078	10837	9036	10916	9399	11685	11069	11646	11935	12686	13590	12685	10345	10718	10147	8766	6846	8081	11589	12302	13225	14134	12379	11028	15775	10955
AFFX-HUMTFRR/M11507_5_at	28	26	20	22	42	67	112	75	45	39	35	31	52	59	39	50	101	12	35	34	27	44	42	74	37	51	25	25	24	78	70	120	117	29
AFFX-HUMTFRR/M11507_M_at	2	-4	-13	3	1	20	6	-1	2	26	10	6	14	-11	15	-14	5	-6	23	-20	9	1	-10	15	25	8	8	10	-6	33	16	1	20	1
AFFX-HUMTFRR/M11507_3_at	66	45	65	78	24	88	165	52	132	102	90	73	51	107	82	107	96	83	156	161	125	66	58	84	140	95	93	46	70	96	108	82	134	85
AFFX-M27830_5_at	50	10	27	45	166	186	291	263	302	202	233	257	250	442	137	259	136	285	238	336	127	291	61	156	281	12	135	224	25	141	342	221	295	63
AFFX-M27830_M_at	183	138	164	40	352	270	452	451	414	267	281	366	505	583	320	501	457	458	363	644	347	460	88	255	334	33	307	444	116	189	425	581	370	196
AFFX-M27830_3_at	153	245	147	25	87	220	327	312	164	29	219	172	190	204	196	-73	267	318	212	251	344	196	215	216	72	277	237	293	169	261	47	132	285	254
AFFX-HSAC07/X00351_3_st	311	366	597	221	665	353	387	396	443	373	427	340	479	617	410	572	601	601	512	952	641	557	441	367	416	529	867	715	306	282	359	323	367	306
AFFX-HUMGAPDH/M33197_5_st	-31	48	-64	0	30	27	35	-26	-14	-21	-54	-5	39	-29	-13	-42	-12	-11	-15	-8	27	-54	-5	5	27	-55	53	26	-4	-10	-17	17	-94	22
AFFX-HUMGAPDH/M33197_M_st	29	40	28	57	20	41	-44	12	1	22	53	26	33	1	6	39	0	52	41	-20	4	23	11	18	28	44	69	91	65	29	43	66	16	57
AFFX-HUMGAPDH/M33197_3_st	68	53	85	48	65	91	28	71	136	78	50	45	84	51	84	144	67	139	137	174	28	132	63	59	70	34	56	55	24	73	56	83	92	64
AFFX-HSAC07/X00351_5_st	17	15	14	36	9	2	-19	-11	64	26	8	39	35	-16	7	21	46	49	13	36	6	2	6	13	-15	77	44	97	51	-6	2	31	31	42
AFFX-HSAC07/X00351_M_st	74	43	70	64	76	51	22	69	51	38	4	80	75	43	66	-14	82	80	100	-50	-10	165	54	24	86	57	47	68	49	50	10	36	30	42
AFFX-YEL002c/WBP1_at	5	14	34	-4	5	-23	47	3	30	21	29	23	-5	33	6	20	38	38	52	30	20	9	10	10	10	3	20	17	17	-8	42	24	26	-4
AFFX-YEL018w/_at	-15	-9	-4	-15	1	-11	-29	-28	-28	-22	-17	-23	4	-29	-17	-20	-42	-26	-42	-33	-32	-3	-3	-7	-37	-24	-15	10	-24	-8	-18	-58	-42	2
AFFX-YEL024w/RIP1_at	16	5	16	18	12	3	-1	14	26	7	-8	3	11	26	33	19	44	15	12	-19	-4	16	-15	9	6	19	1	19	18	10	1	41	12	15
AFFX-YEL021w/URA3_at	75	137	67	70	43	62	103	126	113	67	75	80	69	108	79	99	-2793	48	102	80	123	112	101	54	127	69	55	68	38	80	72	65	64	65
31307_at	-18	-12	-29	-9	-9	-26	-23	-22	-7	-10	-14	-23	-6	-30	-13	-6	-44	-27	-35	0	-3	-39	5	-16	-18	-22	-10	-16	-12	-8	-17	-29	-12	-16
31308_at	40	43	90	75	0	58	22	-17	145	97	79	68	1	7	18	78	67	45	128	88	54	16	34	15	37	-3	88	89	74	-29	14	-1	25	94
31309_r_at	93	78	85	79	29	23	54	2	101	60	75	54	31	69	74	96	52	88	120	84	137	52	46	67	43	89	139	53	71	23	63	39	31	71
31310_at	44	5	3	-25	-1	17	62	24	-32	-37	16	-1	5	6	-31	4	-20	53	59	-1	60	24	6	0	3	25	38	39	24	44	61	-16	63	24
31311_at	102	63	75	86	19	30	118	56	67	37	-4	55	47	119	63	-14	86	-38	100	-12	111	34	94	53	110	65	97	116	74	66	63	84	14	60
31312_at	-111	-55	-95	34	3	-39	-42	-87	-61	-46	-64	-51	-32	-20	-64	-63	-49	-90	-69	-115	-111	-63	-11	-39	-16	-29	59	9	45	-39	6	-18	-21	0
31313_at	-68	-54	-100	-36	-60	-22	-88	-58	-179	-117	-133	-87	-36	-174	-77	-99	-88	-103	-107	-117	-89	-56	-47	-57	-99	-90	-92	-68	-30	-57	-76	-74	-125	-36
31314_at	33	70	32	26	17	37	50	3	30	32	12	20	17	9	22	41	12	24	91	69	17	23	39	43	29	38	56	32	34	24	-3	28	46	28
31315_at	21	53	56	38	73	373	1781	311	75	43	-4	-33	31	73	22	5	42	35	22	47	52	-40	12	57	0	41	165	138	122	809	131	101	1471	-12
31316_at	-9	-10	-11	-5	0	-4	-14	1	-4	-7	-4	-8	0	-9	2	10	-10	-20	-31	-4	-7	-9	0	0	-6	2	-3	-4	-5	-13	-6	-4	-24	-4
31317_r_at	413	438	357	265	132	428	577	701	295	197	367	238	353	455	375	684	377	524	457	363	393	493	425	345	285	745	347	490	360	526	413	193	568	456
31318_at	-19	-9	-19	-11	-4	6	-37	-4	-21	-15	-12	-26	-10	-29	-22	-29	-21	-14	-27	-36	-23	-6	-16	-19	-27	-4	-18	-14	-22	-11	-28	3	-31	-19
31319_at	-83	3	-43	4	8	-59	140	242	-48	-34	-48	-25	-45	-43	-87	-108	-49	-25	-78	-36	-57	-107	-42	-5	0	-20	107	0	-28	25	-13	-5	396	-62
31320_at	-23	-26	-42	-31	-107	-40	-250	-47	-149	-23	72	79	-45	-260	-66	-135	-164	-71	-61	-11	-68	-60	7	-39	5	-137	-7	-53	-158	-95	-130	-47	-191	-31
31321_at	34	71	42	28	15	84	34	120	61	33	118	89	30	40	89	55	49	52	68	83	41	34	117	61	100	74	11	28	60	29	19	40	53	37
31322_at	14	10	36	22	17	0	31	5	13	-3	16	23	12	31	26	43	14	37	46	7	12	39	16	25	39	9	22	21	11	20	22	6	29	20
31323_r_at	-99	-25	68	46	1	-18	-269	-62	12	-28	10	76	27	-35	-49	-23	45	-12	153	-32	-27	163	-78	-11	108	0	104	112	94	-83	-7	71	-148	127
31324_at	105	93	161	127	59	61	187	171	143	122	112	105	88	270	109	216	107	212	232	157	103	242	97	67	179	98	84	174	87	142	161	98	177	97
31325_at	-80	-6	-59	-72	-25	-90	-120	-15	-115	-82	-94	-45	-38	-98	-61	-57	-92	-58	-105	-73	-113	-55	-73	-59	-94	-72	-38	-76	-29	-75	-83	-65	-157	-72
31326_at	3	55	-120	-12	-8	-49	-19	-80	-33	-152	-28	52	-53	-66	-41	-54	-160	-150	-164	-213	27	30	-104	31	-93	-58	-136	-4	-3	-153	-24	-47	-102	-2
31327_at	-2	-1	12	-1	1	11	-9	-9	-2	-8	3	4	-4	-32	3	2	9	10	-22	-8	18	0	22	-2	-19	21	-2	4	1	5	-2	4	-1	0
31328_at	108	101	114	50	60	76	105	91	107	34	94	92	32	144	95	35	147	80	122	43	98	115	49	34	108	107	104	108	84	60	112	54	66	87
31329_at	68	42	28	16	19	26	23	30	110	19	89	15	47	25	70	93	80	46	122	73	20	33	88	36	103	76	31	79	71	45	18	16	4	16
31330_at	7716	6811	7220	8037	6415	8593	7589	5523	6084	6036	6786	7354	9195	6690	8562	7753	10890	7757	12347	8283	11340	5106	4291	6556	8296	5073	6297	5164	5451	6677	5780	6773	6123	6263
31331_at	-30	-49	-11	0	-4	-27	-34	-16	-52	-24	-42	-34	-26	-42	-36	-60	15	-40	-4	-48	-42	42	-44	-22	3	-29	-30	-13	-6	-10	-40	-9	-29	-13
31332_at	4	-5	6	-16	-6	-11	-5	-6	8	0	11	-6	6	-2	-3	-12	-11	4	-8	-8	10	8	2	7	6	-3	-14	-13	2	1	3	-5	14	-8
31333_at	2	9	0	-10	1	-7	6	7	0	15	14	-1	20	13	-13	-4	20	11	-10	-1	15	15	8	5	19	14	3	1	8	9	-1	28	-5	3
31334_at	37	36	11	-38	-2	-23	-20	0	-58	-29	10	-5	-5	-11	-13	-6	-24	3	-38	-12	28	-13	125	6	-10	3	1	22	12	70	-18	-2	-31	-7
31335_at	-22	-25	-13	-27	-27	-40	-36	-37	1	-17	-52	-11	-11	-32	-30	-13	-7	-74	6	-86	-28	-33	-48	-1	-23	8	-21	-24	-14	-31	3	-31	-31	-44
31336_at	-20	-18	-14	-7	4	-7	-29	-25	-33	-16	-18	-2	0	-22	-19	-44	-6	-31	-25	-42	-11	-9	-17	-20	-7	-17	-15	1	-16	-27	-24	-20	-22	-18
31337_at	-96	-57	-12	57	0	-127	-170	-286	-63	-3	-130	-10	-165	-159	-230	-346	-283	-142	-23	-123	-99	-184	-204	-62	-28	-38	76	18	35	-232	-272	45	-124	117
31338_at	1	0	13	5	1	15	10	5	8	12	5	-1	9	9	-6	6	36	-6	13	5	6	10	11	4	14	21	6	16	1	14	14	29	2	3
31339_at	-67	-47	-27	-39	-19	-41	-51	-91	-71	-23	-57	-26	0	-120	-39	-46	-86	-58	-58	-72	-48	-66	-73	-7	-48	-29	-16	11	-8	-60	-87	-27	-64	-30
31340_at	27	7	20	7	-11	0	26	13	26	-2	32	17	-1	27	31	42	-1	19	35	-10	22	14	24	20	29	24	27	36	18	23	17	-16	-10	25
31341_at	-44	-102	-134	-53	0	-196	-195	-147	-116	-37	-135	-231	-130	-172	-148	-231	-106	-43	-179	-156	-30	-89	-91	-101	-129	3	-166	-142	-89	-158	-7	-78	-162	-99
31342_at	103	39	35	36	62	80	76	62	87	49	44	85	62	27	57	61	77	32	64	30	27	68	71	82	129	57	67	58	33	72	96	79	95	55
31343_at	-1	1	4	-8	-6	-21	-23	-1	-22	-22	-36	-17	-4	-9	1	-15	17	-5	-34	-6	-23	0	-25	-15	-20	-5	-1	-5	-13	-6	-4	12	-9	-6
31344_at	50	66	19	70	18	70	-27	67	93	30	52	30	-27	42	48	69	83	34	5	69	33	-6	71	41	113	40	79	2	28	46	42	20	-15	68
31345_at	15	9	8	5	-5	19	6	9	-11	11	20	10	11	12	20	12	36	16	9	16	12	8	7	9	18	5	17	11	4	31	18	19	24	28
31346_at	73	96	-26	58	68	-11	138	-43	-5	25	33	28	-88	-33	55	-10	-45	-62	58	0	16	1	19	-6	92	-7	93	133	89	-13	-44	43	-12	44
31347_at	-534	-500	-254	-387	-225	-412	-503	-398	-534	-357	-428	-367	-185	-537	-486	-568	-505	-481	-281	-474	-488	-248	-574	-304	-362	-185	-358	-360	-460	-352	-597	-191	-369	-191
31348_at	44	54	60	0	10	14	26	21	105	12	57	82	32	38	53	82	6	53	43	100	90	14	51	44	62	59	50	62	51	10	16	30	20	43
31349_at	-61	-43	-36	-15	-18	-49	-56	-100	-52	-18	-4	-46	-18	-61	-47	-58	-62	-54	-96	-43	-15	-50	-48	-36	-55	-69	-16	-18	-3	-45	-43	-48	-87	-29
31350_at	-5	-27	-19	-12	12	-6	91	3	65	45	28	94	-21	177	-9	195	131	106	171	155	61	128	75	-44	114	67	50	96	51	54	-6	0	122	-1
31351_at	-17	-38	-77	-31	-34	-41	-55	-23	-41	-36	-37	-23	-19	-41	-39	-104	-20	-13	-29	-59	-44	-53	-42	-24	-35	-37	-73	-32	-81	-36	-32	-37	-32	-66
31352_at	13	21	30	9	14	23	43	23	22	18	13	8	9	23	28	0	58	8	24	8	16	29	6	21	3	30	25	18	28	26	26	20	44	15
31353_f_at	160	133	170	151	85	55	284	162	189	146	185	148	119	171	153	199	200	128	151	191	182	28	178	141	135	207	191	131	96	156	169	171	177	136
31354_r_at	-17	-114	-170	16	25	-14	-366	-123	-132	-3	-40	-229	-7	-87	-157	-181	-211	8	-204	-145	-262	-156	-257	-84	-178	-100	-148	-150	-112	-185	-344	-186	-215	-110
31355_at	-16	-3	-49	-27	21	-47	17	-96	-2	7	-18	-35	-21	-8	-18	14	-21	60	-35	-28	-49	6	-35	-23	-19	11	22	21	1	8	-31	36	0	28
31356_at	48	106	49	80	31	50	18	137	87	53	58	43	36	26	112	20	50	122	53	53	95	152	100	69	94	113	103	71	56	68	18	55	77	-4
31357_at	-5	-12	-8	-8	-2	-22	-42	-29	-12	-9	-5	-16	-12	-23	-30	5	-28	-21	-27	-16	-30	-34	-28	-5	-44	-24	-16	-13	-1	-31	-14	-46	-39	-4
31358_at	-4	3	6	11	0	-24	-4	1	-22	8	4	-12	-13	8	-7	2	-1	7	2	-20	-35	1	-10	-9	-8	-20	8	17	-3	-13	-17	1	2	10
31359_at	1	-7	-3	0	3	-3	6	-1	12	6	12	-2	-6	-3	-4	-15	-16	11	-2	3	1	-12	10	0	13	7	6	-4	4	-3	5	-1	2	5
31360_at	43	38	37	26	21	40	30	-58	58	50	49	49	23	87	24	58	43	6	92	56	49	55	52	46	74	31	15	43	12	49	56	30	69	34
31361_at	-24	-44	-41	-24	-22	-68	-155	-93	-37	-41	-78	-115	-31	-105	-71	-31	-48	-70	-125	-81	-136	-63	-86	-66	-32	-14	-38	-27	-35	-97	-68	-44	-40	-29
31362_at	99	89	121	58	14	60	106	13	136	112	91	89	57	108	95	120	65	106	103	150	178	37	82	69	88	86	116	122	109	61	98	97	120	87
31363_at	48	54	53	58	20	28	38	22	50	43	40	45	19	58	44	74	43	33	30	87	66	48	33	36	18	17	76	10	49	32	46	59	36	44
31364_i_at	-18	-14	-12	-31	-4	-10	29	-28	0	-7	7	-15	-17	22	5	-2	28	32	-9	-51	-18	-67	-44	8	-26	8	-11	-4	1	11	-7	20	19	3
31365_f_at	20	30	26	21	18	27	41	14	11	8	24	1	17	20	21	-10	24	10	20	-5	13	24	18	4	25	42	31	26	37	8	16	50	22	48
31366_at	-43	-23	-29	-27	-20	-51	-164	-101	-119	-79	-89	-104	-52	-57	-85	-63	-115	-16	-115	-128	-80	-22	-70	-54	-134	-8	-43	-18	-17	-102	-67	-13	-123	5
31367_at	-52	-183	-132	-40	-29	-90	-175	-162	-196	-173	-108	-119	-63	-171	-125	-357	-149	-132	-176	-155	-184	-207	-155	-93	-116	-131	-121	-102	-98	-225	-77	-73	-238	-78
31368_at	22	-23	-1	-17	0	14	15	8	-15	0	-13	26	-1	37	8	-10	-27	-14	-7	26	-5	39	52	4	6	1	-3	-6	-3	-7	-3	2	46	-20
31369_at	-6	6	11	29	-4	-3	16	-6	-4	-3	-4	-19	5	38	3	45	0	14	-1	0	13	18	16	6	10	32	4	-4	-7	-3	17	19	16	4
31370_at	37	73	61	48	29	11	61	26	50	37	76	48	23	104	84	85	103	56	42	65	109	82	-34	37	61	48	100	87	46	97	66	74	105	83
31371_at	-117	8	-63	-30	-27	-17	-58	-66	-31	-125	-31	12	-34	-71	-112	-92	-114	-111	-214	-144	-171	-52	-118	-88	-131	-85	-89	-151	-73	-61	-35	-26	-62	-63
31372_at	56	76	-54	111	94	130	41	165	65	14	95	42	85	-47	-40	116	82	-36	-5	42	120	-51	-34	79	71	105	174	55	89	54	131	133	63	84
31373_at	-47	-30	-46	-24	-13	-5	-5	-18	-17	-34	-44	-41	-6	-23	-34	-34	-13	-28	-27	-56	-66	-20	-57	-41	-17	-26	-47	-40	-25	-9	-16	-43	-15	-24
31374_at	-60	-60	-36	-9	7	-22	-17	-16	-64	-43	-67	-46	-21	-43	-43	-34	-26	-25	-110	-46	-31	-28	-41	-23	-51	-38	-53	-40	-14	-34	-41	19	-25	-24
31375_at	15	95	88	30	-18	60	90	-39	-33	-55	-24	47	-42	-20	-6	-73	105	-158	48	7	27	-120	58	120	22	89	88	44	108	72	41	79	173	44
31376_at	38	31	37	37	20	29	8	53	85	32	53	61	18	42	43	88	25	57	51	63	27	44	55	31	68	29	45	70	43	31	40	30	65	61
31377_r_at	107	110	131	120	47	79	195	129	205	107	166	138	51	182	155	227	190	133	179	215	191	117	144	116	180	115	77	107	123	147	163	31	201	117
31378_at	38	33	58	41	9	13	118	73	-7	-16	38	11	32	36	-35	19	-3	4	43	15	-73	10	66	19	0	63	27	51	36	86	33	27	82	71
31379_at	40	44	46	36	36	30	66	54	33	45	47	40	34	63	37	41	58	63	59	44	52	55	50	124	54	27	42	30	33	50	45	41	48	42
31380_at	-176	-238	-265	-160	-48	-181	-278	-177	-325	-247	-160	-233	-131	-217	-243	-336	-226	-220	-347	-365	-351	-247	-241	-202	-295	-59	-323	-241	-185	-177	-227	-166	-294	-189
31381_at	-5	-35	-36	-57	0	-7	-53	-8	39	11	52	43	-11	-35	-11	-23	-28	0	-12	-78	34	2	-35	-20	20	-8	-6	26	-36	-62	-40	-16	37	23
31382_f_at	20	-10	0	-16	-1	0	-23	-3	3	9	-5	14	4	-3	2	2	0	0	19	15	10	-6	-12	-5	13	3	-8	1	13	16	26	-18	12	24
31383_at	64	7	29	2	0	-10	73	9	20	20	41	15	-1	36	-2	39	2	9	-21	14	8	-5	24	3	6	-7	2	21	5	8	-2	10	72	-9
31384_at	-185	-111	-105	-102	-80	-66	-175	-284	-197	-120	-162	-95	-119	-232	-93	-87	-179	-100	-195	-131	-196	-48	-181	-125	-143	-132	-158	-157	-100	-207	-157	-112	-153	-93
31385_at	9818	9193	10329	10815	8580	11330	10187	8834	8629	8301	9741	11232	12067	9881	12479	14643	13568	13298	17142	12954	12653	9762	8044	8709	10474	6286	7864	7014	5500	9399	8291	8912	7908	7403
31386_at	157	70	28	52	-8	29	237	54	152	105	137	95	111	143	47	109	131	78	138	103	-18	60	136	94	139	22	-37	96	-4	203	171	-1	143	55
31387_at	47	42	-22	39	-2	16	-24	-102	2	-13	-48	-14	-14	-51	-46	11	-39	-26	-63	-9	-98	2	-49	-50	-22	25	31	-41	16	39	-11	62	-25	28
31388_at	3	7	-22	3	5	-6	-10	-23	-42	-14	-14	-35	-6	-34	-11	-7	2	-13	-29	-53	-34	-13	-44	-13	14	25	-19	9	10	-1	-17	35	-23	17
31389_at	188	130	181	124	103	34	284	145	127	95	142	17	61	193	100	249	123	166	109	124	129	66	137	106	264	105	137	125	100	151	153	146	171	127
31390_at	-26	-20	-17	-12	-4	-10	-39	-28	-17	-12	-27	-34	-18	-21	-19	-35	-24	-16	-21	-32	-16	-21	-3	-24	-32	-9	-2	-25	-6	-24	-34	-17	-27	-13
31391_at	376	297	261	163	176	-20	474	88	352	-59	415	248	-10	408	317	375	444	27	-55	323	358	417	391	-9	361	731	307	104	87	52	416	-8	446	317
31392_r_at	35	28	49	28	6	13	71	59	51	35	40	40	-1	49	16	82	51	38	24	34	58	21	35	27	66	35	30	11	16	34	59	30	67	22
31393_r_at	-1422	-771	-919	-869	-438	-1717	-1280	-1135	-1173	-1111	-1768	-1098	-1093	-1331	-1854	-2716	-1263	-1783	-1361	-1322	-2866	-1568	-1888	-1576	-1004	-2116	-1506	-1561	-703	-1569	-2559	-1886	-1276	-588
31394_at	-12	-31	-2	-13	-9	-9	-53	-9	-44	-1	-17	-36	-1	-17	-26	63	-39	-29	-43	-35	-21	8	-12	-29	-79	-9	42	-6	-24	-12	46	25	-16	-13
31395_i_at	-35	-9	-31	-19	5	-13	-26	-25	-77	-60	-35	-59	-9	-42	-17	-28	-10	-11	-8	-28	-48	-33	-43	-13	-18	6	-32	0	-8	-8	-9	-21	-12	6
31396_r_at	-1334	-692	-1374	-853	-405	-1654	-1834	-1417	-1582	-1299	-1388	-454	-1146	-864	-796	-136	-906	-1923	-761	-1973	-1127	-1440	-1598	-1089	-732	-1124	-552	-1248	-289	-2059	-893	-200	-1055	-891
31397_at	14	10	18	11	8	0	3	22	30	10	5	19	10	24	24	16	0	13	2	17	33	17	21	19	29	13	15	23	12	22	18	26	23	14
31398_at	29	13	3	10	4	0	26	16	4	18	4	29	28	-22	3	47	37	41	-10	14	32	-17	35	-8	-14	25	32	12	2	0	9	7	-4	22
31399_at	233	169	158	183	86	45	267	148	267	174	190	82	130	360	86	98	201	230	261	84	229	165	97	156	163	258	144	89	165	184	288	167	215	151
31400_at	17	8	7	6	2	10	26	4	15	11	14	12	5	6	14	24	8	6	2	17	16	-2	6	6	7	7	5	18	9	7	14	3	22	16
31401_r_at	5	-1	-1	-2	0	3	-1	-6	-2	1	4	10	1	-3	-4	2	-3	-11	2	-1	0	-5	6	2	14	2	-7	-3	-8	0	4	-16	-3	-6
31402_at	351	381	257	173	166	336	440	244	343	188	333	220	129	448	320	248	481	216	694	242	460	391	470	208	463	407	276	444	207	289	199	342	403	415
31403_at	68	110	73	85	45	50	218	98	29	53	21	56	48	103	47	124	105	75	87	71	143	87	43	28	95	78	50	72	66	94	93	137	112	59
31404_at	134	38	20	-103	46	24	-8	-83	-354	-117	-218	-243	6	-39	-7	-48	-55	-28	86	-26	-18	-46	-38	-6	-223	28	-208	-489	-191	32	-55	-29	-81	91
31405_at	-23	-50	-21	-75	-143	-69	-70	-80	-35	-52	-52	-63	-46	-34	-38	-124	-49	-48	-57	-25	-81	-42	-77	-43	-66	10	-19	-51	-27	-60	-19	12	-20	26
31406_at	-595	-492	-438	-438	-334	-837	-696	-1299	-601	-614	-464	-671	-542	-913	-760	-629	-563	-457	-698	-569	-657	-791	-1124	-744	-976	-729	-289	-597	-482	-572	-457	-478	-879	-376
31407_at	8	3	2	10	-1	-8	-13	8	3	-4	6	7	-2	-1	0	-8	1	6	12	8	4	-8	7	8	15	-6	9	2	4	2	7	-10	13	7
31408_at	44	71	36	48	26	43	54	16	46	43	52	30	25	99	10	27	5	32	39	55	23	35	70	20	33	26	48	55	37	56	45	27	46	27
31409_at	-25	-9	-26	-30	-12	-15	-28	5	-54	-12	-28	-24	-5	-65	-28	-61	-41	-24	-82	-53	-55	-21	-24	-24	-46	-12	-2	-19	-32	-39	-38	4	-42	-34
31410_at	121	189	375	719	459	-28	287	162	220	152	-15	172	149	190	106	321	220	94	131	299	379	125	65	26	85	636	930	961	896	636	460	640	619	273
31411_at	-20	-29	-48	-16	-39	-7	13	-53	-30	-16	-46	-43	-26	-28	-53	-61	-92	-30	-26	-79	-51	-56	24	-25	-26	11	-37	-43	-4	9	-24	-10	22	-36
31412_at	2	-20	-11	-8	12	0	-173	-43	-36	-82	-19	-19	-14	-16	-32	-151	11	-24	53	27	-36	-4	-20	-70	-23	-8	-56	-11	9	-20	-10	-20	-169	-50
31413_at	132	129	165	95	22	64	119	54	144	105	91	99	11	73	109	150	75	113	155	150	263	81	77	124	147	106	162	165	113	45	75	115	115	105
31414_at	16	34	76	70	56	34	121	109	168	28	117	-2	62	114	67	151	78	29	39	84	47	123	89	39	26	113	73	23	50	62	51	89	117	36
31415_at	-18	-31	-25	-10	0	-21	-56	-24	-54	-46	-49	-27	-10	-47	-34	-32	-15	-37	-38	-79	-22	-15	-40	-43	-15	-18	-26	-30	-27	-25	-37	-14	-39	-7
31416_at	25	6	0	23	4	26	7	50	64	13	53	6	47	-7	3	-3	33	-32	-33	9	-3	44	75	46	45	55	22	25	31	15	35	19	2	-1
31417_at	82	72	61	75	48	76	88	93	128	181	130	53	73	121	128	83	103	58	116	81	103	66	65	69	116	89	86	87	62	135	95	145	13	77
31418_at	112	114	138	31	68	118	166	148	123	103	146	116	107	130	134	120	157	113	113	97	161	120	45	115	105	128	58	122	32	57	131	144	59	100
31419_r_at	902	809	1027	1295	470	1281	862	1638	591	355	958	814	544	1058	1061	681	802	401	1136	509	1032	535	659	434	956	1245	2025	2451	1157	909	1050	1403	1034	1262
31420_at	-53	-34	-55	-4	-14	-15	-44	-91	-120	-76	-61	-90	-38	-107	-69	-98	-29	-88	-156	-121	-131	-65	-50	-78	-83	-29	-62	-49	-55	-57	-30	-30	-94	-27
31421_at	2	-4	-9	4	-1	16	-39	-2	-38	-20	-29	-26	-6	-19	-36	-46	11	-48	6	-26	-6	-10	-21	-40	5	-1	-22	-9	-13	-1	-29	4	-5	-1
31422_at	-34	-30	-19	-29	-11	-21	-55	-51	-6	-6	-14	-12	-12	-46	-22	-39	-50	-35	-30	-28	-23	-6	-25	-22	133	-45	-11	-24	-17	-19	-19	-44	-25	-21
31423_at	98	86	233	43	40	-8	67	5	142	66	84	88	5	238	236	-125	149	42	41	43	83	61	39	34	100	-15	-86	-125	-58	122	-80	100	-117	67
31424_at	-17	17	-10	11	23	-11	-7	-27	-76	21	-23	0	-41	-55	-57	-56	13	-35	-44	-33	-35	2	-35	6	6	-82	19	27	6	-2	-13	-85	20	23
31425_g_at	31	44	-31	-16	-6	38	56	27	-26	42	29	16	21	52	41	12	41	67	-12	-24	49	-4	30	17	-32	47	11	18	-19	51	10	70	52	8
31426_at	72	107	86	89	75	98	98	42	154	84	92	84	79	116	134	145	117	164	-4	172	56	21	68	76	55	119	139	182	171	202	152	129	211	97
31427_at	52	128	275	84	46	27	84	69	49	63	63	86	39	84	191	56	27	106	60	66	100	73	47	62	37	42	45	23	39	96	33	4	37	42
31428_at	-20	-139	-102	-86	-27	-95	-116	-242	-91	-83	-114	-136	-125	-80	-100	-186	-105	-218	-220	-208	-24	-83	-277	-155	-129	-148	-26	-152	-77	29	38	-140	-177	7
31429_at	205	210	174	134	73	100	116	272	159	64	164	41	142	91	84	63	102	100	76	184	149	126	259	143	183	82	150	97	159	123	111	211	90	151
31430_at	-10	1	-8	-2	4	-16	-1	-12	-5	-2	-10	-7	-8	-7	-18	19	6	-6	-47	-20	-22	26	-28	-13	-12	15	-15	-9	-15	-5	-20	11	-5	-3
31431_at	464	207	168	372	431	269	355	431	281	297	141	216	384	231	350	240	232	177	337	167	269	171	197	361	228	406	513	408	295	491	323	410	387	365
31432_g_at	882	380	603	593	752	539	620	667	583	574	523	416	661	374	619	468	521	398	621	342	567	301	549	594	500	831	864	759	896	787	602	802	762	707
31433_at	24	11	5	-19	13	-9	36	-11	19	2	20	9	-5	-17	5	12	-8	-3	43	36	-2	25	24	8	20	14	12	45	-34	-25	10	13	-1	8
31434_at	88	173	178	162	52	114	165	77	129	121	83	150	78	160	176	120	130	134	166	190	157	59	15	105	131	65	84	116	74	90	-6	101	156	149
31435_at	-33	-16	-24	-19	1	-19	-11	-15	-11	-23	-26	-5	-3	-20	-16	-13	-7	-21	-12	-18	-43	-56	-23	13	-31	-32	-26	-28	-18	-23	-18	-19	-36	-36
31436_s_at	-11	-59	-71	40	13	-63	-74	-54	-95	-78	-105	-1	-12	-14	-75	-13	-54	-72	-122	-92	-32	-52	-100	-63	-74	-30	12	4	9	-64	-73	23	-56	-4
31437_r_at	132	107	139	99	43	85	186	67	268	166	108	154	51	223	137	316	166	220	252	313	192	123	157	174	184	112	114	158	112	108	176	125	127	130
31438_s_at	89	93	58	20	32	85	184	173	72	101	90	61	37	63	49	50	65	88	99	66	128	132	34	76	96	38	111	49	82	82	35	42	140	54
31439_f_at	177	128	88	144	72	96	169	113	89	49	120	124	74	102	137	118	112	108	106	79	102	168	104	103	262	20	139	118	70	120	113	161	112	84
31440_at	339	310	155	186	168	284	418	423	286	244	310	76	259	307	128	434	378	212	545	376	363	153	368	261	240	166	303	348	199	289	285	349	314	300
31441_at	-15	-81	-87	3	-16	-51	-86	-81	-83	-69	-73	-80	-33	-100	-66	-144	-76	-67	-109	-98	-103	-53	-135	-73	-31	-25	-42	21	-34	-70	-72	-30	-79	22
31442_at	225	59	28	12	20	-10	-84	-29	-19	-10	-25	-34	-4	-2	-9	-72	-33	-57	-20	-22	-39	-6	-5	-35	-16	182	196	-38	496	-22	2	-27	-20	-48
31443_at	143	138	143	122	66	198	265	267	214	167	175	128	125	299	186	183	253	156	357	267	250	205	188	122	196	140	190	163	146	240	246	223	269	181
31444_s_at	4685	3142	3548	4441	4491	2742	3085	4955	3554	3387	1997	2772	2029	3721	2353	2753	2708	3353	2401	2567	3728	1794	3338	1396	1276	4906	5751	5720	7226	4509	4444	5683	6442	4759
31445_at	-3	65	6	2	-9	-30	-8	-23	-17	-32	98	-9	5	-17	67	54	47	73	43	4	22	-28	1	1	-4	147	-9	52	20	-37	-8	12	-34	83
31446_s_at	21	22	-3	10	26	34	26	22	-20	5	-4	6	11	16	8	-37	2	38	51	-11	9	54	0	19	30	3	-4	53	14	-2	-3	25	11	64
31447_at	48	47	40	23	26	34	88	53	59	32	47	39	27	71	51	59	86	64	92	72	63	47	56	30	77	53	57	43	35	53	51	58	73	48
31448_s_at	-23	12	-8	-2	3	-9	-47	-21	4	21	20	-28	3	-6	24	-8	-20	4	13	-2	-24	-5	-28	-15	-8	11	2	31	18	-7	-29	19	-33	21
31449_at	41	41	33	37	18	15	30	7	40	32	30	34	14	54	19	61	26	24	14	35	38	17	25	21	36	32	67	59	13	-3	39	37	34	58
31450_s_at	-10	-20	-9	-16	5	-12	-46	-27	-12	17	-10	-6	-1	-5	-9	-37	14	-23	-47	21	16	5	4	-16	-9	-2	-29	-11	-8	-23	-18	18	-21	-12
31451_at	-288	-330	-337	-245	-116	-263	-376	-547	-494	-261	-384	-362	-233	-670	-298	-588	-527	-559	-750	-553	-518	-477	-355	-277	-289	-513	-265	-224	-188	-392	-298	-116	-328	-156
31452_at	15	-6	24	0	17	-7	40	1	16	5	15	14	-2	19	6	28	-14	-10	26	26	11	-1	24	14	10	9	17	-4	10	1	19	23	-12	16
31453_s_at	7	27	2	-1	5	-17	-16	1	-5	-14	-15	-14	-17	-29	-5	-10	-9	0	28	8	-11	3	12	-4	-15	-3	25	6	2	-2	-13	20	-24	13
31454_f_at	25	11	-5	18	10	6	45	18	49	33	9	1	0	38	27	1	28	12	-11	9	-23	7	61	10	17	32	11	26	14	29	21	60	15	-2
31455_r_at	10	6	6	-2	2	2	5	10	-3	2	4	-3	11	16	10	-9	1	2	16	5	9	9	21	4	6	7	12	4	4	-4	3	12	9	3
31456_at	31	-19	-24	-27	-2	-26	-88	-60	-22	-105	-46	-80	-24	-77	-36	-120	-50	-85	-176	-84	-85	4	-64	-58	-31	52	-14	-12	-18	-49	-53	-26	-1	-13
31457_at	-24	-31	36	-41	-6	-82	-132	-72	-84	-67	-124	-61	-46	-128	-66	151	1	-63	-155	-83	-126	-44	-76	-61	-118	38	-58	-1	145	-46	-80	-31	-59	37
31458_at	-12	-11	0	10	-2	5	-48	-37	-51	-92	-88	-9	-30	-31	-55	-183	-115	-45	-65	-91	-26	5	-40	-47	-55	-45	10	5	-2	-24	-69	-24	-25	-9
31459_i_at	23	-21	17	-13	-4	6	5	3	33	5	0	23	-7	-9	18	1	0	3	-32	4	-19	9	2	16	-5	23	16	9	11	-6	20	64	7	-3
31460_f_at	-24	15	113	34	49	23	543	-32	35	18	-30	71	19	89	-17	73	129	50	11	5	-22	131	16	-12	125	-26	61	74	96	87	61	57	392	14
31461_at	-12	-8	-13	-18	-13	3	-29	-24	-18	-17	-33	-2	-19	-63	-39	-27	-54	-40	-26	-25	-26	-29	-38	0	-31	-18	-12	-17	-17	-28	-12	-46	-42	-4
31462_f_at	42	15	17	26	8	-10	39	9	22	7	16	17	-10	24	14	51	-43	29	44	28	23	14	-12	17	29	3	22	6	14	30	-1	-4	24	23
31463_s_at	3470	2613	2731	2907	2990	3193	2829	2572	2748	3085	4264	3331	4998	3016	4173	2858	3341	3587	4287	2619	4483	2647	2524	3021	2578	3462	3276	2784	2726	3423	2912	3143	3312	3169
31464_at	5	-11	-3	-8	-6	-10	-4	-11	-17	6	-3	-6	-6	6	-12	-11	-4	-1	-9	-22	-7	-4	12	-9	8	-8	-1	-13	-11	-18	-15	0	-19	-13
31465_g_at	-46	4	-37	-62	-20	-32	-59	-49	-76	-43	-36	-47	-12	-60	-82	8	-122	-35	-21	-83	-25	-33	0	-37	-86	-23	-45	-39	-22	-50	-43	-120	-67	-24
31466_at	-101	-3	-50	-38	-27	-34	-119	-125	-114	-38	-111	-81	-51	-108	-87	-75	-69	-47	-41	-86	-160	-37	-106	-89	-81	-18	-68	-49	-7	-88	-81	-14	-104	-23
31467_at	-15	-1	-24	-6	-2	-46	-58	-109	-74	-80	-44	-35	-86	-100	-13	-17	-3	-1	1	-77	-43	-46	-12	-19	-21	-11	22	-12	-7	-70	-137	-16	-72	13
31468_f_at	63	61	46	67	36	22	78	39	46	44	23	90	17	122	40	7	97	32	19	42	-19	-8	86	32	7	74	106	114	83	63	69	75	80	70
31469_s_at	-19	-19	-34	-7	13	-5	-33	-18	-57	-58	-39	-34	-7	-46	-37	-57	5	-41	-67	-86	-55	-14	-47	-22	-64	17	-19	-20	-24	-23	-34	21	-27	-32
31470_at	-11	-22	-26	-21	-11	8	-28	-17	-24	-11	-7	-9	-4	-16	-9	-35	-24	-18	0	-14	-29	1	-17	-3	-15	-13	-22	-25	-18	-27	-7	-13	-20	-14
31471_at	71	68	7	36	-8	43	116	72	120	97	66	59	114	53	149	245	89	48	90	-151	96	46	25	66	69	46	60	94	40	98	128	86	80	80
31472_s_at	177	63	46	59	74	81	127	123	196	165	88	130	78	103	58	60	114	151	62	101	136	98	173	78	118	60	51	100	26	135	139	124	103	31
31473_s_at	-3	-6	1	-3	-7	3	1	-7	-16	-10	20	-3	-7	14	-19	-28	-5	-8	32	0	-26	-8	-44	-32	-26	-17	-27	-27	5	18	24	-13	1	-3
31474_r_at	40	37	43	29	17	19	29	41	31	39	52	29	9	35	9	50	88	38	24	37	20	53	26	20	48	6	30	8	0	14	47	19	24	4
31475_at	-16	-15	-35	6	-1	81	93	87	94	-6	65	-11	48	62	81	-29	-49	38	110	-50	-9	108	50	-7	96	47	7	53	45	116	57	36	123	-8
31476_g_at	0	16	10	7	5	25	40	-10	37	9	-1	46	21	7	10	-31	16	4	31	3	4	9	-41	29	77	33	25	-53	-14	19	2	4	19	4
31477_at	5503	237	164	80	1139	139	2847	5250	11107	9938	8929	561	1790	705	1052	181	5256	8282	5101	6947	2616	8245	1497	2033	984	39	1012	136	94	122	216	64	375	1286
31478_at	65	73	43	35	37	52	114	129	47	32	158	117	17	156	70	-1	48	65	88	59	20	79	81	25	85	60	99	57	21	83	24	82	65	23
31479_f_at	-26	24	35	-3	23	-8	56	20	-4	29	25	10	28	36	-41	-40	-6	31	4	53	52	30	37	11	-14	48	-16	50	2	33	-41	60	49	37
31480_f_at	56	-12	-20	-9	-3	-9	-30	26	-21	-20	-10	-13	5	20	-5	-76	-55	-22	-31	-32	-26	17	1	-3	-43	-23	8	-24	-40	-25	-15	-29	-10	-28
31481_s_at	2042	2427	1293	1259	916	1699	1147	880	843	785	1305	1217	898	893	1064	2645	3447	1161	1292	1383	1045	1004	1227	1405	1130	774	1315	1280	1229	946	787	922	1037	861
31482_at	-60	-144	-145	-198	-55	-131	-288	-280	-127	-92	-139	-116	-110	-281	-103	-171	-99	-240	-141	-139	-90	-208	-260	-138	-233	-116	-174	-214	-141	-137	-109	-119	-131	-92
31483_g_at	-59	-8	-9	-4	7	-28	-120	-59	-59	-53	-26	-31	-41	-53	-34	-41	-14	-51	-76	-62	-63	-27	-62	-20	-52	-1	-2	-18	12	-67	-68	-3	-104	0
31484_at	-260	-208	-252	-152	-113	-103	-280	-327	-256	-127	-220	-83	-187	-158	-234	-399	-267	-256	-168	-138	-396	-276	-291	-126	-241	-158	-206	-166	-168	-243	-94	-96	-255	-132
31485_at	81	63	65	51	34	33	151	84	105	64	91	74	57	110	71	109	73	53	121	98	78	94	73	56	105	74	57	72	78	94	83	85	117	81
31486_s_at	-45	-46	-10	-12	-9	-33	-61	-44	-31	-40	-65	-38	-26	-54	-37	-41	-51	-30	-35	-71	-76	-60	-61	-42	-2	-44	-48	-21	-28	-33	-22	-14	-33	-28
31487_at	1	5	-2	1	0	5	13	15	11	-8	5	4	7	5	4	22	-9	12	13	-2	21	4	18	7	5	-2	5	-3	6	6	-5	16	29	-1
31488_s_at	44	43	7	44	47	46	49	42	71	67	56	54	51	35	40	36	17	40	60	25	58	29	59	50	98	57	49	49	19	68	80	36	38	33
31489_at	-7	-12	-15	-12	-6	-3	-18	-6	-10	-6	-10	-8	-5	-19	-5	-20	-28	-5	-12	-14	-13	-10	-12	-10	-9	4	-8	-6	-2	-15	-6	-26	-5	-8
31490_at	-72	3	-15	-12	2	-44	-98	-75	-1	-57	-36	-36	-29	-23	-19	-69	-131	-66	-63	-5	-51	-12	-13	-37	-38	-26	-29	-44	8	-62	-15	-37	-78	-4
31491_s_at	-20	-6	-29	-26	12	4	-15	-9	-33	-31	-17	-14	19	-14	13	-24	-22	-16	-42	-56	-11	-18	-22	-8	-7	-26	-16	-22	-11	-6	-23	-11	-12	4
31492_at	964	668	541	775	700	973	777	673	753	829	920	997	1000	600	871	531	673	603	1128	918	915	782	765	849	872	922	601	751	746	902	790	787	773	700
31493_s_at	-33	-31	-68	-48	-16	-74	-61	-22	-65	-60	-60	-68	-31	-88	-40	-71	-108	-68	-66	-101	-32	-67	-25	-37	-67	-45	-33	-44	-40	-62	-50	-38	-86	-38
31494_at	4	-12	-10	-2	4	5	1	-9	5	-9	12	7	-3	-13	9	1	-4	1	23	1	7	19	6	-9	7	-11	12	0	0	-11	3	-21	-11	-3
31495_at	21	25	38	15	36	16	94	54	25	27	30	3	9	32	0	157	73	40	-2	99	42	-43	5	28	1	52	40	10	45	66	35	16	50	34
31496_g_at	-60	-41	-22	-36	15	-22	-6	-13	-73	-45	-45	-19	-18	-37	-39	-83	-9	-60	-92	-107	-74	-47	-38	-17	-51	-35	-50	-64	-42	-33	-47	-47	-26	-41
31497_at	188	181	175	168	94	173	306	179	188	170	262	181	139	257	181	358	322	158	256	112	227	147	209	166	250	3451	190	151	146	202	228	409	302	214
31498_f_at	178	21	11	24	2	23	104	67	25	30	-7	10	11	29	32	57	29	28	31	-6	56	79	46	4	7	41	27	21	24	65	20	25	91	39
31499_s_at	2	-8	-14	1	15	21	66	-2	-51	9	-7	-16	16	-31	-40	-30	-18	-19	-39	-9	-20	-29	6	-8	9	9	14	5	-20	-4	-19	1	10	2
31500_at	-111	-82	-28	-47	-20	-115	-166	-110	-89	-54	-73	-35	-62	-123	2	-241	5	-10	-79	-5	-75	-47	-83	-45	-65	42	-69	-73	-51	-135	-103	-65	-218	-21
31501_at	-9	-12	-19	2	-4	-21	-5	-13	-8	-8	-5	-15	-7	-11	-20	-42	-5	-36	-30	-16	-21	-8	-1	-18	-28	3	-12	-13	1	-12	-9	-20	-18	-18
31502_at	-13	23	20	132	114	106	39	47	83	118	127	58	68	162	28	155	86	133	196	50	98	103	68	174	203	103	20	39	42	54	114	152	44	89
31503_at	223	85	47	209	146	184	317	152	270	289	286	233	225	138	207	147	137	188	154	189	228	138	277	221	260	232	196	204	63	305	249	160	183	106
31504_at	1584	1117	1708	1268	1187	1305	1226	1238	1052	1066	1304	1555	1133	1103	1944	1648	1512	1221	1642	1379	1143	1818	1638	1495	1327	1060	753	632	726	933	909	887	714	991
31505_at	7715	6104	11183	9795	9775	12782	10090	9052	7384	7772	9850	9418	12772	10035	12275	14627	19397	13049	22810	13795	13174	12134	6654	9015	9169	7089	9115	7328	7376	10580	8107	8510	7698	8990
31506_s_at	-11	-8	-5	16	2	-11	22	15	11	13	-32	-30	-19	18	-20	30	8	-25	11	-59	-49	17	-31	-4	4	22	16	7	18	15	3	21	6	14
31507_at	-16	-10	-17	-7	2	-16	-33	-5	-29	-14	-33	-12	1	-16	-29	-21	-21	-12	-7	-13	-12	3	-6	-26	-14	-7	-1	-14	-25	-24	-29	10	-32	-12
31508_at	1553	2246	2773	2274	2140	1663	1928	1855	1190	1658	1354	2992	1898	2023	4123	2401	2617	1964	1727	1609	3060	1696	2494	2300	4943	3461	1893	2291	2292	2688	2586	3802	2536	2708
31509_at	5688	6498	8472	7989	7185	7193	6109	6709	6627	6369	8339	8201	7349	9293	7775	14332	13793	10177	9648	11639	10685	8501	5450	4538	7084	7638	8803	6621	6880	9000	8014	7408	8337	9119
31510_s_at	1167	1744	910	1411	1585	1480	1322	1208	935	1281	1567	1306	1617	1222	1358	1194	1338	1402	1263	1166	1760	973	931	1386	1832	1345	1204	1073	915	1329	2019	1357	1576	1557
31511_at	8152	6642	9090	8942	6664	7617	7939	7769	6799	6253	7986	7443	9469	8148	10093	9323	8880	8574	11834	7970	12513	7917	6088	7620	5802	6736	7762	6659	6706	7778	6220	6355	6306	8063
31512_at	-20	1	-24	-35	4	2	95	28	-78	-28	-48	-25	-33	-22	-50	-88	-38	36	-14	-58	-96	103	-85	-3	-60	135	-20	5	32	-26	-59	-26	136	14
31513_at	-49	-47	-71	-18	-7	-108	-98	-84	-99	-67	-110	-102	-42	-75	-96	-86	-59	-62	-120	-93	-97	-79	-74	-67	-121	-68	-27	-43	-27	-89	-92	-13	-89	-53
31514_at	-65	-33	0	-76	-32	35	-33	-38	-5	-83	-34	-20	19	-21	-61	-104	4	-65	22	9	-19	-33	-109	-56	9	-24	-4	40	18	-44	-43	-8	-46	21
31515_at	-533	-496	-330	-359	-264	-570	-876	-824	-623	-511	-567	-498	-451	-798	-573	-577	-651	-742	-703	-789	-807	-389	-737	-510	-612	-85	-463	-462	-339	-652	-585	-377	-753	-407
31516_f_at	52	59	31	51	47	92	70	19	74	51	63	67	32	42	33	56	33	58	40	46	82	37	58	51	67	53	48	43	46	77	53	45	78	58
31517_f_at	34	34	-15	22	33	75	-8	10	4	11	91	28	54	130	28	64	83	-27	40	-21	-8	8	-5	77	134	65	15	35	22	51	77	64	64	-5
31518_i_at	-44	-38	-36	-44	-13	-20	-54	-40	-25	-19	-41	-22	-33	-48	-36	-48	-57	-42	-51	-39	-44	-32	-35	-32	-56	-40	-40	-42	-24	-51	-45	-51	-56	-26
31519_f_at	180	212	126	176	151	244	185	113	183	157	223	163	235	163	155	200	161	191	229	190	302	115	95	195	261	198	171	169	181	199	197	205	156	168
31520_at	-76	-82	-82	-62	-14	-68	-44	-37	-49	-9	-75	-40	-34	-137	-28	-97	-88	-23	-70	-127	-90	-72	-39	-22	-87	-39	-48	-61	-43	-54	-84	-51	-99	-81
31521_f_at	171	166	192	156	145	207	306	125	188	178	52	216	47	522	259	103	139	424	253	525	61	93	432	795	996	47	89	74	3	65	79	-4	78	61
31522_f_at	448	217	119	411	235	1230	179	389	314	485	247	345	337	318	402	169	38	321	80	248	605	579	443	461	1213	86	107	115	21	125	168	92	99	163
31523_f_at	545	269	161	650	436	1075	227	333	447	616	395	577	508	422	397	237	88	366	147	413	519	800	823	721	1246	161	198	176	64	175	265	147	118	190
31524_f_at	513	268	142	464	319	1207	260	461	469	531	400	512	454	430	398	242	103	463	284	364	652	673	671	604	1219	194	187	171	46	289	298	186	147	262
31525_s_at	84	223	118	530	730	73	280	730	711	2779	259	383	84	285	197	471	204	554	263	94	587	232	143	201	172	400	666	1542	113	239	417	232	443	241
31526_f_at	363	378	663	291	250	390	203	251	150	153	219	398	239	203	315	236	348	332	243	154	116	139	214	252	264	250	213	239	277	179	197	225	263	413
31527_at	9216	8432	9690	11129	7722	12616	10227	7473	7515	8240	11042	10052	14139	10761	13237	13866	12913	12322	19992	12360	16382	8636	7779	9807	10056	7171	8496	7087	5157	8791	7335	7902	6987	7867
31528_f_at	756	378	211	800	602	1955	411	829	726	868	661	835	746	581	581	259	205	553	228	685	501	1425	1074	1108	1885	369	186	252	48	358	503	202	132	311
31529_at	29	51	22	28	6	8	52	33	55	24	59	40	34	67	34	101	24	54	56	70	66	47	40	51	26	52	33	53	40	28	34	5	55	40
31530_at	9	30	10	1	23	1	-31	-29	-40	-5	21	2	50	-4	-1	34	-79	79	78	72	23	42	40	-10	10	34	78	73	76	22	9	50	19	48
31531_g_at	115	74	56	94	70	94	149	82	90	75	88	70	52	76	96	119	122	117	46	89	86	105	104	111	181	90	103	90	76	110	131	143	88	84
31532_at	82	16	29	63	52	76	160	140	99	76	41	87	51	99	92	12	86	14	9	10	37	24	105	64	83	136	118	25	9	105	99	88	122	31
31533_s_at	414	384	489	215	76	157	541	377	466	340	396	335	143	376	415	534	395	414	514	429	588	320	410	313	450	411	307	280	249	387	410	365	510	341
31534_at	-62	-49	-70	-26	-29	-1	-64	-75	-41	-11	-69	-22	-6	-66	-44	-83	-86	-88	-92	-97	-89	-53	-28	-27	-56	-65	-63	-68	-61	-54	-87	-46	-106	-66
31535_i_at	482	600	672	348	263	499	526	745	564	428	607	346	270	678	650	892	625	688	874	582	512	563	551	368	460	589	540	626	430	545	390	441	562	501
31536_at	1202	961	413	1206	1686	972	860	911	1242	1453	1843	1029	1025	1052	558	1232	570	866	502	929	876	576	1656	950	1417	1506	1063	1185	972	1663	1786	1301	1122	1336
31537_at	37	17	11	-1	29	30	62	45	-5	10	10	-12	49	28	5	-8	-6	50	9	32	48	4	38	-15	11	67	38	11	22	14	3	96	-5	40
31538_at	7084	6139	7141	7710	5845	9096	8738	6847	6146	6052	7173	7367	9754	8521	9728	10400	10898	10191	12624	8186	10026	8075	5995	7520	6797	5195	5656	4921	4341	7690	6596	5690	5553	6343
31539_r_at	-8	-6	-5	4	-5	8	-8	0	-8	-4	-11	-8	-4	-3	-1	1	-4	-13	4	9	1	-13	-3	-5	-8	-6	-7	-8	4	-2	-2	-26	4	-6
31540_at	15	14	29	18	8	10	9	20	15	1	66	32	19	15	25	34	33	18	52	9	80	12	1	11	23	21	34	39	20	30	-2	18	43	38
31541_at	14	15	23	33	15	3	14	18	15	-2	25	6	2	2	7	26	-6	18	19	-9	15	22	19	5	11	23	55	52	48	-24	3	29	-8	15
31542_at	3	1	0	-3	7	2	-14	0	-3	-9	-5	1	-2	-5	2	0	-4	-4	-4	-14	-8	15	1	3	17	6	5	13	-8	-1	-3	-10	-9	0
31543_at	-53	-52	-81	-41	-22	-72	-139	-68	-64	-31	-73	-86	-18	-69	-72	-69	-87	-45	-99	-73	-112	-51	-72	-32	-60	-36	-63	-63	-52	-59	-91	-19	-79	-50
31544_at	-60	-43	6	10	31	-64	45	118	29	-42	25	-55	-1	-20	-26	154	-7	-118	-74	55	-23	-10	-35	-12	15	147	-3	-42	-63	90	18	39	-17	2
31545_at	9938	9378	14162	11259	9616	14703	12467	11010	10913	10387	12141	12073	14574	13597	16474	13947	18809	17671	21168	14107	16251	13520	10525	10226	11898	8264	9841	7864	8551	12332	9855	9292	10528	10015
31546_at	4616	4750	5119	5821	4826	5385	5232	4402	4471	4619	5285	5143	6445	5426	6065	5381	5268	5495	7654	5767	7743	5037	3884	5429	5615	4340	4092	3704	3280	5169	4707	4772	3579	4931
31547_at	-38	-12	-25	-11	-26	-59	-50	-63	-31	6	-20	-22	-25	-30	-37	-24	-38	-7	-34	-24	-37	-35	-46	-33	-41	-19	-43	-11	-21	-47	-9	-67	-12	-27
31548_at	-265	-76	-105	31	28	-106	-310	-123	-271	-198	-278	-229	-2	-310	-166	-194	-154	-174	-390	-304	-211	-250	-244	-72	-292	7	-85	89	40	-103	-226	-69	-301	-96
31549_at	-11	-20	-28	8	-15	12	6	-44	11	-15	19	-18	-6	29	-5	-20	6	13	-35	-11	-8	-5	9	-7	-3	-24	-12	-19	-27	-18	20	-22	20	-3
31550_at	43	29	36	11	69	53	44	42	60	59	44	-13	-7	99	5	-15	157	21	35	23	-28	16	5	135	35	64	49	11	-4	-2	48	-2	37	27
31551_at	-37	50	-67	-41	-7	-40	-43	-65	-35	3	-56	3	-3	8	21	-5	-66	47	-40	30	40	33	-26	26	-27	-13	-21	-26	-17	-71	5	-42	-119	-49
31552_at	27	45	26	54	20	56	89	48	34	39	49	43	19	66	49	-4	23	42	64	51	34	57	65	38	50	20	39	37	28	89	85	-16	95	32
31553_at	-26	-15	-25	-14	0	-33	-47	-18	-38	-12	0	-21	-13	-42	-23	-25	-27	-30	-33	-40	-15	-32	-40	-10	-60	-19	-27	-20	-14	-29	-24	10	-30	-5
31554_at	55	49	32	53	51	114	105	215	123	20	117	57	91	181	102	45	30	90	-48	50	152	-23	144	101	61	51	80	130	19	106	150	50	110	68
31555_at	-48	-20	23	-52	3	65	-76	96	-37	-49	-48	-49	-13	-60	-25	-58	-117	78	61	-89	-74	102	5	-37	-85	9	-32	76	-38	34	-65	-55	-44	-28
31556_at	119	92	55	39	40	47	157	94	99	82	127	68	61	87	64	127	106	125	95	137	60	95	97	84	54	91	78	68	54	97	102	75	78	58
31557_at	6933	6008	6270	6073	5129	8317	9493	7166	6486	5740	9868	6296	7160	6749	7928	5968	7365	10157	8102	6677	8573	7717	4615	5040	4932	7183	8920	9257	8458	8528	7396	7933	11105	6285
31558_at	37	37	34	32	23	68	60	47	50	37	49	37	32	73	33	53	70	47	52	49	43	39	38	40	79	29	42	38	47	66	42	44	75	39
31559_at	207	167	163	134	97	174	366	249	222	163	146	160	98	267	102	194	249	223	213	135	210	109	154	128	217	290	233	190	147	222	170	207	185	204
31560_at	-20	0	-12	1	7	12	-15	5	-14	-32	-23	-36	-8	-1	-33	-44	-14	-8	-66	-46	-32	2	-68	-17	-66	7	-12	-29	-34	-29	5	-13	-19	2
31561_at	11	-55	-28	6	-18	6	-28	-44	-47	-26	-26	-53	10	-52	-9	-32	-97	-55	-47	-27	-41	-41	-14	-26	-45	-22	-70	-11	-25	-18	-44	6	-49	1
31562_at	111	137	65	28	76	184	240	-29	208	124	158	164	150	239	170	88	125	110	185	290	147	123	132	64	222	37	154	288	143	107	155	120	149	120
31563_at	-25	-31	-26	-21	-3	-25	-5	-27	-54	-29	-30	-18	-18	-58	-5	-86	-43	-21	-34	-5	-6	-26	-12	-26	-45	-30	-36	-22	9	-52	-14	-85	-45	-14
31564_at	195	187	147	137	61	205	135	284	262	194	137	125	88	107	137	210	182	238	335	192	267	134	139	137	175	177	197	166	151	183	132	133	132	200
31565_at	-6	-1	15	41	-11	-2	42	-21	48	-18	1	6	6	10	5	-17	-14	-7	26	12	53	-18	16	38	26	-13	17	-26	11	13	3	-25	11	4
31566_at	4	23	26	23	19	22	14	30	54	31	-26	5	13	4	43	44	58	46	-1	19	-7	41	30	24	37	34	42	13	15	-24	20	21	-9	29
31567_at	-107	-62	-37	21	0	47	-81	-144	-60	-1	-143	-122	-4	-82	-66	-225	-83	-90	-183	-109	-94	-99	-171	16	-74	-72	-65	-72	-51	26	-44	-124	-85	-135
31568_at	7437	6461	6986	7936	6984	9618	8573	7676	7680	7571	7950	8163	9884	7599	9067	9911	13610	10138	12690	8725	10062	8913	5801	6291	7403	6365	6948	6109	6452	8726	7005	6674	6885	7366
31569_at	-1	-39	-127	5	-20	-63	-42	-54	-61	-15	5	-29	15	-95	-79	29	4	-22	-93	-102	-43	-34	-68	5	-42	24	-49	-19	-140	-115	-69	-38	-37	46
31570_at	28	30	24	33	-8	6	2	27	11	16	25	9	27	19	4	29	10	27	8	5	36	38	5	13	32	-2	-11	8	10	16	5	-28	-18	25
31571_at	39	66	97	60	19	8	23	20	99	-15	80	44	16	88	51	91	87	-2	52	58	87	21	58	43	53	68	47	38	72	27	26	36	11	52
31572_at	-9	-41	-4	28	2	-41	11	-34	13	39	20	18	26	-62	3	-29	14	-47	-91	24	21	8	-38	-27	2	5	-23	-4	-16	-42	18	11	16	10
31573_at	4524	4504	5849	4565	4444	4592	4596	4051	3924	4052	4220	4730	5080	4714	6081	4534	5680	5487	7331	5206	6205	5324	3571	3872	2618	4028	4300	3839	4839	3731	4017	4814	4138	4422
31574_i_at	-69	-54	-76	-66	-32	-16	-94	-76	-65	-60	-88	-63	-55	-111	-81	-127	-142	-63	-141	-41	-122	-77	-72	-42	-102	-17	-82	-44	-26	-79	-77	-70	-95	-52
31575_f_at	-79	35	-22	39	59	28	-4	16	-12	31	-11	18	23	-86	-18	-47	-9	53	16	32	5	-29	-55	-48	-115	151	57	146	103	64	26	82	1	90
31576_at	153	172	108	66	73	76	89	84	77	60	63	56	67	71	101	-21	-5	96	90	10	81	68	156	135	81	91	17	86	10	41	44	74	68	17
31577_at	54	98	114	49	22	6	-18	-18	-11	24	25	11	35	-12	95	29	28	104	0	-4	24	72	9	7	0	58	77	69	93	1	-4	77	26	132
31578_at	25	20	18	21	17	17	13	15	2	-1	16	3	-6	17	3	3	-7	25	68	4	16	26	17	24	38	19	15	25	11	10	12	28	13	15
31579_at	-49	-49	-67	-29	-4	-50	0	10	-54	-107	-147	-107	-21	-21	-45	-68	-51	-52	-90	-101	-108	-107	-99	-44	-78	1	-106	2	-36	15	-40	-6	80	-10
31580_at	9	12	11	15	-6	14	5	7	8	13	15	15	5	15	7	20	25	6	-8	19	11	21	23	12	23	10	-4	10	14	17	17	18	26	6
31581_at	-15	-3	-8	-4	-2	-8	15	-7	-13	7	-4	8	-3	-10	3	-13	12	-17	-11	-14	6	-24	28	2	-17	9	-4	-8	-12	13	-11	-15	30	-1
31582_at	17	24	16	8	19	6	17	11	-14	4	9	-1	5	5	-7	-25	-4	4	-12	9	21	-14	-8	5	3	16	48	40	16	-8	9	24	13	27
31583_at	6099	6164	7899	7198	5938	7343	6459	6014	5615	5486	7257	6615	9185	7728	9789	8746	10739	10073	11641	8389	10395	6184	4693	5484	6237	5119	5996	5301	5690	6647	5945	6096	5188	6259
31584_at	4171	6116	6595	6470	5104	7143	6958	6328	6151	6187	6535	5844	6014	8213	11050	7505	5036	9060	7710	6421	7778	6802	5037	7115	6535	4467	5994	4787	4605	6235	6627	5380	6326	5636
31585_at	23	4	-18	9	10	-15	-22	-33	5	31	-20	-2	-4	2	-2	-22	-38	-14	-89	-24	13	-35	67	10	1	-2	23	-2	-18	-21	-22	18	-22	-17
31586_f_at	168	-2	153	113	109	421	2855	920	188	168	56	162	24	230	150	78	156	151	277	181	147	41	44	157	186	41	173	237	171	810	156	32	2628	105
31587_at	22	57	52	51	31	-27	-103	-53	-27	-14	-30	20	-3	-13	6	-10	28	20	13	-31	-2	26	-22	-19	23	-26	-3	95	66	19	-8	80	-5	55
31588_at	99	89	98	53	39	67	13	88	79	55	85	34	63	126	55	82	102	74	137	106	26	112	84	62	63	72	98	122	56	86	95	93	100	63
31589_at	71	81	51	59	31	51	70	12	78	68	54	20	19	142	67	167	94	80	184	109	76	57	58	53	136	68	65	39	64	50	56	76	106	77
31590_g_at	98	80	53	80	33	35	182	163	75	73	85	59	87	102	90	120	61	78	106	47	113	86	93	114	68	175	98	241	156	173	135	121	182	111
31591_s_at	-19	-15	-8	-20	-4	-20	-33	-6	-23	-24	-22	-16	-11	-32	-15	-30	-19	-28	5	-15	-21	-1	-15	-15	-44	-16	-22	-3	-27	-17	-11	-1	-18	-5
31592_at	-43	-74	-31	-29	3	-30	-121	-15	-6	7	-97	-30	-22	-62	-52	-42	-41	-40	-87	-46	-53	-59	-98	-22	-91	-55	-27	-20	-24	-66	-21	-20	-108	-32
31593_at	-96	-58	-150	-15	-16	-7	-182	-82	-80	-40	-75	-55	15	-185	-71	-190	-182	-116	-117	-88	-119	-219	-106	14	-106	-96	-139	-71	-135	-26	-69	-19	-114	-31
31594_at	227	259	217	162	117	244	374	295	233	203	246	167	157	297	238	287	255	289	286	272	281	270	320	217	309	215	205	217	172	334	193	226	352	212
31595_at	-60	-49	-54	-19	-32	-83	-170	-60	-142	-45	-207	-125	-46	5	-43	-131	-224	-123	3	-164	-245	-54	-12	-111	-131	-103	-105	-86	-113	-104	-125	-150	-167	-122
31596_f_at	539	591	509	401	328	518	1358	613	326	396	271	351	260	646	253	571	482	302	382	327	402	612	633	470	516	676	680	744	236	798	559	655	1107	538
31597_r_at	-2	36	-120	234	216	190	211	-209	220	185	193	147	194	175	484	279	286	157	438	145	99	101	219	132	96	436	259	370	293	62	116	327	57	383
31598_s_at	-70	-26	-64	-15	-11	-17	-205	-33	-8	-89	-33	-83	-14	-130	-80	-135	-79	-101	-152	-161	-159	-141	-53	-8	-1	-52	-83	-73	-77	-125	-145	-50	-155	-70
31599_f_at	120	-35	-12	-26	-11	-27	-64	-62	-98	-72	-34	-52	-28	-27	-48	-102	-43	-50	-123	-90	-79	85	-47	-58	-66	57	-33	8	-15	-30	-54	-14	-48	-16
31600_s_at	235	270	229	198	179	206	176	252	234	238	121	274	199	229	300	344	286	202	390	277	263	240	230	139	226	118	147	184	111	183	184	168	209	197
31601_s_at	-37	15	0	11	29	-44	-18	-45	-12	6	10	-32	-35	12	-2	-21	-5	18	-10	-15	-13	-9	-23	-37	-63	4	-38	-21	-6	5	-5	-56	15	60
31602_at	-2	-33	-26	-35	-8	-8	14	-14	-2	25	35	-5	-27	27	10	-1	5	0	31	35	-19	-18	14	19	-23	13	4	1	-1	-19	17	2	-7	2
31603_at	1	7	22	23	6	-8	-1	-3	0	-2	14	-15	-14	-20	-13	-23	28	-17	-12	-54	-52	-43	35	-6	-1	32	10	-23	21	-3	1	14	-35	-9
31604_at	-153	-135	-132	-108	-66	-124	-189	-192	-184	-121	-178	-102	-103	-187	-139	-159	-162	-183	-184	-197	-246	-169	-125	-103	-171	-186	-142	-134	-126	-175	-151	-143	-161	-112
31605_at	354	195	106	347	366	173	189	134	184	162	189	159	292	147	166	125	183	113	161	207	358	133	154	107	126	437	495	631	418	433	439	508	506	283
31606_at	27	50	53	23	15	4	48	35	46	44	51	59	27	72	47	70	28	31	60	37	13	9	32	37	81	36	7	53	16	14	27	24	34	39
31607_at	-128	-71	-67	-3	-11	-56	-189	-97	-207	-112	-125	-101	-72	-165	-121	-89	-99	-124	-220	-168	-159	-86	-132	-71	-145	-76	-46	-61	-39	-69	-59	-28	-162	-46
31608_g_at	274	186	149	265	236	282	199	284	213	268	165	228	149	120	224	150	215	200	210	271	224	132	299	264	380	195	185	117	31	234	137	251	147	86
31609_s_at	479	399	372	206	307	635	774	559	560	421	340	395	444	381	259	165	247	732	621	484	672	516	395	380	274	403	522	576	489	402	230	405	573	526
31610_at	440	49	-23	42	63	-15	173	124	168	145	79	3	9	-26	46	-82	56	-12	51	186	44	-24	5	29	-66	21	284	56	34	35	-12	134	112	-6
31611_s_at	-6	-12	0	-15	0	-1	-18	-10	0	4	-6	-7	4	-18	5	-14	-25	-5	13	-13	-9	-4	-13	1	14	-4	-4	-3	-6	-7	5	-10	-9	5
31612_at	-131	-56	-70	-56	-31	-86	-132	-121	-145	-80	-84	-102	-67	-94	-76	-159	-44	-98	-143	-111	-148	-136	-113	-91	-111	-93	-29	-64	-72	-117	-70	-51	-164	-68
31613_at	32	75	43	12	19	16	39	35	47	37	27	22	18	14	37	10	15	78	78	41	48	46	44	53	26	61	21	15	21	29	-12	63	35	17
31614_at	47	54	33	72	28	30	47	24	54	44	61	46	31	79	74	60	51	48	52	69	80	65	60	55	49	64	81	50	57	53	54	63	75	54
31615_i_at	-1	-10	1	-1	6	-7	52	29	23	2	21	22	11	13	2	41	20	20	46	-10	42	31	18	-3	0	9	4	22	14	32	19	-13	19	5
31616_r_at	9	15	14	2	10	-7	-27	13	28	10	13	14	5	6	19	-2	16	-12	20	12	1	11	-8	17	-3	0	6	4	-8	13	8	22	18	7
31617_at	-2	12	-5	16	8	-7	-32	-20	-8	-9	-14	-15	8	-45	-24	-46	-28	-4	-44	-14	-15	-24	-11	5	6	-8	13	-28	-11	-26	-3	-26	-17	5
31618_at	-8	3	7	-10	5	-3	7	12	0	-11	12	-9	-12	23	2	3	3	17	34	14	4	30	0	-3	20	3	-6	3	10	4	7	-13	4	-13
31619_at	3	1	0	2	-1	4	-1	8	1	2	5	-4	-1	-13	0	2	7	6	-6	2	-1	-15	0	2	-11	2	2	-4	-3	5	-7	4	8	1
31620_at	39	-2	-132	-31	16	-28	-147	16	-216	-161	-75	-156	-23	-70	-90	-159	-70	-101	-203	-285	-48	-7	-133	-76	-113	14	-66	-25	23	-116	-111	42	-155	-37
31621_s_at	105	104	187	134	78	170	405	156	235	88	228	188	145	285	202	294	196	383	211	245	192	200	190	144	163	129	195	109	89	199	187	233	171	217
31622_f_at	721	2287	1726	2214	3105	708	3121	2089	2920	2775	1667	4774	1438	1792	630	3551	532	1724	1756	1450	1689	4595	3989	649	5606	1220	2003	1040	2838	830	1000	1374	3515	1696
31623_f_at	458	2366	1238	1918	2855	616	2635	2335	2442	2345	1363	4312	1130	1062	576	3771	365	1100	1236	978	912	3603	3514	272	4075	876	2031	734	3650	167	349	1447	3488	1601
31624_at	-13	-30	-18	-11	-11	15	-41	-30	0	-20	-27	-29	-2	-49	-5	-21	-16	34	3	-9	13	-12	-10	10	34	20	-20	2	3	7	-6	2	-4	-5
31625_at	19	11	13	5	9	37	6	16	-2	15	8	-1	20	21	8	4	13	2	-29	-4	2	25	23	2	14	20	11	9	-2	-18	6	34	-4	11
31626_i_at	141	76	9	74	41	51	36	92	-15	-5	6	-10	20	-14	28	-76	120	1	152	149	15	122	-4	38	51	94	-1	40	40	-8	-18	49	17	15
31627_f_at	85	73	94	65	31	77	264	161	173	72	89	139	58	162	70	134	50	100	78	161	106	72	207	132	169	94	110	84	65	199	176	63	224	98
31628_at	14	8	13	9	10	8	38	23	23	14	16	6	3	20	-1	11	17	17	24	14	5	12	10	6	5	-3	13	6	13	12	18	16	41	12
31629_at	23	27	24	12	4	28	52	27	27	18	23	20	18	39	22	33	15	46	41	22	27	31	49	19	35	13	27	13	23	32	39	0	25	12
31630_at	-10	-6	3	-17	-7	-1	-23	-13	6	-42	-4	-3	13	2	19	10	0	29	65	-50	-46	-6	-13	-19	-5	17	16	22	48	-11	13	11	-28	53
31631_f_at	8	11	3	15	9	12	2	12	22	28	0	21	14	17	17	21	-22	1	-3	16	6	8	4	-6	8	13	5	2	1	-1	7	4	52	14
31632_at	-3	-2	-3	-5	15	-8	20	2	3	-10	-26	4	3	-2	-20	-14	-13	10	-37	-26	-23	15	-29	5	13	20	14	13	-3	8	-75	6	-11	21
31633_g_at	43	45	4	84	60	-23	-31	-39	-15	65	10	37	45	-19	1	-9	71	56	-16	-9	78	74	6	86	-7	25	80	54	54	-1	40	72	-12	36
31634_at	72	52	76	41	51	-9	10	174	7	-4	46	89	9	33	24	61	32	-5	-24	45	87	39	71	7	22	74	48	34	28	67	-4	78	-61	74
31635_g_at	-27	-56	-31	-70	-14	20	-119	-22	-133	-153	-22	-54	-19	-9	-53	-130	51	-49	-209	-256	-310	-75	-47	-108	-158	52	-256	-176	-114	-7	-83	3	-106	-126
31636_s_at	142	352	32	97	148	129	293	513	417	193	153	176	234	462	284	262	327	171	268	35	137	157	114	211	33	180	197	250	36	201	209	253	261	319
31637_s_at	362	275	292	182	263	162	47	138	145	99	115	102	295	96	94	217	163	252	98	284	222	161	134	89	57	531	377	360	290	133	160	434	93	370
31638_at	426	161	135	582	498	363	385	439	411	463	262	587	478	328	418	293	302	374	487	394	298	663	420	462	440	341	293	471	352	513	401	381	422	285
31639_f_at	11	-22	-30	-16	-5	-18	-43	-44	-50	-31	-59	-48	-25	-62	-39	-64	-54	-53	-59	-79	-47	-61	-33	-17	-56	-4	-45	-15	-15	-53	-59	23	-47	-5
31640_r_at	-452	-309	-450	-330	-257	-523	-637	-760	-532	-399	-524	-480	-512	-650	-522	-707	-603	-581	-740	-702	-677	-555	-413	-439	-476	-80	-412	-72	-130	-632	-630	-395	-704	-283
31641_s_at	-33	-66	-12	-19	-23	-71	-175	-194	-132	-126	-35	-77	9	-178	-151	-88	-175	-63	-122	-54	-65	-26	-103	-58	-72	22	-75	-4	2	-79	-36	-69	-110	24
31642_at	2	-5	-5	1	-4	6	1	-14	0	1	10	-5	-2	4	-2	-1	9	-1	-1	7	4	15	-3	-4	5	3	4	-4	3	-2	0	-10	-4	-6
31643_at	-32	-34	-42	-20	-13	-37	-60	-8	-32	-29	-38	-21	-21	-47	-11	-60	-29	-53	-53	-37	-43	-30	-42	-27	-55	-17	-51	-22	-31	-41	-27	-13	-41	-24
31644_at	-49	-51	-62	-39	-13	-65	-120	-57	-94	-59	-83	-53	-24	-98	-55	-121	-111	-82	-114	-105	-98	-50	-101	-56	-105	-194	-68	-46	-45	-83	-97	-136	-122	-36
31645_at	155	82	218	92	108	136	68	109	-19	52	26	65	99	154	82	40	34	38	102	104	74	126	36	64	117	130	85	169	139	102	105	192	105	102
31646_at	11	5	21	1	3	20	0	35	8	18	-21	22	4	35	6	-1	21	-21	-7	42	7	55	26	-12	-31	14	22	-3	24	18	62	1	27	53
31647_at	-89	-53	-64	-69	-15	-34	-72	-44	-62	-38	-67	-47	-22	-64	-39	-87	-71	-44	-71	-75	-56	-2	-64	-52	-89	-48	-67	-37	-40	-30	-47	-74	-70	-33
31648_at	13	6	-17	-5	20	16	11	5	38	4	11	3	22	-11	29	32	37	-26	48	26	40	-4	1	29	8	13	24	8	24	27	-10	-10	18	45
31649_at	-25	-91	-72	-57	-37	-88	-115	-14	-71	-68	-43	-52	-14	-102	-102	-57	-84	-44	-108	-45	-48	-48	-98	-58	-85	-56	-63	-21	-61	-33	-33	-71	-88	-16
31650_g_at	-15	81	75	1	-9	41	137	-55	52	-26	83	-39	34	90	98	99	116	157	117	-14	35	-2	97	45	178	54	63	76	14	90	-23	-44	32	31
31651_at	24	17	-9	7	12	5	60	10	0	20	9	-7	5	16	11	-3	53	19	-11	-25	7	25	-19	-6	4	18	26	1	6	-13	-7	35	-33	6
31652_at	66	123	73	73	57	39	28	12	60	63	103	86	16	60	65	90	67	109	80	111	109	74	47	50	70	111	116	134	89	14	51	80	26	112
31653_at	4	-8	13	-7	13	-15	-23	-8	-24	-5	-11	-15	-9	-5	-6	28	26	-16	11	-2	-8	21	11	-8	-17	-10	7	-5	-11	-1	12	-7	-2	-5
31654_at	0	8	2	-11	-2	1	30	9	16	1	-1	11	4	23	-1	-34	11	7	-14	-15	-3	8	-9	-11	27	-16	-7	-6	-24	15	-17	-46	7	14
31655_at	319	114	47	213	184	129	135	143	192	217	108	127	232	136	130	73	86	156	106	134	110	161	244	241	141	154	190	149	287	175	204	148	127	119
31656_at	-1	10	2	11	1	4	9	12	-5	8	-3	5	1	-9	-8	-14	-1	-6	5	-8	-1	-1	-26	-2	4	-10	-1	0	-1	13	4	3	-6	6
31657_at	-9	-28	5	-13	-2	-19	10	-6	3	-10	1	-8	-4	-7	5	-1	-23	-44	-2	-11	-8	-4	6	-9	0	-10	-18	-23	5	7	4	-10	-6	-15
31658_at	-159	-146	-100	-71	-43	-166	-242	-263	-194	-84	-163	-144	-84	-237	-90	-2	-131	-199	-112	-214	-253	-225	-100	-77	-183	-69	-81	-199	-162	-200	-152	-70	-221	-72
31659_at	126	200	187	141	58	133	269	186	167	164	227	206	130	199	235	370	132	228	261	248	246	231	225	175	221	90	178	212	147	159	200	173	149	165
31660_at	-173	-135	-137	-131	-59	-158	-198	-124	-108	-92	-145	-117	-137	-147	-161	-156	-197	-91	-210	-144	-221	-168	-178	-107	-166	-174	-116	-220	-121	-100	-95	-138	-138	-131
31661_at	-269	46	-13	-144	-30	132	-243	-246	13	-71	22	76	148	-204	-11	69	-103	-133	-140	-61	74	-274	-74	-249	-127	7	139	37	-134	-183	-104	28	-178	28
31662_at	-343	-95	-152	-51	-49	-169	-148	-199	-100	-93	-140	-204	-208	-207	-168	-205	-244	-115	-147	-200	-264	-367	-301	-133	-150	-34	-73	-89	-269	-243	-146	-47	-353	-46
31663_at	51	74	31	33	43	-9	-4	16	33	-11	23	42	32	21	27	17	64	15	-14	-4	16	8	43	61	10	78	90	114	59	43	35	108	36	87
31664_at	-8	-25	-36	-23	-5	-44	-122	-97	-60	-38	-34	-36	-20	-29	-50	-25	-58	-65	-54	-57	-88	-95	-39	-59	-42	-1	-50	-3	-22	-33	-35	34	-70	42
31665_s_at	36	-21	12	32	22	46	74	37	79	66	65	73	60	52	93	60	69	50	46	75	88	42	87	51	79	18	32	37	6	63	56	37	38	19
31666_f_at	-6	-5	-9	-1	-5	2	-8	-21	-4	-12	-10	0	-13	-4	-11	-5	17	-1	-38	3	-14	-26	1	-8	-27	-6	-7	-7	-1	-14	-10	-12	-2	-14
31667_r_at	190	170	146	85	74	80	174	258	113	99	128	57	83	143	127	209	241	151	112	117	142	173	211	59	68	172	1	50	93	155	99	186	165	140
31668_f_at	157	144	135	127	95	121	204	159	132	122	112	92	64	164	73	167	262	150	148	55	154	140	140	104	162	327	139	70	115	162	158	214	162	131
31669_s_at	50	106	26	63	75	116	116	134	131	113	139	88	162	173	114	137	162	155	82	115	87	81	96	152	87	218	83	166	108	167	160	193	68	89
31670_s_at	168	78	93	111	104	97	99	124	45	87	132	104	134	123	159	142	101	185	143	95	113	140	168	136	109	52	71	74	67	68	87	80	84	109
31671_at	49	102	63	101	85	89	29	109	64	25	-10	50	58	18	-17	-13	-114	39	12	-10	52	-7	50	76	-44	137	112	113	273	132	76	133	79	114
31672_g_at	58	88	50	63	51	47	31	63	32	41	-20	51	40	17	9	8	-35	49	13	7	69	7	45	71	-26	62	87	98	160	54	40	54	53	88
31673_s_at	238	484	491	338	404	244	11	241	184	297	337	251	254	353	211	443	515	247	65	211	263	448	355	105	186	319	405	144	313	270	274	362	283	432
31674_s_at	-117	-91	-145	-70	-52	-39	-198	-66	-61	-101	-46	-45	-50	-44	12	-202	-222	-206	-257	-9	-36	-197	-33	-9	2	-39	-96	-86	-166	-169	-173	-114	-148	-82
31675_s_at	76	28	69	69	80	29	61	71	75	85	105	22	115	61	97	62	90	93	62	131	94	23	10	21	12	54	37	62	44	53	65	78	70	66
31676_at	-14	-32	-23	-15	-10	-9	-34	-23	-15	-6	-20	-2	-11	-12	-12	-15	-22	-12	-17	-39	-19	-19	-29	-10	-14	-20	-17	-15	-17	-19	-5	-37	-19	-23
31677_at	62	88	82	45	30	34	63	31	115	70	58	48	31	53	41	108	37	82	53	66	121	60	48	58	54	72	83	90	82	39	48	74	70	114
31678_at	-18	3	-6	-18	-5	7	-19	-13	-40	-27	1	-28	-3	-21	-11	-47	17	29	-4	-52	-56	5	3	-16	-12	-11	-39	-10	-16	-18	-27	-36	-36	-7
31679_at	-10	-16	-13	4	7	0	-8	8	0	-11	-9	10	0	5	7	-5	0	-11	-4	17	-12	3	-16	0	-9	-4	-11	-15	-2	-12	11	21	-6	-9
31680_at	1069	949	1553	881	945	1071	960	1081	1015	819	800	1034	815	911	1042	1097	1127	958	1435	1013	983	1189	1157	955	1237	809	816	824	1013	725	688	832	867	931
31681_at	134	44	15	-17	35	19	54	116	123	88	80	-11	72	99	89	97	111	50	96	112	145	32	118	25	125	39	33	15	21	43	76	112	-7	14
31682_s_at	31	-8	7	-14	8	77	55	8	-12	6	-3	13	22	-11	-11	-25	-9	49	36	6	39	3	-15	18	-10	5	39	17	0	-12	-2	-4	0	67
31683_at	19	32	23	17	13	26	45	15	31	17	30	8	21	58	34	54	47	19	28	9	-6	27	38	23	54	25	48	24	23	31	37	19	42	29
31684_at	58	16	8	58	87	28	6	38	45	67	22	34	12	26	4	21	-98	14	-31	-3	20	-29	24	-23	41	44	92	81	58	55	102	98	91	66
31685_at	450	497	363	360	258	139	420	510	520	517	327	458	350	461	402	483	351	349	648	399	374	373	751	403	295	421	302	390	271	345	371	383	313	390
31686_at	-9	12	11	-20	13	-19	-52	-2	-16	-1	8	5	0	12	-24	-12	30	38	-29	1	-32	-1	9	-3	-1	-13	8	22	-3	5	-5	9	-11	-15
31687_f_at	74	159	34	386	506	-111	8	953	846	3466	392	326	70	112	161	251	232	459	581	36	445	729	7	226	311	537	417	1086	-23	187	310	157	60	168
31688_at	233	217	238	114	97	85	353	200	266	81	151	194	-14	105	296	258	155	289	223	101	270	58	175	53	215	105	280	222	98	112	235	39	276	91
31689_at	12	5	0	16	15	19	22	11	16	19	30	19	14	1	24	7	2	19	-1	7	26	25	33	17	32	16	10	14	4	19	23	24	22	9
31690_at	663	120	74	358	328	202	397	295	538	558	660	190	587	308	376	159	297	213	274	184	251	384	212	553	319	272	151	149	54	309	446	281	180	86
31691_g_at	459	130	76	368	257	169	430	309	459	469	594	186	462	372	285	207	250	258	322	330	293	336	238	441	301	250	206	206	80	355	407	295	242	130
31692_at	677	234	176	587	963	903	552	816	709	1808	1398	298	768	834	572	391	731	2051	434	606	771	839	576	435	1112	564	886	848	466	496	611	506	470	590
31693_f_at	1400	626	395	726	673	1336	349	1236	1027	1131	899	1367	803	654	1123	487	173	1229	515	848	789	2305	1341	1136	1719	404	284	307	111	358	472	368	266	567
31694_at	61	99	70	98	54	109	155	88	142	108	95	100	83	157	113	150	200	113	143	78	60	122	133	89	162	174	57	92	44	101	104	55	92	81
31695_g_at	50	11	-51	2	54	108	148	111	11	99	138	21	11	146	102	68	80	53	-100	32	17	-15	122	83	66	-30	-21	-27	-41	135	125	10	57	-26
31696_at	-14	-1	-4	-16	-2	-36	-110	-36	-37	-28	-50	-62	-33	-5	-37	-33	-90	6	-75	-26	-63	-33	-8	-2	-31	-64	-13	-41	-38	-38	-81	-63	-53	-9
31697_s_at	4971	4597	4440	5399	4810	5620	4682	4959	4417	5399	6044	6230	4326	4580	5275	4784	5176	5743	5026	4972	4589	4523	4479	5685	7007	4270	6275	4118	6272	6454	5155	4848	4878	4939
31698_at	-127	-82	-141	-86	-55	-85	-137	-119	-124	-116	-169	-126	-111	-369	-179	-140	-190	-162	-194	-104	-200	-184	-169	-107	-153	-44	-164	-155	-97	-107	-251	-141	-184	-76
31699_at	269	104	119	168	120	236	232	254	255	257	210	172	170	257	215	234	260	153	229	183	196	243	281	202	203	154	106	164	52	253	225	188	248	89
31700_at	414	403	335	283	266	360	559	390	411	354	280	315	280	451	409	395	445	358	413	324	402	373	391	319	432	348	378	350	272	413	392	389	427	328
31701_r_at	443	443	521	398	172	183	465	462	466	324	387	438	196	494	477	571	276	499	710	527	686	441	480	429	529	483	627	598	485	283	414	364	541	472
31702_at	-41	-99	-49	-51	-31	-62	-96	-52	-27	-30	-58	-18	-39	-81	-24	-99	-50	-93	-71	-52	-80	-33	-32	-18	-5	-82	-76	-93	-67	-109	-64	-81	-78	-31
31703_at	-27	-7	-26	-13	4	5	-53	-3	-25	-10	8	-3	6	-44	-5	-88	-9	-4	-77	-54	-29	-10	-26	-42	-40	-41	-9	-10	-16	-3	-44	-17	-27	-2
31704_at	-14	-18	-135	-17	14	-63	-145	-95	-247	-171	-100	-131	-38	-150	-52	-208	-74	-69	-157	-136	-112	-28	-66	-54	-153	-40	-128	-25	-9	-126	-183	-101	-146	-57
31705_at	-140	-130	-264	-18	-61	-231	-441	-290	-222	-161	-148	-216	-76	-317	-180	-399	-46	-186	-230	-279	-346	16	-156	-158	62	-97	-76	-90	-63	-169	-170	-112	-136	-28
31706_at	-5	-21	-6	-1	-10	-7	-46	1	-27	-15	-9	-10	0	-27	-20	0	5	-38	-14	-10	-39	-37	-15	-9	-13	9	-24	-29	-5	-24	-18	-1	-11	-5
31707_at	7	3	12	-10	16	29	2	-1	9	9	14	20	7	-7	2	11	22	14	-19	-3	9	7	5	9	-6	25	15	10	17	16	16	23	20	3
31708_at	6115	4936	5569	5666	5209	6641	6394	5594	5836	5988	6992	6537	7545	6903	7787	6891	8897	8537	10769	6929	8251	5369	4805	5740	7540	4847	5117	4670	5189	6764	6382	6308	5804	5418
31709_at	13	56	-257	-33	-53	-80	16	-57	38	-1	-173	5	-121	0	-92	-245	-105	-321	-264	-109	-131	-216	-53	-29	17	-36	-32	-28	-22	-52	3	-46	24	35
31710_at	46	-68	-35	-7	30	100	235	54	47	33	111	23	-20	19	33	120	-19	16	13	2	25	4	44	68	99	-44	15	-26	25	66	46	-26	159	6
31711_at	-48	-42	-73	-39	-17	-40	-116	-70	-31	-34	-38	-112	-26	-111	-34	-109	-21	-43	-60	-102	-88	-41	-124	-57	-51	-69	-11	-41	-16	-109	-92	-40	-39	-43
31712_at	29	26	17	-13	11	-6	-10	-2	23	-15	-33	13	4	26	11	53	6	2	16	36	78	-16	-2	33	30	13	-1	40	31	-9	-2	24	-20	17
31713_s_at	-80	-47	-56	-56	-24	67	24	-26	-15	3	45	-7	58	-6	27	-90	32	-79	23	-3	-93	47	-53	-63	28	-67	-59	-75	-77	-69	39	-38	21	-69
31714_at	5	11	1	-6	-4	-20	-16	-7	-14	-16	-83	-19	-17	-35	1	-50	5	-48	-1	-23	4	18	-1	-2	-15	-14	3	-23	25	-6	-17	1	-10	-3
31715_at	89	102	104	72	51	56	151	104	38	-8	97	-42	70	84	26	10	32	10	15	123	84	70	-1	43	126	92	73	123	88	138	62	167	135	81
31716_at	-59	-47	-81	-103	-3	-33	-152	-81	-103	-69	-44	-23	-27	-92	-51	-167	0	-138	-75	-149	159	-93	-124	-62	-100	-135	-67	-81	-97	-90	-93	-21	-141	-37
31717_at	-40	-44	-42	-50	-33	-74	-71	-51	-56	-54	-59	-43	-65	-66	-42	-66	-55	-56	-71	-79	-73	-14	-71	-41	-70	-30	-93	-83	-63	-66	-42	-32	-67	-53
31718_at	11	7	13	15	11	-2	17	11	14	7	11	14	3	18	6	28	21	6	17	25	9	9	4	9	7	9	12	12	16	10	13	5	25	5
31719_at	430	594	514	758	391	653	1104	602	592	485	218	566	457	330	502	268	248	811	898	788	603	375	323	361	195	831	770	891	1554	1205	642	694	1056	383
31720_s_at	312	270	219	851	348	591	919	329	412	481	192	513	463	177	391	153	177	432	617	443	609	289	274	267	148	950	759	900	858	1342	582	678	814	254
31721_at	-2	-4	-3	-19	5	-3	-9	-4	-16	-6	-7	4	1	-12	11	-9	-8	11	-3	-23	39	-17	-2	7	-1	6	7	-3	7	-8	-11	-29	-7	5
31722_at	9188	8266	9935	10070	8450	12078	11186	9401	9788	9355	10683	10876	12275	12969	13108	13351	13213	13497	18957	12789	14358	11654	8666	8641	8538	7772	9211	7528	7590	11321	10255	9309	9837	9746
31723_at	-36	-18	-2	-25	-16	-15	-52	-32	-28	-37	-28	-23	-28	-35	1	-48	-21	-35	-49	-42	-59	-7	-23	-17	-6	-26	-3	-13	-4	-49	-18	-31	-25	-18
31724_at	139	98	104	110	95	107	152	163	125	115	106	123	66	157	98	168	81	93	72	127	154	49	132	116	129	133	140	97	86	132	155	123	139	84
31725_s_at	-328	-251	-248	-186	-123	-221	-336	-185	-308	-314	-307	-246	-183	-305	-329	-399	-313	-379	-358	-416	-450	-219	-355	-188	-420	-281	-395	-366	-288	-286	-300	-291	-350	-329
31726_at	-41	-31	-33	-32	-33	-12	-49	-29	-33	-30	-46	-13	-32	-72	-42	-46	-67	-42	-72	-50	-26	-10	-57	-25	-58	-47	-34	-9	-11	-49	-10	5	-76	-39
31727_at	81	117	79	71	50	116	65	5	85	62	94	74	47	114	83	53	8	70	369	63	109	57	34	73	92	87	95	122	91	34	90	110	62	119
31728_at	79	43	41	32	30	28	117	49	90	64	63	35	23	53	45	51	34	108	58	60	52	70	43	61	59	37	101	75	17	83	65	66	85	57
31729_at	0	0	-1	1	7	-1	-12	-1	0	14	-4	9	-1	0	6	-16	14	-5	11	-4	4	14	8	1	6	10	9	-2	-1	12	11	18	-1	0
31730_at	31	24	26	27	8	309	46	-4	39	26	24	22	19	25	4	21	26	97	56	24	5	29	27	27	93	23	32	34	5	31	32	6	35	12
31731_at	-17	-49	-95	-28	24	106	-68	-25	13	21	-24	-28	-10	-2	-42	-72	-191	30	-224	-146	-15	-71	58	-29	-64	-48	-16	-110	-110	-41	-76	-35	-89	-70
31732_at	111	2	-3	35	39	19	75	84	90	145	200	39	26	26	6	-7	33	254	203	5	5	1241	187	44	51	19	4	6	-3	3	18	-12	14	163
31733_at	-13	9	17	9	-6	-14	-13	-6	-21	13	-3	11	12	9	10	-16	8	41	18	-36	30	55	53	-6	2	0	-4	-3	-1	-13	-20	25	-27	-32
31734_at	36	60	77	38	14	51	99	52	29	31	50	38	37	85	56	5	74	64	100	8	37	127	79	32	73	104	47	62	35	77	56	58	74	9
31735_at	-1	-17	-23	-36	1	-4	-24	-6	27	8	12	0	-6	-5	-15	-18	-46	28	-13	7	-30	-8	-12	16	2	-16	-6	-11	-15	-10	-22	-54	-8	-18
31736_at	66	108	137	69	94	91	109	25	69	75	96	98	35	115	130	105	81	104	36	111	83	39	136	98	177	96	106	69	68	91	89	64	93	85
31737_at	60	119	58	65	126	67	154	75	133	125	80	146	95	80	89	74	33	508	77	78	157	38	99	45	22	265	1026	351	272	220	286	279	241	150
31738_at	-63	-15	-17	-25	-23	82	-50	-29	-19	-41	-60	-47	4	-45	-30	-95	-95	-59	-100	-41	-54	-34	-26	-23	-54	-3	-2	17	-7	-41	-27	-41	-13	-16
31739_at	-66	-40	-49	-14	-39	116	-29	-26	-54	-42	-20	37	-97	-86	-33	-54	-59	-58	4	-30	-70	-12	-49	10	110	21	-114	-77	-58	38	-34	6	64	-84
31740_s_at	243	-58	-111	-43	-34	-47	-95	-38	-92	51	144	-63	-54	-87	-103	-101	97	-88	-103	-113	-118	-46	-104	-39	-81	192	-69	-42	299	-61	-46	-8	-28	99
31741_at	22	70	36	-8	3	9	16	9	59	49	-18	4	-4	-20	45	6	34	1	30	11	7	43	-8	-3	44	27	25	35	3	6	35	41	-4	52
31742_at	-144	-148	-160	-100	-36	-90	-171	-82	-321	-126	-190	-161	-61	-173	-115	-236	-119	-113	-159	-271	-268	-70	-200	-145	-157	-106	-182	-221	-130	-113	-142	-121	-180	-136
31743_at	6	-10	1	-7	-7	10	32	18	-14	-1	-2	7	1	9	-15	-17	26	15	18	4	18	9	5	12	3	16	-20	7	8	-1	3	16	9	37
31744_at	1	12	-3	9	6	-5	24	4	9	-5	1	6	5	22	14	14	0	13	8	16	3	-3	30	6	-6	3	4	7	9	1	1	14	15	10
31745_at	496	131	258	315	145	258	133	203	46	49	65	268	130	278	64	253	296	188	254	209	481	429	374	33	519	340	122	305	335	147	126	445	185	319
31746_at	34	91	22	32	43	-11	7	-11	-65	-15	27	-14	-2	6	14	9	19	18	40	-42	3	23	27	20	-35	-27	69	19	13	-11	-6	13	-7	24
31747_g_at	-25	-3	3	8	-7	-1	26	66	36	11	16	-31	21	53	-55	-25	-60	-9	-30	-20	23	38	28	-68	71	16	19	-10	-11	23	19	34	92	1
31748_at	-17	-12	-25	-11	-22	-34	-70	-61	-16	-65	-21	-48	-108	-47	-45	-27	-37	-26	-62	-20	-31	-44	-41	-19	-88	-153	-32	-28	-34	-50	-29	-28	-53	13
31749_f_at	1127	199	182	226	439	280	-153	81	952	826	1129	1513	276	23	904	45	16	1119	157	191	223	2100	267	350	322	159	98	27	-102	-87	23	53	-17	194
31750_at	21	17	-33	-47	-31	-38	-60	-48	-42	-11	-58	-8	-33	18	-46	4	-46	9	-41	1	-60	-18	26	-13	-51	-23	-23	-57	-65	-54	-13	7	17	-21
31751_f_at	46	62	71	82	47	109	62	80	122	80	73	106	12	113	78	126	-11	113	70	164	125	28	85	93	104	74	96	87	64	65	88	113	97	81
31752_at	-49	-18	-65	-42	-25	-33	-63	-39	-45	-17	-42	-34	-36	-76	-59	-83	-82	-33	-40	-38	-76	-45	-59	-23	-67	29	-47	-61	-15	-54	-40	-9	-90	-36
31753_at	-5	-31	-51	-49	-20	28	-16	-68	-94	-51	-22	-81	-16	-98	12	-90	-46	-25	-62	-155	-119	10	-65	-54	-59	-52	-34	-33	-14	-65	-80	-29	-62	-8
31754_at	-37	-23	-22	-46	-12	-32	-38	-36	-27	-18	-82	-27	-9	-52	-37	-109	-107	-32	-30	-38	-44	-34	-35	-58	-52	-13	-16	-28	-10	-48	-28	-25	-11	-24
31755_at	89	53	69	91	33	44	64	40	84	87	66	49	44	93	35	80	90	75	127	101	67	41	81	72	71	65	74	45	40	60	58	73	65	70
31756_at	8	13	28	0	5	24	35	1	24	9	3	-3	1	9	-3	28	17	0	38	40	7	-8	11	-9	23	-1	15	-7	20	29	27	-1	24	18
31757_at	-38	-43	-101	-35	-30	-49	-76	-40	-9	-70	-45	-43	-34	-73	-23	-29	31	-41	-71	-96	-7	-54	-51	-24	-66	16	-75	-69	-12	-25	-63	-36	-90	-55
31758_at	17	2	-25	16	-9	-6	45	6	35	12	34	17	23	6	-7	54	50	-6	-22	12	-33	1	25	20	38	-7	-17	-17	0	33	39	3	30	-12
31759_at	-28	-160	-153	-131	-127	-194	-283	-1	-156	-123	-151	-140	-114	-243	-158	-135	-206	-39	-155	-81	-148	-145	-53	-146	-113	-264	-36	-21	-41	-61	-224	-154	-253	-122
31760_at	11	21	15	24	2	-10	29	8	46	34	24	24	-1	8	33	55	7	47	14	55	-5	12	23	17	16	17	53	25	0	20	25	14	32	17
31761_at	6	35	11	21	3	6	27	-23	67	9	16	13	-7	6	39	45	14	22	-35	20	25	-1	-10	-1	39	33	18	42	27	-25	31	15	7	53
31762_at	-27	-19	-59	-51	-30	-25	-91	-53	-31	-37	-44	-40	-24	-65	-40	-57	-55	-52	-116	-52	-54	-48	-19	-30	-62	-50	-60	-16	-47	-74	-50	-81	-63	-42
31763_at	10	12	-20	-23	4	-7	-23	39	-24	-39	16	-21	21	-7	8	-82	-30	-31	-10	-51	11	9	-3	-16	16	-30	-22	16	6	-34	-35	39	-4	-29
31764_at	2	2	9	16	-1	5	1	0	-5	-9	-9	-4	0	5	-6	-6	17	1	-16	-1	5	5	9	-5	-2	2	4	6	7	7	0	4	3	5
31765_at	3	5	8	2	1	23	4	7	-7	2	-2	10	7	2	-1	18	13	6	9	-4	2	0	-7	7	-3	14	3	1	-1	1	16	-3	14	-5
31766_s_at	-2	13	-10	-16	5	26	-38	2	29	-13	-57	-2	-31	-66	48	4	-18	3	7	-32	-25	-21	-20	-27	0	13	-12	9	13	-13	-12	-17	-27	19
31767_at	-1	6	-14	7	4	-13	-41	-15	-20	1	-8	21	-12	-11	5	10	-12	-4	-8	4	-2	-4	5	-7	-7	-7	-10	8	-6	-16	-14	-15	-12	10
31768_at	-20	-23	-30	-8	-1	9	-49	-7	-29	-31	-26	-21	-15	-40	-39	-29	-21	-36	-35	-31	-36	6	-22	-16	99	-19	-6	-11	-15	-17	-20	-10	-30	-21
31769_at	-35	-138	-52	-2	-5	-2	-44	-25	-44	-32	-18	-59	-36	-42	-40	-35	-33	-23	-34	-49	-56	-41	-35	-37	-59	-33	-102	-25	9	-53	-34	-127	-8	-29
31770_at	-67	-57	-69	-43	-11	-17	-104	-21	-158	-108	-60	-68	-31	-56	-50	-171	-56	-57	-84	-172	-123	-17	-62	-56	-104	-45	-57	-57	-42	-55	-70	-64	-82	-54
31771_at	31	13	7	12	19	7	13	25	36	0	30	31	18	53	17	34	38	-3	25	16	31	23	19	21	44	3	27	17	10	19	15	30	29	9
31772_at	-47	-13	-16	-18	-16	-45	-50	-54	-47	-35	-29	-38	-33	-56	-52	-54	-61	-24	-36	-42	-30	-37	-69	-37	-45	-21	-45	-13	-14	-34	-27	-44	-34	-22
31773_at	104	302	423	389	294	615	175	234	716	409	270	296	206	668	307	391	349	186	222	275	134	473	280	191	147	159	55	109	36	287	440	81	98	235
31774_at	-5	3	2	-3	-11	2	12	-5	10	-11	5	1	4	-12	-15	-11	-18	2	-28	-2	-15	-5	-18	0	-19	9	-6	-7	-1	-5	-9	5	-20	-3
31775_at	134	121	125	102	107	119	171	101	196	176	218	189	115	162	123	270	162	223	123	199	128	167	267	107	190	78	224	157	94	99	176	132	241	79
31776_at	46	42	49	38	16	35	73	-39	92	22	32	49	10	73	20	46	19	28	33	37	89	47	83	60	5	48	80	94	60	76	20	62	43	57
31777_at	60	75	39	95	27	65	55	115	71	40	50	54	65	109	51	-6	25	79	100	30	56	81	70	39	96	103	61	112	51	83	70	67	123	140
31778_at	148	286	143	197	76	73	324	106	300	245	182	194	128	289	188	274	190	334	224	320	261	188	172	151	281	104	201	237	65	70	104	228	40	286
31779_s_at	23	46	-10	21	-6	38	12	-28	3	76	-11	8	-37	61	-2	-65	93	34	95	-24	33	70	23	83	-17	91	39	20	-12	32	-21	49	76	1
31780_f_at	73	132	107	104	50	40	181	122	156	72	125	92	84	180	180	133	100	163	193	94	195	167	164	126	212	93	119	126	58	94	130	82	204	84
31781_at	-5	-13	-21	9	2	-3	-24	-30	15	-20	-15	9	14	-5	-16	-12	12	-23	-20	-15	-43	-6	-7	-24	-14	1	-9	-21	-19	-15	-38	33	-35	-8
31782_at	-66	-10	-49	-41	-44	-53	-33	-53	-57	-63	-95	-80	-61	-83	-44	-37	-50	-86	-62	-109	-106	-56	-139	-118	-79	-19	-51	-49	-53	-66	-78	-29	-32	-56
31783_at	-79	-76	-62	-53	-30	-63	-77	-40	-82	-48	-51	-64	-43	-118	-46	-40	-113	-56	-32	-82	-93	-85	-72	-58	-84	-63	-88	-62	-72	-63	-73	-85	-84	-62
31784_at	-65	-67	27	55	8	-52	-107	-265	-48	17	-7	3	-87	-32	4	5	-72	5	-101	-32	-12	-37	-83	3	-34	-93	82	62	-42	-94	-106	-59	-141	50
31785_f_at	89	-19	12	46	11	-1	60	3	72	40	71	-55	27	143	43	14	12	9	139	100	-55	112	20	16	-33	-78	8	49	-12	21	13	-51	-40	29
31905_at	-117	-189	-131	8	25	-202	-194	-247	-265	-97	-123	-116	-12	-130	-152	-405	-308	-169	-105	-295	-296	-168	-154	-22	-99	-63	-93	-83	-82	-150	-291	-69	-107	-100
31906_at	754	1189	1177	1250	1132	1020	650	906	1039	1175	778	998	920	1419	1140	1326	1215	673	600	1236	1366	785	1355	967	1338	741	735	707	543	790	918	749	747	773
31907_at	3899	3525	4888	4600	3438	4523	3565	3645	3786	3622	4229	4266	4892	3890	4988	4182	4465	5548	7064	4588	6508	3982	2853	3736	3370	3359	3382	3704	3551	3984	3493	4583	3045	3879
31908_at	15	25	28	20	25	14	-5	-34	1	0	20	4	8	-11	-12	9	19	13	-22	6	11	6	19	17	-15	7	20	14	22	-21	-19	47	-15	31
31909_at	34	37	30	28	22	35	53	-5	27	27	36	24	33	12	37	23	51	18	41	60	7	49	42	0	29	28	42	33	41	44	39	32	38	29
31910_at	4	20	9	8	8	10	15	14	18	3	15	7	3	28	20	8	11	26	25	9	6	-4	4	9	24	7	0	27	9	12	14	1	6	14
31911_at	130	165	118	129	77	105	186	162	156	120	196	103	108	127	115	134	112	112	125	132	164	138	183	109	113	148	167	125	115	153	170	144	119	168
31912_at	-67	-120	-78	-62	-30	-97	-108	-56	-83	-73	-82	-42	-42	-90	11	27	-66	16	-163	-1	-105	43	-118	-82	-66	-118	-80	-89	-101	39	-74	-38	-89	-50
31913_at	-41	23	-12	12	-1	-64	-56	-112	0	1	9	-17	-41	33	-24	-33	-149	-2	-65	6	-18	-62	-39	5	20	-292	18	37	-27	-42	-92	-140	-121	-4
31914_at	-8	-1	-8	0	14	9	20	-2	24	-3	21	-4	10	-20	18	-46	-49	-12	17	15	12	5	-6	22	17	7	-19	-3	-21	-1	11	-2	-6	-13
31915_at	-17	-21	67	-95	-25	-96	-64	-23	-38	-46	-22	-98	-12	-59	-46	-17	-13	-26	-102	-40	-114	-41	-54	-75	-39	29	-36	6	-7	-100	-93	-9	-108	-24
31916_at	17	21	3	12	-6	-10	-33	-11	-36	4	5	1	7	-65	15	8	-16	-9	-19	-3	10	-19	4	16	-1	-19	8	-24	10	-26	-16	-15	-14	1
31917_at	45	26	17	17	-12	6	49	16	63	57	20	21	17	0	17	20	50	12	27	83	18	15	29	10	5	39	8	32	-12	12	10	-1	25	16
31918_at	35	33	33	23	23	49	27	49	40	14	52	54	38	35	63	58	29	31	102	20	19	65	80	115	67	37	36	40	31	43	69	55	52	29
31919_at	25	37	24	18	11	25	54	20	37	9	35	15	-5	41	21	29	17	17	28	36	31	23	23	34	20	23	38	25	25	20	22	4	29	25
31920_at	-129	-169	-62	-33	-39	-92	-81	-138	-83	-57	-43	-45	-96	-62	-140	-97	-149	-192	-258	-106	-109	-153	-71	-46	-63	-91	-36	-69	-33	-145	-48	-154	-232	-44
31921_at	262	359	237	228	193	226	440	271	333	243	334	360	207	430	357	392	267	410	395	325	344	247	379	307	352	271	176	262	234	244	366	322	420	283
31922_i_at	35	20	35	43	17	27	25	31	3	3	19	12	11	37	43	39	54	25	55	35	35	-13	27	20	39	28	14	20	49	16	45	23	13	19
31923_f_at	96	55	76	62	38	114	174	109	114	90	112	145	66	170	108	158	90	121	222	154	108	113	80	87	137	62	59	64	31	161	140	62	153	77
31924_at	-100	-7	-17	20	-2	22	4	9	0	7	-6	-10	-4	-22	4	-95	-19	2	90	31	75	37	26	8	-12	-26	-57	19	38	108	40	55	-36	65
31925_s_at	-17	-33	-34	-3	-22	-4	18	-27	-19	1	-24	-9	5	-57	-12	-67	-24	-38	-20	-42	-57	-13	14	-19	-35	-33	-24	-18	-41	-50	-65	-18	-17	-14
31926_at	-6	3	-1	-3	-9	-1	3	4	0	1	8	-2	2	-2	-5	-1	-24	1	-7	11	-7	9	-2	2	-6	4	-11	0	0	1	-7	7	7	-5
31927_s_at	95	72	16	161	92	112	5	56	192	228	62	152	240	62	139	104	110	35	169	92	99	153	127	106	143	59	42	104	50	145	122	95	39	70
31928_at	15	-6	1	17	-22	-10	14	26	-6	10	-41	-24	-12	-43	-21	-12	-53	34	3	-28	8	-49	9	-10	1	-1	14	8	-8	-5	-44	-10	-27	28
31929_at	-13	-2	-21	-5	2	-13	-33	-29	-64	-36	-44	-54	-24	-73	-34	-68	-5	-23	-81	-60	-31	-53	-52	-42	-59	-22	-23	-9	-13	-34	-34	-2	-32	6
31930_f_at	60	57	-13	51	17	62	187	88	119	69	144	44	36	160	71	102	148	88	51	26	112	158	49	57	214	30	56	61	21	131	121	104	155	-4
31931_f_at	39	65	-5	34	-11	48	102	100	49	36	91	29	25	71	8	87	56	37	42	45	33	86	47	28	125	-60	10	74	-14	89	73	100	84	64
31932_f_at	928	907	752	853	753	1556	1095	649	1060	1024	1198	1143	1324	926	894	812	915	1116	1102	1082	1414	838	837	1004	1114	836	675	843	673	1213	962	862	829	835
31933_r_at	-248	-188	-308	-131	-107	-200	-384	-498	-320	-236	-368	-257	-162	-405	-275	-455	-380	-339	-364	-408	-326	-307	-352	-209	-306	-220	-201	-224	-162	-298	-349	-286	-333	-200
31934_at	7	9	4	7	8	1	-1	-8	1	11	2	3	6	15	24	15	7	10	16	9	6	3	-2	0	16	22	10	9	11	-6	8	8	0	9
31935_s_at	206	269	290	115	160	320	442	269	305	187	304	190	144	260	263	317	267	414	349	240	231	367	233	161	236	244	197	227	248	372	211	294	428	194
31936_s_at	218	329	309	276	392	288	189	133	292	276	331	378	288	330	356	378	302	290	295	317	402	260	345	294	312	443	315	353	283	386	324	407	331	400
31937_at	1	-12	-35	-4	-2	6	-18	-28	-36	-10	-12	-13	-9	-6	-22	-39	-26	-5	-35	-45	-10	-27	0	-15	-12	22	-7	-12	-9	-7	-14	-11	22	4
31938_g_at	19	3	19	38	20	26	113	10	37	40	2	8	-1	34	13	100	102	2	33	59	42	12	49	3	31	21	50	7	11	35	37	-18	18	8
31939_at	1	-6	-16	-14	3	-5	-16	-7	-14	-3	-11	-9	-1	-24	13	-22	5	-4	-18	-20	-5	-21	-10	-4	10	-4	9	-12	0	-8	-5	-18	-17	8
31940_s_at	-26	-5	-54	110	88	-22	-26	-44	-10	40	7	4	32	69	-30	12	-61	-52	-10	17	-6	-27	-15	-18	-21	11	-31	3	-74	6	72	46	-18	41
31941_s_at	23	49	51	292	285	32	98	60	95	95	15	57	183	275	42	42	39	29	71	116	45	12	116	43	39	83	42	86	13	113	274	109	67	72
31942_at	283	191	250	175	153	193	367	232	241	274	297	330	161	262	234	387	239	218	268	345	279	164	359	250	285	193	285	232	139	247	198	231	261	178
31943_g_at	50	58	7	58	45	80	16	57	22	42	34	36	83	34	99	26	60	45	37	12	36	39	47	51	55	65	35	60	19	79	51	90	19	56
31944_at	104	125	210	86	148	124	-29	164	26	52	78	172	131	-21	305	220	348	103	12	75	84	74	18	92	72	431	70	78	61	129	109	367	-4	93
31945_s_at	-29	-20	-10	-2	1	-12	-17	-4	-7	-10	-26	-8	-3	-12	-12	7	-36	5	-43	12	-10	16	-25	-6	285	-9	-20	-5	-12	-18	-23	-16	2	-17
31946_s_at	-22	2	-16	1	-21	-46	-97	-79	-42	-32	-71	-32	-43	-42	-28	-53	-46	-63	-126	-28	-46	-38	-19	8	-48	0	22	9	-6	-50	-60	9	-71	12
31947_r_at	-362	-663	-1556	-944	-511	-1809	-956	-2118	-2009	-1501	-1459	-1404	-1571	-1557	-793	-1292	-324	-1722	-973	-2174	-2201	-1736	-797	-1302	-1283	-87	-818	-315	-410	-2127	-1386	-841	-1081	-815
31948_at	578	404	502	484	337	424	328	355	259	341	504	369	420	376	471	457	511	589	683	415	690	320	240	378	384	324	343	296	337	316	336	469	295	418
31949_at	-12	-20	-4	-2	-5	-9	-14	-4	-16	5	3	-10	7	-28	-9	-16	-8	-3	-16	-3	-4	-12	-2	-23	-14	-1	-2	-8	-6	-12	-3	-26	-3	-13
31950_at	4005	4334	5102	3412	3316	3206	3276	3275	3073	3069	4331	3300	3893	4108	4392	5219	6413	5558	5985	4846	4952	3742	2688	3062	6533	2723	2365	2408	2827	2857	3188	3656	2937	3721
31951_s_at	4787	3595	3582	4746	2759	4884	4040	3027	4146	4120	3361	4802	4164	3351	5641	4025	4701	5366	9705	5145	5692	3965	4505	3958	9747	3500	2577	2261	1527	3591	2742	4983	2339	3556
31952_at	5320	5560	6013	4948	4383	5870	5011	4576	4745	4346	5316	5886	6078	6127	7424	8075	7004	7435	6951	6542	6768	5564	4742	4578	5247	4151	4463	4602	4904	5088	4817	5399	4657	5283
31953_f_at	13	-8	-40	-9	4	4	22	21	13	-30	2	-16	-11	-10	34	-39	36	31	24	15	-32	9	-12	8	2	12	-30	8	5	-22	-14	13	26	10
31954_f_at	60	-4	-30	-17	13	6	-63	-43	-42	-20	-30	-40	7	-49	-19	-101	-71	-7	8	10	-12	-32	-15	2	-3	-10	2	12	12	-44	-29	15	-35	-8
31955_at	3372	2821	4117	3875	3601	3315	2773	2765	2924	3002	3126	3249	3584	2853	3400	2687	2785	3386	3894	2855	4319	3781	2619	3670	3098	3122	2871	3257	3823	3210	2694	3922	2573	2638
31956_f_at	10480	8719	11012	10320	9782	11879	9868	9777	9410	8977	10055	10990	11871	10518	13381	13435	14456	11791	16494	11345	11853	12443	8079	8936	10480	9867	9879	8947	8029	12066	10794	11052	10968	10920
31957_r_at	9133	8455	11647	11240	10517	12061	10254	8911	8639	8707	8520	9689	10619	10951	12960	13643	14072	12977	20725	11438	12882	15134	7908	7211	11346	8794	10738	9214	9149	11681	10649	13210	11153	10757
31958_i_at	-38	-37	-72	-22	-60	-44	-86	-71	-50	-30	-68	-41	-30	-78	-24	-87	-16	-36	-21	-75	-92	-38	-93	-24	-52	-9	-31	-29	-42	-56	-41	-34	-65	-44
31959_at	-19	-14	-20	6	-1	6	-52	-40	-15	-13	-10	-5	25	-19	-19	-57	3	-50	-38	-59	-32	-4	-27	-26	-9	-10	-9	-22	-15	-26	-13	-3	-37	-22
31960_f_at	158	7	1	1	0	5	80	25	24	16	22	-13	5	21	-10	9	-18	-12	-20	17	30	81	12	21	-14	9	23	9	19	14	-5	22	64	2
31961_r_at	171	145	220	108	89	118	312	196	292	169	167	163	147	241	271	337	308	324	411	242	280	179	296	158	224	221	218	119	102	226	194	187	239	135
31962_at	12932	12909	17517	16158	14652	18307	16947	14689	14262	13211	13174	14539	16682	19946	19051	21586	24906	22510	25631	19604	19004	23719	12663	11565	17952	12892	17759	14928	15243	17476	16119	15963	16839	14744
31963_at	24	5	-14	9	-7	-8	-1	23	23	23	-1	16	10	17	16	-5	3	19	48	36	35	4	32	16	23	15	-13	-2	30	-26	19	38	39	4
31964_at	6	28	37	2	6	18	10	2	17	18	43	16	14	7	23	51	9	21	28	38	15	-1	31	0	19	24	5	13	21	17	13	46	2	17
31965_at	-49	-47	-82	-20	2	-85	-117	-110	-59	-61	-90	6	-95	-72	-84	-72	-180	-96	-145	21	-12	-26	-67	-11	-93	-42	-99	15	4	-65	-180	-33	-205	3
31966_at	-6	-16	-26	-6	-11	-12	-34	-9	-52	-11	-12	-22	-17	-2	-8	-32	-33	-16	-40	-34	-15	-23	6	-11	-12	-9	-16	-20	-20	-14	-18	-28	-25	-11
31967_at	25	-88	-68	-57	43	48	71	81	-41	-7	-46	-112	-9	-121	-27	-66	-92	-32	-129	5	-148	13	-3	-101	-40	12	-51	-57	-66	76	53	-27	-38	-75
31968_at	-69	-66	-77	-36	-22	-25	-121	-23	-97	-52	-98	-91	-30	-111	-64	-120	-83	-119	-146	-179	-157	-42	-81	-52	-39	-47	-116	-92	-66	-68	-86	-35	-90	-15
31969_i_at	4	-1	-6	20	4	-2	9	3	-8	-6	-9	-12	5	-9	1	-20	13	9	5	13	5	10	6	-6	13	1	-1	-4	4	-4	3	7	-11	13
31970_r_at	122	142	66	123	8	61	38	102	43	50	51	51	11	35	76	22	63	186	122	43	20	34	33	119	20	94	79	191	56	40	32	103	24	59
31971_at	-62	14	-18	-9	-4	-103	-33	-19	-37	-15	-23	-35	-34	-103	0	-41	-52	10	-57	-17	-14	28	-32	15	-46	-60	18	27	42	-58	4	25	-93	2
31972_at	-6	6	-2	3	-4	3	-36	-28	-30	-26	-7	-23	-13	-25	-28	-40	-2	-36	-42	-39	-26	8	-23	-17	-40	13	-14	-1	2	-1	-32	21	-27	2
31973_at	-34	-39	-39	-30	-19	-47	-43	1	-10	-37	-85	-27	-28	-52	-31	-50	-21	-8	-70	-39	-65	-38	-25	-21	-30	-28	-27	-26	-10	-43	-38	-32	-41	-22
31974_at	61	-147	-371	-111	-48	68	-147	172	-103	-107	-80	-131	30	192	-202	-285	-245	-162	-246	63	122	-140	124	-79	-74	-133	-151	-98	-101	182	-78	-77	-85	-110
31975_at	285	318	336	173	201	196	362	240	267	248	347	237	222	284	329	516	401	374	297	332	479	246	366	286	376	252	335	234	229	253	265	287	323	290
31976_at	34	30	32	30	10	42	64	42	38	43	17	36	20	42	27	57	8	23	67	32	49	34	22	16	12	19	24	35	31	41	27	27	36	38
31977_at	-100	-48	-69	-9	83	-45	-164	-135	-61	-12	0	-44	-82	-158	-127	-113	38	-129	-147	-34	-111	-20	-122	-90	-107	11	-21	0	-25	-53	-93	-59	-46	-55
31978_at	112	54	58	77	15	28	66	2	5	70	53	22	38	-18	58	60	1	90	31	19	75	72	80	83	75	125	135	149	42	42	-12	83	-3	116
31979_at	190	219	109	80	81	89	198	53	257	109	228	141	113	17	137	189	48	40	-6	94	211	204	207	107	62	133	222	193	60	152	190	189	264	238
31980_at	-405	-310	-473	-326	-171	-405	-625	-560	-581	-420	-453	-397	-328	-564	-452	-627	-488	-544	-777	-680	-624	-475	-518	-379	-545	-276	-473	-470	-347	-500	-458	-359	-657	-382
31981_at	-174	-245	-224	-112	-137	-71	-348	-308	-281	-213	-286	-140	-127	-371	-145	-353	-329	-303	-366	-321	-243	-188	-197	-217	-284	-199	-123	-226	-200	-157	-273	-222	-482	-205
31982_at	43	79	56	67	75	65	94	44	90	70	100	70	30	23	112	70	68	103	61	137	112	57	34	50	-3	71	129	76	208	159	131	196	137	90
31983_at	19	14	22	-3	11	17	27	12	17	14	14	-1	-4	26	12	27	16	14	38	17	19	15	21	1	-3	16	29	29	25	4	8	42	17	17
31984_at	-5	12	-5	8	-5	9	-32	-8	24	15	8	6	3	-8	5	4	7	-30	9	-1	7	-13	-25	2	26	31	21	3	-4	-3	11	10	-16	11
31985_at	1	16	19	27	20	28	25	8	16	25	24	39	16	51	33	31	81	23	43	17	27	17	40	21	53	30	47	43	29	39	6	29	36	21
31986_at	7	36	-2	0	2	26	47	43	2	15	34	25	22	46	26	-39	13	23	45	48	46	32	57	35	-7	-5	12	43	15	38	-11	26	55	-22
31987_at	25	28	19	8	-3	10	20	39	26	3	9	-6	15	31	2	-77	-8	-6	36	7	4	37	5	16	7	6	5	44	34	10	3	2	41	38
31988_at	6	-22	16	26	16	13	-70	-7	-10	-13	1	6	11	-62	9	-48	13	-51	-58	-1	10	-35	-39	9	8	25	15	-3	-10	-36	-24	27	-30	6
31989_s_at	-29	-14	-50	-31	-13	-33	-54	-32	-60	-42	-90	-56	-17	-57	-36	-70	-90	-50	-108	-72	-74	-36	-70	-57	-50	-42	-54	-59	-23	-24	-33	-29	-83	-39
31990_at	36	213	163	95	107	22	-6	16	30	-24	-35	44	38	107	46	99	-27	-32	242	179	26	59	-35	19	50	44	113	128	74	16	-29	91	42	106
31991_at	266	326	342	129	155	215	380	307	274	190	270	177	183	407	215	300	320	331	472	197	291	349	308	259	211	263	303	231	196	304	293	296	347	193
31992_f_at	63	125	-7	0	21	30	-19	27	45	51	52	55	18	34	23	-15	38	41	32	-10	108	166	-54	68	70	87	74	23	-33	-50	31	74	-28	56
31993_f_at	304	244	225	231	194	272	357	363	412	249	520	477	462	372	350	379	543	556	384	469	325	252	359	345	366	206	221	182	154	480	452	286	242	250
31994_at	4	13	4	-9	-6	-8	-17	-15	5	10	3	3	-11	-13	-40	-24	-20	23	5	-8	-7	-9	-19	8	-45	-15	-14	-6	24	2	-13	-21	-5	10
31995_g_at	-33	-81	-37	-23	-11	-58	-89	-47	-97	-164	-58	-102	-48	-179	-55	-86	-77	-68	-70	-72	-45	-46	-57	-56	-80	-68	-25	-34	-5	-70	-50	-7	5	-22
31996_at	62	79	112	94	34	110	132	120	162	111	161	102	114	206	131	148	207	80	93	119	130	92	186	127	178	151	59	86	19	111	160	97	156	55
31997_at	-15	-24	25	19	37	-1	-14	47	-15	-13	-58	-17	7	10	1	96	83	-17	-73	-65	-84	230	18	15	7	2	-41	-20	15	-7	5	28	67	-46
31998_at	18	15	9	18	5	27	36	11	16	5	14	21	8	10	14	31	17	-1	27	20	22	14	10	21	9	30	12	1	9	17	22	-1	30	12
31999_at	111	-18	-50	-45	0	-14	-23	38	-58	-27	21	8	7	-24	-64	-88	14	-22	-53	-93	-75	31	14	-9	14	-42	-72	33	-9	14	-1	-35	65	-103
32000_g_at	263	282	389	72	136	183	404	305	230	152	210	217	44	291	220	98	57	251	302	216	114	260	298	219	296	288	250	414	207	265	234	102	281	229
32001_s_at	217	246	164	163	107	190	163	98	47	104	68	206	221	124	182	199	219	56	203	243	144	99	334	151	167	48	113	-8	99	64	71	79	74	95
32002_at	93	-39	51	24	55	65	100	175	76	37	58	45	7	48	38	57	61	122	128	55	74	-82	100	47	4	-47	29	-65	-44	88	65	-6	96	-23
32003_at	345	321	360	186	129	220	199	250	308	279	240	260	167	390	337	333	316	317	420	331	378	354	395	260	293	225	347	335	248	340	325	279	270	311
32004_s_at	270	240	142	306	224	354	420	234	367	270	362	309	204	286	356	197	316	222	252	301	353	344	235	302	247	392	426	305	128	332	295	372	364	203
32005_at	-4	-2	-10	-12	-11	24	29	-25	3	-10	-4	7	-5	4	-18	-16	-9	-20	-7	-2	-9	6	-6	-5	-2	5	-11	-4	6	22	-14	-25	20	-3
32006_r_at	-102	-111	-101	25	-44	89	-49	-57	-134	-17	66	-10	-92	-129	-36	-62	-109	-22	-40	-28	-157	-73	-136	-14	-71	-93	-88	-73	-84	-131	-129	-63	-132	-30
32007_at	576	486	696	514	391	465	682	782	559	472	553	525	382	755	612	889	598	666	800	573	523	937	817	369	700	327	432	650	389	522	466	514	676	508
32008_at	-9	-2	6	-7	6	-1	-15	5	-6	6	-4	-4	-7	-17	-5	-7	17	-3	-4	-5	-4	1	11	0	14	-8	2	-9	-4	-10	0	14	6	2
32009_at	12	-36	24	4	-11	67	106	-46	60	60	26	7	49	-72	98	-42	-5	18	-25	-24	-62	-15	-13	-23	61	27	-17	-26	27	28	80	-4	-52	-5
32010_at	109	229	121	150	125	61	238	135	90	23	135	73	55	165	112	208	190	87	118	50	41	192	117	91	110	124	205	272	129	154	143	145	142	162
32011_g_at	42	-23	-48	23	-3	-3	-2	-7	-13	17	41	-28	-41	76	-103	-127	9	-27	2	-66	-51	58	-28	-34	21	35	-54	-6	37	8	67	49	-2	-52
32012_at	4	-34	-5	-19	-15	-16	24	-7	27	11	1	16	-1	0	12	-1	-29	21	4	31	-13	-8	-14	17	31	-36	-43	-28	6	-5	5	-29	20	-12
32013_at	80	79	81	65	40	48	96	38	75	52	69	55	52	66	70	102	75	77	104	103	81	101	51	73	85	100	110	103	120	53	62	54	94	68
32014_at	-6	-5	0	-1	-1	3	-7	-23	-4	5	-3	-5	0	0	1	-2	1	4	-37	6	-13	16	-2	-8	4	-2	-6	-3	-9	-8	-7	-33	-11	5
32015_at	-16	-26	-7	13	-15	-41	5	0	-11	-24	-26	-4	7	-17	-20	-49	-22	-57	-52	-9	-2	-51	-38	-12	-44	21	-5	8	5	-36	2	25	-21	3
32016_at	7	44	-62	23	22	58	-28	37	-152	-141	34	-108	39	-9	30	20	8	-19	-54	-263	-90	4	-52	-38	35	9	18	9	-32	50	8	48	-53	-6
32017_at	20	5	1	24	19	17	43	26	15	11	6	16	11	10	15	13	48	21	52	13	27	3	10	5	25	14	21	-3	1	18	29	43	21	16
32018_at	26	11	9	-9	-4	-13	-17	-8	15	13	20	24	-8	35	12	21	-19	30	21	32	32	6	20	19	10	-5	14	5	-1	7	25	-21	3	11
32019_at	40	40	27	17	22	49	85	66	50	53	50	20	20	83	32	66	37	35	55	26	38	25	42	14	53	40	35	40	45	18	51	19	64	40
32020_at	7	-14	1	-16	-5	-22	15	-3	10	3	12	3	-3	-1	-6	-2	-4	-19	12	15	6	-17	-11	0	9	-2	-1	1	4	-7	-4	-1	6	-1
32021_at	-15	1	-3	-37	32	52	-11	40	-45	-24	-20	-17	21	-34	9	-30	29	-7	-50	4	-53	25	-57	-11	3	-4	-35	-20	-20	-14	15	-29	-11	-8
32022_at	27	33	38	27	17	25	44	26	21	12	26	24	20	38	41	47	43	61	36	56	21	67	35	26	26	23	13	37	12	27	36	15	30	18
32023_at	-18	-21	-35	-13	-9	-9	-30	-33	-26	-15	-44	-27	-13	-51	-20	-14	-28	-51	-14	-33	-29	-32	-24	-22	-28	-31	-19	-37	-21	-15	-16	-49	-32	-23
32024_at	21	14	11	6	0	-4	12	17	6	17	29	15	6	44	10	10	11	31	66	2	14	7	29	9	10	-18	-9	7	9	10	34	-13	17	7
32383_at	-26	24	-43	3	1	-7	-32	-7	-48	-32	-20	-44	-4	-20	-19	-74	6	-26	-5	-75	-95	24	-33	-17	-19	43	-52	-49	-6	-2	-11	11	-6	-19
32384_g_at	-48	-49	-102	-47	-23	-35	-51	-28	-138	-149	-111	-41	-36	-49	-37	-132	-82	-69	-109	-129	-103	-28	-59	-95	-118	-72	-125	-54	-88	-35	-41	-85	-46	-43
32385_at	75	78	117	33	48	55	95	54	63	59	67	60	45	95	135	119	88	130	103	106	100	87	79	93	162	38	86	37	63	56	45	88	45	123
32386_at	33	21	34	10	12	15	68	44	52	43	79	43	24	65	29	67	65	59	63	46	43	23	32	32	60	37	36	1	18	64	80	17	52	26
32387_at	11	57	2	39	33	13	25	-69	1	28	50	-20	-10	-3	5	-70	-38	-63	-83	12	-21	-67	37	35	21	15	8	41	-23	11	2	60	17	-16
32388_at	15	7	33	29	14	13	37	4	17	25	22	22	17	3	29	28	34	16	43	44	34	13	31	21	31	11	11	14	17	12	35	14	9	32
32389_at	53	71	61	58	53	27	152	32	67	28	65	77	76	100	245	169	114	72	189	91	84	253	35	40	84	82	83	90	46	58	92	38	65	129
32390_at	-16	-15	-1	-17	0	5	-13	-4	-35	-25	-2	-14	-12	-32	-15	-46	-9	-17	-30	-28	-44	-54	7	-13	-36	-1	-11	26	19	-48	-6	19	-3	9
32391_g_at	6	45	-17	-12	-17	-42	33	0	24	-30	9	32	12	-29	-13	-58	60	5	-37	27	32	1	3	4	25	-29	40	-23	-12	32	72	-24	21	32
32392_s_at	-117	-94	-124	-155	-76	-83	-254	-83	-66	-94	-216	-122	-56	-275	-176	-136	-196	-101	-333	-388	-216	-167	-164	-205	-256	-51	-345	-102	-96	-140	-191	-136	-229	-194
32393_s_at	368	297	331	236	228	428	297	294	189	174	478	313	291	426	448	433	500	564	415	362	336	497	396	234	256	175	167	213	265	316	315	184	309	304
32394_s_at	4247	3564	3056	4219	3772	4222	4231	4282	3613	4438	4723	5087	4742	4942	6058	5189	5059	5720	7277	6050	5853	3792	3056	3914	4334	3337	3799	3472	2858	4657	4220	4050	3644	3736
32395_r_at	5377	4359	4044	5852	5847	5479	4345	5650	4272	4758	4969	6023	6044	5770	8303	6839	7787	7312	10245	6450	6670	5700	3669	4260	4872	4367	4921	3697	4459	5573	4693	5610	4041	4716
32396_f_at	41	-10	-26	-18	32	17	-57	-27	-125	-5	-48	-88	-11	-68	-24	-50	-33	-83	-90	-131	-92	-6	-106	-11	-72	-3	16	-11	10	-14	-42	61	-20	-2
32397_r_at	73	49	75	70	53	94	142	96	39	58	80	39	72	64	50	65	116	54	88	54	41	116	62	45	47	89	83	105	66	73	115	100	42	69
32398_s_at	8	18	9	-5	-4	7	-13	11	1	3	-15	-11	8	-8	8	3	8	2	-9	-6	10	2	-4	3	19	-9	4	1	3	-12	-9	-1	-2	-1
32399_at	-6	3	-5	8	0	-16	0	-6	-12	-7	-5	-18	-1	2	1	-3	8	-4	-25	4	0	-4	-4	-6	0	-8	-8	5	2	1	-4	-26	-22	-11
32400_at	28	19	6	-13	19	2	53	13	-2	-1	29	8	9	28	4	61	-33	-29	-40	-5	1	19	20	23	54	40	9	28	15	-3	27	7	10	-4
32401_at	179	165	155	163	136	146	250	208	155	157	199	142	129	207	143	136	178	141	126	176	184	162	126	200	242	191	207	171	133	205	202	257	276	188
32402_s_at	123	132	117	124	74	92	48	81	78	88	89	110	47	102	91	112	125	73	120	106	83	143	79	95	88	69	126	54	86	93	74	68	62	83
32403_at	30	29	47	10	4	16	36	13	5	27	23	19	11	27	35	42	5	42	27	46	35	18	42	35	29	31	13	21	35	22	2	28	28	52
32404_at	19	32	34	9	2	-1	27	9	4	16	-3	10	-19	-3	22	-25	45	20	23	-24	67	6	29	22	16	-24	37	-25	23	17	4	-13	8	29
32405_at	167	144	192	94	64	161	244	90	174	127	172	148	127	193	164	246	148	211	249	216	230	178	165	133	204	19	220	160	180	197	182	45	237	187
32406_at	13	43	37	12	37	43	-1	3	-28	5	15	17	8	16	21	30	43	11	7	13	19	25	19	11	12	26	35	42	44	11	4	26	-9	22
32407_f_at	236	164	207	143	105	211	408	223	293	252	303	101	114	350	160	248	175	276	530	305	202	344	325	118	166	62	139	206	120	263	254	103	194	107
32408_s_at	1244	1338	875	1242	1118	1331	1211	1006	1045	1147	1223	1214	1293	1038	1538	953	1182	932	1001	1080	1466	922	1242	1777	1510	1119	1032	1040	904	1020	1053	1330	1024	953
32409_at	-35	-62	-94	-58	-26	66	-270	-64	3	-29	-62	-27	-65	-31	-139	-151	-141	-175	-228	-243	-185	-117	58	-127	-169	46	-108	-26	-20	-91	-142	15	-160	-125
32410_at	83	141	107	105	29	-46	-30	68	166	77	95	100	76	79	58	110	53	140	227	51	94	148	145	28	112	148	77	119	107	-21	130	107	12	133
32411_at	-14	7	-12	-16	13	-18	-19	-28	7	1	13	2	-3	15	-2	10	-41	5	-33	11	9	-10	-3	-43	-18	10	8	4	0	-13	3	-13	-20	-2
32412_at	7911	7142	9131	8139	6809	9595	8087	7946	7527	7405	8688	9497	9447	8713	11706	8847	10452	10851	12321	8866	11820	8191	6839	7755	8780	6494	7297	6299	6775	8729	7511	7808	7479	7440
32413_at	14	12	1	-1	4	3	17	-4	19	2	10	2	5	4	10	33	-1	24	18	-11	6	26	13	14	14	8	9	3	11	11	7	-9	6	5
32414_at	11	2	5	-6	5	-24	10	1	8	0	-6	4	3	52	-1	5	-10	-1	-9	-3	-22	17	8	-1	-10	2	8	-11	-7	1	12	7	-5	-12
32415_at	7	7	6	2	10	14	30	10	16	15	3	7	19	19	3	10	30	21	42	11	1	16	8	9	21	-1	2	7	8	12	15	5	28	3
32416_at	-46	-40	-65	-33	-23	-48	-76	-58	-69	-60	-75	-48	-57	-92	-45	-75	-59	-66	-164	-97	-98	-43	-49	-39	-61	-51	-66	-67	-41	-88	-67	-45	-1	-48
32417_at	4	5	16	32	4	32	21	-22	31	21	11	14	-15	-5	13	-6	5	30	-37	58	43	-12	34	42	1	61	10	6	0	26	4	58	30	-8
32418_at	-15	0	-8	14	-12	-33	16	30	57	-22	-70	24	2	-35	5	45	-64	-67	-5	4	-14	-9	-89	-71	-37	6	47	8	34	38	-37	-6	-28	7
32419_at	1	26	28	53	34	57	34	20	29	16	-6	-7	-2	38	-14	20	23	-15	96	45	119	26	13	8	27	28	-11	-8	14	30	12	35	2	5
32420_at	98	64	86	75	41	68	131	66	114	-10	42	37	57	94	100	118	81	47	75	8	54	89	128	80	19	67	44	63	77	53	123	34	54	87
32421_at	-9	-33	-41	-35	-21	-7	-31	-21	-58	-45	-53	-55	-28	-80	-57	-84	-46	-48	-61	-30	-8	-54	-51	-26	-53	-31	-15	2	-57	-11	-98	-49	-38	-28
32422_at	-160	8	2	-124	-5	-9	19	-212	-212	-137	-175	-160	-135	-249	-186	-190	-183	-173	-201	-158	-33	-142	-197	-145	-219	-155	-2	49	18	8	-189	-52	-168	-125
32423_at	-53	-12	-21	38	9	39	-7	12	26	-7	-10	4	-9	-12	2	34	-21	-28	-24	-22	-58	-8	49	17	47	2	-57	-8	-30	-4	1	69	4	-36
32424_at	-176	-135	-145	-128	-78	-134	-273	-135	-190	-156	-127	-128	-92	-193	-157	-118	-154	-172	-139	-184	-216	-127	-202	-152	-245	-123	-162	-77	-75	-150	-152	-147	-211	-101
32425_at	-1	22	-24	60	64	5	68	74	154	120	8	28	43	23	19	-6	74	-24	18	-78	-45	-19	27	20	-31	8	-78	-4	-25	-57	-53	47	-112	35
32426_f_at	56	83	60	42	41	56	83	74	56	38	52	50	34	83	61	79	61	76	85	46	95	116	53	38	47	55	74	85	40	58	62	44	71	69
32427_at	19	44	54	29	22	19	34	33	70	22	16	55	33	44	51	68	24	41	72	29	79	-20	79	43	63	44	44	72	86	41	42	53	31	62
32428_at	-31	-20	15	-19	8	22	-102	-49	-38	-21	-17	-7	-32	-1	-11	-27	36	-29	-3	-34	-13	-34	-26	-18	22	-8	12	-35	-22	4	-2	10	-111	-6
32429_f_at	88	119	142	109	52	101	200	52	167	115	144	118	74	198	118	202	149	140	141	170	204	129	127	107	111	102	164	131	104	96	101	128	189	121
32430_at	7	29	-68	99	-3	-24	-163	-151	21	63	26	81	14	-58	50	-19	-48	-76	-75	-22	-97	-71	52	126	92	166	17	128	53	-25	59	187	-165	32
32431_at	64	64	59	41	37	26	120	45	80	64	76	58	40	103	55	51	75	56	39	127	62	60	57	35	41	54	60	33	53	63	70	65	82	51
32432_f_at	4948	4755	5990	5636	4450	6333	5139	4219	4863	4664	5964	5877	6904	5545	7181	4992	6955	6972	8617	5609	7674	3791	4775	4625	5708	4383	4320	3818	3048	5477	4635	5057	4051	4366
32433_at	562	679	519	645	442	588	491	336	467	513	782	597	665	571	789	580	642	708	805	667	964	299	522	577	687	553	509	477	282	578	559	652	441	549
32434_at	699	761	436	727	519	674	456	567	443	643	285	830	602	649	621	1350	577	838	1053	572	532	432	819	970	1200	719	531	557	342	591	570	703	395	738
32435_at	7337	6722	7036	6937	5793	7123	6050	5978	5901	5698	7429	7432	8662	7300	9125	7912	8863	9704	9965	7920	9773	8555	6053	6717	6799	5557	5881	5116	5481	6231	5990	6382	5111	6261
32436_at	7338	6506	9134	7340	5846	7407	6386	6240	5678	5576	6364	7556	8172	7204	9108	8169	9965	10150	10177	9624	9475	7558	4438	6393	5681	5584	6538	5872	6624	6827	5902	6728	6305	6866
32437_at	6883	4790	4649	7311	6589	8988	6564	7036	7501	7394	4947	8125	9551	7185	9099	9442	10029	8473	14145	9400	10253	6605	5928	6710	7502	5013	5085	4845	4122	8026	6557	5775	4906	5343
32438_at	9663	8163	11628	10067	9853	10685	12335	10780	10183	9847	10193	11248	11826	12505	11864	15847	13686	14569	19605	14212	12814	13560	8205	8837	10972	8111	10434	8788	10003	11966	11354	10223	11412	9971
32439_at	50	56	37	45	17	42	101	35	69	55	66	51	13	99	49	65	54	50	27	94	35	57	68	40	46	41	88	35	34	55	71	59	91	45
32440_at	4723	5081	5936	5430	4742	6306	5055	4069	5382	4764	5957	5649	7296	6573	5261	5860	6929	9118	8896	6064	8127	3670	4430	5181	6249	4139	5029	4460	4984	5901	5612	5461	4747	4285
32441_at	35	25	26	50	28	77	37	33	37	45	48	40	74	29	32	-10	8	48	62	52	58	36	47	44	28	88	64	111	204	112	49	87	71	48
32442_at	-34	-46	-56	-38	-7	-28	-82	-43	-102	-99	-26	-65	-41	-86	-32	-77	-29	-36	-24	-94	-83	-42	-77	-32	-28	-49	-50	-38	-29	-30	-42	-60	-64	-28
32443_at	93	103	107	53	46	54	149	98	115	82	93	78	53	173	80	101	72	107	174	84	88	134	106	59	107	67	74	104	75	106	93	59	120	73
32444_at	1536	1571	1546	1210	1328	1064	941	751	1254	1551	2553	1214	2824	1084	1089	1198	2367	1780	2397	1571	1454	2201	881	1652	886	2423	858	564	708	707	870	997	429	1179
32445_at	64	39	47	35	31	47	59	48	41	42	43	40	36	69	43	38	42	50	51	54	43	15	42	37	47	48	40	54	-39	65	59	41	54	42
32446_at	3	47	37	-2	-6	15	37	27	64	13	25	40	-3	44	38	47	23	31	71	40	58	72	55	32	14	-18	46	28	11	20	44	-3	57	19
32447_at	170	47	165	105	-43	49	-17	47	152	95	191	148	-70	102	125	216	4	213	244	129	255	-3	145	111	119	-45	213	235	161	6	125	-58	164	177
32448_at	-110	-67	-62	-60	-18	-114	-207	-96	-37	-35	-67	-32	-68	-155	-38	-87	-82	-85	-79	16	-117	-97	-52	-77	-30	-50	-76	-60	-61	-181	-84	-35	-176	-51
32449_at	-67	-80	-47	-63	-46	-62	-166	-117	-77	-91	-69	-60	-38	-111	-64	-107	-83	-62	-122	-104	-149	-77	-68	-86	-71	-78	-83	-77	-64	-110	-30	-63	-92	-81
32450_at	-15	-11	-20	15	13	-28	-26	5	9	-9	22	-1	1	-11	-21	-21	-7	-32	-11	-32	-16	-23	13	-41	-13	7	-13	10	11	11	-1	10	2	30
32451_at	-149	-57	-65	-73	-49	2	-99	-27	-65	-65	-121	-47	-24	-50	-120	-101	-81	-61	-79	-85	-90	-65	-40	-51	-116	-144	-117	-140	-84	-10	-51	-109	-97	-100
32452_at	19	49	22	42	41	46	19	15	10	9	1	8	22	-3	39	-70	23	51	-113	-45	-2	-7	-12	24	19	32	20	-4	-4	22	-4	43	2	-15
32453_at	-158	-94	-130	-105	-48	-165	-192	-124	-112	-60	-146	-91	-86	-171	-133	-220	-141	-142	-133	-181	-115	-106	-174	-84	-150	-121	-95	-121	-90	-147	-162	-142	-138	-86
32454_at	-4	4	173	-7	11	4	-2	20	-20	2	36	-22	3	-23	-13	-24	-16	43	32	27	2	-2	-16	-17	-43	5	20	8	31	-8	2	13	14	43
32455_s_at	70	75	115	60	69	40	22	30	68	33	64	87	37	55	66	87	30	45	82	66	81	53	21	47	43	68	48	60	85	32	31	7	1	94
32456_s_at	-13	39	-31	9	76	-26	-9	110	-16	-30	-11	-52	43	-13	-1	6	30	26	-53	-48	-87	-38	-22	17	-35	84	-27	33	-4	-38	-49	134	-17	38
32457_f_at	44	147	151	56	-6	48	163	154	-4	37	61	51	23	120	82	-13	60	121	57	32	58	97	96	48	35	584	128	66	63	23	61	109	141	70
32458_f_at	258	244	283	78	44	214	278	191	104	47	205	27	13	99	258	107	175	134	319	43	244	295	179	192	129	835	293	298	236	199	61	656	386	286
32459_at	-405	-259	-400	-280	-136	-432	-477	-400	-535	-422	-464	-452	-349	-537	-541	-350	-521	-277	-615	-556	-524	-346	-551	-353	-468	-302	-399	-361	-281	-408	-476	-314	-452	-335
32460_at	41	65	10	45	25	15	-80	7	37	-4	16	3	17	44	-5	3	-10	-12	47	-13	30	-29	39	37	51	42	49	81	18	17	55	30	22	43
32461_f_at	0	7	10	14	-15	-15	-21	-15	5	4	-16	-12	-2	-63	-7	31	-14	-19	-35	18	27	-14	23	-5	-13	13	13	18	14	-13	-18	-2	-17	28
32462_s_at	-7	-2	-15	9	12	3	-11	14	-24	47	20	-12	7	-7	15	-32	-19	18	-5	-7	-22	-16	36	41	6	-44	-12	-6	-6	-12	-1	-21	-18	-16
32463_at	-177	-154	-203	-75	-79	-157	-286	-267	-197	-166	-219	-265	-93	-274	-216	-340	-252	-310	-250	-324	-158	-284	-238	-157	-240	-166	-165	-144	-122	-208	-171	-132	-248	-134
32464_at	81	51	70	-2	42	95	174	180	124	80	113	22	63	184	1	85	111	81	54	104	119	156	62	73	111	18	83	100	-34	120	133	11	170	67
32465_at	-7	-36	-56	-9	-4	3	18	17	-25	-33	-24	-28	31	-21	8	-27	17	-24	32	-41	-30	8	-31	-25	-50	8	32	-48	-23	27	-19	-35	7	-8
32466_at	9460	9377	9523	12445	11277	15081	14764	12246	12251	11309	11313	12267	13653	17771	15638	19655	21052	17984	25767	17241	14626	15126	11098	9181	17882	9658	12462	10179	10412	14959	14425	13159	14360	10814
32467_at	10	-8	38	48	8	-50	129	11	137	106	90	91	12	75	-32	69	134	51	137	128	-58	-20	123	56	103	-71	-55	-59	20	-37	78	14	44	-14
32468_f_at	2	47	-308	146	43	208	-391	43	64	-192	-208	-115	26	-105	-242	-268	37	-299	-435	-268	-154	3	-10	-190	-14	-54	-245	20	-35	212	-54	87	-388	4
32469_at	137	70	202	79	60	269	379	438	197	106	32	97	85	334	60	272	170	178	337	178	48	324	243	109	179	206	125	246	177	276	264	189	394	165
32470_at	-45	-19	-49	-21	-5	-21	-56	-22	-22	-19	-23	-18	-21	-48	-31	-40	-47	-60	-47	-22	-36	-38	-37	-16	-19	-46	-46	-41	-46	-32	-21	-41	-42	-33
32471_at	-7	-4	-1	-10	1	2	-7	-6	-10	-4	-20	-7	3	-8	-18	-18	-6	-21	-9	-16	-8	-4	-12	-7	-14	-7	-12	-7	-3	-3	-7	-1	-7	-8
32472_at	-30	-5	-23	-6	20	-28	-34	-6	-17	-19	-18	-24	-8	-26	-28	-37	5	-38	-31	-22	-44	-11	-27	-32	-9	-5	-12	-30	0	-15	-47	16	2	-4
32473_at	24	37	-40	6	0	-164	32	-15	7	-4	-5	-6	-119	23	-2	83	-11	-23	-225	-46	-53	-26	34	18	40	40	59	61	34	20	5	14	44	14
32474_at	203	154	161	118	76	133	205	167	145	116	175	105	102	183	114	242	198	193	258	206	194	175	182	133	138	148	161	142	128	165	114	168	170	144
32475_at	34	55	37	34	15	25	69	24	77	49	55	39	13	61	58	97	64	55	23	64	62	1	91	33	62	37	60	52	50	43	39	29	41	40
32476_at	-18	-15	-26	-22	-5	-3	-30	-14	-26	-15	-13	-19	-5	-27	-24	-19	15	-18	-16	-73	-27	-45	-1	-10	-38	-23	-23	-3	-8	-4	-10	-16	-4	-7
32477_at	-6	-13	10	6	4	31	-20	-8	16	36	58	9	16	26	-41	40	45	17	-1	56	40	9	-64	32	42	48	-9	14	15	5	38	22	-3	-20
32478_f_at	1021	920	783	641	938	683	912	628	911	706	645	1016	797	809	1205	1233	1145	1160	812	898	994	715	663	710	1036	723	609	641	883	677	1032	731	966	803
32479_at	-74	-66	-77	-50	-44	-36	-83	-16	-138	-76	-62	-71	-16	-79	-72	-122	-79	-90	-140	-124	-105	-74	-85	-70	-85	-49	-83	-84	-59	-66	-67	-28	-72	-63
32480_at	2	-22	-76	-12	-38	-61	-133	-62	-111	-58	-57	-5	2	-46	-4	-4	-1	-5	-29	-43	-2	20	-53	-17	-77	-46	5	-38	-27	-57	-39	-77	-38	-32
32481_at	-34	-24	-21	3	-2	-10	-23	17	-9	2	-18	-8	-13	-1	-14	-2	-16	0	7	19	-10	-33	-41	-23	10	-36	-9	-14	-3	-14	-23	-20	-24	1
32482_at	117	30	18	12	43	33	-80	-46	50	38	-6	9	-7	59	-72	90	34	-56	40	-8	6	-47	9	-19	80	24	13	-13	18	7	-28	-44	19	-15
32483_at	38	67	36	54	13	7	25	34	26	31	41	30	33	49	41	3	48	-1	36	5	65	26	82	35	32	86	35	57	34	31	38	74	22	36
32484_at	403	432	358	269	218	291	495	400	348	239	299	199	233	418	356	432	340	401	425	317	418	359	397	313	378	396	319	467	342	388	237	472	338	391
32485_at	430	175	69	281	105	185	211	242	245	199	382	191	242	146	111	171	430	388	143	496	490	663	350	461	214	150	1214	97	-9	242	187	456	100	200
32486_at	6	17	-9	6	-13	-23	-71	-20	11	9	-8	31	-26	-67	-51	-97	-33	18	-19	-8	29	-31	3	31	13	19	21	-74	5	7	-48	-8	23	-60
32487_s_at	5608	4322	5558	5650	4397	5217	5307	4851	4590	4671	5308	5850	6317	5369	6530	7120	7238	7447	8098	7137	7713	4478	3589	4717	4865	4166	4181	4214	4748	4587	4799	5141	4476	4996
32488_at	886	784	1176	570	603	1148	1574	708	671	688	378	1041	1131	471	1045	922	254	1716	1288	1646	618	674	840	796	354	1139	727	869	823	837	1007	1172	1329	600
32489_at	0	-19	-39	-16	-14	29	-56	-7	-63	-9	-65	-21	-3	-46	12	-75	-68	-22	-11	-59	-37	-37	-23	-30	-6	-26	-1	-23	-37	-25	-59	-13	-35	-22
32490_at	36	57	26	50	14	20	67	30	-8	29	45	-5	18	79	60	59	-9	95	46	20	41	74	37	37	44	72	71	62	30	39	18	36	67	48
32491_at	-2	-6	-72	-76	-64	65	-71	-16	24	-16	-52	-59	20	68	-22	27	2	-15	-14	-5	-75	-60	31	-81	-57	5	-18	1	-44	5	0	-23	34	-96
32492_g_at	165	191	-14	-13	63	67	181	344	104	-23	128	69	52	91	150	-106	162	183	6	99	223	184	154	102	-49	100	184	94	123	99	44	87	177	126
32493_at	158	136	85	79	60	115	-4	9	84	83	101	43	50	103	69	110	107	142	168	70	43	133	191	52	138	159	43	208	127	122	122	122	100	112
32494_at	-17	-24	-47	5	-9	-42	-25	-24	-38	-28	-34	-46	-22	-67	-25	-81	-50	-59	-93	-58	-88	-58	-44	-22	-87	-7	-38	-4	-13	-32	-46	20	-47	-20
32495_at	-68	-65	-53	-86	-33	-107	-96	-91	-187	-116	-50	-128	-99	-95	-63	-95	-92	-83	-213	-213	-96	-151	-163	-120	-122	-82	-94	-64	-55	-59	-72	-23	-98	-61
32496_at	-75	23	38	9	-6	-49	-15	-46	28	-14	16	31	2	-23	25	-16	-4	11	6	-2	56	-32	17	28	19	13	36	-1	28	-25	1	-87	-92	4
32497_s_at	149	139	140	102	70	146	237	184	183	106	161	130	107	207	156	198	188	179	195	181	137	163	183	102	201	100	127	150	93	144	167	161	185	113
32498_at	154	134	-46	191	83	41	4	184	38	99	142	48	75	65	119	79	121	147	19	-30	120	59	65	77	228	144	10	93	112	70	-28	179	158	143
32499_at	355	659	290	546	358	431	406	204	393	296	423	427	478	405	282	171	173	695	315	279	320	442	396	213	144	-53	414	462	344	175	198	279	128	525
32500_at	16	13	11	5	6	6	17	-2	5	1	5	-2	6	27	8	6	1	20	1	9	10	-6	-11	10	-2	0	16	6	11	-6	-7	-11	14	-5
32501_at	-3	-3	-49	-54	-5	-17	-72	-24	1	-56	-38	-42	-9	-59	-37	-94	-29	-59	-84	-83	-18	-42	-68	-34	-44	-21	-51	0	15	-22	-43	-30	-48	-6
32981_at	-29	-87	-58	-36	-27	-124	-273	-180	-96	-111	-129	-100	-106	-82	-116	-56	-104	-88	-227	-114	-72	-115	-176	-101	-136	26	-10	25	1	-188	-57	-37	-234	-28
32982_at	8	5	6	-1	-1	6	7	9	-8	-13	4	-13	-4	6	5	-2	7	4	-31	-3	-10	2	2	0	-4	6	-1	3	-3	4	-7	0	-8	-3
32983_at	34	12	-24	8	11	49	25	19	10	12	-54	-91	25	-7	-24	-75	-28	24	-24	17	-20	-34	-2	-40	25	39	-2	15	17	37	13	68	-3	32
32984_s_at	-49	-111	-52	-8	-46	-68	-206	-53	-81	-30	-39	-37	-63	-197	-34	-55	-212	-58	-55	-58	-85	-80	-92	-42	-83	-80	11	-46	-6	-168	-151	-107	-244	6
32985_at	14	11	15	8	6	6	5	8	18	16	3	10	3	15	18	36	17	3	-7	-15	14	1	22	11	8	6	3	4	9	1	1	-7	20	3
32986_s_at	-194	-145	-173	-94	-59	-12	-407	-311	-298	-218	-251	-127	24	-233	-165	-293	-78	-341	-315	-364	-409	-172	-199	-237	-274	-47	-196	-255	-158	-233	-106	-1	-357	-141
32987_at	41	58	18	0	19	-5	-7	-12	26	-2	14	16	-4	45	-5	-48	43	8	-13	-33	32	-76	14	23	33	73	27	3	47	9	-2	39	53	50
32988_at	126	127	100	114	35	78	241	118	140	135	87	79	40	115	61	187	52	130	99	155	135	99	122	121	148	138	150	177	129	115	110	88	221	138
32989_at	-138	-73	-68	-66	-9	-125	-137	-108	-254	-63	-108	-46	-45	-71	-60	-82	-133	-72	-106	-111	-48	-9	-45	-11	-109	-60	-55	-64	-70	-93	-64	-66	-144	-49
32990_at	118	102	122	93	78	94	121	79	125	79	81	96	97	131	110	170	143	128	174	131	112	51	103	68	136	156	110	156	122	130	96	201	136	115
32991_f_at	30	33	120	44	60	47	16	60	212	126	138	3	88	17	-3	119	105	19	25	139	222	68	70	35	68	-22	60	120	90	106	12	69	-3	35
32992_at	8	12	14	8	11	7	5	9	-66	13	3	15	6	12	2	10	23	-2	7	2	12	2	1	15	6	9	15	8	7	12	-48	15	5	8
32993_s_at	-583	-584	-587	-487	-445	-661	-1030	-1241	-767	-601	-720	-615	-612	-915	-716	-875	-792	-887	-1010	-791	-1395	-1069	-934	-595	-792	-960	-589	-594	-527	-797	-714	-609	-789	-534
32994_at	35	27	8	0	1	-6	14	12	41	13	34	34	6	16	6	-16	5	10	53	9	29	24	7	1	16	28	29	16	21	11	18	23	1	23
32995_at	-22	-15	-11	9	-5	47	-8	-20	-3	17	-6	-30	-4	-13	-15	-30	-8	-22	-12	-43	2	34	12	-16	15	-3	4	-1	-2	19	-8	36	7	14
32996_g_at	36	15	27	24	18	56	98	34	26	13	24	35	6	77	2	37	-11	35	8	-15	28	-3	85	27	48	-41	33	29	15	48	2	31	48	33
32997_at	31	62	11	23	6	1	53	21	17	30	33	20	37	66	21	57	21	-8	23	56	38	0	47	42	26	10	64	36	58	19	47	41	16	33
32998_at	130	202	158	125	103	151	144	225	206	95	183	135	103	154	112	288	181	97	212	159	198	206	142	102	126	261	121	161	107	149	174	271	133	172
32999_at	-6	12	-7	-13	1	-5	-23	-12	19	-8	-1	-17	-14	2	2	-60	-16	-27	6	-42	-42	2	-1	4	-13	34	-5	-13	-1	2	1	11	-7	20
33000_at	-21	-36	-16	-26	-9	-6	-27	-18	-31	-29	-13	-13	-13	-38	-16	-18	-38	-35	-33	-29	-35	-12	-34	-23	-21	-30	-28	-34	-28	-46	-24	-58	-43	-18
33001_s_at	4	122	-1	31	0	5	-39	-22	136	68	9	38	2	26	47	33	46	20	135	145	-7	19	28	39	50	44	39	49	69	-14	12	14	-55	77
33002_at	52	43	-26	82	64	39	13	-73	-5	4	41	33	43	9	106	-96	133	1	128	75	57	-69	27	34	-1	12	100	73	-93	60	2	70	190	81
33003_at	-10	-1	-3	-13	38	4	-19	5	17	2	5	-11	-3	-11	-21	27	14	-7	48	-9	-31	14	-26	-14	-14	-3	-22	-7	5	12	21	-36	-5	13
33004_g_at	-35	6	57	-25	47	39	-45	-20	-22	-27	-10	44	21	-60	0	-40	-9	-53	-6	29	-51	-25	-23	-4	-46	1	54	25	44	-4	-7	33	-47	-10
33005_at	-35	4	-25	-7	-10	-7	16	-24	-32	-5	-19	-36	10	-24	-24	-12	15	13	-30	-49	-59	0	-25	-9	-17	41	12	18	19	-15	-30	-28	-46	7
33006_at	57	25	36	19	31	39	-13	28	10	-21	41	23	44	7	25	-47	47	19	-59	-15	58	43	57	41	-22	53	46	-31	20	24	26	49	5	26
33007_at	-9	-22	4	-11	-5	3	-39	8	45	3	-32	5	-5	75	-4	25	75	-9	5	49	-30	1	-8	-15	33	52	39	-24	18	49	8	-3	-22	-21
33008_at	-9	-6	-45	27	10	16	-3	18	-47	-37	-19	15	23	-11	10	-52	89	-21	-2	4	112	9	-12	5	-1	70	-41	-27	-13	-7	-17	53	-45	-9
33009_at	0	18	-2	7	-2	0	7	16	5	12	23	10	9	13	5	4	24	-10	-36	-17	8	38	10	4	-15	26	26	15	-3	-1	3	-4	-3	-8
33010_at	39	29	17	17	23	-5	101	6	59	35	26	13	-10	41	10	92	54	23	65	2	10	-21	6	-17	15	56	4	4	67	52	70	76	73	72
33011_at	222	205	244	204	98	232	367	270	224	184	282	201	154	266	253	369	310	292	399	349	291	240	251	196	298	226	204	235	206	219	196	234	323	236
33012_at	-38	-19	-32	-27	-19	-31	-99	-59	-33	-44	-33	-28	-23	-42	-37	-50	-15	-71	-70	-65	-25	-68	-31	-14	-49	-14	-19	-35	-30	-77	-16	-14	-60	-5
33013_at	67	57	56	32	36	26	37	13	65	22	33	15	25	47	25	23	42	45	166	8	82	54	18	41	29	17	44	51	42	41	10	28	17	54
33014_at	18	44	0	32	23	38	53	41	75	26	76	8	14	53	12	80	58	77	112	39	36	26	51	21	52	36	10	4	20	71	57	73	67	17
33015_at	-1	-26	24	15	1	25	-10	20	28	12	17	14	3	-22	3	-13	-9	21	-8	20	15	10	-6	0	18	30	-8	18	0	-18	-20	4	3	13
33016_at	530	374	463	547	298	390	521	525	446	342	457	401	344	547	504	539	648	483	613	390	584	421	478	354	478	1339	487	732	437	489	462	475	568	462
33017_at	32	38	34	12	20	16	56	25	17	30	36	16	8	54	54	-15	-8	28	72	10	39	20	48	25	43	52	50	29	29	31	42	31	44	12
33018_at	41	21	-1	13	10	40	21	12	46	18	20	-8	8	52	28	44	-1	6	31	30	45	19	13	5	22	16	24	10	20	20	21	16	42	29
33019_at	13	-19	31	11	4	-5	-25	-14	36	20	34	8	1	-7	7	32	25	3	8	33	20	-13	22	17	6	7	-7	18	-1	3	21	-13	-15	4
33020_at	76	78	115	127	47	54	141	92	193	139	111	184	65	47	141	240	66	175	167	158	245	121	31	168	154	24	172	104	137	44	91	128	8	139
33021_at	-29	44	8	18	8	6	8	18	15	-7	-10	5	-3	-15	-4	-9	-16	8	21	30	-28	-4	11	-17	2	20	-2	-16	13	0	4	12	15	-7
33022_at	-62	-35	-28	-33	-12	-30	-63	-25	-25	-31	-17	-11	-7	-29	-27	-61	-7	-68	-58	-24	-48	-51	-7	-17	-44	-108	-29	-24	-37	-6	5	-45	-14	-25
33023_at	13	15	19	8	9	27	15	27	17	8	21	10	9	26	3	-6	0	21	17	-1	-5	17	22	14	36	-9	2	13	10	19	12	7	8	-7
33024_at	106	115	96	78	57	112	134	120	82	72	97	65	40	94	58	127	104	88	154	147	99	121	62	100	89	102	90	110	94	139	102	115	95	90
33025_at	-58	-93	-119	-108	-20	-135	-177	-192	-201	-139	-80	-190	-33	-151	-80	-196	-126	-140	-168	-199	-172	-84	-103	-86	-98	-63	-88	-3	-66	-111	-129	-80	-186	-132
33026_at	66	70	63	39	24	47	83	21	82	47	72	61	15	73	49	112	71	54	33	97	104	38	36	51	77	62	72	72	32	58	61	68	87	75
33027_at	384	295	338	205	168	258	452	444	305	196	399	260	192	419	275	432	334	475	420	285	387	491	342	293	305	299	312	426	289	320	397	349	399	253
33028_at	-68	-13	-3	33	-9	32	38	34	70	70	35	77	36	20	-2	109	77	-14	91	94	52	85	-6	18	39	-6	5	-14	-46	21	111	6	10	29
33029_at	14	3	22	54	28	52	-22	32	-34	14	7	29	22	-19	6	34	3	10	16	1	34	48	24	0	37	14	16	-3	20	22	2	39	36	-4
33030_at	38	-28	-58	-16	-25	83	80	43	-60	-39	-16	-23	14	23	35	-52	-78	-15	36	-59	-46	15	-28	12	35	34	-53	-17	24	34	38	-10	-2	-52
33031_at	38	-2	-13	-7	-8	-10	-10	2	10	27	7	-1	-16	23	-36	48	52	14	21	35	28	-22	12	-10	-10	-18	2	-6	-13	18	-32	-1	11	27
33032_r_at	3	1	3	4	3	2	8	-5	0	6	-2	3	1	-2	-9	-3	9	5	3	-1	4	1	1	-2	13	1	7	6	-4	4	-14	-7	22	-2
33033_at	106	115	3	13	71	95	4	137	109	95	112	110	84	94	83	182	83	43	132	36	93	21	103	-1	105	159	101	148	90	169	127	194	156	83
33034_at	133	18	110	13	38	146	282	214	159	120	167	125	257	177	124	183	196	134	143	175	150	151	165	124	160	326	89	43	84	198	176	221	46	40
33035_at	110	155	124	77	143	142	66	93	176	195	130	236	253	58	171	92	160	212	126	166	98	108	89	244	128	169	100	127	72	92	120	148	133	155
33036_at	4	0	1	-6	5	-5	0	-7	-14	-20	3	-3	-12	-7	-15	-34	-29	14	-10	-13	2	-22	4	-5	-2	-4	7	-5	3	-3	-21	-17	-9	-5
33037_at	85	87	41	68	42	51	126	47	131	79	75	72	24	42	72	41	78	55	89	73	96	68	88	95	109	114	99	100	66	75	37	99	104	77
33038_at	-57	92	71	-20	-22	1	122	30	111	2	98	-27	-102	110	78	14	-24	16	0	-9	74	14	147	15	24	7	42	83	67	35	28	-31	48	83
33039_at	6	-1	-3	12	1	16	11	-1	3	7	3	0	1	4	2	1	18	1	9	7	11	-3	3	4	-5	2	16	5	-5	8	-2	8	5	1
33040_at	-32	-24	-70	-47	-16	-6	-42	-1	-92	-57	-52	-22	-2	-50	-25	-59	-78	-37	-49	-92	-83	-15	-38	-41	-49	-21	-53	-54	-51	-22	-27	-43	-32	-28
33041_at	-15	21	10	28	8	38	2	22	13	29	-3	26	30	3	-13	-23	32	-3	12	8	-7	-5	-14	56	8	55	20	66	32	73	58	34	25	23
33042_r_at	103	99	150	56	13	37	169	86	174	99	122	137	26	155	52	232	82	132	97	184	162	142	127	87	118	69	174	209	122	85	114	113	174	101
33043_at	-83	-100	-135	-88	-52	-82	-200	-160	-115	-88	-117	-99	-28	-182	-136	-174	-262	-119	-121	-135	-159	-118	-54	-68	-121	-106	-75	-138	-115	-88	-83	-123	-160	-56
33044_f_at	-5	14	9	21	9	-14	1	-29	13	1	-21	1	-9	-15	-12	-28	-11	-32	-50	28	-5	-36	30	14	15	-6	1	28	4	-14	-7	-41	15	18
33045_r_at	-202	-121	-203	-146	-110	-249	-404	-462	-225	-227	-272	-220	-247	-337	-203	-631	-403	-262	-364	-316	-252	-305	-226	-192	-163	-216	-98	-134	-97	-348	-310	-210	-551	-139
33046_f_at	-35	-26	-52	-13	-11	-16	-72	-85	-35	-40	-38	-72	-33	-91	-38	-55	-46	-48	-45	-67	-67	-68	-58	-22	-21	6	-59	-26	-23	-65	-40	-34	-42	-34
33047_at	52	50	50	39	29	30	91	41	43	34	39	41	23	89	46	72	45	30	77	65	31	49	50	60	62	17	42	45	27	45	48	36	89	46
33048_at	-71	-48	-118	-62	-52	-158	-201	-683	-152	-66	-132	-93	-118	-134	-164	-184	-103	-165	-189	-91	-525	-163	-127	-98	-122	85	-103	-58	-78	-231	-118	-56	-154	-63
33049_at	-1	6	9	8	-3	11	-5	13	5	16	1	28	5	9	8	26	5	21	-11	20	26	-1	20	2	18	17	2	10	-2	7	5	5	21	8
33050_at	-13	10	-19	-19	4	-14	-38	-50	-40	-13	-38	-14	-24	-56	37	34	-40	-47	-50	-20	-37	-76	28	-25	-51	-61	47	-10	63	-45	-47	-3	-51	12
33051_at	-1	0	-10	-13	-4	12	17	1	-26	16	14	6	0	-27	5	-11	-19	-5	-43	-38	-4	4	-14	-3	-8	-1	-10	3	-3	-7	2	5	-2	5
33052_at	-48	-40	-46	-29	-6	-63	-92	-90	-55	-61	-53	-59	-33	-103	-47	-45	-21	-64	-105	-40	-93	-40	-70	-64	-60	8	-46	-50	-26	-44	-42	-50	-92	-37
33053_at	-45	-11	-54	-21	-9	-25	-37	-23	-58	-41	-28	-36	-14	-62	-22	-29	-52	-67	-65	-50	-60	-29	-38	-47	-76	-3	-24	-35	-24	-27	-30	-31	-55	-26
33054_at	123	154	55	88	8	7	44	110	87	42	147	28	115	221	136	293	78	195	-90	133	146	81	150	102	71	69	169	41	110	193	139	70	176	149
33055_at	18	10	8	18	13	32	21	-12	21	27	37	28	22	34	22	27	42	0	13	23	14	-14	-6	17	-17	32	29	31	8	-3	31	18	-4	29
33056_at	-12	8	12	12	8	-28	7	-7	-8	-12	-18	20	-16	-48	2	-37	-58	-8	4	23	6	-2	-18	-19	32	-26	38	-22	19	-27	-20	1	-6	28
33057_g_at	56	52	67	46	17	15	45	28	63	57	76	60	11	109	50	80	45	38	63	79	77	20	68	48	54	65	40	64	33	58	90	22	60	59
33058_at	39	115	86	51	4	-12	-37	-29	63	54	-14	59	9	-14	-49	-43	38	-36	-88	63	19	8	29	-15	-10	12	48	143	10	-8	-21	61	14	128
33059_at	21	24	20	14	24	24	43	21	42	36	33	7	11	38	31	37	30	41	44	40	43	30	48	22	45	18	21	16	29	33	25	6	35	8
33060_g_at	155	142	120	145	49	108	166	142	83	134	144	113	61	181	113	114	8	203	160	74	139	204	125	146	114	36	125	13	114	132	133	23	125	27
33061_at	-25	-17	-65	-50	2	-23	-21	-36	-81	-57	2	-34	-23	-52	-73	-89	-44	-12	-105	-85	-40	-20	-37	-8	-90	-7	-95	-28	-59	-7	-52	-59	-34	-55
33062_at	-3	28	1	23	10	-5	-20	6	-2	-9	10	-20	14	5	14	-19	29	16	-23	-28	-32	-26	-39	9	1	56	22	35	20	4	6	14	-12	39
33063_at	43	29	28	15	16	0	44	16	6	18	31	14	1	46	25	45	-9	13	37	21	15	29	34	15	40	26	25	20	25	31	33	31	45	26
33064_at	-39	-16	22	-14	16	22	86	45	29	15	-11	79	-8	-41	-18	43	-28	-33	-17	15	-39	-33	-26	30	76	14	-9	-45	-12	13	5	2	134	-13
33065_at	-132	-88	-141	-41	-30	-98	-145	-122	-44	-42	-43	-63	-113	-95	-123	-232	-92	-169	-129	-110	-93	-99	-98	-72	-108	-74	-143	-89	-97	-51	-47	-9	-105	-87
33066_at	45	25	50	23	56	60	123	85	63	33	90	40	26	143	54	66	65	120	121	35	57	71	124	88	85	59	57	44	26	88	120	77	73	32
33067_at	-52	-54	-63	19	3	-66	-63	-82	-73	-39	-71	-32	-63	-111	-40	-83	5	-54	-57	-26	-74	-29	-69	-51	-66	2	-29	-40	-56	-85	-38	28	-104	-36
33068_f_at	253	184	120	97	78	181	296	240	155	173	221	119	56	171	263	140	124	118	154	187	276	155	156	157	221	41	123	95	82	166	133	151	222	152
33069_f_at	158	167	135	90	35	129	283	193	113	68	88	119	41	201	72	167	141	185	172	116	90	194	160	87	140	103	126	188	129	163	152	181	267	86
33070_at	-183	-128	-183	-132	-43	-103	95	-93	-162	-133	-110	-98	-120	-130	-53	72	-199	-76	-212	22	-227	-89	-134	-41	-169	-166	-140	-146	-53	-60	-81	-213	-26	-108
33071_at	55	154	73	53	46	119	129	104	88	50	91	89	56	96	81	210	142	176	166	164	94	95	104	128	80	66	91	52	91	136	89	40	158	57
33072_at	19	46	20	-27	1	23	48	52	-11	-29	15	-14	-12	89	16	69	26	41	92	-14	-43	55	-28	-23	18	46	-22	2	0	23	40	-6	66	-13
33073_at	17	-8	-15	-13	3	-27	-3	-4	-34	-9	-17	-19	-5	-7	-19	-31	-7	-25	-73	-7	-12	-32	-32	-16	-61	11	-1	-13	-2	11	-3	-1	12	-1
33074_g_at	1	9	15	5	4	4	3	-10	-18	-6	-8	-13	2	8	0	-26	-60	16	-48	-19	-26	-16	-29	-2	-53	-1	-13	20	9	27	29	-23	-12	23
33075_at	10	8	-4	-1	-2	1	-16	0	-23	15	-16	13	13	-11	7	-17	-8	-12	4	-6	-7	-22	-17	-4	-8	1	-6	3	13	-18	23	7	3	16
33076_at	2	-6	2	-5	4	20	54	-17	-11	-14	4	12	-9	24	-10	-24	12	-23	3	-10	-29	13	-28	-23	6	-13	2	-3	20	14	28	26	18	-13
33077_at	23	17	-11	2	26	29	53	63	-8	-29	-12	-4	7	17	30	-31	-14	-16	-7	-31	-15	31	-19	5	11	24	3	35	10	66	80	27	32	3
33078_at	-325	-169	-318	-265	-96	-190	-467	-275	-196	-189	-212	-252	-148	-302	-253	-539	-286	-261	-293	-382	-365	-258	-286	-254	-333	-50	-350	-314	-138	-222	-224	-347	-406	-241
33079_at	-23	-18	-11	-6	29	73	30	54	-19	-3	28	43	52	26	19	47	33	21	63	37	-14	11	49	39	11	14	40	-9	-31	57	-28	12	46	28
33080_s_at	440	505	522	347	145	462	895	577	642	335	377	423	28	700	414	932	369	556	596	475	189	361	575	334	611	642	443	374	279	376	356	213	761	437
33081_at	60	63	25	3	16	19	79	73	47	-19	10	-21	31	-8	62	-61	7	46	93	-83	-20	27	22	35	73	77	30	41	74	94	45	56	73	40
33082_at	325	290	259	227	115	199	402	351	254	139	258	182	153	376	237	185	170	248	331	171	259	299	275	193	300	149	294	334	265	303	370	152	456	252
33083_at	29	51	44	21	21	24	-22	-10	28	-13	2	17	13	8	55	36	18	51	50	45	35	19	25	20	18	25	48	41	43	11	1	44	11	40
33084_at	58	58	50	8	38	54	28	-87	0	24	15	37	-27	76	24	58	22	73	20	14	-17	35	35	50	36	39	-3	-10	62	34	15	35	24	51
33085_at	-41	-36	-41	-42	7	-76	-127	-95	-11	-82	-124	-117	-59	-140	-96	-132	-65	-65	-131	-110	-83	48	-169	-76	-107	-10	-27	-29	-49	-6	-142	12	-96	-51
33086_at	74	94	148	79	79	100	171	161	111	50	89	53	71	172	91	19	163	40	41	46	77	30	197	85	107	147	107	105	68	149	78	145	66	-2
33087_s_at	-111	-72	-33	2	-37	-94	-87	-39	-77	-70	-83	-46	-100	-52	-116	-41	-107	-75	-162	-113	-104	-34	-98	-87	6	-42	-9	25	-4	-82	-14	-120	-84	3
33088_at	-62	-59	-57	-56	-29	-39	-85	-56	-66	-48	-66	-49	-34	-92	-74	-99	-48	-87	-139	-107	-103	-64	-89	-59	-89	-28	-57	-51	-47	-48	-53	-53	-50	-39
33089_s_at	64	47	102	83	38	66	93	49	77	42	38	57	64	86	97	75	40	219	242	9	121	71	87	64	80	108	85	140	47	74	67	43	40	74
33090_at	297	301	143	207	231	217	68	588	286	255	162	143	98	452	351	688	483	411	438	418	318	218	102	204	404	135	389	249	197	94	215	455	581	248
33091_at	145	118	129	156	84	163	193	162	179	137	101	146	137	173	144	163	171	181	168	169	200	139	136	71	109	188	238	182	99	185	160	249	181	132
33092_at	42	41	26	26	25	53	74	79	38	38	24	16	-3	37	28	62	11	61	20	55	54	46	64	28	30	17	53	27	15	27	39	40	44	37
33093_at	-78	-80	-77	-62	-10	-44	-77	-140	-43	-11	-67	-22	-14	-124	-69	-87	-148	-109	-89	-49	-109	-93	-39	-54	-39	-19	-79	-45	-16	-54	-58	-93	-86	-71
33094_s_at	101	121	93	70	67	85	152	108	91	52	81	68	65	123	72	98	85	111	95	96	132	123	120	88	90	98	106	86	44	100	97	109	128	109
33095_i_at	-82	-69	-113	-78	-87	-55	-122	-109	-53	-118	-119	-118	-1	-121	-95	-120	-106	-94	-42	-153	-158	-75	-114	-94	-126	-90	-27	0	-17	-101	-115	-137	-121	-14
33096_r_at	-178	-84	-176	-102	-63	-274	-330	-308	-237	-182	-175	-189	-158	-224	-309	-382	-291	-182	-219	-287	-303	-266	-209	-159	-314	-108	-150	-146	-117	-293	-289	-100	-257	-69
33097_at	-186	-149	-188	-43	-31	-105	-190	-84	-59	-50	-103	-36	-93	-148	-110	-165	-188	-186	-74	-53	-117	-164	-164	-114	-67	-138	18	-159	-149	-159	-126	-128	-163	-144
33098_at	14	13	17	-8	13	22	9	53	49	7	38	21	18	18	48	11	40	40	37	32	46	40	44	5	26	-4	-1	20	18	1	18	19	5	13
33099_at	5	-2	18	72	4	-79	-35	-25	-39	-74	17	-48	-24	-47	-32	-45	-12	-33	-33	-68	-29	-49	-51	-15	-28	5	21	11	29	-5	0	57	-19	36
33100_at	-15	-21	0	6	-2	1	-27	-31	-21	-22	-34	-3	-22	-27	-21	-43	-55	-29	-19	-31	22	-20	-11	-24	-24	-5	4	34	0	26	25	8	19	-5
33578_at	-40	-26	-49	-35	15	-80	-83	-125	-65	-36	-69	-48	-17	-59	-79	-135	-52	-65	-86	-135	-148	-43	-52	-37	-81	-26	5	-34	-16	-70	-63	-22	-54	-18
33579_i_at	-64	-23	-37	-19	-23	-30	-15	-81	-13	-43	-11	-69	-60	-22	-116	-47	-24	-6	-66	-100	-97	-38	-46	61	-43	-32	-73	-43	-36	-50	-29	-53	-73	-43
33580_r_at	226	292	232	128	218	131	304	144	163	57	53	27	-73	98	62	123	200	71	77	134	108	116	122	123	103	48	452	-138	297	122	93	442	178	353
33581_at	50	77	72	99	64	71	47	35	116	96	37	53	54	79	46	100	21	67	78	103	102	66	65	75	14	147	125	187	114	63	72	110	68	135
33582_s_at	-35	0	13	-7	20	32	-41	2	-3	21	11	15	46	0	27	23	0	18	-64	53	-22	-1	6	-15	3	24	-1	25	-25	-8	19	20	20	34
33583_r_at	64	61	74	30	22	-42	41	-45	11	-10	11	4	-39	99	-19	9	48	-3	27	-3	43	0	88	17	37	125	-6	-15	-11	6	-3	30	-22	54
33584_at	20	23	27	38	12	15	40	9	29	17	28	17	10	28	29	36	41	22	0	-1	38	12	25	15	51	24	46	26	34	-2	27	31	45	38
33585_at	18	21	27	22	2	2	10	17	22	13	22	22	4	26	26	49	5	27	6	34	37	8	12	11	25	25	32	16	10	2	29	16	24	27
33586_at	71	73	85	47	61	87	102	86	60	45	80	83	57	118	106	145	139	103	76	77	65	113	77	51	94	73	83	59	56	68	95	93	108	80
33587_f_at	-46	-9	2	1	38	-37	102	66	65	45	61	13	74	74	-11	-17	-13	18	-56	55	56	6	38	6	64	-131	31	85	24	78	60	29	79	31
33588_at	3	6	2	15	-15	10	-9	1	-35	-12	-1	-10	0	-10	-3	-22	-33	-40	-65	-36	-4	-9	-25	-9	0	26	4	-14	2	21	-12	-5	9	-4
33589_at	123	71	61	16	-20	-154	-233	-102	-139	-133	-34	-75	16	132	57	136	-128	45	35	-25	0	110	-34	59	-185	-477	-27	61	93	-111	-14	200	-155	16
33590_at	-4	-1	-3	0	-1	-15	-13	5	-13	-3	-2	-3	-5	4	2	-6	0	-5	-11	-5	2	6	12	2	15	0	0	-4	-8	-4	-14	-5	5	-7
33591_at	-92	-65	-85	-82	-9	-73	-121	-77	-171	-97	-106	-97	-46	-131	-115	-116	-31	-149	-178	-108	-175	-94	-144	-105	-100	-83	-51	-89	-45	-72	-90	-38	-105	-67
33592_at	-16	-17	-28	-42	-11	-21	-52	2	-42	-41	1	-34	-31	-13	-47	-49	-86	-21	-49	-34	-4	-40	-1	-26	-80	-15	-36	-25	-13	-20	2	-35	-52	1
33593_at	90	114	121	59	24	52	102	30	135	95	117	115	73	153	125	183	85	154	189	193	182	123	76	95	181	131	126	152	90	91	92	56	138	106
33594_at	384	349	368	302	162	205	396	258	404	313	324	226	199	412	275	461	365	400	264	441	441	216	380	229	391	329	389	404	388	333	313	328	346	356
33595_r_at	-4	-13	-4	-4	-11	12	24	-6	-63	54	-67	18	1	-34	-27	48	16	-22	60	40	-109	-27	-58	2	-83	-91	-6	-21	-42	-2	26	3	32	0
33596_at	-6	9	0	-2	61	53	12	-6	103	55	30	56	211	14	18	25	39	36	-1	84	95	8	-11	29	23	36	57	78	-25	128	142	53	114	-3
33597_at	63	46	51	75	31	57	81	47	52	44	63	67	49	71	72	68	92	46	75	57	80	38	42	60	45	95	64	62	53	52	73	99	50	72
33598_r_at	8	7	10	9	-5	0	23	23	19	18	-2	16	0	29	10	-3	-2	22	25	14	0	-7	8	2	10	11	18	19	22	33	17	6	15	12
33599_at	-55	-19	-42	-5	8	4	-18	-63	2	-51	-22	-19	-17	-15	52	-65	-40	-27	-61	-28	-98	-26	-59	-24	-49	-18	-56	-58	-24	-30	13	-8	10	-12
33600_at	-123	-29	-105	-67	-31	-94	-88	-105	-122	-30	-84	-107	-65	-68	-62	-122	-113	-58	-137	-153	-165	-73	-144	-34	-58	-20	-10	-17	-47	-77	-125	-100	-71	-19
33601_at	69	88	99	63	40	58	115	71	94	61	80	72	78	112	68	129	110	22	122	116	83	64	102	78	49	119	57	99	76	84	115	138	30	74
33602_at	223	136	163	161	44	115	182	157	121	100	146	97	93	186	207	224	112	91	224	132	252	228	117	203	137	66	242	265	162	242	103	125	299	140
33603_at	-132	-54	-74	-32	-29	-100	-115	-121	-43	-84	-60	-36	-53	-125	-35	-43	-77	-106	-38	-104	-117	-37	-67	-88	-37	-44	-99	-103	-40	-14	-40	-36	-27	-92
33604_at	14	3	11	-16	-5	-4	0	-2	-2	9	-1	-14	-15	-3	-7	9	-49	4	-18	15	26	-8	15	10	-7	10	17	7	6	2	3	-3	-3	20
33605_at	-87	-51	20	-49	-27	-70	-110	-62	-87	-47	-74	-49	-9	-75	-41	-100	-93	-84	-26	-82	-111	-61	-55	-53	-84	-52	-60	-69	-51	-57	-62	-14	-93	-71
33606_g_at	-7	-35	574	7	-16	-27	-79	-24	-63	4	-28	-25	48	-51	41	-19	-51	-10	-49	-16	-48	-35	-74	-30	-34	9	-50	-45	-22	-41	-36	-15	-70	16
33607_at	54	94	82	74	24	11	126	63	41	51	126	53	64	43	72	49	58	41	126	88	102	26	13	40	59	57	141	158	81	65	49	106	60	101
33608_at	19	19	21	72	-13	-19	-77	2	43	12	6	30	16	-15	55	-24	3	3	12	68	-13	6	-3	-12	8	26	-8	-47	27	-22	6	-20	-13	29
33609_at	28	45	74	62	9	80	134	81	27	64	41	72	95	91	21	-3	8	29	24	56	102	-32	128	49	61	70	66	33	58	69	29	93	88	52
33610_at	264	261	73	131	95	168	180	140	132	142	184	159	123	144	729	9	117	35	-6	230	209	30	436	616	703	21	83	29	4	8	35	57	-3	31
33611_g_at	546	380	254	284	225	411	357	398	295	298	355	384	287	269	1336	36	329	169	99	636	541	157	904	1186	1413	111	115	72	2	39	121	99	54	105
33612_at	12	9	2	-2	1	6	22	3	14	-5	7	4	-6	1	-2	7	1	6	-9	11	9	8	9	3	6	-3	19	11	15	7	3	-4	26	-5
33613_at	130	121	169	89	52	83	178	92	149	124	142	169	58	146	136	196	81	78	163	272	146	82	117	127	143	84	130	84	75	142	100	123	239	115
33614_at	6566	5175	5675	6741	5514	10424	8337	7411	7398	7081	7614	8660	8207	7798	10883	11243	11818	9772	16150	11296	10461	5888	5892	7330	7668	4559	5672	5128	4380	7622	6529	5627	7040	5235
33615_at	-58	-28	-59	-23	-4	-45	-127	-72	-71	-46	-45	-48	-18	-31	-25	-72	-58	-61	-94	-67	-81	-66	-20	-39	-89	-24	-43	17	-47	-58	-34	-53	-76	-36
33616_at	-17	-2	5	78	1	32	-6	33	79	77	88	86	6	-15	6	99	-41	96	72	76	-46	-7	-42	66	85	11	74	-19	5	44	-10	25	6	24
33617_s_at	-134	-32	-67	-35	-9	-79	-131	-215	3	-63	-82	-43	-103	-133	-74	-33	-106	-95	-150	-58	-18	-77	-110	-85	-147	-143	2	37	53	-92	-45	-4	-103	50
33618_at	96	110	70	95	44	60	107	69	-5	6	31	40	39	78	14	43	114	54	48	38	74	49	83	35	5	87	102	96	84	-2	0	115	-4	102
33619_at	5042	4667	3889	5248	4387	6151	5408	5312	4731	4291	4768	5171	6306	5332	6153	5002	4914	5565	6761	5594	6581	4875	3860	4486	3961	4499	4917	4623	4240	5564	4566	4961	4803	3879
33620_at	-30	-10	-104	52	-12	-4	-25	22	-7	-1	-42	3	-19	3	-99	-12	-68	-16	-67	35	-103	102	-14	-14	80	112	39	-10	-66	-32	-35	93	-11	-68
33621_at	-17	55	21	35	18	-16	-12	-8	-48	-34	-9	22	-13	-21	26	19	8	28	1	-16	26	-25	21	1	-2	60	30	37	23	-23	-2	18	-24	32
33622_at	-108	-71	-17	6	18	-5	46	-114	50	-10	-126	-125	-88	-43	-90	-12	-205	-8	113	-28	-132	-152	12	-99	-34	-47	-7	-15	-36	10	-101	-79	37	-62
33623_g_at	-13	-24	-42	-11	-7	-68	-67	-43	-71	0	-74	-75	-33	-75	-19	-58	-76	-89	-76	-96	-25	-26	-53	-61	-68	-10	-6	5	-47	-59	-33	3	-24	9
33624_at	-48	-74	-101	-70	-38	-71	-164	-81	-154	-50	-105	-91	-59	-131	-107	-125	-140	-113	-138	-134	-146	-55	-107	-76	-197	-71	-70	-70	-56	-103	-96	-70	-142	-76
33625_g_at	-37	-31	5	-8	-3	2	-63	-8	-1	-35	-33	-1	-25	12	-27	-29	-20	-7	-33	-42	5	-25	-16	-31	-5	12	13	50	7	-20	-30	74	-25	-10
33626_at	94	-27	-34	-41	-5	-51	-74	-44	-104	-70	-73	-71	-25	-72	-64	-83	-52	-60	-105	-91	-70	-37	-96	-51	-77	6	-19	-40	163	-49	-53	0	-37	-56
33627_at	-18	17	-4	19	3	86	98	23	18	1	39	55	13	79	49	-4	70	-62	-5	12	-42	-39	119	-2	26	69	-6	22	-18	89	54	51	49	39
33628_g_at	-49	-68	-63	-64	-5	-115	-104	-76	-88	-67	-128	-60	-68	-148	-56	-48	-67	-143	-122	-70	-128	-172	-97	-61	-108	-52	-15	-27	-7	-152	-92	-78	-98	-14
33629_at	-26	-84	-133	20	27	-22	-27	-71	-14	4	55	7	9	-163	-14	37	-137	-111	-32	-89	-28	-82	6	-34	-28	-162	-13	-53	-88	-72	-24	-20	-79	31
33630_s_at	36	-32	76	-6	46	-10	-147	81	-175	-172	-76	-11	92	-144	21	-54	109	-104	-210	-258	-146	114	-26	-117	-124	170	-86	-119	-49	-95	-103	-44	-67	-51
33631_at	146	198	117	193	169	93	85	190	160	190	156	218	200	150	115	148	102	228	282	206	202	102	139	210	259	101	69	106	108	121	118	90	64	113
33632_g_at	430	431	283	335	258	226	312	285	347	418	519	501	395	367	354	444	266	512	564	436	421	247	503	498	548	218	280	260	202	399	257	194	244	295
33633_at	62	73	0	-26	48	-77	18	84	-49	-13	88	-60	121	3	13	21	164	212	-170	-99	-35	37	-12	17	6	145	-10	-5	-58	43	55	127	-4	66
33634_at	84	64	23	103	98	88	135	106	142	115	53	84	116	139	64	38	120	28	94	140	104	67	121	119	101	56	48	74	17	86	118	131	49	90
33635_at	17	22	11	25	18	14	23	15	25	24	48	37	27	9	6	-14	6	24	35	52	24	16	23	21	21	38	32	33	4	53	12	31	23	14
33636_at	89	88	84	72	43	61	117	46	82	44	84	55	45	126	58	94	79	81	108	89	76	778	143	76	86	111	94	90	70	59	49	86	39	78
33637_g_at	169	146	103	80	79	74	180	108	103	67	79	111	61	123	89	124	216	187	127	207	75	1003	955	162	109	127	193	129	157	219	154	102	178	90
33638_at	52	62	27	44	-20	-74	-18	-19	-56	-56	-40	-29	-14	-22	-10	62	-96	-64	-115	10	-42	-43	-10	1	19	20	-102	-128	-84	-28	-24	-108	25	59
33639_g_at	48	-33	-32	43	43	68	96	68	62	49	92	54	81	67	52	3	133	57	70	52	71	35	63	48	78	58	-37	49	40	74	59	88	57	-42
33640_at	399	415	386	295	209	331	521	531	571	295	387	307	309	505	384	505	401	479	494	424	536	467	491	357	382	567	425	488	396	453	380	368	505	372
33641_g_at	-7	-11	-18	-25	0	9	-39	-9	-28	-15	-4	-9	4	-54	-23	-37	-52	-2	5	-37	-27	2	-21	-9	-9	-9	36	-5	-2	-17	-27	19	-26	11
33642_s_at	-23	44	105	-120	-66	58	-76	53	-5	-15	-37	19	-35	8	11	-38	-64	24	-40	43	-21	-76	29	31	-40	-65	0	-81	-5	-4	12	-170	87	22
33643_at	33	38	25	46	6	37	44	5	26	37	18	27	12	61	5	33	-8	19	-26	47	49	18	45	53	23	27	43	55	40	59	34	-2	25	11
33644_at	0	-53	33	-51	-22	2	5	-2	-61	-43	-81	-50	-58	64	-52	32	7	-5	67	10	40	8	-64	-50	-66	40	15	-9	22	7	-3	1	35	3
33645_at	4	33	-5	-27	5	-16	-14	-2	-4	-14	-4	-13	14	11	1	29	2	-10	-28	-12	80	28	-18	17	75	46	-3	16	25	3	-49	4	-7	14
33646_g_at	133	85	67	103	81	177	290	177	237	176	186	112	143	172	130	138	140	197	280	170	157	162	198	115	205	63	85	128	75	211	193	154	156	178
33647_s_at	560	1155	1200	958	682	1222	1271	1883	1753	1749	2301	1413	923	998	914	2596	1343	3976	2861	1479	1293	2051	1824	1263	993	1190	768	1462	342	1179	1035	1103	967	588
33648_at	-26	-15	15	-7	10	-17	48	-4	46	-27	46	-61	-1	14	-82	89	12	22	-32	27	15	34	13	-75	-29	49	-43	33	-5	26	7	-16	7	47
33649_at	-12	10	10	1	-5	8	16	5	13	16	12	10	12	26	2	-11	-4	16	1	21	9	10	2	0	18	5	7	6	10	6	2	-8	7	1
33650_at	123	108	138	97	107	107	94	143	146	121	116	141	120	180	128	202	130	141	182	208	148	110	113	139	145	99	147	88	110	86	121	116	138	160
33651_at	135	76	-87	33	7	32	48	93	157	31	136	51	0	67	106	-36	118	211	91	28	181	116	36	76	143	107	231	274	-11	35	132	115	8	38
33652_at	52	53	43	29	23	39	91	25	60	32	50	43	4	68	58	53	83	24	38	23	69	49	59	42	63	65	43	46	34	79	58	46	61	43
33653_at	2	-6	-15	-9	5	2	-11	7	0	1	-15	-15	-5	4	-13	-17	-27	-5	-17	-5	3	1	-10	-7	-6	-2	-19	8	2	-12	-16	6	-24	-2
33654_at	36	45	44	35	4	51	37	90	22	19	26	-3	33	78	69	46	40	37	65	5	38	60	92	30	104	29	20	47	27	59	55	-16	60	24
33655_f_at	-6	2	11	-21	-7	23	17	4	-16	-5	-25	-11	-1	-10	-15	11	49	40	6	-12	11	46	-8	5	-29	-9	16	16	30	7	27	-1	13	28
33656_at	6051	6041	7115	6766	5654	7661	7899	7575	6302	6895	6629	7153	7448	8691	9156	9217	7913	9063	9705	8113	8700	6997	5391	6889	6761	4724	5912	5769	5414	7026	6015	5824	6341	5267
33657_at	5592	5407	6839	6235	5433	6310	6006	6541	5195	5378	6452	6514	7282	6954	8238	8120	7215	9377	9412	7014	8558	4432	4989	5664	5416	5254	6537	5296	6000	6581	6238	5954	6317	6432
33658_at	77	75	107	55	69	102	72	84	80	78	107	128	66	90	119	45	47	98	131	68	115	80	67	117	65	92	83	49	35	94	99	45	94	58
33659_at	5694	4860	5320	5201	4844	5912	4799	6052	6076	5631	5953	5865	5373	5853	5418	6404	5604	6494	7482	6233	5247	9176	5501	5463	4562	3780	4961	4496	4865	5339	5197	3909	5381	3785
33660_at	4886	5604	6815	5052	5063	6349	5658	4572	4468	4567	6174	6024	6713	6404	5527	7026	6438	7380	8609	6817	7572	5145	3990	4985	3876	4972	4799	4346	4997	6022	5618	5864	5480	5771
33661_at	84	215	95	64	124	280	97	63	63	55	103	91	70	65	139	95	122	51	79	110	134	77	74	85	54	86	127	53	53	79	92	117	71	62
33662_at	65	31	-26	-30	-14	114	178	169	100	32	100	104	15	169	103	22	-44	40	179	42	100	-14	65	88	113	65	9	16	5	29	24	-25	32	10
33663_at	-49	-33	-23	-32	-8	-45	-59	-21	-71	-61	-70	-51	-15	-45	-59	-95	-40	-35	-62	-72	-72	-36	-69	-47	-66	-34	-26	-41	-24	-64	-66	-28	-81	-38
33664_g_at	-2	-2	-6	-4	-3	11	-4	3	-7	1	-12	-4	-4	-8	0	9	1	-8	15	0	-7	-3	2	-15	-2	-8	4	-4	-3	-5	-3	-19	-14	4
33665_s_at	37	52	41	27	24	-12	47	2	43	15	33	10	19	22	38	27	17	26	75	29	41	-8	35	30	43	134	69	28	29	13	32	60	33	62
33666_at	1146	1003	916	971	979	1057	958	907	997	1107	1116	1120	1069	978	1265	998	1107	1016	1133	1068	1240	1114	1001	1198	1218	920	789	861	840	890	837	1034	859	932
33667_at	5962	5279	6275	5685	4784	7008	6033	5817	6509	6028	6184	6325	6482	7038	6828	5366	7579	7109	6112	6629	6192	7753	6331	5256	5206	3744	4409	4138	4013	5231	5044	4280	5609	4144
33668_at	6268	5440	6272	7069	4894	8409	7173	6116	6651	6217	7116	7260	8185	6152	6523	10534	8607	7902	14278	8636	9882	5748	5662	6187	6216	5007	5500	4916	4062	6735	4794	4935	5200	5103
33669_at	6	4	-11	7	-1	-2	-16	4	-9	-1	-11	6	2	10	14	5	35	0	16	10	1	20	3	-7	17	29	-3	2	8	-6	-9	9	-7	16
33670_at	154	-5	42	-76	-7	136	46	122	54	11	-49	-100	-52	189	40	33	38	93	164	-9	1	113	95	47	92	-47	82	102	71	42	-14	124	185	96
33671_f_at	161	58	58	28	19	21	74	66	30	18	44	33	15	80	45	76	9	35	72	22	55	84	52	16	48	57	52	69	45	37	31	34	55	44
33672_f_at	16	46	-9	-12	11	13	-14	24	18	20	14	-16	19	31	-13	10	-1	32	-13	42	61	12	4	19	-14	-20	29	-8	-2	22	-22	-47	2	-6
33673_r_at	-4	1	5	-9	3	-19	-21	-30	-11	0	-6	-11	-6	-14	2	3	-9	18	-13	-22	12	4	-1	-5	-1	-1	-5	-2	-2	-33	17	-25	-11	11
33674_at	6525	7807	9772	9769	7671	9536	7573	6866	7036	7920	8730	9642	10630	8554	12276	11895	10164	11160	14818	10002	13039	7884	6538	7781	8290	5870	7227	6854	5105	7389	6508	6800	6021	7363
33675_at	16	13	20	27	10	47	8	9	21	16	7	-2	12	33	17	4	60	14	46	15	14	4	3	9	44	53	27	47	32	27	15	69	10	28
33676_at	7143	7210	8406	8196	7057	10427	9301	6492	8126	7974	9796	9933	10692	9433	12558	9823	10939	11866	14089	10828	12206	8007	7490	7382	7671	6564	6807	6360	6790	8037	7921	7803	7401	7070
33677_at	5757	5549	7360	6700	5260	9302	5715	5293	4903	5503	4412	6904	7834	8043	8242	7969	8536	8769	9751	6310	8664	8278	3908	5802	6763	4794	5355	5824	5745	5807	6423	6276	5868	5646
33678_i_at	3644	2424	2733	2973	2659	2218	1955	2664	2269	2137	2862	1612	3304	1777	2196	1537	2703	1997	2883	2223	1998	3175	2307	3033	1279	1841	2170	1673	1862	2186	1275	1594	1617	1547
33679_f_at	2932	1892	1652	2153	1864	1696	1934	2379	1892	1697	2458	1299	2340	1548	1770	1468	2000	1555	2286	1918	1660	2303	1913	2818	1341	1345	1531	1383	1065	1895	1349	973	1466	1269
33680_f_at	134	19	22	12	3	39	46	59	18	29	42	-17	3	17	13	16	9	-4	17	3	38	71	11	15	26	14	27	30	30	16	13	25	51	1
33681_at	28	22	12	15	12	14	30	18	7	12	20	11	10	17	14	35	12	22	32	4	30	11	12	8	10	39	35	24	18	2	10	21	16	18
33682_at	47	44	46	38	33	37	72	44	54	38	58	42	28	73	44	54	54	45	64	48	64	58	52	42	74	50	35	37	39	52	52	39	51	49
33683_at	567	594	455	521	558	589	491	542	347	372	412	503	611	487	538	421	551	387	478	483	621	514	398	591	467	601	583	464	453	604	499	568	533	588
33684_at	31	59	91	23	43	-8	36	-51	1	14	-15	16	13	-15	21	-39	41	38	-50	-61	63	57	42	13	11	87	68	149	213	92	34	170	25	36
33685_at	57	64	81	59	74	135	243	205	221	138	75	88	97	110	126	33	130	127	311	187	112	160	156	114	159	176	74	168	140	87	85	128	83	84
33686_at	109	132	117	85	69	126	93	117	65	62	119	94	86	184	65	7	91	87	79	60	138	127	136	69	142	46	112	87	72	150	126	93	47	84
33687_at	11	12	13	11	5	13	29	15	0	8	4	-3	1	-8	1	4	27	24	15	4	13	19	37	11	24	23	10	8	7	19	2	29	10	3
33688_at	22	37	22	10	-2	-8	-31	50	8	31	-26	8	-25	-8	-20	-16	-2	-10	29	-18	21	7	-3	16	7	36	4	44	32	-2	-7	39	-20	31
33689_s_at	884	322	360	765	600	1146	415	614	536	516	592	703	477	538	539	544	531	508	611	557	545	932	593	871	391	340	406	215	254	489	564	378	373	243
33690_at	37	187	109	58	218	149	60	-37	47	44	13	66	-24	62	61	166	98	31	49	-11	10	82	28	63	9	94	277	80	457	29	65	156	108	190
33691_at	-53	-49	-24	-23	-8	-52	-92	-45	-86	-58	-43	-40	-43	-92	-40	-42	-29	-61	-33	-75	-60	-54	-100	-39	-27	-31	-16	-29	-25	-42	-50	-35	-58	-42
33692_at	-97	-114	-96	-85	-50	-175	-312	-289	-200	-87	-241	-140	-171	-254	-100	-79	-137	-102	-218	-230	-178	-226	-246	-169	-197	-71	-191	-134	-91	-229	-216	-137	-241	-75
33693_at	-7	3	-5	18	-7	15	-10	-31	-25	2	0	2	0	3	-7	6	27	-13	-5	-6	-16	7	-17	-2	0	9	-1	-4	-2	2	-1	-10	-21	7
33694_at	92	118	47	131	101	103	356	138	356	278	105	180	231	226	160	173	170	121	110	139	102	46	123	79	96	367	220	530	125	435	578	633	708	143
33695_at	51	67	26	46	29	40	110	81	41	29	-26	36	32	29	35	-9	37	33	58	63	113	21	48	25	35	91	61	55	58	53	38	98	72	29
33696_at	-3	-39	-5	-15	18	-46	23	10	-25	40	-2	23	-31	58	44	-34	-60	-8	-18	41	15	26	13	18	-14	-20	42	45	27	36	-20	11	-97	19
33697_at	142	173	157	107	45	48	125	51	139	80	107	126	70	157	113	178	102	135	138	137	201	109	128	118	143	130	158	202	158	118	116	191	127	153
34057_at	-15	-14	-3	-17	11	23	-14	2	-57	-18	-60	-14	2	-38	-17	-38	16	-18	-19	-97	-27	21	-49	-18	-17	-14	-21	-15	-4	6	-1	27	1	-6
34058_at	38	30	9	21	15	43	35	33	29	34	37	22	37	24	49	40	31	44	52	28	53	15	47	29	43	37	28	32	6	16	53	46	13	21
34059_at	39	26	52	34	36	38	46	30	58	37	81	49	36	89	117	70	96	55	111	60	175	49	8	37	44	67	46	32	30	29	45	46	37	36
34060_g_at	234	259	205	164	89	151	233	224	163	121	198	133	106	360	262	121	186	259	404	184	405	232	229	161	160	177	246	298	146	257	204	202	211	182
34061_at	-86	-88	-49	-97	-62	-88	-165	-151	-127	-86	-49	-48	-74	-68	-52	-130	-49	-148	-172	-142	-114	-154	-143	-94	-157	-88	-97	-121	-83	-127	-115	-134	-133	-93
34062_at	55	-4	16	-12	4	17	29	25	10	10	40	27	39	44	41	58	12	-23	-64	31	43	-3	51	23	20	26	35	39	-4	19	2	42	-14	44
34063_at	29	56	-7	19	38	64	78	82	84	18	73	45	36	92	69	25	51	29	115	16	12	101	65	45	34	-27	30	63	30	53	64	70	71	57
34064_s_at	-379	-173	-305	-23	3	-300	-360	-237	-64	-79	-185	-13	-89	-406	-58	-619	-599	-192	-167	-190	-512	-383	-557	-248	-317	-274	-17	-226	-243	-470	-322	-255	-357	-203
34065_at	-52	-38	-80	-53	-28	-42	-92	-75	-62	-47	-77	-49	-32	-84	-63	-72	-104	-95	-38	-26	-94	-51	-87	-55	-51	-52	-99	-79	-51	-106	-84	-65	-69	-17
34066_at	471	261	427	286	120	282	675	293	366	292	509	322	244	403	300	513	443	319	452	292	479	484	656	292	428	625	444	500	306	344	671	381	511	414
34067_at	167	199	73	28	70	104	194	156	105	-24	252	121	75	322	141	35	87	128	102	130	159	108	69	29	-37	178	131	163	53	267	129	293	153	163
34068_f_at	73	53	33	34	34	50	24	49	48	40	63	36	36	39	49	84	57	56	65	38	33	70	18	27	24	7	41	26	32	39	51	30	56	63
34069_s_at	148	162	102	174	105	110	165	123	175	161	182	116	148	104	102	74	133	109	127	73	185	113	158	156	185	214	269	225	142	129	69	249	121	189
34070_s_at	-82	-7	6	-6	-29	-44	-28	-120	-22	-58	-55	-20	-12	-39	-39	-57	27	-49	-12	-106	-47	-36	-89	-68	24	-27	-65	-39	-50	-61	-10	-5	-60	-33
34071_at	29	-13	65	-3	-2	65	3	47	39	39	-9	14	16	79	49	116	77	48	120	21	13	107	117	32	145	55	47	48	17	-3	53	3	93	47
34072_s_at	-24	-27	-53	-15	17	2	-10	-16	-87	8	-27	-23	-3	-55	-63	-62	-13	-32	-99	-19	-48	-27	-41	-32	-28	-28	-34	-37	-5	-32	-3	11	-23	-11
34073_s_at	5	-5	-23	4	-15	-24	16	-18	-31	16	15	-30	18	6	-24	-74	16	-39	-57	-27	-35	-32	-1	-40	-12	-26	-8	-30	1	-50	9	-54	-39	-16
34074_s_at	43	121	112	78	56	63	130	92	100	75	79	81	29	176	86	112	58	59	92	114	49	101	104	65	95	40	130	131	92	124	77	97	107	83
34075_at	53	36	63	84	29	57	24	2	73	38	61	38	27	26	87	-72	122	63	103	44	93	40	34	73	67	90	107	70	61	35	16	97	29	81
34076_at	-57	-50	-64	-63	-27	-96	-137	-80	-87	-58	-69	-47	-53	-105	-84	-155	-113	-133	-104	-159	-167	-83	-80	-52	-80	-67	-44	-52	-84	-83	-86	-104	-98	-69
34077_at	-18	-37	-80	-34	72	73	14	105	29	28	-13	-53	-12	-80	-23	-91	-56	3	-80	2	-122	-1	-21	76	-51	394	-88	-57	-53	-37	7	62	83	-8
34078_s_at	90	103	92	86	53	24	-50	7	-9	69	77	68	35	62	50	-43	-26	32	159	-9	68	33	40	-16	14	96	94	100	8	3	15	94	-24	-36
34079_at	156	29	117	81	54	34	71	57	79	44	17	83	64	-10	45	159	166	27	55	36	27	46	81	46	-40	90	86	148	110	53	27	107	76	99
34080_at	-218	-197	-238	-148	-114	-211	-408	-308	-281	-205	-207	-252	-176	-315	-229	-245	-355	-251	-373	-264	-250	-288	-283	-202	-272	-172	-191	-158	-149	-289	-299	-232	-405	-148
34081_at	13	5	64	-5	-6	63	77	-3	45	41	19	39	43	-2	27	-14	34	-14	59	47	-36	-13	45	-14	-10	29	25	12	31	90	43	16	52	6
34082_at	82	91	-29	163	195	278	67	102	158	43	225	239	255	66	192	58	260	46	250	209	271	67	21	100	104	282	171	185	84	206	154	103	129	207
34083_at	-112	-87	-49	-11	-18	-38	76	-15	-60	-40	-75	-41	2	-29	-63	-126	-33	-96	-132	-42	-70	-64	2	-37	-49	25	-105	-94	-65	-77	-47	-22	-96	-54
34084_at	2	-21	0	-11	1	-3	14	1	-7	8	20	3	4	4	0	15	-8	-19	-21	-1	-11	1	-9	-1	-5	4	-19	-12	-6	6	-14	4	-24	9
34085_at	7734	6802	7850	8779	7886	7943	7007	6941	6859	6748	6864	7429	8311	7754	9428	6950	8268	10172	11962	7777	10495	7591	5193	6557	7658	6867	7883	7313	8277	8690	7025	8697	6210	6890
34086_at	35	44	-8	16	-4	8	-185	136	169	102	-43	-177	25	138	20	-6	-26	71	-6	172	124	149	58	106	-7	17	24	133	51	-28	1	14	151	91
34087_at	-5	-18	-5	-9	1	-10	9	18	-9	-4	-14	-15	0	-8	4	-19	-2	-6	-16	1	-8	3	-12	-2	5	-8	-12	-12	-8	8	-9	-17	-26	-11
34088_at	194	284	213	103	155	243	265	248	235	182	301	262	219	216	302	327	120	220	25	231	369	331	240	232	371	337	236	164	207	175	192	183	253	250
34089_at	345	519	559	348	217	425	454	561	271	261	509	255	358	643	469	604	473	595	808	465	731	603	557	261	642	790	539	689	432	593	527	594	721	424
34090_at	3	-17	0	-18	0	-16	-30	-22	3	13	-9	1	-23	-45	-10	-10	-13	-28	37	15	-1	-27	-13	3	8	-20	-14	-12	-7	1	2	-15	-18	-5
34091_s_at	2549	2997	3009	2458	2550	3330	3859	3103	3248	3003	3221	2612	3132	2898	2166	2443	2369	5993	4429	3207	3214	2463	2631	2488	4011	3405	3639	4242	4675	4515	3815	3633	4898	3014
34092_at	-550	-324	-327	-301	-186	-395	-816	-782	-466	-433	-424	-446	-368	-623	-441	-466	-508	-535	-721	-544	-824	-417	-521	-416	-621	-433	-439	-450	-365	-564	-598	-402	-599	-375
34093_at	421	412	425	397	213	307	499	592	414	209	335	230	175	764	394	369	460	478	604	340	390	820	531	271	308	490	349	377	296	391	296	537	527	351
34094_i_at	166	149	198	120	58	126	587	107	194	221	177	187	109	192	158	265	173	218	271	229	238	109	225	177	255	158	269	227	206	110	204	177	444	146
34095_f_at	28	-52	20	0	24	110	2004	288	-23	26	-78	-32	-40	-25	4	-62	82	55	116	42	-32	-33	-53	38	-14	22	83	24	81	398	49	38	1785	19
34096_at	-5	-14	-28	-20	3	-12	-26	-25	-31	-9	-26	-32	-23	-45	-26	-57	-29	-36	-32	-23	-33	-15	-31	-21	-23	-6	-2	-18	-16	-8	-23	-13	-35	1
34097_at	41	50	46	25	19	34	59	53	44	34	56	36	22	52	51	49	64	42	58	36	68	44	24	32	53	38	42	33	44	14	37	50	39	30
34098_f_at	-59	-65	-74	-38	0	-41	236	76	-197	-83	-67	-121	20	-15	-122	-205	-66	-87	-185	-197	-198	0	-35	-57	-176	-48	-88	-54	-50	-34	-83	-105	199	-101
34099_f_at	895	468	546	424	491	470	587	429	457	453	1349	633	865	601	648	466	555	628	664	536	843	635	486	693	429	583	570	647	675	595	616	713	666	532
34100_at	-19	-12	-28	-27	-9	-32	-94	-51	-44	-65	-46	-40	-27	-69	-24	-41	-69	-30	-45	-86	-50	-37	-67	-62	-44	-58	-35	-14	-25	-42	-63	-69	-89	-38
34101_at	-51	-11	-41	-31	-12	-20	-6	-10	-16	5	-34	-4	-37	-30	-60	-61	-62	-66	3	-16	-38	-53	10	-14	-54	-39	-34	-45	-36	-11	-42	-34	1	-42
34102_at	-59	-31	-43	-3	-20	-12	-68	-45	-8	-35	-52	-16	-47	-74	1	-27	6	-52	-52	-4	-65	-68	0	-6	-63	-79	-29	-27	0	-30	-36	-28	-86	1
34103_at	0	-3	-3	-2	6	17	4	4	2	7	8	6	-5	7	9	-22	17	-1	-7	3	-9	-3	-6	6	2	14	0	0	3	-6	8	-17	8	-2
34104_i_at	221	226	204	124	151	134	152	152	138	62	123	67	111	111	230	194	297	186	91	128	201	213	148	167	216	252	194	213	160	118	56	214	73	207
34105_f_at	143	29	108	18	231	836	5465	1608	124	132	12	73	-29	232	75	-110	163	-82	193	37	-32	77	6	114	-8	30	309	117	51	2297	268	19	4303	-16
34106_at	-102	-84	-157	-50	4	-39	-72	-35	-71	-42	-101	-50	-21	-131	-54	-109	-49	-122	-97	-181	-115	-118	-89	-78	-125	-41	-124	-60	-58	-43	-86	-36	-95	-91
34107_at	18	17	8	21	14	7	19	33	9	0	18	-6	2	-3	34	13	-12	7	33	-24	0	3	3	20	30	14	28	3	8	12	18	11	7	-3
34108_g_at	447	311	351	225	153	286	539	412	403	278	301	347	274	561	365	467	405	420	497	369	345	498	569	273	458	258	294	421	242	443	397	346	426	341
34109_at	-17	-11	-9	-6	13	-35	-48	-27	-45	-40	-20	-17	-15	-42	-13	-86	-56	-24	-91	-81	-27	-14	-63	-21	-44	-8	-16	-59	-29	-48	-39	-22	-44	-8
34110_g_at	-112	-40	-149	-9	-43	-109	-226	-97	-140	-131	-49	-118	8	-324	-32	-134	-220	-230	-228	-324	-112	-200	64	-70	-122	-48	-50	-8	-96	-100	-91	8	-55	-83
34111_s_at	16	-5	-14	-11	-3	-29	-30	-27	-10	-18	-20	-1	1	-25	13	-6	-9	18	9	23	-28	-24	-27	-15	-2	-15	-26	0	-7	-29	-3	-20	4	-6
34112_r_at	175	227	146	95	47	130	322	447	145	37	157	49	61	201	146	285	152	258	221	146	290	214	349	153	122	159	196	219	138	195	141	140	214	147
34113_at	-10	-11	-11	-2	31	-7	-22	4	-9	-5	-4	23	36	6	4	-7	-20	-12	16	-2	-1	11	-20	-11	-9	4	-3	0	-4	7	4	25	-9	-9
34114_at	-11	-24	-7	10	-7	-8	6	-1	2	-5	16	13	10	-1	-6	-3	7	15	3	9	14	17	7	-9	-5	-3	-18	-13	-2	-4	2	-32	12	-3
34115_at	-18	-11	-6	-8	-9	-3	-33	-12	-13	-11	-11	-13	-10	-15	-19	-19	-14	-16	-17	-7	-25	-4	-13	-13	-26	-18	-23	-22	-7	-9	-22	-15	-13	-10
34116_at	-5	-5	14	28	26	-14	-53	6	26	27	-33	-58	35	-35	0	-53	6	-19	3	69	106	-27	-9	10	-10	5	44	18	-21	-12	52	41	35	34
34117_at	35	74	121	21	53	51	99	91	100	35	71	70	36	75	72	218	141	112	80	126	37	57	48	24	37	45	84	63	396	82	63	100	127	135
34118_at	26	50	-14	-10	16	-9	1	-38	-47	-18	-28	-11	5	-9	7	25	35	-2	39	-16	0	30	50	3	-45	34	3	-15	17	-16	-3	16	-22	-2
34119_at	-13	-7	22	-1	10	5	-26	-19	-36	0	-3	-7	-9	-20	-13	-18	-24	-31	-2	-10	-12	-9	-17	-17	11	-9	-15	0	12	-34	-11	-7	-26	17
34120_r_at	4	5	-6	-4	-2	-4	1	-6	9	2	3	4	3	12	4	9	6	7	9	3	7	7	5	9	18	-6	2	-4	6	1	2	3	2	-4
34121_at	28	35	11	-9	11	15	25	35	68	12	44	27	24	58	48	88	-3	88	134	42	93	27	51	9	46	33	25	26	35	33	-19	31	42	39
34122_at	-90	-82	-96	-65	-144	-85	92	32	56	37	42	4	-55	-97	34	-88	-149	68	28	-110	-70	-125	-3	0	44	-45	-96	-48	-328	-81	-77	0	43	-38
34123_at	-5	-6	-6	-2	-6	-9	-15	-3	-5	-9	-3	5	-8	-16	-3	-20	-8	-16	14	-13	-18	1	-11	-10	-20	-17	-12	-10	-13	-18	-14	-17	-18	-4
34124_at	-4	2	-26	-8	-1	-5	-61	-16	-44	-8	6	-5	-7	-15	-23	2	-1	-16	-138	-27	3	-2	2	-22	-3	4	10	-8	-4	-9	-6	-17	1	-7
34125_at	-10	5	-17	7	-3	-8	-30	3	9	-5	-13	15	-19	-47	-1	-27	10	2	-8	1	-76	16	-8	-17	15	22	-21	26	5	-7	1	30	-29	7
34126_at	-29	-19	-55	-62	-12	-39	-91	-58	-83	-28	-80	-101	-69	-68	-76	-105	-76	-69	-100	-122	-99	-32	-51	-60	-60	-23	-50	-25	-36	-58	-67	-59	-61	-37
34127_at	2	8	12	8	0	14	32	68	21	-4	16	17	11	22	6	33	38	-20	9	35	21	-7	10	-7	-9	6	3	15	11	12	-1	8	15	15
34128_at	-51	-11	-26	-68	5	-9	-113	-100	-56	-23	-50	-49	-48	-23	7	-139	18	-95	-121	-86	-13	-69	-37	-23	-72	-30	8	-27	-25	-86	-63	-5	-64	-53
34129_at	21	29	56	23	18	34	47	27	42	31	36	38	32	29	31	23	29	54	42	60	22	13	30	40	42	46	30	25	36	55	53	50	39	29
34130_at	69	43	73	44	47	57	128	197	26	81	82	93	107	92	70	140	129	119	147	119	89	144	81	85	59	46	68	87	91	121	44	55	28	30
34131_at	86	61	156	142	25	158	223	76	205	211	147	126	2	217	139	284	156	258	202	298	238	2	76	141	108	142	327	74	144	141	150	75	150	73
34132_at	-9	-5	-11	15	-8	15	-26	-6	-27	-4	-23	2	-1	-40	-18	-37	-13	-23	-47	-29	-14	-9	-32	-3	53	-17	-18	-20	-16	-21	-33	-4	-43	-18
34133_at	18	23	35	20	17	41	175	36	-1	20	34	-26	23	56	31	62	74	28	40	22	45	36	23	24	43	36	32	-8	18	45	38	20	42	36
34134_at	-39	-54	-82	-53	-14	-28	-106	10	-55	-73	-60	-46	-21	-75	-82	-62	-91	-94	-39	-11	-64	-54	-7	-76	-74	39	-122	-89	-25	-21	-81	-32	-74	-70
34135_at	30	-3	10	18	25	-14	-9	3	3	-13	27	3	5	-37	8	-25	5	10	13	27	-23	15	-15	-4	19	-25	12	3	9	-1	-2	37	-4	14
34136_s_at	24	41	17	18	-9	11	30	1	16	31	50	10	5	21	17	56	37	29	15	30	37	-6	7	27	16	22	14	18	22	-1	-12	30	4	42
34137_at	-2	0	-29	-45	-18	-10	-37	-37	-45	-31	-34	-40	-22	-59	-36	-58	-21	-61	-83	-32	-26	-16	-16	-13	-52	-12	-22	-17	-5	-19	-8	-18	-24	-3
34138_at	33	40	27	21	32	2	27	20	34	32	32	26	29	36	32	51	80	67	40	37	19	31	8	37	41	32	66	62	39	31	26	53	18	23
34139_at	-63	-45	-63	-21	-48	-110	-270	-41	-78	-83	-142	-53	-80	-75	-88	-114	-120	-169	-68	-110	-126	-109	-176	-148	-103	-53	-81	-135	-82	-125	-137	-55	-91	-21
34140_at	-2	-21	3	-12	6	-18	0	-17	-16	-9	-28	-25	-6	13	-11	-19	6	4	-25	-22	-32	-4	0	6	-10	7	-15	0	27	-14	14	-26	1	-17
34141_at	75	88	84	49	48	111	53	82	-8	-4	80	70	43	52	98	95	120	99	176	69	87	166	68	59	109	74	73	45	27	34	59	114	69	116
34142_at	-2	-2	-11	-10	-3	0	-3	8	-2	-3	-2	4	-7	-11	4	-4	7	9	-11	-8	-4	11	8	-4	-10	0	-3	1	1	10	-9	-5	-4	-11
34143_at	-57	-28	-36	-43	1	-13	-52	-31	-60	-20	-55	-31	-24	-46	-47	-119	-64	-61	-40	-96	-67	-53	-51	-54	-94	-67	-55	-75	-63	-52	-20	-65	-61	-52
34144_at	-17	-12	-20	-18	-11	-35	-1	15	-35	-32	-21	6	-5	-3	-8	-6	-14	-9	49	-22	-35	6	-12	-16	-18	5	-4	-3	-16	-11	-16	-7	-11	3
34145_at	57	76	42	64	24	24	67	84	66	111	52	33	20	85	44	69	50	45	35	120	35	31	37	56	62	59	50	57	56	43	74	49	64	8
34146_at	236	223	250	185	104	66	114	66	46	29	74	72	230	79	116	212	149	208	1	13	303	40	68	199	93	621	271	230	85	139	132	79	96	228
34147_g_at	134	82	78	71	64	107	126	124	113	143	193	145	124	146	129	-7	175	135	170	93	149	154	260	185	238	136	68	31	29	112	137	126	4	61
34148_at	69	101	63	88	26	76	174	130	62	49	78	59	40	111	83	120	115	46	50	69	73	68	111	67	109	99	78	78	53	103	94	131	176	93
34149_at	-29	-35	-16	-8	20	-1	-44	33	44	1	-18	25	-5	-37	-19	36	-28	-48	24	17	14	5	-2	18	-27	-21	-31	2	-28	18	23	2	-42	20
34150_at	20	32	35	20	21	17	58	30	39	29	52	38	16	17	24	59	40	35	52	26	29	35	28	21	23	25	9	42	28	31	52	34	43	20
34151_at	-1	146	245	105	87	-51	220	162	105	111	186	113	24	161	84	224	58	145	196	165	240	105	90	70	147	72	7	135	89	236	143	103	197	15
34152_at	-15	-21	-36	-12	-15	4	-73	-45	-13	-40	-29	-9	-19	-53	-48	-60	-35	-55	-68	-15	-40	-67	-56	-30	-55	-29	-21	-23	-30	-42	-10	-18	-22	-24
34153_at	8	-21	-1	-10	-16	-15	-6	-74	12	-6	-34	-32	2	-29	-16	-14	15	14	-8	-9	-17	-41	7	-29	4	37	-8	29	-2	-37	-33	17	-27	-13
34154_at	-90	69	27	-62	58	23	-23	101	115	-17	22	22	69	-50	57	-172	118	78	70	135	133	80	-159	84	44	-218	-58	-75	14	-12	11	-184	43	83
34155_s_at	7	7	31	32	0	15	84	48	-13	49	13	-2	19	52	38	34	-14	28	38	28	25	10	19	14	-31	20	0	11	5	8	-11	35	52	29
34156_i_at	13	36	17	14	16	41	26	18	11	24	40	46	32	48	39	29	8	11	41	12	19	4	2	10	20	8	44	46	22	46	40	-3	32	19
34157_f_at	490	198	72	339	338	443	99	287	362	422	377	524	263	184	340	151	15	329	83	309	180	831	452	453	684	149	57	74	-19	138	266	93	90	150
34158_s_at	-5	15	5	1	3	5	8	15	28	17	17	23	35	30	7	40	13	16	26	42	16	21	37	28	10	35	11	20	20	17	29	-2	21	2
34159_at	103	198	145	136	77	76	201	118	127	96	97	112	79	153	122	244	120	146	181	146	169	209	231	109	118	118	128	222	156	165	140	100	215	176
34160_at	8949	7139	5978	6793	6020	9447	7730	6281	7165	7251	8214	7399	6508	7702	7070	7407	9604	8525	11226	8352	8464	9054	6678	7615	8158	4436	6473	4865	5527	5488	5763	5301	7230	6690
34161_at	87	136	117	68	60	81	152	110	120	114	61	117	43	135	84	49	75	85	119	90	94	66	30	65	183	85	119	155	129	34	154	134	164	170
34162_at	138	246	248	273	290	236	356	200	215	216	114	197	282	169	188	193	230	146	140	168	125	67	157	93	100	623	495	621	892	590	504	661	610	309
34163_g_at	59	118	167	148	121	73	84	46	114	115	45	100	127	70	77	55	47	82	36	145	103	13	67	43	47	213	190	253	283	199	213	274	236	177
34164_at	816	918	1050	693	559	880	1208	1338	1028	847	1044	716	783	1377	1053	1517	1050	1345	1808	1234	1274	1283	1003	767	1018	953	963	1065	848	1134	1125	823	1139	779
34165_at	-16	11	6	12	-10	7	42	-18	10	-30	7	17	22	17	-23	0	-2	12	43	6	10	3	-7	-13	30	58	1	8	13	50	108	95	80	14
34166_at	951	872	867	704	563	833	722	1031	1035	759	955	797	961	1395	1237	1512	954	1443	1098	1454	1107	924	1099	701	1040	1072	493	857	891	1312	1203	568	947	1151
34167_s_at	333	195	355	138	56	291	287	317	74	38	190	5	162	138	108	489	327	365	304	20	87	140	221	75	80	225	63	165	47	286	201	184	214	90
34168_at	12	17	7	-4	1	-4	-4	-4	-16	-25	21	-35	9	-30	-12	29	16	59	31	1	7	7	14	-5	3	-2	-21	17	16	-24	-39	31	-13	0
34169_s_at	280	295	257	274	226	276	273	189	241	228	196	440	620	220	274	168	238	208	201	325	231	305	300	277	421	194	213	289	347	308	273	239	213	209
34170_s_at	60	51	49	72	23	66	67	50	112	70	84	53	67	77	54	92	46	81	101	143	69	59	70	82	98	69	73	84	52	82	90	85	78	75
34171_at	22	-6	14	24	19	52	-28	24	-20	-14	-21	-8	25	-29	8	15	11	0	24	41	-29	-14	61	33	-9	-67	-52	10	5	38	-50	-34	-28	3
34172_s_at	389	350	500	228	181	295	418	333	471	419	288	389	206	373	404	584	326	308	603	496	607	334	349	411	581	184	494	357	191	309	349	392	363	361
34173_s_at	15	4	15	-5	6	4	6	19	0	1	10	0	6	29	22	7	-29	-18	17	1	1	21	6	8	13	-13	-3	-10	-10	5	-15	0	-2	-6
34174_s_at	45	-67	-30	55	78	44	35	-91	-4	-28	140	-56	105	-70	5	-42	16	48	-181	33	45	-68	-61	-57	-63	20	113	16	-17	60	78	-45	70	66
34175_r_at	52	88	101	37	76	137	93	67	38	20	61	71	91	70	115	294	157	111	99	244	40	75	35	61	44	54	67	47	4	75	91	91	87	63
34534_at	0	-4	-13	21	9	10	-12	-18	-22	-14	-15	-20	-19	-14	-6	-52	-18	13	-4	-40	-4	-18	-7	-17	12	3	-2	7	-3	-8	-31	-3	-22	-3
34535_at	-5	2	-8	-1	-7	-5	-12	-6	-9	-12	-5	-12	-1	7	-3	-14	3	-6	-12	-4	-8	3	-13	-13	-15	-10	-4	-5	-7	8	-22	-25	-6	-3
34536_g_at	-29	-15	-27	-38	-6	-24	-7	-52	-53	-37	-21	-36	-9	-32	-17	-28	16	-19	-44	-50	-26	-40	-35	-33	-64	-32	-28	-16	-11	-24	-19	-66	-19	-3
34537_at	32	37	44	48	25	26	4	-32	53	15	-46	-21	23	19	32	-44	-51	-15	-18	23	-37	-45	19	24	-33	9	-23	-12	-35	17	30	35	-39	11
34538_at	88	319	308	265	139	386	549	428	443	245	298	260	239	564	478	1052	301	365	667	322	311	353	461	245	438	138	868	699	397	371	580	136	1008	407
34539_at	231	145	147	91	59	106	224	174	75	61	76	112	79	200	132	127	195	74	177	104	195	161	119	171	126	102	89	115	95	118	176	204	153	117
34540_at	-28	-23	-59	-19	-5	-27	-35	-16	-35	-33	-37	4	-22	-47	-38	-100	-41	-37	-11	-71	-62	-31	-43	-41	-66	-30	-19	-3	-19	-28	-25	-10	-41	-33
34541_at	-497	-341	-232	-322	-249	-326	-419	-562	-358	-222	-552	-307	-515	-348	-306	-390	-390	-371	-390	-315	-379	-567	-343	-423	-246	-369	-403	-196	-133	-416	-310	-258	-394	-283
34542_at	124	104	107	91	67	67	172	84	151	107	149	149	80	152	124	191	101	112	152	144	160	105	116	114	134	123	115	169	96	155	149	82	150	143
34543_at	-315	-227	-341	-128	-127	-263	-495	-546	-318	-238	-362	-277	-238	-426	-340	-559	-280	-484	-380	-399	-376	-452	-478	-305	-313	-204	-177	-237	-139	-403	-249	-308	-429	-221
34544_at	28	-1	5	12	35	54	24	39	4	17	37	23	48	29	34	-9	20	0	18	-4	57	-10	-4	7	-16	36	15	10	-22	68	25	49	90	15
34545_at	90	54	108	38	71	107	56	-8	37	108	110	22	97	31	104	138	101	139	194	169	0	160	41	42	128	222	122	134	94	35	93	134	40	115
34546_at	48	62	39	47	24	26	70	74	55	40	69	51	16	65	74	62	47	43	64	74	75	24	71	51	68	52	59	38	41	50	60	32	59	62
34547_at	-30	-11	-26	-28	-14	-35	-71	-53	-46	-26	-29	-11	-26	-24	-1	-57	-7	-48	-35	-37	-35	-38	-65	-6	-65	-26	-25	10	-15	-55	-35	-33	-73	-6
34548_at	28	-45	171	19	51	109	-11	164	-9	-17	-14	79	-7	144	135	-106	289	150	-47	49	-101	-18	15	51	77	3	-135	2	85	16	131	140	146	118
34549_g_at	-52	-38	-100	-28	-27	34	8	57	52	-32	-37	27	-39	66	-3	-107	14	-97	17	-9	-128	65	-11	1	-15	-73	-62	-33	-58	-48	5	-38	46	-43
34550_at	34	44	28	39	30	18	80	11	62	42	34	20	10	72	33	71	28	36	38	54	28	46	50	37	62	43	79	47	33	27	47	56	52	49
34551_at	13	1	8	-4	2	-5	22	18	-4	11	20	6	3	14	-7	19	11	10	8	6	11	7	6	4	13	9	0	8	17	11	9	5	9	3
34552_at	390	392	419	326	74	131	345	351	469	352	360	402	216	477	431	628	318	517	533	616	503	481	541	347	443	384	227	476	396	285	285	270	355	208
34553_at	54	59	53	25	15	24	76	22	78	56	59	34	26	84	60	55	70	32	93	90	64	48	68	49	78	44	63	42	39	55	40	55	58	49
34554_at	-87	-57	-92	-21	-21	16	-117	-118	-107	-54	-95	-89	-30	-127	-83	-207	-111	-81	-81	-165	-171	-21	-65	-52	-71	-89	-34	-36	-28	-87	-85	-50	-173	-23
34555_at	-88	43	-16	-75	29	-115	13	53	-2	2	-10	-175	27	-213	-183	-1	29	-224	-86	-23	63	48	-253	65	-29	120	16	26	-30	-173	6	58	-212	29
34556_at	41	10	35	-27	4	-33	-8	1	4	-3	50	-6	6	17	-1	64	59	2	-47	25	-43	14	24	-4	10	23	20	-12	-43	-30	-2	15	-13	-25
34557_at	-99	-96	-166	-47	-27	-77	-216	-120	-88	-124	-128	-83	-83	-176	-148	-180	-69	-146	-86	-99	-90	-127	-140	-71	-95	-139	-75	-168	-73	-159	-78	-84	-145	-95
34558_at	65	130	93	44	41	38	190	109	138	77	155	147	105	189	110	18	184	105	95	89	63	103	56	61	160	117	83	74	33	142	152	105	158	123
34559_at	61	89	52	47	32	46	116	85	53	-2	74	31	46	98	48	72	74	52	80	60	81	65	98	32	102	57	64	63	39	89	63	54	82	52
34560_at	31	35	11	64	68	77	145	137	81	51	41	23	8	129	76	24	84	27	73	44	17	66	118	62	120	37	116	88	77	74	97	132	293	84
34561_at	29	-16	-2	-1	27	13	51	28	8	26	124	-5	2	-9	6	-34	-8	66	37	-3	-5	3	33	-5	19	-13	24	-10	47	-3	22	-39	72	41
34562_at	10	14	10	16	13	30	38	26	23	26	8	20	28	48	11	45	38	16	10	35	24	7	37	17	26	28	35	17	19	29	44	35	10	18
34563_at	11	68	20	29	26	43	31	1	-10	12	4	-28	38	18	6	-12	45	33	27	-11	-17	41	36	25	16	29	16	-1	1	9	37	12	28	-1
34564_at	9	22	-3	26	26	21	20	-3	1	10	-14	-3	33	33	-18	2	9	-3	7	-3	-10	-6	-9	4	-4	15	-10	1	4	7	27	17	2	20
34565_at	3	-14	8	10	-9	-5	10	-10	-1	6	-3	-6	16	-16	6	3	-2	6	3	-17	0	-7	-1	-2	-2	-7	0	-5	-3	-18	-2	0	-12	5
34566_at	-16	-8	-4	3	2	-9	-16	13	-33	20	-12	9	14	13	17	-17	-7	8	-48	-21	-24	-17	-28	-9	-9	-24	-8	-21	16	10	10	-48	-2	-26
34567_at	7	8	-9	-6	1	0	11	2	-6	0	-6	14	-14	24	17	26	9	2	-4	20	4	12	-24	-11	8	31	5	-3	5	17	8	9	12	13
34568_at	78	59	70	56	25	57	90	70	61	55	95	46	44	107	62	79	104	70	106	62	97	60	75	37	71	76	70	71	48	65	61	90	63	70
34569_at	12	2	4	-1	2	-9	-3	13	2	-4	10	-15	4	16	-5	-10	24	4	-8	-18	-17	4	12	4	12	6	-9	-18	-10	2	-2	2	-16	1
34570_at	3518	3645	3274	3625	3702	4181	3663	3861	4085	4021	5082	5027	4705	4560	5183	5259	6663	5590	5918	5185	4913	4269	3261	3884	3624	3802	3543	3249	3135	4058	4114	4182	3738	3929
34571_at	33	24	30	27	5	37	43	35	37	19	54	45	19	36	40	41	30	27	21	39	32	32	50	23	42	34	41	30	29	36	47	16	39	20
34572_at	128	52	122	88	28	64	94	121	9	56	74	100	86	135	77	139	200	113	0	91	19	89	102	78	64	117	122	39	114	127	131	130	131	90
34573_at	383	328	318	236	167	328	528	543	311	257	378	307	267	457	395	382	443	370	484	303	400	462	427	321	407	1084	329	393	258	373	376	410	471	323
34574_at	17	4	3	-11	4	-7	38	11	-6	-8	14	1	3	31	9	-14	16	-3	38	10	-14	19	1	4	25	5	-58	15	7	1	11	-11	19	10
34575_f_at	115	51	56	30	25	32	106	72	64	43	67	58	40	145	64	57	57	92	111	69	62	119	109	51	83	43	53	75	34	71	56	24	92	45
34576_at	56	61	57	30	5	48	64	81	85	36	76	55	47	109	25	96	83	82	96	84	94	144	98	62	37	54	48	84	49	88	69	62	96	46
34577_at	76	133	70	73	59	63	209	158	92	71	124	99	43	239	120	108	128	144	119	135	99	128	112	79	152	113	77	147	80	130	159	76	123	79
34578_at	50	58	52	14	12	44	-7	1	64	42	37	33	61	46	41	51	-5	50	85	37	95	39	32	31	30	22	67	102	55	6	40	-18	51	56
34579_r_at	-4	-5	-9	0	0	5	-14	-9	-3	-2	-3	-1	0	-17	-11	-20	-23	-5	2	-16	5	7	7	3	5	-6	-9	-4	-2	14	-3	-5	-14	-4
34580_at	-54	-53	-46	-14	-17	-26	-88	-70	-73	-50	-46	-69	-13	-131	-61	-135	-47	-87	-131	-103	-108	-54	-37	-51	-78	-9	-31	-45	-23	-53	-56	-11	-83	-38
34581_s_at	-33	-31	-76	-17	10	-9	-15	-7	-30	-22	-23	-17	13	-58	-20	-41	-43	-10	-28	-37	-15	-38	-25	14	-11	-42	-91	-28	-78	-12	-17	-32	-19	-31
34582_at	6	-16	-13	-3	-19	-27	-38	-23	-55	-38	-24	-50	-30	-20	-13	-16	-15	-25	2	-99	-33	-14	-39	-19	-55	58	-14	4	-4	-37	-70	43	-60	38
34583_at	26	27	10	24	20	27	17	70	56	4	18	15	32	75	19	-12	46	19	78	1	-17	44	14	35	8	66	23	10	32	29	19	30	64	33
34584_at	44	13	23	28	14	13	51	19	32	10	36	34	11	21	36	60	42	15	-20	3	43	16	36	44	52	37	21	47	4	51	31	10	27	28
34585_at	-53	-43	-3	-12	-22	11	-7	-39	-45	-30	-57	-15	-11	-15	-26	-73	27	-23	26	-37	-3	-27	-22	-27	-9	-29	-31	-35	-25	-55	-38	-35	-53	-37
34586_s_at	-2	83	44	73	40	23	74	37	-36	49	92	-23	56	95	56	132	112	53	93	83	124	57	105	34	42	73	20	84	73	54	63	66	33	119
34587_at	-13	-4	0	-4	-5	-10	2	-29	-9	5	-7	-22	-17	4	-7	9	-37	-52	-14	-2	-25	24	-28	-22	3	24	-2	0	-13	-16	1	7	-16	12
34588_i_at	157	173	118	149	105	137	236	218	62	111	202	93	67	160	127	249	211	150	150	155	200	147	144	141	158	120	152	164	123	210	171	159	187	256
34589_f_at	167	40	42	15	17	130	119	161	81	31	183	123	111	60	176	271	240	190	27	22	8	179	216	118	82	32	-76	73	17	178	129	7	-18	-53
34590_at	-9	-11	40	-29	-8	8	30	19	-16	-8	-8	2	-10	-7	17	-15	-38	33	-29	-46	-32	14	-29	-8	-13	-35	12	-23	0	3	16	-32	8	1
34591_at	-45	-29	-17	-19	9	-80	-61	-138	-120	-63	-94	-28	-22	-73	-79	-94	-54	-71	-66	-117	-33	-17	-95	-35	-61	-19	-2	42	-29	-9	-81	-32	-77	-8
34592_at	6896	6351	5952	7484	6372	7663	6526	6511	5980	6233	7427	8030	8724	7305	9964	6500	8908	8225	12019	8452	9498	6496	5710	5518	5295	5532	6270	5238	5623	7423	6427	6605	5969	6041
34593_g_at	9003	8902	13464	10128	8992	11214	9760	9413	8269	8062	9228	10178	10596	10345	12948	14855	14296	14115	17792	13338	12543	11297	7642	7769	6959	7593	8821	7891	9318	9709	8083	8787	9096	9397
34594_at	17	12	18	14	10	16	-22	14	-8	15	9	24	20	-22	33	13	-5	-12	-72	18	14	2	6	30	1	23	20	9	24	-2	-6	40	-2	30
34595_at	-21	-138	-16	7	-21	116	-46	-75	-27	79	-45	42	-46	34	-45	-8	79	-167	-116	59	3	-111	-75	48	-83	-85	7	41	-54	-1	71	11	-67	32
34596_at	-2	2	-7	-4	1	-1	-25	5	-34	-31	-30	-18	12	-22	-6	-23	3	-16	-41	-48	-18	-16	-4	-26	-26	0	14	-4	21	-20	-26	11	-17	0
34597_at	-73	-11	-59	-57	32	-34	88	-9	21	50	-26	49	-13	86	-49	-74	-34	53	-50	-1	-101	-40	-29	-42	55	111	27	-64	-76	76	33	85	79	-71
34598_at	134	383	104	67	92	101	95	146	98	282	130	122	396	398	480	154	462	460	538	66	173	388	107	298	67	357	52	43	67	88	96	294	145	291
34599_at	4	-5	4	5	2	1	-43	2	-44	-34	-1	11	19	48	19	-13	-14	4	13	3	-34	-7	-6	-11	11	15	2	-13	10	2	0	6	-22	26
34600_s_at	219	239	188	180	71	156	282	325	229	153	199	181	156	234	221	288	189	210	269	239	287	104	251	190	224	96	181	207	183	198	208	172	252	162
34601_at	40	-6	-3	11	-2	33	15	17	36	-4	64	51	7	66	8	55	64	66	63	116	76	12	5	54	49	-21	8	-14	1	-36	24	10	44	53
34602_at	2	12	50	32	-4	-26	-93	-50	-30	-52	2	-38	-46	-62	-22	-34	-90	-5	6	-62	-20	11	-10	-9	-85	71	78	153	6	-87	-58	39	-100	11
34603_at	-1	-3	-17	-14	2	-12	17	-21	9	-1	-1	12	3	-5	9	-23	26	-5	-28	1	-16	-11	14	6	26	-19	-13	11	-4	-2	7	2	-4	-27
34604_at	59	27	31	25	39	37	32	28	27	24	34	22	36	56	24	14	11	62	40	4	46	49	39	19	51	31	37	40	30	42	28	63	27	29
34605_at	2	52	-4	-1	13	3	111	-2	71	47	34	19	7	9	62	81	13	26	60	78	77	67	-37	43	24	27	5	8	19	28	57	9	62	-10
34606_s_at	56	62	-29	16	37	-43	-34	-47	-89	-25	-4	-35	37	-35	15	-132	8	-57	-143	-172	-62	21	6	9	-44	75	44	83	49	-4	-19	108	-24	31
34607_at	-16	20	4	-4	3	13	17	7	-20	-1	5	14	3	-8	15	3	15	-2	-25	51	-20	11	4	14	-10	12	21	2	24	10	20	8	14	7
34608_at	8402	7747	10721	8110	7358	10400	10519	8811	8491	7857	10315	8946	12195	12887	12602	12475	14407	12895	16529	11095	12433	12430	7174	8156	9888	6930	7266	6480	4950	8983	8689	7118	8085	7915
34609_g_at	6397	4635	4429	5906	4761	7664	8339	6475	5334	5959	7814	6099	9914	9124	8887	6435	9436	6706	10884	7523	9859	6236	5396	6043	6513	4250	4493	3572	1886	6900	6585	4027	5602	4219
34610_at	9	-1	1	6	15	3	21	5	6	7	25	22	35	13	59	-9	40	20	20	1	22	26	25	7	34	5	7	11	-11	0	15	17	8	5
34611_at	25	23	27	27	15	15	17	52	31	2	36	33	25	49	45	68	80	37	4	57	45	20	9	40	38	34	7	22	2	37	50	23	43	27
34612_at	-5	-33	-53	-64	-6	-30	-73	-13	-94	-60	-65	-100	-29	-66	-63	-100	-37	-15	-110	-69	-25	-48	-51	-75	-97	-33	-93	6	-52	-54	-55	-10	-84	-9
34613_at	14	8	0	6	11	6	15	-14	-1	2	92	16	43	17	36	-21	-11	33	0	34	-16	26	59	17	35	31	-5	-9	10	11	30	60	-24	39
34614_at	30	42	-4	27	3	17	-40	36	21	7	2	18	-3	37	60	1	-9	15	-13	40	58	17	78	29	-80	42	76	32	9	-36	-8	9	-5	37
34615_at	61	66	57	14	9	-26	63	29	36	4	-31	-11	-14	57	-21	56	44	-31	-41	-18	72	10	-29	10	-6	59	90	79	50	36	16	45	117	66
34616_at	9	7	8	0	6	0	14	0	15	3	11	0	8	6	10	0	1	14	59	15	-3	12	4	10	0	7	17	-2	22	10	8	10	16	13
34617_at	-11	9	-15	9	5	-10	3	-15	1	-4	-18	16	2	-12	14	14	-5	-2	-21	-3	6	23	-10	13	-1	8	17	3	6	-2	-38	7	-21	4
34618_at	182	77	169	85	117	48	0	151	55	35	3	-32	35	78	130	20	198	70	217	69	4	276	40	83	193	5	55	84	67	178	75	120	157	82
34619_at	-40	-26	-30	-12	-31	-48	-43	-48	-62	-21	-20	-47	0	-76	-33	-27	-5	-12	-75	-55	-30	-35	-52	-45	-78	-31	-38	-20	-39	-47	-65	-46	-72	-25
34620_at	-79	-64	-111	-38	-44	-39	-105	-79	-183	-29	-46	-74	-39	-74	-76	-123	-54	-41	-107	-101	-101	-77	-84	-44	-53	-20	-56	-91	-93	-46	-45	-26	-91	-88
34621_at	99	106	110	68	40	69	152	84	100	59	76	83	58	140	120	154	108	110	134	103	110	146	85	58	74	79	83	112	76	98	122	90	124	74
34622_at	12	6	-7	-5	-3	-4	19	12	11	5	14	30	13	27	27	-41	-37	12	39	-15	-8	28	43	18	54	30	13	28	31	8	-2	14	20	10
34623_at	14	112	4	-9	29	41	-82	61	0	-23	2	6	-7	100	2	-19	-24	2	119	46	85	6	25	20	92	1	2	18	-1	9	-2	-5	16	-2
34624_at	-28	-7	-33	-29	-12	-19	-50	-52	-56	-22	-49	-26	-17	-74	-24	-49	-49	-32	24	-54	-64	-25	-10	-35	-57	-33	-23	-40	-14	-37	-36	-46	-78	-41
34625_at	-46	-53	-51	-70	-22	-32	-82	-81	-68	-33	-48	-40	-52	-101	-55	-89	-74	-76	-100	-52	-59	-79	-57	-52	-38	-40	-28	-49	-57	-46	-32	-76	-49	-27
34626_at	-265	-183	-221	-165	-100	-187	-349	-712	-413	-324	-388	-208	-147	-265	-240	-403	-365	-235	-346	-304	-378	-390	-242	-440	-514	-319	-282	-147	-154	-434	-248	-255	-279	-273
34627_at	-152	-90	-141	-52	-35	-17	-182	-268	-208	-108	-228	-120	-73	-135	-187	-339	-258	-203	-299	-208	-197	-165	-163	-119	-201	-215	-92	-107	-109	-248	-145	-69	-227	-75
34628_at	6	-6	5	10	2	0	-2	4	12	13	2	-8	-15	33	1	10	4	10	6	10	-9	23	-8	-10	-14	3	-2	-13	-1	6	0	7	7	-2
34629_at	50	30	70	17	1	-16	44	33	62	18	6	34	-13	46	35	89	30	13	95	42	11	22	4	28	36	39	59	48	28	36	15	3	21	27
34630_s_at	59	82	58	63	36	65	23	82	37	5	73	7	45	54	22	33	107	79	67	85	39	72	84	25	40	108	105	134	69	49	84	97	23	101
34631_at	10	6	17	11	18	11	33	19	14	23	15	22	21	35	5	18	33	13	7	21	38	14	14	9	16	27	22	25	21	29	26	21	28	3
34632_r_at	2	11	-2	17	0	8	16	-4	4	1	2	0	-2	5	7	8	-9	-8	1	-4	-12	-2	14	0	-3	5	-7	6	8	1	-3	-30	-21	4
34633_s_at	2	-5	-10	0	1	-4	-1	-2	-2	-7	-8	5	4	-9	-10	-17	-4	4	-11	-28	-83	1	-12	4	2	-6	-5	0	-5	-2	-9	-11	-13	1
34634_s_at	271	216	228	204	133	222	283	218	192	181	209	162	145	242	200	201	275	229	255	286	321	191	240	155	169	159	216	226	195	196	192	199	197	200
34635_at	145	140	229	69	37	47	171	57	298	133	108	159	27	143	69	234	93	154	140	253	342	19	130	106	143	107	161	105	124	71	112	42	171	131
34636_at	45	61	55	67	11	98	56	85	105	84	160	81	274	79	101	110	25	118	129	67	37	141	139	78	134	71	-6	56	47	81	70	13	109	47
34637_f_at	3	-5	-38	107	4	-11	-66	-14	-44	-31	247	-14	2	-80	-92	-63	-96	-53	-18	30	78	-13	1	21	-100	-3	141	179	275	109	64	26	-5	23
34638_r_at	289	259	346	230	76	98	345	148	499	351	201	225	104	345	320	462	270	372	648	334	433	307	381	205	293	279	432	347	279	161	317	236	348	81
34639_at	19	34	15	23	11	-7	-103	-8	-39	-87	-13	-30	-12	-93	-6	-100	-29	15	22	-40	-124	26	-42	-41	-28	74	14	65	71	-23	-41	89	-71	18
34640_at	14	27	12	15	11	20	-2	29	1	1	23	27	14	32	39	22	38	14	47	2	13	30	33	15	53	28	8	-4	15	42	7	37	36	12
34641_at	27	4	23	11	17	26	8	47	-4	19	-12	-17	12	-14	-6	-36	23	-6	-8	-36	-13	43	4	16	29	44	26	7	13	3	-1	29	16	19
34642_at	602	259	149	623	334	540	827	581	658	610	650	496	565	557	581	366	542	268	414	370	452	400	682	645	1451	474	413	605	220	859	780	588	701	274
34643_at	8163	7858	9446	8390	8353	8570	8892	8576	7929	7784	9461	9527	10806	9575	11427	11124	12324	11370	12875	9703	11572	10353	7007	7369	9789	7876	8917	7385	7107	9150	8375	8979	7947	9255
34644_at	3049	4659	2702	4442	4977	4117	8954	4814	4793	4698	4252	6435	4423	4629	3210	6505	3351	4236	3818	4750	4447	2677	4179	5133	5959	3789	5510	4027	3239	4244	4627	3937	7175	3042
34645_at	8223	7977	9003	8897	8660	11760	9988	8007	7850	8156	9562	9998	11529	9574	11587	10316	10538	11765	14549	10636	13831	9397	7474	8918	10399	7815	9471	7267	7767	11156	8845	8585	8507	9058
34646_at	3232	3864	4370	3396	2801	3951	3339	2435	2464	2461	3889	3658	4669	4400	5612	3555	5204	4368	5312	3506	4934	3264	2556	2766	3259	2642	2446	2233	2682	3049	2927	3059	2645	2623
34647_at	1483	1685	1153	1072	1076	1620	1471	1609	1448	1399	1793	1281	1365	1257	1603	1165	1285	1492	1590	1618	1324	1535	1657	1838	1311	991	1287	1011	1181	1453	1188	1291	1462	1066
34648_at	370	185	177	244	238	406	601	347	556	506	409	444	368	387	523	251	335	285	358	327	336	237	677	440	491	221	242	203	75	330	361	222	285	162
34649_at	172	155	95	229	232	152	207	172	215	242	205	206	216	167	225	123	253	165	182	143	226	217	215	241	159	86	187	163	83	114	164	125	116	111
34650_at	-53	-50	-18	-46	-22	44	-96	-68	-84	-22	-57	-18	23	-116	-21	-124	-92	-91	-116	-69	-34	-88	-51	15	-45	-21	-33	4	-62	-31	-20	-33	-5	-53
34651_at	968	788	742	828	939	1027	417	455	896	1004	745	821	912	923	874	464	502	699	240	744	1009	1491	878	1223	742	775	630	559	283	601	882	674	383	693
34652_at	38	-73	-9	21	27	-43	88	-70	50	18	-8	15	80	55	-34	177	-31	106	-75	-75	54	-77	-66	16	46	-26	86	30	172	61	50	115	104	27
34653_at	-27	-5	7	-30	-5	66	-48	-16	-68	-56	-32	-26	-34	1	-24	-6	12	1	-23	-14	-51	-22	-15	-49	6	-52	-84	-100	-70	-9	-22	-84	-31	-84
35014_at	-34	-59	46	20	22	-73	16	-104	-145	-107	-12	-98	37	37	-37	-99	0	-86	32	-165	-90	50	-81	-90	-130	5	9	-126	-97	18	47	71	30	-61
35015_at	16	13	35	14	22	13	32	-6	12	17	30	27	7	64	10	31	15	35	0	-2	4	-3	20	8	23	31	10	12	36	25	28	28	65	15
35016_at	1161	1319	901	671	666	1805	2748	1841	768	742	940	1103	681	567	786	759	476	1443	1040	876	1042	828	741	1393	748	715	2116	1194	690	784	584	738	2723	1195
35017_f_at	771	853	843	800	578	1095	1637	1454	1334	1000	871	1345	1461	1144	1210	1634	865	814	1073	1308	1524	765	1383	1582	2444	744	1033	1127	654	1024	1104	600	1147	1118
35018_at	83	103	83	82	53	104	155	164	148	103	134	100	111	145	93	147	114	137	143	173	55	139	87	84	81	131	72	98	58	166	162	156	155	77
35019_at	90	62	34	61	57	45	43	42	47	50	68	78	80	55	53	36	77	53	59	54	53	46	70	80	59	52	39	54	29	42	46	76	35	56
35020_at	51	66	49	40	17	44	89	32	85	34	49	60	23	69	52	85	67	76	80	84	69	29	88	38	67	66	76	59	51	44	53	60	53	31
35021_at	101	38	39	62	28	11	16	31	84	75	150	225	72	70	62	84	33	103	156	88	32	31	99	76	37	26	34	17	10	9	33	9	-32	29
35022_at	13	27	25	7	51	19	20	15	9	20	-4	17	22	4	9	18	2	16	17	34	22	13	14	22	0	41	35	45	12	32	39	57	49	41
35023_at	15	8	-3	11	5	10	2	-6	-3	11	4	18	14	-8	14	-5	7	1	16	10	3	-13	24	17	17	3	-3	1	-18	-6	-5	-14	6	0
35024_at	-45	-63	-72	13	-20	58	-45	-7	-121	-7	23	12	8	-222	-1	-143	-44	-22	37	-124	-72	15	4	8	272	-81	-106	-56	-39	-98	-25	-23	0	-68
35025_at	30	25	22	14	19	30	65	41	42	33	16	37	21	52	53	44	30	25	57	15	41	47	41	24	39	37	32	30	31	37	26	17	68	28
35026_f_at	95	80	57	52	56	54	0	46	37	44	80	56	52	40	82	71	96	77	58	66	83	32	76	68	68	42	67	62	26	34	51	65	12	79
35027_at	139	-35	143	-17	2	156	593	337	389	144	479	127	143	253	199	738	152	315	671	575	-60	444	156	8	189	196	-20	197	120	211	456	381	250	164
35028_at	-30	-11	-25	-7	1	-28	-36	11	9	-17	-6	-4	-4	-18	4	-3	-56	33	53	-28	-23	1	-22	7	-7	-22	-16	-12	-19	-21	-3	-28	-34	-21
35029_at	-36	-33	-61	-11	-1	-27	-65	-40	17	-16	-56	-34	-23	-43	-84	-88	-60	-103	-115	-91	-83	-36	4	-75	-51	-37	-40	-34	-44	-43	-100	-4	-35	-29
35030_i_at	-30	-18	-27	-17	-6	-21	-58	-39	-73	-13	-45	-20	-15	-56	-49	-82	-14	-52	-54	-129	-102	-29	-64	-64	-48	-19	-39	-33	-18	-41	-11	-18	-61	-12
35031_r_at	0	-6	-2	-4	0	3	5	2	11	0	-1	2	4	14	-4	41	1	-11	16	-1	9	2	-11	-3	3	0	-4	-2	-5	2	5	-21	-5	1
35032_at	-30	-8	-24	-28	-18	3	-35	-15	0	-5	-37	-18	-16	-71	-18	7	-43	-23	-33	5	-35	-35	-15	-13	-14	-18	-30	-36	-37	-38	-10	7	-32	-32
35033_at	25	-7	3	48	82	23	44	57	75	93	35	68	73	156	38	-3	39	48	17	27	1	48	9	30	15	-4	16	25	-2	39	102	-23	36	4
35034_at	14	18	4	18	0	-3	11	-2	25	13	18	8	3	10	24	7	11	14	21	19	2	1	7	16	3	16	15	20	3	13	4	-13	13	15
35035_at	-8	-24	-15	-17	-10	-23	-16	-2	-9	-10	-44	-45	-34	-28	-31	-5	-38	-51	10	-19	-17	26	-38	9	24	4	-25	11	-13	-24	-3	11	-4	-27
35036_at	1	15	8	20	15	13	9	2	-27	-1	22	-42	17	2	11	-6	41	11	-71	-56	-46	9	36	21	-2	28	6	2	19	-1	-7	31	-21	6
35037_at	-83	-111	-151	-66	9	-92	-197	-114	-119	-57	-26	-94	-60	-190	-167	-161	-82	-101	-230	-220	-251	-119	-169	-90	-131	-154	-42	-156	-107	-163	-71	-99	-198	-144
35038_at	152	174	119	53	58	52	107	141	110	90	174	18	25	233	124	185	205	70	185	27	76	116	105	108	164	134	45	200	104	85	59	135	105	164
35039_at	180	170	274	193	239	137	103	89	141	174	87	141	154	123	128	263	119	153	111	189	140	101	134	141	124	303	253	305	514	230	199	280	183	255
35040_at	48	44	47	21	21	29	71	38	28	28	5	28	23	47	21	49	42	51	7	8	10	38	29	34	48	40	42	46	40	41	38	27	57	38
35041_at	33	14	27	19	17	13	34	15	39	35	26	27	28	20	10	33	-1	26	44	9	18	5	32	19	30	19	56	43	70	17	56	20	20	38
35042_at	59	57	39	53	53	166	11	56	210	166	217	49	49	256	75	22	239	51	192	8	60	8	64	51	236	48	59	30	164	204	179	237	171	72
35043_at	-5	-11	0	-17	7	7	-40	5	21	20	18	32	9	-35	11	-5	-29	-1	-28	-11	-38	-19	-5	26	9	1	-30	-35	-16	1	1	-27	-51	1
35044_i_at	-45	-50	-55	-52	-30	-79	-32	-22	-50	-40	-57	-51	-33	-44	-30	-53	-98	-63	-91	-50	-43	-80	-57	-38	-26	-54	-59	-57	-48	-59	-12	-57	-53	-42
35045_r_at	-410	-155	-173	-80	-59	41	16	140	52	-123	-228	-221	-144	209	-201	-334	-255	-202	-516	-233	78	-109	-240	40	-243	-57	-328	-123	-66	39	247	-34	20	-83
35046_at	-13	18	3	14	10	7	22	-8	-10	-4	15	28	-5	26	-10	32	19	16	14	15	1	29	-11	9	-9	18	26	34	21	4	9	16	11	29
35047_at	9	35	-27	43	14	11	-105	-89	-4	-24	43	2	4	0	2	-8	0	-3	-35	-71	-34	-4	-51	8	-17	34	19	36	2	-27	-35	48	-47	8
35048_at	-37	-38	-18	-23	-5	-17	-43	-1	11	1	-12	-31	-3	11	-40	51	-14	-42	-64	-2	-43	-49	2	-16	-29	-29	-22	-51	-31	2	35	-39	-44	-2
35049_g_at	47	46	52	60	3	21	54	3	48	60	60	48	-1	69	48	87	26	63	83	46	72	32	55	27	58	54	42	49	48	42	61	41	37	57
35050_at	15	9	-12	34	37	48	-40	16	-19	14	-1	23	40	-6	8	-52	11	6	-14	-24	-9	28	5	26	-11	7	4	7	4	24	-6	-2	3	-4
35051_at	-16	-47	-58	-16	-11	-10	-32	7	-35	-38	-33	-55	-23	-43	-42	-46	-17	-11	-39	-45	-54	-29	-16	-34	-27	-41	-36	-39	-34	-28	-40	-30	-31	-14
35052_r_at	2	1	-1	3	-3	-3	12	7	8	-2	9	8	2	15	4	9	-3	7	17	13	16	8	-1	0	6	-10	1	-2	3	8	5	6	13	7
35053_at	11	30	14	28	11	-8	-22	6	12	22	23	60	23	4	40	27	24	30	-37	-6	44	-12	28	21	0	28	41	37	25	-13	-6	32	30	-1
35054_at	19	34	71	11	28	-1	89	4	54	33	40	38	31	83	41	134	79	78	74	79	39	43	33	19	59	-54	49	18	-5	45	66	-1	42	34
35055_at	3201	3154	2963	3247	3036	4835	3436	2224	3145	3175	3990	3569	4643	3496	2858	3424	3403	4548	4906	3892	4467	3275	2322	3343	4377	3036	2679	2994	3553	3895	3161	3102	2879	2895
35056_at	3	18	-1	-5	8	23	-25	-2	-68	4	4	-20	3	-61	8	-22	-15	50	-26	-55	-17	44	7	-14	-33	15	3	3	12	-43	-30	5	-72	18
35057_at	-20	5	-6	21	13	-24	-35	2	-43	-14	-22	-20	24	-34	-26	-65	-56	-20	-110	-76	-25	-5	-30	4	-32	7	-1	12	0	-55	-39	24	-4	10
35058_at	5	15	17	15	9	11	-14	6	13	-5	4	12	13	-3	13	11	-26	20	12	12	1	8	0	12	6	6	6	2	26	32	26	19	15	17
35059_at	79	46	41	43	48	9	63	32	56	70	64	122	-32	11	73	118	58	67	12	37	95	26	104	62	42	28	36	92	74	-5	23	55	22	60
35060_at	8	95	-50	54	36	81	76	-9	141	97	74	80	68	116	-16	155	101	149	179	203	33	130	33	78	22	23	81	120	80	60	204	71	160	52
35061_at	5	79	30	8	5	30	83	44	4	24	917	346	44	5	40	32	9	28	17	42	18	-9	53	263	130	18	16	-9	-11	-15	-22	6	11	1
35062_at	-54	-37	-93	-44	-5	0	-104	-93	-78	-68	-104	-107	-24	-140	-93	-72	-64	-60	-119	-88	-101	-61	-91	-69	-88	-25	-51	-2	-45	-61	-87	-10	-71	-54
35063_at	35	37	26	19	7	-16	14	-5	41	35	24	20	18	35	18	31	-6	63	41	21	27	5	30	27	13	23	51	10	10	43	32	29	73	15
35064_at	-34	-22	-57	-42	-12	2	-75	-3	-40	-56	-30	-37	-60	-57	-29	-113	-26	-60	-148	-70	-34	-78	-35	-47	-69	-38	-51	-32	-66	-50	-40	-30	-44	-41
35065_at	-3	-3	33	5	5	38	21	41	35	9	24	40	43	-2	14	92	37	36	40	34	18	22	11	12	17	56	20	17	2	29	46	26	8	46
35066_g_at	23	5	-9	87	63	38	-20	33	1	1	80	53	156	29	11	25	125	13	5	19	15	35	7	86	34	80	-3	23	-15	13	36	56	18	2
35067_at	109	136	148	118	65	128	133	126	114	125	215	129	158	146	86	151	179	167	177	181	142	174	98	154	130	135	119	132	86	105	142	107	112	123
35068_at	-263	-36	-66	-121	-45	-152	-82	-86	-153	-78	-95	-14	-107	-97	-69	-81	-87	-243	14	-63	-223	-20	-107	-43	7	-27	-33	-24	-88	-191	-80	-5	-57	-76
35069_at	-11	25	1	17	18	9	-29	-3	7	14	7	-5	-2	-9	4	3	-6	18	-1	14	-1	4	-2	9	0	25	10	15	-7	-7	32	34	17	14
35070_at	125	-36	-51	32	35	-24	1076	1356	707	1533	608	-10	-8	-25	-24	-64	-62	1118	2326	-23	-45	1245	902	19	-19	-17	-9	-10	-31	-20	-27	-26	146	514
35071_s_at	59	98	42	137	95	28	94	112	264	193	167	290	201	164	170	-81	404	64	249	248	101	28	144	240	23	-9	74	-46	39	-39	-43	-19	44	-12
35072_at	60	63	88	57	8	37	103	33	90	17	93	53	53	52	43	17	34	75	58	88	97	71	59	65	63	46	84	94	45	68	26	44	36	70
35073_at	12	-21	-13	44	24	22	-57	-92	27	-29	-70	27	13	-11	31	8	35	36	-13	-63	38	-35	10	-5	24	-33	41	35	19	36	58	12	39	44
35074_at	75	43	54	56	67	44	59	54	41	53	73	39	54	60	51	69	59	83	36	61	58	158	49	53	37	92	47	75	71	81	68	92	57	92
35075_at	-18	63	16	41	43	23	29	-54	37	-2	19	22	58	6	-34	2	-30	-14	88	-21	-73	26	-10	42	21	46	58	72	30	11	26	92	22	-1
35076_at	-26	-37	-27	-22	-18	-10	-27	-15	-13	-1	-13	-22	-12	-29	-22	-13	-9	-9	-39	-23	-27	-28	-21	-10	-60	-39	-49	-12	-31	-3	-10	-30	-23	-32
35077_at	33	15	41	-12	5	-45	-96	24	-71	-33	1	-57	-33	20	-57	-17	-83	-25	-63	16	-44	0	-66	3	-93	12	-35	0	-25	-58	-2	27	-44	12
35078_at	-47	-30	-17	-34	-25	-90	-178	-165	-131	-101	-73	47	-51	-120	-109	-84	-113	-35	63	-63	-174	30	-137	-71	-132	28	-12	25	-62	-113	-56	147	-76	6
35079_at	66	89	66	49	37	61	113	63	112	70	87	69	32	96	69	122	83	96	111	100	96	76	86	59	80	65	58	78	101	73	95	92	105	74
35080_at	-197	-173	-194	-119	-71	-155	-261	-174	-258	-199	-252	-197	-93	-254	-211	-295	-189	-218	-356	-306	-290	-176	-244	-171	-263	-162	-171	-165	-141	-185	-208	-139	-256	-174
35081_at	16	20	23	30	13	49	22	27	15	7	8	18	6	17	27	41	16	7	32	25	9	17	9	-4	23	60	41	28	17	35	41	35	18	16
35082_at	2	-11	-9	-4	-2	-8	-37	-7	-6	-20	-17	-10	-5	-19	-18	-21	-10	-25	-30	-14	-18	-3	0	-21	-6	-12	4	-6	-14	-2	-12	-13	-28	-22
35083_at	6891	6452	5932	7007	6695	9671	7713	8848	6606	6418	10134	7723	6928	7732	7900	9430	10761	8640	10134	9304	8654	8599	6075	6769	11386	6394	6977	7727	6750	7964	6938	6939	6519	6641
35084_at	-145	-132	-100	-138	-58	-75	-173	-178	-154	-128	-199	-127	-84	-200	-169	-172	-188	-147	-198	-169	-215	-119	-177	-113	-122	-172	-88	-123	-97	-142	-118	-187	-174	-111
35085_r_at	17	19	12	7	9	23	23	17	21	13	20	14	13	22	18	14	18	23	11	3	6	0	14	23	28	14	21	28	15	7	8	9	16	15
35086_at	63	41	60	30	27	18	62	58	67	41	46	29	29	70	50	77	23	43	58	86	77	54	63	59	55	38	34	67	44	45	59	28	62	45
35087_at	101	128	91	68	57	11	55	60	127	75	83	62	50	64	36	84	56	116	43	51	64	70	86	56	82	92	116	119	118	68	55	138	80	133
35088_at	-24	34	-26	3	2	14	16	9	-47	13	-22	-28	-2	28	-31	15	-8	-27	-59	-56	-29	34	-40	-22	-4	33	-21	-26	44	13	-3	-13	55	5
35089_at	127	100	67	97	76	45	127	11	88	61	138	47	67	133	117	236	31	81	110	107	53	57	94	72	109	94	246	129	165	63	147	51	81	135
35090_g_at	214	226	166	184	155	185	397	142	192	168	256	95	93	237	193	292	179	273	118	137	114	281	239	199	134	191	262	249	191	168	265	188	355	262
35091_at	60	88	129	55	50	113	296	163	145	100	116	89	53	227	42	111	168	51	94	170	51	117	148	51	168	179	110	128	130	172	139	169	197	78
35092_at	-187	-7	139	-172	-6	-20	-98	-107	186	-54	-56	128	-2	-55	-2	112	-4	98	99	-105	148	-34	28	22	-54	-7	23	36	-10	-89	-244	-37	-123	10
35093_at	-280	-184	-194	-138	-83	-32	-67	-243	-142	-65	-286	-99	-162	-199	-292	-410	-486	-138	38	-120	-337	-162	-287	-121	-145	118	-180	-141	-259	-145	-172	-215	-58	-86
35094_f_at	93	82	121	38	24	102	50	69	130	59	8	11	59	23	76	81	-16	189	79	115	162	191	52	75	29	84	98	129	103	79	33	111	62	84
35095_r_at	-198	-70	-79	-94	-21	-16	-182	-83	51	-107	-86	-45	-14	-190	-157	-269	-100	-86	-312	-38	-211	-106	-76	-74	-170	-77	-73	11	-53	-52	-160	-1	-26	-79
35096_at	34	61	128	80	46	193	139	120	91	45	114	102	68	132	90	133	144	62	130	66	44	120	123	29	122	26	36	98	52	121	132	170	64	67
35097_at	-1	-6	5	4	3	7	-3	-1	-4	-9	0	-5	-7	2	4	-10	2	14	-13	8	11	11	-2	10	2	-6	1	5	3	0	-17	1	7	-7
35098_at	47	34	52	31	40	56	45	74	67	173	35	55	53	58	63	269	54	74	26	264	66	16	75	52	95	107	49	59	52	47	44	44	224	77
35099_at	77	22	-1	69	56	7	153	-23	88	76	27	47	32	31	-9	115	56	29	54	54	68	-48	31	89	139	72	70	104	17	57	48	103	104	45
35100_at	3	-4	19	-12	0	-5	23	6	2	0	-7	-7	-2	-6	5	11	10	-14	24	13	-2	-20	4	2	15	8	8	7	14	-3	-11	-1	17	7
35101_at	44	91	85	112	70	-1	25	-7	150	100	64	106	121	21	34	25	36	108	96	79	120	64	24	35	31	27	148	138	109	54	49	31	17	142
35102_at	334	158	142	61	83	86	112	95	79	72	142	108	138	117	116	130	167	147	102	104	164	150	142	83	124	336	132	132	107	141	83	155	130	108
35103_i_at	4	7	4	20	7	9	7	6	11	15	7	23	-5	1	5	-13	15	4	4	-5	12	-1	22	4	-3	9	-3	-5	22	0	-2	11	7	4
35104_r_at	509	275	309	258	293	393	680	653	373	275	466	331	266	583	305	330	480	294	579	416	487	271	380	301	338	485	583	624	497	467	484	661	503	463
35105_at	30	32	46	0	5	15	43	13	47	28	19	25	11	42	7	11	49	0	30	12	13	36	22	8	38	26	18	12	7	15	12	25	31	11
35106_at	97	90	69	76	43	24	127	58	129	29	84	70	29	133	47	73	108	59	55	96	82	63	84	78	96	106	81	120	65	90	82	105	91	99
35107_at	-1	-7	-19	-12	1	-21	-43	-42	-37	-16	-37	-19	6	-44	-31	-39	-1	-20	-66	-13	-41	-23	-26	-26	-24	-3	-15	-10	-3	-42	-29	-10	-29	-17
35108_at	-5	-2	3	-17	5	14	-1	-43	-54	-48	-60	-10	-44	-11	-17	-23	-63	2	-30	-28	-12	-69	-9	-26	-11	-16	-12	-25	10	-64	-16	-8	15	16
35109_at	144	112	-7	55	54	46	37	78	18	9	81	28	28	31	83	34	78	35	10	27	48	10	25	20	-7	115	96	1	86	84	20	81	45	110
35110_at	-50	8	-33	-8	32	-34	-70	-83	-69	-81	-42	-77	-13	-97	-55	-97	33	-23	-34	-48	-79	-68	-27	-20	-62	-42	-54	0	-2	-6	-100	-93	-52	-11
35111_at	6	30	8	16	6	5	20	-4	15	10	11	9	6	13	8	2	5	1	54	7	2	9	5	-5	5	16	18	13	21	14	5	-6	14	15
35112_at	378	515	566	335	251	123	722	585	518	347	125	356	350	575	412	486	549	536	232	424	519	188	216	411	41	488	675	477	305	155	371	430	549	651
35113_at	15	-24	14	21	4	20	-66	10	14	-6	28	-14	-7	7	-3	-4	-2	30	24	-39	-5	17	40	1	22	-25	14	9	-35	5	6	-13	-13	17
35114_at	45	44	54	35	22	20	42	93	34	19	47	33	-12	64	44	69	43	9	69	53	38	92	35	19	51	60	2	38	8	33	38	42	38	36
35115_at	-132	-76	7	49	28	31	-68	0	-30	-10	-55	-77	-11	-47	-59	-115	31	-65	-75	-22	-2	-47	-128	-81	-85	-15	28	10	-50	32	-22	-58	-55	39
35116_at	81	96	120	92	74	62	82	103	127	99	85	99	71	109	99	168	126	97	103	141	96	66	97	110	88	76	123	67	93	95	136	69	111	111
35117_at	-6	15	-5	39	31	70	-160	-93	-40	-30	-67	-29	-13	-135	73	-6	-90	-141	-28	-14	18	18	2	27	181	14	22	35	50	-90	-125	-85	-217	20
35118_at	-39	-27	-80	-47	6	-121	-79	-95	44	35	-49	-103	-21	-134	-39	-95	-215	-49	-120	-20	-6	-61	-136	-67	-67	-33	71	50	72	-54	-22	43	-27	40
35119_at	10298	9800	10400	9683	9960	10434	9551	8205	9138	8235	11025	11177	11929	10443	14258	14934	15444	14364	18570	13014	13009	11876	7532	9242	9673	8577	9350	7538	8725	9023	8430	8517	8370	9457
35120_at	68	68	72	40	34	47	70	81	73	62	85	58	47	78	32	91	56	88	111	78	94	31	63	64	111	72	43	58	63	78	81	41	98	43
35121_at	118	124	137	73	88	97	133	276	175	131	106	118	77	208	139	164	132	95	67	174	130	89	103	97	122	102	147	81	6	258	211	136	127	120
35122_at	-7	-28	-24	-30	-1	-52	-109	-80	-79	-49	5	-67	-43	-106	-142	-122	-124	-41	-144	-28	-117	-109	-140	-55	-71	210	-36	-36	-15	-159	-45	-21	-77	4
35123_at	-42	-140	-175	-56	-51	-71	-129	-122	-214	-69	-199	-126	-74	-263	-149	-242	-204	-154	-207	-186	-226	-153	-158	-107	-185	-199	-63	-49	-131	-96	-117	-97	-125	-60
35124_at	59	79	59	54	15	67	89	91	57	48	61	70	63	67	38	47	35	84	59	22	50	82	65	47	47	52	45	93	50	64	78	41	67	33
35125_at	6977	5629	6753	5959	5293	7280	8721	7611	7357	7103	8165	8215	7883	8613	10282	9317	10396	9985	13283	9368	8870	7979	5773	6124	7824	4665	5655	4790	4022	8419	7592	6332	7534	5266
35126_at	44	21	46	61	48	79	78	40	-28	64	61	63	27	-30	-40	20	63	-44	33	-36	35	72	53	27	74	49	52	30	25	72	115	85	114	-10
35127_at	358	136	71	78	251	908	-2	354	205	418	31	352	358	220	152	141	-99	293	-33	173	392	763	527	322	923	7	-12	50	0	26	49	-33	-57	78
35128_at	18	22	23	-5	7	15	31	26	18	7	15	18	13	20	-12	10	24	7	43	31	4	27	28	7	6	1	14	-6	10	23	34	32	17	9
35129_at	-22	-13	-33	-26	-12	-19	-33	-34	-48	-30	-35	-22	-31	-28	-32	-55	-24	-45	-52	-43	-39	-53	-41	-15	-23	-9	-20	-30	-22	-36	-31	-27	-43	-15
35130_at	87	-7	13	88	71	100	78	59	158	147	49	28	166	110	122	13	30	-29	20	101	34	-5	139	107	235	47	29	35	-11	124	117	46	69	41
35131_at	5	-14	-15	-13	-40	-63	-55	-34	-75	-59	-11	-39	-21	-16	-72	-67	-81	-23	-23	-90	-22	-42	-41	-43	-129	-30	24	9	3	-86	-54	27	0	-1
35132_at	71	128	39	62	89	115	179	190	48	44	91	133	74	-42	22	-1	184	46	80	30	62	46	-12	97	-9	101	177	186	101	-6	34	166	182	107
35133_at	-32	-66	-74	-24	-15	-41	-3	-47	-42	27	-23	-39	6	-46	-17	-30	-24	-12	-48	-52	-98	-23	-17	12	-16	-6	-88	-23	-46	-39	4	-65	26	-35
35494_at	34	30	10	36	55	65	91	50	80	70	108	64	69	64	73	38	49	61	31	47	45	72	110	81	165	45	38	40	9	81	112	75	52	44
35495_at	-9	22	14	-6	4	14	-3	2	14	-2	-12	1	10	1	5	-9	5	13	11	19	0	30	-16	3	22	1	5	23	18	-2	6	7	3	12
35496_at	37	37	23	53	5	24	5	20	1	51	46	27	35	34	25	26	45	95	88	26	77	30	80	59	49	22	45	32	81	-14	-20	3	-18	39
35497_at	38	36	23	63	51	64	56	42	45	36	24	47	38	57	23	27	18	10	20	58	37	-10	55	37	26	148	75	100	56	119	114	90	102	30
35498_at	-31	2	-11	-2	6	9	9	4	15	12	1	13	7	-1	13	9	-14	19	19	0	17	-20	7	-11	-19	-25	3	0	-7	-3	-8	-33	-16	-5
35499_at	-39	-43	-85	-24	-19	-46	-71	-130	-72	-36	-75	-44	-45	-85	-82	-98	-85	-111	-87	-112	-118	-73	-104	-54	-40	-45	-59	-58	-38	-87	-111	-17	-91	-40
35500_at	105	125	34	30	44	50	89	56	3	29	56	83	35	56	70	-44	127	55	32	-39	375	42	117	98	96	112	23	42	53	58	72	118	93	25
35501_at	-57	-3	-66	-68	-1	-32	-82	-47	-28	-33	-38	-41	-2	-25	-41	-40	-81	-3	-84	-27	-66	2	-50	-40	-45	-56	-55	-67	-43	-45	-63	-73	-57	-41
35502_at	-52	-42	-116	-108	-20	-57	-268	-182	-87	-52	-74	-132	-57	-223	-78	-148	-175	-147	-195	-151	-163	-60	-172	-49	-48	-175	-96	-111	-93	-170	-58	-151	-158	-107
35503_at	168	226	75	120	76	179	211	101	153	110	146	106	110	262	126	171	56	179	298	69	89	146	260	120	154	162	255	204	193	167	80	297	101	206
35504_at	-124	-81	-207	-88	-44	-63	-178	-13	-161	-96	-130	-58	21	-77	-151	-135	-162	-5	-172	26	-55	17	-53	-63	-90	-59	-103	-105	-21	-82	-33	-103	6	-161
35505_at	106	190	98	50	81	58	257	63	220	147	129	161	103	145	82	116	52	202	31	76	113	153	163	138	35	66	121	120	92	53	209	93	174	106
35506_s_at	42	108	1968	239	8	45	56	27	-1	26	13	12	11	51	18	36	2670	18	69	41	62	16	13	-2	52	51	29	180	31	37	56	-3	34	27
35507_at	91	42	21	62	79	82	133	64	115	93	148	102	116	89	104	121	73	108	120	124	122	87	118	128	180	103	35	50	14	116	135	116	63	72
35508_at	-27	-51	60	-65	-21	14	26	58	43	-4	-178	-100	-68	10	1	-93	108	-61	-12	-62	-131	45	-100	48	27	6	-87	35	-48	119	68	75	115	40
35509_at	-106	-69	-159	-72	-10	-92	-354	-115	-308	-326	-125	-276	-40	-156	-96	-423	-125	-130	-313	-399	-417	-65	-139	-95	-281	-137	-110	-217	-28	-51	-107	-116	-330	-63
35510_at	-37	-46	-73	-43	-46	-41	-158	-66	-121	-83	-60	-91	-38	-106	-78	-109	-105	-82	-155	-128	-90	-15	-69	-49	-127	-29	-34	-30	-38	-82	-73	-38	-116	-21
35511_at	94	129	55	42	66	28	-2	33	52	18	24	66	15	26	64	69	35	92	22	113	188	16	31	32	34	92	60	64	95	-110	-52	80	-104	102
35512_at	-42	-68	-71	-36	-29	-18	-5	-26	-28	-33	-40	-47	-28	-115	-58	-126	-96	-57	-78	-72	-61	-83	-12	-59	-48	-78	-84	-53	-34	-63	-42	-79	-50	-60
35513_r_at	-1	5	7	3	6	-5	6	4	7	3	0	6	-1	1	1	4	-8	0	-8	-3	2	-1	8	4	-5	3	4	1	2	9	2	10	2	0
35514_at	72	71	75	57	14	33	84	81	62	48	60	51	28	64	36	82	80	38	92	70	86	51	75	48	59	94	37	70	52	32	69	107	31	50
35515_at	-133	-136	-171	-149	-148	-190	-278	-257	-230	-191	-205	-188	-202	-266	-297	-151	-215	-276	-314	-213	-196	-268	-222	-161	-137	-139	-145	-89	-46	-206	-178	-153	-241	-90
35516_at	21	15	-10	-11	6	-16	-35	-42	22	-12	-19	-4	3	-41	5	-18	-19	34	-5	34	14	-3	-17	20	-26	7	1	0	-1	-16	-5	-6	-45	17
35517_at	56	-2	-26	-6	34	63	164	83	36	50	-9	18	28	57	-3	49	75	-2	-41	22	13	69	-21	12	58	4	9	10	20	63	39	71	166	7
35518_at	3	6	1	-8	-2	2	-18	-18	-18	-9	-15	-7	10	-15	-5	-8	-34	-9	-10	-2	-7	-5	-1	-4	-12	-23	20	-5	-1	-4	-8	11	-5	-2
35519_at	64	76	37	85	61	70	90	76	68	72	93	66	63	75	75	55	55	54	86	57	68	63	72	58	106	74	97	76	48	77	80	105	121	53
35520_at	330	340	179	207	134	252	403	166	371	257	371	307	74	380	298	345	295	378	447	305	192	209	425	258	371	49	395	272	250	278	317	307	352	230
35521_at	33	63	-36	42	27	30	100	31	47	0	-11	23	-2	89	-5	4	9	54	80	-50	26	-13	16	-22	38	284	61	117	32	55	41	141	21	91
35522_at	29	42	25	7	12	8	39	58	-22	4	49	6	22	34	-6	10	20	19	35	11	17	10	-6	3	9	11	15	34	3	45	22	33	45	10
35523_at	-126	-96	-110	-51	-69	-114	-168	-278	-188	-98	-116	-109	-142	-157	-209	-276	-129	-194	-177	-227	-158	-143	-144	-91	-136	-106	-25	-101	-71	-173	-138	-71	-135	-91
35524_at	-33	-9	-42	12	-23	-40	-67	-11	-61	-39	-50	-46	-16	-31	-5	-33	-8	-69	-75	-95	-66	-22	-41	-26	-28	104	15	-37	5	-34	-45	114	2	-8
35525_at	45	1	3	-8	23	38	-4	39	5	12	8	-2	7	15	5	12	61	15	7	-16	58	38	19	2	12	85	-8	3	-3	17	15	3	-5	-1
35526_at	-88	-66	-90	17	-42	-23	-110	-58	-95	-47	-80	-90	-58	-107	-89	-39	-137	-101	-141	-125	-125	-70	-93	-59	-116	-67	-71	-88	8	-83	-79	-76	-58	-72
35527_at	8	26	6	8	22	23	18	24	46	50	16	29	31	21	14	6	18	22	33	-16	7	9	13	6	-6	34	35	30	14	46	44	22	27	21
35528_at	-27	-14	-16	-8	3	-9	-15	-40	-26	-2	-21	-29	-5	-23	-13	-23	-8	-22	-41	-18	-16	-21	-5	-14	-35	-18	-23	-3	-13	-12	-19	-14	-13	-12
35529_at	-51	-64	-77	-52	-15	-51	-88	-51	-138	-53	-97	-108	-18	-137	-116	-143	-39	-108	-141	-136	-155	-128	-74	-100	-134	15	-81	-88	-68	-87	-97	-33	-132	-73
35530_f_at	211	213	297	212	181	554	2854	641	314	228	177	329	152	312	215	66	323	236	432	202	223	211	317	237	385	136	399	241	225	938	323	231	2296	249
35531_at	17	-3	-24	20	18	3	-56	-13	5	17	35	7	16	1	-20	-15	-4	35	18	32	11	26	-23	-8	36	34	12	20	-4	-39	6	24	4	12
35532_i_at	8	6	13	9	2	8	-7	7	14	-4	9	6	-4	3	1	8	4	-1	-9	-11	22	-10	1	3	5	12	27	-1	4	8	-14	4	-12	11
35533_f_at	27	26	21	13	9	45	63	27	39	34	22	9	17	48	26	45	61	22	43	36	52	27	50	35	41	45	59	24	30	32	24	31	49	30
35534_at	611	574	574	539	300	747	1036	871	663	487	738	599	482	986	661	939	855	786	1093	847	751	800	1226	566	1061	666	639	676	449	827	773	604	958	593
35535_f_at	5	-4	1	-6	7	9	-26	-3	-7	-14	-14	-2	11	-9	-6	-2	2	-1	-7	-17	-7	-20	-3	-7	-6	-13	0	-4	-4	9	5	4	-7	-8
35536_at	133	161	120	112	38	47	228	235	202	91	164	125	80	233	120	164	134	125	346	136	153	137	174	131	243	90	239	197	203	124	196	104	238	161
35537_at	69	69	93	111	67	66	157	76	119	106	91	84	67	180	72	132	100	147	136	115	153	115	88	74	163	184	137	75	75	81	113	42	110	82
35538_at	-49	-3	-19	22	-32	-39	-58	-37	-45	-73	-73	-57	-24	-52	-102	-100	-81	-97	-33	-36	-26	-86	-70	-27	-77	15	2	12	-3	-32	-43	-6	-84	-45
35539_at	7	14	16	-13	3	4	-1	11	-10	-10	8	3	-2	-12	11	-15	-18	5	6	17	-17	22	3	4	21	10	9	15	7	-1	5	5	-3	12
35540_at	-2	25	14	-40	4	-37	-132	-116	-101	-11	-74	-16	8	-163	-50	-70	-64	-4	-154	15	23	-71	-57	-13	-85	52	-18	1	23	-20	-94	26	-139	28
35541_r_at	-4	-6	8	7	-3	-2	15	11	7	-3	-7	6	7	10	-4	-5	12	-6	18	4	-7	12	-20	8	3	3	-1	0	4	-2	-8	-7	-1	0
35542_at	-50	-88	-99	-35	-12	-107	-122	-35	-99	-79	-51	-110	-72	-99	-69	-110	-101	-45	-78	-256	-214	-71	-134	-45	-224	19	-130	-172	-83	-89	-38	-67	-164	-90
35543_at	4	9	16	12	-5	10	31	-9	-2	-10	8	4	8	13	15	22	-15	10	22	15	11	-2	22	4	11	-7	4	-7	7	-14	-6	-23	9	1
35544_at	129	45	182	107	75	114	131	168	141	90	145	165	123	158	149	158	181	159	120	129	171	190	174	133	174	-41	70	22	63	113	129	123	101	69
35545_at	46	46	36	23	10	30	59	38	50	23	38	32	21	70	35	50	44	54	45	51	42	56	42	25	46	48	46	33	30	41	35	65	48	25
35546_at	31	38	27	14	23	2	3	13	50	18	6	22	7	19	25	43	31	16	36	46	1	2	30	37	39	46	32	27	30	4	8	15	31	17
35547_at	18	19	42	15	29	2	27	-14	8	23	7	20	6	30	21	-8	9	15	-5	31	26	9	8	12	-7	46	27	47	9	40	23	44	49	28
35548_at	-14	9	-6	2	-2	2	-16	1	29	-6	15	-9	9	-4	6	-15	-15	-6	-27	-28	16	-14	-2	17	-1	12	8	2	14	-7	32	-33	5	14
35549_at	-17	-21	-48	-13	33	-22	-106	-69	-45	-27	-71	-55	-21	-55	-26	-17	-29	-36	-57	-101	-86	-17	-56	-78	-70	-14	-3	-12	-5	-65	-55	12	-85	10
35550_at	-27	-30	-32	-64	-19	-34	-36	-89	37	-70	-129	70	-41	4	-23	48	-18	-154	6	-4	-64	-73	-78	-13	-15	-8	14	-1	14	-96	-20	8	4	25
35551_g_at	22	73	61	37	30	-23	-9	34	-9	-1	76	39	5	-25	38	56	34	54	-30	-2	51	18	20	8	41	96	18	36	45	36	-3	28	-15	39
35552_at	-84	-60	-125	0	-30	-81	-111	-6	-164	-70	-41	-112	-17	-90	-59	-98	-46	-93	-171	-100	-186	-94	-95	-57	-50	-38	-93	-134	-68	-76	-63	-90	-92	-91
35553_at	83	93	78	148	115	18	87	357	260	226	215	158	180	51	193	112	210	99	160	84	83	178	54	88	210	162	137	196	59	242	152	176	164	146
35554_f_at	-33	-58	-68	-10	4	-81	-54	-67	-48	-62	-84	-37	-22	-66	-65	9	-84	-75	-33	-70	-82	-70	-91	-50	-51	-47	-32	-13	-11	-56	-55	-63	-107	-58
35555_r_at	353	94	370	39	106	403	218	536	75	251	375	289	124	373	406	568	259	132	194	362	464	254	447	302	129	288	5	481	132	474	393	253	520	53
35556_at	-2	-10	-5	-31	-7	-9	-6	-21	-7	-10	-15	-23	-7	-17	-17	-2	-15	-2	5	-24	19	4	-25	-9	16	-8	2	5	-14	-8	-13	-23	-35	-6
35557_at	17	31	112	73	58	46	31	24	23	22	26	18	9	101	36	117	28	34	132	49	58	52	21	15	35	36	48	37	56	27	18	55	41	41
35558_at	48	86	62	65	40	23	81	63	154	34	54	-1	37	105	56	84	15	53	81	47	98	48	57	-1	93	62	13	4	4	34	65	87	66	56
35559_at	-85	-32	-18	-18	1	-21	-69	-101	-79	-41	3	-39	-1	-82	13	-94	-30	-68	-23	-85	-84	-92	-66	8	-4	29	-71	-17	-43	-53	-70	20	-111	-21
35560_at	-8	-54	-29	-39	-12	1	-20	13	-44	-68	-56	-25	-1	-16	-13	-48	-36	-28	-24	-102	-8	-18	-18	-17	-16	-1	-36	-35	-28	5	-14	-10	-24	-50
35561_at	-1	-10	3	34	26	18	16	-14	12	10	10	2	62	11	29	-13	54	-26	6	-27	5	-3	-23	13	13	18	22	33	-2	19	38	26	28	64
35562_at	-67	-26	-52	-45	10	35	-33	-20	-67	77	-34	-54	-38	-117	-56	1	-49	241	-127	-32	-73	-77	-84	-12	-77	-19	-93	-52	-68	-62	-68	-51	-78	-48
35563_at	163	97	93	131	25	34	173	22	113	159	155	71	108	144	154	231	168	208	159	214	211	102	170	89	82	65	130	204	147	127	115	106	152	118
35564_at	5	3	18	10	16	25	103	20	95	67	63	29	13	77	71	18	56	78	86	131	22	59	23	56	76	-1	16	1	-9	-13	58	1	57	1
35565_at	33	27	34	46	8	0	53	-22	30	14	2	10	-10	53	34	36	-22	21	6	9	19	9	25	23	34	8	-2	26	8	-24	-1	24	46	42
35566_f_at	173	214	173	166	235	851	3789	1159	242	215	141	146	95	329	211	187	276	200	310	202	198	211	170	234	266	174	360	316	159	1253	424	188	2999	174
35567_at	-75	-30	-42	-55	-18	-18	-15	-11	-42	-34	-2	-56	-15	-59	-48	-34	-15	-12	-40	-15	-56	-74	-55	-46	3	-6	-99	-15	-60	-49	-50	-76	-45	-93
35568_at	44	48	35	43	23	22	80	43	26	13	-9	-19	9	25	0	43	12	-3	25	39	21	-17	38	14	69	41	58	37	1	29	-2	52	54	41
35569_at	-202	-201	-262	-123	-78	-100	-88	-67	-250	-199	-199	-181	-101	-254	-187	-273	-155	-321	-296	-279	-283	-219	-228	-97	-262	-171	-172	-220	-156	-157	-193	-94	-244	-154
35570_at	6	-7	-26	1	3	2	-6	8	10	13	-3	-7	-1	-8	14	7	-6	-5	23	7	14	-3	-4	10	2	4	2	-6	-8	-2	-6	-18	-18	6
35571_at	37	24	29	18	-44	10	77	53	49	9	24	50	-64	54	24	32	50	25	93	-33	72	32	30	21	21	40	38	41	37	61	53	35	68	15
35572_f_at	126	115	63	126	98	128	109	113	132	113	128	109	143	138	188	127	124	138	114	123	139	131	166	157	160	97	105	95	36	99	153	89	89	97
35573_r_at	82	62	49	52	27	12	97	56	82	67	60	55	47	76	88	92	82	62	95	115	110	33	62	42	58	58	62	58	31	63	70	20	72	55
35574_i_at	-28	-24	-44	-11	0	-39	-64	-20	-59	-32	-39	-44	-35	-44	-25	-47	-56	-52	-45	-55	-43	-11	-40	-23	-61	-19	-40	-21	-19	-57	-37	-39	-71	-39
35575_f_at	10	50	40	26	30	34	27	-3	51	30	17	27	19	82	24	53	-7	30	12	52	1	-9	35	18	18	3	-2	24	31	21	6	10	6	4
35576_f_at	563	253	119	553	437	1426	200	459	527	677	461	625	543	403	464	156	58	317	167	443	365	779	826	820	1366	151	158	120	40	186	329	111	75	172
35577_at	37	-27	101	61	59	-16	-219	-137	-31	44	-27	-98	25	-146	1	-245	-10	-110	274	-55	-83	-115	-143	59	-149	-115	60	49	34	49	-54	-54	-211	83
35578_at	25	16	13	3	2	4	67	8	26	13	17	-6	4	17	21	13	15	16	52	9	34	15	12	26	26	6	24	7	21	9	10	7	31	32
35579_at	177	116	125	109	111	109	107	151	212	90	194	207	96	139	165	314	112	116	210	169	255	133	125	175	187	220	203	140	108	99	151	143	32	215
35580_at	-79	-42	-97	-37	-74	-118	-148	-197	-52	-81	-52	-49	-87	-100	-51	-28	-7	-87	-54	-160	-115	-65	-49	-49	-128	-49	-76	-96	-46	-121	-119	-70	-98	-19
35581_at	17	37	2	16	7	6	14	14	4	35	9	8	0	9	53	35	52	28	43	14	18	20	10	16	29	51	39	51	22	40	40	41	33	47
35582_at	-8	-14	-1	-8	-4	-18	-9	-6	-7	-3	-4	-1	1	-10	-7	-12	-5	-2	-19	-7	-4	-1	-18	-1	1	-5	-1	-14	-10	-22	-13	-13	-11	-8
35583_at	-30	-37	4	-14	-33	-82	-47	-100	0	-14	-39	45	-64	-77	-12	37	-83	-78	-52	-73	-95	-70	-78	-26	207	-12	36	-4	-13	-64	-47	-48	-58	21
35584_s_at	111	255	50	33	130	77	179	18	-75	164	106	188	91	416	116	384	31	166	158	230	-173	133	-160	-103	237	150	85	165	126	169	130	243	459	99
35585_at	115	81	121	91	50	76	94	79	167	93	87	94	42	91	67	160	194	115	157	102	67	86	63	54	118	149	115	121	94	74	87	121	58	130
35586_at	56	23	66	29	18	26	-5	46	9	34	26	46	23	71	36	-10	2	35	113	12	51	16	32	26	43	-19	1	4	-28	31	49	46	-22	33
35587_at	55	32	28	29	16	46	37	26	40	15	46	18	54	58	23	47	50	49	34	40	57	36	50	27	73	39	19	29	14	46	23	31	19	20
35588_at	305	121	82	181	146	202	-20	34	187	206	77	299	269	35	277	236	367	114	75	190	120	102	238	49	32	113	122	23	51	66	42	86	27	114
35589_at	23	19	-13	16	7	-4	-4	13	34	-14	9	17	18	-10	34	29	-3	14	-23	7	-4	30	-32	17	3	4	24	38	23	5	8	-4	-12	27
35590_s_at	135	361	68	145	174	364	691	426	225	224	245	144	293	307	242	242	329	370	274	316	152	197	370	354	261	192	383	144	146	183	228	245	684	114
35591_at	57	42	13	14	2	24	76	11	72	3	11	23	8	24	16	92	-36	27	98	23	97	22	32	27	21	47	52	57	53	-1	21	19	20	19
35592_at	-5	-5	-1	25	10	21	66	29	-43	-12	-1	-1	-29	-85	10	21	-12	-22	-16	18	-59	-14	-13	6	38	81	2	39	71	63	-7	51	43	14
35593_at	4	22	-5	6	-7	-27	-34	-31	-38	-16	29	23	22	-3	3	6	4	-28	-46	-1	17	27	4	-8	19	-24	-8	-28	-11	-28	-2	3	-16	-19
35594_at	-13	-3	16	3	-13	-19	0	-4	-16	-19	6	-9	-1	18	-19	-17	49	15	-66	-46	13	-7	-3	-3	1	11	6	13	-15	15	7	-8	-12	4
35595_at	89	151	65	70	61	66	209	132	181	131	214	104	153	214	87	52	245	31	90	89	74	108	190	115	165	95	112	158	31	112	130	160	214	38
35596_at	41	17	30	-14	6	3	-24	4	-46	-50	-34	7	17	-8	9	101	-76	65	-46	-3	29	71	11	6	44	30	15	22	18	-24	-21	-10	-17	24
35597_at	933	296	168	278	196	819	950	995	1485	1155	1490	603	431	683	745	106	858	147	965	324	898	455	1121	461	700	157	306	215	119	301	309	217	467	301
35598_at	110	91	66	90	61	112	138	117	114	110	77	103	84	174	109	100	109	82	142	127	154	128	114	84	134	69	98	82	70	99	123	116	126	96
35599_at	562	117	18	182	179	98	139	239	868	1048	553	74	98	152	89	167	97	335	94	168	44	590	59	57	54	51	112	143	35	23	95	109	64	82
35600_at	45	33	13	25	15	55	65	39	48	45	48	49	28	55	47	40	68	33	46	62	38	43	53	45	63	24	20	24	11	47	46	25	49	26
35601_at	55	42	41	26	27	-11	-19	-13	60	9	-60	5	-10	73	14	102	-41	2	58	52	-31	65	21	-18	61	-125	34	33	15	-1	82	-45	-35	-3
35602_at	154	-90	138	99	71	39	28	48	91	3	54	94	19	135	115	110	26	129	147	18	190	131	117	87	132	23	3	-5	-30	76	68	44	122	47
35603_at	41	43	38	39	83	100	96	76	52	67	167	71	107	79	64	51	108	51	38	91	55	42	50	65	76	62	50	91	18	64	132	39	93	60
35604_at	26	38	20	8	34	17	26	34	13	9	60	27	33	31	54	-1	39	43	17	39	41	40	49	31	63	37	38	33	28	18	34	37	3	35
35605_at	-22	-23	-23	-18	-7	-23	-55	-20	-6	-45	-22	-8	-22	-59	-22	-25	-53	-30	-52	-73	-30	-24	-20	-29	-58	-8	-22	4	16	-14	-32	-34	-41	-19
35606_at	-11	14	19	2	12	-5	-19	-10	-8	-22	39	1	-4	7	-1	-11	12	1	-18	-31	-12	-19	-6	-14	10	2	33	21	34	-10	-21	-26	38	0
35607_at	-51	-16	-81	-30	-13	-30	-51	-110	-65	-57	-23	-66	-28	-75	-67	-122	-40	-116	-154	-125	-121	-61	-29	-76	-44	-18	-52	-40	13	-95	-85	-42	-105	-15
35608_at	55	50	57	68	57	55	88	32	22	17	16	57	82	80	56	28	52	5	38	-2	22	98	33	70	79	57	39	35	16	41	28	81	26	50
35609_at	-2	11	29	11	6	31	-1	11	0	9	24	22	10	14	27	8	20	20	8	9	16	27	9	6	19	13	5	0	3	4	2	-3	4	8
35610_at	33	63	86	17	15	102	111	116	7	20	95	52	33	17	95	72	65	93	225	35	107	121	30	75	53	134	28	56	22	66	70	38	67	30
35611_at	32	16	20	26	32	36	45	13	22	16	48	29	22	25	29	13	11	3	46	18	45	46	23	42	18	45	58	31	13	16	21	49	31	31
35612_at	23	29	21	28	28	26	47	40	5	14	-1	10	11	38	19	28	6	-22	24	17	11	31	12	14	44	25	22	16	20	34	13	21	35	24
35613_at	6	33	14	56	4	27	52	18	53	31	23	34	5	80	29	47	45	10	63	45	174	0	56	23	19	29	26	17	7	50	35	-11	17	15
36331_at	15	4	37	11	21	15	24	15	-3	-3	15	11	-2	-16	19	1	22	-26	21	22	17	14	19	23	16	28	35	11	24	9	-1	-5	34	14
36332_at	290	316	294	222	188	282	555	341	327	240	305	264	244	430	313	376	329	486	493	371	318	304	632	260	332	283	295	349	373	388	334	314	401	301
36333_at	5430	5625	5870	5332	5839	7524	6682	5755	6146	5973	7008	7183	7309	7352	8408	9023	9601	8306	12000	6904	8252	5887	6126	5660	7427	4975	6434	5485	4952	7547	6626	6185	5839	5588
36334_at	46	72	104	60	36	77	174	70	105	89	115	81	42	107	90	116	130	58	111	87	101	80	-15	58	121	90	71	92	66	97	128	77	145	74
36335_at	-44	-58	-52	-60	-24	-46	-109	-35	-100	-72	-65	-63	-33	-106	-60	-116	-85	-72	-86	-107	-122	-55	-71	-62	-102	-49	-77	-86	-50	-77	-56	-64	-98	-8
36336_s_at	52	53	-34	19	40	71	154	62	70	24	70	-54	21	-7	7	-65	-45	-70	-26	69	133	15	3	41	-31	29	35	-4	-2	24	-1	84	110	27
36337_at	299	299	326	213	138	177	254	437	331	183	275	268	171	288	261	407	288	325	410	293	368	392	424	252	340	279	289	353	246	357	244	312	442	276
36338_at	294	392	368	265	242	218	805	208	631	500	137	289	191	600	143	552	169	406	389	334	442	89	426	134	385	284	199	454	109	542	225	432	885	337
36339_at	20	4	21	10	16	17	44	34	27	17	49	22	17	66	27	39	-7	16	83	28	-19	24	45	21	47	28	-17	10	8	39	36	33	21	21
36340_at	8	32	5	49	30	78	66	-13	38	7	17	33	47	-20	66	84	197	9	51	30	82	-37	40	34	74	57	37	36	-17	21	2	24	37	48
36341_s_at	20	24	3	10	8	8	16	6	6	4	-6	10	0	17	19	0	22	18	0	17	5	0	13	3	13	11	36	39	16	20	11	25	14	10
36342_r_at	7	9	8	9	4	12	13	10	11	6	11	-5	3	19	-1	10	14	18	4	7	5	6	11	5	3	-6	5	2	4	-2	1	2	-2	4
36343_at	21	16	17	18	11	16	25	20	7	20	25	10	-1	44	33	30	50	25	21	36	10	40	16	17	26	22	3	9	30	44	22	33	75	15
36344_at	66	-17	-74	58	-10	-12	93	30	298	214	-8	50	65	-27	-27	133	182	102	262	2	-61	-29	122	107	39	-166	-54	-89	140	-20	-23	3	8	-51
36345_g_at	122	51	33	41	29	26	171	126	294	250	85	100	92	78	65	84	148	47	202	111	100	50	87	85	112	31	57	48	34	76	57	13	53	45
36346_at	-12	-18	-17	10	-12	-59	-126	-60	-130	-71	-57	-74	-26	-120	-91	-259	-97	-65	-41	-87	-106	-33	-110	-56	-47	5	-13	-44	9	-116	-64	18	-31	2
36347_f_at	641	297	148	558	443	1529	213	421	687	825	401	657	507	490	495	223	144	401	263	446	488	888	786	776	1670	206	196	165	66	209	297	191	167	228
36348_r_at	-17	-9	-18	-2	-1	-7	-26	-12	-4	-4	-5	-2	-3	-33	-17	-2	-33	-30	-39	-27	-23	4	-27	3	-11	1	-7	-7	-7	-17	-30	-10	-23	-10
36349_at	-17	12	43	4	19	2	20	22	-9	-24	-7	-19	-2	2	2	-34	-48	-17	-56	-45	-2	6	26	-21	0	-11	7	-8	-22	33	-16	16	-17	13
36350_at	13	15	19	28	17	8	37	-7	18	21	27	13	9	27	22	25	30	29	23	26	17	24	34	11	27	14	19	15	24	15	23	16	28	14
36351_at	-99	-85	-159	-37	6	-62	-108	-73	-126	-83	-75	-92	-2	-142	-81	-183	-113	-94	-143	-220	-151	65	-75	-85	-113	-33	-81	-95	34	-49	-68	-27	-117	-35
36352_at	-217	-253	-307	-106	20	-30	-53	-119	-105	56	-132	-35	-180	-272	-284	-140	100	-223	48	-164	-472	-85	-276	-62	13	-112	-181	-136	-279	-100	67	-32	-42	-2
36353_at	-38	-24	-48	-36	-9	-13	-28	-28	-46	-36	-22	-31	-18	-41	-32	-5	-29	-27	-58	-53	-64	-49	-18	-27	-32	-28	-18	-16	-21	-44	-35	-26	-27	-28
36354_at	-7	36	70	-39	6	-28	109	-120	121	38	115	73	6	123	91	150	-16	-112	31	184	78	-11	-14	34	135	300	9	89	40	58	81	-39	35	5
36355_at	97	112	138	58	62	70	154	157	50	77	128	61	46	98	137	152	78	162	168	126	130	134	124	24	169	111	133	175	66	156	150	170	92	90
36356_at	-377	-180	-266	-194	-98	-233	-355	-366	-233	-191	-285	-190	-226	-351	-260	-413	-319	-332	-478	-426	-470	-208	-310	-220	-289	-227	-351	-253	-182	-266	-272	-282	-347	-232
36357_at	20	23	18	12	9	26	9	2	10	25	34	24	14	26	13	24	-6	27	-24	29	38	19	30	25	33	19	3	14	-1	-3	19	3	2	24
36358_at	5737	5478	3323	6983	5683	7092	6057	4870	5831	6073	7152	7309	8009	6642	8281	5140	6751	6702	9959	7463	9403	4645	5172	5890	4527	5668	6480	6012	4685	7489	6473	6473	5671	6080
36359_at	1001	932	929	675	550	635	771	727	614	623	655	528	986	1212	1033	1120	675	1129	1344	971	1245	1074	547	752	656	562	254	606	109	209	558	778	579	858
36360_at	25	24	34	31	35	28	7	31	30	35	22	39	76	24	37	31	12	43	37	-3	33	42	42	40	29	43	31	34	40	30	39	38	22	37
36361_at	33	71	30	73	46	24	92	-24	45	33	68	62	16	47	40	26	62	22	44	83	60	69	57	28	85	86	125	121	72	67	56	67	138	83
36362_at	7	16	12	15	55	51	-9	67	-8	81	101	-7	65	-12	81	-4	117	50	144	2	8	71	0	7	64	92	29	6	46	21	-7	74	109	6
36363_at	-13	-1	-21	-3	1	-14	-58	-24	-39	-13	-25	-21	-14	-20	-33	-35	-15	-29	-21	-36	-41	-30	-21	-24	-18	2	-9	-19	-2	-16	-17	1	-40	-14
36364_at	90	11	-4	42	34	60	19	56	122	165	53	43	37	95	16	110	24	147	82	49	26	72	125	21	-6	37	28	5	14	-14	9	34	57	29
36365_at	0	-8	3	-8	-3	-12	0	-4	-14	-3	-9	-5	2	-6	-5	1	-6	-5	-7	-7	-16	-19	-21	-4	-12	3	-6	5	-16	0	13	-4	-1	-5
36366_at	5	4	20	6	6	-5	28	-9	15	10	19	13	4	6	-1	3	20	18	34	11	9	17	14	10	14	14	5	-1	-5	20	18	21	29	11
36367_at	-5	-1	14	-15	8	-7	0	21	-13	-7	-36	-9	-14	-9	-30	-51	-35	-19	-6	2	-11	2	-13	-14	-16	8	0	-24	5	-16	-17	-15	-23	-27
36368_at	-52	-48	-151	-50	-5	41	-182	47	-14	14	-104	40	-75	-259	-72	-70	37	-13	11	28	33	-119	-31	13	36	-22	40	-22	42	0	-39	79	-43	-41
36369_at	66	42	-6	324	192	149	217	72	196	138	73	139	169	148	40	100	24	20	82	49	23	23	77	57	3	363	193	501	39	757	410	459	318	180
36370_at	7	3	15	-8	-5	-24	11	10	1	4	9	0	-4	2	-5	7	-12	4	1	-4	2	14	0	-1	-15	-3	12	8	12	8	-8	-19	1	8
36371_at	83	36	46	36	39	46	142	32	98	52	67	70	37	90	76	92	63	67	52	83	73	43	87	60	102	79	70	65	63	83	70	84	91	67
36372_at	-78	-97	-54	-36	-17	-204	-309	-326	-179	-6	-147	-224	-10	-27	-130	-216	-323	-131	-161	-140	-102	-240	-167	-63	-289	-186	-70	-105	-185	-176	-270	-118	-134	-96
36373_at	-8	-13	-17	-41	-13	-31	-47	-28	-63	-47	-38	-52	-25	1	-49	-3	-1	-35	-96	-93	-24	-23	-29	-45	-78	-16	-60	-23	-13	20	-56	-12	-48	-18
36374_at	-34	-27	-30	-30	5	-15	-87	-49	-25	-48	-39	-6	-6	-73	-58	-58	-63	-50	-24	-23	-22	-23	-30	-26	-89	-34	-3	-43	-3	-11	-37	10	-26	-16
36375_at	335	266	356	177	124	175	350	320	244	145	246	162	178	228	345	445	338	299	440	322	338	408	242	184	369	192	244	233	248	269	284	306	342	239
36376_at	36	72	73	28	32	1	60	692	35	68	122	226	34	131	327	4	17	48	89	21	45	23	94	116	127	20	342	34	23	23	38	38	251	42
36377_at	-4	26	15	0	2	2	-7	4	6	-13	19	3	4	-10	5	-14	-20	-9	-29	-7	-1	0	-2	-12	11	-21	10	-1	4	-15	-10	0	9	10
36378_at	148	154	135	159	68	110	173	126	126	135	158	85	115	210	87	204	186	185	85	161	106	250	157	100	120	282	120	160	110	243	263	128	189	214
36379_at	53	4	-194	233	533	13	-116	64	-114	-92	173	-79	7	49	-45	421	277	-52	-192	-100	-24	-32	-146	-71	-132	208	-43	51	33	131	118	18	-177	53
36380_at	53	55	37	15	6	33	55	45	37	57	43	33	18	47	37	57	57	36	33	39	38	50	40	38	52	25	44	47	27	26	43	24	38	19
36381_at	7	-15	-24	9	1	-10	-86	-42	-32	-31	-16	-41	-31	-75	-47	-164	-24	-39	-20	-25	-39	-36	-62	-31	-39	-118	-11	-171	-32	-44	-39	-104	-83	-135
36382_at	-8	-16	2	-20	-15	15	-47	-23	-17	-15	-35	-21	-10	-16	-28	-23	-39	-33	-17	3	-13	-11	-13	-17	-50	-26	12	-18	2	-38	-31	-23	-39	-9
36383_at	5	149	68	162	4	403	-1	23	-14	13	-8	59	298	76	375	-12	-38	43	-18	26	196	-7	480	409	9	8	-8	-25	-8	2	1	45	-27	-23
36384_at	-41	-43	-62	-48	-25	-34	-47	-45	-74	-54	-87	-53	-28	-64	-31	-153	-97	-101	-68	-72	-156	-69	-43	-49	-119	-40	-55	-58	-51	-43	-37	-12	-64	-58
36385_at	25	10	9	15	10	18	5	5	40	22	24	21	26	21	17	18	-10	2	10	34	19	12	14	24	33	-13	21	16	32	19	41	11	11	21
36386_at	6	15	6	-2	15	15	53	22	14	30	40	16	25	10	11	2	-17	44	16	5	-11	-9	32	17	15	20	7	51	-5	9	17	58	50	29
36387_at	34	30	37	15	33	58	18	36	20	18	6	17	7	29	42	-12	35	68	23	63	25	45	41	10	-49	4	30	5	15	16	28	-16	-5	7
36388_at	69	40	53	38	16	43	53	-80	28	28	42	25	32	8	35	41	56	50	77	44	51	47	46	20	31	42	35	41	37	35	43	53	57	34
36389_at	-8	-2	1	-4	4	-7	-15	-12	-9	-17	-16	-6	7	-15	-5	-14	-5	9	-9	-12	-20	-6	-8	17	-20	-3	-17	1	-6	-18	-10	-13	-5	-10
36390_at	22	26	11	25	17	15	107	19	21	-13	11	-6	2	19	32	-72	34	7	-36	-61	-3	-23	49	27	15	27	18	7	51	64	21	43	60	23
36391_at	84	104	109	64	98	87	141	242	133	88	108	124	119	152	122	119	229	152	291	121	45	157	145	134	115	68	85	17	108	154	144	145	151	211
36392_at	-9	-11	5	21	21	4	-29	-10	-46	-14	-6	8	6	-45	15	-23	-2	-42	-24	-47	15	-10	-8	23	-34	6	-24	14	-3	-4	-16	33	-36	13
36393_at	33	26	12	54	20	33	28	-17	-33	29	56	25	21	4	16	21	84	40	61	-42	43	6	16	-19	43	45	71	50	28	23	51	34	-2	45
36394_at	3	33	11	39	15	5	-72	-52	-76	-30	-10	14	-30	-63	-24	-100	-26	7	-102	-95	55	-52	-51	-26	-57	43	26	56	33	-31	26	1	-51	40
36395_at	24	21	66	15	29	41	127	57	26	32	21	52	28	40	68	138	70	99	87	66	55	50	23	38	46	42	37	24	16	47	62	50	66	53
36396_at	53	137	185	123	242	122	87	81	143	121	42	120	106	37	111	140	28	119	32	82	49	105	160	68	173	286	167	215	621	336	107	258	153	133
36397_at	4	21	-1	14	24	2	20	-3	32	11	-15	18	22	6	19	-8	77	-3	16	39	20	11	5	-3	0	15	20	3	2	-4	11	-5	5	5
36398_at	197	77	90	94	77	35	47	182	216	216	218	116	132	354	270	105	104	2106	655	391	185	91	220	179	280	7	240	216	128	87	34	180	140	140
36399_at	32	32	39	35	8	30	55	17	32	38	58	47	25	65	31	74	39	79	55	23	26	24	32	19	57	39	46	46	39	49	53	25	82	26
36400_at	3	-4	-5	10	-5	-8	0	-6	-13	-10	-5	-2	-7	-5	9	-17	0	8	-6	-5	-2	4	10	1	-16	-17	2	-11	-3	-3	-4	17	-12	6
36401_at	62	58	-26	46	22	37	6	72	66	0	96	50	59	-27	-8	-63	45	-9	-15	-63	59	81	9	19	123	77	-6	109	15	81	69	83	14	-5
36402_at	-35	-55	-52	-15	-20	-11	-73	-102	-60	-22	-52	-47	-25	-49	-44	-56	-39	-58	-48	-41	-30	-47	-75	-31	-19	-17	-26	-51	-59	2	-57	-44	-54	-22
36403_s_at	45	45	56	40	26	18	46	33	34	33	52	50	39	56	71	59	39	85	97	44	40	63	56	61	80	39	77	26	27	42	35	31	41	26
36404_at	-3	26	73	48	36	3	87	139	123	-13	54	103	38	65	59	38	-40	-17	42	1	83	108	126	47	90	92	-27	48	49	103	57	33	60	38
36405_s_at	-47	-18	-82	-54	-28	-47	-59	-29	-49	-43	-59	-32	-35	-39	-5	-89	-58	-35	-66	-106	-37	-99	-59	-57	-82	-42	-21	-38	-38	-31	-37	-30	-24	-13
36406_at	12	26	-5	17	22	30	-8	19	20	12	12	0	18	28	20	42	38	33	22	17	28	32	8	20	40	5	12	19	17	33	11	19	15	24
36407_at	-274	-214	-150	-206	-30	-214	-94	-196	-123	-162	-253	-133	-180	-124	-115	-102	-156	-115	-70	-220	-175	-246	-363	-191	-97	-229	-106	-301	-95	-168	-133	-295	-123	-68
36408_at	-4	14	-31	-5	-7	-10	-55	-56	-39	-26	-37	-6	-14	-64	-51	-147	-47	-55	-53	-98	-51	-16	-41	-26	-32	22	22	-7	39	-28	-45	50	10	-4
36409_f_at	12	-13	-8	-4	2	-17	-17	-1	-47	-5	-5	-12	-7	9	-20	-19	19	-17	-17	-11	-25	35	-18	-21	-13	-8	-13	-13	-2	-21	-24	-30	-2	-11
36410_f_at	42	0	13	11	14	3	-49	-12	-3	-15	28	27	23	-11	18	51	70	54	3	22	29	18	28	39	-14	36	35	-17	30	-29	20	30	-6	11
36411_s_at	121	141	133	73	73	104	134	133	91	72	128	136	107	144	117	132	61	145	147	45	161	144	169	163	64	126	117	109	108	129	94	93	52	99
36412_s_at	108	110	22	67	66	138	112	139	-11	97	72	52	53	38	100	138	121	17	3	95	15	89	-11	65	207	50	98	44	35	60	35	82	99	59
36413_at	1	-20	-18	-14	22	16	-15	-8	37	4	-32	9	-1	-49	-28	-77	18	1	47	-30	-48	-4	-15	-26	-50	19	-7	18	-20	58	-44	51	7	-22
36414_s_at	50	49	9	20	21	92	54	60	23	70	72	54	77	43	67	-19	47	51	20	19	32	60	71	97	122	29	38	24	-28	38	39	93	31	38
36415_at	-35	-37	-35	-28	-19	-17	-55	-15	-38	-38	-34	-34	-8	-43	-36	-36	-45	-51	-36	-53	-51	-48	-32	-46	-25	-43	-42	-51	-25	-37	-41	-34	-33	-34
36416_g_at	-5	-10	7	-14	-22	36	-29	-29	-26	-10	-15	-17	-18	-25	15	27	40	4	-49	19	-15	-35	-17	7	6	-2	34	-36	-8	-34	-26	5	-48	-11
36417_s_at	396	372	263	485	519	269	477	483	620	577	345	430	354	494	401	516	567	482	462	607	396	702	425	324	417	352	278	354	218	508	465	427	391	298
36418_at	-67	-154	-79	-74	-24	-68	-163	-224	-31	-34	-51	-77	-38	-153	-72	-96	-132	-81	-129	-95	-145	-41	-24	-108	-64	-6	-42	-41	-51	-52	-30	-73	-87	-57
36419_at	-19	-17	-17	-8	2	-3	-28	-4	-34	-8	-10	-12	-1	-23	-35	-35	-22	-26	-20	-22	-34	-20	-22	-23	-21	-9	-18	-18	-30	-23	-24	-22	-27	-9
36420_at	-17	-2	-18	-8	-12	-38	-75	-17	-40	-23	-23	-27	-16	-27	-29	7	7	-27	-42	9	-25	-46	-29	-14	24	-68	-31	-26	-50	-29	-15	-28	-12	-23
36421_at	58	52	32	34	23	24	7	23	31	18	26	9	24	60	38	27	56	23	25	8	22	41	26	10	16	97	41	27	39	34	36	87	46	53
36422_s_at	-192	-51	71	-63	-82	-159	-259	-184	-304	-216	-268	-262	14	-143	106	-236	-11	-254	-34	-232	209	-62	-319	-51	-66	0	-200	-233	212	-229	-276	-127	-85	-32
36423_at	2818	868	877	1204	975	478	1110	1256	1079	1405	477	1352	1058	946	1134	536	1930	966	1058	2443	809	1827	1897	1469	1945	806	877	1012	540	667	672	613	517	593
36424_at	-19	-3	-10	-14	5	5	-29	-34	-3	-14	-9	-12	-10	-20	1	-23	-30	13	2	-1	-20	-18	9	-14	3	-24	17	-10	-2	-6	-25	-9	-38	-15
36425_at	-42	-25	-12	-32	-36	-9	16	8	25	-49	-33	-13	-2	-19	-37	-49	-40	-56	-60	-28	-54	-48	2	-6	-31	-45	-57	-1	-32	-13	-51	-58	-13	-31
36426_g_at	-60	-29	-49	-43	-31	-15	-97	-58	-59	-53	-72	-87	-48	-43	-48	-90	-156	-72	-78	-90	-67	-36	-75	-31	-44	-38	-112	-93	-35	-83	-53	-68	-24	-87
36427_at	44	19	25	58	40	11	29	16	46	51	18	20	60	-20	48	-3	-10	20	40	5	19	29	29	33	35	52	47	36	52	30	32	33	38	53
36428_at	-61	-20	20	21	-10	-91	-27	-88	25	-17	-8	-24	10	-31	-13	-82	-42	-17	3	29	-64	-43	-58	10	39	24	-11	41	32	-85	-51	-26	-59	37
36429_at	43	70	66	40	47	-17	103	52	12	24	64	5	9	16	42	-2	-35	50	-22	-26	45	-3	59	29	25	67	81	52	55	-27	61	57	26	0
36430_at	-22	-18	-41	-4	2	-33	-30	-15	-37	-19	-23	-32	-24	-35	-17	-57	-36	-22	-13	-31	4	-42	-52	-5	-30	-24	-42	-25	-12	-46	-53	-37	-43	-6
36431_at	73	76	86	34	46	74	56	56	57	46	62	64	65	87	84	115	65	105	95	45	68	71	74	64	79	45	68	40	67	56	30	47	57	59
36432_at	1198	450	388	366	199	623	987	577	1019	1110	336	737	715	540	1186	573	404	1593	2116	360	249	2348	605	1182	412	122	97	150	50	273	344	132	185	166
36433_at	3	15	18	1	5	5	1	8	6	9	19	15	10	25	4	17	-14	19	-7	4	13	18	8	7	5	0	7	-1	8	10	4	-9	19	2
36434_r_at	5	20	11	17	0	7	5	6	6	-13	10	10	6	9	4	24	11	16	5	10	13	15	10	7	15	15	12	15	19	12	8	9	15	17
36435_at	57	78	43	38	65	62	68	51	68	72	92	79	53	59	44	73	85	105	70	104	57	129	74	57	66	70	55	45	20	62	60	49	38	70
36436_at	25	28	10	21	9	14	50	32	35	20	36	7	14	43	30	46	25	43	32	18	46	19	70	26	28	13	28	36	34	32	34	25	51	19
36437_s_at	38	48	18	46	43	31	44	6	61	40	70	54	33	43	50	16	68	62	23	95	65	20	96	82	75	66	66	62	29	40	76	31	25	39
36438_at	-8	-4	-13	-11	0	-7	-6	-7	-14	-8	-13	-8	-9	-18	-18	-12	8	0	-43	-27	-13	-16	-14	-7	-30	-13	-10	-2	-3	-10	-21	-15	-13	-23
36439_at	18	19	100	57	30	44	62	15	109	65	83	50	19	73	49	111	111	95	108	132	57	29	92	53	122	82	27	25	60	12	94	44	52	69
36440_at	-197	-152	-64	-78	-56	-267	-304	-307	-282	-217	-249	-198	-236	-404	-319	-147	-265	-184	-431	-325	-303	-181	-395	-207	-304	-97	-123	-93	-38	-266	-256	-144	-376	-59
36441_at	22	16	3	19	-2	-11	30	9	-8	11	10	17	20	19	15	25	16	7	13	-9	15	25	25	10	18	31	21	7	12	10	24	8	24	-1
36442_g_at	78	71	79	72	83	41	29	64	85	92	109	34	55	117	104	47	63	106	153	95	8	110	65	45	63	39	125	126	65	76	93	94	52	83
36443_at	19	22	23	-30	41	-50	66	181	12	11	64	-8	75	154	11	81	100	35	169	-6	5	153	71	3	1	8	9	52	41	20	31	-18	37	22
36444_s_at	105	255	127	108	48	66	105	99	141	87	194	226	124	81	153	215	124	235	209	202	352	122	176	107	124	129	157	189	117	78	95	128	98	98
36445_at	-47	-21	-38	-23	-15	-29	-34	-36	-67	-76	-54	-25	-25	-19	-79	-53	-44	-29	-58	-105	-55	-17	-45	-90	-34	-18	-36	-20	-31	-23	-40	-12	-14	-39
36446_s_at	671	621	744	626	764	562	471	581	592	632	580	492	592	554	840	882	988	752	669	828	700	483	491	964	685	690	567	428	518	426	515	538	482	665
36447_at	-19	-20	-62	-5	2	-9	29	-26	-56	-6	-27	-14	5	-32	-34	-47	-18	-43	-39	-56	-37	-46	-23	-25	-52	-31	14	-37	-26	-24	-33	8	4	-25
36448_at	44	28	-14	49	51	59	44	36	23	62	61	99	87	56	89	-13	34	12	-8	29	59	21	95	94	73	77	59	40	2	62	48	96	82	47
36449_s_at	-165	-151	-156	-113	-62	-112	-272	-221	-205	-163	-176	-180	-105	-192	-162	-316	-227	-185	-252	-243	-274	-162	-263	-167	-229	-235	-140	-175	-117	-201	-270	-118	-161	-147
36450_at	72	64	81	40	4	58	122	101	49	36	63	55	47	69	63	124	169	60	118	52	97	10	31	43	89	832	75	82	82	94	86	107	128	92
32264_at	-46	-10	-37	-20	3	-7	-41	1	5	-43	-15	34	22	-50	-46	-23	-60	-50	9	-20	48	-68	-75	-1	-57	-16	-26	-56	-23	-13	-7	-24	-110	2
32265_at	90	46	46	65	45	63	79	104	25	32	35	38	34	106	38	152	146	68	38	-43	88	74	122	34	35	60	98	22	40	76	34	135	60	70
32266_at	3	-8	6	-5	1	-6	-18	-5	10	-1	-13	-10	4	12	-8	-9	12	18	-3	19	-1	1	-4	6	16	8	1	6	4	-17	-12	-6	1	2
32267_at	41	50	43	42	27	4	37	14	25	23	50	28	38	41	70	44	85	35	13	45	53	66	73	44	37	59	53	29	24	41	62	61	31	29
32268_at	45	24	48	8	16	11	68	45	26	4	51	38	5	55	38	69	38	45	33	58	22	30	9	1	30	24	18	43	7	40	34	8	52	44
32269_at	139	118	226	110	115	57	323	146	235	152	227	96	149	12	104	270	181	181	275	239	129	7	101	76	6	229	113	155	93	-4	256	247	248	218
32270_g_at	199	141	67	171	44	51	129	58	111	43	149	56	54	123	139	154	105	141	176	145	195	50	100	107	61	136	200	85	158	72	93	116	69	151
32271_at	102	106	65	116	74	82	157	127	109	85	124	52	99	119	72	60	184	88	67	100	85	74	110	77	115	138	101	114	87	83	122	198	108	99
32272_at	2906	1475	2338	1974	2246	2054	2426	2374	1967	1803	2084	1750	2150	1717	2353	2074	2578	2346	2599	2181	1772	2513	1727	1514	1501	2147	2267	2765	3340	2150	1702	1832	3533	2217
32273_at	-7	-10	-15	-8	-3	-17	-26	-19	-28	-16	-27	-4	0	-12	-29	-11	-17	-5	-34	-29	-28	-9	-41	-10	-28	-29	-15	-3	-7	-19	-10	-34	-22	-4
32274_r_at	157	193	198	253	130	265	109	394	208	230	205	174	205	179	198	24	187	289	564	316	162	368	73	146	236	389	233	164	286	247	223	386	283	356
32275_at	255	362	468	164	123	207	146	192	21	41	337	130	174	68	181	7	282	38	24	249	416	71	428	187	294	543	386	202	239	142	144	628	381	294
32276_at	8346	7831	12408	9489	9601	12946	10977	10660	9276	9307	9586	9719	11482	12064	13338	14477	14512	16139	18745	12925	13010	13085	7820	8302	10307	8312	9091	8266	9063	11443	9786	9882	10461	7854
32277_at	-27	-3	-18	9	-7	2	-18	-19	-13	-1	7	-12	-19	-6	-12	-16	-16	-31	-13	6	-34	-20	-27	-5	-4	-15	-7	-21	-4	-29	-19	-5	-5	-8
32278_at	7	6	-9	15	-7	2	-5	-10	-14	-16	-12	7	-2	-8	8	-9	-71	-1	-26	6	19	9	-5	11	-7	2	-1	5	-3	0	-1	-9	-9	5
32279_at	92	63	117	37	67	119	178	164	112	73	79	79	36	207	85	45	110	105	91	16	28	181	135	45	69	103	-14	36	46	106	109	89	141	38
32280_at	11	3	-4	3	1	10	14	8	5	6	10	3	3	6	-2	6	15	0	15	4	-11	5	18	1	10	-2	1	2	8	7	4	18	13	1
32281_at	-26	-118	-41	-44	32	32	-76	-39	-83	-52	-25	-3	-123	-64	-70	-237	-31	-65	-234	-179	-72	-73	-49	-45	-128	-42	-145	-169	-54	16	-173	-114	-65	-134
32282_at	92	265	94	131	110	257	367	206	215	148	234	201	122	260	115	233	272	191	390	202	213	230	248	203	230	194	313	266	120	295	279	260	349	250
32283_at	100	205	208	129	56	80	126	73	187	126	160	126	81	129	138	332	163	227	303	340	278	98	133	123	157	108	230	236	184	120	124	57	144	202
32284_at	17	-51	-51	-54	15	57	84	64	107	25	98	50	51	-79	52	-78	92	55	31	20	-81	72	-60	-1	73	-13	-61	-41	-48	90	60	45	55	-41
32285_g_at	5	18	-10	21	18	19	-5	-12	-12	-19	-15	11	45	0	51	11	28	11	29	-7	13	14	-7	40	17	-23	5	2	-4	-30	16	-11	-41	14
32286_at	156	204	190	179	104	126	142	182	138	155	140	161	132	218	164	210	181	190	244	272	282	160	129	107	183	73	234	199	151	169	165	126	180	179
32287_s_at	21	64	39	37	53	13	30	19	53	31	29	47	11	49	25	30	39	60	6	36	66	25	64	32	27	31	57	45	23	21	23	80	55	29
32288_r_at	14	18	28	10	9	19	29	34	26	12	35	19	5	36	4	3	9	8	16	15	15	40	29	17	37	25	24	28	7	23	3	64	38	29
32289_at	-3	-35	-47	-15	-6	-47	-7	-28	-25	-33	-8	-30	17	-20	13	-61	-37	-55	-41	-56	-72	-55	-6	0	-44	-38	-39	-22	-43	-4	-16	-35	-8	-36
32290_at	66	54	53	44	57	47	54	38	49	57	69	55	54	73	38	36	54	68	50	28	61	111	48	56	76	115	48	67	74	74	74	52	55	71
32291_at	-14	-19	-36	-28	6	-6	1	3	-63	-39	-46	-26	-9	-30	-27	-15	-12	-28	-82	-71	-42	-16	-69	-22	-23	-30	-35	-22	-31	-44	-23	-18	-31	-11
32292_at	13	10	14	22	18	38	78	10	7	24	-11	16	13	-6	20	31	18	-4	3	17	-23	40	-20	30	23	19	22	-12	10	4	37	-2	32	23
32293_at	-22	-8	4	-11	2	-5	-15	-5	-37	-18	-16	-16	-7	1	-15	-15	-9	-8	-3	-18	-34	24	-5	-13	-22	-14	-5	10	2	-17	-10	-12	6	-14
32294_g_at	-13	-20	20	-10	-6	-4	-40	-25	-46	-5	-16	6	-9	14	-5	65	-62	-16	-24	13	-15	4	14	3	-31	-8	-6	9	8	-43	4	-28	-2	14
32295_at	-152	-166	-155	-140	-65	-168	-320	-298	-250	-180	-202	-151	-128	-285	-164	-376	-245	-247	-292	-270	-241	-141	-250	-145	-174	-114	-212	-199	-118	-257	-216	-143	-311	-145
32296_at	-32	-30	-17	-10	-12	-13	-59	-56	-13	-19	-23	-16	-9	-49	-19	-77	-56	-57	-25	-12	-4	-28	-35	-17	-14	-28	2	-20	-25	-36	-18	-20	-42	-14
32297_s_at	9	32	19	10	17	18	34	33	15	8	12	25	20	34	12	29	36	26	23	6	-1	33	0	22	28	15	15	21	14	46	26	45	52	-3
32298_at	11	10	18	9	-1	4	3	5	16	4	8	4	-10	-5	8	9	-2	1	-3	16	24	-26	4	4	10	-10	15	3	-3	3	5	1	14	13
32299_at	63	7	34	40	3	19	14	21	72	26	-10	30	3	52	-18	86	8	71	-2	139	106	83	42	-24	-7	32	90	39	30	45	102	49	65	22
32300_s_at	36	82	5	63	40	10	212	-47	-80	-137	-53	-57	2	-96	133	-132	112	-93	-61	-160	73	-7	-65	-42	237	64	84	97	99	-16	-5	89	31	79
32301_at	-18	-21	-31	-27	-8	-26	-30	-43	-23	-32	-30	3	-16	-65	-30	-58	-42	-52	-59	-10	-43	-29	-39	-20	-20	-8	-17	-24	4	-22	-20	-49	-25	-21
32302_g_at	29	-17	-4	3	-5	0	-34	-22	-51	-7	-17	2	13	-31	-33	1	32	1	-36	-43	18	-12	-32	17	24	-3	-21	-21	10	-4	-11	3	-13	11
32303_at	-70	19	53	31	-3	21	-89	-37	14	-56	-60	-21	35	17	23	-106	-53	14	28	11	-115	39	2	-43	4	-1	-52	0	-36	-29	6	2	-63	-37
32304_at	-49	-40	-45	-48	-10	0	-93	-13	-54	-32	-87	-52	8	-72	-71	-109	-141	-56	-125	-136	-121	-31	-113	-88	-83	-51	-54	-60	-35	-45	-24	-65	-57	-62
32305_at	147	173	150	111	129	238	417	84	92	111	69	105	228	88	102	100	50	226	192	245	90	86	76	90	30	293	200	239	194	199	166	281	324	192
32306_g_at	836	726	1347	517	626	1077	1585	516	589	564	268	840	1014	403	844	462	379	1401	1051	1450	468	595	438	568	250	1080	1106	1295	1358	1070	950	1093	1339	770
32307_s_at	1100	1099	1486	829	727	1318	2185	772	870	931	677	1193	1471	782	1076	914	690	1566	1446	1705	978	1021	751	975	331	1408	1831	1467	1371	1111	1201	1398	1581	1011
32308_r_at	30	25	49	26	7	21	17	19	25	20	23	21	-1	13	2	-4	47	-10	11	-2	41	1	15	23	25	47	39	58	14	14	38	30	35	0
32309_at	-3	1	2	2	-2	2	-7	4	-20	-10	4	-2	-3	3	-6	-17	-14	-2	16	-6	4	8	-10	-4	-9	13	-10	-11	-3	-24	-3	-29	-1	-4
32310_f_at	56	50	85	72	88	112	-17	91	91	106	68	107	155	105	150	34	209	110	138	95	114	115	56	118	153	88	71	52	11	93	56	39	25	54
32311_r_at	3	15	11	13	-1	12	8	-4	-1	9	3	24	26	9	17	12	42	10	41	4	8	14	13	10	-14	26	10	2	19	15	0	1	-3	15
32312_at	-43	6	12	-35	7	-14	-28	-31	-23	-16	-19	-8	-12	-42	12	8	-85	53	-41	9	-47	-32	-12	-18	-45	9	142	29	74	34	0	-22	-1	2
32313_at	1145	3244	4607	5622	5334	1894	1971	894	2734	2838	880	2459	3666	2562	1781	1327	1123	1079	597	2860	2575	632	1190	1044	-50	6125	8652	9544	13706	8221	6347	6491	6737	4349
32314_g_at	812	1691	2813	2945	2906	1250	1495	693	2048	1760	640	1579	2010	1821	1340	986	632	789	469	2038	1636	396	801	717	101	3512	4481	5479	7849	5383	4334	3959	4641	2185
32315_at	6100	6616	9660	6793	6649	6348	8497	7551	7050	7007	8161	6081	9438	9886	10908	11035	11589	9975	11261	10068	10464	7747	5201	7487	7066	6146	7042	5148	5826	7584	7980	6372	7813	7070
32316_s_at	2794	2061	2369	2825	3612	1968	2487	2812	3365	3619	3174	2978	2567	3538	2808	3686	3083	4629	3521	4162	2244	3323	2913	2462	4158	2518	1971	1852	2234	1860	3289	2201	2352	2704
32317_s_at	69	89	136	39	55	56	41	43	28	40	20	34	75	10	74	46	77	46	28	45	57	86	79	91	45	62	60	37	78	71	14	93	47	44
32318_s_at	6138	6152	6422	6900	5605	8655	7823	6330	7176	7259	5917	6381	5381	7558	6754	5195	5675	6150	7121	7634	7645	5900	6409	5772	3731	5093	7571	8252	8089	9687	8436	8597	10449	7172
32319_at	-28	125	90	-21	39	104	-80	1	66	29	180	103	88	116	85	23	178	184	109	-47	-27	110	139	98	45	95	61	109	74	73	25	84	18	93
32320_at	20	-5	-5	-1	-6	-17	-24	-6	21	-8	11	3	-9	3	27	8	38	-9	2	-1	-7	-9	-13	-1	2	12	-1	6	23	10	12	24	28	-4
32321_at	426	659	425	423	720	436	924	423	299	386	261	475	265	273	273	1028	335	389	202	202	247	272	358	642	901	551	720	436	508	394	361	548	904	457
32322_at	41	43	58	61	33	32	85	46	40	101	75	70	48	19	39	60	127	62	51	108	58	71	51	45	109	69	57	65	61	58	71	83	67	57
32323_at	36	37	24	19	22	46	32	24	20	44	33	-75	16	38	-1	-10	17	34	51	-113	76	11	29	-204	-69	22	46	41	29	7	4	29	25	-31
32324_at	1010	600	711	768	626	682	571	583	464	700	821	714	727	589	640	449	466	605	590	506	625	1112	829	787	549	507	567	633	533	495	442	562	584	649
32325_at	9	14	33	8	14	32	48	14	20	7	24	17	3	28	27	33	58	63	67	53	43	6	22	12	10	51	48	22	21	13	34	56	37	33
32326_at	11	15	28	22	24	18	16	39	12	17	13	40	30	9	43	48	29	20	28	22	37	31	10	23	55	19	23	14	24	30	17	16	21	33
32327_at	-30	-32	-32	-1	-7	-43	-36	-32	-26	-41	-10	-46	-27	-10	16	-57	-81	-58	-54	-53	-15	-54	-44	-38	-28	-14	-53	-39	-24	-98	-24	-13	-22	-36
32328_at	29	42	14	4	10	61	62	69	12	24	41	19	21	66	48	12	75	65	97	18	1	55	51	36	12	21	2	18	20	72	34	40	41	41
32329_at	244	269	176	197	120	246	304	271	241	179	222	130	187	361	166	266	206	175	263	201	298	308	306	207	233	172	283	231	174	263	278	230	249	230
32330_at	7127	6784	6584	8432	7537	9429	7929	7351	7074	6833	7371	8310	9437	7604	10784	8425	9048	10038	10700	9497	10076	7486	6083	6989	7810	5723	7902	7308	6514	8128	6759	7382	7395	7066
32331_at	749	340	310	322	560	395	307	321	659	676	353	421	650	540	278	256	83	240	481	245	512	289	469	139	66	359	220	330	168	234	286	258	272	471
32332_at	993	488	563	1135	888	965	623	735	598	827	412	823	897	659	739	497	1120	214	184	653	841	667	412	614	200	604	531	646	842	693	636	559	402	770
32333_at	-8	-18	-23	5	-7	27	-65	-25	-7	-5	-25	2	-3	-73	0	-27	-21	-13	7	-6	-27	20	6	-4	1	1	12	-10	-32	-15	14	1	-44	-22
32334_f_at	6946	5752	6231	6665	5902	6605	7653	6665	8526	9811	7022	7106	6205	6932	7917	7691	7668	10797	9258	8137	6089	9901	6851	6733	8410	5922	6916	6313	7213	6992	6570	6621	7411	5764
32335_r_at	3845	5902	6721	7673	6933	8989	7294	5752	5337	3126	4698	5594	5199	7103	7822	9210	9339	9330	14684	8353	6461	9979	4892	3273	8746	5084	9773	5511	5624	7086	6536	8185	7605	6892
32336_at	2937	1885	1786	3125	2532	2808	2454	2076	2557	2645	2579	2687	2546	2289	1779	2558	1362	1778	2477	2461	2614	2597	2471	2009	2344	2729	2965	3789	3142	4151	3061	3264	2759	1902
32337_at	3625	2347	1250	2120	3195	3488	3366	3102	3426	3533	3867	3508	3574	2506	3828	2962	4092	3391	4760	3479	4077	1690	2814	2261	2767	3447	3273	2762	2439	4524	3840	3266	3958	3389
32338_at	39	67	35	20	36	32	33	42	32	23	30	43	43	12	51	46	17	47	75	47	39	39	77	55	54	40	33	31	30	34	34	39	38	40
32339_at	22	-25	-25	15	27	4	14	-27	-27	-22	-55	-44	0	12	13	-52	-34	4	-98	-37	7	-53	-32	2	-102	-16	60	5	31	-76	-21	43	-21	33
32340_s_at	1416	1348	873	1665	1365	1803	1375	1281	1462	1544	1393	1602	1394	1370	1636	978	1019	1412	2014	1397	1732	1164	1677	1252	1757	1591	1430	1558	1616	1937	1577	1649	1510	1080
32341_f_at	6920	6448	5042	7952	7619	8379	7405	6859	6345	7058	8883	8194	9302	7007	9457	10571	10665	10266	10838	10174	10404	6683	5266	6810	7193	6716	7641	6610	6804	8560	7912	7967	6243	6930
32342_at	-2	29	-26	25	2	-12	-3	-16	19	24	1	20	-5	-14	5	5	-35	18	50	-16	7	1	9	20	11	6	-3	20	23	-16	3	5	21	17
32343_at	7	-1	6	9	9	9	37	23	49	3	15	14	8	-23	19	77	22	-1	-8	12	26	-10	39	19	55	5	24	18	-9	-1	-10	23	10	17
32344_r_at	170	178	206	142	70	106	204	85	251	112	193	171	98	210	227	297	300	217	369	253	210	150	193	159	186	177	148	189	177	238	188	180	262	180
32345_at	43	15	12	23	35	12	64	-11	47	52	52	49	54	63	10	45	10	48	129	80	63	32	15	37	35	45	96	65	40	37	80	30	118	147
32346_at	66	64	82	46	25	68	88	66	61	74	44	101	35	65	101	73	61	90	57	133	124	70	118	32	75	59	95	74	43	42	51	42	76	69
32347_at	-74	-34	-61	49	-6	-57	-43	-118	1	16	-94	-47	-74	-31	-19	16	-7	114	-91	-28	-90	27	-34	-80	17	-73	-69	-32	-49	-93	42	-29	35	36
32348_at	20	22	1	21	14	18	33	26	46	48	24	38	9	69	25	15	14	26	45	37	48	19	-9	31	36	27	29	36	22	39	34	21	20	25
32349_at	91	58	52	39	22	68	172	43	9	29	37	34	29	57	53	91	79	49	108	40	85	98	80	37	49	81	104	110	58	72	52	53	23	50
32350_at	15	61	3	40	85	31	94	58	110	87	91	58	73	70	35	60	23	64	17	44	69	3	-4	60	72	28	41	-1	-1	135	90	79	35	32
32351_at	21	38	51	-47	44	-32	-33	-6	-58	-9	-57	-2	32	-63	29	25	-61	65	42	32	14	39	-60	3	14	32	42	85	55	-23	-18	-26	-19	53
32352_at	410	300	287	327	184	351	581	448	420	356	492	362	393	462	409	428	472	488	470	400	503	330	470	377	413	404	321	330	242	483	445	320	453	405
32353_at	73	66	100	60	28	51	144	66	107	96	39	90	28	73	74	123	60	84	239	171	196	77	61	84	85	22	105	102	83	55	59	110	93	108
32354_at	48	39	42	27	17	11	51	24	6	38	49	48	30	-8	50	27	-20	14	-19	53	36	41	37	35	29	45	31	38	28	26	54	24	43	41
32355_at	147	43	74	49	47	34	109	78	116	42	121	101	45	105	120	64	117	67	95	135	88	92	77	44	144	52	66	69	37	74	64	110	88	74
32356_at	174	84	237	159	21	-7	34	150	232	140	206	208	17	257	52	227	216	228	95	244	344	188	226	180	244	222	239	247	190	33	175	250	154	237
32357_at	-9	-23	-2	-17	-11	-21	20	-40	5	-6	-8	-8	-27	-27	-12	-29	-12	-4	-36	0	-12	-41	7	-2	6	-2	-8	-16	10	5	-18	4	0	-21
32358_at	61	54	58	38	21	25	62	19	93	59	53	54	5	81	34	76	63	71	49	58	85	39	35	46	51	62	56	53	36	33	70	47	65	62
32359_at	19	31	97	26	51	34	54	41	27	9	34	53	12	125	45	152	89	58	-10	92	69	22	-18	-23	132	36	94	37	73	58	47	94	93	27
32360_s_at	59	82	51	104	43	63	74	-11	51	41	76	54	49	71	60	16	96	41	73	54	35	52	69	65	96	87	80	75	49	3	14	48	65	77
32361_s_at	-207	-179	-232	-141	-44	-148	-365	-213	-277	-226	-256	-218	-117	-353	-225	-400	-278	-284	-362	-347	-357	-174	-260	-176	-286	-147	-210	-193	-157	-263	-273	-119	-316	-167
32362_r_at	182	372	247	270	165	-443	-37	-744	90	121	-7	810	-224	-70	-50	-307	-346	-116	-165	1515	194	-378	526	155	182	855	717	649	388	-406	-181	309	-160	555
32363_at	119	80	277	20	54	260	170	93	216	240	274	72	29	67	68	7	97	96	95	64	445	77	17	64	65	47	264	415	477	57	155	89	983	382
32364_at	113	113	141	61	57	34	230	31	172	184	185	105	30	201	54	88	17	105	85	179	168	22	108	133	80	159	177	96	86	100	142	114	178	131
32365_at	56	37	30	54	14	51	91	81	49	35	163	46	286	66	257	47	55	55	37	86	101	-15	382	807	340	7	11	15	22	32	32	-2	20	29
32366_at	89	42	41	45	24	9	143	29	91	67	61	45	30	61	23	101	44	75	126	79	106	76	66	68	73	98	66	94	57	61	51	97	78	79
32367_at	30	37	42	25	14	9	89	18	25	11	27	21	6	30	25	35	16	20	31	46	57	26	53	35	25	28	28	30	32	32	21	37	35	29
32368_at	8	36	56	8	3	-8	5	10	4	11	2	24	5	3	19	-5	15	4	-2	3	19	2	14	16	61	18	32	11	2	-3	-1	14	24	6
32369_at	-49	-39	-44	-38	-16	-26	-95	-23	-43	-38	-30	-31	-16	-67	-43	-90	-83	-96	-54	-63	-58	-47	-50	-24	-61	-44	-45	-56	-48	-35	-42	-45	-69	-29
32370_at	172	123	141	80	95	119	266	207	217	182	103	192	86	175	95	286	143	149	255	289	299	118	155	120	184	134	239	236	112	176	155	152	246	137
32371_at	3	24	28	26	16	2	-14	-10	20	4	1	2	5	36	30	19	-3	15	61	8	30	-5	35	54	16	30	5	28	24	-12	3	23	-2	24
32372_at	27	60	47	25	38	53	89	47	35	36	59	52	49	69	58	70	47	59	61	62	98	43	81	41	124	63	60	52	14	40	40	61	45	31
32373_at	2	-20	-23	-4	-12	-45	-24	-45	-18	-25	-19	-36	-26	-29	-17	-32	-18	-35	-53	-21	-42	-13	-5	-1	-26	-28	-16	-21	-13	-23	-12	-41	-12	-6
32374_at	75	69	106	43	41	47	131	42	46	26	89	77	97	94	70	114	122	103	178	70	117	93	57	112	129	46	66	89	61	66	80	93	108	68
32375_at	-86	-84	-100	-75	-40	-106	-219	-232	-103	-78	-39	-22	-44	-228	-29	-169	-112	-107	-71	-147	-102	-167	-185	-45	-183	-28	-107	-74	-60	-157	-142	-83	-183	-82
32376_at	-25	-15	-50	-55	49	11	-48	85	12	-4	0	-8	-13	60	57	-59	-21	10	-8	-75	-51	8	19	3	-54	-3	-31	14	45	57	-20	-23	-37	-82
32377_at	8	6	9	6	1	5	-33	0	-20	-15	1	2	-6	-23	2	-14	-10	6	-1	1	-16	1	-4	-13	-22	3	-12	14	-4	-18	-16	-2	-21	3
32378_at	2769	2432	2063	2227	1698	1927	1051	1228	1198	1261	1728	1496	1806	1214	1044	2289	1061	1029	1255	1099	1951	2422	1627	1247	801	1993	1457	1959	1840	1966	1335	2170	1600	1771
32379_f_at	128	36	84	122	61	119	128	144	150	122	135	-13	103	90	11	128	-15	147	147	124	155	87	-16	30	178	104	155	75	84	125	113	55	-25	136
32380_at	-86	-43	-49	25	26	15	-104	-3	-6	14	-37	-21	-49	-37	-72	-19	5	-24	-44	-73	-108	-33	-29	31	19	11	-61	22	-20	-37	-6	-16	-54	-7
32381_at	63	11	20	51	15	90	58	27	25	46	17	37	49	54	40	44	11	36	21	18	29	21	57	207	26	35	29	25	5	61	87	33	39	11
32382_at	27	55	23	0	21	14	-42	-18	-7	26	12	24	35	31	13	-7	63	2	27	1	1	25	-4	10	41	28	36	45	32	10	-10	36	19	35
32861_s_at	-20	-17	-6	-7	-4	-12	-23	-16	-18	-20	-30	-20	-10	-30	-14	-52	-47	-42	-43	-20	-31	-33	-12	-13	-31	-23	-37	-15	-7	-41	-28	-28	-23	-31
32862_at	47	15	3	48	8	37	69	18	32	28	55	34	43	52	-3	30	33	61	5	17	27	21	24	25	12	44	37	22	19	51	22	39	44	28
32863_at	21	-30	1	-19	8	31	46	7	1	63	-3	12	38	-9	17	61	34	44	44	45	19	-10	13	-3	37	14	-8	12	21	44	47	18	56	16
32864_at	-88	-84	-110	-83	-44	-78	-132	-105	-161	-120	-124	-133	-68	-162	-131	-137	-147	-139	-189	-209	-160	-126	-124	-99	-149	-65	-108	-123	-92	-71	-130	-71	-138	-82
32865_at	-7	-13	-25	-14	-12	-6	-2	-18	-19	-16	11	6	-7	-39	-14	-11	18	-10	4	-49	-60	-12	-29	-10	-5	4	-8	-6	-8	-20	4	1	-15	1
32866_at	434	434	410	295	222	303	700	343	441	312	437	384	363	520	397	557	502	479	295	399	468	305	507	378	362	286	485	261	208	517	474	294	522	413
32867_at	-19	-14	-19	-36	1	-15	-78	-34	-6	-16	-4	-16	16	-6	7	-24	-22	11	-35	-9	-17	-5	-14	-2	16	-9	-15	10	-8	-35	-36	12	-59	-2
32868_at	222	43	89	74	37	50	84	84	68	-8	30	36	44	14	135	167	81	34	-66	241	195	13	232	508	68	48	145	212	41	-41	28	115	64	39
32869_at	66	44	25	77	46	75	92	29	46	36	73	31	57	55	79	51	92	57	55	85	97	42	31	70	49	71	59	67	39	59	68	74	63	58
32870_g_at	165	69	9	31	55	96	167	-10	151	133	120	166	46	109	193	161	20	121	63	112	150	56	201	131	181	272	77	193	3	114	27	150	30	164
32871_at	6	2	1	15	13	8	13	5	29	-4	-17	7	10	28	15	26	24	38	29	5	1	13	3	4	14	-1	3	6	5	7	-9	11	31	7
32872_at	4	38	23	28	28	5	6	11	9	-1	12	23	24	0	29	9	17	90	49	45	15	13	34	20	38	38	31	-6	17	28	-4	-1	41	59
32873_at	-21	-20	-31	-28	-10	-25	-54	-23	-53	-24	-30	-23	-18	-50	-36	-38	-25	-29	-34	-29	-47	-26	-27	-17	-34	-15	-26	-33	-8	-34	-36	-27	-39	-21
32874_at	80	88	80	23	54	75	75	54	31	51	44	50	83	67	97	61	92	23	71	65	47	63	63	57	79	86	40	2	9	55	40	95	102	44
32875_at	-131	-147	-128	-81	-68	-116	-202	-152	-156	-132	-155	-122	-92	-183	-127	-202	-133	-139	-301	-188	-292	-204	-162	-131	-143	-125	-164	-140	-76	-138	-119	-164	-183	-106
32876_s_at	-104	-57	-87	-18	-18	-33	-188	22	-114	-87	-153	-78	-59	-88	-79	-259	-88	-117	-121	-155	-127	-123	-149	-86	-115	-14	-60	-54	-32	-54	-69	-6	-75	-63
32877_i_at	633	763	968	545	551	440	398	505	432	584	389	527	608	884	512	576	376	519	399	405	741	590	657	889	471	434	451	501	455	350	613	519	584	592
32878_f_at	954	1289	1379	1054	1066	848	930	1312	982	833	1005	1115	1063	1258	1475	631	687	1274	649	430	1219	867	884	1649	1199	635	733	682	700	566	921	750	888	910
32879_at	108	149	180	108	88	87	174	172	140	114	193	126	105	213	144	210	204	187	246	185	178	195	161	116	138	142	91	130	101	135	145	143	206	133
32880_at	57	-103	-158	29	-59	-106	22	-87	-101	-90	-112	-99	-96	-96	-140	-96	-126	-71	-138	-102	-165	-122	-135	-134	-144	226	-99	-78	-81	-109	-88	-48	-119	77
32881_at	79	82	86	91	45	35	108	86	145	69	87	59	82	117	53	239	72	60	-124	120	89	-21	103	97	34	75	118	61	31	-44	87	67	50	108
32882_at	59	40	52	-10	30	83	83	73	65	70	51	20	47	68	69	69	94	54	65	-19	39	83	56	37	93	61	89	67	71	97	63	80	75	33
32883_at	55	58	63	39	60	62	84	83	85	47	40	68	74	53	39	125	60	67	91	51	56	26	59	82	70	28	71	60	42	99	63	6	109	41
32884_at	28	10	72	-10	56	71	169	204	12	-20	36	7	70	7	137	265	58	34	-6	11	-9	145	19	10	74	139	-36	-15	25	122	38	5	26	9
32885_f_at	-11	-28	8	3	-33	-26	-95	-48	-21	-19	-40	-3	-45	-50	-34	-117	-106	-15	-42	-53	-45	-49	4	-17	-36	-67	13	-10	1	-52	-68	-6	-101	1
32886_at	-105	-28	-110	-52	2	-115	-242	-279	17	-73	-134	-57	-65	-115	-48	-135	-78	-125	-129	-146	-23	-121	-145	-91	-94	-68	-40	-55	-21	-168	-85	-12	-97	-47
32887_at	76	-6	117	-15	42	97	102	66	63	57	34	27	91	159	15	220	123	86	134	120	34	74	14	33	-7	132	82	15	-12	26	67	136	62	18
32888_at	245	203	242	201	143	234	267	296	265	177	279	230	177	319	240	321	403	260	305	223	248	301	240	209	283	230	248	258	196	244	263	310	360	199
32889_at	36	54	57	60	16	20	47	3	73	44	65	55	0	64	23	80	101	87	99	80	84	2	28	36	73	45	110	76	57	23	51	29	53	51
32890_at	-55	-45	-61	-39	-31	-64	-149	-75	-60	-62	-58	-39	-55	-65	-57	-77	-93	-78	-80	-79	-100	-32	-60	-40	-46	-37	-53	-41	-42	-100	-40	-40	-103	-35
32891_at	-35	-32	-21	-1	8	27	22	-68	-34	13	10	-7	4	1	-2	-22	-33	0	39	15	-40	44	24	2	1	4	1	6	1	-10	2	14	-7	-14
32892_at	53	40	-46	70	66	32	21	-13	0	34	89	36	42	-20	24	-6	49	5	17	16	-4	27	54	65	-23	24	5	17	3	24	4	38	-51	58
32893_s_at	122	726	1317	2403	773	270	125	408	272	538	-79	1307	1647	1502	595	771	542	18	281	404	742	712	845	165	175	257	179	323	55	335	535	364	-10	162
32894_at	-263	-201	-283	-193	-89	-282	-380	-299	-240	-224	-425	-212	-192	-337	-222	-692	-298	-500	-344	-686	-360	-284	-286	-197	-434	-246	-284	-278	-518	-278	-260	-218	-325	-194
32895_f_at	-185	-110	-189	-95	-99	-169	-419	-277	-175	-134	-184	-121	-127	-176	-186	-350	-256	-162	-332	-218	-242	-190	-216	-168	-154	-177	-79	-160	-94	-183	-132	-143	-272	-187
32896_at	-4	-9	-2	-6	-4	-5	-6	-13	-8	-4	-3	-1	-2	-17	7	-6	-2	-4	-18	5	-2	-10	-8	-2	-11	8	-6	2	-9	-13	-8	4	-5	7
32897_at	303	298	254	211	139	179	350	297	53	135	223	174	115	267	256	330	95	284	350	261	341	306	260	192	245	348	336	378	259	236	208	184	281	266
32898_at	-52	-34	-44	5	-23	-34	65	-22	-76	-46	-9	-63	-33	-113	15	-69	10	-78	-159	-88	-98	-38	-41	-46	-68	-2	-58	-41	-33	32	-64	32	74	-37
32899_s_at	-5	-7	-5	-3	7	11	7	-1	-23	-9	1	-16	10	-18	0	0	55	19	17	-5	-7	34	-12	22	20	14	-8	-11	15	-18	-3	6	-18	-8
32900_at	-1	-87	30	29	63	-243	3	69	44	40	-80	-227	93	32	-317	-35	7	-362	-255	-132	-229	-188	-165	35	-141	-150	26	72	8	21	19	38	-41	-9
32901_s_at	63	114	69	76	83	164	107	89	119	97	127	109	78	78	115	59	106	131	181	82	62	96	48	37	151	91	77	77	74	92	83	123	78	78
32902_at	-96	-87	-86	-78	-49	-153	-120	-57	-129	-107	-55	-105	-74	-78	-118	-168	-141	-114	-226	-156	-150	-57	-89	-99	-167	-67	-71	-107	-113	-116	-85	-65	-100	-60
32903_at	76	70	72	69	23	54	112	21	140	15	56	54	12	90	43	81	27	36	85	136	38	32	61	42	73	29	125	112	75	64	74	87	98	89
32904_at	-72	-136	-42	-130	-43	-124	-130	72	-144	-117	-131	-77	-106	-164	-133	28	-137	59	29	20	50	106	53	-202	-91	63	-181	80	-15	-127	-124	-95	-140	-158
32905_s_at	813	75	181	259	464	460	679	420	430	451	4826	268	115	147	357	-18	201	778	369	325	410	604	324	92	417	279	780	510	230	326	371	102	815	748
32906_at	161	151	174	124	74	97	71	88	200	132	112	141	110	118	139	205	96	135	223	195	273	124	168	169	160	167	231	233	185	66	92	137	108	211
32907_at	133	147	255	189	79	149	284	253	199	123	238	160	113	270	218	311	259	251	246	187	195	126	187	160	218	217	159	328	325	232	244	209	274	161
32908_at	-46	-37	-37	6	3	-9	-62	-54	-61	-47	-62	-26	-5	-48	-50	-113	-73	-50	-47	-69	-50	-8	0	-1	-65	-23	-28	-17	-23	-68	-33	-41	-91	-5
32909_at	247	190	169	121	111	135	263	257	176	173	221	174	163	407	214	140	59	65	124	15	206	251	322	123	191	166	273	195	227	224	318	159	309	180
32910_at	19	20	28	23	19	16	45	23	19	22	14	1	11	28	16	20	48	24	20	34	-4	39	20	23	38	14	31	21	23	53	17	11	27	17
32911_s_at	31	25	47	28	13	11	74	1	42	30	52	13	9	79	3	24	43	52	107	25	36	3	25	46	17	18	35	38	28	41	23	25	58	27
32912_at	-21	-34	-42	-38	-11	-25	20	6	-50	-31	27	-9	-12	-55	-28	-20	-28	-39	-30	-56	-70	-56	-55	-33	-35	0	-76	-59	-21	-21	-26	-6	-12	11
32913_i_at	93	63	80	83	81	85	182	25	48	43	49	12	43	102	125	28	132	92	27	48	86	86	138	41	41	84	28	105	96	36	56	54	97	44
32914_f_at	103	98	100	92	103	82	76	92	-37	-14	105	-20	74	92	98	109	143	96	41	-37	52	50	63	100	83	121	101	101	104	80	45	136	59	115
32915_at	145	136	181	97	56	75	235	156	131	81	89	72	52	220	110	180	72	146	158	102	173	101	117	88	120	126	124	183	136	119	-46	-21	188	126
32916_at	-33	-18	8	-2	13	34	16	0	8	-1	5	-3	-5	-15	-3	-18	-47	-2	37	1	-15	-40	-23	0	-2	19	6	-13	2	-21	33	-2	7	4
32917_at	-14	-4	0	-20	-13	-15	-7	-4	-16	-11	-12	-13	-19	-10	-7	0	-17	-11	-12	-23	-41	-25	-22	-12	-14	-19	-29	-21	-13	-14	-13	-28	-9	-10
32918_at	-4	28	29	-9	10	-44	-26	-20	-3	-20	39	-13	0	-33	-16	-65	10	-24	-48	-69	-32	25	-14	-14	-4	3	16	-20	13	11	-18	0	3	23
32919_at	291	307	137	270	156	230	467	186	309	226	268	215	65	326	274	245	316	169	360	304	240	316	371	294	355	315	244	354	325	374	358	337	357	264
32920_at	-77	-143	-42	-50	-39	-133	-254	-251	-111	-108	-156	-103	-70	-242	-74	-108	-13	-133	-368	-19	-104	-94	-170	-87	-70	-156	-90	-64	-128	-265	-167	-158	-165	-115
32921_at	48	43	93	43	39	49	80	33	22	19	68	52	51	105	128	81	86	113	59	114	89	61	98	104	117	69	44	30	36	64	62	53	46	41
32922_at	-2	-4	3	9	5	16	5	-4	0	-2	-9	5	19	8	-8	-52	1	-14	1	-8	-2	22	15	13	24	14	13	7	-1	12	2	-16	-1	-4
32923_r_at	979	1186	298	1386	946	1464	1046	1097	1304	1137	962	1056	2204	1347	1468	1313	1631	1630	1661	1199	1621	2018	898	917	1429	1597	1918	1584	1361	1363	1602	1971	1568	1319
32924_at	-193	-172	-60	-66	-24	-234	-183	-218	-133	-92	-30	-185	-103	-115	-263	-111	-151	-138	-81	-197	-265	-38	-292	-182	-68	-82	-106	-232	-88	-127	-238	-134	-120	-111
32925_at	-117	-92	-100	-88	-35	-55	-97	-97	-109	-72	-123	-117	-51	-124	-116	-96	-104	-57	-147	-84	-117	-132	-130	-59	-77	-71	-94	-106	-73	-87	-89	-68	-77	-60
32926_at	10	27	19	16	11	46	20	14	21	7	22	15	3	29	54	22	14	25	10	18	25	39	31	18	11	11	32	5	1	21	29	9	31	3
32927_at	-14	-1	-5	-5	11	3	0	-14	2	-8	15	-4	-10	-15	1	-16	12	20	-51	-34	-9	-5	-23	-4	8	19	10	4	11	-10	9	11	-31	4
32928_at	376	219	77	157	156	175	210	180	153	-22	149	59	218	54	194	179	187	75	189	222	236	169	109	116	241	96	167	13	62	-28	22	210	146	231
32929_at	34	62	29	55	48	26	10	-70	31	36	16	22	5	-256	44	-11	-52	-23	109	27	128	-75	29	48	37	37	65	55	29	-9	79	35	-36	49
32930_f_at	23	18	13	28	28	15	1	3	3	10	2	11	25	3	1	9	5	7	-2	3	20	19	-20	16	-36	46	31	23	32	5	15	32	6	23
32931_at	-66	-38	-30	-35	-13	-32	-74	-29	-109	-53	-52	-45	-21	-77	-48	-50	-32	-41	-35	-56	67	-9	-71	-72	-76	-36	-98	-66	-41	-44	-65	-34	-84	-39
32932_at	70	43	32	88	38	48	53	17	36	38	24	16	15	38	19	31	19	33	5	29	15	12	64	79	29	12	34	32	24	54	21	38	7	50
32933_r_at	279	225	238	195	129	373	-123	-292	-83	315	300	362	246	448	270	244	397	317	-205	-148	375	229	347	239	331	231	317	257	164	-241	256	321	402	224
32934_i_at	-6	-21	-25	-16	-1	-23	-17	-1	-13	-14	-31	-4	-11	-27	-31	-44	-11	-36	-39	-30	-29	-4	-10	-18	-31	-19	-23	-22	-6	-27	-24	-24	-15	-27
32935_at	-21	-1	20	-9	6	-8	-7	-5	-12	-7	-4	-6	-4	-6	-20	12	2	9	-26	-24	-8	-16	9	-1	-28	14	-15	-16	-14	-15	-5	17	-12	-6
32936_at	18	15	15	11	13	9	31	17	13	12	15	23	18	11	18	8	-9	9	19	-4	8	20	23	17	20	21	17	17	6	10	20	1	1	8
32937_at	-26	-45	-50	-36	-30	-14	-42	-38	-35	-39	-32	-27	-32	-42	-40	-72	-23	-67	-49	-13	-68	-31	-21	-30	-19	-49	-36	13	-30	-18	-26	-44	-24	-33
32938_at	-14	-10	-38	-11	-1	9	-78	-6	-27	-35	-24	-49	-7	-46	4	-35	-32	5	-43	6	-33	-33	-50	-20	-38	-27	-24	-16	-17	0	-12	-16	-28	-16
32939_g_at	37	41	43	16	10	25	55	-54	15	4	-23	28	0	-37	-48	-23	-29	28	-65	33	7	-27	-9	22	-8	43	44	47	26	10	-58	-21	41	49
32940_at	42	32	64	48	20	65	104	27	24	69	24	34	54	77	45	47	52	61	89	27	45	85	25	31	68	55	39	41	34	80	67	55	99	38
32941_at	13	47	47	69	23	39	-70	-56	-9	48	-37	30	-13	-33	6	134	40	31	-7	59	36	-25	-19	-22	-44	-12	22	49	36	81	14	9	132	53
32942_at	96	80	72	39	17	-2	91	37	150	69	154	60	38	36	90	133	49	35	274	67	82	156	34	66	59	67	81	84	16	20	156	39	73	77
32943_at	-50	-37	-60	-45	-2	-26	5	-40	-42	-13	-23	-56	4	-31	-1	-14	-49	-8	-36	-12	-58	-39	-38	-12	-37	-18	-68	-77	-44	-3	-50	-22	-41	-30
32944_at	62	74	30	72	33	40	72	30	105	90	83	82	49	68	62	104	23	53	104	78	96	41	60	75	88	93	89	111	65	104	75	115	97	73
32945_i_at	12	18	16	25	9	11	23	21	20	21	24	12	17	21	15	55	28	23	38	27	27	23	8	16	28	9	8	11	10	23	18	29	25	11
32946_r_at	-7	-3	1	-1	2	14	12	14	-2	-2	-5	6	0	2	0	2	-5	6	7	6	-2	0	-5	0	2	6	1	0	-7	2	1	-7	-6	0
32947_at	31	12	8	12	6	4	-9	18	6	-5	15	-2	2	9	10	-19	-8	13	-2	6	6	-5	-13	22	25	2	26	-10	17	6	14	-20	1	15
32948_at	-6	-2	-2	-13	-2	0	-1	1	-2	-4	-2	1	-3	-4	-1	-1	-26	3	10	14	-1	1	-9	-1	17	-5	-12	-5	-5	-2	-11	-16	4	-3
32949_at	55	49	34	17	6	-14	76	3	33	20	40	34	27	51	40	74	35	53	44	63	50	62	68	37	79	61	25	30	14	-1	-1	48	7	46
32950_at	6	16	16	6	9	18	12	0	28	3	3	38	7	2	13	20	9	-1	31	-3	-9	3	15	12	14	19	21	0	9	60	27	17	17	16
32951_g_at	-152	-142	-182	-188	-79	-116	-41	-203	-152	-105	-188	-106	-123	-120	-147	-232	-195	-176	-199	-184	-165	-159	-179	-119	-160	-150	-145	-162	-161	-157	-174	-123	-143	-113
32952_at	102	113	60	33	49	107	218	135	161	77	139	104	48	189	101	58	115	134	200	78	153	143	115	76	137	89	146	144	85	156	145	109	238	136
32953_at	-241	-193	-161	-181	-68	-189	-352	-170	-211	-180	-236	-273	-113	-59	-167	-415	-162	-181	-280	-291	-374	-140	-333	-218	-184	-160	-205	-234	-195	-217	-259	-178	-260	-193
32954_at	64	92	70	101	86	160	164	108	71	92	141	88	141	96	150	84	116	101	117	117	159	74	157	142	142	107	91	98	49	134	133	92	127	80
32955_at	47	37	17	43	39	35	20	39	40	51	37	52	60	33	39	31	29	24	26	23	51	0	50	52	31	35	38	27	12	39	46	15	27	36
32956_at	62	82	74	62	46	70	35	100	25	62	146	48	23	3	99	190	81	28	94	98	202	98	9	102	79	-7	33	43	26	76	48	60	-3	123
32957_g_at	-47	-17	-85	-29	19	-80	-150	-98	-129	-103	-96	-50	-38	-85	-52	-67	-67	-68	-161	-179	-170	-34	-141	-65	-118	17	38	12	-17	-57	-116	38	-130	2
32958_at	19	23	-2	26	6	16	-1	22	34	18	44	25	6	24	30	23	46	27	56	24	21	-7	0	16	49	58	30	71	23	58	34	39	0	46
32959_at	159	137	100	163	87	56	196	150	134	169	146	153	117	203	63	153	139	123	131	80	146	119	216	161	121	142	163	124	95	76	56	160	81	125
32960_at	-459	-490	-476	-350	-303	-671	-943	-673	-731	-575	-749	-425	-360	-889	-571	-716	-521	-595	-656	-525	-685	-780	-902	-425	-779	-456	-461	-429	-403	-812	-770	-296	-904	-371
32961_at	30	37	24	25	26	42	35	45	26	40	33	33	21	27	45	1	59	28	43	12	45	22	24	37	34	16	21	22	16	16	17	37	50	37
32962_at	17	5	20	31	36	47	25	32	44	41	40	26	35	29	16	22	62	43	24	47	33	10	23	25	5	27	20	21	5	21	44	39	-4	22
32963_s_at	205	174	299	188	329	84	298	298	263	304	282	306	288	374	167	256	463	208	237	504	211	205	279	491	353	172	125	125	43	237	354	108	176	235
32964_at	-60	-8	-65	-7	-1	-14	-32	-11	-73	-67	-54	-81	-57	-94	-75	-96	-19	-75	-95	-101	-165	-18	-112	-62	-15	179	-41	11	-12	-70	-58	26	22	-22
32965_f_at	-215	-308	-355	-113	-49	-150	-435	-251	-173	-125	-189	-154	-96	-443	-161	-140	-271	-92	-136	-276	-435	-101	-163	-173	-281	-77	-196	-156	-193	-383	-200	-186	-207	-167
32966_at	-5	50	-9	34	5	13	41	15	75	76	-11	175	42	-10	38	-18	21	37	17	30	3	7	-40	56	33	1	-12	1	-1	-8	-13	2	-15	-11
32967_at	29	86	107	65	50	53	73	72	6	14	56	48	29	74	70	12	11	57	33	-2	58	92	57	74	-8	70	71	91	99	39	14	63	98	69
32968_s_at	106	106	82	96	63	75	113	62	67	47	36	58	42	72	46	101	24	49	111	23	34	26	33	36	128	75	148	126	146	90	50	131	169	71
32969_r_at	88	40	-1	17	16	122	103	178	16	-5	60	-5	34	72	-3	80	18	4	94	16	257	56	16	36	153	163	-53	100	10	60	57	10	68	35
32970_f_at	231	164	71	176	112	154	296	182	160	152	159	92	128	115	99	145	111	134	107	127	146	116	208	162	160	237	245	333	524	223	285	236	180	153
32971_at	433	552	467	409	334	372	740	685	596	445	498	621	796	799	1084	534	937	505	585	682	597	432	534	596	346	383	396	397	206	543	493	367	427	398
32972_at	10	22	15	10	8	1	34	-11	22	8	11	27	10	21	27	22	18	2	26	16	7	21	32	21	57	-8	15	16	17	33	13	-1	34	15
32973_s_at	-118	-14	-109	-97	-64	-97	-33	-81	5	-67	-101	0	-58	-114	-29	-66	-42	-53	-173	-55	-147	-144	-141	-42	-42	-29	-109	-112	-51	-88	-72	-20	-126	-99
32974_at	23	29	1	30	32	37	-17	17	17	1	0	8	29	-1	45	37	58	25	-53	-12	42	47	36	-14	-41	43	25	39	8	-10	58	49	63	8
32975_g_at	232	144	251	126	159	199	287	227	164	191	269	204	170	296	252	276	220	122	150	241	121	160	262	209	334	67	161	158	105	183	264	36	176	113
32976_s_at	7	-10	-1	-4	1	14	-28	-1	-12	3	-5	12	7	-22	-27	1	-7	-7	12	6	5	2	-5	-13	-9	9	5	-5	5	-8	6	6	3	10
32977_at	36	57	93	-19	48	78	32	22	33	17	-102	29	50	69	65	43	7	-35	67	-2	8	92	-74	-25	175	51	24	20	15	82	24	182	160	37
32978_g_at	-117	-98	-126	-99	-59	-95	-131	-53	-118	-98	-132	-95	-74	-140	-119	-142	-144	-108	-186	-151	-151	-122	-118	-92	-53	-76	-118	-92	-93	-82	-90	-46	-86	-83
32979_at	10	13	10	4	12	26	-18	7	16	5	12	-1	17	-3	30	12	30	13	7	20	48	12	22	24	17	56	33	41	0	21	3	44	2	9
32980_f_at	612	266	117	504	317	1885	255	420	396	467	317	492	445	337	425	184	151	401	244	302	484	820	728	385	1292	166	124	212	22	152	224	252	112	177
33458_r_at	2189	2768	2794	2572	2405	1815	1996	2670	2378	2075	3108	2196	2133	2149	2469	3693	2020	2918	2022	2491	2490	2402	2168	2050	1919	2502	2794	3074	3069	2102	2214	2475	2133	2685
33459_at	-15	-65	-74	-2	20	16	-160	5	-125	-82	-39	-87	28	-95	-101	-155	-140	-57	-113	-162	-129	-43	-72	-76	-115	-127	-38	-94	-26	-62	-72	-82	-95	-32
33460_at	20	36	0	41	23	46	-4	36	7	20	-12	17	20	15	15	57	-31	33	2	-10	31	6	66	36	1	27	15	19	3	18	29	21	0	28
33461_at	10	36	60	28	30	74	56	39	63	82	88	58	42	44	39	132	55	59	72	114	97	-27	36	48	17	21	65	101	62	80	38	2	78	31
33462_at	9	12	12	10	10	11	24	21	-1	2	6	1	9	1	1	-2	6	44	0	-12	0	25	0	13	28	11	17	7	23	24	51	12	25	11
33463_at	143	93	219	82	98	130	161	188	111	105	174	124	84	229	158	174	193	154	251	102	201	168	177	122	172	162	172	185	135	163	148	144	185	122
33464_at	100	131	119	119	69	84	178	166	99	62	102	95	63	148	92	270	89	139	125	62	139	93	153	44	150	151	114	181	162	140	162	227	166	94
33465_at	6	8	47	11	7	-17	30	36	-11	-4	11	51	6	11	7	19	7	20	30	36	-18	36	10	3	21	38	20	11	19	-9	23	7	30	50
33466_at	882	130	95	159	53	197	165	191	174	133	438	223	163	172	175	193	26	107	170	177	260	122	596	380	1211	175	76	91	46	148	199	107	105	72
33467_at	55	44	24	36	62	-68	-123	-146	68	-48	132	37	-106	64	63	-44	20	28	116	-35	32	31	55	80	-21	54	34	78	35	-111	53	-14	-115	60
33468_at	-41	-108	41	8	19	0	-96	-46	-63	5	-35	4	13	-79	-39	-24	-56	54	-96	-31	-20	-71	21	19	-59	-15	-34	-38	-40	-57	-33	26	-95	14
33469_r_at	93	91	56	57	37	77	101	38	49	111	30	43	39	119	110	139	124	54	78	106	166	-15	137	95	103	98	93	59	67	97	135	60	127	113
33470_at	327	342	371	256	174	222	567	528	406	371	396	324	239	481	329	528	454	419	433	406	361	551	472	300	376	593	469	527	335	384	410	484	526	401
33471_g_at	64	108	98	18	33	48	181	91	86	14	89	53	54	93	49	154	147	58	44	53	52	81	44	40	85	53	68	98	81	89	89	65	108	96
33472_at	202	197	128	134	88	118	243	224	133	102	132	114	148	176	149	154	33	126	146	123	247	87	149	213	177	176	194	180	117	237	130	121	150	181
33473_at	26	12	0	15	22	4	-7	6	2	13	23	6	22	1	-5	1	2	8	21	3	11	23	4	38	8	9	5	0	1	5	17	20	-5	18
33474_at	13	36	18	-3	6	59	7	9	35	-8	17	27	55	7	11	63	8	65	40	29	64	48	73	39	23	68	49	32	41	69	60	54	-62	71
33475_at	-84	-29	-26	-20	-16	4	39	-105	-46	-74	-83	-73	7	13	-28	-45	-20	33	-32	-6	-49	16	-78	-62	7	-36	-28	-43	-1	-30	-44	-76	-4	-9
33476_at	-79	-70	-74	-16	4	-3	-109	-11	-126	-103	-102	-94	-27	-58	-40	-129	-67	-24	-130	-122	-120	-16	-38	-75	-148	-57	-81	-19	-58	-17	-29	-6	-45	-78
33477_at	45	54	29	20	17	21	43	16	58	37	65	15	29	28	37	41	52	28	24	43	17	32	78	31	70	38	39	32	69	45	56	55	50	54
33478_at	-11	-13	-8	-9	0	-15	-7	-16	-25	-36	-33	-7	-9	-37	-24	-12	-18	-25	-8	-35	-38	-10	-16	-9	-45	-12	1	-16	-19	-19	-23	-30	-18	-12
33479_g_at	13	109	82	57	29	13	134	49	98	48	97	81	75	143	20	-8	5	163	63	72	129	133	159	18	69	96	2	123	96	92	23	101	47	130
33480_at	119	-5	92	59	12	-21	28	123	4	-12	4	18	51	26	75	54	-28	56	76	40	94	73	85	43	11	47	51	81	82	16	10	27	99	68
33481_at	-30	-53	-31	-17	-10	-45	-72	-47	-29	-27	-22	-35	-25	-51	-27	-46	-9	-55	-85	-39	-43	-55	-33	-1	-26	-31	-55	-43	-27	-33	-38	-41	-52	-30
33482_at	15	30	-2	15	14	-6	-79	-22	4	-29	-94	-33	19	-1	-1	-1	-38	12	-4	-30	-11	-5	-9	14	7	15	46	4	46	-40	-23	59	-6	39
33483_at	12	-12	-9	-4	-3	-16	-2	-11	-62	1	-20	-4	7	12	1	-23	-36	-71	-2	-106	-25	17	-14	-18	-7	21	-13	-5	3	14	2	20	8	18
33484_at	92	71	88	60	86	79	64	116	79	90	103	110	121	94	102	135	70	124	87	136	82	81	113	128	81	81	41	55	35	58	99	77	83	81
33485_at	5279	3418	5198	3790	3683	5795	4821	4525	4647	4335	5430	5968	6351	5238	6868	5616	6139	6544	9226	5489	6956	6135	4246	4920	4061	3090	3756	3362	3509	5738	4295	4209	4605	3300
33486_at	2	-9	-15	-4	2	9	-13	3	9	13	-9	8	11	-10	4	9	-2	8	-4	-12	-10	-19	0	-5	17	-10	1	11	-16	-8	-5	-11	-3	-15
33487_at	2	-25	-12	-18	7	-9	-37	-1	-30	-19	-25	0	-2	-52	-21	-22	-7	1	-21	-33	-23	-27	-22	-23	-46	17	-11	-4	17	21	-13	-8	20	1
33488_at	20	51	20	25	16	32	57	22	26	25	24	26	36	40	19	83	35	32	14	30	41	21	20	21	50	35	18	33	12	36	38	33	39	24
33489_at	32	75	81	51	40	68	141	84	141	62	96	101	40	138	19	136	80	98	162	121	37	79	173	53	85	74	95	124	29	146	176	104	167	84
33490_at	14	5	-10	11	3	-4	28	23	28	19	43	22	-1	25	19	46	73	37	31	56	24	14	37	16	40	-5	15	-8	16	7	31	18	19	11
33491_at	9	12	6	10	-1	8	12	2	14	-6	70	20	-1	13	4	6	6	23	12	6	12	11	20	8	6	2	3	12	3	8	8	4	-1	2
33492_at	141	128	161	108	40	109	160	215	116	70	97	83	86	149	143	238	181	158	232	165	212	127	124	124	157	115	150	99	85	118	106	162	153	102
33493_at	254	213	232	93	108	170	295	278	204	173	276	214	147	242	227	299	315	211	310	296	139	280	218	127	265	184	203	74	141	268	237	207	301	163
33494_at	32	24	-2	38	47	48	24	25	21	23	-4	17	24	31	8	-32	1	44	5	-15	-18	24	41	29	38	21	25	5	22	30	29	35	27	9
33495_at	-17	32	-27	20	-2	-32	-31	-33	-53	-21	328	-34	40	-86	-52	-48	12	-43	-89	-73	-49	179	12	73	-43	-1	-31	-1	-14	-24	-30	-14	-25	-30
33496_at	-20	-8	-25	-16	-12	-1	-23	-15	-19	-29	-10	-11	-13	8	-21	-32	-19	-13	-13	-29	-27	-19	-11	-2	-9	-5	-36	-2	-20	-13	-24	-14	-1	-15
33497_at	-11	-11	-7	-21	-12	-12	-24	-28	-11	0	-2	1	4	-37	-7	-23	-2	-25	-49	6	-22	-10	-26	-3	7	-20	-18	-8	-6	-19	-24	36	1	-6
33498_at	-97	-92	-12	-85	-41	-114	-172	-44	-112	-82	-128	-104	-151	-144	-128	-238	-214	-136	-184	-147	-153	-148	-110	-114	-43	-81	-76	-86	-77	-162	-148	-117	-142	-104
33499_s_at	1358	345	2645	263	2598	6402	8677	6446	377	336	166	498	116	1151	222	61	1337	162	762	204	82	100	285	397	461	137	2295	629	1809	8239	1810	298	7617	123
33500_i_at	1193	346	3070	277	2304	5566	9035	8487	316	289	121	650	178	1173	204	-20	2065	192	708	141	53	74	187	341	424	99	2070	735	2050	10821	1638	190	8594	123
33501_r_at	1515	316	3915	66	2915	6416	9477	7906	303	152	-73	412	43	1254	95	-246	1899	67	690	-153	4	-11	78	409	346	25	2773	778	2345	9886	2057	105	9067	-39
33502_at	-2	-4	-5	-2	10	-22	-39	-5	-25	-25	-1	9	1	-36	3	-39	-10	-28	-65	-52	-16	-14	-12	-29	24	6	-17	16	-25	-8	7	5	-31	-4
33503_at	80	103	82	65	46	57	132	60	118	74	103	106	54	74	82	95	62	116	126	121	90	40	91	93	149	68	111	166	121	115	92	43	83	116
33504_at	7	27	9	27	11	2	24	12	20	0	-2	15	7	3	14	45	-11	7	-1	-13	7	-6	34	0	6	9	19	20	-5	42	3	20	16	10
33505_at	46	102	229	27	20	50	115	244	55	42	35	48	72	25	184	-15	37	18	-2	48	496	-10	51	1	-20	64	451	114	205	126	65	98	504	128
33506_at	125	117	110	97	61	124	147	112	148	110	289	121	213	178	256	165	53	140	181	133	145	125	153	127	448	123	110	119	83	124	128	283	134	125
33507_g_at	-7	-2	-23	-9	-1	0	8	-20	19	-3	-2	-13	-13	-4	-6	-24	20	13	-47	-54	15	-22	-10	12	-4	1	-17	-3	5	-1	4	-16	1	-1
33508_at	14	6	14	17	14	14	26	15	13	5	13	5	8	32	10	-40	-30	-5	23	19	4	22	18	6	18	24	14	25	-1	31	18	36	24	10
33509_at	-14	3	-2	-6	0	5	-12	0	8	5	2	-3	-5	17	-8	19	7	-8	15	-14	6	-7	-11	-6	22	13	3	-17	-2	-3	-3	-6	-32	-5
33510_s_at	102	108	80	123	66	101	209	60	86	54	42	66	110	78	25	3	201	122	89	51	155	99	32	97	109	127	67	146	79	97	28	143	114	115
33511_at	37	30	36	37	18	20	45	3	8	27	42	7	32	-23	-9	65	-25	46	53	0	51	22	47	30	94	30	-6	19	-6	27	8	31	50	35
33512_at	-119	-80	-39	-8	-92	-60	-155	-116	29	-16	-235	-35	-173	-240	-1	-23	-130	13	34	-52	-162	-45	-187	-150	-56	-48	-28	-138	-140	-145	-41	-58	-188	7
33513_at	-2	8	-11	14	14	6	24	8	13	14	18	-13	-4	-10	-8	25	1	0	2	-31	-1	2	-22	19	17	7	19	-1	19	8	12	-11	32	24
33514_at	23	57	68	24	12	77	100	70	35	53	84	35	35	86	34	100	80	28	39	46	28	8	76	80	45	51	30	63	-10	71	91	15	105	27
33515_at	-109	-91	-77	-61	-51	-73	-97	-96	-123	-121	-111	-68	-71	-114	-110	-106	-83	-124	-146	-131	-42	-30	-83	-107	-142	-79	-126	-45	-64	-95	-92	-62	-130	-79
33516_at	26	17	8	4	18	3	40	43	29	25	25	24	8	51	-10	16	27	31	65	0	15	5	-12	20	20	65	32	51	4	31	41	18	53	37
33517_f_at	103	-20	-59	-37	3	-45	-2	-22	-87	-23	-49	-34	-8	-38	-22	-86	-60	-17	-56	-92	-51	47	-70	-64	-34	31	-49	-19	-18	0	4	-15	11	-20
33518_f_at	38	-29	-41	-7	-16	-8	-26	-16	-44	-43	-52	-37	-13	-47	-38	-50	-48	-44	-64	-53	-63	34	-50	-24	-41	-31	-24	-32	-14	-19	-37	-34	-50	-26
33519_at	44	57	33	45	37	44	53	41	-8	15	53	49	19	54	23	-6	42	103	74	38	89	33	32	40	37	64	98	115	38	51	6	74	49	34
33520_at	163	106	96	159	128	215	321	222	78	50	236	61	179	227	98	125	234	126	131	90	225	236	211	92	127	194	108	140	95	221	201	266	205	81
33521_at	-6	85	160	85	14	32	199	192	212	72	136	86	79	199	65	43	91	279	238	139	225	171	95	86	163	127	72	188	11	78	135	77	130	82
33522_at	-44	-40	-54	-43	-13	-55	-116	-7	-168	-101	-84	-98	-21	-71	-57	-112	-6	-50	-212	-116	-69	-21	-80	-48	-105	-31	-90	-35	-46	-45	-34	-8	-49	-50
33523_at	43	-13	-47	50	13	47	-43	-84	27	20	41	12	-54	-35	-75	-75	-70	15	28	-115	-124	-37	20	-13	-50	181	-51	-60	-6	-3	-44	76	-25	-19
33524_at	-63	-53	-20	1	-29	-36	-64	-39	33	21	10	13	32	-69	-7	9	-95	-3	7	14	5	-14	-86	16	-60	3	-8	-4	-96	-31	-35	-117	-31	-14
33525_at	-8	-4	-12	-7	-9	3	-19	-5	-2	-6	-6	2	-4	3	-8	-11	61	1	-10	2	-6	-15	-16	-8	-3	-10	4	-15	-13	2	3	-8	-17	-12
33526_at	11	14	-11	15	-5	7	31	-19	-22	-2	46	10	6	-14	1	32	54	-3	-46	-52	34	-30	-1	-24	-45	48	6	-3	2	11	-16	34	-20	-32
33527_at	10	8	17	10	6	-3	28	2	19	13	13	16	33	23	0	22	7	18	16	18	19	13	29	3	22	32	21	17	4	20	16	42	12	25
33528_at	37	25	18	-1	25	32	65	32	36	19	12	31	21	48	22	-7	39	36	9	35	23	54	24	25	21	1	27	38	37	46	38	7	45	20
33529_at	-18	-29	4	-18	-2	-21	15	-4	-16	-7	-21	-19	-5	-17	-8	-1	-15	-22	-10	-4	-20	-4	-22	-11	-10	-21	-17	-30	-7	-8	0	-22	-34	-2
33530_at	11	10	4	6	2	10	7	17	9	1	15	1	12	21	20	21	4	23	-7	5	17	19	34	7	3	10	13	9	10	21	10	10	13	10
33531_at	-4	-5	-4	-10	4	-3	-17	-1	-5	14	10	1	-2	-3	-18	-9	-25	-3	3	8	-8	7	-14	-3	-17	2	-20	7	-5	5	-5	-2	-10	4
33532_at	72	63	57	50	26	13	69	45	92	23	92	89	22	93	78	109	37	64	122	114	102	47	86	55	96	58	42	52	16	44	26	58	30	68
33533_at	41	35	0	62	29	33	71	24	113	74	67	139	22	44	28	47	47	79	25	77	432	37	51	39	21	10	97	104	43	-22	80	22	60	83
33534_at	8	1	12	-1	3	-8	-13	12	-14	-12	-3	6	21	-9	-3	1	20	49	-33	-3	-14	35	-20	5	-19	1	-4	4	-7	-7	-3	-9	-9	4
33535_at	51	175	184	171	86	5	30	28	91	48	63	107	17	127	32	112	4	115	95	191	246	95	82	40	13	217	95	289	248	215	138	192	221	203
33536_at	113	16	9	27	8	-13	18	-9	80	64	27	27	27	38	16	91	-27	113	24	36	43	12	151	347	27	44	30	18	1	26	65	6	26	22
33537_at	39	6	-13	12	3	13	8	10	-1	16	34	22	4	41	49	9	-3	39	-2	-3	-39	53	48	4	9	35	-1	5	20	16	0	8	0	-8
33538_at	28	13	13	15	17	35	39	25	37	24	42	17	12	47	40	25	60	26	36	37	27	25	41	36	22	25	19	24	28	29	34	30	49	12
33539_at	129	156	153	110	47	113	203	192	155	111	202	121	86	221	165	183	168	183	237	132	130	232	207	129	172	94	108	147	122	133	135	127	140	118
33540_at	-79	-55	-80	-39	0	-9	-133	-115	-90	-56	-18	-41	-15	-78	-82	-86	-93	-66	-67	-65	-70	-55	-116	-52	-46	-40	-30	-43	-23	-54	-96	-8	-96	-37
33541_s_at	16	41	24	9	2	11	24	9	40	17	8	30	26	14	12	8	6	19	36	9	44	15	17	16	29	35	35	22	9	1	13	3	16	23
33542_at	2	-16	15	0	5	12	-63	-27	-57	0	-4	-7	7	-58	-44	-29	-4	-8	-33	-47	-33	7	-21	-11	4	-18	-17	-26	-4	-37	-40	9	-78	3
33543_s_at	180	265	149	142	246	280	184	177	187	207	235	212	222	181	254	226	274	206	157	165	278	132	207	224	225	243	230	181	163	242	226	282	196	220
33544_at	21	9	16	17	13	6	-18	4	1	5	7	5	21	26	21	8	31	7	21	23	16	-5	-1	8	11	15	7	23	36	17	13	15	4	14
33545_at	57	-31	97	141	113	96	258	65	140	70	196	148	135	210	36	192	199	171	251	139	211	41	217	32	112	57	106	232	146	86	180	226	267	123
33546_at	-38	-20	-38	-15	-7	16	-76	-11	-21	-20	-7	-16	-3	-64	-33	-100	-92	-33	-16	-71	-64	22	-36	-35	-31	1	-45	-18	-21	-10	-41	-38	-35	-29
33547_i_at	-8	-10	-14	-5	-8	-6	-36	-14	-35	-27	-6	-19	-1	-9	-13	-21	-9	-14	-8	-16	-2	-12	-8	-12	-21	-4	-29	-13	-27	-11	-11	-8	-37	-18
33548_f_at	8	2	-12	-12	-4	9	-11	-2	-8	-1	-4	-9	-1	1	-1	3	-8	-16	-14	3	-7	3	6	-4	12	-4	-1	-5	2	-1	3	2	9	-7
33549_at	27	28	33	29	9	11	-4	5	2	15	14	25	16	14	2	-7	12	8	13	10	5	15	23	0	-6	30	26	2	9	11	10	28	3	4
33550_at	22	12	9	11	16	22	33	6	20	11	26	12	9	30	17	14	45	23	12	27	22	19	17	8	32	13	22	20	9	16	16	24	27	7
33551_s_at	3	14	-1	-2	-12	-28	-42	-4	2	0	-12	-2	3	-27	13	-11	-21	-15	-36	-18	-20	-2	-11	-15	-23	2	12	-9	-8	-8	-7	19	-4	-1
33552_at	5	-2	7	-8	-1	37	-6	12	-8	-3	-5	1	0	-15	-8	-13	24	9	-6	-2	6	-16	9	1	8	-1	-9	-14	3	-5	8	65	-4	-3
33553_r_at	7	3	-6	-3	-3	-1	16	14	8	4	4	7	3	12	7	8	3	0	-7	-3	-3	1	2	-3	0	-3	0	-6	7	3	-4	5	11	1
33554_at	0	16	13	9	-7	6	15	4	4	-2	8	2	13	6	11	10	-9	28	9	8	13	24	22	7	20	13	16	35	10	8	6	3	-15	14
33555_at	50	24	92	13	27	34	102	68	70	44	26	47	22	119	21	82	40	82	86	53	39	87	80	18	21	78	21	74	44	85	68	22	101	71
33556_at	116	19	99	28	134	61	11	103	12	48	42	56	69	-4	19	30	69	163	61	37	18	160	217	107	54	13	15	31	23	22	16	23	-3	37
33557_at	22	17	11	34	14	14	-10	1	6	12	-6	1	16	1	9	72	10	16	22	11	4	-6	-1	17	33	5	41	38	31	5	-3	17	-3	25
33558_at	121	136	184	111	75	104	325	220	219	156	235	116	136	243	113	266	228	217	223	217	161	211	157	80	102	154	156	207	114	150	155	98	277	207
33559_at	52	122	99	107	28	168	28	13	19	15	37	26	59	70	69	86	13	99	41	34	34	47	44	189	47	1	23	48	2	36	39	33	22	21
33560_at	0	3	-3	8	1	-14	-19	-6	-10	-14	-7	8	-9	12	14	-6	-9	-7	-6	-21	5	-7	-9	-10	20	-9	10	-2	-2	-7	-12	-10	2	7
33561_at	16	9	6	21	45	61	4	34	-13	19	10	13	54	26	22	3	39	54	27	-4	-2	22	12	4	-7	14	89	-23	63	37	30	47	43	24
33562_g_at	100	114	65	64	46	54	100	46	112	56	62	62	64	77	76	68	42	142	99	152	122	27	62	75	120	82	136	103	101	62	43	110	135	109
33563_s_at	-11	-17	-35	-10	-6	-2	-56	14	-37	-36	-14	-14	17	-33	-21	-70	-42	-17	-25	-30	-35	-10	-39	-2	-55	-24	8	2	-23	13	-25	-3	-20	-4
33564_at	2	5	9	-11	1	3	-4	-5	8	-10	0	-4	-8	13	1	6	-18	-8	-4	9	4	6	-4	0	-1	14	9	1	10	8	-1	4	-14	1
33565_at	29	33	41	24	13	26	57	52	38	39	38	5	-3	29	39	53	68	38	55	38	56	56	14	31	51	36	41	40	20	37	28	17	51	32
33566_at	-63	-24	-62	-29	-2	-6	-52	1	91	-80	20	10	-11	-56	4	46	-3	-28	82	80	1	-44	96	0	54	-25	-22	-19	-27	-20	-15	-25	-50	-3
33567_at	23	5	17	3	28	29	46	2	-4	22	3	7	24	17	25	-12	18	31	51	29	31	13	-15	-2	43	-5	48	6	35	2	7	29	12	3
33568_at	25	4	66	10	14	10	40	-40	14	-2	1	-13	-54	88	12	113	17	-72	-33	9	-72	70	-26	-32	99	88	-4	15	-8	49	121	50	152	17
33569_at	93	89	119	62	48	62	48	46	100	64	97	88	66	93	130	125	46	121	101	70	105	62	115	70	105	103	122	117	92	59	84	120	159	78
33570_at	-44	13	-25	-41	-40	-36	-92	5	-105	-113	-50	-85	-41	-39	-48	-133	-111	-33	-90	-87	-62	-82	-34	-66	-44	-88	-51	-41	-19	-28	-73	-108	-75	-22
33571_at	79	95	114	93	56	67	283	100	219	166	169	159	102	203	80	249	153	84	272	108	104	79	137	77	158	183	179	163	191	230	241	138	213	264
33572_at	32	18	14	14	23	25	6	14	13	10	11	17	19	14	30	12	44	3	-4	-7	8	-18	17	21	6	12	13	1	0	8	16	23	15	22
33573_at	3	39	21	14	15	-10	46	16	44	17	26	23	11	0	26	41	36	21	-10	22	58	1	35	14	4	21	8	26	2	21	23	-12	25	13
33574_at	-1	16	6	2	2	11	19	8	-3	6	-8	-2	10	-1	-1	-3	7	1	18	-3	3	8	9	5	11	9	5	8	14	3	-2	2	-1	11
33575_at	-11	-19	0	0	-9	-31	36	-3	-27	10	4	-2	-15	-24	5	-8	-18	9	-42	53	135	-26	50	3	-62	10	22	10	-4	-13	-13	-29	-43	-5
33576_at	42	7	43	31	64	46	52	25	-21	-8	11	50	-6	4	54	19	2	-6	21	-40	146	-3	50	74	0	204	187	33	133	66	68	148	53	18
33577_at	-5	-22	-14	-15	-6	5	-31	-5	-13	-14	-23	-8	-10	-42	-22	-43	-36	-6	-36	-27	-23	-7	-19	-13	-30	-7	-14	-6	-14	-2	-20	-17	-25	-1
33937_at	22	-38	24	13	45	7	55	33	62	52	71	15	11	33	5	-11	26	10	96	14	-1	32	26	5	-12	57	61	38	1	8	-6	21	9	17
33938_g_at	8	-1	8	3	10	-4	-14	0	9	0	-21	-4	3	-4	0	-17	-2	-10	-2	-25	-1	-11	-9	17	-3	-6	4	13	5	-5	-4	-19	-1	9
33939_at	-12	2	-10	2	4	4	27	-24	-7	15	9	27	-6	14	24	9	-8	-3	-5	4	10	-2	27	25	35	9	16	-12	-9	39	15	10	41	18
33940_at	-9	-1	-14	3	5	9	-12	-11	-14	-5	-21	-13	-7	-18	-2	-6	-8	-23	-10	-26	-17	2	-12	-4	-18	-2	3	-4	-17	-3	-9	3	-15	-3
33941_at	-104	-113	-67	-68	-46	-52	-223	-160	-62	-105	-117	-76	-40	-129	-83	-125	-84	-101	-106	-92	-100	-97	-170	-110	-27	-26	-59	-125	-27	-102	-121	-39	-354	-55
33942_s_at	419	497	436	309	228	305	493	515	410	279	409	283	223	448	398	414	301	459	542	367	470	464	649	415	681	299	305	403	411	419	329	298	450	415
33943_at	1999	2190	1767	2266	2282	2386	1971	2199	1856	2126	2375	2578	1942	1913	2136	2036	2099	2242	1889	2175	2103	1703	1960	2429	2346	1978	2306	2001	2484	2376	2212	2378	1973	2183
33944_at	3063	3163	3315	3220	2897	2720	3070	3621	4147	4257	3286	3405	2935	2851	2562	2323	4573	2578	4008	3239	2894	6558	4030	3172	3878	3202	2382	2660	2138	2997	2525	2441	2039	2340
33945_at	16	-34	-7	-1	-3	21	-57	23	-7	9	-2	1	-13	-17	28	-29	52	-14	30	6	-18	-8	-1	-8	-37	14	-5	26	1	5	-29	48	-2	13
33946_at	54	78	78	28	35	33	129	63	79	45	67	43	49	67	26	67	28	69	76	86	60	92	98	31	58	52	37	54	67	55	44	57	86	56
33947_at	91	122	38	87	50	120	103	232	146	43	40	55	5	153	37	79	75	56	204	59	55	149	12	2	-11	152	133	147	95	149	73	158	131	125
33948_at	-66	-91	-48	8	-42	-72	-137	-41	53	-49	-41	-27	-29	-56	-32	-93	-47	-65	-94	-88	16	-25	-89	-33	-35	-48	5	0	-49	-100	-50	-30	-152	-83
33949_at	13	22	-6	24	17	7	-7	12	16	6	6	-7	11	19	-11	-47	28	19	-25	22	18	11	24	20	69	-14	0	-4	10	4	40	0	43	-3
33950_g_at	249	357	351	294	321	245	437	475	256	191	334	248	236	294	490	736	798	578	460	363	304	407	189	140	415	169	362	221	233	300	383	379	240	206
33951_at	21	13	16	36	29	109	62	46	18	15	2	35	12	62	37	24	30	-9	62	40	43	22	50	29	58	11	47	21	31	38	19	98	50	17
33952_at	196	247	227	205	148	233	436	275	339	234	283	179	211	460	288	255	262	263	369	281	313	338	316	224	312	354	277	386	339	443	319	311	353	197
[truncated: 10,602 more rows]
