# Supplementary material for: Combining multiple hypothesis testing and affinity propagation clustering leads to accurate, robust and sample size independent classification on gene expression data
Source: BMC Bioinformatics. 2012 Oct 17;13:270. doi: 10.1186/1471-2105-13-270 (PMC3542193; doi:10.1186/1471-2105-13-270)
Supplement: Additional file 5 — Contains the microarray data used in this experiment. For each disease, we provide the ‘class_labels.csv’, ‘train.csv’ and ‘test.csv’ files, which represent the analogy of samples as described in table 1. The intensity values are unprocessed. [file 1471-2105-13-270-S5.zip › microarray_data/PROSTATE/train.csv]

Genes	T1	T2	T3	T4	T5	T6	T7	T8	T9	T10	T11	T12	T13	T14	T15	T16	T17	T18	T19	T20	T21	T22	T23	T24	T25	T26	T27	T28	T29	T30	T31	T32	T33	T34	T35	T36	T37	T38	T39	T40	T41	T42	T43	T44	T45	T46	T47	T48	T49
AFFX-MurIL2_at	-9	-2	-6	0	-1	0	-5	-3	-8	-12	-3	-16	-3	6	-6	-8	0	-47	-9	-6	-3	-1	2	-16	-4	-4	-1	-1	-6	-14	-13	-2	-5	-10	-3	-11	-11	-6	1	-4	-2	2	1	-1	-6	-6	-3	0	1
AFFX-MurIL10_at	1	1	17	9	0	17	5	1	-2	11	2	2	-1	8	14	5	14	17	6	8	4	2	5	0	2	2	1	0	2	7	45	0	0	0	0	-4	2	0	-2	1	1	38	1	-2	1	0	1	3	-2
AFFX-MurIL4_at	1	1	6	4	1	1	-1	1	-1	-3	0	-2	4	15	0	7	2	7	-2	8	0	-1	1	0	2	-1	-2	0	-3	3	0	0	1	0	3	0	-1	0	-2	3	1	-12	0	0	-1	0	0	0	0
AFFX-MurFAS_at	15	4	29	19	5	20	9	5	-32	21	9	35	11	46	27	26	19	27	22	6	15	9	20	10	7	6	5	4	5	10	26	2	10	7	2	4	8	-4	3	4	7	18	6	1	4	1	2	3	6
AFFX-BioB-5_at	-2	-2	4	-10	0	-20	-10	-2	-20	-10	-5	-30	-1	-1	0	0	-10	-36	-15	-5	-15	-8	-4	-9	-3	-3	-7	-3	-2	-5	-26	-1	-9	-8	0	-5	-5	0	1	-7	-1	-18	0	-1	0	-5	-2	-4	-4
AFFX-BioB-M_at	-3	-5	-11	-18	-4	-18	-17	-6	-41	-9	-6	-35	-6	-46	-13	-23	-16	-38	-14	-22	-8	-8	-12	-11	-5	-13	-5	-3	-7	-17	-15	-3	-14	-10	-4	-2	-7	-6	-1	-4	-7	-68	-5	-3	-4	0	-3	-4	-8
AFFX-BioB-3_at	4	0	-8	-18	1	-2	-8	0	1	-9	-3	-21	-8	-32	-28	-15	-16	-7	-7	-7	-1	0	0	-3	-3	-3	0	0	-2	-6	0	0	-9	-3	0	3	-6	2	0	-2	4	-44	0	0	4	-1	0	0	0
AFFX-BioC-5_at	8	8	10	5	6	15	13	0	30	12	8	4	7	43	20	20	12	43	-6	10	0	7	2	5	2	10	5	5	7	14	-1	6	24	19	7	-9	8	-5	8	7	2	-11	5	0	3	4	6	4	13
AFFX-BioC-3_at	-12	-5	-24	-33	-4	-9	-15	-4	-23	-29	-7	-30	-7	-58	-42	-18	-21	-40	-12	-23	-16	-12	-10	-15	-7	-6	-7	-4	-6	-17	-51	-4	-10	-8	-4	-3	-14	-10	-2	-14	-6	-98	-6	0	-12	-5	-1	-6	-4
AFFX-BioDn-5_at	-12	-9	-32	-31	-9	-23	-26	-8	-36	-43	-13	-54	-13	-70	-29	-39	-34	-72	-21	-34	-23	-16	-28	-18	-9	-15	-13	-6	-10	-27	-52	-4	-28	-18	-5	-13	-15	-5	-11	-14	-6	-82	-3	-5	-6	-7	-4	-11	-9
AFFX-BioDn-3_at	20	7	-20	14	12	-7	47	9	-77	-27	13	-66	18	-124	-79	-36	-55	-56	38	7	20	21	-54	18	11	27	9	10	1	31	-43	4	13	29	13	12	23	15	16	19	8	-92	8	9	18	13	12	4	15
AFFX-CreX-5_at	-6	-4	-11	-12	-5	-7	-6	-2	-17	-10	-6	-22	-4	-17	-7	-10	-17	-24	-11	-15	-11	-5	-13	-6	-4	-2	-4	-3	-5	-9	-19	-2	-15	-5	-4	-5	-4	-5	-3	-3	-3	-12	-2	-1	-1	-5	-4	-3	-2
AFFX-CreX-3_at	0	0	3	-2	0	1	8	0	-5	12	2	15	6	20	15	2	8	17	1	3	-2	1	-4	-1	1	1	3	0	0	4	11	0	4	-2	0	9	-3	-1	-2	-3	0	4	0	0	1	-2	0	-2	0
AFFX-BioB-5_st	7	4	29	29	4	18	33	20	55	36	13	27	0	52	64	35	49	112	8	45	16	6	21	10	8	5	7	12	5	0	42	10	29	6	6	5	0	0	7	0	11	66	13	11	13	4	8	8	4
AFFX-BioB-M_st	3	-2	-16	-13	3	-4	10	-8	6	8	2	-28	-4	10	-13	-11	-11	6	-7	-8	3	-3	-10	5	0	-3	-8	-1	-8	5	-8	0	-21	-3	7	-2	4	0	0	0	5	-74	-5	-4	0	-2	0	2	-4
AFFX-BioB-3_st	-31	-23	-76	-80	-27	-52	-66	-25	-80	-63	-32	-154	-31	-118	-60	-66	-70	-195	-67	-64	-48	-41	-66	-48	-22	-36	-27	-14	-36	-65	-117	-14	-54	-43	-12	-31	-37	-19	-16	-38	-17	-169	-23	-13	-20	-7	-15	-16	-21
AFFX-BioC-5_st	-6	-3	-16	-24	-8	-20	-8	-9	-1	-17	-1	-37	-7	-81	-57	-50	-19	-52	-18	-31	-6	-8	-12	-26	-6	-1	-7	-3	-6	-15	-38	0	-33	-12	-1	-12	-4	3	-5	-24	-9	-70	-1	-1	-5	-3	-9	0	-14
AFFX-BioC-3_st	-4	0	-17	-12	-3	-10	-4	-1	-3	-8	-3	-28	-5	-16	-6	-9	-8	-8	-5	-15	-5	-6	-8	-8	-5	-5	-4	-2	0	-8	-5	0	-12	-9	0	-14	-6	-9	-4	-1	0	-14	0	0	-1	-2	-2	0	-1
AFFX-BioDn-5_st	25	6	86	72	15	68	25	10	63	69	9	97	18	146	56	40	3	166	9	60	34	42	45	8	7	0	8	12	14	37	34	5	12	42	1	4	24	9	-2	3	7	158	10	5	-2	6	2	5	5
AFFX-BioDn-3_st	7	11	29	30	7	24	18	4	36	25	12	2	6	41	31	27	21	14	11	5	18	8	0	24	8	13	16	3	16	21	19	5	5	3	2	3	12	3	-3	11	4	63	2	1	7	5	4	10	13
AFFX-CreX-5_st	3	-2	-5	-8	-2	0	-9	-2	-12	-3	0	-13	-5	-41	0	-4	-10	6	-4	13	-5	-4	-7	6	-3	0	-3	-2	-1	-12	-3	-1	-1	-7	-3	-2	-3	2	0	-4	-2	18	-1	-1	-1	-1	0	-1	3
AFFX-CreX-3_st	-14	-11	-55	-42	-12	-36	-37	-5	-39	-46	-20	-97	-18	-59	-51	-44	-24	-96	-19	-18	-22	-19	-37	-31	-12	-15	-11	-7	-14	-34	-80	-4	-19	-26	-8	-16	-27	-7	-1	-16	-3	-122	-4	-5	-13	-7	-1	-5	-1
AFFX-hum_alu_at	3095	2002	3994	2581	1590	1379	2670	1243	4297	3936	2247	3291	2492	2978	2002	1794	2533	7081	3914	2692	3919	2313	2930	3853	2335	2912	2741	2044	3226	3572	4963	1561	4558	3764	3122	3634	3036	2798	4033	6257	2065	4111	1684	2190	3454	2951	2357	1519	3355
AFFX-DapX-5_at	4	1	9	5	1	6	7	0	13	-1	0	4	1	16	14	6	6	4	6	10	0	1	2	7	2	3	3	-1	3	6	-2	0	8	2	0	2	2	-2	-1	2	0	4	2	0	3	-1	0	-1	4
AFFX-DapX-M_at	4	6	25	24	6	18	15	5	26	20	11	20	13	52	21	24	19	47	17	25	19	11	21	16	8	12	10	2	7	17	25	3	3	13	0	1	11	2	1	0	4	93	5	3	3	1	1	4	3
AFFX-DapX-3_at	-6	0	-8	-2	-4	-9	-5	0	2	-14	-1	-19	-5	1	0	-1	3	-31	-2	-8	-1	0	-3	-4	0	-5	1	0	-3	-1	-18	0	2	-4	-1	-3	-1	-1	-2	-3	-5	2	0	0	-1	-1	-1	-1	1
AFFX-LysX-5_at	-1	0	2	-3	0	-1	-1	0	7	5	0	0	0	18	0	-3	2	-5	-3	5	1	-1	1	-1	0	-1	1	0	-1	6	0	0	-5	1	0	-4	3	3	0	1	2	-1	0	0	0	0	1	0	0
AFFX-LysX-M_at	-6	-3	-24	-14	-3	-14	-11	-2	3	-14	-2	-7	-4	-37	-31	-31	-13	-50	-7	-11	-2	-1	-8	0	-1	-2	-5	-3	-6	-15	-39	0	-5	-7	0	-8	-8	0	-3	0	-7	-39	-2	0	-1	0	-3	0	-3
AFFX-LysX-3_at	4	2	0	11	0	6	9	-1	32	12	2	46	1	44	11	15	10	40	5	10	9	4	17	13	0	10	7	0	1	2	39	1	8	3	0	1	6	0	0	2	2	28	3	-1	0	4	0	6	5
AFFX-PheX-5_at	-2	-1	-10	-1	1	0	-2	-2	0	0	-2	-15	-6	-12	-3	-19	-7	-22	-12	-2	-4	-3	-2	-2	-3	-6	-3	0	-4	0	-4	0	1	-7	0	-5	-5	-1	0	-3	-1	-3	-1	-2	-1	0	-1	-1	-3
AFFX-PheX-M_at	-6	-2	-4	-3	0	-7	-2	0	-18	-11	-4	-14	-3	-19	-9	-4	-7	-12	-5	-16	-6	-1	-7	-6	-4	-2	-2	-1	-5	-5	-10	0	-4	-3	-1	-4	0	-2	-4	-2	0	-20	-2	-1	-2	-3	-2	0	-2
AFFX-PheX-3_at	-5	-1	1	-3	-2	1	-3	0	9	0	-2	7	-3	2	1	-3	-1	2	-7	4	-1	-2	-6	-1	-1	-3	-4	-4	0	-11	-3	-1	-1	-5	-3	-6	-3	-2	-1	0	-1	-22	0	-2	-5	-1	-4	0	0
AFFX-ThrX-5_at	3	-2	-1	-5	-1	-4	0	1	-5	0	1	-1	-2	5	0	2	3	-2	3	-4	-5	0	-1	-7	0	-5	0	0	0	-2	5	-1	-1	-5	-3	0	-4	2	-5	0	2	-8	-2	-1	0	0	0	0	5
AFFX-ThrX-M_at	0	1	-1	-2	0	0	0	0	1	-6	-4	-3	-2	-17	1	12	-1	-7	2	-1	-2	-1	-4	1	0	-2	-1	0	0	-2	16	0	0	-5	-1	2	1	0	1	0	0	-4	-1	0	-1	-2	-3	2	1
AFFX-ThrX-3_at	-10	-9	-17	-13	-7	-26	-10	-6	-18	-12	-5	-18	-6	-54	-22	-20	-27	-32	-21	-15	-7	-7	-10	-11	-9	-7	-11	-5	-5	-28	-43	-4	-11	-11	-2	-3	-12	-4	-1	-8	-1	-38	0	-1	-4	-3	-5	-6	-1
AFFX-TrpnX-5_at	0	0	5	5	3	5	4	0	0	11	0	10	3	16	12	3	3	13	2	8	0	4	3	2	0	1	1	0	0	4	13	1	3	-1	0	0	3	1	1	-3	2	7	0	0	0	0	0	0	2
AFFX-TrpnX-M_at	-4	-4	-25	-15	-4	-11	-19	-3	-28	-19	-13	-91	-4	-26	-15	-10	-15	-38	-21	-23	-6	-13	-13	-15	-3	-2	-10	-6	-5	-20	-31	-3	-11	-17	-2	-11	-10	-3	-9	-13	0	-56	0	-2	-5	-5	-5	-7	-4
AFFX-TrpnX-3_at	1	0	-4	-2	0	1	-1	0	-3	8	0	-3	-3	-9	0	2	0	-8	0	0	1	0	-3	0	-1	0	1	0	0	-2	-9	0	2	-3	0	6	1	2	4	-3	0	-9	0	-1	0	0	-3	0	0
AFFX-HUMISGF3A/M97935_5_at	2	0	4	8	1	3	1	0	-9	2	0	0	1	4	0	-4	0	-14	-2	6	0	0	3	0	1	0	0	0	0	-3	14	0	4	1	0	-3	3	1	2	0	-1	30	1	2	-2	-1	-2	1	-2
AFFX-HUMISGF3A/M97935_MA_at	-5	-5	11	-2	5	-15	0	-3	-43	12	3	-49	-5	-2	1	3	-10	18	4	5	6	-2	-6	6	2	-2	3	1	-1	5	14	-1	6	0	6	4	-3	-1	-5	-2	-8	-33	-2	2	0	0	-1	-6	-3
AFFX-HUMISGF3A/M97935_MB_at	12	5	-1	5	10	3	6	5	11	4	0	-2	3	24	17	13	1	4	8	0	6	3	8	5	4	7	8	10	6	4	1	9	31	4	12	7	15	7	5	-3	4	25	10	13	9	8	5	13	2
AFFX-HUMISGF3A/M97935_3_at	28	39	25	33	166	24	35	42	46	36	65	31	27	30	30	24	35	1	39	58	52	26	18	28	68	41	72	63	42	25	30	66	114	29	45	35	68	40	36	50	28	32	54	43	76	42	41	47	34
AFFX-HUMRGE/M10098_5_at	4	0	14	38	4	5	-8	-2	9	21	-2	44	0	46	22	-3	-4	130	5	8	8	-3	5	-6	-2	-5	1	-1	-2	3	27	0	21	46	-1	3	16	4	9	38	0	15	0	3	1	-2	0	0	2
AFFX-HUMRGE/M10098_M_at	-13	-5	-20	-20	-7	-18	-14	-3	-35	-38	-12	-33	-19	-41	-12	-45	-13	22	-20	-7	-17	-8	-26	-19	-10	-17	-3	-6	-11	-7	0	-3	0	13	-5	0	-16	1	-3	15	0	-116	-4	-2	-6	-3	-5	-8	-7
AFFX-HUMRGE/M10098_3_at	-11	-3	-7	-11	4	-18	-24	-4	-33	-27	-14	-55	-15	-73	-39	-33	-28	-21	-15	-24	-9	-14	-32	-21	-13	-18	-9	-6	-17	-18	-17	-3	-4	11	-9	-12	1	-6	10	64	0	-125	-6	0	-14	-6	-7	-6	7
AFFX-HUMGAPDH/M33197_5_at	185	99	46	43	27	85	120	252	31	35	33	67	115	73	40	102	75	83	173	69	88	109	43	99	101	138	127	232	41	49	62	128	268	85	248	187	82	185	90	61	48	109	55	258	139	186	247	244	23
AFFX-HUMGAPDH/M33197_M_at	276	266	24	2	143	155	170	505	-59	-39	67	-26	131	0	-11	170	152	-163	263	16	190	195	94	145	196	223	296	359	185	136	-131	234	298	249	323	297	143	325	231	195	264	-189	205	460	287	324	421	371	141
AFFX-HUMGAPDH/M33197_3_at	405	497	345	213	437	405	372	695	223	370	463	308	465	138	274	499	460	151	420	269	504	475	468	331	441	459	513	511	526	416	140	418	577	641	423	452	370	529	558	347	702	116	416	563	636	495	590	561	582
AFFX-HSAC07/X00351_5_at	158	151	83	93	36	61	152	65	63	69	49	89	202	122	78	81	72	126	238	80	86	156	44	188	145	134	181	223	91	82	99	206	281	142	316	285	126	237	106	128	35	127	51	113	270	264	234	255	42
AFFX-HSAC07/X00351_M_at	558	482	35	167	122	48	429	187	-3	81	219	24	635	-5	55	135	180	67	577	111	164	599	14	523	594	416	534	616	486	416	-22	642	654	828	717	847	493	832	616	563	135	-109	224	416	1017	746	703	627	232
AFFX-HSAC07/X00351_3_at	926	958	265	1095	851	405	1007	563	804	1017	1248	696	1249	417	438	456	949	553	1138	1166	726	1365	431	1365	1064	952	1080	962	1522	1676	720	925	1234	2540	965	1343	1045	1141	1422	1636	757	451	828	677	1599	1256	1043	699	1302
AFFX-HUMTFRR/M11507_5_at	10	2	11	8	3	6	8	3	9	2	2	13	3	37	0	8	18	9	10	9	9	7	3	12	5	3	3	3	1	9	24	1	10	6	5	5	1	3	7	11	1	68	2	2	5	3	3	4	1
AFFX-HUMTFRR/M11507_M_at	0	-3	-12	-11	-2	-6	-3	0	-14	-7	-6	-3	-1	-9	-1	-8	-3	-27	-7	-15	-7	-6	-7	-1	-5	-1	0	-1	-5	-2	-22	0	-2	-4	-2	-1	-1	-1	-1	0	-1	-8	-1	0	-3	0	-2	-3	-1
AFFX-HUMTFRR/M11507_3_at	9	2	23	29	6	8	20	2	19	3	7	10	10	10	3	25	7	54	14	7	10	13	17	9	4	3	6	2	4	-2	75	1	12	12	1	4	2	4	1	12	1	6	3	0	1	2	0	1	3
AFFX-M27830_5_at	4	12	24	20	10	36	10	20	14	19	3	29	12	2	21	-4	7	164	24	32	23	6	10	4	6	1	13	2	0	17	11	0	15	134	4	5	15	5	13	101	7	-16	-1	2	3	1	2	5	9
AFFX-M27830_M_at	64	56	123	146	66	112	77	56	218	217	43	260	74	225	171	113	79	585	80	115	87	63	128	64	65	35	64	11	37	109	193	21	53	158	27	62	94	31	59	154	133	236	20	18	22	16	30	26	80
AFFX-M27830_3_at	33	29	84	66	20	56	31	28	35	40	27	-33	42	86	78	102	78	92	100	78	71	49	-30	75	36	42	35	21	19	63	99	14	40	105	19	44	34	14	12	39	16	306	16	0	22	15	18	17	-7
AFFX-HSAC07/X00351_3_st	38	32	127	197	37	98	95	21	58	94	52	94	58	141	134	124	155	221	88	114	58	54	90	43	26	50	29	12	51	101	169	12	81	158	14	26	28	20	39	93	36	77	27	13	33	15	16	7	29
AFFX-HUMGAPDH/M33197_5_st	-7	-4	-11	-20	-5	-12	-13	-1	-4	-21	-12	-45	0	-55	-21	-6	-18	-29	-12	-11	-11	-9	-22	-19	-2	-10	-12	-6	-11	-16	-27	-6	-16	-9	-4	-7	-8	-3	-7	-10	-4	-21	-3	1	-10	-4	-2	-7	-7
AFFX-HUMGAPDH/M33197_M_st	6	1	8	5	3	2	0	2	-7	4	-4	5	4	24	4	-2	6	12	7	-8	9	1	1	6	1	5	5	1	-3	6	7	1	-8	0	-2	2	0	0	-3	-1	-1	18	3	3	3	-2	2	-2	-2
AFFX-HUMGAPDH/M33197_3_st	7	4	5	13	7	17	11	3	16	16	11	37	8	35	14	19	19	4	0	-1	6	0	25	0	3	8	6	2	6	17	40	0	1	13	4	10	1	1	2	-2	14	59	1	2	6	1	1	0	5
AFFX-HSAC07/X00351_5_st	-16	-11	-15	-6	-8	-13	-9	-9	-3	-22	-12	-72	-17	-1	3	-28	-32	-33	-31	-23	-2	-5	-18	-9	-3	-8	-7	-3	-9	-11	5	-2	-13	2	0	-8	-8	-9	-8	-5	-4	-57	-2	-2	-9	-6	-1	-3	-8
AFFX-HSAC07/X00351_M_st	15	0	28	25	2	6	16	0	3	19	6	17	2	58	28	27	19	44	12	11	0	4	-2	10	0	4	6	3	1	17	21	2	9	0	0	10	10	3	0	4	4	62	5	1	4	2	2	-7	-3
AFFX-YEL002c/WBP1_at	0	-1	6	4	-1	-2	1	0	7	1	0	-3	2	-2	3	-5	0	-5	3	0	4	-1	2	1	0	-4	-1	0	0	1	-1	0	-1	1	0	-6	3	2	-2	0	-1	28	0	0	-1	2	0	0	3
AFFX-YEL018w/_at	7	-1	-12	-7	-4	-8	-4	-1	-1	-18	-2	-33	-6	5	-19	-11	-9	-27	-8	-7	-10	-5	-8	-3	-4	-4	-3	-4	-2	-7	-28	0	-3	-6	0	-3	2	0	-4	-10	-6	6	-4	-1	-1	-3	1	-1	-2
AFFX-YEL024w/RIP1_at	7	4	14	7	2	9	4	2	13	4	6	22	9	44	6	5	12	31	14	12	9	6	7	9	4	1	4	4	3	8	14	3	8	6	3	4	1	3	4	4	4	40	4	0	3	2	3	1	0
AFFX-YEL021w/URA3_at	17	8	36	35	8	28	36	10	37	29	14	60	16	89	47	60	35	106	33	28	18	18	33	31	14	25	17	6	7	28	47	9	27	23	10	13	13	7	6	20	21	141	13	8	6	16	10	10	17
31307_at	-1	-2	-7	-7	-2	-10	-6	-1	-4	-11	-4	-18	-5	-39	-16	-10	-7	-16	-13	-6	-9	-7	-7	-7	-1	-1	-5	-2	-3	-8	-33	0	7	-5	-2	0	-1	0	-4	-8	0	-4	-1	-1	-2	-3	0	-1	-2
31308_at	17	0	-5	-9	-2	-11	-6	-1	-4	-6	-3	0	-2	-11	-7	-6	-3	-17	-8	-10	-3	0	1	-7	0	-2	-3	-1	0	-3	-20	0	-2	-9	0	1	-5	-2	0	-5	-1	19	0	-1	-2	0	0	-1	-4
31309_r_at	0	-1	1	-2	0	0	0	0	3	-2	1	-4	-1	10	5	8	0	4	3	5	1	0	1	0	0	2	1	0	0	-3	4	0	2	1	-1	0	8	-1	1	-5	0	5	-1	1	0	-2	-1	0	1
31310_at	3	-2	0	5	-1	5	3	-1	10	0	2	6	4	0	3	3	5	-1	9	13	4	2	4	2	-4	0	0	0	-7	4	-11	-1	-2	4	-2	-2	8	-3	0	1	-5	-9	-1	-1	-1	0	-1	-1	-5
31311_at	6	6	31	36	10	21	22	6	23	33	10	62	12	96	41	45	27	64	20	31	18	16	28	21	9	10	10	6	11	19	37	1	9	12	-3	10	15	7	6	10	8	69	9	3	7	7	0	6	1
31312_at	-6	3	-9	-3	4	-11	11	1	-30	-10	-4	-53	-11	-7	1	-13	10	-35	-3	-18	-3	-5	-6	-20	3	2	0	1	4	-21	-1	1	-17	-4	1	0	6	-1	-2	-4	2	-6	1	4	0	-2	-1	1	-6
31313_at	-14	-9	-25	-39	-17	-3	-31	-4	-21	-42	-10	-43	-22	-51	-29	-34	-23	-73	-17	-30	-12	-11	-23	-15	-7	-11	-12	-3	-13	-33	-68	-4	-5	-30	-5	-9	-9	-7	1	-2	-1	-87	-4	0	-1	-4	-2	0	-3
31314_at	-4	1	8	-3	4	4	-2	-1	8	-16	-5	-6	7	-29	11	19	11	-17	3	0	-4	8	10	2	1	-2	-2	1	0	-4	3	0	-6	-3	0	-3	0	3	-3	4	-6	-55	0	-1	0	0	-2	-7	-3
31315_at	-1	3	-2	-1	-2	-12	15	-1	9	13	0	6	14	-13	-10	9	14	4	-3	-15	3	6	9	6	-1	14	-4	8	-2	9	9	-1	23	0	54	3	16	33	19	49	0	49	9	10	12	1	-1	4	3
31316_at	-4	-1	-3	1	-1	-1	-3	-1	-4	0	-2	-3	-2	-10	-3	-2	-2	-6	0	-2	-5	-1	-2	0	0	-1	-1	-1	-3	0	0	-1	-9	1	0	2	-6	0	-2	-2	0	15	1	0	0	0	-1	0	-2
31317_r_at	56	39	154	148	46	92	105	25	88	151	87	316	72	291	160	149	161	216	91	167	117	73	151	123	56	110	66	36	62	73	196	19	52	69	25	47	55	23	37	51	4	206	39	27	41	39	25	38	28
31318_at	-4	1	-1	-4	-1	2	0	0	-3	-9	-1	-3	0	2	-1	0	4	8	-1	3	-1	0	1	0	0	-2	-2	0	0	-1	1	0	0	-2	0	-4	0	-2	0	-1	0	5	0	0	0	2	0	0	1
31319_at	11	3	7	7	6	13	0	0	7	13	-2	17	6	16	1	4	5	22	0	4	6	0	12	2	2	-1	-1	1	1	-3	27	0	12	7	3	4	-1	-1	2	-6	-4	-35	4	1	0	0	3	-1	-9
31320_at	1	-6	-54	-55	-18	-43	-31	13	-73	-30	-18	-135	-15	-138	-69	-80	-40	-100	-17	-48	-38	-8	-71	-9	-4	-21	-11	4	-6	-63	-72	-24	-33	-26	0	-7	-12	1	-10	-36	-9	-142	-14	5	0	-8	-12	5	-13
31321_at	11	15	17	25	6	19	23	7	29	44	8	41	11	91	34	23	15	51	27	28	12	11	24	25	9	21	12	10	8	23	26	5	30	11	6	2	17	9	7	10	13	23	4	4	9	7	8	7	-4
31322_at	3	2	6	1	1	3	0	0	18	6	0	18	0	17	14	0	-6	-3	9	12	-1	5	1	4	1	2	1	0	5	0	7	0	-4	0	2	5	2	0	4	-7	1	39	2	0	3	0	0	0	5
31323_r_at	4	-16	23	11	-12	9	9	-3	23	19	6	19	8	17	10	17	-2	50	-4	0	21	8	7	-6	-3	3	-6	-8	-6	5	26	-12	12	14	-12	-30	5	-4	-2	0	6	37	5	-9	-3	-2	-4	-16	-10
31324_at	34	12	116	86	31	75	82	7	63	73	20	114	42	159	109	102	74	234	58	68	63	33	77	49	14	26	20	8	13	59	150	8	19	57	5	18	36	4	18	23	12	263	17	5	9	3	0	6	2
31325_at	0	-7	-24	-23	-2	-15	-16	-8	-20	-12	-4	-30	-8	-55	-18	-38	-2	-17	-22	-19	-16	-4	-14	-2	-10	-8	-7	-3	-16	-20	-31	-5	-14	-1	-5	-3	-9	-4	-2	-7	0	-40	-4	-1	-6	-6	-11	-7	0
31326_at	-17	-11	-83	-83	-33	-76	-74	1	-96	-28	-24	-148	-15	-201	-48	-111	-5	-157	-17	-13	5	-36	-64	-39	-10	-39	-12	-2	-20	-25	-58	-7	-29	-44	0	-11	0	-8	-11	-10	-10	-90	-6	-9	-6	-1	-9	-8	-6
31327_at	0	-1	-7	-3	-2	-2	0	0	-6	-9	-5	6	-5	1	-3	-7	-3	1	0	-6	-5	0	0	-2	0	-3	0	-1	-4	1	-10	0	1	0	-2	-2	-4	-3	-4	-5	-3	-18	0	-1	0	-2	-1	-1	0
31328_at	8	1	0	1	2	5	7	2	-2	3	3	4	5	29	9	-1	-4	15	5	18	0	0	5	10	3	3	2	5	1	7	7	2	20	7	8	7	-1	2	1	18	5	4	5	-2	10	10	5	8	0
31329_at	4	-2	-3	-2	0	-1	4	0	0	-6	4	6	0	18	5	-2	3	21	5	11	0	2	4	1	0	2	0	1	1	6	19	0	4	-5	0	7	-3	0	2	2	0	6	-2	0	2	1	0	1	1
31330_at	659	689	456	247	580	758	376	838	100	267	609	241	765	82	419	589	523	52	424	310	1064	496	813	622	642	692	854	750	733	457	6	627	870	373	678	815	656	675	808	561	959	-62	805	1070	672	597	971	501	612
31331_at	2	0	-8	-5	0	-11	-4	-2	3	-4	0	-22	-2	-26	-13	-8	-7	-22	-1	-10	-2	0	-1	-1	-2	0	-1	0	2	-9	-9	0	0	-5	-1	-1	5	-2	3	0	-3	-2	0	-2	2	2	-1	0	1
31332_at	2	0	0	0	1	2	0	0	-8	-9	0	-20	1	-7	3	0	0	-1	2	-1	-6	0	3	0	2	2	0	-1	0	-5	3	0	0	0	0	-2	-3	2	-3	0	3	-8	0	1	0	2	0	0	-5
31333_at	0	0	1	3	-1	2	2	-1	0	2	-3	5	2	7	8	12	-2	-8	0	0	1	0	2	-3	1	0	-1	1	1	-1	20	0	-5	0	1	-1	3	-1	0	1	0	47	0	0	2	0	0	0	-3
31334_at	-3	0	0	-2	0	0	1	0	19	-5	-2	-20	-1	0	-3	0	-11	3	2	2	-2	0	-3	0	0	-1	2	0	0	1	-9	0	-3	-4	0	-3	0	0	0	-1	3	-6	0	0	0	0	0	0	0
31335_at	-11	3	-23	9	-12	-15	-8	-6	-12	0	-2	-17	-4	-16	-3	-8	-2	-62	-21	-6	-17	-3	-9	-19	-4	-3	-4	-7	-2	-3	-18	-8	-15	-7	-8	-2	-2	1	-1	-4	-5	-25	-3	-1	-8	-2	-3	-2	-10
31336_at	-2	-1	0	-1	0	2	0	1	5	-3	0	-3	0	3	-9	1	-12	-6	-3	-4	-1	0	0	2	1	-1	0	0	0	1	-4	0	2	-4	0	0	2	1	1	8	0	-10	-2	0	0	3	0	4	-1
31337_at	-19	-19	102	7	-8	7	18	-8	-52	37	-19	-93	-13	-84	28	-28	-23	182	-45	47	50	-11	-29	-15	-28	-16	-18	-7	-24	6	87	-3	-61	-22	-3	-32	17	-8	-14	4	13	-62	15	-4	-11	-22	-15	-14	-2
31338_at	3	0	0	1	1	1	0	0	7	0	1	12	-2	3	2	0	0	12	1	0	1	0	0	2	1	0	0	0	-2	0	10	0	-3	-1	0	-2	-3	0	0	-1	2	1	-3	0	0	-1	-1	1	2
31339_at	-3	-3	-3	-5	-2	6	-3	-2	-15	-14	-5	-12	-9	-31	-4	-4	-6	-11	-5	-9	-12	-6	-9	-6	-3	-5	-6	-2	-7	-5	-14	-2	-1	1	-2	-6	-4	0	-3	-11	-2	-69	-1	0	-3	-2	-1	-4	0
31340_at	-1	-2	6	-1	-1	-1	0	0	-2	1	0	3	1	-19	-5	-4	-4	8	0	0	-2	1	4	-3	-1	-6	-2	0	-5	0	-6	0	4	4	0	-5	-4	0	0	1	-1	-4	5	0	2	-1	1	0	0
31341_at	21	-8	32	19	23	30	36	0	-39	39	26	-97	25	10	41	12	29	45	22	14	-9	18	-11	18	-6	-3	5	2	6	21	-96	0	11	12	3	15	18	3	4	-4	-1	57	4	0	-7	-7	0	-2	1
31342_at	16	6	16	11	8	11	15	4	12	31	4	43	4	61	14	17	25	32	15	15	12	7	-1	15	4	12	6	7	2	20	33	3	11	12	6	10	9	7	6	7	1	29	3	6	4	1	6	4	3
31343_at	-4	1	-1	0	0	-4	-3	0	-1	0	-1	10	-1	-11	3	-5	4	0	-1	-3	-1	0	1	2	0	1	-2	-1	0	3	6	0	-1	-1	-1	-3	-2	0	0	-4	-4	6	1	0	0	-1	0	-1	0
31344_at	3	3	8	9	-2	-3	8	5	-22	-10	3	-1	6	17	9	19	17	-8	10	10	3	8	4	0	0	1	7	0	8	10	-11	3	3	-9	0	4	-16	7	0	6	3	37	-4	5	0	2	2	0	3
31345_at	4	1	0	8	0	2	1	0	5	1	2	7	2	20	6	14	8	4	1	4	10	3	-2	6	2	0	4	0	0	4	8	0	4	2	0	3	7	3	0	-1	1	17	0	0	1	0	0	-1	1
31346_at	-4	-5	-49	-51	-16	-3	-18	-5	-28	-18	-12	-75	-11	-116	-57	-12	-23	-73	-5	-47	-18	-10	-61	-23	-10	-8	0	-1	-14	-12	-42	-4	5	-25	-6	-16	2	-5	5	-10	0	-62	-1	-1	-6	1	-2	0	-4
31347_at	-38	-1	-58	-56	-28	-11	-44	-37	-53	-61	-54	-4	-18	-37	-75	-27	-11	-5	-18	0	-40	-44	-47	-11	14	-33	-36	-5	-35	0	-47	-20	-25	-45	2	-1	-18	-3	-11	-24	-7	-33	-20	-15	-22	-12	-28	-20	-15
31348_at	-9	-6	-19	-15	-5	-14	-20	-4	-24	-21	-8	-32	-7	-42	-19	-18	-16	-45	-20	-39	-18	-9	-17	-13	-9	-7	-8	-3	-8	-19	-68	-3	-14	-12	-2	-19	-5	-1	-6	-9	-5	-51	-5	-2	-6	-5	-4	-7	-2
31349_at	-4	-8	-20	-24	-6	-25	-22	-7	-24	-14	-20	-38	-9	-38	-23	-35	-22	-52	-21	-15	-17	-24	-11	-15	-8	-11	-11	-6	-13	-22	-44	-5	-15	-12	-6	-7	-8	-5	-4	-10	-6	-18	-2	-3	-4	-3	-6	-8	-3
31350_at	9	6	40	22	14	32	17	-1	5	15	14	68	7	32	38	9	16	64	23	28	29	17	5	0	13	7	12	7	6	22	34	1	-8	18	-5	11	22	2	13	4	4	65	1	1	5	-3	6	-5	5
31351_at	-5	-10	-7	-18	-4	-6	-7	-4	-3	-17	-6	-31	-6	-15	-10	-5	-23	-33	-13	-12	-12	-7	-10	-10	-3	-5	-11	-9	-13	-13	-8	-7	-5	-9	-8	-20	-2	-8	-13	-16	-14	-29	-4	-2	-9	-9	-9	-13	-10
31352_at	1	4	3	7	3	4	5	1	3	13	5	-6	2	18	9	5	5	32	0	6	4	3	3	6	1	8	5	3	0	7	10	2	6	8	1	5	3	4	5	-2	-1	32	2	3	4	2	3	1	-1
31353_f_at	24	19	53	56	25	56	39	9	66	47	25	103	26	111	51	60	55	109	44	36	31	34	56	30	24	26	28	14	20	37	113	8	25	47	11	16	24	15	14	40	16	181	13	6	20	10	12	10	8
31354_r_at	-38	-17	-68	-53	-17	-39	-42	-18	-90	-72	-29	-127	-32	-149	-76	-62	-63	-146	-52	-52	-28	-38	-38	-52	-16	-22	-23	-16	-25	-54	-75	-13	-43	-30	-11	-27	-33	-14	-16	-20	-12	-135	-13	-8	-12	-10	-15	-18	-20
31355_at	-3	0	-2	0	-1	3	-1	-6	1	0	2	-15	-4	4	-5	6	5	-6	5	9	-10	1	-12	-5	0	4	-4	5	-7	1	7	-1	6	-3	-2	-4	0	-1	0	6	-2	6	-3	-2	5	-4	-6	-2	-1
31356_at	0	11	8	14	2	28	5	4	44	0	4	88	6	52	46	44	21	19	25	12	30	3	13	20	11	14	11	8	17	22	49	4	28	25	1	10	15	10	12	16	8	113	2	2	8	7	7	7	13
31357_at	-7	-2	-13	-12	-4	-10	-14	0	-15	-24	-1	-13	-10	-33	-12	-9	-11	-36	-11	-11	-12	-5	-15	-4	-1	-3	-3	-2	-5	-12	-18	-1	-6	-9	-2	-5	-9	-1	0	0	5	-89	-5	0	-1	2	-3	-3	-10
31358_at	0	0	4	1	0	0	4	0	8	-9	-1	11	0	-1	11	7	1	3	4	-4	1	2	9	0	0	0	0	-2	-1	5	-3	-2	-1	3	0	0	4	0	0	3	0	11	1	0	0	-2	0	-1	0
31359_at	-5	0	-5	-4	0	-4	0	-2	-10	-11	-3	-6	-2	0	-7	4	-6	0	-3	-6	0	-1	0	-1	0	-2	-1	0	0	1	-1	0	0	0	0	-1	-4	-2	-1	-5	3	-11	-3	1	0	-1	0	-1	-3
31360_at	0	2	2	2	0	-1	0	1	0	10	0	9	0	2	12	6	8	-4	9	1	-1	1	1	0	0	5	0	1	0	1	4	1	-1	-1	1	1	0	0	2	0	0	2	0	1	0	1	0	1	0
31361_at	-8	-3	-18	-8	-4	-10	-6	-6	-11	-4	-8	-8	0	-6	-4	-14	-10	-23	-13	-10	-9	-7	-14	-10	-1	-8	-7	-4	-6	-12	-1	-2	-8	-5	-2	-4	-7	-8	-3	-6	0	-28	2	-2	-3	0	-2	-3	1
31362_at	1	-6	0	-19	10	20	2	-4	13	-8	-3	-8	-7	10	1	-2	8	83	13	38	23	7	3	7	-6	-1	5	2	4	0	33	1	8	0	-1	-12	-2	0	1	2	-4	-4	-10	-4	-2	0	-1	-5	7
31363_at	17	0	27	18	4	5	16	1	9	14	2	8	0	38	12	16	6	48	8	18	0	2	21	3	0	4	1	0	2	10	-1	2	4	8	1	-3	0	1	-2	3	0	40	4	0	2	0	0	0	-3
31364_i_at	-2	1	1	3	0	2	1	1	-8	4	-1	-18	0	2	-10	5	-4	7	0	2	0	-1	3	3	-2	1	-1	1	0	5	-5	0	3	-4	1	0	-2	0	9	0	0	-7	-2	0	2	2	0	-1	3
31365_f_at	2	4	11	6	4	8	7	1	7	15	6	10	4	40	6	15	9	20	3	12	4	5	10	1	4	6	4	3	5	4	34	2	0	0	1	6	0	1	3	4	3	18	0	2	2	2	0	2	1
31366_at	2	0	-11	-3	-2	0	3	1	-4	1	-3	-4	-8	-6	-12	0	-2	0	0	1	1	-4	6	1	1	-4	0	0	-1	8	2	0	1	0	0	1	-4	2	-3	-6	3	-24	-1	0	0	-4	-2	4	-2
31367_at	-14	-6	-39	-49	-19	-34	-29	-13	-54	-9	-25	-41	-18	-60	-93	-70	-31	-83	-30	-43	-31	-15	-49	-29	-23	-19	-36	-4	-16	-28	-35	-2	-55	-23	-2	-20	-19	-11	-15	-8	-11	-86	-8	-5	-13	-3	-3	-11	-23
31368_at	-7	0	0	-2	-2	1	5	0	0	7	0	0	2	22	12	3	19	21	5	33	-2	1	19	0	-3	1	0	0	1	2	17	1	-7	3	0	5	5	1	0	1	7	28	0	0	-3	-1	0	-2	-6
31369_at	-9	0	-3	-3	0	-3	-3	0	-3	-10	-2	5	-1	-19	-5	-1	-1	-1	-3	-5	-1	-1	-3	-5	-2	-3	-1	0	1	0	-10	0	-6	-7	-2	0	0	-1	-3	-2	-2	19	0	0	0	0	0	0	0
31370_at	0	-1	0	4	2	2	0	0	3	-4	0	3	0	9	2	-1	5	-4	-2	1	2	2	1	1	-1	0	0	1	-1	3	24	0	1	4	0	1	-1	-1	1	-2	0	21	0	0	4	0	0	0	-3
31371_at	3	0	0	-1	0	-3	-3	-2	4	-3	0	-1	-1	-5	5	-5	-1	-5	-3	-2	2	0	-2	-2	0	2	0	2	-1	2	4	1	0	-1	2	0	2	0	0	-2	0	-4	0	-1	0	2	0	0	-2
31372_at	-8	2	-13	-9	-3	-8	-14	10	24	-26	-7	-47	-7	-68	-6	-14	-13	-56	-1	-14	-1	-5	-20	-8	6	-2	5	3	2	-9	-33	3	-1	-15	10	-7	-4	10	11	0	4	-46	7	7	0	11	13	6	-5
31373_at	-1	0	1	-1	-1	-4	-3	3	8	-1	1	7	-4	-9	1	2	0	-1	0	2	1	-2	-1	0	-1	-3	0	0	0	0	3	1	-3	0	0	3	-1	-2	0	-1	-1	8	0	0	-1	0	0	2	-3
31374_at	-10	-2	-26	-12	-5	-18	-16	0	-17	-22	-2	-26	-10	-37	-4	2	-5	-28	-13	-18	-10	-7	-8	-9	-4	-6	-13	-3	-4	-6	-4	-3	-12	-13	-1	-4	-5	-1	-5	-3	-3	-71	0	-1	-4	0	0	-4	-8
31375_at	21	7	40	50	11	29	29	6	21	44	14	94	24	98	48	50	40	67	37	46	27	21	8	7	10	38	18	9	2	30	132	7	4	23	7	19	28	11	10	19	4	106	12	3	12	4	0	9	-2
31376_at	1	-1	-8	-9	-2	-1	-3	-2	-6	0	0	0	-4	-22	3	-5	-11	-8	-5	0	-4	-2	0	-4	-1	0	-1	-1	-1	-4	-5	-1	-2	0	-1	-1	0	0	-4	0	-2	-38	1	2	0	-1	0	-1	-6
31377_r_at	3	2	32	6	1	27	27	3	32	5	0	21	1	18	0	-2	13	82	25	26	22	3	4	-2	1	3	9	0	4	11	52	2	13	2	2	4	4	3	3	18	8	56	4	0	2	0	0	3	6
31378_at	9	6	-5	8	5	9	11	2	29	10	9	34	4	-1	22	10	6	51	13	2	3	4	11	4	3	8	4	2	2	10	26	4	9	5	-1	18	8	5	6	6	1	75	0	1	3	8	7	3	5
31379_at	15	2	26	19	5	30	14	11	13	26	9	24	7	40	19	23	13	31	14	14	9	3	16	10	6	6	8	4	5	14	20	2	18	5	5	12	9	2	7	16	4	63	9	3	5	5	3	4	7
31380_at	5	0	0	6	1	-8	-7	1	0	-1	0	43	4	-9	-1	-8	5	-7	-7	-13	-3	2	-2	5	-2	5	1	0	2	0	1	0	4	6	-1	12	0	7	-1	0	-4	-3	2	10	3	0	2	0	7
31381_at	-6	-10	-39	5	-8	-19	-6	-10	-28	2	-9	-31	-11	-40	-18	-13	-20	-56	-6	-11	-18	-2	-22	-10	-8	-9	-10	-4	-4	-11	-35	-4	-7	-7	-4	-6	-4	-6	-4	-11	-6	-47	-2	-3	-6	-1	-4	-3	-2
31382_f_at	-1	-3	4	-5	-1	-6	0	-2	-20	2	0	-5	0	11	8	-4	0	4	-2	11	-3	-2	-6	-6	-2	-3	1	-1	3	1	4	0	-3	0	0	0	1	-3	1	-6	-2	0	-2	-1	0	1	-1	-2	-3
31383_at	-2	-1	-5	0	0	-2	-3	0	-1	3	0	0	1	2	1	8	-2	-4	-2	1	0	-1	4	-2	-1	-3	0	0	-1	0	2	0	-1	0	-1	-3	2	-1	2	-5	0	22	0	-1	-1	-1	0	-1	-1
31384_at	-29	-8	-58	-14	-15	-41	-21	-12	-63	-63	-19	-101	-13	-68	-21	-63	-58	-43	-40	-33	-28	-27	-54	-41	-18	-31	-10	-15	-24	-18	-90	-10	-17	-31	-11	-18	-23	-5	-14	-28	-13	-155	-12	-8	-18	-13	-12	-25	-15
31385_at	1239	1116	132	394	736	208	708	546	1	175	885	70	1133	31	339	660	1027	-16	786	785	1147	887	54	881	814	1102	1219	997	864	876	4	807	1385	466	1007	1306	1031	908	883	713	708	4	590	1031	1098	806	1050	678	803
31386_at	35	22	99	68	7	56	59	25	135	82	30	149	38	197	90	86	53	261	95	76	62	36	73	57	18	31	29	11	32	81	220	3	66	62	12	42	38	18	16	50	16	270	14	13	23	8	10	15	17
31387_at	2	0	-32	-21	-8	-15	-15	2	-37	-24	-7	-47	-6	-54	-27	-20	-22	-60	-10	-12	-2	-1	-27	-3	-3	-8	-9	2	0	-3	-51	4	-15	3	6	-3	8	1	3	0	0	-72	1	4	4	4	-4	-5	2
31388_at	-2	-1	2	3	-3	-5	0	-1	-11	2	0	1	0	6	0	-2	0	0	-4	1	-4	0	0	-2	0	-2	0	-2	-2	0	0	-1	-1	-2	0	0	0	-2	-2	0	-1	9	-1	-1	-1	-1	0	-1	-2
31389_at	2	5	22	7	20	23	9	13	-1	4	6	16	7	67	25	29	2	26	10	41	14	7	13	14	9	9	4	4	7	9	14	28	21	8	4	7	16	13	6	0	10	62	7	2	23	3	7	11	0
31390_at	0	0	-6	-4	-1	1	-3	-2	-16	-9	-3	-18	-4	0	1	-8	-8	-19	-7	-4	0	-2	-2	1	-2	-2	-2	-1	2	0	-13	0	0	-1	-2	-4	-5	0	-2	0	0	-54	0	-1	0	0	-1	-1	-1
31391_at	71	48	165	132	49	131	115	20	168	146	63	281	72	305	178	150	120	124	96	162	107	86	120	76	50	57	53	27	53	108	215	21	64	93	24	51	65	22	38	64	50	88	40	23	46	35	31	30	38
31392_r_at	3	5	14	17	5	9	9	3	11	28	2	15	8	35	12	14	13	35	11	22	6	4	14	8	2	3	4	1	6	6	19	1	7	4	2	7	2	2	1	-6	4	75	3	1	0	1	3	1	2
31393_r_at	-104	-92	-252	-326	-90	-224	-157	-87	-70	-231	-95	-262	-127	-756	-309	-348	-191	-800	-208	-317	-139	-83	-134	-174	-110	-124	-153	-64	-104	-263	-610	-61	-186	-254	-78	-155	-94	-94	-69	-149	-112	-838	-41	-46	-80	-88	-78	-79	-83
31394_at	1	-2	0	5	-1	-4	0	-1	-7	-5	4	-7	0	-1	8	-7	6	0	-1	4	1	1	-2	0	-4	1	0	0	0	0	4	0	-2	0	-1	3	0	-3	-3	0	-1	9	-1	0	0	0	0	-2	0
31395_i_at	-5	-4	-12	-13	-6	-11	-10	-3	-15	-16	-6	-26	-7	-26	-13	-8	-16	-34	-12	-15	-12	-6	-8	-11	-4	-8	-6	-2	-5	-9	-22	-3	-6	-7	-5	-6	-5	-8	-6	0	-2	-8	0	-3	-6	-6	-1	-5	-6
31396_r_at	120	-20	32	-15	19	110	50	-66	301	343	142	352	-79	459	313	226	200	-63	26	138	175	-20	148	-23	-40	182	-44	41	57	52	27	-1	-32	-11	52	69	161	-60	24	9	-5	-675	93	-19	95	-32	-74	-68	-13
31397_at	4	3	12	0	6	6	5	4	28	16	2	26	9	10	8	23	9	24	11	13	7	3	18	5	3	3	2	1	5	9	1	0	6	2	0	0	-5	1	0	3	0	30	1	2	2	2	2	0	1
31398_at	-4	0	7	12	3	5	12	0	4	3	-7	24	-2	14	5	15	3	30	0	0	-3	1	2	0	0	-3	0	1	-3	0	-52	-1	-3	4	4	-3	3	0	-1	-5	0	40	0	0	0	0	0	3	0
31399_at	19	11	35	40	13	32	13	10	58	27	21	79	20	90	50	30	51	68	31	36	19	10	28	10	15	18	15	4	21	34	68	6	14	20	3	19	8	0	1	16	2	179	9	2	7	1	4	6	6
31400_at	-3	0	0	1	1	2	1	0	3	6	0	-7	2	-3	-3	-6	9	2	2	5	0	1	3	0	1	0	4	0	0	2	0	1	1	1	0	2	1	2	0	-2	0	-41	1	0	4	0	2	0	0
31401_r_at	1	-1	-5	-1	0	0	-1	0	0	-1	0	4	-1	-7	-3	0	-1	2	-1	2	0	0	2	0	-1	-3	-2	0	-2	-1	1	0	-4	-4	-1	-1	1	0	2	-2	0	-2	0	1	-1	0	0	0	-1
31402_at	7	12	49	15	-7	13	82	12	54	0	-5	-22	-9	98	52	14	44	63	34	-13	-4	7	16	32	13	-3	16	2	14	25	55	2	-4	27	9	12	10	3	-3	8	2	74	-2	0	-6	0	-10	15	10
31403_at	15	14	31	34	13	49	36	2	47	30	15	92	16	101	46	60	57	36	47	51	30	23	43	25	18	11	14	6	24	33	57	4	10	24	8	17	12	5	10	12	10	179	9	5	9	8	3	5	10
31404_at	-1	-4	-50	-33	-5	-23	-49	-21	-8	-59	8	-68	-31	7	-53	-83	-50	-38	-15	-2	-7	12	-41	-8	-10	-14	-9	-1	-9	-12	-57	-4	-50	-29	-6	7	-28	-8	10	-33	8	-133	-16	-13	7	-5	-14	-8	-11
31405_at	-14	-10	-35	-53	-8	-12	-17	-5	-3	-21	-6	-21	-11	-14	-42	-34	-49	-120	-14	-20	-18	-15	-20	-18	-12	-25	-9	-10	-15	-11	-90	-2	-12	-28	-8	-23	-21	-15	-6	-21	-10	-63	-6	-9	-6	-10	-9	-10	-6
31406_at	-49	-61	-40	-133	-36	-67	-149	-71	-113	-39	-46	-213	-62	-245	-107	-87	-105	-277	-113	-165	-79	-72	-66	-89	-60	-57	-65	-62	-68	-58	-195	-57	-124	-26	-31	-63	-49	-54	-64	-73	-52	-292	-32	-29	-43	-52	-46	-69	-36
31407_at	-1	0	0	4	0	-1	1	0	-1	0	0	7	1	10	9	-2	0	3	0	0	-2	1	2	2	-1	0	2	0	0	2	-2	0	-4	2	-1	1	-2	0	-1	5	0	18	1	0	-1	2	1	0	0
31408_at	10	11	21	5	6	13	21	3	28	25	11	59	9	63	15	34	13	70	30	16	12	8	18	14	8	14	11	4	11	31	11	1	15	17	1	8	10	1	2	18	5	118	5	3	11	5	6	2	0
31409_at	-1	0	10	13	-3	12	7	1	4	7	3	10	-2	31	9	8	11	4	0	13	5	4	5	1	1	4	0	0	4	6	17	0	1	4	0	0	3	0	2	0	2	38	3	0	4	1	-1	1	-1
31410_at	4	-2	-14	21	13	-4	-17	14	-29	-10	13	-6	9	61	20	22	11	186	-13	11	30	66	10	0	23	23	10	25	36	25	0	34	16	90	10	0	5	14	38	25	1	91	-4	-1	43	43	53	-8	7
31411_at	-4	0	-10	0	-2	-6	-5	0	0	-3	-6	-16	0	2	-3	-13	-1	-15	1	0	-1	-1	-11	-3	0	-6	-5	0	-5	-4	-10	0	-4	-5	-2	-4	-1	1	-2	1	0	-6	0	0	-1	0	1	0	-5
31412_at	0	-2	-4	-5	2	-2	-9	-1	3	-11	-9	-2	-2	0	0	-3	-4	-15	2	3	-6	-2	3	-1	-1	1	0	-1	-5	-2	17	0	-6	-2	0	-2	1	-1	-3	-1	-2	-3	-5	1	-1	0	-2	0	-9
31413_at	6	3	9	4	3	7	2	2	26	14	10	16	5	61	0	0	0	8	6	12	5	1	-5	8	1	2	1	2	5	3	13	2	17	0	0	7	2	0	4	4	2	-11	3	1	2	1	1	0	0
31414_at	1	0	-10	-3	-5	-14	-9	4	29	-12	3	35	-5	12	-10	-14	0	-13	17	31	7	-2	-1	-8	4	0	4	2	4	46	35	0	-6	14	0	2	0	8	-3	2	2	45	2	1	1	6	2	0	6
31415_at	0	0	0	1	0	6	2	0	4	0	4	-3	0	-6	12	7	0	3	6	3	0	0	2	0	0	1	2	0	0	2	-6	0	-8	-3	0	-4	6	3	2	1	-4	8	0	1	0	0	3	0	-5
31416_at	8	2	-4	4	4	8	17	1	-13	-1	6	8	-3	3	3	11	-13	50	0	11	7	7	15	9	-2	7	-1	3	-5	2	0	2	0	6	3	2	2	1	-4	-2	2	-51	0	0	4	0	1	-7	-12
31417_at	23	11	35	31	12	29	33	8	18	35	19	52	25	104	45	55	24	77	36	36	32	25	26	16	13	17	11	8	16	18	58	5	11	16	6	5	14	9	4	29	6	74	10	2	13	6	6	8	6
31418_at	11	8	14	37	5	14	11	19	14	20	8	14	20	19	38	40	19	-2	29	26	6	8	15	8	10	12	10	9	7	9	2	4	33	6	17	9	6	5	6	25	8	35	5	8	6	15	14	7	2
31419_r_at	29	62	237	211	123	158	210	61	229	275	84	341	111	401	230	199	134	638	100	210	78	181	123	126	105	86	93	49	87	215	408	40	127	101	35	22	86	42	50	61	82	775	38	24	60	72	54	70	52
31420_at	1	1	5	6	1	5	-2	2	0	-3	-6	2	3	7	2	3	-2	-6	-2	3	5	-2	4	0	-2	2	4	-1	-4	0	-10	-1	-3	4	0	3	-3	-2	2	-5	0	23	-1	0	-1	0	1	-4	0
31421_at	5	0	-2	-1	0	0	-2	0	2	4	-4	1	-2	3	-1	6	-1	8	0	-8	-5	0	-3	-4	1	-2	2	-1	0	1	-2	-1	-3	1	-2	0	-1	-6	4	0	1	34	3	1	-1	3	0	-1	-4
31422_at	-10	-5	-29	-17	-5	-22	-17	-4	-30	-25	-15	-33	-11	-56	-29	-20	-9	-67	-23	-24	-22	-13	-22	-13	-5	-9	-10	-1	-8	-22	-39	-2	-12	-7	-3	-7	-2	-6	-4	2	0	-66	-4	-1	-3	0	-2	-5	-6
31423_at	20	2	10	10	0	10	13	-1	0	29	3	31	4	0	-13	-5	15	32	18	23	26	16	5	10	3	7	0	6	0	15	0	3	1	11	2	3	14	3	8	12	2	27	2	9	5	6	3	7	0
31424_at	-2	-3	0	-17	-4	-6	-49	-3	-2	-23	0	-77	6	-36	-5	-21	-13	-101	-17	-13	-33	0	-5	2	4	0	-7	0	-8	-31	1	-1	-2	5	1	-3	2	2	3	17	-8	-191	4	0	8	1	-2	-8	5
31425_g_at	-8	0	3	13	8	5	4	0	16	2	2	-6	4	14	25	8	-1	21	-4	19	5	1	20	3	0	1	1	0	0	4	23	1	1	0	1	-1	-1	1	5	2	2	33	0	0	0	0	0	2	-3
31426_at	22	15	40	25	22	21	40	12	42	34	15	65	24	108	54	76	46	59	33	53	32	18	52	25	12	19	19	10	14	41	45	13	7	42	8	19	17	11	14	23	11	37	6	9	20	6	10	12	15
31427_at	5	6	-6	10	4	0	24	3	-1	2	-3	1	24	14	5	-3	-8	-2	-2	-6	8	8	0	-6	7	11	49	-1	-1	0	-2	23	-3	-5	6	14	-3	8	0	6	9	-16	2	1	1	5	5	0	-5
31428_at	-41	-18	-27	-22	-5	-26	-21	-14	-16	-15	-14	-32	-13	26	-49	-40	-38	-69	-21	-47	-14	-17	-34	-51	-21	-11	-13	-15	-32	-19	-60	-10	-8	-23	-12	-30	-21	-15	-9	-21	-3	-98	-7	-3	-10	-2	-9	-4	-7
31429_at	30	20	95	80	26	47	61	23	66	66	29	107	33	156	85	98	105	137	55	71	48	40	64	36	20	31	28	18	27	20	179	11	31	48	15	26	10	12	19	31	6	173	16	10	6	15	15	14	10
31430_at	3	-2	1	4	1	4	1	0	-4	1	0	14	0	-5	5	10	2	8	2	1	-2	0	5	2	3	3	-1	0	3	4	12	0	8	0	0	6	0	2	2	3	1	14	-1	1	0	0	1	1	-6
31431_at	10	11	-14	-17	5	-10	11	20	-18	-13	8	-42	11	-35	-5	-12	-1	-48	5	-14	7	20	-16	8	38	16	10	16	8	0	-36	20	11	8	19	23	7	29	18	14	0	-64	16	26	45	25	31	49	16
31432_g_at	12	17	-11	-34	17	-2	14	35	-6	-14	53	-35	20	-75	-14	15	14	-129	38	8	43	43	-9	31	81	44	23	39	41	2	-36	64	9	46	40	33	27	47	41	26	31	-108	53	41	110	43	56	106	104
31433_at	10	4	31	18	4	34	32	4	12	21	8	21	-1	21	12	3	31	86	17	37	-8	1	30	8	0	9	13	0	4	34	16	1	0	21	2	7	3	2	-6	3	4	21	0	0	5	0	4	3	-3
31434_at	8	8	8	-5	7	4	0	6	9	6	3	-15	2	-23	-14	1	0	-18	6	-13	-4	-2	10	1	1	0	3	3	-5	7	31	2	0	0	2	2	9	1	10	5	-3	-48	3	-2	6	1	2	4	-1
31435_at	1	-3	-5	-2	-2	1	0	-5	0	-4	-10	-26	-9	-19	-2	-14	0	-24	-12	-9	-17	-5	-13	-6	-2	-2	-4	0	-2	-11	-16	-1	-10	-11	0	-6	0	-4	-2	-2	-7	-46	-2	0	0	-3	-5	-7	-5
31436_s_at	-7	4	31	0	6	17	0	0	27	18	-6	21	9	5	-4	26	-6	76	9	16	11	8	24	14	5	-1	4	2	2	15	18	0	2	17	-1	0	7	1	3	2	6	44	4	0	3	-3	0	3	2
31437_r_at	0	-1	-2	0	-4	0	-6	2	0	-3	-3	-39	3	1	7	-14	-20	7	-1	-1	0	-5	-5	-5	-3	3	-6	-1	-1	5	3	-1	2	-7	-1	-2	-4	-3	0	1	0	-24	-7	0	1	-3	-3	-2	-2
31438_s_at	12	11	21	21	8	20	11	5	15	20	14	27	12	33	24	18	22	26	19	27	20	14	6	7	10	3	14	14	14	16	29	6	20	18	4	13	4	12	11	12	13	49	7	8	65	4	4	5	8
31439_f_at	5	19	34	26	14	60	53	6	16	23	10	28	32	55	17	30	6	72	24	64	15	-6	11	18	-1	0	7	8	-10	-2	1	6	24	25	9	8	20	8	20	11	10	80	7	7	6	9	3	5	-10
31440_at	45	25	88	71	34	51	97	30	53	104	44	119	55	183	82	44	45	214	56	68	64	49	72	83	34	55	35	32	24	76	174	7	60	47	26	32	15	8	16	39	21	170	24	1	36	16	27	17	13
31441_at	-3	-1	-9	-8	-1	-5	-9	-5	-12	-6	-3	-1	-3	2	-17	-16	-14	-30	0	3	-1	-2	0	-5	0	0	-2	0	-4	-4	18	-1	-3	-6	0	-5	-7	0	-1	-3	-1	0	0	0	-4	0	-5	-2	-3
31442_at	-7	0	-11	-9	-1	-4	1	-1	7	-8	2	-17	-4	-5	-11	-9	-11	-11	-5	0	2	-2	-7	-2	-4	-5	-1	-2	-6	-7	4	0	-7	-1	0	1	2	-4	-6	-6	-3	-21	0	0	0	-1	1	-5	-7
31443_at	29	18	111	102	39	81	71	11	120	96	39	153	43	275	114	125	87	329	67	131	62	42	104	64	19	45	26	11	28	87	174	11	32	53	12	22	45	9	8	23	18	279	24	8	14	14	8	10	11
31444_s_at	434	200	617	753	846	690	599	403	1606	646	850	836	347	591	532	481	441	951	595	807	360	633	556	616	490	500	258	384	697	706	1248	592	574	904	281	474	463	545	615	511	614	1358	683	536	823	465	296	610	859
31445_at	6	-2	-8	-5	1	-5	-10	1	10	1	4	-4	-4	-21	-5	-20	-8	-13	8	-2	4	-4	-5	-10	-4	-5	0	0	3	-3	-30	-1	-2	-4	-1	-2	-11	-3	-4	-4	-5	-8	1	-2	0	-8	-3	-1	-1
31446_s_at	0	2	-6	23	4	3	2	1	6	-5	2	-31	-2	-2	-2	13	-1	-10	1	12	-10	1	4	0	4	1	3	4	-6	-2	-61	2	4	5	0	-13	11	-2	0	2	-1	5	5	2	1	2	4	0	-12
31447_at	4	6	13	13	7	16	18	5	24	25	7	20	8	42	17	15	19	42	20	21	11	6	19	13	6	5	7	3	3	12	44	2	5	8	1	5	0	4	4	4	5	51	1	1	2	3	2	1	5
31448_s_at	-9	0	-6	-6	-2	-3	-5	-2	-4	-2	-3	-23	-3	-15	-15	-2	0	-20	-7	-6	-4	-1	-5	-5	-2	-2	-1	-1	-2	-5	-8	-1	-5	-3	0	-1	-4	0	0	0	0	1	0	0	-2	-1	-2	0	-5
31449_at	0	1	19	6	4	0	10	-1	-7	-2	4	16	5	-1	7	1	6	10	5	10	0	6	3	3	2	-1	5	0	0	6	15	1	4	6	0	1	0	2	5	0	0	-1	2	1	2	-1	0	0	-1
31450_s_at	5	2	-3	1	1	-4	1	-2	-15	-10	0	0	1	-14	0	-4	-1	4	-1	6	-14	1	1	-1	2	-1	0	1	2	1	-27	0	-1	-4	0	-9	-1	0	0	0	-1	-93	0	-1	0	3	0	-5	-6
31451_at	-60	-39	-89	-78	-19	-47	-119	-28	-64	-115	-66	-179	-32	-395	-93	-115	-94	-164	-55	-77	-40	-42	-78	-42	-41	-66	-53	-26	-53	-85	-124	-25	-81	-45	-28	-67	-36	-22	-33	-54	-33	-397	-31	-19	-32	-29	-26	-10	-21
31452_at	5	2	17	9	2	14	15	4	23	14	4	28	6	37	21	15	7	47	18	23	13	7	14	14	5	5	5	1	1	10	9	1	0	2	5	2	4	3	0	4	6	43	3	1	4	0	2	-2	1
31453_s_at	1	0	7	-6	0	-6	0	0	-4	2	-1	4	-1	-2	0	-1	-5	2	-2	0	-1	0	-2	-3	-2	1	-1	-1	-5	-1	7	-1	0	-5	0	-1	1	-3	-4	2	-3	15	-2	0	0	-1	-1	0	-1
31454_f_at	7	1	0	2	5	0	14	2	9	6	3	27	2	47	2	7	9	35	-1	7	3	5	12	4	1	0	6	1	0	8	20	1	1	1	0	-1	2	0	1	0	5	14	0	1	0	0	0	0	-1
31455_r_at	1	1	3	3	0	2	0	0	9	0	0	7	4	-7	0	-4	9	8	2	-2	0	0	-1	6	0	4	0	0	0	-1	-10	0	1	0	2	2	4	1	-1	4	1	-2	0	0	-1	0	2	0	-2
31456_at	9	2	7	12	3	-1	10	5	-8	4	5	11	5	15	20	7	-4	21	19	4	8	-3	3	4	11	14	0	8	-2	14	13	1	8	14	4	7	4	1	1	2	-1	6	-1	5	6	2	4	2	4
31457_at	-1	1	-9	-3	-4	-7	0	-5	-9	-1	3	-4	3	-40	-3	-14	-13	-33	3	-22	0	0	-28	0	2	7	-2	7	-6	4	-27	2	8	-2	6	-3	-9	4	9	2	0	-58	3	-1	9	1	0	0	8
31458_at	5	1	31	24	6	12	-4	0	19	12	2	2	5	39	30	12	15	60	18	2	7	5	18	4	3	-1	0	-1	4	17	-3	-1	0	7	0	5	1	-5	-6	-1	-7	4	0	0	-9	4	-1	-3	-9
31459_i_at	-7	-1	-6	1	0	-2	-6	0	-4	-4	-1	-6	-2	-23	-10	-4	-7	-4	0	-9	-3	0	-7	0	-1	0	-2	0	0	-1	1	0	-4	0	0	-1	-6	0	-1	0	0	-41	0	-1	-3	-3	0	-2	0
31460_f_at	-12	-4	-56	-19	-5	-20	-8	-5	-27	-13	-6	-36	-10	-50	-23	-29	-11	-51	-18	-29	-31	-10	-40	-9	-6	-10	-8	-6	-3	-16	-38	-2	-20	-27	3	-4	-2	-2	-8	-12	-5	-54	-12	0	-3	-1	-3	-8	-2
31461_at	-5	-3	-2	-6	-3	-12	-2	0	-22	-18	-2	-32	-6	-44	-7	-10	-9	-32	-12	-16	-2	-6	-13	-7	-1	2	-2	-3	-3	-2	-26	-2	-2	-4	-3	0	-5	0	-1	1	-6	-22	-1	0	1	0	0	0	-4
31462_f_at	-3	-2	-5	-3	0	0	-4	-1	-2	-22	-4	0	-3	-3	-14	-1	0	-9	-4	2	-9	1	-3	-7	-1	3	0	-1	-2	-7	-24	-1	-5	-5	0	0	-4	0	-3	-1	0	3	0	0	-2	-1	-2	-1	-1
31463_s_at	226	279	120	136	191	58	129	186	29	90	222	89	237	72	82	112	151	107	149	100	168	151	65	148	188	181	215	248	304	245	97	326	372	176	319	243	168	302	380	281	269	60	179	268	249	297	360	190	292
31464_at	0	-1	-3	-4	-1	-1	-1	-1	-6	-17	-1	-2	-3	17	-7	-9	-3	-4	-1	-8	-3	-3	-4	0	0	0	-3	-1	-1	-2	-13	0	-5	-2	0	-3	-2	0	-3	-2	-3	-13	0	0	0	1	-1	-2	-8
31465_g_at	-10	-3	-21	-19	-8	0	-23	-2	-25	-30	-4	-41	-5	-45	-24	-40	-19	-64	-23	-31	-17	-11	-19	-23	-4	-20	-13	-3	-11	-22	-64	0	-10	-22	-2	-13	-13	-2	-4	-12	-5	-72	-7	-1	-9	-6	-7	-8	-10
31466_at	-4	0	-27	-19	0	-17	-4	-5	4	0	-1	-4	-1	-20	-6	-20	-19	-16	-4	4	-4	0	-7	-3	-7	-1	0	-3	0	-1	-8	-1	-3	-9	-1	-5	-4	-4	-1	-10	4	63	0	-1	1	0	0	-5	-5
31467_at	-7	-8	-4	-12	-3	2	1	-6	-1	0	-12	-14	-16	-3	-7	-14	-23	21	-1	2	-7	-8	-15	-9	-7	-3	-6	-12	-9	-8	24	-9	-7	0	-6	-9	-7	-3	4	-10	-2	33	-5	-1	-3	-13	-10	-10	1
31468_f_at	17	9	7	35	9	7	16	5	37	17	10	11	11	35	18	0	25	43	21	30	21	17	29	7	7	11	13	4	9	27	22	8	-2	13	6	15	11	10	10	11	3	65	7	3	7	3	8	3	5
31469_s_at	2	4	23	14	3	11	8	1	18	10	6	14	4	23	23	6	13	41	6	13	7	12	13	8	3	8	6	2	5	9	17	3	0	8	2	13	11	2	4	0	3	18	3	3	2	2	2	6	2
31470_at	-1	-2	-9	-11	-6	-10	-6	-2	1	-4	0	-3	-6	-15	-2	-9	-8	-10	-5	-10	-6	-5	-5	-4	-4	-1	-2	-2	-1	-7	-17	-1	-4	-3	2	-5	-4	-3	-1	0	0	-20	0	0	-2	-4	-3	-1	-8
31471_at	15	4	8	10	3	6	30	0	10	27	8	32	13	-26	41	1	-6	60	10	0	15	3	13	4	-1	5	-1	14	0	23	37	1	9	-2	-1	5	7	2	2	13	4	23	1	-1	10	5	0	5	6
31472_s_at	16	13	11	3	2	4	5	7	47	3	5	27	6	24	45	3	2	18	35	44	6	5	34	8	18	4	19	7	13	5	13	15	23	11	7	7	11	7	5	5	9	93	0	10	12	16	10	8	14
31473_s_at	1	0	0	0	-1	3	-1	0	-3	0	0	-3	2	3	2	-5	-2	-2	-2	-5	0	-1	0	-1	0	0	-1	-2	-1	1	-2	0	4	3	1	-1	-4	1	-1	-1	0	-3	1	0	-1	-2	0	0	-1
31474_r_at	-1	1	-8	-4	0	2	0	2	4	-10	1	9	-1	11	6	-2	6	22	6	-7	0	2	-2	3	2	3	5	3	3	-6	2	1	1	-3	1	-5	1	1	2	-1	1	11	3	2	3	1	1	5	0
31475_at	21	8	39	39	12	34	30	0	39	34	16	50	17	72	44	45	34	66	33	23	24	17	35	22	10	22	12	10	10	33	40	6	20	22	7	11	26	11	11	19	0	-9	7	4	11	4	7	9	7
31476_g_at	0	-2	-5	-9	-3	0	-3	-3	-13	-3	0	-13	-4	-37	-24	-5	-6	-36	-1	-5	-2	-1	-12	-4	-1	-1	-3	-2	-3	-8	-7	-1	-7	-5	-2	-10	-7	-3	0	-4	-3	6	0	0	0	-3	-1	-2	-3
31477_at	291	18	177	51	86	43	156	367	39	28	10	45	49	-7	158	69	62	6	13	153	3	98	8	537	26	55	22	194	8	14	37	17	35	-7	193	26	1346	10	11	142	27	3	100	319	3	50	105	84	23
31478_at	17	9	38	32	9	25	28	3	10	36	19	71	12	54	37	36	17	73	26	43	23	7	23	27	7	13	17	4	9	47	92	4	20	25	9	10	12	7	5	11	6	39	6	6	8	4	5	4	8
31479_f_at	8	0	11	4	3	7	11	0	5	20	6	0	1	18	12	2	5	36	5	11	10	8	5	6	1	4	3	4	0	16	15	1	0	7	2	0	5	-6	-3	6	2	30	3	2	5	3	3	0	5
31480_f_at	1	0	-6	-8	-2	1	-4	0	-14	3	2	-14	0	-19	-5	-7	-4	-4	-2	-4	-2	0	0	-7	0	0	1	0	2	0	-6	1	2	3	0	1	-1	1	1	3	4	20	2	2	2	0	0	-1	-2
31481_s_at	99	105	31	65	197	13	43	87	25	34	118	21	53	15	47	40	43	23	50	53	65	47	34	76	81	49	78	95	86	72	8	113	88	42	109	45	57	97	76	36	93	-2	74	60	166	55	119	94	126
31482_at	-24	-22	-41	-39	-19	-43	-39	-14	-42	-56	-20	-111	-15	-164	-56	-75	-46	-110	-32	-65	-24	-34	-41	-24	-16	-14	-30	-13	-16	-42	-73	-12	-43	-20	-18	-22	-20	-13	-17	-25	-19	-133	-17	-13	-17	-19	-19	-8	-6
31483_g_at	-2	-3	-11	-11	-3	1	-12	-2	-5	-9	-3	-22	-2	-46	4	-11	-10	-31	-9	-15	-6	-5	-8	-5	-2	-3	-1	-1	-7	-8	6	0	-5	-1	1	-2	-3	-3	-3	-10	0	-6	-2	0	0	-2	-1	-2	-2
31484_at	-29	-33	-92	-89	-32	-64	-61	-38	-52	-53	-36	-91	-39	-211	-101	-85	-55	-184	-53	-101	-57	-38	-42	-61	-37	-28	-46	-19	-40	-31	-66	-12	-53	-51	-14	-27	-30	-10	-19	-37	-9	-238	-25	-18	-23	-25	-23	-24	-33
31485_at	11	7	36	26	7	31	16	4	34	21	13	48	15	87	36	34	32	37	21	36	16	16	26	18	9	14	9	6	15	18	21	4	10	16	0	4	14	2	7	10	5	80	4	1	8	3	4	4	4
31486_s_at	-3	-1	-9	0	-1	-1	0	-1	-6	13	0	-14	-1	-11	-7	-10	-13	-3	-4	-4	-4	1	-3	-5	-7	-1	-4	-1	-4	2	-15	-3	-1	0	-1	-4	-1	2	-1	0	0	-20	0	0	-1	-1	-2	0	-5
31487_at	-11	0	6	1	0	1	3	1	20	9	-1	13	0	12	13	10	5	1	0	0	1	1	5	2	1	4	1	0	2	0	-10	0	2	-1	-1	3	5	0	0	2	2	32	-1	0	-1	1	0	2	0
31488_s_at	0	4	5	3	3	-1	1	7	0	0	0	17	5	9	0	7	4	1	2	5	3	2	2	0	4	2	1	13	1	0	-11	7	0	7	4	0	8	1	4	5	1	16	0	5	0	4	4	1	2
31489_at	-3	-1	0	-1	-1	0	-2	0	3	-1	0	2	0	-11	6	-2	0	-6	-1	-3	-2	0	-4	-3	-1	0	0	0	0	-2	-5	0	0	0	-2	0	0	-1	-1	0	0	-17	1	0	0	-1	0	0	0
31490_at	-4	-8	-30	-41	-14	-16	-23	-5	-1	-24	-8	0	-5	-59	-26	-29	-22	-17	-24	-19	-3	-9	-8	-3	-3	0	-4	-1	-6	-12	-24	-3	-10	-6	0	-3	6	-3	-7	-2	-5	-55	-7	-1	0	-6	1	-5	-6
31491_s_at	-1	-1	0	-6	-1	-6	0	0	-28	-2	-6	-2	0	5	0	-8	-5	-8	-5	-5	4	1	3	-2	-1	-1	-4	0	-2	0	-8	0	1	2	-1	0	1	1	0	0	0	-14	-1	0	1	-2	-1	0	3
31492_at	40	84	25	22	70	11	41	107	0	20	72	24	52	-16	18	27	47	-8	31	27	40	54	14	53	67	65	57	76	69	53	-14	62	54	51	57	45	39	61	82	35	119	-30	75	76	59	56	72	88	72
31493_s_at	-1	-2	-11	-5	-1	-3	-1	-2	-12	-12	-3	-27	-6	-3	-7	-16	-10	-13	-3	-12	-12	-7	-4	-3	-3	-4	-2	-2	-3	-10	-11	-3	0	0	0	0	-2	-1	0	0	-2	-23	-2	-3	0	-3	-5	9	-6
31494_at	-2	0	-1	-2	-1	1	-1	0	-6	-1	0	3	0	0	2	3	2	-3	4	-3	-1	0	3	-1	-2	-2	0	0	-3	0	10	0	-3	0	0	0	-1	0	5	-2	0	-16	1	1	2	1	-1	0	-3
31495_at	-2	-3	-13	11	-1	-10	-7	-1	7	4	-1	0	-4	-35	1	2	-4	0	-4	8	-3	-3	-12	3	-3	-1	-4	1	3	-6	-23	0	2	2	1	2	-3	2	-1	-3	1	-33	0	0	0	0	1	-2	-5
31496_g_at	-6	1	-19	-15	-1	-10	-4	2	3	-6	1	-7	7	20	4	13	-12	-26	-9	-12	0	-6	-6	-3	0	-7	0	0	0	-2	-29	0	-1	5	0	0	0	-1	4	-2	0	-21	-3	0	5	0	1	-2	2
31497_at	35	21	53	50	17	44	48	13	83	66	28	141	17	114	79	64	65	159	38	53	49	47	81	45	22	19	20	18	13	52	115	13	28	37	18	29	38	12	12	15	17	150	13	14	19	9	18	22	23
31498_f_at	11	5	15	39	4	20	12	1	15	10	9	49	6	70	31	38	33	22	6	14	16	8	16	19	8	13	9	1	8	4	13	1	7	11	0	8	5	0	4	-3	1	40	6	1	0	4	-1	4	5
31499_s_at	3	1	0	0	0	-3	-3	-1	1	3	-5	2	-1	0	-9	-12	-7	8	-4	7	0	0	-4	5	-2	-2	-2	5	2	-3	29	1	3	-6	0	2	0	-2	4	7	-1	-56	1	1	2	0	1	0	2
31500_at	-15	-8	-22	-27	-7	11	-26	-3	-35	-14	-2	22	-13	-6	9	7	2	-23	-13	0	-16	0	0	-18	-5	-8	-19	-11	2	-15	-21	-6	-5	-20	-6	0	-20	-7	-8	-4	-10	-68	-1	-3	-14	-12	-11	-2	-7
31501_at	-5	-1	-10	-2	0	0	0	-1	3	-7	-3	-11	0	-11	-5	-3	-9	-12	0	-4	-5	0	-5	0	-4	0	-3	-2	-1	-2	-15	0	0	0	0	8	-4	-1	-2	-1	1	-18	0	0	0	0	-1	0	0
31502_at	4	2	11	-14	-1	8	14	-2	12	22	-2	-34	-4	15	19	6	4	47	0	15	7	6	19	-4	7	11	-8	5	1	20	25	3	11	10	0	4	-5	3	0	-5	0	15	0	2	-1	7	3	-9	-6
31503_at	29	15	30	21	9	23	37	19	18	20	9	88	26	88	39	84	61	77	39	33	25	24	23	27	18	25	24	19	9	19	60	13	25	13	17	15	20	15	11	15	6	103	15	11	14	13	12	22	11
31504_at	97	89	20	13	92	24	68	65	105	105	44	38	61	40	51	8	45	33	83	33	49	74	32	90	99	100	83	115	48	54	42	95	87	25	92	85	74	87	48	72	118	7	63	54	76	90	68	90	108
31505_at	886	800	345	370	682	482	422	805	734	712	863	564	1021	1	996	777	760	127	709	613	1138	644	794	762	889	1118	1087	1239	884	616	13	659	932	516	885	916	753	867	1439	792	1157	-77	1090	1265	640	842	1136	634	1433
31506_s_at	11	10	17	21	14	42	33	6	25	26	16	58	22	58	31	59	43	70	40	34	28	20	31	24	11	11	18	8	9	22	47	6	12	17	8	5	11	-2	8	16	2	104	10	5	9	3	6	3	0
31507_at	-4	1	-11	-10	0	3	1	-1	-21	13	2	-3	-3	11	0	-1	7	0	-7	-17	-7	2	2	3	1	4	-2	0	-1	3	32	0	-8	0	0	0	-2	0	-3	8	5	-61	-1	1	-2	1	0	-9	-3
31508_at	64	162	117	62	177	69	80	172	24	73	130	64	69	25	36	77	111	19	80	68	160	100	70	56	169	63	67	75	88	74	48	77	125	85	148	49	90	118	127	151	91	55	131	83	93	108	116	131	119
31509_at	775	512	912	586	833	680	508	683	1317	1167	841	1230	893	584	376	928	396	520	438	434	1224	601	1068	886	539	846	548	713	841	900	589	615	678	616	662	984	599	693	845	1011	1011	285	911	851	730	751	794	447	819
31510_s_at	66	133	21	48	79	24	34	113	7	0	67	-4	49	-15	-7	18	35	1	56	27	32	60	14	41	77	43	73	48	68	29	-14	116	71	35	89	67	43	61	63	56	37	3	75	85	47	99	78	54	40
31511_at	848	713	879	674	901	1375	579	1007	2379	987	928	1388	921	1404	1033	1074	827	1074	811	1026	1273	768	1336	764	884	1003	930	685	925	855	903	645	1111	700	631	937	764	789	1036	757	1370	1021	783	983	714	635	862	721	903
31512_at	55	14	62	132	5	27	43	-1	184	50	19	5	25	175	79	116	73	230	107	130	54	40	98	80	17	19	42	2	7	59	530	7	93	138	2	81	19	5	13	89	16	322	13	1	14	3	0	2	22
31513_at	-2	0	-14	5	-2	-8	-1	-5	-9	-10	-5	-5	-12	-9	-9	6	-2	-3	-6	-7	-6	-5	-1	-4	-6	-5	-1	0	-5	-1	-16	-2	-4	-5	0	0	0	-4	-3	-8	-2	-58	-1	0	-2	-2	-1	-5	-1
31514_at	9	12	32	45	14	22	29	4	37	37	17	59	15	65	39	56	51	95	22	49	29	21	41	12	13	10	14	11	10	36	22	4	24	26	2	19	17	13	9	19	6	130	5	8	8	5	5	2	9
31515_at	-60	-51	-126	-130	-42	-91	-99	-69	-120	-105	-56	-90	-53	-126	-75	-129	-137	-112	-112	-150	-86	-63	-95	-121	-58	-48	-94	-45	-78	-88	-103	-36	-86	-74	-48	-84	-64	-41	-33	-72	-39	-259	-35	-29	-41	-55	-45	-58	-52
31516_f_at	3	5	0	0	3	6	2	9	0	0	4	-7	8	-11	5	-4	0	0	1	-9	4	2	-3	-2	2	9	6	4	3	5	0	8	5	-3	7	-1	0	3	-2	0	4	-12	5	5	5	3	6	2	0
31517_f_at	0	2	-6	-6	-1	0	-4	2	-13	2	-1	3	-2	-4	-3	1	0	-7	-2	-7	0	0	-2	-2	1	1	0	1	-1	0	-9	1	0	-5	2	-1	2	1	0	0	-1	-14	1	2	1	0	0	-1	0
31518_i_at	-7	-6	-25	-18	-6	-10	-12	-4	-23	-30	-5	-22	-6	-30	-17	-21	-21	-28	-11	-12	-13	-7	-16	-12	-4	-16	-5	-4	-9	-12	-37	-3	-3	-12	-1	-7	-9	-2	-7	-9	-4	-58	-3	-3	-6	-2	-5	-5	-7
31519_f_at	9	18	12	5	6	10	7	19	13	11	8	1	13	0	5	8	4	1	5	-8	5	4	5	6	4	12	8	10	8	10	15	16	6	2	17	7	8	6	7	9	14	36	9	10	10	8	15	4	7
31520_at	-10	0	0	-9	-5	-5	-8	-6	0	-16	0	18	-3	9	6	-4	-3	15	-9	2	-4	-1	-6	3	1	0	0	2	-3	-5	14	-2	2	0	3	-2	-6	1	-1	0	0	0	-2	-3	-3	2	0	6	-4
31521_f_at	17	5	0	-1	40	17	-8	55	10	42	0	-23	0	-7	-6	-13	-12	-59	-5	-19	7	5	44	-11	10	16	7	57	4	-4	-21	8	10	5	18	0	22	16	11	10	21	-93	27	12	6	20	8	20	28
31522_f_at	15	23	10	18	45	-1	20	31	4	23	5	0	10	12	22	13	11	6	0	20	20	3	20	10	5	8	24	40	10	2	2	11	40	5	17	29	22	16	4	-2	14	26	16	29	12	9	9	46	8
31523_f_at	28	19	16	2	47	4	14	67	0	-6	6	-12	6	-1	42	-5	10	-6	2	1	18	6	12	7	8	13	42	70	8	1	-12	10	64	-3	27	42	26	17	8	5	13	-4	20	44	0	17	15	37	4
31524_f_at	35	29	18	16	65	6	17	43	12	18	11	16	9	34	18	13	19	26	16	21	29	15	21	13	10	17	38	50	12	12	15	18	47	4	28	34	26	20	10	17	15	23	29	46	7	20	16	63	8
31525_s_at	13	8	-4	4	15	36	57	20	-20	36	-4	30	16	-14	5	3	4	22	1	37	103	66	-3	16	19	46	21	19	27	14	11	6	12	26	0	-6	30	4	31	10	16	-1	19	32	27	10	13	28	6
31526_f_at	13	43	2	29	15	2	10	10	0	13	15	-4	6	7	3	2	12	-2	12	10	12	15	0	13	19	12	25	43	6	21	20	31	25	22	48	39	11	36	18	15	10	-17	14	5	18	30	29	17	16
31527_at	1270	880	334	290	594	827	553	916	583	140	615	396	1362	155	710	1014	920	128	771	511	1384	825	684	949	800	1208	1237	904	859	568	247	709	1431	354	1066	1266	884	911	1273	747	1064	358	960	1382	779	806	1214	588	679
31528_f_at	58	50	59	26	113	21	42	59	17	18	27	23	24	44	55	29	62	50	49	32	54	36	30	31	25	33	66	82	35	25	11	35	94	7	44	58	56	37	14	15	30	34	43	76	18	40	19	95	20
31529_at	4	2	13	3	0	7	7	1	0	5	4	2	4	10	13	19	5	21	8	5	3	1	2	3	1	3	1	1	3	3	11	0	0	4	0	-7	0	4	2	-2	-3	9	2	0	3	1	0	0	-1
31530_at	6	0	-21	-2	-5	-11	-10	-3	-12	-16	-4	-38	13	-56	-22	-13	-20	-63	5	7	-4	10	-12	2	-2	2	-1	2	2	-20	-17	5	6	-8	1	-1	3	-2	7	0	0	9	-3	0	-4	-4	0	-5	-2
31531_g_at	6	4	1	15	4	7	7	3	9	1	7	17	2	13	4	14	10	36	4	2	12	5	9	19	4	5	0	4	3	9	20	1	0	6	2	2	5	4	1	2	0	59	-1	2	1	2	1	4	0
31532_at	13	7	13	20	9	8	21	7	13	24	14	24	15	49	-25	-35	13	54	20	17	14	8	13	22	9	11	1	12	11	-14	16	7	12	7	8	26	15	0	4	-2	10	9	5	4	11	3	9	6	9
31533_s_at	21	13	44	88	14	35	34	21	77	72	24	78	21	138	69	101	35	109	36	34	32	23	50	49	17	26	23	1	19	42	71	2	39	18	12	23	32	8	9	20	30	106	15	8	15	16	11	21	15
31534_at	-12	-14	-45	-47	-8	-45	-27	-7	-23	-26	-13	-43	-18	-124	-35	-50	-30	-72	-31	-42	-20	-19	-41	-24	-14	-16	-15	-5	-12	-32	-68	-4	-33	-20	-4	-13	-11	-10	-7	-15	-7	-98	-8	-5	-3	-9	-8	-7	-3
31535_i_at	40	41	158	170	39	118	130	22	117	96	57	223	73	325	185	171	129	373	107	167	93	62	110	97	37	54	38	24	47	104	236	21	59	63	11	43	56	23	28	57	15	398	27	10	16	19	14	19	23
31536_at	110	84	12	37	17	32	68	68	8	2	43	25	62	7	31	14	18	20	75	42	32	56	27	68	72	50	61	68	53	44	13	102	70	85	80	87	64	95	77	82	47	54	64	59	81	115	65	109	46
31537_at	10	4	15	15	4	11	7	1	11	11	12	31	5	22	16	10	4	8	11	23	19	3	11	10	7	7	6	5	5	5	20	3	6	3	2	8	10	0	2	9	3	15	0	0	7	4	6	2	7
31538_at	1059	1001	1027	490	1082	1097	683	943	340	527	984	549	1222	131	493	1288	1123	84	707	708	1524	831	1688	738	905	1078	1214	883	867	777	27	654	642	427	882	1121	1047	728	933	651	1150	24	1067	1037	806	664	930	702	791
31539_r_at	-6	0	2	-1	-1	1	0	0	2	-3	-1	10	0	-5	1	-2	3	0	-3	0	0	0	0	1	2	0	-2	0	-2	0	7	0	-6	-3	-1	1	-1	2	0	4	1	0	0	0	0	-1	1	1	0
31540_at	2	1	6	0	-2	0	-3	2	4	3	-1	13	-1	20	0	11	1	0	3	12	1	2	11	0	0	1	3	0	-2	-3	1	0	2	0	2	0	4	2	1	0	2	-26	-2	0	2	0	2	1	-1
31541_at	-1	1	5	-2	4	2	2	0	-3	5	-1	24	2	28	2	10	5	-6	6	9	0	2	-2	-5	0	-3	0	1	-3	-3	-5	2	-1	3	2	-5	2	1	0	4	2	-2	0	0	6	1	0	1	2
31542_at	-4	0	5	0	0	2	0	-1	0	10	1	4	-3	8	0	-4	4	11	-3	0	0	1	0	3	0	0	0	0	0	3	8	0	0	0	0	0	-4	0	0	2	1	-3	-1	-1	2	-3	0	-1	0
31543_at	-13	-4	-12	-27	-3	-9	-13	-4	-14	-30	-6	-30	-8	-49	-29	-30	-22	-21	-19	-13	-12	-7	-35	-14	-7	-2	-9	-5	-4	-7	-44	-5	-10	-12	-3	-3	0	-6	-6	-5	-3	-23	-3	-3	-2	-2	-4	-5	-7
31544_at	-12	-10	-28	-24	-10	-20	-32	-5	-11	-24	-5	1	-5	22	-16	-31	-24	-5	-25	-42	-8	-15	-34	-16	-8	-6	-14	-6	-8	4	-40	-3	-1	-16	-4	-16	-5	-5	5	17	6	-77	1	1	5	3	-4	-1	6
31545_at	1409	1193	2179	956	1248	2237	996	1065	748	994	1377	996	1642	462	1359	1714	1392	-19	857	888	2256	942	2651	1162	911	1371	1480	1123	1326	1303	68	907	1265	670	1224	1416	1375	1181	1784	1147	1823	-87	1535	1470	1062	1074	1295	774	1214
31546_at	462	613	264	154	429	347	411	629	16	135	439	103	597	59	253	387	385	43	398	310	692	421	305	414	454	557	475	542	430	395	26	472	503	245	527	511	437	550	556	364	649	43	550	733	369	481	615	489	481
31547_at	-14	-9	-43	-37	-10	-28	-39	-6	-10	-19	-14	-51	-21	2	-39	-42	-40	-88	-31	-38	-29	-17	-22	-24	-9	-13	-11	-7	-8	-32	-80	-3	-7	-25	-6	-11	-18	-3	-12	-6	0	-100	-7	-3	-9	-4	-6	-4	-8
31548_at	-26	0	-30	0	2	-13	-8	6	-52	-20	-8	0	6	-86	1	-35	3	-3	-22	-25	0	17	-5	-30	-3	-20	-2	0	-16	-21	-6	-13	-10	-18	-1	-20	-1	-8	9	-12	0	12	0	-4	0	-8	8	-3	-2
31549_at	-1	-1	6	4	-2	11	13	-3	2	6	0	21	0	17	13	14	5	15	-1	7	-3	-3	0	-5	-3	0	-2	-2	0	4	11	0	-2	2	0	-1	2	4	-6	-3	-1	-32	2	0	-2	0	-1	-1	-2
31550_at	7	1	15	-1	0	0	0	-7	29	0	0	48	1	16	4	20	13	5	3	7	-4	8	1	4	0	1	0	2	0	-1	15	0	0	6	0	7	4	2	2	2	-3	42	8	1	0	0	1	3	2
31551_at	-1	-2	-2	-3	0	-9	-5	-3	1	-3	-9	-5	0	8	0	-11	12	-14	-3	-4	-7	0	-4	3	4	-1	-3	-4	-5	-2	1	0	4	0	-3	1	-5	-6	4	-8	-1	8	-6	-2	-1	1	-4	-3	0
31552_at	2	-1	22	22	4	19	19	0	15	11	2	35	3	19	22	-1	12	77	14	23	11	3	16	6	5	-2	6	1	2	10	17	0	2	17	1	8	-3	0	5	2	-2	59	0	0	2	-1	0	3	-2
31553_at	-4	0	5	-1	-1	-5	0	0	10	-6	0	-1	-2	4	-1	4	-4	-12	-7	-10	-1	-4	-1	-7	0	-1	1	0	-3	-4	-5	0	-7	-4	-2	-3	-2	0	-4	2	-2	-23	1	0	0	-1	0	2	-4
31554_at	41	23	39	76	37	23	75	28	116	76	20	70	55	44	39	71	38	139	37	60	58	40	48	44	25	28	20	9	27	38	161	12	49	66	14	24	36	24	6	46	20	138	4	11	15	22	23	21	19
31555_at	29	5	-6	8	8	45	62	0	5	36	-28	-76	16	165	-2	57	43	0	16	6	35	24	26	32	9	34	-7	8	7	56	112	2	11	22	0	20	18	2	8	26	-9	41	-6	-7	4	1	-5	2	0
31556_at	8	3	21	16	3	7	15	2	21	10	10	40	6	50	7	32	24	36	13	16	13	5	16	12	5	2	5	5	4	6	27	2	14	0	5	3	8	4	8	4	5	51	7	2	4	7	0	3	0
31557_at	838	497	705	379	1108	905	493	816	431	295	884	394	670	171	527	407	265	40	637	427	768	528	743	497	649	632	731	626	824	692	242	430	1003	1139	575	756	709	913	941	657	1078	-37	884	982	1354	505	677	706	911
31558_at	1	3	4	6	0	6	5	0	18	2	1	25	6	21	19	7	7	10	6	11	3	2	3	9	3	3	3	2	3	9	18	1	4	5	0	2	3	0	2	4	-4	41	5	1	1	2	1	1	0
31559_at	24	22	47	29	23	60	67	11	81	41	42	41	41	95	100	117	86	211	83	79	42	14	77	45	18	27	38	15	39	68	165	16	54	20	15	13	43	19	27	28	34	265	18	14	18	15	15	11	20
31560_at	9	1	3	0	0	2	8	0	-2	3	2	8	4	1	-1	1	5	5	0	-5	2	0	-4	-2	0	-1	0	2	0	3	2	0	0	7	2	-3	8	-1	0	-11	-1	10	1	2	2	0	1	0	5
31561_at	3	0	2	-7	1	3	2	-3	10	-4	-2	-5	-4	1	12	-24	-2	14	-2	-12	-11	0	-2	1	-2	0	3	0	-4	-17	-15	0	1	5	-1	-1	-4	0	2	7	0	-30	0	0	-2	0	-1	-2	-1
31562_at	30	19	29	-4	15	23	36	5	48	5	27	47	0	10	10	0	0	-5	33	64	51	28	1	0	22	43	25	40	10	50	57	5	30	13	16	31	19	0	14	40	10	133	20	5	17	6	12	1	18
31563_at	-11	-2	-10	-12	-3	-6	-6	-5	-14	-21	-5	-19	-3	13	-7	-10	4	-15	-7	-7	-11	-4	-9	-7	-3	-4	-5	-3	-7	-6	-21	-2	-8	-6	-4	-5	-7	-6	-3	-1	-2	4	-1	-3	-4	0	-3	-6	-4
31564_at	1	4	38	41	12	28	19	6	11	36	15	83	28	90	51	0	8	73	18	28	11	14	-1	23	-2	19	0	12	14	-3	77	0	25	7	11	13	12	9	20	28	10	97	18	0	-1	7	1	-1	5
31565_at	-1	-1	8	0	1	1	3	2	21	7	1	0	-3	-5	5	-1	0	16	6	0	-1	0	5	-2	0	-1	1	0	0	0	2	-1	-4	4	-2	-4	0	0	0	-3	-2	26	-2	-1	3	-2	-4	-3	-6
31566_at	-3	0	14	14	1	15	19	0	0	16	8	24	5	45	24	24	15	27	8	21	4	16	16	7	4	5	0	0	2	3	-1	2	2	0	1	0	2	1	0	0	1	31	6	-2	-1	0	2	4	1
31567_at	-23	0	-31	-32	-14	-24	-29	3	-40	-72	-25	-60	-18	-92	-40	-44	-23	-91	-27	-24	-27	-26	-35	-23	-11	-21	-6	-6	-10	-28	-69	0	-14	-23	-8	-17	-33	-11	-12	-15	-7	-104	-9	0	-10	4	1	-3	0
31568_at	699	864	994	530	802	1481	588	890	1631	816	728	968	980	603	813	879	774	158	585	594	1160	589	1811	759	702	865	925	768	772	780	391	670	748	474	656	857	802	636	902	687	1042	39	930	1050	591	663	867	759	859
31569_at	-20	-16	-59	-67	-10	-36	-48	-13	-74	-46	-18	-93	-18	-120	-71	-67	-47	-131	-33	-63	-37	-22	-30	-48	-12	-15	-20	-13	-22	-48	-76	-7	-48	-37	-16	-27	-26	-7	-17	-28	-3	-124	-3	-2	-20	-19	-11	-4	-8
31570_at	-1	0	0	-2	0	-3	5	1	-7	1	-6	-10	-2	17	6	7	0	-2	1	2	0	1	2	-3	0	-1	1	-1	-1	0	-7	-1	9	1	1	4	4	4	0	4	1	2	1	0	-1	3	1	0	-7
31571_at	4	3	6	7	3	3	2	5	4	1	1	7	5	10	5	9	4	2	3	2	6	-1	5	4	2	1	2	3	5	5	4	2	-2	-1	2	0	4	3	1	2	6	-1	2	0	0	2	3	1	3
31572_at	4	2	0	6	0	5	3	-5	-14	13	-3	-6	-10	-6	1	5	-4	-21	3	-18	4	3	-5	8	0	2	-4	0	6	-1	9	-2	0	6	5	-3	8	5	4	1	0	4	1	2	-5	0	0	5	0
31573_at	616	581	834	552	582	1184	534	617	1347	232	671	655	738	300	440	894	510	110	426	396	889	400	1177	448	365	600	549	549	680	701	140	471	611	428	579	648	639	589	827	551	911	-39	792	763	544	465	626	423	710
31574_i_at	-7	-1	-15	-2	0	-9	-1	-2	-16	-15	-4	-18	-8	-10	0	-11	4	-34	-18	-19	-7	-1	-7	-11	-1	-4	-3	-1	-3	-12	-13	0	-11	5	-3	-2	-12	-6	-3	-5	0	-11	-3	0	-5	-1	-1	-3	-4
31575_f_at	4	4	0	-2	13	7	17	2	-3	-4	7	6	10	-11	4	0	1	19	0	1	4	10	7	11	1	11	3	9	5	5	0	5	-9	18	2	10	-1	7	5	8	5	-16	9	7	8	3	6	2	2
31576_at	1	1	9	5	0	6	6	-4	20	29	15	2	14	17	7	9	7	0	37	-2	10	5	6	17	18	1	33	4	28	1	-13	11	31	12	16	2	2	11	3	35	12	27	0	1	12	7	21	5	10
31577_at	-1	0	13	5	2	6	5	0	0	-5	0	16	1	3	-5	4	4	0	7	7	-1	3	5	-1	1	0	4	-1	2	10	17	0	-3	3	1	-1	-1	-1	0	-1	3	33	1	0	0	-2	0	3	0
31578_at	1	0	7	0	2	-6	2	0	6	7	-2	-10	-3	8	-2	-1	-6	6	0	2	-5	2	7	9	1	-1	1	1	4	2	7	1	2	0	0	5	0	0	0	0	1	-4	0	0	0	2	0	-3	0
31579_at	-1	-2	-23	-36	-6	-14	-20	-1	-15	4	-5	-56	-6	-138	-53	-46	-32	9	-18	-28	-3	-8	-29	-15	-6	-10	-8	0	-5	-16	-50	-1	-1	-10	1	0	-1	-4	-1	-2	-5	-72	-2	-1	-3	-4	-1	-5	-3
31580_at	2	0	7	6	0	5	4	0	7	2	2	3	5	12	7	2	7	4	4	3	-1	2	3	2	1	-1	0	0	6	-1	10	0	0	4	0	3	5	0	0	11	1	5	-1	-1	5	1	-1	0	1
31581_at	-5	-1	-9	-5	-2	-1	-3	-1	0	-12	0	-8	-4	-11	-2	-9	-7	-12	-3	-4	-3	0	-6	0	-1	-1	0	-1	-1	-1	-11	0	0	-1	1	-1	9	0	-2	-3	1	-11	-2	1	0	-3	0	-2	1
31582_at	2	0	1	5	2	-1	0	0	-12	6	0	12	-2	11	1	5	-1	6	0	-3	0	-1	0	1	0	0	0	-1	-1	1	-11	-1	-3	0	-1	0	-1	-11	-8	-3	-3	12	-1	0	0	-6	1	-3	-9
31583_at	926	868	1533	732	885	1408	523	800	761	846	930	863	1091	605	902	1072	860	144	521	694	1391	621	1274	783	683	916	853	788	911	1000	238	665	1080	667	861	1008	930	865	1033	814	1225	-12	1050	1094	648	598	913	584	857
31584_at	495	516	1013	516	477	760	473	439	20	224	551	220	628	514	541	521	505	30	490	482	763	366	686	455	311	408	541	318	395	581	57	385	541	316	525	520	441	378	266	468	554	31	558	416	401	412	490	198	312
31585_at	-1	0	-12	-9	-3	-12	-4	0	1	-12	-3	-18	-1	-15	-2	-14	-12	-25	-8	-17	-2	-5	-10	-8	-1	0	-3	-1	0	-7	-28	-2	0	-7	0	-6	-1	-2	3	-2	-7	-4	-2	0	-1	-1	0	-6	-5
31586_f_at	1	5	2	8	3	9	8	9	15	22	5	16	3	30	7	5	7	20	7	8	6	0	9	12	3	5	2	4	1	4	3	2	28	1	18	1	8	33	9	13	1	15	28	6	2	10	3	2	0
31587_at	3	1	33	16	1	23	35	7	27	42	13	49	13	83	42	42	12	52	30	30	6	17	29	18	5	3	6	8	4	18	64	-1	13	17	3	1	8	5	0	-1	9	92	1	-1	7	0	3	0	12
31588_at	20	3	38	28	9	11	25	7	9	36	15	14	18	82	41	28	37	75	9	35	6	7	12	20	6	7	6	8	10	16	86	1	3	16	5	10	6	4	8	18	6	62	8	5	4	8	6	4	1
31589_at	1	0	-6	2	1	3	2	0	6	-12	1	8	3	-9	-4	1	4	-2	0	3	0	-2	0	1	3	0	-2	0	0	6	11	0	-6	1	1	6	-1	2	-1	6	0	13	-2	0	1	0	0	0	-3
31590_g_at	35	29	62	55	39	52	106	10	38	65	34	111	25	123	57	20	60	142	67	63	41	10	46	28	12	15	21	21	6	112	46	15	64	49	11	9	16	18	11	10	22	134	17	13	34	6	15	10	8
31591_s_at	-3	0	-3	-8	1	-3	-5	-2	-3	-3	-2	-1	-2	6	3	1	-5	-28	2	-1	-5	-4	1	-6	-1	-4	-3	0	-4	-3	-8	-1	-1	-5	-1	-3	2	0	0	-8	0	-14	2	-1	-2	0	0	-1	-6
31592_at	2	-4	0	2	-3	-13	1	-1	-7	-6	7	-3	-1	-64	-17	-23	-9	-18	-17	-5	-8	8	1	-4	1	1	-9	-1	-8	0	-22	1	6	7	2	1	-7	0	-5	1	-2	-54	-1	1	1	1	-4	-1	-1
31593_at	-66	-32	-121	-128	-45	-80	-100	-26	-187	-116	-47	-135	-49	-285	-141	-116	-145	-247	-90	-148	-73	-63	-113	-83	-36	-51	-54	-20	-50	-133	-259	-18	-66	-106	-19	-46	-50	-5	-26	-45	-34	-348	-31	-11	-23	-25	-20	-23	-30
31594_at	31	20	100	74	36	87	73	19	85	89	57	90	35	194	111	90	87	172	68	85	63	40	76	59	29	44	37	18	24	69	138	16	48	48	19	31	36	18	17	28	14	215	18	11	26	19	9	22	12
31595_at	0	-1	-8	4	-1	5	16	-1	13	15	14	17	-3	23	12	29	3	21	3	10	-3	8	-44	9	8	10	14	-3	6	14	22	-1	3	7	-2	4	11	-1	-1	7	2	-15	-1	0	-4	-4	-1	6	9
31596_f_at	113	62	230	232	89	191	153	43	128	272	98	269	119	376	204	279	226	695	198	171	181	107	113	134	92	118	90	69	60	191	386	35	79	121	64	80	115	68	53	68	28	401	62	42	86	45	41	62	63
31597_r_at	16	-2	65	52	22	45	20	23	53	42	13	-84	56	105	48	66	1	81	11	27	47	11	21	16	5	38	-14	34	57	6	139	35	-28	12	25	-23	23	32	18	34	58	172	18	8	-1	50	20	22	-5
31598_s_at	1	2	-10	6	2	-3	0	1	-7	-5	-1	-14	-5	-3	-6	-6	-7	0	1	-1	0	1	-2	-2	1	-2	2	2	0	-5	-8	1	2	-4	2	3	-2	3	1	1	1	4	3	4	-2	0	3	5	-2
31599_f_at	4	2	21	14	-1	9	14	-2	18	18	7	29	8	15	26	24	7	18	12	9	12	7	12	14	3	4	3	2	4	5	4	2	-2	-5	-1	5	0	2	0	-5	2	48	0	0	5	-1	0	0	0
31600_s_at	15	22	17	31	18	20	25	16	67	37	24	33	18	41	30	28	19	59	31	46	16	17	27	19	34	14	17	38	27	21	40	15	-1	15	15	14	14	12	19	3	9	12	15	12	12	16	10	28	16
31601_s_at	1	-1	-34	-15	-2	0	-11	0	-21	-16	-2	2	-12	-10	2	-6	-6	-74	-14	-18	-2	-4	-9	-4	-3	-5	0	0	-3	0	-23	0	-1	-9	1	-7	-2	-1	0	-2	-2	-2	0	2	-3	3	0	4	4
31602_at	-5	-6	-10	-17	-3	-16	-16	0	-17	-15	-4	-57	-3	-5	-28	-18	-18	3	-16	-13	-3	-6	-21	-8	-8	-6	-8	-5	-12	-21	-32	-2	-12	0	-3	-9	-14	0	0	0	-6	-22	-2	-1	-4	-4	0	-8	-4
31603_at	-1	0	0	0	0	-3	0	0	4	-5	-1	-9	-3	-14	-5	-1	0	-5	0	0	-4	0	-5	-5	0	0	1	0	-1	-1	-20	1	-2	0	0	0	0	1	1	0	0	11	-4	0	-1	0	-1	0	2
31604_at	-18	-27	-56	-47	-18	-39	-44	-17	-39	-51	-20	-113	-29	-130	-53	-52	-34	-123	-33	-29	-27	-18	-42	-38	-19	-34	-23	-9	-12	-35	-81	-8	-18	-36	-7	-26	-18	-15	-7	0	-15	-121	-14	-14	-15	-8	-9	-14	-9
31605_at	17	16	9	5	13	15	21	15	4	-3	8	0	8	-14	6	17	7	-16	15	0	3	10	3	7	9	13	19	29	12	10	-11	21	17	9	28	18	5	26	12	16	7	-1	24	31	11	31	23	19	5
31606_at	-3	0	2	10	1	11	0	0	8	16	4	16	5	15	7	7	14	4	5	22	-1	1	-3	3	1	-1	0	0	1	-1	19	0	0	1	0	-9	0	3	-3	-5	-1	3	1	-1	1	0	0	1	-3
31607_at	-1	-1	-9	-4	0	-4	-12	-2	-2	-1	-4	-25	-5	-14	-8	-10	-6	-17	-2	-10	-5	-5	-2	-4	-1	-7	-4	-1	-1	-7	-10	0	-5	-1	-2	-1	-3	0	-1	-8	-2	-20	-3	-1	0	0	0	-4	-1
31608_g_at	11	10	-2	-9	2	-2	1	12	-3	-5	0	0	4	-2	-6	1	2	-14	7	7	4	4	-2	5	2	2	6	17	1	-1	-8	16	10	1	25	9	7	13	-4	5	-2	-21	7	17	0	18	18	23	0
31609_s_at	38	30	77	94	51	12	11	33	51	57	62	24	58	153	96	113	97	177	109	58	66	47	14	81	37	60	62	68	35	86	68	51	48	96	39	74	46	48	43	53	40	200	38	15	106	29	24	52	48
31610_at	1	-2	0	-10	12	-17	1	47	-1	5	16	-8	-4	-30	-36	-2	-1	-77	24	13	-8	-2	-26	13	10	2	7	59	16	1	-36	6	17	7	11	2	16	7	18	10	16	-35	4	10	18	10	6	12	15
31611_s_at	2	-1	0	-2	-1	-1	-5	0	-6	4	-3	-5	-4	-3	4	1	1	-7	-4	-2	-1	-2	0	-3	-2	-2	-1	-1	-1	-1	-4	0	-2	2	-2	-1	0	0	0	1	-2	-9	-2	0	0	0	-2	-1	0
31612_at	-11	0	-15	-9	-2	-4	-19	-3	-6	-11	0	2	-3	-30	-11	-9	-33	-8	-15	-29	-3	-10	-8	-7	-1	-1	-12	0	-7	-9	-10	-1	-6	-9	-3	-6	-11	-3	-6	-2	-8	-11	-2	-2	-1	-1	-6	-10	-12
31613_at	4	2	14	5	4	7	8	0	0	6	4	-12	5	59	4	11	7	28	12	15	2	6	10	4	1	5	-1	2	3	12	28	2	0	11	2	9	5	0	1	1	-1	31	5	0	1	0	0	0	-4
31614_at	13	3	18	19	6	16	19	3	4	19	10	1	8	38	17	14	12	27	18	3	10	4	8	7	0	7	7	3	9	16	11	2	11	15	3	10	12	4	3	6	4	17	4	2	5	6	3	1	6
31615_i_at	-2	1	10	-8	3	-20	-6	0	-6	3	-5	-4	5	-13	5	18	5	14	-9	3	-16	3	0	-2	-1	1	0	2	2	-6	-10	-1	-2	-1	-6	-8	-10	-1	-5	4	2	48	0	-1	-4	0	0	-1	-2
31616_r_at	0	-1	6	1	3	2	4	0	-1	1	2	9	0	21	9	6	4	-3	3	4	4	1	1	1	-1	0	1	0	-1	0	5	0	-2	0	0	-3	6	1	0	-2	-3	13	0	0	1	0	0	0	0
31617_at	-6	-2	-5	-4	-1	-14	-9	-3	3	-9	-1	-15	-7	-16	-1	-2	0	-25	-3	-5	-10	-3	-4	-3	-5	-5	-4	-2	-2	-6	-17	-1	-1	-8	-1	-2	-3	1	-3	-6	-2	-25	0	-1	-3	0	-1	-2	-4
31618_at	1	1	8	7	3	12	7	0	5	28	3	6	-4	27	14	16	1	35	8	13	7	3	2	5	2	3	1	0	-3	6	20	0	9	5	0	3	2	0	-2	4	-2	44	0	0	2	2	0	0	-2
31619_at	-1	0	-4	0	0	0	-2	0	1	-3	0	-3	0	-2	-1	-8	-6	-5	-2	10	-1	-1	0	-2	1	-1	-1	-1	0	0	0	0	2	-4	-2	-5	-1	0	0	2	0	1	0	0	3	0	0	0	-1
31620_at	14	9	50	45	16	63	34	-6	56	108	12	110	16	94	39	42	30	142	24	42	24	25	35	19	13	27	19	15	10	45	49	5	17	24	8	2	41	11	11	0	8	244	20	-1	14	4	9	-1	5
31621_s_at	16	12	83	49	19	39	65	7	48	44	17	73	23	80	47	83	44	173	34	40	40	24	70	44	18	23	20	8	11	60	104	8	30	35	12	24	26	9	10	17	9	76	12	9	11	11	8	12	8
31622_f_at	97	116	269	291	66	169	218	562	45	178	188	203	149	203	114	450	162	155	121	167	347	306	382	164	382	377	118	116	447	178	77	271	175	171	132	143	190	379	53	118	659	89	470	227	155	357	165	901	89
31623_f_at	89	67	59	239	60	92	78	418	-35	36	142	-69	100	-51	-4	217	-11	-105	52	49	226	219	97	82	320	359	18	49	413	112	-71	241	45	83	134	53	190	322	34	46	591	-201	488	292	140	418	126	732	70
31624_at	3	-3	-19	4	2	0	-13	-3	-16	1	1	23	4	-19	-30	-33	-29	-39	4	-20	-5	-3	-13	-3	-2	-3	-3	0	-2	-8	-59	1	-6	-10	0	-7	-4	0	-1	-6	-3	-4	0	0	0	-4	-1	0	0
31625_at	0	0	0	0	1	-4	0	0	-1	-3	1	-2	0	4	3	-9	2	2	1	2	0	0	-2	-1	-2	-1	0	0	-2	2	5	0	1	0	0	2	0	0	2	6	1	5	1	1	-1	2	1	-1	-1
31626_i_at	22	11	55	36	10	30	53	7	106	50	4	65	31	62	54	98	16	98	25	21	12	35	11	35	0	8	5	8	7	15	46	3	39	29	2	14	8	10	6	24	13	-31	14	6	8	4	6	0	6
31627_f_at	12	16	34	34	14	31	32	10	41	26	18	58	21	97	6	42	57	28	25	30	30	27	25	19	23	26	19	11	21	19	1	5	16	19	5	12	22	8	15	10	4	27	8	3	3	8	8	6	4
31628_at	3	2	18	18	2	6	6	1	14	11	2	12	6	33	16	13	9	22	12	20	7	6	11	6	2	1	5	1	-2	5	11	0	5	7	3	2	2	-1	0	3	0	23	1	0	5	3	0	1	0
31629_at	0	1	17	5	1	11	6	0	5	16	1	16	2	5	19	11	7	10	8	10	6	4	8	4	2	-1	1	0	2	6	15	0	3	8	0	1	3	5	2	4	3	16	0	0	4	3	0	0	2
31630_at	-6	-2	-7	-11	-1	-13	-8	-2	-7	-4	-5	-16	-6	-4	-10	-10	-12	-35	-10	-17	-8	-3	-10	-10	-3	-5	0	-2	-6	-5	-41	-1	-13	-8	-4	-2	-9	-7	-5	-1	-6	-38	-4	-1	0	-1	-1	-2	-10
31631_f_at	2	3	1	2	0	7	-2	1	4	8	4	-3	5	1	8	-5	-3	4	0	2	0	6	7	1	1	0	0	3	1	-3	1	0	-4	2	0	-1	0	0	0	-1	3	-15	0	1	2	2	2	-1	0
31632_at	-3	-1	-9	-11	1	-4	4	0	-7	8	-12	8	-2	-12	-14	-11	-2	-30	-9	3	5	-1	5	2	0	2	0	2	-2	-14	-40	1	-23	0	-1	0	3	0	3	-2	0	-46	1	0	3	1	1	1	0
31633_g_at	-2	3	-27	-11	-6	-12	-13	5	-22	-46	-1	-58	-7	-79	-11	-30	-36	-109	-20	-26	-9	1	-40	-2	0	-14	1	0	-4	-5	-27	3	-6	-2	-1	-1	8	-4	-5	-9	-5	-77	1	6	0	6	3	-4	2
31634_at	26	16	51	44	11	50	47	9	77	49	17	111	32	96	49	55	41	133	50	67	48	37	40	31	19	31	19	9	14	55	96	16	22	30	12	19	24	8	15	29	4	268	2	4	25	11	6	4	6
31635_g_at	12	7	24	31	9	20	29	6	30	24	10	57	17	61	19	35	18	81	21	32	20	16	27	19	7	14	11	7	8	20	49	4	10	19	6	6	12	5	5	15	8	76	5	2	10	6	4	6	9
31636_s_at	37	29	134	110	13	45	113	26	127	116	46	215	41	343	152	117	109	281	99	158	71	78	113	70	32	70	36	48	0	95	244	18	79	78	14	67	65	46	14	23	17	318	30	22	48	32	26	12	20
31637_s_at	35	22	77	96	33	65	79	23	117	83	27	60	56	26	63	36	11	238	60	65	70	52	46	38	30	35	12	36	25	76	151	18	47	65	19	27	47	30	52	46	17	215	16	15	35	13	26	27	28
31638_at	9	12	-18	-43	-6	-10	-16	13	-20	-25	1	-55	4	-35	-57	-49	-20	-59	-4	-13	3	6	-15	8	23	15	15	18	0	-24	-14	26	16	6	18	9	21	28	18	20	5	-116	9	29	11	26	22	45	15
31639_f_at	-1	-3	-3	-1	-2	-8	-5	-4	-8	-6	-5	-14	-5	-9	-7	-10	-9	-3	-5	-1	-11	-5	-4	6	-3	-4	-3	-3	-5	-3	-9	0	-3	-8	0	1	-1	-2	-1	-10	1	-27	0	0	-6	-1	-3	-5	-4
31640_r_at	-65	-48	-119	-118	-41	-98	-15	-49	-51	-103	-34	-237	-51	-289	-117	-119	-110	-324	-99	-131	-88	-67	-97	-82	-52	-57	-75	-34	-15	-45	-52	-17	-117	-110	-39	-83	-68	-34	-13	-76	-31	-268	-29	-31	-37	-39	-31	-63	-42
31641_s_at	-21	-9	-47	-30	-13	-40	-26	-12	-67	-42	-21	-85	-25	-98	-66	-52	-74	-75	-47	-49	-26	-26	-26	-26	-13	-26	-22	-8	-24	-19	-74	-9	-24	-14	-5	-10	-26	-10	-7	-22	-13	-58	-18	-8	-9	-21	-14	0	4
31642_at	-4	0	-3	2	-1	3	-3	-1	-1	4	-3	1	-5	-10	-5	-6	-2	-6	0	-5	-3	0	0	2	0	-3	-3	0	1	0	-7	0	-5	-2	0	6	0	0	-1	0	-1	-10	-1	1	-1	-1	-1	1	-4
31643_at	-6	-3	-12	-15	-5	-15	-12	-1	-9	-12	-7	-30	-7	-33	-17	-17	-6	-31	-15	-18	-17	-4	-13	-13	-4	-12	-7	-6	-3	-12	-37	-3	-5	-4	-3	-5	-7	0	-3	-7	-1	-67	-6	-1	-5	-2	-1	-1	-1
31644_at	-7	-6	-27	-19	-5	-15	-15	-8	-19	-21	-3	-165	-3	-80	-22	-32	-14	-61	-19	-23	-11	-9	-24	-15	-5	-10	-5	-3	-6	-18	-42	-4	-10	-6	-3	-10	-7	-11	-12	1	-27	-61	-4	-5	-10	0	-5	-27	-17
31645_at	7	2	25	22	5	15	10	0	18	25	7	17	8	32	24	22	24	17	22	-9	15	11	18	19	0	0	2	2	-1	7	31	1	12	13	8	0	10	2	4	11	9	-15	1	1	0	5	0	0	-5
31646_at	-3	0	0	-8	0	-4	0	0	3	-1	-2	-8	-2	-28	-9	-9	0	-7	-1	-11	-2	-2	-3	-2	-1	0	0	0	0	-5	4	-1	2	0	0	5	0	0	-3	-1	2	29	-3	2	0	-2	0	0	-1
31647_at	0	0	-5	-8	-2	0	1	0	-12	0	0	-29	0	-7	0	0	12	17	3	-5	-1	2	3	-3	1	5	0	0	2	5	-3	-1	-1	-1	0	2	0	0	1	-1	-1	-11	-1	0	-2	2	-2	-1	-3
31648_at	0	0	1	4	2	6	-2	1	-17	3	0	-22	-2	-18	8	-4	-4	-18	-5	-3	6	0	0	-6	1	0	3	2	2	6	-20	0	11	1	2	3	4	3	2	0	4	-61	0	2	2	0	1	1	-3
31649_at	-4	-7	-10	-23	-14	-15	-20	-5	-57	-30	-13	-7	-5	-71	-40	-30	-29	-61	-29	-37	-19	-4	-32	-19	-10	-13	-20	-6	-8	-22	-28	-4	-17	-26	-8	-5	-22	-6	-5	-9	-4	-15	-7	-6	-3	-7	-3	-4	-17
31650_g_at	-19	-4	-35	-5	-11	-13	-26	0	-1	-44	-5	-9	-16	-22	-18	61	-6	-20	-10	-4	-19	-26	-1	-19	-5	-17	-5	-11	-5	-20	5	0	-1	-6	-4	0	-12	0	-7	-13	-5	-77	-6	-8	-5	1	0	-10	-13
31651_at	1	0	-1	-2	1	-1	-1	-2	0	-1	-2	0	1	4	-7	-10	1	-9	0	-1	-2	-2	-1	-1	0	1	-2	0	0	-2	-7	0	3	0	0	1	1	2	-2	-1	0	-5	0	0	-2	0	0	0	0
31652_at	-3	0	12	4	0	2	1	3	20	6	3	0	0	33	2	5	6	10	8	3	1	1	-2	6	0	10	2	1	-1	1	3	1	2	0	1	2	6	2	3	0	1	15	0	1	-1	0	0	2	0
31653_at	-5	0	0	0	-1	-8	2	-1	-12	0	0	-7	-3	-4	-4	4	-5	11	4	-7	-3	-2	1	-1	0	0	-1	0	-4	-2	-5	-1	1	-2	-2	2	2	-2	1	-1	-1	-6	0	0	1	-1	-1	-2	-1
31654_at	5	4	11	12	2	8	10	2	23	-1	3	-3	0	26	11	12	6	0	14	9	12	-4	-3	4	-1	3	7	2	1	8	42	0	16	7	2	7	2	0	6	10	4	0	3	0	-1	4	3	-4	0
31655_at	17	16	17	19	36	39	14	39	0	15	16	3	11	16	24	17	23	27	6	19	6	10	38	10	16	11	23	22	22	14	-8	20	20	12	18	13	11	17	9	4	15	20	31	30	14	20	10	44	10
31656_at	-2	1	3	-2	0	2	0	0	-7	-1	0	-14	-2	-10	0	-4	-2	-2	-2	4	0	0	-3	0	0	0	1	0	-1	-1	0	0	-3	1	1	0	-6	0	-2	4	0	18	0	1	-2	-2	0	0	-1
31657_at	-2	-1	-5	-6	-1	-6	-3	0	7	0	4	-13	0	-9	0	-3	-3	-8	-3	-4	-7	-1	-4	-4	-1	0	-2	0	-2	-6	-6	0	1	-4	0	-2	-4	-1	2	-3	0	-9	0	1	0	0	1	-3	-3
31658_at	-22	-22	-69	-74	-23	-48	-50	-16	-119	-53	-25	-133	-33	-64	-76	-69	-64	-145	-50	-81	-42	-39	-64	-33	-21	-28	-24	-14	-21	-57	-104	-10	-44	-42	-10	-9	-31	-13	-10	-22	-19	-174	-14	-8	-16	-13	-14	-12	-8
31659_at	24	8	39	31	7	27	23	9	70	32	15	50	25	73	39	30	12	87	14	28	18	13	60	24	11	35	13	15	22	10	21	7	18	6	8	13	0	7	12	14	13	155	0	7	9	5	12	-2	6
31660_at	-28	-11	-49	-44	-13	-33	-43	-9	-57	-49	-9	-85	-21	-106	-43	-55	-30	-129	-38	-37	-29	-20	-36	-33	-13	-26	-14	-12	-15	-35	-69	-10	-22	-28	-5	-25	-29	-9	-9	-14	-11	-108	-10	-10	-13	-9	-13	-12	-13
31661_at	-71	-38	-114	-122	-45	-101	-152	-48	-140	-86	-68	-135	-51	-173	-107	-180	-102	-266	-137	-258	-62	-91	-111	-70	-53	-44	-58	-34	-36	-92	-149	-29	-68	-67	-33	-57	-68	-23	-38	-40	-21	-389	-35	-29	-25	-17	-19	-14	-23
31662_at	-5	-6	-24	-30	-18	-22	-11	-11	-29	-58	-18	-97	-24	-198	-49	-40	-79	-59	-22	-38	-21	-15	-26	-17	-3	-6	-24	-8	-7	-18	-60	0	-13	-18	0	-9	-20	-8	-8	-31	-17	-196	-15	-8	-18	-8	-11	-9	-14
31663_at	14	8	25	19	5	26	7	-2	1	51	3	6	8	29	23	33	31	76	10	-7	31	9	18	28	2	12	9	9	6	19	29	4	17	22	5	9	17	7	7	2	4	53	7	2	12	0	0	3	4
31664_at	-8	-6	-14	-29	-5	-24	-15	-5	-36	-20	-7	-39	-10	-68	-43	-28	-29	-23	-17	-32	-10	-10	-23	-12	-9	-7	-8	-3	-10	-13	-51	-2	-10	-15	-3	-17	2	-1	-3	-7	-5	-65	-3	-1	-4	-5	-6	-4	-7
31665_s_at	0	-2	-8	1	-2	1	-7	0	-6	-5	0	1	-5	-4	-12	-10	-4	-8	-2	0	-2	-3	2	-3	0	-3	-5	-1	-1	-5	-23	0	-9	-6	0	-4	-3	-1	0	-12	-1	-37	-2	-1	-3	0	0	-2	-1
31666_f_at	0	0	-3	-6	-2	-3	-1	-1	-6	-7	-2	-4	-2	-8	3	-3	-3	0	-7	-7	-1	-1	-2	-4	0	-4	-3	-2	0	-3	12	0	-3	-2	0	0	1	-1	-3	0	-2	-19	0	0	-3	-3	-3	0	-3
31667_r_at	-27	23	-34	32	-13	-26	22	0	40	-36	10	149	-22	220	25	22	90	65	26	46	-16	20	33	50	4	2	-3	-3	29	-31	-28	4	39	-23	0	17	5	2	-2	8	12	139	1	-3	0	11	12	10	-9
31668_f_at	23	20	71	67	22	65	94	17	90	94	32	172	34	189	88	70	69	234	54	82	41	40	79	44	20	36	27	11	26	58	95	12	42	33	15	30	35	14	21	28	16	252	19	11	17	12	12	26	23
31669_s_at	12	12	27	25	4	28	35	8	28	11	14	56	22	60	32	32	32	61	23	9	33	14	26	12	9	17	13	12	10	19	39	6	10	12	10	10	18	6	7	6	9	43	3	4	8	3	4	6	12
31670_s_at	6	13	11	0	10	7	6	14	-12	-7	2	-4	6	-11	-4	-2	2	-11	6	0	4	5	3	3	15	1	18	13	10	1	-2	14	3	2	14	6	9	19	12	14	9	8	8	17	12	14	15	14	8
31671_at	2	6	-21	-11	6	-14	2	0	-15	-4	19	-50	8	-75	-29	-32	-14	-23	7	-15	-4	8	-13	1	4	9	13	15	10	18	-19	29	6	14	24	6	2	26	25	16	8	-43	15	10	28	20	15	12	3
31672_g_at	-1	8	-10	6	2	0	-1	1	-18	-14	12	-14	0	-26	-10	0	-5	-41	-3	-5	-5	5	-11	-2	4	-1	12	8	10	1	-16	15	1	15	16	9	4	12	19	7	0	22	8	4	19	14	5	3	13
31673_s_at	9	11	-3	-14	9	-29	12	10	-27	21	5	-120	15	-95	-46	-51	-9	-88	-4	-51	8	17	-16	0	43	24	9	20	21	12	-65	35	18	5	34	29	28	46	29	20	12	-71	9	19	33	50	51	43	35
31674_s_at	3	5	-50	-17	-12	-50	-28	-16	-70	-35	-24	-46	-19	-92	-41	-42	-35	-132	-47	-35	-40	-39	-23	-7	-13	-16	-4	-8	-4	-19	-138	-11	-31	-15	8	-11	-15	-11	-21	-2	-21	-177	-13	-2	-2	-10	2	-8	-23
31675_s_at	1	1	-7	-7	0	-3	-5	0	-12	-11	0	-4	0	-32	0	-4	-5	-37	0	-7	-1	-1	-11	-3	2	0	1	7	-2	-6	-22	4	0	-7	2	2	-1	5	3	0	0	-53	6	7	4	2	1	0	0
31676_at	-1	-3	-13	-12	-3	-10	-12	-3	-3	-13	-5	-23	-6	-24	-7	-14	-8	-27	-9	-15	-8	-6	-7	-6	-4	-5	-5	-4	-2	-6	-13	-2	0	-1	-2	1	-2	-3	-5	0	-3	-36	-3	0	-5	0	-1	-4	-2
31677_at	0	0	8	0	0	5	-6	1	3	7	-2	-12	-1	-13	-11	-2	-1	11	1	-11	-5	0	0	-3	1	-1	3	0	-1	3	-7	0	-3	0	0	0	-3	-2	1	0	0	-4	2	0	-2	0	-1	-1	-2
31678_at	-3	0	-6	-3	0	-2	-5	0	1	0	-3	10	1	3	-6	-1	-1	-5	0	-1	-2	-4	0	0	-1	0	-2	0	-6	-7	-10	-1	0	-1	0	-2	0	1	1	-5	-1	-16	1	0	0	-3	-2	-1	-2
31679_at	2	2	3	0	0	6	-2	0	0	1	0	9	3	12	3	10	4	8	0	4	-3	0	8	2	0	0	2	0	-1	0	-1	0	3	0	0	1	7	0	3	-7	0	-11	-1	0	2	-1	1	-1	0
31680_at	96	85	60	92	80	63	52	86	84	62	73	57	73	52	52	76	45	50	63	67	55	52	84	77	73	59	67	56	81	68	104	76	69	46	76	83	72	72	61	90	102	192	71	65	60	102	84	92	114
31681_at	-10	-8	-26	10	-5	2	-6	3	22	-25	-10	-48	8	38	-28	-21	-10	-9	-2	1	0	-14	5	24	-10	10	-7	4	-1	-9	27	4	11	-22	3	6	-8	8	3	1	0	-3	-6	0	5	10	4	0	-6
31682_s_at	0	-1	-7	-9	0	-9	-7	-3	-2	-4	-5	-5	-2	-20	-7	-11	-8	-29	-4	-12	-8	-5	-6	-4	-1	0	1	10	-3	-4	-13	1	0	-1	2	5	-5	0	1	-11	0	-21	1	1	-1	-3	0	0	-4
31683_at	4	3	11	7	3	12	5	0	19	6	5	20	6	11	13	6	-10	22	3	10	2	5	17	8	2	4	3	0	7	7	6	1	1	11	0	10	2	1	5	10	1	43	0	0	5	2	0	2	1
31684_at	-6	0	-24	-14	5	-6	-18	10	-28	-30	2	-21	-9	-66	-22	-13	-23	-48	-8	-2	-15	-11	-17	-5	0	-5	-6	6	4	-9	-51	17	-4	1	0	-7	-1	10	4	2	7	-40	4	6	9	16	2	0	6
31685_at	71	30	54	37	23	37	76	50	46	80	60	244	47	300	62	149	105	113	49	68	51	86	60	59	63	84	54	33	21	98	50	28	21	28	27	25	67	40	30	76	43	326	48	16	40	37	29	43	31
31686_at	7	0	6	5	3	5	5	3	-5	4	6	6	5	19	7	10	0	24	9	2	6	1	6	0	2	2	7	1	4	14	6	0	14	12	1	-1	7	5	4	4	3	34	4	1	0	1	0	-1	-1
31687_f_at	-7	26	0	16	43	-37	25	44	11	-42	14	-22	14	-85	-13	-20	-9	-54	11	9	87	48	15	26	6	34	25	23	66	17	-18	0	-3	10	7	-1	44	12	26	5	28	-22	40	78	9	22	22	34	17
31688_at	15	4	82	124	34	73	31	22	22	4	35	142	50	223	117	66	43	43	-10	85	27	38	54	13	19	39	19	18	23	29	205	24	39	28	10	47	44	13	14	1	10	77	28	7	25	5	26	1	3
31689_at	-6	1	-2	0	0	4	-2	0	-3	0	0	15	-1	-5	-3	3	-3	-6	2	0	1	0	6	-1	0	-2	0	0	-7	2	-9	0	0	-3	2	-1	-1	0	2	4	-2	-7	1	0	0	3	0	0	-4
31690_at	7	-1	-25	-13	0	-14	-7	1	-16	-22	-4	-29	-1	-41	-10	-11	-13	-54	-5	-17	-10	-2	-11	2	2	5	5	8	-1	-8	-34	7	7	-3	16	2	2	5	3	-6	0	-80	4	21	3	23	14	11	-2
31691_g_at	8	5	4	-1	1	-1	2	4	1	5	1	8	1	0	-4	1	-1	-4	10	6	6	3	3	6	3	8	7	12	1	2	2	5	6	1	12	6	5	7	1	8	0	11	6	12	1	14	11	10	3
31692_at	34	15	-2	9	18	-1	3	26	-7	3	7	-13	14	-10	7	0	4	-9	17	-2	5	31	0	24	50	33	23	75	19	1	5	29	23	42	37	77	62	24	45	36	29	-12	26	50	17	49	33	34	16
31693_f_at	151	93	89	84	235	100	105	153	73	140	71	89	79	58	194	93	96	40	64	110	111	119	116	95	88	134	141	155	89	69	50	73	201	43	91	124	211	72	87	105	91	-133	145	274	58	101	86	314	111
31694_at	10	13	57	47	14	25	18	5	15	38	14	58	14	77	33	66	32	57	26	34	12	21	20	18	11	22	12	9	9	18	41	5	19	15	5	13	22	7	4	13	5	58	7	5	4	8	7	3	12
31695_g_at	5	4	9	0	4	6	6	2	17	12	4	16	8	22	7	8	12	22	9	11	7	6	8	10	5	2	9	6	5	5	16	3	9	4	3	3	0	3	4	8	0	11	4	2	2	8	4	4	2
31696_at	-5	-5	-15	-15	-3	-11	-14	-1	-9	-21	-3	-32	-4	-47	-13	-16	-13	-24	-15	-8	-13	-7	-12	-8	-5	-13	-3	-5	-7	-13	-37	-3	-20	-11	-3	-5	-4	-4	-8	-16	-6	-24	-4	-4	0	-6	-6	-7	-4
31697_s_at	295	358	78	303	425	94	220	238	442	338	461	228	243	57	135	78	239	139	338	351	293	293	88	416	364	350	312	465	441	359	552	372	575	508	358	401	350	546	535	427	505	67	362	306	630	486	362	292	585
31698_at	-38	-19	-54	-42	-18	-42	-47	-22	-63	-47	-13	-135	-32	-113	-57	-51	-56	-126	-47	-50	-31	-34	-49	-45	-21	-30	-27	-15	-22	-17	-118	-11	-47	-40	-14	-30	-17	-16	-19	-10	-10	-188	-18	-9	-17	-18	-15	-13	-19
31699_at	38	23	54	48	25	65	48	17	54	46	28	86	38	116	66	62	67	108	48	54	42	22	50	42	17	19	30	22	17	41	84	11	32	45	17	22	24	16	14	17	21	134	16	15	9	6	12	18	20
31700_at	94	61	199	182	65	130	178	50	157	173	70	230	94	304	178	181	157	496	136	186	137	108	135	120	64	96	83	60	64	168	292	47	99	131	45	86	93	30	55	95	42	419	45	42	70	51	46	58	65
31701_r_at	10	11	-14	7	7	-6	31	17	-6	21	18	40	10	7	-3	-16	28	-22	6	8	10	-8	6	13	18	24	9	18	5	22	28	7	-6	32	12	13	9	10	10	21	0	72	17	10	-1	-4	0	19	8
31702_at	-12	-8	-34	-30	-9	-14	-17	-5	-40	-20	-9	-27	-9	-48	-26	-21	-25	-66	-20	-21	-13	-12	-24	-22	-6	-11	-10	-7	-7	-22	-63	-3	-9	-17	-5	-13	-7	-7	-7	-9	-5	-54	-6	-2	-4	-7	-5	-6	0
31703_at	-3	1	5	5	-2	-2	3	0	-2	-8	4	-15	0	5	-4	-2	-5	11	7	-3	0	-3	-1	1	-3	-1	-2	1	-4	0	7	0	0	3	0	5	0	0	1	-3	0	-5	0	0	1	-1	2	2	2
31704_at	-2	-3	-15	-10	-1	-20	-12	-11	-10	-3	2	17	0	-35	-13	-11	-9	-66	-8	-3	-11	-3	-3	-6	-4	3	-10	3	-1	-12	-6	-4	-13	-2	-4	-7	1	-5	-8	-4	0	1	-6	5	-7	-7	1	4	-7
31705_at	-32	-43	-107	-106	-31	-86	-102	-34	-111	-85	-39	-118	-62	-265	-113	-123	-109	-262	-109	-120	-71	-67	-95	-49	-26	-47	-42	-23	-54	-87	-144	-24	-65	-81	-16	-42	-30	-16	-28	-15	-30	-186	-26	-24	-31	-30	-24	-22	-39
31706_at	-9	-2	-16	-8	-2	-8	0	-6	-7	-4	0	-18	-1	-18	-17	-7	-22	-17	-6	-15	-5	-1	-4	0	-4	-2	-1	0	-4	0	-10	0	-7	-1	1	0	0	1	-3	-4	2	-41	1	-1	0	-1	-1	1	-3
31707_at	-1	1	-2	1	0	0	0	0	0	3	2	8	-3	-1	-8	-1	3	6	-11	-6	1	0	-2	-2	1	0	0	0	0	-2	-2	0	-1	0	2	-4	-1	0	2	0	0	-32	0	0	-3	1	0	-1	1
31708_at	622	574	803	409	643	1108	375	663	231	332	513	521	623	373	820	612	415	97	377	404	761	350	1226	393	417	417	565	648	560	562	175	458	635	393	400	459	434	493	837	570	839	43	666	640	432	381	530	348	623
31709_at	28	14	11	37	3	3	-4	0	36	28	-1	127	32	130	79	44	42	-19	26	15	-26	46	58	15	17	0	22	-11	7	15	6	3	19	60	-6	-5	10	-4	4	8	6	37	14	-7	5	4	9	3	-2
31710_at	6	-5	5	8	-14	10	25	0	17	-3	-4	-9	-8	-10	6	0	14	42	10	14	-9	7	7	5	3	5	5	-14	6	8	23	1	2	3	-12	-10	3	5	0	0	5	72	-6	-5	-6	2	-1	-2	-3
31711_at	-11	-6	-17	-14	-4	-6	-28	-6	-17	-19	-7	1	-17	-1	-29	-35	-8	-67	-25	4	-17	-12	-15	-19	-5	-5	-19	-3	-13	-6	-61	-2	-11	-14	-4	-14	-8	-4	-7	-17	-8	-32	-3	-3	-7	-3	-9	-16	-10
31712_at	0	0	7	3	0	6	2	-1	6	-4	-5	-19	1	-7	-3	4	1	-1	0	35	3	6	1	1	1	1	1	-1	0	3	-9	0	0	0	0	-6	4	0	4	-5	5	-18	1	-1	0	0	1	1	-4
31713_s_at	14	-3	2	16	-3	-4	-3	-7	35	0	-6	-1	-1	3	-1	-56	-8	55	-3	-2	-3	-1	-8	-5	-3	-4	-2	-1	7	-2	-1	-2	1	14	-14	12	-8	-2	-5	-6	-3	-21	-5	0	0	-1	-1	0	-11
31714_at	1	0	1	4	0	0	0	0	2	-3	3	0	1	-1	0	1	0	1	3	1	1	0	-1	-3	-1	-4	0	0	1	0	-3	0	-2	3	0	5	0	-1	1	4	0	1	0	0	-1	-1	0	0	0
31715_at	20	13	79	41	16	27	57	5	59	14	17	152	30	158	88	93	78	73	49	62	49	31	78	25	20	20	27	5	19	45	107	9	15	34	5	21	21	3	-5	0	5	77	14	3	19	8	5	6	-1
31716_at	-7	-8	-66	-47	-10	-40	-26	-7	-30	-28	-10	-74	-22	-151	-62	-97	-57	-135	-46	-40	-14	-23	-48	-25	-6	-8	-25	-1	-17	-32	-102	-1	-21	-28	0	-21	-3	-5	-7	-15	-4	-130	-4	-2	-6	-7	-2	-2	4
31717_at	-5	-5	-8	-8	-7	-6	-5	-4	-12	-17	-12	-15	-7	-8	-12	-9	-9	-10	-15	-11	-2	-2	-3	0	-5	-1	-8	-3	-7	0	-14	-2	-6	0	-2	-6	-11	-5	-7	-6	-2	-226	-3	-2	-1	-4	-7	-2	-5
31718_at	-2	0	5	0	0	1	0	0	6	0	0	-3	4	6	2	2	1	-3	-1	4	0	2	2	0	0	0	0	0	0	0	11	0	0	0	0	5	-5	2	0	0	-1	9	0	0	-2	0	-1	-1	1
31719_at	27	18	4	44	84	24	25	24	6	8	59	-7	57	-37	20	-7	2	-4	12	53	15	37	13	30	25	27	44	168	54	77	-2	89	52	49	51	80	23	95	56	23	45	-6	20	17	111	46	36	86	64
31720_s_at	23	8	3	16	17	1	22	12	0	-5	19	3	39	0	8	6	14	-14	16	0	2	22	-4	23	13	19	25	144	14	6	0	58	32	14	51	69	16	79	18	6	7	21	13	16	72	45	27	75	6
31721_at	0	-1	-11	-8	0	-6	-5	-2	-9	-6	3	-18	1	-1	-11	-1	-5	-18	-4	-12	-7	-1	0	-1	-2	-3	1	-1	-2	-2	-15	0	-7	-6	1	0	-1	-2	-4	-4	0	11	-1	0	0	-1	-1	-1	-3
31722_at	1255	996	526	625	862	773	851	1031	377	611	1126	586	1448	204	819	1106	1400	184	1027	868	1435	1169	1081	1208	972	1449	1329	915	1168	904	75	801	1499	757	1221	1438	1226	1206	1026	1004	1352	56	1281	1519	994	984	1323	848	984
31723_at	-3	-3	-12	-6	-2	-8	-3	-1	-3	-4	-2	-14	-6	-28	-19	-7	-13	-15	-5	-11	-4	-5	-5	-8	-3	-4	-3	-2	-5	-7	-15	0	-5	-7	-1	-4	0	-3	-5	2	-2	-4	-3	0	-2	-3	-2	0	0
31724_at	10	14	-2	18	5	3	29	15	10	33	8	22	17	-6	-2	31	9	31	11	24	16	6	9	15	4	10	9	10	17	20	32	8	14	8	11	13	6	5	17	10	13	63	5	9	10	14	13	3	9
31725_s_at	0	-2	-17	-18	-5	-13	-10	-4	-11	-15	-8	-9	-5	-24	-17	-19	-12	-41	-13	-22	-5	-7	-9	-8	-5	-8	-6	-4	-5	-11	-21	-2	-14	-7	-2	-3	-8	-4	-2	-5	-2	-62	-1	0	-6	-5	-2	-2	-3
31726_at	6	0	-18	-5	0	-20	1	-4	-10	-6	-4	-17	-8	-22	-14	-10	-3	-24	-3	-28	-14	-8	-2	-3	-3	8	-6	-4	-4	-4	-13	-2	-5	0	0	-5	3	-1	0	3	2	-22	1	0	8	1	0	-3	-3
31727_at	43	9	69	68	12	70	79	7	79	69	12	135	39	192	101	62	41	218	56	80	62	39	57	22	3	11	14	10	7	76	123	7	27	48	4	-1	11	6	9	45	14	184	10	8	5	8	6	5	9
31728_at	14	3	0	7	1	11	3	5	12	21	9	3	5	12	3	6	10	-36	11	-55	8	6	5	16	5	8	7	-6	4	8	-67	2	-6	10	1	14	15	4	0	-7	0	-5	3	4	2	9	8	1	-10
31729_at	-1	-1	2	-3	0	0	0	0	-15	-2	0	11	0	-12	0	-2	0	0	0	-3	-1	0	4	-2	0	-3	3	0	-1	0	9	0	0	-2	-1	3	1	-1	0	0	-3	4	2	0	0	0	-1	-1	-4
31730_at	7	1	11	3	2	4	8	0	25	5	1	32	1	23	23	16	16	25	1	0	2	2	14	2	2	0	1	1	2	8	15	0	1	16	1	-7	2	-1	0	2	-1	27	3	2	3	1	4	-5	-5
31731_at	-19	-7	-59	-62	-11	-19	-31	-4	-8	-50	-16	-110	-19	-60	-37	-21	-45	-107	-29	-66	-24	-15	-32	-12	-8	-8	-6	-6	-5	-37	-38	0	-26	-38	0	-14	-17	-6	-9	-14	-15	-113	-3	2	-11	-4	-3	-8	-14
31732_at	2	0	0	5	2	0	7	1	0	5	0	-2	1	8	0	6	0	-9	3	1	0	3	4	-3	5	4	1	-1	3	-3	1	0	-3	2	2	7	70	1	-2	0	-1	8	13	20	0	0	2	101	1
31733_at	8	1	1	2	3	-4	4	0	-1	17	3	2	0	7	-4	5	-1	16	3	9	6	0	-4	-1	0	3	4	2	1	8	23	-1	4	2	1	6	0	0	0	-1	-5	27	0	0	0	0	0	-1	5
31734_at	19	7	29	36	11	39	30	5	30	51	14	48	15	87	42	63	28	87	26	39	22	14	28	29	6	15	13	1	9	30	81	2	21	17	4	20	13	5	12	15	13	68	2	2	14	6	9	2	1
31735_at	-1	0	-8	-7	0	-5	0	1	-2	2	0	-24	1	6	1	0	1	-6	-1	-14	0	0	0	1	0	-1	0	0	0	-1	-6	0	-2	-2	0	5	-6	-1	-1	-2	-2	3	-1	0	-1	-2	2	-4	1
31736_at	2	0	-5	-4	2	-12	-9	2	-20	-5	-1	-5	-1	-2	-2	-13	3	-47	1	23	-14	-1	0	-8	11	2	5	0	5	-14	-45	4	-6	-2	5	2	0	6	0	-7	0	-24	0	-3	-1	6	7	0	5
31737_at	4	7	-1	1	0	0	2	4	-5	-4	8	3	3	0	4	6	6	-3	13	0	1	3	5	4	6	5	6	7	11	5	0	15	6	24	8	24	6	7	11	4	3	1	3	3	6	11	13	2	1
31738_at	7	4	16	20	4	0	22	0	4	30	9	-2	18	25	-1	10	-4	74	-2	-9	14	0	-4	17	4	12	0	5	3	18	29	3	11	7	2	4	12	4	3	12	2	48	3	1	12	5	0	-6	1
31739_at	-6	0	-4	17	-5	-14	-15	-5	-16	-16	-6	-27	0	-4	4	11	-25	-46	-23	-2	-11	-4	-15	-8	0	-9	-13	0	-1	-10	-32	0	2	-8	-3	3	-5	0	-9	-3	3	-74	-18	-5	-5	-1	-12	-7	-2
31740_s_at	-1	-4	14	-4	1	8	18	13	4	21	7	34	4	-16	7	-4	-12	22	-6	-6	12	8	-4	-11	0	5	-2	0	-6	6	48	13	-1	9	-4	-6	-4	0	-1	-4	8	0	5	0	3	-9	-6	15	-2
31741_at	3	4	5	-6	0	-5	-4	5	25	-4	4	23	4	-71	14	-9	-5	-14	1	13	6	3	0	-1	1	-1	0	1	-1	8	20	0	-7	-1	2	1	4	-1	6	-5	0	14	0	1	5	0	0	5	0
31742_at	-6	-6	0	-17	-3	-15	2	-3	-23	-9	-6	-29	-9	-32	-18	-4	-19	-5	-21	-22	-12	0	-12	0	-6	-9	-6	-4	-2	3	-6	-2	-6	0	0	-6	-14	0	3	-5	-3	15	-3	-3	2	-4	-5	0	2
31743_at	0	1	-9	-3	-1	3	3	0	-2	-5	-3	6	-3	-6	1	-3	-1	-14	0	1	1	2	-1	-1	0	0	0	1	1	2	-2	0	-2	-1	0	-2	3	-1	0	0	2	33	1	1	-3	0	-1	3	1
31744_at	1	0	1	0	3	-2	2	0	5	-2	0	7	0	-19	3	3	0	5	-1	0	2	0	4	5	1	1	1	0	-1	-2	-7	0	-4	4	1	-1	0	0	0	2	-1	13	0	0	0	1	1	0	3
31745_at	82	12	11	5	9	22	92	18	121	44	22	11	20	59	25	67	51	93	97	35	10	67	1	83	54	54	75	23	29	41	74	23	37	10	7	15	52	36	19	22	51	315	9	17	51	46	17	-8	7
31746_at	4	-2	12	-7	2	0	5	-1	17	16	-6	-1	-4	5	-6	-11	10	40	-11	10	0	-3	7	5	2	2	2	2	-2	4	-13	0	9	-4	3	4	8	2	-6	0	3	-15	0	0	0	1	1	6	-2
31747_g_at	12	0	-7	-5	1	5	-2	3	-15	11	-1	3	7	-6	8	-2	15	24	15	11	-3	-1	0	-4	0	2	0	4	-3	9	30	2	4	0	0	-6	6	6	2	-2	5	-7	2	2	1	-1	3	0	2
31748_at	-6	-5	-30	-45	-4	-20	-10	-12	-32	-29	-6	-26	-14	-49	-30	-52	-4	-31	-29	-25	-8	-7	-30	-8	-2	-6	-14	-4	-5	-29	-45	-1	-18	-24	-2	-5	-7	-9	-4	-4	-10	-79	-5	-4	-6	-5	-2	-5	-13
31749_f_at	0	0	14	-11	-3	-18	-11	21	7	-17	-25	77	-24	-10	-16	-27	-23	10	-14	-32	-31	-36	-61	-28	-9	-12	-19	15	-6	-10	18	4	-8	-12	11	-14	40	3	11	-12	25	-2	-1	235	-6	10	9	165	91
31750_at	2	0	-1	3	0	-6	1	0	0	9	1	-11	-1	-9	3	2	1	-8	-2	7	-6	17	-3	-13	8	-20	8	0	-1	-1	-25	0	0	3	0	-1	4	-4	-1	-2	-3	25	2	0	-1	-5	-2	-3	0
31751_f_at	4	0	-8	-4	3	-9	-1	0	-11	-1	-3	-24	-4	-17	-2	-2	1	-21	-4	-6	-4	-6	3	0	-2	0	2	5	0	0	-27	0	2	-10	2	3	0	0	-2	0	0	-41	0	0	0	1	-1	0	-4
31752_at	2	1	-25	-21	-3	-15	-17	-5	-9	-15	-17	20	-9	-58	-22	-34	-20	-37	-12	-26	-10	-11	-1	-16	-8	-11	-2	-3	-11	-17	-46	-3	-9	-10	-5	-13	0	-2	-11	-2	-3	-39	-3	-3	-4	-1	-4	-2	-6
31753_at	0	1	0	8	1	0	1	1	6	6	-6	4	-1	3	6	-16	-1	1	-5	-5	-4	0	1	-2	1	0	1	-2	2	-1	8	-3	0	-7	0	-2	1	-4	0	-6	-2	-14	3	0	3	-1	0	-3	5
31754_at	-30	-2	-10	-11	-3	-8	-10	0	-6	-18	-9	-20	-12	-31	-16	-38	-10	-17	-6	-16	-5	-4	-6	-6	-2	-2	-1	0	-7	-7	-23	0	-4	-7	0	-6	0	-7	1	-7	0	-55	-2	-2	-1	-5	0	-3	-5
31755_at	0	5	2	3	0	4	3	1	9	13	2	1	3	4	24	5	9	18	10	2	5	2	0	-1	3	6	2	3	0	6	13	2	3	1	1	5	8	0	2	0	1	19	1	2	1	1	4	5	7
31756_at	8	0	0	-3	-2	16	2	0	-4	-5	4	-8	2	-9	0	5	-6	6	9	12	-2	1	3	-1	3	1	-1	1	-1	1	10	1	2	5	2	8	0	1	-3	-7	2	11	1	0	0	3	1	-4	-1
31757_at	0	0	-5	-13	-2	-12	-4	0	-14	-11	-5	-23	-5	-22	-14	-17	-22	-30	-9	-10	-4	-7	2	-5	-4	-4	-5	-2	-3	2	-45	2	-3	-8	0	0	-3	-4	-2	-1	-2	26	-2	0	-2	-3	-2	-3	-1
31758_at	-1	1	2	16	-1	-1	1	5	22	2	-3	13	5	17	10	-16	20	-7	4	23	-1	10	3	4	1	4	4	2	3	6	21	0	8	11	-3	1	9	-2	0	0	1	51	-2	3	0	0	0	-1	1
31759_at	-7	-19	-112	-65	-19	-64	-66	-12	-86	-72	-18	-231	-29	-305	-78	-109	-146	-232	-116	-91	-77	-43	-116	-58	-23	-25	-40	-11	-22	-52	-130	-9	-38	-48	-19	-102	-43	-7	-13	-36	-9	-465	-12	-8	-13	-15	-6	-23	-15
31760_at	4	-1	-8	-8	-4	-8	-7	0	-2	-19	-2	-17	-8	-12	-13	-4	-6	-5	-6	-6	-8	-6	-9	-3	-1	-2	-2	-1	-5	-5	-9	0	-6	-5	0	-1	-4	3	-1	-8	1	-18	-2	0	-4	-1	-2	-3	0
31761_at	-4	-1	-2	-1	-1	0	-3	0	-1	-2	-4	-11	-1	-14	-5	-10	-7	-3	-4	23	-1	-3	-2	-7	-1	0	0	-1	0	0	-6	0	-1	0	0	0	-1	1	-4	-1	3	1	-1	0	0	0	0	0	1
31762_at	1	-3	-15	-10	-3	-10	-11	-5	-7	-4	-1	-13	6	-40	-18	-7	-14	-27	-8	-10	-11	-8	-6	-5	-3	-7	-4	-3	-6	-12	-15	-1	-7	-6	-3	-8	-7	-1	-7	-3	-3	16	-1	-2	0	-4	-2	-3	-3
31763_at	4	4	12	-3	3	7	3	0	10	6	2	-12	3	34	24	5	1	-17	9	35	4	0	10	8	3	8	0	4	2	3	-3	0	1	-4	3	-2	6	-3	-6	-1	1	-14	1	2	1	3	0	-3	-4
31764_at	0	0	1	-2	0	-7	1	0	8	-1	0	-6	2	1	0	7	4	3	0	0	-2	1	6	4	1	-2	0	0	0	0	-14	0	-2	1	1	-3	1	0	-2	-3	1	11	-2	-1	-1	1	-1	-1	-1
31765_at	3	0	0	-3	0	-4	0	0	-13	-12	0	0	-1	-3	-5	0	2	6	-1	-6	0	0	2	0	0	-1	1	0	-1	-1	-7	0	2	-4	0	1	1	0	0	6	0	-8	0	0	1	0	2	0	0
31766_s_at	5	-3	3	-11	1	1	-3	-2	14	-2	3	1	3	16	-1	13	1	13	-5	-17	-2	3	0	-1	-3	-1	-7	0	-8	2	-6	-2	-3	5	-3	1	5	1	3	-3	1	14	1	1	-1	-1	-4	-1	-3
31767_at	-3	-1	-8	-14	-2	-6	-3	-1	0	-3	-2	1	-6	-6	-4	-5	-5	-8	-13	-10	-4	-3	0	-15	-5	0	0	-4	-3	-5	-8	-3	0	-3	-1	0	5	0	-1	-1	-1	-13	-6	0	-2	0	-1	-4	-6
31768_at	-1	-2	2	3	0	2	-2	0	-13	1	0	-3	3	2	-1	0	1	4	-1	-6	1	1	-1	2	-1	3	-2	1	0	0	3	0	1	1	-2	3	-7	2	0	-8	0	15	-2	0	0	2	0	0	0
31769_at	-6	0	7	11	0	6	0	0	15	4	-1	3	-1	37	21	11	21	9	6	6	1	1	3	0	0	-5	5	-8	2	4	14	0	6	6	-2	3	-1	0	-1	0	-6	27	3	-1	-1	-1	-5	1	-6
31770_at	-6	-6	-48	-47	-5	-35	-49	-2	-70	-33	-10	-73	-5	-120	-56	-70	-48	-114	-41	-53	-13	-10	-48	-12	-6	-10	-26	-1	-21	-14	-18	-2	-9	-11	-2	-8	2	-1	0	-10	-2	-145	-2	-1	-2	-2	-4	-4	-2
31771_at	1	1	2	5	0	8	0	1	7	0	0	1	0	-3	7	2	3	10	9	9	6	0	3	3	0	2	2	1	0	9	15	0	0	3	1	6	2	2	0	-3	1	-5	0	1	0	3	0	1	-1
31772_at	-8	-2	-3	-8	0	1	0	-1	1	-10	-1	-10	2	-1	3	5	4	-12	-6	-7	1	0	0	3	0	-1	-1	-4	1	0	-30	-2	-12	0	-2	-8	0	-1	-5	-7	-2	60	-1	-1	-4	-1	0	0	-5
31773_at	1	33	9	36	1	-6	8	9	-8	11	6	-2	14	20	23	29	5	10	28	-1	9	12	24	7	15	8	1	37	3	6	2	31	15	2	16	-4	13	14	-3	1	9	-16	36	11	4	15	10	4	3
31774_at	-1	0	0	0	-1	-5	-3	-2	3	-16	-1	-1	0	-20	-5	-2	-4	0	-1	-2	0	0	-2	-2	-1	0	0	0	2	-1	-5	0	-6	-4	0	-4	5	0	0	-3	-1	-20	0	-4	0	1	0	-1	3
31775_at	23	17	52	66	18	35	58	16	59	46	16	74	23	100	69	55	37	142	39	49	40	22	47	36	18	22	22	14	22	54	97	10	25	24	12	20	22	14	12	14	16	112	13	5	16	19	12	7	6
31776_at	-2	2	18	3	3	-3	14	3	2	21	7	14	2	15	15	2	23	-4	5	6	4	3	5	1	3	8	6	4	4	17	13	3	14	-3	3	2	6	0	5	0	5	25	4	0	4	0	2	4	2
31777_at	18	6	14	16	12	15	2	6	48	24	9	24	15	48	18	-1	18	39	26	44	30	19	14	19	13	17	14	5	10	12	31	3	20	12	4	10	10	5	6	10	0	42	5	2	8	3	6	7	-3
31778_at	10	-1	-10	-26	-4	-26	1	5	-17	6	-4	-24	-2	11	2	-19	-30	-100	-7	-6	-6	-10	-12	4	-5	23	-10	-1	0	-23	2	-3	-7	-24	3	-13	8	19	4	-4	2	4	2	-2	2	-1	10	-4	-2
31779_s_at	-7	-5	-7	-20	-8	-7	-26	-11	-26	-43	0	2	-1	-35	-1	-18	-7	-77	-6	-6	-24	-12	-5	-12	-5	-16	-5	-9	-7	-28	-87	-9	-5	-27	-7	-18	-22	-7	0	-21	-13	-47	0	-6	-11	-9	-5	-12	-5
31780_f_at	12	9	36	26	7	29	28	4	38	23	5	47	18	88	24	37	29	49	13	39	19	12	22	5	13	13	13	8	8	19	19	3	10	11	1	6	11	8	0	11	8	104	4	0	10	3	7	8	5
31781_at	-11	-3	3	-6	0	-3	0	0	-3	-3	0	-1	-4	-25	6	2	-8	16	-3	0	-1	-3	-11	-5	0	0	-4	0	-11	0	-14	0	-9	-2	-4	4	-1	1	-3	0	1	-1	2	-2	-1	-1	0	-1	-2
31782_at	2	1	13	11	6	12	5	0	13	10	7	21	0	7	20	15	8	30	11	23	16	2	19	0	1	1	10	-1	6	16	31	0	3	5	3	15	6	3	4	-3	5	58	3	-2	2	0	0	0	3
31783_at	-3	-5	-24	-16	-9	-9	-21	-2	-8	-10	-10	8	-13	-23	-21	-16	-10	-65	-11	-17	-9	-13	-13	-13	-4	1	-5	-6	-8	-21	-33	-3	-14	-12	-4	-3	-3	0	-7	-5	-3	-37	-4	-3	-6	-2	1	0	-4
31784_at	-33	-16	-21	-14	-22	-13	-64	-18	-75	-56	-31	-27	-37	-6	-14	-31	-24	-194	-48	-82	-42	-42	-20	-36	-20	-39	-27	-9	-39	-52	-4	-11	-33	-58	-11	-24	-33	-8	-15	-32	-16	-242	-13	-10	-16	-9	-11	-23	-21
31785_f_at	42	12	53	46	15	23	60	0	123	76	12	113	56	81	65	50	45	217	64	49	73	40	26	45	16	33	17	4	20	48	252	8	31	96	11	36	59	5	9	51	-4	350	13	6	24	1	2	4	10
31905_at	-13	0	-30	-48	-12	-22	-20	3	-42	-7	-20	-55	-14	-39	7	-28	-32	-38	-37	-3	-23	4	-25	-24	0	8	0	-9	2	-28	-76	-7	-3	-1	3	-23	-9	-9	-1	-20	-14	-27	-9	1	-13	-6	4	-4	-29
31906_at	81	90	158	114	86	252	84	188	393	143	83	193	90	130	70	148	45	27	70	61	108	78	250	60	118	102	71	101	99	92	161	97	104	50	109	89	44	102	92	87	150	91	113	92	71	81	80	112	87
31907_at	299	390	542	179	316	594	228	527	42	242	444	242	566	105	359	319	300	17	271	205	565	230	381	306	264	349	446	561	380	329	41	286	348	240	377	411	284	336	526	323	545	-51	367	590	277	282	420	233	286
31908_at	4	2	8	8	3	3	1	1	12	2	5	10	6	10	4	19	0	12	1	11	0	3	6	2	-2	4	1	0	0	6	14	1	6	1	3	-4	2	-2	-1	8	3	42	1	1	3	1	2	2	0
31909_at	2	3	-1	6	0	-2	2	0	12	1	-1	-6	2	8	0	4	4	4	0	1	-3	3	7	4	4	0	5	4	5	0	-4	4	1	15	7	4	6	3	6	5	2	-7	1	0	5	4	7	-3	-7
31910_at	5	1	5	0	1	1	3	0	-1	0	0	18	-1	-13	2	-2	-3	18	-3	3	4	0	6	0	0	2	0	0	0	5	11	0	-5	0	-1	-2	-3	-1	0	0	1	29	0	0	-1	0	-3	0	0
31911_at	26	20	64	42	22	37	33	13	47	44	20	97	18	154	69	82	34	104	60	52	21	25	37	36	13	27	14	18	15	58	70	13	34	44	17	27	23	12	13	6	14	144	15	10	17	16	12	12	8
31912_at	-20	-30	-10	-29	-12	-21	-66	-7	-52	-23	-10	-9	-8	-58	-34	-28	-24	5	-22	-34	-26	-9	-24	-33	-7	-19	-18	-13	-10	-31	-45	-3	-16	-12	-5	-9	-20	1	6	2	-15	-40	-2	-5	-13	-1	-1	-7	-2
31913_at	-30	-9	-42	-46	-10	-10	-25	-7	-36	-49	-17	-74	-18	-130	-26	-42	-22	-97	-17	-32	-29	-35	-49	-37	-10	-25	-20	-11	-20	-41	-90	-14	-25	-29	-14	-21	-32	-11	-12	-16	-13	-73	-10	-6	-18	-14	-8	-15	-14
31914_at	0	-1	-2	-3	0	2	2	-1	-2	-3	0	6	-2	-1	3	-2	0	-2	-2	-5	0	-2	-2	-6	-1	0	0	0	-2	-2	-5	-1	0	2	3	-7	-3	0	-2	5	-3	-33	2	2	-3	1	-2	1	0
31915_at	1	-1	-10	9	1	-4	10	-4	-2	6	-6	5	-8	35	-5	-9	-13	15	-1	5	0	-6	-5	0	-6	-8	-5	-1	-1	-2	63	-2	10	0	-6	1	-1	-1	-3	6	-1	29	-2	1	0	0	0	-4	-7
31916_at	-6	0	-8	-5	-1	6	-6	3	7	-1	-2	-28	-5	2	-7	5	10	-1	6	3	-4	-4	0	-5	-3	-1	-4	0	-2	-2	-1	1	-10	-6	0	-4	0	-5	-1	0	-2	38	-2	1	-2	2	2	1	-4
31917_at	8	0	5	6	3	19	10	2	17	-4	6	12	5	49	7	12	5	22	21	20	6	3	10	4	1	-1	6	0	-3	-2	42	1	3	0	2	0	6	4	-2	12	12	17	5	1	4	0	1	2	5
31918_at	12	3	21	18	6	13	17	0	38	-1	7	34	11	56	21	17	28	38	12	23	12	9	21	8	6	4	7	1	6	19	22	1	9	9	1	9	3	3	2	8	1	58	4	0	2	5	2	2	0
31919_at	1	2	13	10	1	8	4	2	12	5	5	25	4	15	15	14	12	1	8	15	4	4	5	6	2	8	1	2	4	11	3	3	0	5	2	3	-2	2	-1	4	0	39	1	0	6	2	2	0	0
31920_at	8	5	4	17	6	18	10	3	10	19	6	24	7	32	0	17	12	-102	18	8	10	7	9	4	3	2	5	2	2	10	28	2	8	7	2	11	3	3	-8	0	4	33	1	3	7	4	5	-6	-10
31921_at	19	13	26	37	9	33	18	6	-18	41	17	33	26	57	25	32	35	-53	30	-3	33	23	22	28	17	10	29	18	22	-1	-31	22	25	37	11	13	24	22	24	24	22	60	22	12	16	17	19	10	14
31922_i_at	0	2	0	4	0	-1	1	2	-13	-2	0	7	-1	0	-3	7	5	1	0	-8	-1	3	3	3	4	2	3	2	5	0	-15	6	-5	4	2	-1	6	0	-1	-4	2	-54	1	2	0	-4	0	-4	-6
31923_f_at	22	12	42	41	20	36	37	16	79	40	19	59	19	96	52	47	65	101	26	43	29	16	37	28	14	27	21	14	16	32	61	13	20	20	7	17	9	12	15	15	16	111	7	9	16	15	13	8	13
31924_at	-5	-2	5	13	3	0	26	-3	-6	-4	-4	-2	0	5	-1	-16	-16	-23	-1	-25	2	-5	-8	-4	-6	0	-4	1	-5	0	6	0	5	-4	-2	-5	-9	-2	2	-5	0	-45	-2	-1	2	-1	0	1	1
31925_s_at	1	2	12	8	7	6	10	0	14	13	2	31	4	24	12	11	-2	41	3	11	3	8	16	6	4	4	3	-2	1	5	24	0	-13	11	0	0	8	1	0	3	-1	44	3	1	2	0	2	0	-6
31926_at	2	0	-5	0	1	-1	-1	0	0	-1	-1	-4	1	-2	5	2	2	-14	1	3	-3	0	0	-2	0	1	1	0	0	-3	4	0	0	2	0	-3	-3	1	3	0	0	-15	-1	0	1	1	0	-1	-2
31927_s_at	-7	0	-34	-20	-7	-7	-13	1	-5	-17	-10	-21	-14	-32	-18	-14	-7	-46	-12	-15	-11	0	-8	-6	0	-3	-4	0	7	-16	-46	4	1	-15	11	-5	2	12	0	-4	2	-45	-1	8	4	2	8	11	-6
31928_at	3	-3	0	-1	-1	-1	-5	-5	13	-8	-3	-17	-2	13	7	14	2	-24	1	0	2	-1	6	-1	-3	-1	-2	-8	-4	-8	-20	-1	-4	-2	-5	-12	-2	-2	2	7	1	77	-1	-2	-4	-2	-2	2	11
31929_at	-1	-1	-15	-4	-2	-17	-3	-1	-17	0	0	-19	1	-48	-7	-5	-2	-25	-1	-30	-2	-3	-13	1	-2	-5	-3	0	1	-7	-33	0	3	-3	-4	-4	4	3	0	1	-4	-6	-1	2	-3	0	2	-5	-6
31930_f_at	11	10	14	41	6	26	36	7	39	48	9	40	8	48	34	43	28	90	0	35	17	20	40	23	23	19	17	12	27	9	79	6	19	22	7	12	18	10	4	3	5	0	6	7	8	9	6	10	14
31931_f_at	-19	1	24	12	-7	11	-29	2	-20	-23	-11	6	-9	81	57	2	50	-62	-28	17	18	-13	13	-20	2	-17	20	2	1	26	-50	0	-4	-26	4	2	27	-11	0	-9	3	59	4	2	-5	5	0	-3	-7
31932_f_at	42	112	67	37	57	61	50	115	4	22	67	11	101	-4	26	48	42	-2	49	30	99	39	27	46	45	62	71	56	63	56	-6	102	49	34	96	50	32	69	56	39	81	2	55	84	42	55	80	35	35
31933_r_at	-43	-34	-145	-152	-39	-101	-122	-30	-137	-134	-45	-243	-50	-337	-145	-160	-109	-403	-92	-151	-88	-61	-112	-78	-36	-68	-50	-29	-33	-110	-268	-23	-81	-88	-16	-62	-56	-34	-34	-58	-35	-360	-24	-17	-22	-20	-17	-31	-39
31934_at	0	0	-2	2	2	1	-4	0	12	6	0	7	3	3	3	1	0	13	1	0	5	-1	-7	3	1	1	0	0	5	0	2	0	4	0	1	1	0	1	0	0	1	-29	0	0	-1	0	0	0	0
31935_s_at	41	29	161	180	32	106	114	20	165	163	62	231	64	322	164	174	132	379	109	153	102	90	135	95	34	82	59	27	43	128	245	27	81	73	22	58	73	27	28	56	20	397	33	13	32	24	22	33	30
31936_s_at	12	26	-4	11	8	0	17	15	-4	1	22	-1	23	-29	0	-8	16	2	18	-1	3	20	2	14	25	20	18	24	19	14	-25	31	23	22	38	34	21	33	30	22	7	-20	13	8	29	35	32	18	12
31937_at	-4	-3	-2	-5	-3	-6	-11	-5	-1	-6	-2	-15	-8	-6	-13	6	-7	-25	-11	1	-6	-5	-5	0	-2	-3	-1	-2	-3	-5	10	-2	-7	-4	-2	-4	-9	1	-4	2	-1	-6	-1	-2	-1	-1	-1	0	0
31938_g_at	1	0	0	1	0	-1	0	-2	-3	7	-2	10	0	-4	-2	11	1	13	-1	-7	-4	0	3	-1	-1	0	-1	-1	1	5	-16	0	0	3	2	8	5	1	0	1	2	44	0	2	0	2	1	1	5
31939_at	-5	-3	-9	-6	-1	-5	-5	-1	-8	-16	-2	-18	-4	-19	-8	-11	-2	-12	-2	-7	-3	-2	0	-4	0	1	-2	0	-2	-6	-12	-1	-2	-2	-2	1	-11	2	1	-4	-1	-41	-1	0	-2	-1	0	-3	-10
31940_s_at	5	19	35	13	1	16	12	5	43	11	7	10	9	11	0	17	2	43	14	4	-2	12	1	7	5	8	0	-8	2	14	20	0	8	7	10	2	0	8	9	0	0	2	12	7	1	-2	2	-1	9
31941_s_at	10	34	9	15	4	11	20	12	23	20	9	28	16	11	11	12	16	33	17	9	6	17	6	4	16	11	5	2	10	16	10	12	3	6	20	17	11	25	4	17	7	24	17	7	3	22	22	6	0
31942_at	36	28	86	88	17	66	35	16	50	53	40	171	40	185	100	99	70	121	57	51	36	44	81	46	32	38	22	16	29	61	142	13	50	46	18	16	25	23	14	20	29	205	22	12	19	8	6	4	18
31943_g_at	-4	0	0	-3	0	0	1	0	0	3	-1	3	-2	-6	1	-1	-1	-7	2	-1	0	2	-1	-2	0	0	0	0	4	0	-5	1	-2	1	5	1	-2	0	2	0	0	6	-1	0	2	3	1	2	0
31944_at	-3	3	-29	-20	-1	-16	-21	1	-1	-35	-5	-16	0	-47	-36	-47	-11	-69	-5	-23	-16	-4	-23	-17	5	-1	-3	5	9	-19	-42	7	6	-4	15	2	5	8	15	1	2	4	2	-1	8	12	11	5	13
31945_s_at	4	0	-5	-6	0	1	4	-5	-19	-5	-1	17	-7	-10	-2	6	-2	-29	-2	4	-1	-6	0	-2	0	3	0	0	2	0	12	0	0	-1	0	-3	-2	-1	0	1	-5	-9	-1	-1	0	1	-2	-2	0
31946_s_at	1	-2	-15	-9	0	2	-8	-5	0	0	-3	-20	-5	-36	-12	1	-2	-4	1	-8	-1	-1	-4	-12	0	6	-3	-2	-4	-12	-14	0	-18	0	-2	-10	0	-4	-1	-1	-2	-13	2	-2	-1	-3	-1	-2	0
31947_r_at	-168	-23	-121	-183	-81	-238	-141	-81	-208	-167	-84	-182	-88	-961	-339	-366	-269	-508	-228	-336	-131	-124	-110	-142	-115	-76	-183	-19	-84	-117	-322	-24	-195	-215	-68	-208	-131	-55	-73	-140	-85	-704	-75	-79	-80	-85	-46	-50	-22
31948_at	28	25	43	21	22	66	6	40	34	35	23	11	26	19	40	30	17	13	12	16	35	9	59	13	12	14	22	26	14	14	4	18	37	10	17	22	16	25	43	28	49	4	17	28	14	18	23	7	11
31949_at	-3	0	-12	-1	-3	-4	-5	0	-9	-11	-4	-11	-2	-14	-7	-5	-3	-19	-7	-7	-7	-3	-12	-5	-1	0	-4	-3	-1	-4	-9	0	-9	0	-3	-4	-7	-2	-3	-4	0	-5	-4	1	-2	0	0	0	-1
31950_at	518	401	251	295	169	152	159	196	108	187	312	196	329	68	163	183	235	158	230	245	279	153	173	256	208	167	307	543	331	377	126	342	487	184	358	355	271	343	445	282	304	36	169	183	288	310	364	143	320
31951_s_at	483	340	81	106	71	100	185	118	69	23	131	83	314	136	75	100	189	96	191	183	158	161	58	174	215	225	244	594	231	132	94	289	374	100	393	339	193	288	234	169	90	187	102	210	248	285	327	236	114
31952_at	681	658	1320	615	659	1161	500	586	1112	883	539	1118	817	479	886	817	586	164	488	550	1024	455	1286	586	416	504	729	537	659	732	602	451	767	508	602	694	658	564	638	760	755	583	815	627	452	455	592	341	508
31953_f_at	8	3	4	12	0	2	1	0	-3	13	3	-7	0	2	27	0	13	10	0	5	0	1	-1	10	0	13	-2	0	1	9	2	0	-2	7	1	2	4	0	0	1	0	-13	2	0	4	0	0	1	2
31954_f_at	5	-3	-12	-15	-2	-7	-3	1	3	10	1	-14	2	0	2	4	-4	-21	-13	-1	7	-1	0	-4	-1	4	-6	-1	2	-9	-9	0	4	-9	2	0	-4	0	2	6	4	-34	-4	1	0	-3	0	0	1
31955_at	210	304	161	96	292	183	124	505	92	110	204	126	217	68	161	138	135	65	172	140	195	191	246	190	299	217	280	252	309	160	59	288	279	172	290	250	237	306	410	247	489	31	425	560	234	285	344	282	379
31956_f_at	1437	1037	528	345	1072	1146	809	912	13	276	981	188	1141	252	715	910	930	231	844	774	1353	949	1031	962	899	855	1168	952	945	1067	-21	778	1273	851	985	1141	1465	1007	1380	998	1289	92	1271	1308	1073	952	1194	825	1237
31957_r_at	1521	1049	753	518	1295	1371	838	1070	386	544	1150	398	1251	284	936	1081	1290	301	1004	1090	1628	1181	1554	1144	1188	1265	1383	1070	1279	1105	144	802	1599	983	1013	1326	1743	1228	1733	1115	1701	-16	1572	1781	1215	1064	1356	1136	1784
31958_i_at	-13	-6	-13	-30	-3	-7	-7	-3	-28	-5	-4	-5	-8	-37	-19	-29	-30	-5	-9	-10	-2	-11	-10	-7	-7	-5	-11	-5	-12	-5	-24	-3	-13	-10	-3	-2	-2	-1	1	-5	-5	-19	-3	-3	-1	-8	-4	-4	-3
31959_at	0	-1	0	-9	-4	-12	-8	-2	3	-11	0	-16	-5	-21	-7	-10	0	-25	-11	3	-1	-3	0	3	-2	2	1	0	-5	-10	-15	-1	-10	1	-3	6	-6	-3	-1	-5	-4	-37	0	-2	0	0	-3	0	-1
31960_f_at	2	1	10	10	0	3	17	2	36	8	4	-6	1	71	22	22	9	34	10	4	6	1	10	14	0	2	4	1	4	10	5	1	4	1	0	0	0	-1	2	6	2	10	6	0	-2	-2	0	-1	0
31961_r_at	34	14	70	72	17	65	52	16	87	86	36	165	23	234	38	87	75	136	52	91	37	23	48	38	28	26	19	10	25	46	128	13	37	25	8	25	25	13	15	29	23	155	13	4	12	12	13	15	13
31962_at	2517	1658	3823	2404	2046	3401	1928	1280	3575	3424	2278	4279	2461	3050	3700	2418	2881	1019	1760	2218	3007	1964	3569	2230	1624	2335	2073	1545	2482	2687	2214	1130	2561	2465	1864	2250	2647	1764	2489	2338	2229	193	2651	2087	1913	1531	1831	1202	2281
31963_at	4	0	-9	-8	-1	-5	-7	0	-4	-7	-1	-9	1	-27	-7	7	-6	-19	2	-1	0	-3	-1	-4	0	1	-3	-1	6	0	-16	0	3	-5	0	0	1	-3	0	-8	5	27	1	0	-1	1	0	0	-8
31964_at	-5	-1	-14	-14	-4	-11	-13	-1	-28	-15	-3	-28	-5	-42	-9	-18	-9	-30	-14	-19	-8	-6	-13	-6	-3	-3	-8	-2	-6	-10	-27	-1	-6	-6	0	8	3	0	-1	-2	-1	-25	-3	0	-1	1	0	-2	-4
31965_at	-8	-7	-51	-29	-15	-47	-7	-2	-17	-19	-17	-67	-13	-64	-45	-19	-72	-67	-2	-58	-20	4	-40	-26	-14	-14	-21	0	-19	-30	-41	-3	-22	-21	-19	-18	-6	-7	-7	-5	-5	-18	-7	-3	-4	-9	-1	-8	-9
31966_at	-8	0	-11	-8	0	-6	-6	0	-6	-8	-2	-4	-7	-5	-8	-2	0	-26	-4	-6	-7	-1	0	3	-1	-2	-2	7	-2	-4	-17	0	-8	-2	-1	-7	-5	-2	-3	-2	1	-21	-2	1	-2	0	0	-1	-2
31967_at	11	5	-6	8	5	-8	3	2	11	18	1	20	8	-9	6	5	0	-14	16	-5	13	2	16	10	4	2	5	4	3	0	17	3	14	9	2	11	2	0	4	0	-4	18	1	0	2	3	1	2	3
31968_at	2	0	11	5	3	5	7	2	13	9	2	2	6	14	10	13	6	22	4	16	5	1	5	-2	0	0	0	2	3	5	11	0	-3	1	2	0	5	3	-1	4	0	22	2	0	1	2	2	5	-1
31969_i_at	-1	1	2	8	0	1	0	0	-30	9	0	-12	1	-18	3	0	-4	1	-1	0	1	-1	-3	1	0	0	1	-1	0	1	7	0	-2	1	0	0	-1	0	0	-5	-2	1	0	0	0	0	-2	-2	-1
31970_r_at	-1	0	-10	0	0	-4	-5	-1	0	-7	0	-17	-3	3	-6	-5	-1	0	-8	-3	-1	-3	-1	-2	0	4	0	0	-1	-3	6	0	-4	2	0	6	-7	-3	0	2	2	26	0	0	-1	-2	0	-2	0
31971_at	-8	-5	1	-15	0	1	-11	-2	-9	5	0	-1	-1	-35	0	-5	-15	37	0	-1	-2	-1	-18	-4	-6	0	-7	-5	-7	-7	-11	-6	-19	1	-3	-3	0	6	0	0	-9	40	-1	-7	-2	-5	-10	-4	-3
31972_at	1	1	0	-5	-2	0	-3	0	1	-6	-4	-6	0	3	-8	-3	-4	7	1	-2	-4	-2	-4	4	-2	0	-4	0	-2	0	-4	-1	0	-8	0	-2	2	1	-1	1	3	-13	-2	0	0	-1	1	1	-1
31973_at	-10	-4	-27	-19	-6	-4	-18	0	-18	-8	-9	-47	-10	-50	-16	-12	-25	-37	-10	-16	-7	-7	-19	-11	-7	-14	-6	0	-11	-12	-26	-1	-8	-6	-5	-4	-7	-4	-5	-9	0	-47	-3	-2	-2	-1	-1	-1	-1
31974_at	34	33	-42	54	0	55	12	24	60	-10	21	95	-3	111	79	72	61	117	42	72	22	33	85	34	31	-12	35	7	15	-10	99	0	41	-22	-4	30	-9	-18	-3	-1	13	-81	18	-3	-1	15	-8	23	-10
31975_at	76	60	139	108	62	132	83	51	90	111	49	120	77	215	141	148	139	194	96	133	124	75	86	83	57	68	73	56	71	123	187	44	102	78	41	41	62	49	62	65	67	221	52	46	59	40	57	33	54
31976_at	2	1	9	0	0	1	4	0	10	8	3	6	1	7	5	7	8	13	7	5	1	0	-3	1	0	1	3	2	0	6	1	0	8	4	0	3	7	-1	2	0	0	31	1	0	0	1	0	-3	-4
31977_at	7	7	-7	14	0	2	8	20	8	0	5	-4	3	-25	-13	16	-15	-4	10	-18	0	12	21	10	8	7	13	17	10	-1	7	9	-18	1	4	4	15	21	2	8	0	-4	18	12	2	6	10	11	11
31978_at	0	-1	19	17	-4	4	1	0	29	11	5	-11	0	14	19	31	-1	-4	3	10	11	-7	4	8	1	0	2	0	8	15	15	0	0	3	-1	5	0	3	0	1	4	73	0	0	3	2	-1	0	3
31979_at	9	10	-39	-38	0	19	-20	10	-25	-37	-9	-73	-1	-41	-49	-29	-38	4	21	-32	4	-4	-37	-8	10	2	0	12	-3	0	-67	13	37	-15	27	4	8	25	5	19	5	-33	21	4	2	14	-2	18	0
31980_at	-7	-11	-43	-54	-9	-69	-26	-10	-126	-32	-13	-155	-14	-258	-134	-49	-45	-97	-77	-45	-28	-11	-27	-25	-15	-14	-16	-4	-9	-37	-206	-9	-31	-18	-10	-18	-8	-10	-10	-15	-13	-138	-3	0	-5	-15	-7	-16	-11
31981_at	-37	-28	-85	-87	-32	-82	-75	-31	-116	-145	-41	-160	-41	-325	-110	-109	-86	-197	-78	-95	-51	-42	-79	-60	-30	-35	-35	-16	-32	-101	-238	-15	-53	-49	-18	-42	-29	-19	-19	-29	-31	-222	-32	-15	-19	-23	-23	-23	-23
31982_at	3	4	3	-5	5	1	3	0	0	-5	4	5	8	-7	1	7	-8	-4	5	6	0	6	5	0	0	1	3	7	1	-2	-7	10	4	12	13	12	0	7	8	15	6	-10	4	3	12	13	4	1	7
31983_at	3	1	-2	-5	0	0	3	-1	-3	3	1	-5	0	-5	6	-3	2	-1	-9	2	0	1	9	3	-1	0	1	-4	-1	-2	-9	0	-10	-6	0	0	1	-2	-1	-8	0	-38	1	-2	-2	1	-2	-4	-3
31984_at	-1	0	-2	-3	-2	3	0	0	6	-7	1	-7	-1	-21	-3	1	-2	-11	-1	3	-3	1	0	0	0	1	-2	0	-5	-2	5	0	-6	-6	-2	3	-1	1	-2	-5	-2	21	0	0	-1	0	0	-1	-2
31985_at	-1	-1	-6	1	0	4	3	2	-2	-4	0	4	6	-19	-3	8	2	1	0	-6	0	2	3	-4	0	0	2	0	0	0	-3	0	4	0	0	-3	2	-2	2	5	1	2	0	0	-1	-2	1	4	0
31986_at	-1	1	-1	-2	3	-3	6	0	0	9	7	32	1	46	24	2	-2	20	-4	-7	1	0	0	4	0	0	-1	1	6	-2	-10	0	-2	4	-3	0	0	0	-3	-4	4	12	0	0	-2	-2	1	-5	3
31987_at	-12	3	16	6	3	6	0	0	-33	9	5	5	4	0	1	1	13	23	-7	5	3	9	5	6	4	0	-4	-1	-3	7	-1	0	3	2	2	-7	2	0	8	-6	-6	-56	0	0	5	-1	-1	-6	-6
31988_at	-11	-2	-26	-19	-6	-22	-2	0	-36	-18	-6	-41	-2	-25	-22	-18	-22	1	-20	-9	-11	-5	-19	-10	-4	0	-1	-4	-6	-10	-35	-3	-6	-10	-5	-5	-10	-3	-4	-7	-1	48	-8	-2	-4	-2	-2	-6	1
31989_s_at	-1	0	-6	0	-2	-5	-2	-1	-2	-4	-1	-1	-3	0	-7	-11	-6	-13	-1	10	-7	0	-5	-9	0	0	0	0	-1	-2	-13	-1	-5	-1	-2	-3	1	-2	-4	0	-5	-7	-1	-3	-1	2	0	-2	0
31990_at	28	7	60	50	38	51	48	19	49	80	54	87	37	28	46	60	18	159	44	13	50	55	34	41	27	40	7	4	11	55	150	-1	18	46	3	9	33	24	18	26	19	195	25	15	19	2	13	2	21
31991_at	41	30	123	119	41	107	60	20	127	110	42	164	49	244	126	129	91	186	78	121	49	53	97	59	29	40	38	24	29	92	184	11	58	35	15	38	25	17	16	32	14	261	20	5	18	10	18	8	12
31992_f_at	-19	-8	-17	-19	-2	-23	-5	10	-31	-9	-8	-28	0	-42	-16	-18	-25	-25	-17	-21	-18	-10	-8	-5	-3	0	-11	14	-2	-1	-13	-6	-2	-10	1	-3	2	3	7	-9	15	-63	3	14	-3	6	5	3	-4
31993_f_at	39	37	83	85	43	114	63	41	20	46	39	112	37	165	87	51	31	162	58	81	58	35	108	45	21	31	40	20	18	47	124	17	28	36	20	22	34	24	24	36	41	179	26	16	25	24	21	21	36
31994_at	-5	-1	-6	-5	-1	-3	-4	0	-11	-6	-4	-12	-2	-27	-15	-6	-10	-16	-3	-7	-1	0	-2	-3	-2	1	0	-1	1	-5	-18	-1	-8	-1	-3	0	-2	-1	-4	-3	0	-22	-2	-1	0	0	-1	-2	-5
31995_g_at	-18	-12	-3	-36	-9	-20	-31	-3	-1	-12	-2	-44	-27	-12	-10	-10	-32	-58	-26	-10	-14	-13	-8	0	-10	-31	-27	-2	-14	-2	-21	-3	-12	-7	-2	-13	-4	-2	-9	-18	-9	5	-8	0	-9	-7	-6	-10	-3
31996_at	15	8	50	35	11	26	43	6	77	29	20	99	13	98	56	66	32	132	26	41	15	21	35	24	11	11	15	0	7	32	88	4	25	23	8	25	8	18	19	13	10	56	11	5	12	14	10	3	1
31997_at	7	3	25	26	3	16	11	5	22	27	7	19	10	29	17	18	10	52	22	6	11	3	20	12	4	5	3	7	3	13	43	1	4	6	2	0	10	7	8	12	2	33	3	2	12	4	5	0	10
31998_at	0	0	-6	1	0	5	0	0	3	0	0	1	0	-14	3	0	0	10	0	3	0	0	2	0	0	3	2	0	5	4	3	0	1	0	-1	0	3	0	0	-3	0	15	-4	0	1	0	1	0	-1
31999_at	4	8	29	31	10	24	25	0	14	23	19	53	11	52	0	33	33	69	19	29	13	11	13	12	6	9	8	2	0	19	46	5	18	25	1	4	8	0	4	3	4	141	5	2	2	0	4	1	4
32000_g_at	35	27	71	76	33	126	80	4	84	134	66	146	66	164	102	98	79	173	89	92	102	77	80	51	37	74	28	22	26	78	107	16	32	45	17	51	25	14	20	33	4	291	28	12	34	17	22	1	14
32001_s_at	20	29	29	19	14	17	24	10	29	31	27	36	25	65	23	18	32	43	27	36	17	13	21	19	22	25	26	19	19	26	44	19	20	13	28	21	14	15	18	12	12	77	14	10	22	12	22	13	15
32002_at	3	6	34	29	9	18	10	0	10	9	-10	7	-8	90	-11	35	25	-77	-9	38	10	4	10	33	11	22	10	2	10	38	-32	8	2	-2	8	15	-9	14	2	15	6	36	12	4	1	0	6	0	3
32003_at	49	21	137	101	35	99	56	12	57	117	23	176	47	227	57	55	82	166	42	118	74	66	81	56	16	33	38	14	29	44	195	15	57	28	16	53	3	12	15	24	12	258	27	9	22	18	17	14	9
32004_s_at	11	12	4	6	3	-3	11	7	-2	36	12	23	13	10	0	-8	7	4	30	2	16	12	8	6	15	20	12	15	12	12	9	13	-3	12	16	14	8	15	1	6	6	20	5	12	13	23	19	25	0
32005_at	-5	-2	-5	-3	-1	5	-2	0	-7	-4	0	-6	0	-11	2	-8	-9	-14	-6	-22	0	0	-5	1	0	0	-3	-1	-1	-2	-16	0	3	-7	-2	-1	1	0	-7	-5	0	-4	-3	0	0	-3	-2	0	3
32006_r_at	-34	-4	-33	-31	-8	-23	-45	-6	40	-43	-6	-103	-18	-125	-10	-68	-50	-137	-43	18	-39	-33	-14	-30	2	-5	2	-3	-4	-35	-62	-3	-21	-38	-10	-8	-35	1	-3	-12	0	-19	-11	0	3	-8	-5	-2	-5
32007_at	164	90	384	357	130	271	385	29	487	380	149	554	158	775	439	390	319	954	238	367	226	210	338	199	116	164	136	84	121	284	606	50	146	260	50	122	162	69	93	161	130	1068	117	76	106	44	58	62	93
32008_at	-1	0	-3	-3	0	-3	-4	0	-6	-5	-2	0	0	3	0	-2	-1	-6	-1	3	-1	-3	-5	-2	0	-1	0	0	1	-2	-9	0	0	0	1	-1	5	-1	-1	3	1	-4	-2	0	0	0	1	-2	-3
32009_at	-5	0	-24	-22	-8	-14	-14	8	4	-13	-9	-27	-10	-33	7	-17	-21	-32	-6	-26	-18	-10	-19	-16	-1	-6	1	7	9	-2	-15	6	0	0	3	0	-3	0	-4	0	3	9	2	2	-7	4	3	-1	-2
32010_at	69	32	166	150	50	123	150	19	151	188	53	168	78	263	151	144	104	508	120	138	116	74	118	86	35	61	53	28	31	151	291	15	62	119	15	39	68	20	22	67	14	388	28	13	42	19	16	6	17
32011_g_at	12	0	57	48	11	51	59	6	43	55	-10	39	20	81	52	49	26	74	12	63	7	2	47	19	3	21	10	-8	5	-5	97	3	22	24	2	19	3	9	3	6	11	152	2	-1	8	1	0	-5	2
32012_at	-2	0	12	0	0	1	-1	-1	-16	0	-1	-5	-1	16	4	0	-3	-5	-6	1	-6	0	-1	-1	0	-2	-1	0	-4	-2	3	0	-1	2	-3	-6	-3	-2	-2	0	0	-9	0	0	-1	-2	-1	-3	-4
32013_at	3	-2	6	-2	-1	-6	-4	-1	11	3	-3	-3	-5	14	-21	-6	-1	-21	-4	-10	-10	-7	-3	-1	1	0	0	-2	1	-7	-5	0	-3	-5	0	-4	0	0	-3	11	-5	-3	0	0	-4	1	1	-5	1
32014_at	-2	0	-6	-10	0	-3	-5	0	3	1	-3	3	-1	-11	-12	-7	-7	-26	-3	-10	-6	-2	-8	0	0	-3	-5	-2	0	-6	-12	-1	1	-6	-2	-2	-11	-2	-3	-3	0	11	-1	0	-2	0	0	-2	-5
32015_at	0	-1	-8	-6	0	-6	0	0	-10	-7	-2	-29	-4	-36	-6	-11	-4	-16	-3	-10	-4	-2	-3	-4	0	-2	0	-1	0	-3	-20	0	-1	-7	-2	-2	-6	-2	-1	-2	-2	-22	3	0	-1	-1	-1	0	1
32016_at	14	9	14	18	11	14	24	11	0	34	13	7	12	41	16	21	14	75	24	2	14	15	8	14	10	11	10	8	7	18	41	5	19	11	6	11	9	8	11	17	5	29	6	4	7	10	13	8	-9
32017_at	1	1	22	13	3	16	2	2	5	18	4	0	6	0	16	14	6	-1	9	11	7	5	1	10	3	5	4	1	6	8	22	1	5	13	1	8	6	-1	1	0	2	37	2	-1	2	-1	2	4	4
32018_at	-2	0	-8	3	-2	-1	-2	-1	-1	-3	-2	-10	-2	3	1	0	4	0	-7	2	-2	0	0	5	-2	0	-1	0	-2	-4	-12	0	-5	-3	0	-6	2	0	-2	1	-2	-16	-4	0	0	-1	-3	0	1
32019_at	5	5	27	3	7	11	18	0	17	22	13	15	13	17	41	1	11	0	15	19	18	5	8	9	7	2	8	7	8	21	45	3	0	-1	4	4	10	3	8	7	7	27	4	1	9	4	5	0	4
32020_at	7	-2	-6	0	-1	-4	-5	-1	-6	-8	-1	-2	-5	-1	-7	-12	-10	-17	-2	-11	-4	-3	-7	-4	-1	-3	0	-1	-1	0	-9	0	0	-3	0	-4	-7	-2	-2	-5	0	-27	-4	0	-2	-1	0	-1	-2
32021_at	0	-1	-19	-20	4	9	8	2	-26	-23	-6	18	-6	9	-3	20	-25	9	-10	3	-9	-9	-11	-9	3	-8	2	7	-2	-15	27	6	6	-6	11	-8	0	10	14	13	1	42	-7	0	11	12	5	-3	-3
32022_at	4	3	0	2	0	2	4	2	18	7	0	9	0	1	4	2	1	7	0	3	2	1	1	-1	3	0	3	3	0	4	3	1	5	3	1	2	0	3	2	3	0	6	0	0	0	0	1	3	-2
32023_at	-7	-1	-10	-13	-5	-13	-6	-1	-17	-11	-1	-18	-6	-11	-4	-12	-5	-41	-3	-13	-9	-5	-11	-3	1	-6	-2	0	0	-7	-27	-2	-6	-7	-3	0	-6	0	-7	-9	-5	-31	-2	-1	-5	-1	0	-3	-9
32024_at	7	0	4	8	4	10	8	0	8	9	6	17	1	35	8	12	2	9	2	1	2	5	9	6	1	3	3	0	0	5	15	0	5	4	0	3	8	2	0	5	0	20	0	0	0	4	0	0	-4
32383_at	9	1	25	24	5	17	24	2	20	33	8	20	10	103	29	21	30	79	11	28	21	11	23	10	6	8	5	3	1	17	58	0	9	9	0	3	13	-1	6	5	-2	62	0	1	-1	0	2	-1	0
32384_g_at	-6	-2	-6	-2	-1	-7	-5	-2	-4	-27	-4	-13	-1	-9	-1	-3	-9	-11	-5	-2	-3	-3	-4	-1	-4	-6	-3	-2	0	-6	-40	-2	0	-1	-2	-4	-8	0	-7	1	0	-40	-4	-3	-2	-2	-6	-3	-3
32385_at	14	9	13	34	7	22	22	2	35	36	9	38	14	70	34	40	21	83	19	31	18	4	17	21	6	6	14	7	5	14	18	6	25	19	7	10	9	8	9	15	3	73	6	2	8	6	1	4	10
32386_at	0	1	7	0	1	5	-1	0	11	15	1	0	1	26	5	7	-6	10	5	29	8	0	-1	3	0	4	1	2	-3	8	8	0	0	0	2	0	-3	3	1	10	1	30	-1	0	1	0	0	0	-3
32387_at	-8	-1	11	5	5	-16	-2	-3	-10	-32	-6	-59	-10	-27	-13	-3	13	-28	4	-2	-9	-7	-13	1	0	-2	0	0	0	-2	-15	1	6	1	0	-11	7	-6	0	-1	-1	-43	0	1	9	1	-3	0	2
32388_at	-3	1	0	2	1	-3	0	0	-6	-12	0	-2	0	13	-3	0	7	1	6	8	3	1	0	3	2	1	4	1	6	4	7	1	-3	0	2	0	2	2	-2	-4	1	13	2	0	-3	1	0	1	3
32389_at	11	10	19	15	4	14	-3	0	0	14	8	9	9	25	12	6	6	18	20	14	13	5	2	15	5	9	7	3	0	14	31	1	0	7	10	4	5	1	5	0	-5	57	3	2	1	7	0	-1	-8
32390_at	-4	0	11	6	1	10	7	0	2	-6	4	23	-1	0	14	5	4	23	1	15	2	0	1	5	0	4	0	0	0	11	12	0	-6	5	-2	9	-1	4	-1	0	5	48	0	0	1	-1	0	0	-2
32391_g_at	0	10	-3	5	4	-3	-4	5	47	-16	6	-3	-2	25	38	-9	9	12	-7	-8	1	0	-3	1	0	9	-2	5	7	-3	-6	0	3	0	2	4	0	2	4	9	1	-14	2	1	-1	4	3	0	1
32392_s_at	-8	-2	-16	-6	-3	0	-9	-1	-6	-6	-8	2	-6	-37	2	-16	-15	-21	-7	-18	-2	-5	-4	-9	-4	-5	-4	-3	-5	-14	-20	-1	-17	-9	-5	-10	0	0	-1	-5	11	-20	-2	0	-3	0	-2	7	1
32393_s_at	14	8	7	7	1	-2	-4	10	-11	7	5	13	6	-9	-3	5	1	-1	15	1	2	5	8	15	20	23	8	3	9	9	-8	8	14	8	16	13	8	17	18	27	7	-36	2	10	15	13	17	16	20
32394_s_at	253	337	504	189	219	612	264	404	3	70	241	51	339	137	232	381	312	20	234	259	378	230	464	191	229	162	245	273	224	265	4	258	304	205	257	288	228	272	225	241	352	4	320	312	183	271	357	178	187
32395_r_at	563	600	885	282	448	1170	369	695	-4	194	535	174	647	282	401	567	351	-23	374	347	781	378	1055	327	487	392	463	555	509	466	21	430	810	402	795	772	614	896	724	643	1232	-37	842	1121	447	601	713	439	807
32396_f_at	15	5	20	9	6	10	21	3	28	15	5	1	9	44	15	6	13	52	11	18	14	8	8	9	4	11	8	7	3	14	47	3	12	12	1	6	13	10	6	17	11	20	6	6	6	8	6	6	8
32397_r_at	3	0	-1	2	5	9	-9	0	3	6	5	9	4	29	5	28	-4	9	7	-4	-3	0	21	1	3	10	2	0	6	-5	15	1	-6	-4	4	2	-6	0	0	7	0	26	0	0	0	3	1	4	-1
32398_s_at	0	0	0	-2	-1	1	4	-1	9	5	0	-3	-1	12	1	4	3	0	3	1	-3	0	0	-2	-2	3	-1	0	0	1	0	0	4	0	1	0	-2	0	0	8	-3	-2	0	0	1	1	-1	-1	-2
32399_at	-5	-1	-4	-1	2	0	-1	-2	-5	1	1	-1	-5	4	-4	4	-3	-7	-5	-2	1	0	0	-1	-2	0	0	0	-2	-3	-1	-1	-5	-5	0	0	-7	-1	1	-7	-4	-17	-1	1	0	-2	0	-2	-3
32400_at	0	-6	47	61	0	11	26	-4	41	48	-7	71	3	70	11	26	12	83	37	51	6	9	-2	9	-2	4	-3	0	-4	27	33	-1	-1	40	-2	-5	0	-1	-4	7	-2	65	-2	0	5	0	-3	-2	-3
32401_at	14	16	55	46	20	37	31	10	43	51	19	80	23	86	60	58	54	78	38	52	32	21	36	34	20	27	24	13	16	26	90	12	34	41	11	21	24	12	22	28	16	121	16	13	16	12	3	21	16
32402_s_at	4	8	-11	-9	1	0	10	4	-1	-3	-2	-8	7	10	1	2	4	4	15	0	-3	6	-8	4	17	6	14	4	6	5	-16	8	-8	10	7	18	5	5	11	7	8	1	0	5	3	8	5	10	8
32403_at	4	4	0	-1	0	3	2	-1	3	0	-6	-10	2	15	9	13	2	11	3	-2	-1	-2	1	3	1	0	0	0	-5	6	5	2	-6	2	1	-5	0	0	0	0	-1	29	-1	0	-1	-2	1	0	0
32404_at	2	1	9	5	1	4	2	3	6	-5	3	24	1	22	10	7	2	18	8	7	5	3	7	2	1	-4	2	0	1	11	32	0	-7	-1	1	3	5	0	3	-1	0	-31	5	0	7	-1	0	-1	-3
32405_at	26	14	78	62	16	43	38	10	41	75	16	105	28	107	60	70	47	139	41	65	41	30	40	29	18	26	23	13	17	43	16	10	23	42	8	16	8	13	19	29	11	6	14	7	16	14	13	6	11
32406_at	9	4	-4	0	1	5	1	3	3	1	-3	12	3	-22	-10	4	4	-18	1	1	1	0	2	-2	3	-1	1	0	1	2	0	4	2	5	5	-1	-5	4	3	3	0	25	0	0	4	1	2	2	-5
32407_f_at	69	20	120	118	29	94	126	7	115	106	37	157	66	265	195	151	102	325	95	146	85	41	97	127	44	45	44	8	48	104	276	17	75	75	14	64	58	8	14	76	15	346	25	12	47	9	7	12	25
32408_s_at	98	89	71	54	78	60	41	131	18	37	53	30	54	59	48	68	54	32	41	30	64	62	64	35	70	51	76	112	63	37	63	88	104	57	118	91	88	74	62	45	75	29	62	131	75	75	113	95	34
32409_at	9	-3	2	63	0	-5	89	-23	102	101	4	49	1	201	88	70	73	201	55	97	54	16	74	-1	7	12	-3	6	9	84	151	-10	39	50	0	0	51	10	31	13	-1	221	3	-3	39	-12	-16	-16	0
32410_at	37	9	87	91	24	85	60	6	87	65	24	140	24	216	109	123	72	119	64	74	39	37	64	4	18	37	16	8	10	66	70	10	22	40	4	23	27	9	5	37	12	177	6	3	15	9	13	12	14
32411_at	-1	-1	-1	-2	0	2	2	0	0	-6	0	5	-1	3	0	2	-3	4	-2	1	-1	-1	3	-3	0	0	-1	0	0	1	4	0	-1	-2	-1	1	-1	0	0	-3	-1	-15	0	0	1	0	1	0	-3
32412_at	891	753	657	317	596	1402	595	919	196	304	608	358	920	200	431	973	926	69	714	415	1308	746	1350	697	834	842	948	737	721	539	22	601	1052	560	867	940	829	787	1010	896	976	-15	884	1131	721	731	997	810	943
32413_at	2	1	16	5	2	15	2	-1	14	3	1	20	-2	34	8	10	3	26	12	18	0	4	8	2	-2	3	2	3	2	11	33	0	8	8	0	5	7	2	0	2	-1	-2	3	0	0	-2	0	0	1
32414_at	-3	0	1	3	0	2	0	0	-5	1	-1	9	1	-8	-3	-1	0	2	-2	1	0	0	3	0	-1	-5	0	-1	0	0	-5	0	3	-1	1	5	0	0	-2	-5	-4	-15	1	-2	0	1	-1	0	-1
32415_at	5	2	2	7	0	2	0	0	-6	16	3	19	6	10	13	0	2	11	4	6	1	2	7	0	3	0	1	0	3	0	22	0	4	6	1	1	5	-4	-2	-6	0	17	0	0	0	0	1	1	0
32416_at	-3	-2	-22	-9	-4	-10	-12	-3	-8	-18	-5	-22	-11	-28	-28	-4	-16	-19	-9	-19	-13	-10	-12	-10	-5	-11	-4	-3	-4	-3	-13	-1	-7	-7	-6	2	-3	1	-1	-3	-3	-33	-5	0	-1	-2	-3	-5	-5
32417_at	8	1	14	12	1	6	8	0	0	15	4	18	1	10	5	16	8	11	-5	-9	-1	2	8	7	1	9	5	1	-2	9	21	2	5	8	3	11	3	1	1	-10	1	12	1	2	0	5	-1	2	3
32418_at	-1	-3	-7	-2	0	-5	-2	2	13	8	1	6	4	8	-2	-10	12	-1	-4	-2	-6	0	4	-2	0	3	3	-1	1	4	-8	-1	0	7	0	2	0	0	0	-7	-3	-17	0	-1	0	-4	2	0	3
32419_at	-1	0	7	14	3	14	2	0	18	7	4	25	-6	5	12	11	7	8	-1	5	3	1	4	1	9	3	0	0	-3	-7	20	5	7	-3	2	-6	0	-2	0	2	1	5	-3	0	-1	3	1	0	0
32420_at	17	15	48	57	16	40	45	4	10	56	20	47	11	114	73	61	33	96	38	42	13	29	46	26	13	20	14	11	7	32	60	5	14	27	6	17	23	7	3	15	6	208	9	2	7	4	7	8	-6
32421_at	2	-1	-1	-6	-2	-2	-1	-1	-11	-16	-3	-9	-2	-28	-4	-4	2	-22	-2	-7	-3	-2	-4	-1	-2	1	-2	0	4	-3	-9	0	0	1	-1	0	-4	-3	-3	-9	0	-28	-1	0	0	1	-1	-2	-3
32422_at	7	5	-1	-15	11	0	-22	-8	-38	-34	15	-84	14	-16	-11	-8	-8	-77	-20	-23	0	16	-28	-29	6	-20	6	5	6	-24	-82	4	-12	29	2	-8	-23	-2	4	-24	-8	29	-1	-9	-9	-7	1	-5	-6
32423_at	-7	-4	16	-3	0	14	-9	0	12	30	-3	38	-10	48	25	2	2	48	14	-3	-4	-1	30	-3	-2	-9	-4	-5	-1	-9	4	-2	11	-10	11	25	5	-1	-8	-4	-1	78	0	-1	-1	-4	-1	0	6
32424_at	-16	-17	-38	-29	-18	-31	-55	-13	-60	-29	-11	-63	-23	-125	-39	-70	-62	-151	-22	-60	-37	-19	-49	-36	-20	-24	-27	-6	-17	-51	-73	-9	-29	-22	-14	-32	-25	-12	-17	-13	-13	-113	-15	-6	-14	-13	-6	-5	-16
32425_at	0	-3	-29	-27	-3	-16	-15	-2	-32	-9	-1	-23	-3	-51	-16	-42	-17	-29	-17	-27	-6	-7	-22	-8	-2	-1	-6	0	-8	-6	-20	0	-13	-10	1	-4	0	-3	-12	1	0	-31	-5	4	0	0	1	8	-8
32426_f_at	9	10	53	30	11	37	40	5	41	54	14	59	11	87	44	26	34	109	33	53	17	14	45	26	10	9	16	3	3	25	19	3	17	14	2	5	14	1	4	15	2	97	3	1	6	4	1	6	4
32427_at	7	0	-5	-1	2	0	-1	0	-12	13	0	1	3	-22	-7	11	-2	12	-8	5	3	4	-6	4	2	4	2	0	3	-3	-5	1	-4	2	3	2	2	1	3	-6	0	28	-1	1	2	0	1	4	3
32428_at	2	2	9	-1	2	11	8	1	12	7	0	7	0	19	-7	11	7	0	0	12	4	5	4	0	0	1	2	0	-3	2	-20	0	-8	3	3	0	0	4	4	3	2	18	0	0	4	3	0	0	-1
32429_f_at	1	1	-2	8	0	6	3	2	5	0	3	-7	3	9	3	9	0	2	4	2	0	1	10	2	2	2	0	2	3	4	2	2	5	4	3	-1	7	-1	1	1	1	34	1	1	2	0	2	1	0
32430_at	-25	-10	-18	-28	6	-18	20	-8	-42	43	14	1	-2	65	6	36	-12	-23	-24	12	14	-4	-51	-22	-5	19	-9	-1	-9	-12	-54	-2	-41	-5	-6	-21	-6	-4	5	-5	-14	-75	2	2	4	-3	0	-2	4
32431_at	7	12	34	32	5	23	24	11	-16	31	3	47	13	59	41	32	23	33	8	31	20	15	36	14	10	14	13	9	12	31	38	7	8	19	3	9	11	11	9	13	0	75	7	1	8	9	7	3	8
32432_f_at	575	561	538	268	329	1045	345	593	64	194	453	184	591	179	390	778	488	4	372	334	699	378	623	377	439	490	588	688	412	388	7	383	631	268	550	463	315	524	476	317	604	-19	504	761	321	433	579	424	320
32433_at	31	45	43	35	16	63	37	55	26	27	29	45	40	62	26	45	33	40	23	35	41	25	32	35	18	27	42	79	26	25	25	39	30	23	40	32	20	41	26	13	40	69	26	32	26	33	43	11	10
32434_at	55	80	52	45	71	64	27	88	64	32	62	41	26	17	31	45	22	6	35	47	25	19	35	16	32	22	25	87	34	53	54	62	34	11	66	24	23	49	48	31	43	22	37	26	35	36	56	38	33
32435_at	696	813	552	506	709	481	519	755	109	321	777	206	836	61	690	779	799	24	537	543	1049	563	595	747	621	717	867	662	858	767	49	604	745	486	764	777	706	625	643	643	1037	-96	846	802	646	630	764	569	736
32436_at	886	767	1451	830	1006	1635	791	787	860	1235	1005	1422	1009	1085	1373	1419	1035	340	686	887	1239	763	1806	778	691	899	925	729	991	912	243	618	932	681	725	906	760	704	1015	824	1201	13	1000	1015	630	556	850	533	928
32437_at	659	750	476	197	528	932	384	872	30	99	477	73	729	23	317	590	480	-41	398	317	979	450	948	705	607	729	796	677	626	475	-38	599	708	268	663	730	541	632	727	460	967	-105	695	998	439	536	774	556	539
32438_at	1354	1067	2236	1444	1042	2227	1184	997	1448	1407	1270	1626	1399	1683	2460	1938	1111	379	1113	1290	1721	985	2276	1091	832	987	1083	997	1279	1539	935	796	1391	1147	1026	1181	1266	999	1345	1335	1451	74	1415	1089	1009	950	997	695	1018
32439_at	5	2	9	9	2	15	11	2	21	26	2	16	4	14	13	21	11	20	11	15	7	6	7	8	3	5	4	1	3	16	7	2	7	6	2	2	4	3	7	6	0	63	4	3	2	2	2	1	0
32440_at	492	543	752	302	434	766	332	542	223	298	556	282	594	296	358	639	448	33	335	293	670	336	901	403	282	461	523	410	435	421	46	368	532	267	470	489	229	449	438	402	701	4	520	597	398	378	474	296	378
32441_at	5	4	0	0	1	-4	-6	0	-1	-10	3	-15	0	-27	1	3	-5	-8	-6	-3	-6	1	-5	3	1	1	2	4	6	-3	-43	2	12	8	3	1	1	2	6	-2	0	-19	0	0	2	1	5	0	0
32442_at	-9	-5	-12	-9	-3	-4	-7	-2	-13	-7	-7	-5	-7	-10	-8	-19	0	-16	-14	-2	-5	-10	-19	-9	-7	-6	0	-4	-6	-13	-11	0	-10	-8	-3	3	-1	1	-2	-8	-8	-19	1	-2	-3	1	-3	0	2
32443_at	38	15	106	80	30	90	86	12	65	83	22	107	43	160	89	83	68	262	55	115	61	32	74	36	18	28	30	12	20	84	181	7	36	53	10	32	31	8	16	28	11	293	13	6	20	5	5	9	13
32444_at	221	252	64	180	150	340	65	227	387	171	70	412	98	221	25	252	234	32	128	130	144	141	103	86	146	129	63	280	89	324	181	191	368	100	192	72	194	224	250	185	307	43	281	287	216	95	271	257	169
32445_at	6	3	12	6	1	9	3	1	13	0	3	11	6	22	12	20	14	20	7	3	3	3	7	5	1	3	5	1	6	5	15	1	1	4	3	1	8	-2	3	-5	3	6	2	1	1	2	3	3	3
32446_at	0	5	8	43	9	25	9	-4	-7	20	10	10	7	37	23	-11	18	66	22	37	6	10	10	13	0	5	0	0	5	8	45	-1	8	2	-1	2	-3	0	-1	11	-2	64	-2	0	3	-3	1	-1	-5
32447_at	-8	6	28	34	8	19	19	17	45	35	12	67	18	53	24	15	29	27	5	21	26	14	5	29	7	18	7	7	-5	6	16	9	7	4	1	12	15	9	16	20	11	35	6	5	-5	2	2	0	-2
32448_at	-25	-16	-64	-41	-15	-36	-40	-13	-66	-49	-18	-76	-15	-121	-73	-66	-40	-119	-40	-53	-29	-18	-49	-33	-16	-17	-23	-10	-15	-42	-90	-9	-32	-34	-11	-19	-20	-8	-14	-14	-15	-69	-19	-7	-13	-7	-10	-12	-11
32449_at	-20	-17	-34	-37	-13	-12	-26	-12	-36	-35	-15	4	-23	-59	-38	-44	-23	-74	-33	-40	-23	-18	-30	-7	-13	-15	-11	-12	-10	-25	-70	-4	-2	-20	-7	-7	-21	-7	-3	-15	-8	-110	-5	-6	-6	-9	-10	-7	-8
32450_at	6	0	18	12	2	0	8	1	0	13	4	8	2	13	1	-2	6	26	8	9	5	5	14	0	3	3	2	1	3	5	25	1	5	9	0	0	-7	-1	3	0	3	-13	2	0	3	0	1	0	-1
32451_at	-7	-7	-29	-20	0	-16	-15	-2	-18	-34	-2	-18	-14	-23	-27	-25	-19	-39	-16	-10	-21	-3	-6	-20	-3	-8	-7	-4	-9	-12	-40	-5	-17	-3	3	-12	-13	-6	-3	-2	-8	-4	0	-2	-5	-9	-6	-10	-5
32452_at	0	5	-15	-23	-3	-8	10	6	-12	-15	-1	-61	-3	-54	-14	6	-8	-50	-4	-10	0	2	1	-15	3	0	4	-1	-1	7	-27	5	8	3	3	0	-2	7	2	15	3	18	0	0	1	3	6	10	-2
32453_at	-28	-17	-60	-62	-18	-44	-54	-13	-62	-51	-26	-90	-25	-127	-67	-56	-68	-139	-50	-48	-40	-28	-43	-45	-17	-28	-27	-16	-24	-55	-106	-12	-36	-26	-13	-31	-29	-12	-15	-20	-15	-115	-11	-11	-23	-13	-10	-13	-17
32454_at	0	0	-6	-3	0	-8	-1	0	-30	-3	-7	4	-2	-12	-7	-14	5	-10	0	-10	-2	0	2	-1	0	0	0	0	2	-6	-11	0	6	-3	0	-2	2	1	0	-6	0	-11	0	0	-2	1	0	-2	-6
32455_s_at	3	3	-7	-12	-3	-7	-14	0	21	-4	-7	-7	-4	9	-23	-13	-5	-19	-12	-16	0	-5	-6	-2	-4	-6	-1	0	0	4	-9	3	0	-2	0	0	-1	-2	0	0	-6	-4	2	0	0	1	3	3	1
32456_s_at	0	0	-3	11	2	4	13	0	11	19	7	-4	9	1	10	0	14	12	13	10	5	3	0	5	3	3	-2	2	2	4	9	0	5	-3	0	4	1	4	1	7	3	-14	4	0	5	0	2	0	0
32457_f_at	11	6	60	29	14	23	36	-5	52	49	29	112	29	71	78	42	28	82	14	39	15	20	19	30	0	24	-3	9	4	30	-28	1	3	23	13	-1	23	4	17	35	-7	140	11	6	2	1	3	-2	-2
32458_f_at	62	13	145	149	32	18	157	-12	33	165	47	530	55	514	162	296	147	212	95	60	77	103	107	71	34	89	30	18	23	29	318	0	5	85	12	36	72	19	42	47	16	490	23	15	33	-5	-3	4	29
32459_at	-35	-24	-45	-46	-21	-37	-40	-22	-58	-87	-29	-134	-38	-167	-72	-77	-64	-97	-53	-66	-52	-37	-66	-47	-29	-35	-39	-26	-30	-47	-128	-17	-48	-40	-23	-48	-29	-16	-25	-40	-23	-213	-17	-17	-28	-30	-9	-33	-21
32460_at	4	1	18	17	3	16	8	6	13	7	6	10	9	28	14	24	8	23	0	7	7	9	6	10	5	10	2	6	0	9	19	3	9	4	1	-5	-2	0	-3	9	3	35	0	3	0	3	4	1	4
32461_f_at	-3	-1	3	0	0	-5	0	0	-4	-5	0	0	2	11	-9	4	2	6	3	-6	-1	0	-4	0	-1	0	0	-1	0	0	-3	0	-2	-3	0	0	0	3	-2	7	0	-11	-2	0	-1	0	1	1	-3
32462_s_at	1	-2	-24	-10	-1	-13	-10	-1	-16	-18	-7	-41	-5	-21	-6	-14	-5	-25	-8	-18	-10	-4	-10	-10	-5	-4	-4	-3	-8	-10	-15	-3	-9	-4	-1	-7	-6	-3	3	-6	0	-35	0	0	-4	0	0	-3	-7
32463_at	-19	-18	-71	-67	-12	-40	-47	-13	-75	-46	-21	-100	-25	-158	-91	-85	-52	-139	-50	-57	-29	-32	-70	-49	-24	-20	-26	-13	-28	-53	-105	-10	-33	-32	-13	-21	-18	-14	-18	-25	-14	-157	-12	-7	-13	-14	-10	-17	-12
32464_at	19	22	50	40	26	60	33	11	54	77	13	96	36	163	57	89	61	240	53	32	50	23	24	42	22	30	24	14	21	62	33	9	40	23	13	30	29	7	5	30	0	190	16	9	23	8	10	11	7
32465_at	0	2	11	5	7	11	9	-1	-8	12	2	17	2	10	12	0	9	34	-3	20	38	3	1	4	0	-3	4	2	0	3	13	0	11	5	2	10	14	7	3	7	3	54	3	2	4	0	5	5	8
32466_at	2174	1521	3746	2361	1959	3308	2244	1214	1847	2888	1757	3233	2000	3259	4112	3098	3062	531	2170	2620	2993	1745	3626	1891	1478	1907	2040	1232	1872	2353	1320	1106	2491	1768	1543	2007	2553	1682	1982	2516	2260	157	2450	1927	1771	1658	1456	1131	2099
32467_at	-3	-5	-9	4	0	-4	-18	-1	-37	-29	-7	-71	-5	-19	-4	-19	-10	-5	-26	-2	-33	-8	-21	-9	-3	1	-2	-5	-7	6	-3	0	-5	-7	1	-5	6	-8	0	-17	-2	-41	-7	-5	-5	4	-7	0	-6
32468_f_at	75	46	53	122	47	117	49	20	181	126	23	236	32	328	156	67	124	134	48	151	40	83	111	29	53	31	58	20	46	43	95	28	78	81	32	56	36	19	15	22	17	152	41	34	20	39	37	40	45
32469_at	83	33	183	170	68	149	181	2	258	195	70	298	80	449	220	193	164	544	132	205	153	106	150	90	48	85	63	34	40	154	288	20	69	102	17	56	127	25	43	58	29	504	23	3	77	23	18	22	35
32470_at	-8	-2	-10	-10	-2	-7	-8	0	-2	-16	-5	3	-4	-22	-11	-12	-17	-23	-8	-25	-8	-3	-15	-7	-5	-3	-5	-5	-4	-4	-48	-1	-9	-6	-1	-1	-8	-1	-5	-2	-5	-45	-3	0	-8	-4	-3	-1	-1
32471_at	-1	0	0	4	-2	-1	0	0	0	-10	0	0	-1	-17	4	-5	-5	0	-2	0	0	0	7	0	-3	-1	0	0	2	0	-10	-1	-2	3	0	-2	6	-2	-1	-1	0	17	0	0	2	-1	0	0	-11
32472_at	-10	-2	-6	5	0	-14	-2	-2	13	-15	0	-15	-3	-19	-6	3	-5	-19	-2	-1	-3	-1	0	1	1	-1	-1	0	-1	-4	0	0	-2	0	0	0	-8	-2	-4	-9	-4	52	1	0	-5	0	-4	-2	-5
32473_at	-3	4	7	3	0	0	-9	3	-7	3	-1	1	7	0	-3	-13	0	9	0	0	-1	-2	3	10	5	0	5	-19	2	-28	-15	0	3	-1	-9	-22	-3	-1	4	-5	-2	-2	0	0	-2	3	-19	1	0
32474_at	24	12	91	56	23	82	42	18	58	60	29	94	32	124	62	63	50	239	38	90	53	43	62	37	14	37	26	15	22	44	98	17	23	26	11	27	30	16	17	33	14	284	15	8	10	12	15	18	7
32475_at	6	2	3	5	1	5	3	0	7	5	2	18	2	8	5	11	6	9	-1	0	3	3	0	0	-1	0	0	1	3	5	10	0	0	6	0	2	12	0	-1	2	0	23	1	0	0	0	0	0	0
32476_at	-5	-2	-10	-3	-2	-4	-3	-1	-5	-5	-4	4	-5	2	-8	-5	-8	-26	-3	-10	-3	-4	-4	-6	-3	-4	-1	-2	0	-4	-18	-1	-8	-1	0	-3	-3	-3	2	-5	0	-28	0	0	-2	-1	-1	0	-6
32477_at	0	1	16	0	0	13	6	0	10	13	3	4	7	-10	4	5	3	13	5	-1	0	5	-2	4	9	-4	4	-3	2	7	12	1	9	2	3	6	-3	0	2	-7	0	11	3	-2	0	3	0	0	-3
32478_f_at	46	48	65	21	62	76	41	100	33	13	34	22	37	66	53	55	33	51	60	49	51	29	36	37	55	32	59	38	37	58	40	68	37	44	64	45	45	71	52	23	70	40	75	51	40	57	50	79	20
32479_at	2	-1	6	1	-2	-8	-2	-1	-9	-1	-3	-3	3	-5	-7	3	6	1	-2	11	-8	-4	-9	-4	-2	-11	-2	-2	0	-1	0	-1	-8	-2	2	0	-2	-6	-2	-3	-5	25	-1	0	-4	0	-2	-1	-4
32480_at	-6	-4	-31	-43	-6	-19	-41	-7	-18	2	-14	-68	-13	-132	-50	-70	-8	-131	-14	-48	-41	-10	-32	-8	-1	-9	-1	-7	-6	-44	-73	-4	0	-37	3	-11	-3	-5	1	-4	-11	-161	-2	-9	-8	0	-2	8	-2
32481_at	-14	-5	-16	-18	-5	-22	7	-3	-19	-10	-4	-7	-6	-27	7	24	0	-61	8	-16	2	-1	0	-6	0	-2	-2	-1	-2	5	-33	-1	-10	6	-3	5	1	-5	-5	-8	-2	-4	-6	0	0	-2	-1	-1	1
32482_at	-3	0	4	-17	2	-22	-29	-4	-27	-30	6	-40	4	0	0	-2	5	-89	-22	-8	-21	0	0	3	0	-8	9	0	8	-24	-51	-3	-5	-12	1	1	-13	-8	0	2	0	-101	2	4	-1	-7	4	-4	2
32483_at	6	10	25	29	0	22	22	6	28	27	2	8	13	-88	28	2	24	51	26	10	17	16	23	18	8	14	6	4	7	28	43	2	4	9	5	4	26	5	6	16	10	89	-22	2	7	0	5	5	1
32484_at	63	40	190	160	47	100	98	22	174	184	71	241	89	353	181	200	155	284	95	159	120	98	151	108	45	59	51	33	40	98	256	20	74	75	24	46	60	24	34	57	31	386	35	16	39	23	27	26	35
32485_at	5	16	10	2	31	23	10	53	24	17	12	-14	10	27	20	13	5	31	18	12	11	10	23	37	5	15	5	25	16	6	-12	14	20	10	27	18	9	15	30	14	39	-51	13	37	8	11	13	60	18
32486_at	15	2	14	13	3	9	10	2	13	-2	6	8	5	30	9	14	3	42	12	17	11	4	6	11	3	8	6	0	3	12	35	2	5	7	4	2	5	5	4	3	0	28	4	1	2	2	-1	4	4
32487_s_at	456	579	283	313	537	440	382	585	235	680	544	588	582	94	391	287	416	128	349	367	732	452	490	620	505	557	632	686	537	575	21	453	545	458	451	534	500	491	843	475	911	-15	576	569	500	426	577	433	622
32488_at	43	20	1	10	112	14	18	31	3	12	49	6	36	-20	18	10	13	15	10	34	18	28	7	28	22	10	62	179	33	53	12	61	41	39	40	64	10	75	42	37	49	-23	19	20	83	28	50	79	84
32489_at	3	1	7	2	0	1	3	0	0	6	3	6	1	0	0	3	6	0	0	-5	2	1	0	3	2	3	0	0	0	9	-2	0	1	2	0	6	3	1	3	-2	0	-6	1	0	0	2	0	2	1
32490_at	13	11	47	40	12	36	40	5	43	36	14	63	20	95	61	31	40	97	26	52	31	11	26	22	14	13	4	5	12	39	70	3	13	17	7	6	12	4	8	13	2	148	6	2	8	0	4	0	9
32491_at	-8	-6	-2	19	-22	-17	9	-19	23	16	-4	26	-1	47	25	13	4	56	19	18	3	-2	9	-14	-6	-5	-8	-1	1	5	55	-3	-15	3	-5	0	-20	0	-8	-6	-9	4	-20	-3	0	-2	-14	-4	-8
32492_g_at	49	36	78	76	36	53	57	2	60	85	32	116	44	146	74	71	53	122	50	31	72	44	63	75	30	57	26	12	21	64	96	6	21	90	11	50	54	10	11	53	3	53	15	5	11	12	14	-2	-8
32493_at	9	3	15	15	1	11	10	1	8	11	1	38	7	68	17	23	21	29	6	9	5	9	11	16	2	15	2	1	5	16	28	0	5	9	4	5	1	0	5	6	2	40	22	2	3	3	3	-1	7
32494_at	-7	-4	-26	-21	-4	-25	-14	-2	-27	-13	0	-49	-9	-72	-22	-17	-34	-42	-5	-12	-11	-4	-8	-9	-4	-5	-8	-2	-11	-7	-39	-3	-7	-12	0	1	-14	-2	1	-12	4	-95	-4	-1	-5	0	-2	-3	-11
32495_at	-12	-2	-16	-15	-4	-11	-10	0	-22	-15	-5	-28	-16	-153	-31	-27	-14	-30	-11	-76	-2	-3	-4	-5	-3	-4	-3	-1	-5	-7	-118	0	-1	-14	-6	-5	0	-2	-9	-3	-6	-30	0	1	0	-1	-2	-2	0
32496_at	-3	-5	-21	-6	-3	0	-11	-2	10	-18	-6	-9	-3	-10	5	-12	-4	-39	0	-9	-11	-2	1	-11	-4	-4	-7	-2	-4	-12	-36	1	-1	-2	1	-4	0	8	-6	-1	-1	-26	-1	0	-4	-2	-2	-2	10
32497_s_at	44	22	108	94	24	86	70	19	143	80	34	170	35	220	114	113	97	222	50	112	54	52	82	53	29	32	45	20	39	72	194	13	36	51	18	38	37	15	13	31	11	267	19	11	23	17	12	17	17
32498_at	5	3	56	49	20	35	-76	-15	60	66	-7	85	-6	114	67	65	34	-9	-9	52	14	21	58	17	-1	-22	2	5	-3	-37	87	-9	14	8	1	5	0	9	-6	10	-2	70	-1	2	-9	4	-3	-1	8
32499_at	68	38	159	141	68	107	50	35	156	92	89	218	94	148	89	88	137	161	51	159	113	61	48	38	34	57	22	32	51	105	138	29	25	74	19	52	98	29	31	80	72	196	55	36	60	7	46	39	18
32500_at	0	1	1	3	0	6	2	1	1	8	0	0	2	-2	5	-6	5	0	3	2	0	1	7	3	1	1	1	0	3	3	7	1	7	5	0	-3	8	-1	0	2	0	2	1	0	1	2	0	3	3
32501_at	0	-1	-3	-4	-2	-6	-2	0	-8	0	0	-9	-3	2	-9	-3	-8	-21	-4	-6	-7	-1	-3	0	-2	0	-1	0	0	-4	-8	0	-5	0	-2	-3	-5	-2	0	-1	0	-27	0	-1	1	0	0	-1	-4
32981_at	-29	-20	-65	-73	-18	-53	-52	-19	-80	-68	-23	-152	-24	-184	-83	-81	-71	-144	-40	-79	-38	-28	-71	-47	-20	-23	-28	-15	-20	-51	-78	-10	-32	-41	-15	-33	-17	-13	-15	-32	-16	-144	-13	-12	-15	-19	-14	-13	-17
32982_at	3	0	2	8	1	-5	0	0	10	5	1	3	0	11	-1	1	1	14	4	0	0	0	5	5	1	-1	0	1	0	2	2	1	1	3	0	1	0	-1	0	0	-2	0	2	0	0	1	0	-2	0
32983_at	7	4	34	29	8	27	9	3	39	36	16	55	3	78	23	41	1	2	26	-2	12	13	20	19	6	14	-1	0	0	8	20	4	-8	7	1	12	14	0	-2	-5	2	51	3	3	5	4	7	-4	2
32984_s_at	-10	-7	-16	-19	-7	-8	-21	-13	-72	-13	-6	-60	-15	-33	-10	-25	-11	-83	-31	-49	-11	-5	-12	0	-9	-15	-3	-8	-7	-18	-44	-5	-18	-21	-6	-3	-12	-4	-10	-15	-10	-81	-3	-8	-6	-11	-6	-4	-3
32985_at	-3	0	1	1	2	1	2	0	1	-1	0	9	1	4	1	1	0	4	1	0	-1	1	2	0	2	-1	1	0	-2	1	6	0	0	2	0	2	4	1	0	0	-2	8	-1	0	0	0	0	0	-1
32986_s_at	-27	-17	-62	-72	-21	-53	-100	-11	-80	-40	-21	-129	-23	-164	-54	-77	-68	-156	-121	-80	-34	-36	-58	-40	-22	-23	-29	-10	-22	-35	-118	-9	-23	-41	-8	-14	-26	-6	-13	-18	-9	-229	-13	-2	-5	-7	-14	-10	-5
32987_at	10	1	4	0	1	2	5	1	-2	1	7	2	0	26	-4	2	9	0	-3	2	11	3	9	1	3	5	-3	1	-3	3	19	1	19	9	-1	0	4	0	2	7	0	-18	3	-1	2	3	-2	1	0
32988_at	7	5	10	14	12	44	32	6	9	10	11	67	19	73	38	31	39	42	50	42	26	36	13	33	8	31	13	9	13	42	26	0	39	49	4	1	30	5	10	12	4	79	4	5	5	5	7	2	-5
32989_at	-4	-3	-14	-12	-2	-8	-11	-4	-23	-10	-14	-24	-4	-32	-15	-14	-17	-22	-10	-14	-5	-6	-13	-12	-7	-8	-5	-3	-5	-4	-19	-4	-17	-6	-4	-8	-5	0	-1	-7	1	-37	-1	-1	-4	-7	-4	-5	-2
32990_at	28	10	63	66	11	36	61	12	55	72	16	90	27	82	41	59	57	80	25	63	26	11	53	32	9	19	14	3	17	53	124	12	17	17	12	25	34	4	22	33	17	121	11	7	21	10	13	5	6
32991_f_at	-28	0	-54	-25	3	-83	-4	1	-67	-23	0	-22	-14	-47	-57	-74	-64	71	-11	-35	-6	-22	-25	-24	3	-31	-18	2	-1	-31	-9	4	-3	-27	2	13	-20	-5	-2	-6	-8	-29	1	3	0	2	3	4	2
32992_at	-10	0	0	-2	-1	2	0	0	-6	-3	0	0	0	2	0	-3	0	9	-2	1	2	0	3	0	0	0	0	2	0	-7	-14	0	-4	0	1	-2	-1	0	0	-3	-1	-10	-1	0	0	0	0	0	-2
32993_s_at	-135	-69	-236	-224	-80	-204	-180	-95	-279	-203	-130	-535	-133	-556	-269	-298	-224	-452	-255	-276	-179	-183	-210	-145	-105	-100	-108	-72	-105	-191	-423	-65	-198	-158	-80	-157	-107	-80	-82	-153	-66	-600	-73	-73	-94	-64	-55	-87	-87
32994_at	-3	0	-2	8	1	6	1	0	9	5	3	20	7	-11	9	5	2	-4	0	8	0	3	5	4	3	3	1	0	-6	1	12	0	2	4	4	2	4	0	-1	2	-2	35	-2	0	1	0	0	1	0
32995_at	-3	-1	-3	-1	-2	-7	-1	-2	-4	-5	-1	-18	1	-12	8	-8	0	-6	-3	-1	-3	-1	0	2	1	2	1	0	0	-3	1	0	-2	-7	0	-3	-6	0	0	3	0	-26	-3	-1	-1	0	0	0	-3
32996_g_at	23	11	39	31	9	33	34	6	7	44	13	52	17	82	41	48	35	120	14	42	11	17	34	23	9	18	15	6	8	27	98	5	22	11	7	21	17	5	2	2	2	84	6	3	11	7	11	9	6
32997_at	1	-1	10	1	0	4	1	0	-4	9	1	5	1	6	-9	0	5	15	4	-1	0	3	4	1	1	-1	4	0	-2	2	11	0	6	-3	2	-6	0	2	-2	9	-2	26	4	2	-2	1	1	0	-5
32998_at	35	23	103	102	22	82	65	14	71	116	27	80	54	146	88	98	59	214	88	105	65	33	49	62	24	25	33	18	34	64	141	12	55	42	18	30	34	16	19	52	14	149	19	6	31	22	13	8	23
32999_at	1	-1	7	1	1	-1	-2	-2	0	-8	1	-9	0	-4	0	-12	1	7	7	2	0	4	1	0	-1	2	0	3	-2	-1	-2	0	0	2	1	4	1	2	0	0	3	0	0	0	1	-1	2	-2	1
33000_at	-4	-2	-9	-7	-3	-8	-8	-1	-9	-18	-3	-17	-6	-21	-1	-12	-10	-26	-9	-10	-14	-5	-11	-4	-2	-3	-3	-2	-3	-6	-18	-2	-6	-8	-3	-4	-6	-2	0	-4	-1	-30	-4	-2	-4	0	-1	-1	-4
33001_s_at	-10	-5	-2	-8	-5	-4	-10	-5	-25	-12	-8	-25	-2	-2	-15	-6	1	-33	-9	-11	-7	-2	-14	-5	-8	-5	-4	-8	-8	-7	-21	-2	-26	-8	-9	-16	-6	-2	-3	-7	-4	-6	-3	-4	-8	-4	-3	-3	-6
33002_at	9	0	0	9	8	-14	14	2	32	14	-12	-2	4	89	-16	14	-17	39	4	10	2	20	14	5	1	1	-1	1	-8	9	-2	5	7	-13	2	3	-2	4	1	2	2	-117	4	0	0	0	0	2	-7
33003_at	-12	-1	-7	-6	-5	-15	-7	-1	-1	-12	-5	-32	-5	-9	-7	-10	-19	-20	-8	-18	-11	-6	-10	-5	1	-7	-2	0	1	-2	-31	0	-8	-1	0	-6	-4	1	1	-1	0	12	-4	0	-1	0	0	-4	0
33004_g_at	-2	3	4	-3	10	0	6	1	-9	-6	1	-3	3	-13	0	-3	-5	-24	-6	0	6	-3	7	-2	1	7	2	-3	4	2	1	2	6	1	8	2	13	2	-5	8	3	-36	6	3	3	7	7	7	2
33005_at	-2	1	-11	-3	-2	-3	-4	-2	-1	-6	-2	-5	-3	1	-5	-4	-6	-22	-2	-11	-2	-4	0	-1	-1	3	-3	0	-2	-1	-14	-1	-1	-6	-2	4	3	-1	0	-1	0	-8	0	-2	-1	-1	-2	-2	-1
33006_at	-8	-1	-9	-13	-4	-13	-12	-7	-31	-15	-5	-20	-9	-31	-3	-24	-10	-22	-12	-20	-10	-6	-12	-1	-5	-4	-2	-5	-3	-15	-12	-2	-7	-7	0	2	1	-2	-6	-7	1	-13	-3	-3	-4	-3	-3	-5	-8
33007_at	10	-2	28	32	-4	5	10	0	36	10	-3	45	-5	60	47	54	5	113	27	40	1	13	9	9	2	4	7	-2	2	5	30	0	0	10	0	6	0	3	-1	4	0	21	2	0	4	0	-2	0	1
33008_at	7	1	48	22	5	14	11	2	50	38	7	12	11	33	21	43	26	52	41	12	15	9	12	10	4	4	5	1	3	3	25	0	3	36	1	15	3	6	5	6	2	44	2	1	4	6	2	-1	9
33009_at	0	0	0	6	0	0	-1	-3	-5	-5	0	11	2	-18	4	4	-4	-7	-5	8	0	2	1	0	-1	0	0	0	0	0	1	0	0	0	0	-1	-2	6	0	0	0	-24	0	-2	2	-2	-1	0	0
33010_at	-9	-1	6	-5	-2	0	4	-3	0	-7	-12	-19	3	15	-4	-3	3	25	0	12	-8	-12	1	5	11	0	-1	1	2	8	28	1	0	-21	4	0	-1	1	12	11	6	14	-2	2	1	1	-1	5	5
33011_at	43	29	97	98	23	67	69	28	60	87	41	183	38	206	135	116	58	190	74	109	63	45	52	51	27	30	33	19	31	81	176	20	62	38	17	48	32	17	17	40	19	187	18	13	20	18	20	25	15
33012_at	-8	-3	-18	-7	-1	-10	-16	-5	-33	-10	-9	-15	-4	-28	-16	-26	-6	-53	-12	-21	-11	-5	-13	-10	-3	-8	-8	-2	-5	-9	-18	-1	-1	-12	0	-1	-4	-6	-5	-6	-2	-63	-1	-2	-2	0	-4	-5	-4
33013_at	7	3	31	26	5	6	8	1	46	17	5	30	5	40	32	22	19	32	9	30	6	8	11	10	3	9	7	4	10	18	17	2	12	11	3	8	4	2	-1	8	5	22	1	1	5	1	0	0	3
33014_at	1	0	0	0	1	-2	5	-2	-1	0	1	-7	0	12	0	3	2	6	6	1	2	0	2	0	-3	2	0	0	2	1	-11	0	-3	3	0	-5	-1	0	2	9	-3	8	-2	-2	0	0	-1	-3	1
33015_at	2	0	-1	-3	0	-1	-1	2	-4	-4	-1	-1	-2	15	0	4	3	4	1	-2	0	-3	2	3	4	-1	2	0	-3	2	1	0	-2	0	0	11	5	0	3	0	0	16	2	2	0	0	1	0	0
33016_at	122	65	285	172	77	116	177	45	150	164	91	386	111	498	256	276	205	339	151	161	147	124	164	137	40	112	78	43	66	181	320	32	83	161	35	102	105	41	57	61	55	578	61	37	54	34	42	38	46
33017_at	6	3	12	15	4	12	11	3	11	13	4	25	6	24	19	18	16	33	9	18	14	5	5	13	5	4	8	2	3	15	28	2	2	10	3	11	11	2	0	3	4	91	6	1	6	4	1	2	1
33018_at	0	0	2	0	0	-2	2	0	9	0	0	3	0	0	2	8	-2	8	0	6	0	-2	8	2	-1	0	-1	0	-2	0	-4	0	-5	0	1	1	-2	0	1	-1	0	1	0	0	-1	0	0	-1	-3
33019_at	0	0	3	3	2	-1	-5	3	11	-1	3	7	3	-4	0	1	-2	-6	2	-2	2	3	0	6	-1	3	1	3	3	0	4	0	-3	-2	1	0	0	0	1	6	1	-2	0	0	0	1	2	5	2
33020_at	-11	1	-22	7	-2	-2	2	-2	-28	8	-7	23	-12	13	-17	14	-15	-55	-14	-17	4	-6	-4	-16	-2	-6	-11	0	-5	-10	-1	2	-11	-3	-5	-7	-6	4	-5	-12	-2	-1	-2	1	-7	-5	2	1	0
33021_at	3	0	2	17	1	8	22	3	12	30	9	28	12	28	17	22	9	26	16	20	13	13	22	13	4	11	4	3	5	12	27	0	1	-1	2	8	3	2	-2	5	0	28	0	0	2	1	1	4	4
33022_at	-11	-5	-27	-24	-9	-28	-25	-5	-25	-21	-11	-52	-9	-61	-23	-33	-28	-48	-28	-39	-20	-12	-19	-8	-6	-11	-10	-10	-7	-23	-75	-5	-13	-23	-1	-5	-13	-4	-8	-12	-7	-113	-7	-5	-7	-8	0	-5	-14
33023_at	0	2	5	-3	2	0	-5	2	9	5	0	1	0	-9	2	6	2	2	1	-1	1	0	1	1	1	1	1	4	0	-2	0	0	-2	4	1	0	0	-1	0	3	2	-2	0	1	-1	1	0	0	-1
33024_at	10	14	21	23	10	27	36	16	33	33	14	50	16	51	29	46	24	62	27	60	14	13	29	24	16	18	10	8	22	24	41	12	9	13	9	14	15	9	9	4	9	120	10	7	13	9	7	7	13
33025_at	-22	-5	-44	-17	-24	-32	-32	-11	-65	-39	-16	-102	-28	-73	-29	-47	-42	-163	-41	-36	-29	-20	-36	-20	-16	-28	-19	-11	-26	-30	-78	-13	-20	-42	-9	-35	-19	-9	-14	-21	-15	-85	-10	-5	-24	-2	-11	-17	-19
33026_at	-4	0	-6	-4	-1	0	-2	-1	-12	9	-4	10	-2	-4	0	-3	-2	-18	0	-3	-5	0	1	-5	1	0	-1	-1	2	-6	10	0	2	1	0	0	-1	-1	0	0	-1	11	0	-1	-1	0	1	0	-2
33027_at	57	34	170	164	38	117	133	25	185	177	64	301	65	465	194	204	131	419	138	126	100	80	124	109	48	69	61	16	52	117	270	17	72	84	15	42	64	28	39	43	44	529	30	14	40	22	18	29	26
33028_at	-3	-3	-11	-6	-6	-13	-18	2	-19	-12	-7	-26	-7	4	-7	-9	-6	-31	-8	-7	14	-6	-12	-5	-1	0	-6	-3	-1	-15	37	-1	0	-2	0	-1	-7	-1	-5	-3	2	-66	0	0	-2	0	3	-3	-6
33029_at	16	6	47	24	2	15	8	2	28	29	6	23	12	32	20	23	10	30	13	25	14	10	23	6	9	9	3	0	14	21	27	4	13	8	4	5	7	5	0	17	4	41	5	1	1	3	3	4	6
33030_at	2	3	9	-10	7	11	9	2	14	11	11	6	8	18	14	17	5	-18	7	1	8	8	7	5	8	5	10	1	-2	5	20	0	-1	14	0	12	3	0	-5	-4	-1	7	6	2	-1	-3	5	6	1
33031_at	0	-2	-8	0	-1	-10	-3	-4	12	-10	-9	2	-2	-33	12	10	-2	-43	-17	6	-13	0	-1	-11	1	-11	-5	-2	-4	-12	31	2	13	-8	-2	-3	-8	-5	-1	2	-2	19	-2	0	-9	-2	0	3	-3
33032_r_at	4	0	5	3	0	-3	0	0	17	2	0	-12	-2	6	-10	-2	1	7	0	9	0	2	-2	0	1	1	0	0	0	1	-8	0	-1	1	0	-1	2	0	-3	-1	1	6	-1	0	-1	0	0	-1	-1
33033_at	1	-2	25	22	7	13	31	-5	1	17	8	90	13	35	33	18	17	135	32	7	16	11	39	14	-2	10	12	-1	9	12	49	0	-8	38	-1	13	17	0	-3	27	6	66	10	-5	13	3	-1	-5	10
33034_at	43	31	87	83	31	71	66	23	75	73	33	117	41	187	99	87	75	202	78	94	65	46	78	67	37	48	43	30	47	60	142	20	52	59	26	43	30	25	24	36	9	216	24	13	32	15	30	32	29
33035_at	-11	-1	-29	-14	-5	-19	-16	-3	-22	-32	-7	-19	-7	-53	-29	-32	-27	-61	-11	-17	-14	-9	-8	-11	-3	-7	-7	-2	-7	-23	-31	0	-14	-12	-1	-7	-6	-3	-4	-10	-5	-51	-6	0	-3	-4	-2	-1	-3
33036_at	1	0	-7	-6	-1	-5	-1	0	-3	-9	-2	-7	0	9	3	-5	-3	-6	-7	0	-5	-1	-4	5	0	0	-2	0	-2	-3	-4	0	-4	-1	0	0	-2	0	-4	0	1	25	3	-1	-1	0	-1	0	0
33037_at	1	7	13	22	2	8	11	2	2	25	5	23	10	31	23	6	12	29	6	3	9	9	4	20	5	6	7	6	1	9	18	2	5	16	3	7	5	3	-1	12	3	45	2	3	6	7	3	2	8
33038_at	15	4	26	18	6	17	24	-5	0	-6	8	-29	1	56	21	31	14	57	24	26	15	-5	18	4	9	-6	6	11	5	-10	-16	3	10	14	1	-8	0	6	-2	-16	1	13	5	-7	4	-2	-2	1	3
33039_at	3	0	-1	1	-1	0	-1	0	-1	-2	0	-3	-1	-13	2	8	0	6	0	-2	-5	-2	-3	-2	0	-2	0	0	-1	2	0	0	3	-1	-1	0	0	0	-2	2	0	-4	1	-1	1	0	0	0	-3
33040_at	0	4	7	9	3	8	6	3	9	1	5	7	5	24	7	10	7	24	10	7	-2	4	9	5	3	8	0	1	1	5	5	3	1	9	-1	-3	0	0	4	-2	5	12	1	1	3	0	5	-2	-1
33041_at	7	0	6	5	3	3	7	0	4	6	14	13	-2	19	12	14	7	41	5	8	6	5	3	5	0	3	1	3	-1	7	4	0	3	2	0	0	7	-3	-1	0	2	10	3	-1	1	-1	2	1	7
33042_r_at	0	1	3	6	0	3	6	1	3	6	2	0	3	13	4	5	6	5	9	11	4	3	8	4	2	2	1	1	3	3	6	2	4	1	2	6	4	3	4	10	3	43	2	1	2	3	0	3	8
33043_at	-24	-13	-56	-56	-14	-38	-44	-12	-42	-50	-29	-92	-28	-85	-68	-58	-36	-107	-38	-54	-39	-32	-51	-24	-15	-28	-16	-11	-15	-37	-91	-7	-29	-18	-4	-14	-17	-9	-14	-25	-9	-100	-6	-6	-14	-8	-7	-8	-9
33044_f_at	0	-1	1	-3	-1	4	-1	-1	16	0	0	1	-5	10	-4	6	-9	5	0	1	-3	-2	0	-5	-3	-5	1	0	-3	0	-13	-1	-2	6	-3	-1	0	-3	0	0	2	-3	-1	-4	-3	-5	-2	-7	-5
33045_r_at	-25	-22	-24	-46	-11	-25	-66	-25	-84	-26	-19	-145	-21	-82	-46	-35	-66	-154	-38	-131	-18	-18	-25	-36	-22	-17	-30	-14	-30	-29	-145	-24	-46	-27	-18	-31	-16	-20	-18	-14	-26	-90	-11	-11	-14	-22	-15	-33	-25
33046_f_at	-12	-4	-41	-36	-2	-16	-14	-10	-27	-14	-6	-41	-15	-54	-18	-28	-19	-18	-19	-13	-19	-12	-23	-19	-7	-10	-11	-5	-4	-28	-20	-2	-7	-18	-1	-10	-6	-3	0	-4	-3	-49	-8	-5	-5	-7	-4	-4	-12
33047_at	4	4	13	10	5	14	6	3	14	11	3	26	2	28	16	10	7	21	12	27	8	5	10	4	4	7	3	3	6	17	34	1	6	2	2	1	4	-1	0	6	4	11	1	1	2	1	3	0	2
33048_at	-23	-40	-49	-150	-41	-81	-109	-31	-162	-46	-18	-416	-51	-615	-162	-66	-161	-309	-104	-144	-52	-27	-128	-93	-50	-28	-56	-29	-51	-93	-213	-28	-91	-78	-38	-74	-88	-31	-9	-58	-47	-394	-12	-11	-15	-40	-31	-60	-25
33049_at	0	0	-3	-1	1	-3	-1	0	3	-12	-1	-10	-1	-4	-3	-7	-3	-4	0	-5	-2	0	3	-1	0	-1	0	0	-4	-3	-30	0	-7	-2	1	-4	0	-3	0	3	0	-56	-2	0	0	-3	0	-3	1
33050_at	-3	-9	-41	-28	-11	-24	0	-7	-26	-25	-14	-42	-13	-47	-36	-28	6	-49	-15	-37	-15	-15	-24	-11	-6	-15	-5	-5	-10	-15	-23	-4	-12	-10	-3	-10	-9	-4	-6	-13	-6	-6	-9	-3	-4	-6	-7	-5	-5
33051_at	2	0	-1	-3	2	8	0	-1	6	0	3	5	0	0	-1	2	2	-4	0	0	4	1	0	3	0	1	0	0	2	0	0	0	4	1	2	4	4	0	0	2	0	12	0	1	1	0	1	0	1
33052_at	-8	-7	-11	-10	-5	-8	-13	-5	-32	-25	-1	-37	-11	-41	-14	-17	-30	-48	-7	-25	-12	-7	-15	-3	-5	-3	-11	-4	-9	-10	-39	-4	-20	-11	-2	-6	-9	-1	-4	-10	-2	-65	-1	1	-3	-2	-3	-8	-11
33053_at	0	-1	-3	-11	-2	-7	-4	0	-10	-4	0	3	1	-4	-5	1	-1	6	-2	0	-1	0	-3	-3	0	3	-4	0	-2	-2	-11	-1	-7	2	0	-1	1	-1	-3	-3	-1	-13	0	0	0	0	1	-3	-2
33054_at	-10	15	6	-5	-6	25	5	7	35	-28	-5	56	-10	-4	-8	-10	28	69	27	46	1	-9	16	17	9	-5	15	-4	15	1	6	5	5	-4	2	-3	-10	-1	-7	-7	4	-29	0	2	15	5	-6	9	-1
33055_at	0	0	6	-5	-1	0	1	0	-14	-3	1	-2	-3	-12	-8	-1	-12	-3	-11	6	-10	0	1	-3	-1	0	-2	0	-3	1	-6	0	3	-4	0	5	-3	-1	-1	-3	0	4	0	1	-2	0	-1	-1	-7
33056_at	0	1	2	-8	3	7	2	1	17	17	5	3	5	22	-1	13	3	6	8	7	3	4	-4	1	4	0	2	4	6	5	19	1	4	8	0	-4	-1	0	-1	6	3	-16	1	1	4	2	-1	-2	1
33057_g_at	2	0	0	5	2	11	12	3	1	7	3	2	3	14	2	10	0	-1	5	1	-1	0	2	4	1	1	0	1	0	-6	20	2	1	5	4	5	6	3	0	0	1	63	0	1	2	1	0	0	4
33058_at	-3	0	-6	-1	-2	1	7	-3	6	6	13	13	4	33	-3	34	-4	21	0	3	0	0	0	-8	3	0	-1	0	-13	7	-17	-1	-1	-7	-5	-4	13	-9	-3	-11	-4	47	2	-2	2	-9	-7	-10	-16
33059_at	7	1	4	2	0	0	0	0	7	-4	2	8	2	9	2	1	-1	5	4	4	5	2	0	4	0	7	3	0	-1	3	29	1	-2	6	1	4	4	3	0	-4	1	21	0	0	3	2	0	0	0
33060_g_at	-5	4	-3	1	4	4	-10	29	-19	-4	0	-22	6	-45	2	-15	-4	-54	5	-11	-3	-1	-10	2	2	-3	9	5	22	-9	-12	16	1	4	6	1	4	5	4	5	37	-19	4	3	0	21	9	9	-3
33061_at	-5	0	-6	-3	-3	-14	-4	-2	7	-25	-2	-15	-1	-5	-5	0	-5	-25	-4	-8	-8	-2	-3	-2	-2	-2	0	0	-2	-9	-15	2	-4	-2	0	-4	-9	-1	0	-4	0	29	-1	0	0	0	0	-1	0
33062_at	-3	1	4	1	1	1	2	2	-4	17	3	7	6	-1	-7	1	-1	4	4	3	7	3	-7	2	1	1	3	1	-1	1	6	1	7	0	1	0	5	0	0	3	3	16	-1	0	3	1	0	1	-1
33063_at	7	2	8	14	1	9	6	3	1	6	5	27	2	41	17	9	8	25	7	-6	5	3	12	6	3	1	7	0	2	3	6	1	3	8	0	2	1	0	4	16	2	44	0	0	4	0	1	2	5
33064_at	-5	0	-36	-36	1	-6	6	0	-14	-40	1	-87	4	-109	1	-13	-21	-144	10	3	-10	-18	-4	-5	1	-24	4	3	-1	-14	13	2	-14	9	-1	-14	-12	2	-3	-25	3	16	6	3	0	5	0	-8	-14
33065_at	-4	-8	8	-14	1	-10	-2	-1	5	11	-5	11	-3	-41	-23	-21	-1	2	20	-1	1	-2	-11	11	-1	2	-3	0	-5	-6	7	-3	-11	-12	2	-19	-7	0	-3	1	-3	58	2	0	1	-1	0	-5	-3
33066_at	1	6	11	11	4	9	10	5	17	3	3	29	2	37	16	18	3	19	33	17	7	9	13	7	2	8	2	5	3	3	22	2	19	9	5	9	0	3	1	2	5	8	5	2	1	6	4	11	6
33067_at	2	0	1	5	2	-3	0	0	9	6	0	4	-1	15	-10	-9	-7	-6	-2	11	4	0	1	0	2	0	-3	1	-5	3	-21	0	11	-1	0	0	10	0	-2	0	2	-13	-1	0	5	3	4	-4	2
33068_f_at	46	25	40	49	19	30	14	22	38	43	19	53	26	67	49	36	44	92	32	47	25	25	37	36	21	41	24	22	29	31	65	14	30	24	17	11	18	18	6	16	15	78	15	8	9	33	22	4	-2
33069_f_at	52	29	129	129	39	91	107	17	104	117	47	196	59	261	139	139	102	293	92	101	83	64	98	61	35	51	42	28	25	80	178	12	26	68	11	36	49	17	20	34	17	214	32	10	32	18	16	18	16
33070_at	-18	-12	-75	-71	-20	-46	-56	-14	-71	-65	-26	-101	-23	-146	-81	-89	-73	-115	-43	-71	-41	-32	-65	-42	-23	-27	-31	-13	-17	-27	-81	-6	-25	-36	-9	-18	-25	-4	-1	-10	-16	-102	-21	-5	-7	-15	-15	-19	-15
33071_at	31	17	71	68	23	51	58	15	78	34	26	134	27	153	76	66	58	165	37	71	39	32	49	33	22	18	29	14	31	54	94	9	37	37	8	17	33	11	10	14	9	109	10	5	12	4	9	5	20
33072_at	1	0	18	14	4	22	10	1	12	9	7	31	0	12	25	20	6	32	5	21	4	3	13	2	4	5	5	2	3	0	19	0	4	5	1	-1	7	1	1	10	1	47	0	0	1	1	0	1	-4
33073_at	-4	0	5	0	0	3	1	1	9	-9	0	13	-6	-22	-4	14	2	0	0	0	-2	1	-5	0	1	0	1	0	0	3	-5	0	0	-3	0	-1	6	1	0	-4	2	22	0	0	0	0	0	0	-8
33074_g_at	0	0	1	2	-1	1	3	0	6	-2	1	12	0	-8	3	0	-1	12	0	-12	-3	-4	1	0	0	-1	0	0	-1	1	-6	1	-1	5	0	3	-5	-1	1	6	0	-24	1	1	0	1	2	-1	-6
33075_at	0	0	2	6	1	5	3	0	0	-3	2	5	-1	4	4	3	7	5	0	0	3	0	5	1	0	0	-1	0	0	0	6	0	1	0	0	1	-2	0	-2	1	0	3	0	-1	1	0	1	0	-1
33076_at	26	0	3	14	1	3	1	-3	5	2	0	18	0	0	10	10	11	26	2	9	0	3	2	17	0	0	4	0	4	9	38	0	17	7	2	8	11	-4	-1	0	3	2	4	1	5	0	4	5	0
33077_at	9	5	23	9	4	12	5	4	28	24	7	31	16	43	21	15	23	38	14	26	11	6	2	9	4	1	6	3	5	23	49	1	13	10	3	5	11	2	4	10	6	94	6	2	10	5	5	6	7
33078_at	-63	-29	-127	-62	-41	-63	-60	-19	-34	-64	-32	-130	-55	-151	-89	-82	-64	-98	-78	-80	-50	-35	-76	-71	-30	-55	-33	-23	-33	-52	-76	-22	-79	-7	-33	-40	-47	-12	-16	-36	-27	-130	-21	-13	-19	-22	-16	-42	-11
33079_at	0	0	2	0	0	-1	1	-1	0	0	0	0	-1	-2	2	-1	-3	0	0	-5	-6	-2	0	-3	0	-1	-2	-2	0	1	19	0	1	-6	1	0	-1	0	-2	4	-1	3	-3	0	0	1	0	-1	0
33080_s_at	108	75	257	227	84	194	185	69	238	213	100	472	103	521	285	292	236	536	193	269	142	93	193	145	86	89	70	66	83	125	286	23	90	136	37	68	101	47	37	88	62	599	45	36	57	52	47	55	52
33081_at	-4	0	-10	-8	-5	-2	-9	-3	-12	-6	-4	-20	3	-11	1	-7	-17	10	-18	-6	-14	1	-8	-14	-5	7	-13	-1	-11	8	37	0	-15	0	-2	-8	6	-1	-2	1	1	-38	-3	1	-1	-2	0	-9	4
33082_at	41	33	82	70	22	53	63	24	59	80	23	300	27	311	74	88	66	181	49	64	49	47	130	72	45	63	23	27	19	50	104	18	37	40	19	40	67	21	27	21	33	154	35	17	22	23	18	12	28
33083_at	1	-1	8	-1	-1	-2	-6	-1	-9	4	-2	-25	0	1	10	-5	-5	-3	-2	-10	0	2	2	2	-1	0	-2	-1	0	1	-4	0	1	5	-1	1	-2	0	0	2	0	-3	0	0	0	1	1	-3	-2
33084_at	1	-2	11	11	1	2	0	2	33	2	2	-7	0	35	17	3	6	20	11	9	2	8	12	11	-5	7	3	3	8	4	14	3	9	4	0	17	3	7	6	-7	7	16	2	1	-3	5	0	-1	7
33085_at	6	6	24	23	4	15	19	0	-6	29	12	24	15	45	21	30	18	-25	8	32	16	11	9	2	5	14	4	3	6	15	25	2	7	8	8	8	9	4	5	23	0	50	4	-1	7	1	-6	0	5
33086_at	-9	-3	1	-37	-11	-37	-29	2	-8	-41	-9	22	-7	-3	-2	-1	6	-116	-29	-44	-16	-9	-35	-1	-3	-8	-9	4	1	-21	11	0	-7	-25	-6	-14	-13	8	0	-9	-5	-22	-7	-1	-1	1	-2	-4	-1
33087_s_at	-19	-13	-28	-16	-12	-26	-31	-9	-24	-40	-12	-102	-17	-118	-75	-57	-50	-83	-27	-27	-17	-20	-32	-32	-12	-20	-14	-6	-16	-23	-100	-7	-21	-1	-10	-23	-14	-10	-3	-20	-7	-79	-16	-8	-9	-15	-16	-11	-8
33088_at	-5	-4	-15	-2	-5	-7	-4	-4	-11	-16	0	-15	-7	-9	-5	-6	-14	-6	-6	-13	-12	-3	-7	-3	-2	-3	-6	-2	-6	-5	-23	-2	-7	-4	-2	-3	0	-3	-5	-10	-4	1	-5	-1	-4	-3	-4	-3	-9
33089_s_at	16	5	28	40	10	23	29	8	18	31	15	49	16	93	58	37	40	85	32	60	24	19	19	14	7	17	11	9	12	32	67	5	17	13	4	9	11	9	9	14	14	125	7	7	11	8	7	10	-1
33090_at	79	21	136	33	31	-1	96	23	93	42	34	-24	23	26	33	30	24	178	133	38	19	32	28	80	11	49	62	21	56	46	87	33	41	52	37	29	18	33	5	55	16	19	41	23	31	43	29	22	25
33091_at	15	9	24	38	10	28	26	8	47	31	8	87	13	65	46	35	33	131	24	40	18	16	29	25	11	14	20	7	12	36	84	4	13	25	8	16	20	8	7	19	3	73	5	3	13	10	14	2	0
33092_at	3	2	21	15	3	13	8	4	29	22	4	51	7	59	22	28	19	50	15	24	18	5	24	4	6	11	8	3	7	13	37	1	11	12	2	12	11	4	7	17	5	36	2	3	3	7	2	2	10
33093_at	-18	-14	-45	-37	-13	-41	-40	-9	-64	-48	-22	-72	-17	-118	-56	-57	-42	-118	-41	-68	-34	-24	-38	-34	-12	-18	-19	-7	-17	-33	-102	-9	-33	-17	-6	-14	-25	-9	-10	-14	-10	-103	-8	-1	-10	-7	-9	-6	-5
33094_s_at	23	16	55	53	20	50	22	12	68	58	28	64	26	114	52	59	50	59	43	65	33	21	38	30	18	31	19	14	16	51	80	12	27	32	14	35	22	16	4	15	13	213	12	10	16	13	12	18	14
33095_i_at	-13	-8	-26	-21	-4	-16	-22	-8	-21	-21	-12	-27	-11	-61	-23	-18	-20	-41	-21	-18	-18	-8	-9	-21	-6	-7	-11	-5	-8	-24	-12	-6	-19	-10	-8	-10	-13	-6	-8	-7	-6	-36	-3	-4	-5	-8	-4	-9	-7
33096_r_at	-34	-31	-26	-46	-18	-37	-86	-27	-54	-7	-24	-63	-23	17	-65	-49	-62	-132	-14	-24	20	-26	-56	-35	-31	-28	-47	-9	-27	-70	19	-20	-50	-37	-19	-40	-25	-23	-22	-64	-22	-90	6	-4	-22	-14	-9	-19	-4
33097_at	-7	-7	-15	-12	-8	-12	-13	-6	-32	-22	-7	-32	-9	-58	-26	-34	-19	-48	-17	-24	-12	-9	-14	-15	-8	-13	-10	-6	-8	-23	-18	-4	-11	-8	-2	-8	-11	-6	-11	-8	-5	-37	-1	-4	-7	-7	-4	-6	-8
33098_at	2	5	4	23	2	9	2	1	16	11	0	16	3	37	9	12	4	34	11	25	16	6	7	7	5	7	8	3	5	8	26	0	8	8	6	8	2	5	1	1	0	55	4	2	8	1	1	0	1
33099_at	5	-3	8	2	0	9	-4	-1	-2	12	1	12	4	-10	0	1	8	7	-10	0	1	0	-1	5	1	0	3	0	-2	4	-12	0	0	8	2	4	4	-4	3	-4	-1	24	-2	-1	4	-6	-1	-1	0
33100_at	0	-1	-14	-13	-2	-11	-8	-5	-21	-10	-6	-29	-6	3	-13	-10	-2	-19	-15	1	-13	-5	-3	-4	-1	0	0	-1	-2	-4	-5	-2	-7	-7	0	0	-3	-1	-3	0	-2	-55	2	0	-2	-1	0	-2	-3
33578_at	-10	-10	-47	-43	-13	-13	-43	-4	-46	-41	-8	-62	-9	-69	-47	-33	-41	-71	-17	-36	-33	-15	-31	-26	-6	-22	-18	0	-13	-31	-46	-3	-16	1	-3	-16	-9	-9	-4	-21	-7	-24	-3	4	-14	-2	0	-8	-7
33579_i_at	6	1	53	6	5	31	30	5	32	39	3	24	7	-15	56	56	14	1	31	50	19	18	36	2	-1	4	16	5	1	32	40	-3	-2	22	-5	12	2	1	5	-9	-5	79	4	-2	-4	-5	-2	-12	6
33580_r_at	1	31	87	80	25	81	-36	-47	-8	-13	43	-50	81	-15	50	124	-13	-127	41	2	100	9	57	73	2	23	-17	14	23	15	-54	9	-7	16	2	-6	24	61	13	82	2	62	10	67	11	0	32	2	37
33581_at	37	4	-3	25	1	0	44	-1	15	45	9	102	8	78	14	32	11	58	43	28	7	5	4	23	7	11	0	1	13	44	85	0	17	12	3	10	12	5	3	17	4	124	12	0	4	0	0	-5	4
33582_s_at	0	0	-4	-1	0	0	1	0	-2	-2	0	-16	-1	-11	-7	-5	-4	-4	-1	-9	-2	-1	-2	-3	0	1	0	0	0	0	0	0	1	-2	0	1	0	0	1	-1	0	-10	-2	0	-2	0	0	0	-5
33583_r_at	1	1	46	24	7	35	6	-1	36	22	8	105	11	66	19	25	34	30	20	23	4	7	12	18	11	9	14	9	-1	-13	-23	2	25	19	-1	7	20	8	7	20	2	32	5	3	9	-1	4	1	-3
33584_at	12	0	0	0	0	2	2	0	6	9	0	23	2	-9	-6	0	-3	-7	-6	13	1	-1	5	0	3	-2	2	1	1	0	-4	0	7	-1	0	0	0	-1	0	2	-2	29	3	0	1	0	1	-1	0
33585_at	-3	-1	-5	4	0	-1	0	0	4	-5	0	-6	-4	-5	5	1	-2	-3	0	2	-3	-1	-2	-4	0	0	-1	0	-1	0	-3	0	-1	-2	0	0	-3	1	-1	2	0	-9	0	0	-1	-1	0	0	0
33586_at	8	10	27	24	7	9	14	7	-3	32	6	32	18	63	-1	27	21	79	8	1	19	11	12	21	8	14	2	10	10	16	-31	5	0	13	4	1	6	4	8	17	5	15	3	2	3	3	7	7	2
33587_f_at	15	10	-11	0	9	3	1	0	-22	-5	-3	-75	12	-12	-5	0	8	-90	4	-9	0	-15	-7	5	13	12	13	9	1	-11	-75	4	-46	2	10	10	3	5	-10	0	2	-13	-2	8	9	8	2	14	-5
33588_at	-3	1	13	4	2	8	7	2	12	-7	4	15	5	17	12	6	2	20	6	-4	5	2	5	0	3	2	2	0	1	4	16	0	0	2	0	3	5	0	0	5	0	20	0	0	1	2	2	0	0
33589_at	30	13	30	16	-4	-14	27	20	0	50	29	22	1	6	0	17	14	46	-4	-11	7	0	10	32	-11	37	5	1	6	35	72	-2	-6	41	3	7	34	-2	14	20	18	-47	0	3	19	2	-5	-2	-5
33590_at	0	1	0	5	1	5	0	-2	8	6	1	5	0	17	8	3	0	5	7	5	-4	1	1	1	0	-1	5	-1	-1	4	25	0	-1	3	0	2	-4	0	-2	1	-3	-18	1	0	0	4	0	0	-1
33591_at	-2	-7	-33	-55	-14	-20	-32	-6	-36	-29	-9	-39	-10	-67	-35	-52	-36	-56	-32	-30	-14	-17	-25	-28	1	-1	-2	-1	-6	-17	-58	0	-8	-14	4	-19	0	2	5	-2	-10	-61	-1	-4	-2	-2	-1	-9	-8
33592_at	0	-1	-29	-6	-2	-13	-1	0	-27	-26	0	-34	-7	-60	-6	-8	-6	-64	-4	-13	0	-2	-12	8	-4	2	-5	-3	2	0	-53	0	-8	-13	-2	-9	-5	-1	-2	0	-4	-28	-2	1	-1	0	1	-1	-4
33593_at	2	-1	-1	-2	-1	-1	0	-1	-3	-2	-2	-3	0	10	-7	-1	-7	-13	-8	-1	-5	-1	-4	-3	-2	-2	0	-2	-4	-2	29	0	-3	-7	8	-7	0	-2	-4	-3	-2	-14	0	-2	-1	2	-1	-2	2
33594_at	22	19	57	55	10	54	29	10	48	62	12	62	23	112	62	64	36	148	41	32	40	12	53	37	12	11	15	9	10	53	54	5	20	24	6	24	24	4	18	37	12	81	9	4	20	14	8	14	18
33595_r_at	-4	2	4	4	2	13	-1	3	21	7	4	-2	0	4	-5	-6	4	-8	0	-4	6	2	2	6	2	-2	1	0	1	0	7	2	9	0	0	-4	-4	-1	2	0	2	16	1	-1	0	0	-1	-5	-6
33596_at	-6	0	-13	-3	-4	-6	-3	0	-12	-12	-5	-53	-12	-18	-15	-14	-7	-12	28	-10	-5	-1	-6	-4	1	-13	-4	0	0	-6	35	0	-4	-5	0	-5	0	2	2	0	-1	-22	2	4	1	3	1	-1	-1
33597_at	5	2	7	7	3	8	5	2	17	9	2	11	3	45	14	16	8	21	7	11	8	4	1	8	4	3	6	4	8	10	15	1	4	5	2	-1	2	4	2	0	6	18	1	1	4	1	3	4	4
33598_r_at	-5	0	7	3	1	3	6	0	14	4	2	-6	5	10	2	7	3	6	1	-2	-1	2	0	2	0	0	3	2	1	1	4	1	1	2	-1	4	2	-2	2	-1	2	18	-1	0	2	1	0	2	-2
33599_at	0	0	-4	3	-2	-4	0	0	-11	-3	0	-2	0	-7	-15	0	-12	-6	-10	2	-1	-3	0	3	0	2	0	2	1	-1	3	1	4	-11	1	-1	-2	1	0	6	1	3	-3	0	-2	2	0	1	0
33600_at	-10	-12	-40	-31	-12	-15	-8	-10	-35	-22	-25	-54	-17	-97	-14	-25	-14	-63	-11	-21	-1	-7	-9	-9	-2	-3	-7	-9	-16	-23	-48	-7	-26	-9	-8	-7	-9	-9	-17	-25	-9	-59	-12	-4	-13	-11	-8	-16	-19
33601_at	6	6	22	27	10	22	21	4	24	30	8	40	14	87	49	23	35	76	18	12	16	10	30	16	8	14	8	8	9	19	62	3	8	23	4	8	-7	7	10	12	7	75	6	3	9	3	6	5	8
33602_at	25	25	98	48	32	38	48	14	93	49	29	157	10	211	114	105	79	123	84	55	38	54	84	37	32	45	39	14	19	43	92	9	50	62	11	50	23	8	13	5	2	281	9	7	19	12	13	17	24
33603_at	-18	-5	-24	-47	-8	-8	-43	-9	-40	-40	-19	-96	-13	-93	-48	-64	-32	-111	-23	-24	-13	-26	-37	7	-9	-18	-16	-6	1	-38	-58	-4	-15	-17	-4	-21	-13	-9	-8	-6	-6	-43	1	-2	-4	-8	-6	-14	-21
33604_at	-7	-4	-18	-9	-4	-2	-1	0	-4	-6	-2	-5	-9	0	-2	-21	-14	-30	-4	-16	-3	-4	-9	-6	-1	0	0	-3	-3	-13	-10	0	-4	0	-1	-8	-12	-1	-7	-3	0	-57	-4	0	-6	2	0	-1	-5
33605_at	-5	-3	-21	-22	-5	-15	-14	-5	-14	-12	-10	-35	-10	-49	-14	-22	-11	-61	-13	-22	-2	-9	-10	-15	-7	-11	-8	-6	-1	-8	-53	-3	0	-10	-3	5	-6	-2	0	-4	0	-26	1	0	-8	-1	-2	-5	1
33606_g_at	-7	-1	-13	-10	-9	0	-17	1	11	-9	-12	-19	-1	-31	-29	-27	-22	-43	-15	-21	-17	-12	-26	4	-12	-9	-6	0	4	-4	0	2	3	-10	0	-11	-9	1	-2	-3	-6	-64	1	2	4	0	-2	3	-2
33607_at	2	2	17	17	5	10	9	2	16	15	5	25	3	37	21	8	9	31	1	14	12	8	8	8	5	8	5	3	4	15	27	1	2	14	3	8	3	2	5	-4	1	17	6	4	5	0	1	4	7
33608_at	8	0	-31	-14	1	-15	-3	-1	15	-9	-2	-43	-9	-29	-20	-14	-40	10	-19	-20	-7	-16	-10	-18	-2	4	-5	0	-2	-4	-11	-2	-19	-5	0	3	2	1	-1	-6	2	-73	1	0	3	1	2	-7	-4
33609_at	-1	-3	-16	-21	-4	-11	-4	-3	-44	-21	-1	-54	1	-44	-22	-7	11	-23	-8	-28	-8	0	-1	-5	4	-2	5	-2	2	-5	-23	2	-5	-6	2	2	5	2	-4	-13	-6	-40	2	0	0	7	0	-3	-9
33610_at	62	3	22	-4	13	18	2	43	-13	1	8	-2	11	-10	-2	7	2	6	5	0	10	3	8	11	2	13	13	37	6	12	21	19	25	6	11	18	19	7	2	0	22	-10	8	29	7	4	9	5	8
33611_g_at	133	12	45	17	47	48	15	111	33	27	25	28	34	38	10	22	44	-9	15	16	23	18	33	42	9	22	38	79	19	15	24	48	49	3	25	31	37	30	5	13	63	39	31	66	12	16	18	20	24
33612_at	3	0	0	-1	1	1	1	1	6	-9	0	-1	-1	7	8	2	4	6	1	1	3	2	0	0	0	1	3	0	0	6	6	0	3	1	-3	7	3	-1	3	3	1	2	0	0	0	-2	2	0	0
33613_at	8	8	13	16	5	7	2	9	3	-5	5	7	9	4	3	-5	0	46	5	3	0	4	12	15	5	2	8	7	15	4	9	5	8	5	4	6	8	4	-3	-2	0	-20	6	4	6	2	8	3	-4
33614_at	594	697	242	262	613	624	290	745	387	274	642	362	961	95	294	646	638	241	479	440	1183	530	555	682	566	747	872	702	676	506	46	522	1029	383	686	798	568	510	822	558	940	175	679	782	611	406	654	484	713
33615_at	4	1	6	3	-1	5	5	0	4	10	0	-26	0	17	1	1	-2	16	3	2	0	0	0	0	-1	0	3	0	0	2	9	0	-2	2	1	1	0	0	-1	2	-2	-12	-3	0	-2	0	0	-4	-3
33616_at	0	-2	-4	-2	1	-3	0	0	2	-2	-2	0	1	-11	-2	-1	-8	-9	1	-2	1	0	-2	-5	0	1	0	2	0	5	-8	0	0	0	0	5	1	1	0	0	0	-6	-2	-1	1	0	0	-4	0
33617_s_at	-23	-15	-48	-49	-16	-39	-20	-8	-49	-50	-18	-59	-19	-117	-54	-66	-39	-104	-47	-98	-30	-18	-18	-26	-17	-18	-18	-8	-10	-34	-72	-8	-47	-27	-10	-17	-15	-8	-7	-28	-6	-98	-9	-8	-12	-12	-9	-14	-5
33618_at	20	4	40	37	5	30	32	4	66	33	16	43	17	61	40	36	27	62	26	31	21	8	33	18	6	18	9	5	10	22	60	4	18	14	5	12	8	3	11	21	3	90	11	2	0	3	4	4	0
33619_at	577	522	729	317	509	987	402	538	128	215	588	235	634	157	569	711	570	75	425	419	750	423	733	443	440	511	558	479	507	501	228	393	587	457	431	531	599	494	715	473	843	38	533	661	444	361	519	368	358
33620_at	14	0	22	17	3	3	12	-1	15	25	11	14	8	38	11	13	12	41	11	19	3	10	3	17	2	6	-5	0	-7	32	45	-2	2	9	-6	0	13	1	3	-6	0	-4	3	0	3	0	0	1	-18
33621_at	2	2	11	11	2	5	13	0	4	1	0	15	8	14	5	12	2	12	14	18	9	7	4	7	1	1	7	5	3	7	24	5	-8	-1	3	5	6	4	5	-2	-3	9	1	0	4	3	1	2	2
33622_at	19	6	22	34	3	25	25	1	22	38	11	59	26	123	46	56	40	23	38	37	27	7	24	18	6	23	19	-2	20	35	66	1	2	23	3	10	32	10	32	0	11	118	10	6	18	0	6	3	9
33623_g_at	-8	-9	-33	-29	-1	-14	-11	0	2	-27	-13	-57	1	-67	-32	-6	-13	-2	-5	-19	-10	-11	-21	0	-3	-9	-4	-1	-7	-7	-51	0	-7	-15	-4	-6	-7	-1	-4	-6	-4	-59	0	-4	-7	-4	0	-5	0
33624_at	-3	-3	-11	-20	-2	-16	-12	-2	-17	-10	-5	-54	-8	-38	-11	-19	-12	-30	-11	-24	-19	0	-18	-16	-3	-11	-4	-5	-2	-18	-29	0	-22	-6	-3	-5	-1	-3	-8	-2	-3	-64	-5	-5	0	-6	-2	-8	-13
33625_g_at	-3	0	9	23	4	12	-5	-2	3	17	4	30	6	-5	11	9	2	3	6	0	13	-5	0	8	6	6	-7	2	0	14	32	1	0	3	1	-1	6	3	0	14	7	-5	2	0	2	1	-1	0	5
33626_at	1	1	3	4	1	-2	3	1	16	1	0	23	2	6	5	-2	1	-7	1	4	-2	2	6	5	0	3	1	2	1	11	25	0	6	3	2	4	1	1	2	10	1	19	1	0	2	0	1	0	4
33627_at	-9	-4	-14	-8	-7	-30	29	-5	55	-20	-10	-46	-8	-9	33	-45	26	-4	-1	36	-16	14	28	-3	-2	-2	-8	-2	-9	36	90	0	-5	18	-2	-3	11	-8	-3	-2	-2	133	-9	3	4	0	0	0	11
33628_g_at	-7	-9	-1	-10	-9	-14	-11	-4	-17	-11	-1	-26	-4	-62	-21	-36	-22	-22	-13	-37	-8	-12	-20	-2	-12	-9	-18	-1	-12	-10	-24	-3	-12	-16	2	-6	-12	-5	-2	2	-1	-65	-6	-4	-3	-3	-2	-2	-11
33629_at	-17	-23	-46	-34	-14	-44	-46	-11	-51	-31	-16	-7	-18	-93	-44	-60	-34	-22	-34	-52	-21	-1	-31	-37	-30	4	-19	-4	7	-41	-74	-14	-31	-26	-4	-15	-26	3	0	-1	-3	-150	-10	-4	-10	-6	-7	-9	-14
33630_s_at	1	6	2	0	0	-7	2	4	36	28	0	-1	0	4	-7	12	2	-20	5	12	1	3	2	12	10	4	1	10	7	5	-9	12	7	-6	10	3	3	5	4	5	8	36	2	6	3	12	5	16	10
33631_at	16	33	20	30	25	15	20	25	98	30	17	48	16	12	15	21	26	23	20	7	19	21	15	20	20	22	24	22	21	25	36	26	18	11	19	16	12	16	14	14	34	22	30	27	15	21	28	37	19
33632_g_at	22	45	16	27	31	12	22	28	16	0	15	11	23	20	22	24	20	17	19	14	10	13	13	26	24	26	29	33	29	20	15	29	18	7	29	22	11	20	20	25	47	28	30	31	23	28	29	40	15
33633_at	60	42	51	105	25	29	42	23	66	81	32	167	31	130	52	49	51	77	48	71	44	23	88	53	49	24	61	22	30	23	121	26	43	44	33	39	28	26	35	36	27	164	20	26	24	26	31	18	23
33634_at	8	7	14	29	5	18	13	3	7	26	9	38	7	53	24	21	12	51	16	19	17	8	11	9	9	13	12	5	8	11	28	4	10	12	8	11	10	5	5	7	3	45	7	7	7	6	4	3	5
33635_at	1	1	7	3	0	2	1	3	4	2	0	2	0	17	10	11	0	24	0	1	0	1	1	0	0	-2	0	0	2	0	5	0	3	5	0	-3	-2	3	3	6	12	34	-3	2	0	0	0	1	10
33636_at	-6	8	33	25	7	8	10	8	26	34	6	17	13	-1	34	49	31	82	4	28	10	-3	25	12	6	1	9	3	6	8	-34	5	11	15	4	10	10	1	8	7	5	58	5	6	8	2	4	4	4
33637_g_at	6	6	26	54	20	20	19	8	83	25	9	52	17	76	48	51	30	49	11	57	19	13	35	18	15	9	23	12	23	30	34	7	21	31	7	16	4	13	14	27	1	102	6	7	13	10	6	6	1
33638_at	5	7	7	8	13	35	4	0	5	4	3	64	25	-13	55	0	34	115	23	-5	8	2	-3	9	6	-3	7	9	8	-2	26	4	20	17	3	8	0	1	-2	14	3	-21	11	0	13	-1	0	-14	-11
33639_g_at	14	2	17	16	2	-1	16	-21	-2	-4	2	-1	-9	30	14	29	20	38	17	14	3	0	0	12	11	2	0	0	3	-4	26	1	15	10	2	10	0	-5	-4	2	-15	23	-5	-9	1	-1	-8	-2	-6
33640_at	78	39	140	131	26	54	129	17	74	152	63	236	72	315	168	99	132	316	65	162	52	82	107	98	30	67	62	35	50	121	220	26	85	90	21	54	63	31	16	36	34	200	17	9	71	28	31	47	29
33641_g_at	0	-5	-18	-24	-1	-8	-11	0	-11	-18	0	-40	-10	-27	-21	-28	-13	-46	-8	-20	-10	-10	-11	-8	-4	-8	-2	1	-2	-15	-41	2	1	-5	0	-4	-8	5	0	0	-1	-50	5	0	10	-1	-1	-2	-3
33642_s_at	-11	-5	-34	-32	-13	7	-24	-8	20	-28	-12	-26	-8	-33	-28	-35	-30	-161	8	-10	-22	-13	13	-18	0	-14	0	-2	6	-24	-34	2	4	-24	-7	-8	-14	0	4	-30	-24	-159	1	-9	-12	10	-1	8	-14
33643_at	6	7	24	24	6	13	13	6	30	38	11	21	16	67	48	37	21	59	17	32	17	16	24	21	4	12	14	5	16	20	49	4	3	17	5	20	3	1	3	14	0	93	9	5	7	4	8	2	11
33644_at	2	-3	-6	-2	0	1	-1	-7	1	-6	1	12	0	1	8	5	-3	0	-2	-4	-7	0	-5	0	0	0	-3	0	-5	-2	0	0	-5	-8	-4	-9	2	0	7	9	-3	7	0	-2	-3	-12	-9	-1	-3
33645_at	8	-2	20	10	3	11	8	-1	20	20	-2	16	5	51	23	3	10	32	3	8	-4	1	11	14	0	1	1	1	-2	10	-6	-1	2	-1	-2	1	-2	-7	2	7	2	-34	0	-1	3	-1	2	-1	0
33646_g_at	19	15	54	54	19	15	17	19	17	52	18	72	22	34	74	65	51	39	45	4	30	28	16	12	18	21	19	16	14	18	18	10	6	32	7	10	25	6	15	25	2	8	13	9	13	13	10	8	-3
33647_s_at	33	25	14	21	6	7	40	20	13	45	29	-81	28	-8	24	-12	33	19	51	51	31	30	9	64	20	27	30	52	22	22	9	9	50	33	16	17	33	26	18	35	41	86	20	18	20	30	17	22	5
33648_at	7	19	15	22	0	13	15	18	19	23	3	38	7	46	29	29	13	52	13	34	17	10	20	19	18	14	5	14	8	21	40	13	10	6	8	24	3	4	9	5	1	34	0	6	12	17	6	16	10
33649_at	-2	0	1	5	0	5	2	-1	0	0	3	6	3	9	-2	-7	0	0	-12	16	0	0	4	-1	2	-2	0	0	3	1	-7	0	-6	0	-2	-6	3	0	-2	-8	1	-58	0	-1	0	-1	-1	0	-5
33650_at	-2	2	-2	-6	0	-1	-1	1	-8	-6	-1	-2	1	-20	-8	0	-1	3	-9	-2	-2	1	-4	6	-2	0	4	1	1	-2	-15	3	0	2	4	-1	4	8	5	0	0	-5	1	1	-1	7	4	2	-1
33651_at	-9	-5	96	82	9	83	65	10	-1	64	10	74	4	168	86	82	65	25	51	35	53	17	5	18	0	1	1	4	5	40	91	1	-12	37	-4	-11	-7	-1	-10	1	1	208	10	-1	11	-2	-2	-13	-13
33652_at	10	6	23	13	5	15	21	3	17	30	9	39	10	64	33	32	15	74	16	23	16	9	12	13	4	8	9	5	3	17	47	4	13	8	2	5	1	2	1	6	5	70	8	2	5	4	2	6	4
33653_at	2	0	2	3	1	1	1	1	0	4	0	4	1	12	-1	-2	-1	6	2	5	4	2	0	1	0	0	1	0	2	2	3	0	2	1	0	-2	3	3	0	1	0	11	0	0	2	0	0	0	0
33654_at	7	7	19	23	0	-1	4	1	14	10	9	17	9	53	22	14	9	40	2	21	3	6	18	-6	5	1	1	1	8	8	3	3	-4	0	-1	13	-4	-1	4	-8	1	58	8	0	1	5	2	-4	-7
33655_f_at	-3	1	15	25	5	19	19	1	31	-4	4	12	1	43	13	9	2	53	16	22	8	4	5	3	2	0	3	3	2	12	26	2	2	2	0	7	0	2	8	6	-3	77	-6	0	0	0	2	1	3
33656_at	627	660	964	549	652	1488	704	686	286	548	679	785	824	748	808	1029	722	192	571	725	994	573	1313	589	499	548	705	589	665	683	235	456	747	562	566	622	583	552	709	648	908	228	722	672	501	445	652	389	554
33657_at	599	648	1064	640	682	1412	488	713	955	763	774	905	751	704	900	877	636	185	501	559	876	447	1229	529	467	448	659	493	663	726	509	482	737	545	588	636	593	576	669	672	1066	121	851	759	446	483	641	303	653
33658_at	3	3	-4	-3	1	0	1	1	6	4	2	9	0	22	10	5	3	-6	5	-3	2	-2	0	-1	0	0	3	2	3	0	-10	1	3	-2	4	4	7	2	0	8	0	-5	1	0	3	0	0	0	-5
33659_at	364	315	254	278	440	146	312	363	424	309	328	176	281	120	278	218	322	80	297	202	296	395	41	362	431	399	302	352	325	271	215	339	387	252	312	358	327	341	369	301	350	206	386	359	437	374	345	507	419
33660_at	441	424	857	540	420	897	421	570	375	381	452	365	614	299	450	645	458	56	353	370	621	308	833	374	296	361	549	498	546	565	177	473	517	387	505	479	242	469	530	522	694	-29	527	503	381	421	529	206	429
33661_at	2	2	18	9	1	7	6	0	-12	13	4	4	12	6	15	0	10	5	6	12	1	6	5	5	4	5	4	4	3	8	4	4	5	1	1	6	-6	4	6	2	0	20	3	2	2	7	3	1	5
33662_at	0	8	44	50	-3	28	46	8	28	49	8	28	-6	106	92	31	76	112	32	-6	25	-5	46	0	-1	-4	14	-2	6	28	2	-2	17	25	-1	11	23	-2	16	26	4	147	2	7	0	1	-6	-1	0
33663_at	-6	-2	-10	-9	-3	-9	0	-1	7	6	-5	-1	1	1	-1	4	0	-4	4	1	-4	0	0	0	0	-2	-1	0	2	1	4	-1	-8	-2	-2	-7	-3	-2	0	-6	-3	-47	-1	0	0	-2	-3	-3	-9
33664_g_at	5	-1	-2	6	-1	0	-2	-1	4	-17	-8	3	-1	-11	0	-5	6	-8	2	0	-1	-1	-4	-8	-2	3	0	-1	0	-3	-5	0	-5	0	0	-1	0	-1	-3	-5	-3	8	-2	0	-1	-3	0	-5	-7
33665_s_at	-1	-1	-3	-4	-2	0	-1	0	4	0	-1	0	0	-9	-6	0	13	-26	2	-2	-1	-3	-6	-4	1	1	-1	0	-2	-2	-1	0	1	0	0	0	0	-1	0	4	-2	-4	0	0	-2	-1	0	1	-5
33666_at	79	111	83	70	113	126	47	145	10	10	85	-8	63	-18	64	42	60	0	48	49	72	57	102	61	81	69	75	103	85	65	11	103	75	62	84	72	71	78	69	64	110	2	103	115	71	82	94	112	77
33667_at	566	623	979	638	802	1116	665	772	1149	773	561	727	579	556	741	699	587	373	538	782	790	581	1442	562	640	644	504	623	576	547	513	419	806	426	439	483	684	549	615	503	905	389	649	633	483	474	512	685	621
33668_at	636	633	783	408	572	1399	559	788	161	335	656	444	786	475	909	869	792	43	527	595	877	449	1028	585	535	626	839	718	898	529	135	567	793	332	692	723	623	596	691	463	1029	-33	790	1098	443	483	868	469	461
33669_at	-2	-1	2	0	0	2	-1	1	-9	-1	1	0	0	-6	8	0	4	1	2	0	0	-1	-4	0	0	1	-2	0	1	0	0	0	-7	-4	-2	0	-1	-2	3	-5	-3	7	0	0	-1	0	0	-1	-1
33670_at	25	18	111	134	21	102	63	10	72	83	43	143	29	189	156	112	101	262	47	124	41	33	47	32	18	20	25	14	17	81	178	7	28	57	7	26	20	8	6	16	16	383	12	7	12	9	12	3	4
33671_f_at	-3	4	24	15	5	-1	14	2	6	3	1	31	7	52	24	43	10	45	18	32	10	6	16	10	6	10	6	0	5	3	24	2	9	11	0	0	2	1	6	7	0	79	0	1	0	0	-1	1	1
33672_f_at	0	4	0	12	2	15	10	5	12	0	2	-2	3	16	22	21	27	28	10	8	5	1	8	4	1	7	2	0	0	3	20	0	6	2	0	4	6	-1	-2	0	6	51	0	-2	0	3	1	0	1
33673_r_at	-1	0	-8	1	0	-1	3	-1	13	0	2	3	2	8	-10	-1	-2	5	4	0	1	-4	-1	1	0	0	0	1	-3	1	4	0	0	7	0	-6	-1	-1	-2	-1	-1	-33	1	0	0	1	-1	-6	-3
33674_at	888	767	808	241	487	1243	520	793	80	413	800	407	1003	181	635	977	955	113	551	449	1232	703	1397	773	764	979	880	1034	825	647	84	453	915	417	786	950	760	717	1066	642	1212	0	904	1290	590	613	1001	600	865
33675_at	1	2	6	7	2	4	6	0	1	5	6	13	4	-15	0	8	6	11	11	0	6	4	8	8	2	1	3	2	6	8	17	1	10	4	1	6	3	3	0	5	3	25	4	-1	0	0	1	1	-1
33676_at	1098	989	1607	816	911	2002	827	880	110	484	1008	601	1255	751	1207	1497	1143	16	682	776	1350	812	1795	881	771	786	1139	921	1184	1108	68	766	1178	808	885	1168	937	940	1071	768	1379	-5	1221	1220	708	733	1061	625	916
33677_at	652	710	1208	753	869	1399	484	690	752	736	618	931	835	648	969	1070	585	142	459	478	942	521	1463	560	551	610	731	735	692	748	138	505	693	669	607	701	582	594	890	655	891	27	757	755	468	417	638	457	661
33678_i_at	186	168	12	79	90	23	132	124	-42	2	99	-70	152	-59	40	4	149	-84	138	36	86	210	73	188	183	285	190	140	135	84	-45	199	84	80	212	116	164	257	151	142	103	-47	187	280	113	257	227	301	213
33679_f_at	163	158	51	115	85	37	137	110	26	63	90	54	120	79	80	66	150	76	130	63	82	170	85	159	152	200	190	133	127	99	37	168	114	101	167	112	134	152	128	115	92	-69	136	215	96	197	185	220	136
33680_f_at	6	5	37	24	9	24	15	2	16	11	12	37	13	67	27	47	29	47	15	29	11	15	26	10	8	3	12	4	7	14	46	2	13	12	4	3	5	3	2	10	3	47	3	2	3	0	1	1	8
33681_at	1	1	14	7	2	5	3	1	9	2	4	10	6	24	5	3	4	14	0	14	9	1	3	3	0	2	3	3	0	5	12	1	2	5	0	4	-2	0	1	2	0	30	3	0	2	3	4	2	0
33682_at	0	6	27	7	6	12	14	4	18	23	3	10	5	20	21	22	7	74	16	8	15	7	8	13	4	6	11	5	3	18	33	3	10	6	6	5	3	3	2	7	5	55	3	3	5	6	5	3	-2
33683_at	30	48	16	23	28	17	35	21	10	9	31	4	26	3	20	17	26	-2	28	36	14	29	12	27	31	34	32	39	31	30	19	51	27	26	47	36	26	50	24	45	18	36	11	20	38	44	41	41	29
33684_at	11	7	26	30	7	23	30	4	29	36	15	35	12	70	18	28	22	68	19	32	13	14	17	12	11	16	11	6	9	22	53	5	10	23	6	15	11	8	8	0	5	134	3	5	10	2	6	4	6
33685_at	21	11	8	19	3	14	9	14	89	53	11	76	15	72	35	8	35	-14	13	20	17	31	37	35	18	17	6	5	18	11	54	6	20	0	15	4	11	9	17	11	6	79	13	15	5	16	9	15	12
33686_at	34	20	89	80	25	58	71	15	60	84	27	107	35	180	89	84	73	168	44	55	49	44	74	50	23	42	27	13	21	62	100	7	19	29	12	18	23	15	8	27	16	183	13	7	25	6	5	10	14
33687_at	3	1	-1	5	0	1	1	0	-1	9	1	8	1	-13	-3	1	2	0	2	-3	1	0	0	3	0	0	2	2	1	0	10	2	3	2	1	1	0	3	1	-4	0	4	0	1	0	0	1	1	-2
33688_at	-1	0	11	0	4	0	-1	0	0	-23	0	32	9	12	-1	-4	1	-4	-1	-7	1	1	5	1	1	0	6	2	-1	7	5	0	0	10	0	-5	-2	0	0	-3	-1	6	1	1	2	1	-1	-9	-10
33689_s_at	52	83	26	51	54	18	72	107	4	57	44	62	50	35	110	42	54	-15	49	63	53	40	28	42	44	40	69	125	44	39	69	56	47	35	44	56	67	56	37	41	124	17	45	114	30	58	56	61	47
33690_at	4	12	24	23	9	8	27	3	24	17	25	-4	18	7	21	1	6	20	23	21	9	11	-5	5	10	16	15	16	22	28	31	22	11	8	19	4	6	17	49	62	2	-21	15	12	23	19	19	7	14
33691_at	-5	1	-12	-17	-2	-14	-7	0	-22	-18	0	-26	-1	-48	-3	-19	-17	-19	-3	-21	-6	-2	-17	-5	0	-3	-3	-1	0	-12	-13	0	-11	0	-1	0	-15	-2	0	-7	-4	-2	-3	0	-4	-1	-3	-5	-4
33692_at	-38	-24	-79	-65	-25	-64	-68	-11	-93	-86	-35	-114	-47	-175	-76	-102	-73	-198	-74	-98	-52	-45	-53	-58	-28	-13	-36	-10	-36	-58	-140	-7	-45	-60	-10	-29	-34	-7	-6	-42	-7	-215	-8	-16	-8	-7	-11	-13	-10
33693_at	0	0	-1	0	0	-1	-3	-1	2	11	1	6	-2	-2	-4	11	-4	-3	2	0	-1	1	5	2	1	0	0	1	0	4	11	0	-8	3	0	0	1	0	0	4	-3	1	2	0	4	0	-1	-1	4
33694_at	10	5	25	15	6	10	12	5	7	11	4	21	1	46	24	24	8	41	16	14	5	5	10	16	7	7	8	6	8	10	40	4	-1	11	4	8	7	5	-1	-1	-4	70	8	1	7	7	7	0	-2
33695_at	19	13	23	14	10	19	18	10	22	26	13	72	17	59	33	41	34	64	21	32	24	20	35	17	12	16	14	9	10	22	47	7	14	25	8	13	13	8	6	10	11	101	7	6	11	6	6	5	11
33696_at	4	0	3	4	-2	-1	6	-1	17	-1	4	29	0	4	3	17	2	20	7	23	3	1	1	-1	-4	-2	0	-2	0	7	23	0	13	-4	4	0	3	4	-2	6	1	0	-2	1	-1	3	1	3	1
33697_at	13	3	31	54	22	28	24	4	23	74	10	33	18	81	37	58	26	110	41	57	36	16	22	20	6	12	5	10	8	23	99	1	19	46	6	3	30	-4	0	21	1	113	8	0	9	0	1	0	21
34057_at	1	2	-6	0	0	0	0	0	15	3	-4	32	0	6	-1	12	0	6	1	-2	-2	3	0	-4	2	-4	4	1	-1	2	-10	0	2	9	2	10	8	0	0	1	3	-5	0	0	0	3	0	-2	-1
34058_at	9	1	9	5	0	9	11	1	0	10	2	26	0	20	19	11	13	26	7	6	10	3	18	6	4	-1	5	1	5	8	1	2	-3	5	1	8	0	0	2	-2	3	68	2	1	1	2	2	0	0
34059_at	-3	0	-2	4	0	0	1	1	-4	-5	0	1	0	9	-2	-3	0	0	3	0	-1	2	0	-4	2	0	4	2	1	2	19	3	-5	1	3	0	-2	1	4	-2	-1	-18	0	1	0	2	5	0	2
34060_g_at	50	32	136	122	46	150	123	20	123	161	52	149	70	347	140	121	106	418	120	173	102	75	93	50	25	32	52	20	28	129	292	14	52	106	13	24	37	20	21	38	24	308	27	10	21	5	14	16	20
34061_at	-15	-15	-46	-43	-17	-39	-32	-12	-38	-45	-17	-92	-17	-118	-60	-51	-52	-68	-37	-30	-37	-20	-35	-29	-17	-19	-19	-9	-16	-27	-62	-6	-23	-15	-8	-13	-15	-11	-8	-2	-2	-142	-10	-6	-13	-7	-7	-16	-3
34062_at	5	5	6	18	5	4	3	7	12	0	7	1	4	19	13	25	12	6	6	15	6	4	19	18	-1	5	4	2	3	7	7	2	1	1	3	4	3	5	7	8	5	11	2	5	2	7	3	2	2
34063_at	10	7	42	47	11	16	34	1	33	37	15	65	20	100	47	54	13	90	26	46	20	20	36	27	11	16	11	8	10	32	93	2	26	21	5	6	18	11	4	12	0	124	5	2	11	9	5	1	3
34064_s_at	-57	-12	-147	-148	-35	-92	-117	-13	-159	-122	-46	-263	-40	-357	-149	-178	-157	-288	-105	-163	-76	-64	-126	-162	-7	-60	-64	-1	-47	-83	-210	-7	-68	-70	-58	-21	-8	-4	-14	-58	-38	-403	-1	-6	-12	-7	-11	-1	-25
34065_at	-9	-4	-13	-14	-6	-8	-14	0	-18	-23	-2	-4	-9	-26	-18	-21	-21	-63	-12	-19	-8	-9	-15	-9	-7	-7	-8	-4	-3	-14	-38	-4	-1	-11	-4	0	-8	4	10	0	-3	-7	-5	-1	-4	-4	-6	-2	0
34066_at	39	26	76	79	48	71	85	32	67	115	16	248	46	213	96	122	87	272	63	83	74	70	99	52	33	51	34	20	29	69	134	22	44	76	22	30	52	28	26	47	28	243	21	13	29	28	26	19	28
34067_at	33	26	91	92	28	67	98	20	109	93	44	91	45	155	96	99	95	218	81	108	67	57	71	42	21	45	42	15	26	86	172	6	53	53	11	31	37	22	23	39	13	339	16	8	23	-3	22	12	24
34068_f_at	-1	0	-1	5	0	1	2	0	-1	-2	2	3	4	20	2	4	-1	0	2	2	-1	0	0	0	0	1	1	0	0	5	16	0	-5	6	-1	0	-1	2	0	2	-1	9	0	-1	1	-2	1	0	0
34069_s_at	3	10	37	15	1	12	9	4	8	16	4	26	4	33	2	25	19	47	27	21	15	10	20	14	4	10	14	7	9	15	35	6	4	12	8	5	8	5	11	-1	5	-30	2	9	7	6	0	7	-4
34070_s_at	3	-3	-11	0	-3	-9	1	-5	1	1	-7	-1	2	-10	-15	-1	-5	-9	0	10	5	-10	-1	-1	-4	-3	4	2	-3	0	-12	0	2	3	-2	-6	5	-2	-5	0	1	-1	1	-1	-4	-1	-6	0	7
34071_at	-10	-8	20	5	8	19	38	0	12	-17	8	69	-8	79	34	29	10	64	25	41	16	18	10	1	1	12	-5	3	-10	14	26	3	2	0	3	2	-5	12	10	-6	-6	67	2	-1	5	-4	0	0	-9
34072_s_at	10	2	6	-1	2	8	-2	4	13	9	9	16	7	2	0	-11	-2	-14	6	14	2	4	6	2	4	4	4	3	8	20	31	3	9	3	3	-8	6	2	3	0	1	40	7	3	6	2	3	3	-5
34073_s_at	-9	-4	-24	-21	-5	-7	-17	0	-26	-6	-12	-8	-6	-34	-25	-17	-17	-8	-5	-20	-13	-2	-18	-12	-7	1	-2	-2	-5	-19	-62	-3	-5	-3	-4	-7	-11	-3	-4	-4	-5	-56	-4	-2	-11	0	1	0	1
34074_s_at	12	10	27	23	8	31	24	10	25	44	12	61	18	85	38	28	36	60	19	44	36	17	51	18	15	15	9	8	9	26	47	2	-4	19	6	19	7	9	2	2	2	75	5	5	3	2	4	4	0
34075_at	-5	-5	-30	-26	-3	-36	-20	-3	-35	-34	-14	-58	-9	-67	-31	-15	-22	-44	-21	-2	-18	-9	-24	-17	-3	-9	-5	-2	-11	-9	-28	-3	-19	-18	-1	0	-8	-6	-13	-17	-8	-57	-5	0	-14	-7	-3	-4	-17
34076_at	-20	-14	-56	-47	-10	-44	-27	-11	-48	-28	-12	-61	-28	-80	-55	-37	-27	-108	-32	-43	-34	-15	-29	-27	-17	-19	-13	-11	-23	-28	-97	-7	-32	-23	-10	-19	-23	-7	-17	-21	-7	-189	-8	-4	-10	-10	-11	-11	-9
34077_at	-6	13	12	17	10	-6	18	14	0	-20	-3	34	14	-128	-36	-36	-15	29	13	-12	9	13	19	15	9	11	13	17	15	14	48	11	13	15	8	21	12	10	13	-4	9	26	6	8	9	11	15	13	1
34078_s_at	4	1	32	16	18	17	-16	-4	12	2	25	45	-6	71	36	34	8	-66	3	-12	8	27	28	38	2	12	4	7	10	-19	-60	-3	25	27	3	-12	-17	-7	2	1	-5	-57	-6	0	5	6	6	0	-1
34079_at	4	2	-49	10	0	10	2	2	20	3	0	-26	2	-6	20	18	-40	-28	-3	-11	4	-1	8	6	-1	-10	0	1	0	-1	-36	-1	2	-3	-8	-7	-12	3	-4	2	2	-74	0	5	-4	-5	-9	0	8
34080_at	-31	-12	-50	-51	-11	-20	-38	-3	-58	-39	-27	-148	-20	-203	-67	-68	-52	-115	-38	-60	-26	-23	-22	-33	-17	-25	-25	-8	-21	-32	-76	-5	-38	-29	-9	-20	-31	-10	-6	-15	-8	-3	-5	-3	-17	-7	-10	-9	-12
34081_at	0	0	-4	-5	2	2	3	-1	-2	-6	0	-13	2	-15	-17	-2	-13	-7	14	-2	3	0	-12	-7	-3	4	2	1	-9	3	-23	-1	-7	0	2	-1	1	5	-3	2	2	0	-1	0	3	-1	0	-4	0
34082_at	-6	10	-26	-39	-5	-31	-25	-1	-20	-41	-8	-32	12	-98	-43	-35	-26	-28	-20	-35	12	-12	-21	-5	0	0	0	16	0	-18	-58	14	34	-4	21	12	-2	8	6	-1	4	45	0	0	5	17	6	5	8
34083_at	-4	2	-4	-31	3	0	-1	1	-25	-5	-4	-8	0	-19	-4	-31	-6	1	-4	-15	-3	-2	-21	0	0	0	-9	1	-8	-1	-52	0	-2	-9	2	-15	-1	-7	6	0	-4	-5	5	1	-2	-1	0	5	-2
34084_at	-1	-1	-3	-1	-2	-6	-1	-2	-10	0	-1	-5	-2	2	-5	-4	-4	-6	-3	-2	-2	0	2	0	-2	-1	-2	0	-1	-3	-23	-1	-7	0	0	0	-2	-3	0	2	-3	7	0	0	-4	-4	0	-3	-3
34085_at	810	874	936	675	904	915	716	815	130	761	939	1066	1061	471	1052	1130	618	249	664	751	1177	672	698	745	710	900	862	513	921	887	124	606	933	805	705	835	909	872	1087	813	1386	108	1069	1001	729	510	761	603	1010
34086_at	19	7	47	95	30	41	32	10	0	50	10	117	35	225	51	58	86	132	-10	0	21	-6	37	44	8	17	13	6	27	36	87	4	19	21	3	31	16	5	6	19	15	133	8	5	13	3	3	0	15
34087_at	-2	-2	-5	0	-3	-6	-5	-2	-10	-2	-1	-13	-6	-11	-7	-9	-8	-18	-2	-1	-4	-2	-7	-8	0	-1	-2	0	-4	-8	-12	-1	-4	-4	-4	0	-5	0	-1	9	0	-4	0	0	2	0	0	3	0
34088_at	34	37	21	35	20	28	24	30	-22	23	36	37	28	-43	34	72	23	48	40	28	43	14	-29	59	26	30	49	32	15	38	43	22	72	11	11	29	27	25	22	12	17	140	12	10	21	29	9	19	18
34089_at	122	78	288	203	78	203	279	70	319	291	125	561	101	672	342	390	220	903	192	328	205	110	242	176	77	110	101	53	87	254	599	35	128	178	52	93	121	42	59	102	53	889	39	28	72	49	51	42	63
34090_at	-7	-3	-13	-11	-3	-10	-7	-4	-41	-21	-3	-51	-3	-65	-19	-31	-32	-37	-14	-19	-2	-5	-27	-18	-3	-5	-4	-3	-7	-12	-22	-1	-5	-9	-2	-3	-7	-4	-4	-2	-7	-44	-4	0	-1	-1	-1	0	4
34091_s_at	140	190	61	164	312	96	138	217	13	13	338	13	317	-7	91	98	87	-1	223	183	116	182	137	225	129	159	290	317	236	263	21	276	246	256	219	287	110	382	357	261	270	-23	270	179	370	262	159	215	288
34092_at	-52	-41	-141	-142	-46	-134	-110	-47	-87	-137	-56	-229	-76	-282	-118	-137	-120	-300	-121	-204	-67	-72	-67	-83	-49	-64	-55	-44	-56	-97	-229	-29	-83	-120	-38	-62	-61	-30	-35	-66	-33	-455	-31	-25	-42	-38	-14	-23	-26
34093_at	157	71	359	344	116	250	315	29	248	359	106	481	133	668	361	377	215	806	254	338	220	181	277	186	83	163	103	48	71	268	579	34	159	211	29	125	141	53	49	141	69	686	53	35	69	29	31	34	36
34094_i_at	2	3	4	2	9	-2	24	-1	1	4	2	17	0	36	16	21	15	-8	15	10	3	4	-2	-7	1	0	-4	0	-2	5	5	0	9	-21	15	-8	4	-1	9	-12	0	44	-2	0	-1	0	-1	-3	-2
34095_f_at	-6	-1	-15	-14	-5	-5	-3	-3	18	-5	2	1	-6	-49	0	-20	2	-4	-3	-13	0	-6	-10	-3	-6	0	-4	-2	-9	3	-16	0	-4	-10	3	2	-7	6	4	5	0	-53	-3	2	3	3	0	0	5
34096_at	-1	-1	-6	0	0	0	1	0	-3	-15	-2	-7	-4	-6	-4	-4	1	-13	-1	-6	-3	-2	-6	-5	0	-5	-2	0	0	-3	-8	0	-1	-5	1	-7	0	1	0	4	-1	-29	-2	-1	0	0	0	0	-1
34097_at	2	4	25	14	4	10	7	2	9	7	8	18	10	31	21	10	1	21	8	12	13	7	9	10	2	8	2	5	4	13	19	1	16	2	3	11	12	1	3	7	2	89	2	0	3	5	2	2	0
34098_f_at	2	3	1	2	3	0	3	2	0	0	2	-12	3	2	1	2	4	-2	6	9	4	4	0	0	0	4	-6	0	1	0	-10	1	12	6	2	-19	3	2	-3	0	2	-12	2	4	3	0	1	0	-1
34099_f_at	14	25	2	3	17	3	10	28	-3	-1	5	-1	32	8	7	10	1	8	11	9	6	8	3	7	16	9	22	46	17	15	5	32	26	11	40	46	15	36	46	27	13	4	20	38	25	40	44	24	16
34100_at	-9	-2	-7	-21	-3	-4	-10	-2	-7	-19	-1	-18	-9	-14	-28	-32	-11	-24	-3	-12	-1	-5	-18	-6	-10	-1	-7	0	0	-8	-13	-1	0	-10	-2	-1	8	-3	-3	0	-1	-36	0	-1	2	-3	-2	-3	-3
34101_at	2	0	-8	0	-1	0	-15	-2	-48	-18	0	9	2	-51	-3	-6	-42	-46	-11	-1	-14	-3	-13	-13	-7	-6	0	-1	1	-17	-34	-4	-7	-7	-3	-8	-12	-5	-5	-6	-8	-35	-6	0	-9	-10	-2	-6	-12
34102_at	1	0	-8	3	3	-10	5	1	-18	6	-2	-20	-5	3	0	-2	4	0	0	-10	-1	-6	-6	-5	-2	0	0	0	2	10	25	-1	3	-2	3	5	2	2	1	-3	0	7	-3	1	0	1	-4	-4	1
34103_at	0	0	0	-1	0	5	0	0	-2	4	0	-7	0	1	-2	6	-2	-2	0	2	0	0	-2	1	0	1	0	-1	0	1	12	0	0	1	0	0	4	0	0	0	0	14	4	0	0	0	0	1	-7
34104_i_at	66	46	108	104	52	79	104	41	98	132	55	100	65	194	117	101	93	259	87	86	97	73	99	88	52	81	57	55	58	116	154	32	75	75	37	55	62	36	47	64	40	205	32	35	48	29	39	43	49
34105_f_at	10	6	21	24	3	40	24	0	34	36	1	37	8	30	23	12	26	40	31	16	6	15	11	16	13	31	23	11	7	32	58	-5	85	15	78	21	-4	53	17	41	-13	43	12	16	-3	3	3	-12	9
34106_at	-14	-4	-8	-19	-6	-6	-5	-3	7	-22	-8	-20	-7	-39	-18	-6	-13	-8	-4	-7	-5	-7	-6	-10	0	-5	-3	-2	0	-7	-14	-2	-5	-9	0	-6	-8	-1	1	-4	-2	-9	0	-1	-3	-5	-1	0	3
34107_at	2	1	3	3	0	3	3	1	4	6	3	13	1	9	5	0	2	-3	1	7	3	0	6	0	0	4	0	2	0	2	4	0	0	3	0	0	1	0	1	1	2	27	2	0	0	2	0	-4	0
34108_g_at	92	54	191	165	83	135	143	37	243	148	83	345	98	498	244	237	189	392	121	163	141	108	171	114	69	72	82	46	39	126	260	34	87	121	29	74	72	29	32	63	31	379	42	19	58	24	33	42	40
34109_at	-6	-5	-24	-6	-6	-19	-2	-6	-36	-2	-4	-18	-1	-60	-23	-11	-10	-65	-6	-34	-8	-3	-21	-13	-9	1	0	0	-9	-5	-42	-3	-1	-3	-2	-1	0	-3	3	-2	-5	-112	-2	-1	0	-2	-1	-5	-15
34110_g_at	0	-20	0	43	10	-36	-62	-13	24	6	1	-4	13	97	-29	-41	-22	-118	-36	-22	2	-13	55	5	-9	5	-5	-5	-23	-45	83	-6	-15	-1	-9	-11	-9	-3	0	-3	-10	-56	-1	-5	4	-6	-6	-7	-10
34111_s_at	-3	1	4	0	1	6	4	0	5	-1	1	0	1	-3	14	10	9	4	5	7	3	2	7	3	1	2	3	2	2	3	5	0	0	0	1	1	0	3	1	0	0	41	2	0	3	4	0	0	0
34112_r_at	32	25	98	94	26	91	102	15	97	82	41	237	40	262	148	150	107	234	90	112	72	62	103	48	41	56	36	27	30	70	241	11	44	53	9	36	39	15	26	31	13	285	17	9	20	12	11	5	17
34113_at	0	0	-5	-3	-1	-3	-3	0	-5	6	-1	-9	0	-10	-3	-6	1	0	1	-6	-3	-2	-2	0	1	0	-1	-1	0	-3	-1	0	-7	1	-1	-2	-6	-3	-1	2	-1	-19	-1	-1	0	-1	-1	-3	-3
34114_at	5	1	5	3	0	0	0	1	3	6	4	8	2	4	6	11	4	3	2	0	3	5	3	4	0	0	-1	-1	0	5	15	0	-4	9	-1	5	0	3	0	7	2	46	0	0	0	1	1	-3	2
34115_at	-5	-1	-9	-5	-2	0	-6	0	-6	2	3	0	-5	-21	-5	-5	-6	-8	-1	-4	-5	-2	-6	-5	0	-4	-3	0	-2	-5	-14	-1	-5	-5	-1	1	-2	-1	0	-2	0	-40	-3	-1	-2	-2	0	-3	-3
34116_at	-8	-2	-21	-10	-5	-14	-18	0	-19	-15	-6	-27	-1	-30	-18	-17	-17	-27	-11	-24	-7	-5	-8	-7	-1	-7	-3	-2	-4	-4	-24	-1	-9	-4	1	-8	-2	-1	1	-2	-4	-55	-3	0	-3	4	0	-4	1
34117_at	19	4	0	3	0	2	7	1	0	9	0	-3	4	-4	9	9	6	9	13	6	1	3	5	4	3	2	6	6	4	10	-5	12	0	21	13	3	1	4	13	15	3	1	0	1	9	3	1	0	1
34118_at	-6	-4	-17	11	-3	-4	-8	-4	-17	0	-4	12	-3	-35	-1	4	-4	-58	-5	-5	-10	-1	2	-1	-2	-3	-4	0	-3	-14	-37	-1	-13	-1	-2	-7	0	-5	-3	0	-1	-47	-4	-1	-5	-3	-1	-4	-5
34119_at	-3	0	-4	1	0	0	-2	-1	-8	-6	-6	-3	0	-5	-9	-11	-2	4	0	-3	-7	-2	0	-2	-1	-4	-4	-2	-1	-6	-8	-2	0	-3	1	-2	-2	2	-2	-2	-5	-3	-2	0	-5	0	-3	-3	-13
34120_r_at	-1	-1	0	0	0	0	0	0	-5	-1	0	6	0	20	6	7	3	10	1	0	0	2	5	0	1	0	0	0	-2	2	0	0	-2	0	0	1	-2	-2	0	-2	0	30	-1	0	0	0	0	0	-1
34121_at	2	0	-12	4	0	10	0	2	0	-7	3	15	2	1	1	8	8	31	7	24	0	0	7	-1	0	-1	2	-1	0	2	3	1	1	4	0	-4	-1	0	0	0	2	35	0	1	7	4	0	1	1
34122_at	-9	-9	24	33	3	-1	-1	-14	-36	13	-1	-14	-27	39	5	-3	-5	31	-47	8	-41	-5	3	-46	-8	-33	-32	-21	-33	-10	30	-23	-14	3	-21	-3	-27	-16	-4	0	-10	4	-3	-21	-23	-10	-28	-3	-11
34123_at	0	0	4	-4	-1	-4	-1	0	0	-3	1	-14	-3	-1	6	-5	-8	-6	-2	0	-1	1	12	2	0	1	3	0	0	-3	-3	0	-3	-3	0	2	0	0	-2	0	0	-12	0	0	-1	1	-1	0	-5
34124_at	-7	-3	-14	-11	-3	-3	-13	0	-13	-20	-10	-36	-6	-31	-20	-11	-8	-27	-11	-28	-9	-4	-9	-5	-9	-4	-13	-2	-10	-7	-53	-2	-10	-11	-1	0	-6	-4	-4	-8	-2	-19	-6	0	-2	-7	0	-3	-5
34125_at	0	-1	5	5	-2	-15	-3	-2	0	0	-5	-4	-5	6	-9	-5	-10	3	-3	2	0	3	-4	-1	1	5	-3	-1	-1	-8	9	0	-1	-5	0	2	10	-1	-2	-7	0	-10	1	0	0	-1	-3	0	0
34126_at	-1	-8	-13	-30	0	-9	-3	-6	-9	-12	-1	0	-6	3	-13	-5	-25	-13	0	-18	-5	-5	-6	-19	-7	0	-13	-6	-5	-17	-4	-2	-8	-3	-7	-16	-3	-9	-2	-1	0	9	-7	-2	-7	-5	-7	-6	-3
34127_at	4	1	7	4	1	3	4	1	11	4	3	14	3	17	9	13	-2	23	1	-1	1	8	8	7	4	10	3	0	5	3	23	0	2	8	1	0	1	0	-3	3	-1	10	1	0	2	2	0	0	0
34128_at	-2	-2	3	0	2	-10	-8	1	-10	-14	3	-11	-9	-2	5	1	-2	-14	4	30	5	0	-3	7	-9	-2	-5	0	-4	-7	-10	0	7	-3	-2	0	0	-2	-4	11	0	1	-2	1	-6	0	-1	-7	-3
34129_at	0	4	10	6	1	5	3	1	0	10	3	24	4	12	9	14	4	5	5	2	5	4	5	2	1	4	0	1	0	0	7	1	4	1	3	1	5	3	4	7	1	33	2	0	-2	3	1	4	1
34130_at	-2	-1	10	13	4	10	31	4	53	-14	3	20	-15	89	57	-10	-5	42	26	-17	-18	2	35	-2	2	4	0	0	0	16	9	0	10	14	1	0	-10	-2	-9	1	-9	10	-1	1	-1	-1	-5	-3	-9
34131_at	11	4	32	24	11	22	33	6	12	43	12	48	16	68	36	34	21	79	24	23	17	14	22	13	7	18	9	4	9	30	60	3	15	18	0	7	18	6	8	14	7	93	6	4	10	1	2	5	6
34132_at	-1	0	-13	-4	-3	-7	-3	0	-10	-6	-6	-6	0	-7	-41	-9	-11	-17	-8	-21	-3	-7	-6	-6	-1	-6	-2	0	-3	-8	-12	0	0	0	0	-4	-6	1	1	-4	-1	-16	-4	0	-5	0	0	-4	-4
34133_at	14	5	22	5	9	15	15	7	-2	12	8	39	14	66	21	35	26	43	25	18	16	6	21	19	6	9	12	4	10	13	41	0	14	8	1	13	6	2	0	6	3	44	4	3	6	5	6	1	-1
34134_at	-18	-9	-25	-20	-6	-28	-19	-6	-27	-26	-15	-61	-14	-58	-43	-49	-25	-79	-16	-23	-17	-15	-10	-19	-9	-14	-15	-7	-5	-18	-29	-5	-17	-16	0	-6	-5	-3	-4	-9	-1	-95	-2	-3	-7	-5	-5	-7	-2
34135_at	5	2	9	5	2	4	10	1	7	3	3	5	2	29	9	3	3	29	9	21	-4	3	7	-1	0	-1	-3	0	2	0	-3	1	2	2	-2	-1	2	1	0	1	0	11	0	2	6	4	2	0	-2
34136_s_at	3	0	0	-6	0	0	-1	0	1	-7	-1	2	0	-9	-5	-12	-4	-7	-1	3	-3	0	-2	2	-1	-2	0	0	-3	0	-8	-1	-6	-7	-1	1	1	-2	-3	1	0	-28	-1	-2	1	-1	0	-4	-8
34137_at	0	1	14	0	-1	-2	3	0	4	-1	-1	-4	0	-6	-7	-13	-1	-4	-7	-10	-1	-2	-1	6	1	0	1	0	1	-3	-33	1	0	-7	1	-3	0	-1	-2	0	-2	37	0	-1	0	-1	0	0	-2
34138_at	5	0	2	-2	0	-1	3	0	-6	6	0	-10	5	-10	8	-9	9	4	6	-4	2	0	-1	7	2	4	2	0	0	2	-6	0	2	5	2	2	-4	2	1	2	0	-35	0	0	3	4	2	0	-2
34139_at	-4	-4	-18	-27	1	-1	-21	-4	-25	-9	7	-12	-1	-60	-54	-52	-37	-64	-21	-27	1	-15	-28	-13	-5	-7	-12	1	-2	0	-58	1	-4	-24	2	-5	-4	4	-2	1	-3	-55	2	0	-5	4	-2	-2	-1
34140_at	-2	0	0	2	0	-2	0	0	2	-1	0	4	1	-6	5	1	2	-8	1	-2	0	0	-1	-3	0	0	2	0	0	1	-2	0	-6	-2	0	-1	-1	1	0	3	-1	-5	1	0	1	1	-1	0	1
34141_at	11	12	25	35	9	27	30	12	54	38	15	88	17	53	65	62	29	57	15	52	18	27	25	15	9	21	9	6	17	26	53	5	22	22	13	-2	25	6	2	26	3	132	7	5	8	5	6	6	6
34142_at	0	0	-6	-4	0	-3	-2	0	-3	-2	-1	-15	0	-7	-2	-4	-4	-4	-1	-3	-2	-2	-7	-4	-1	0	0	0	-2	-2	-2	0	-3	-3	0	4	-1	0	0	-2	0	-15	0	0	1	1	0	-2	-3
34143_at	-5	-3	-16	-13	-1	-6	-7	-1	-22	-20	0	-9	-4	3	-18	-21	-19	-28	-6	-20	-8	0	-5	-9	0	-6	-8	-1	-11	-9	-35	0	-6	-7	-3	-10	-3	0	-3	-6	-1	-19	-4	0	0	0	-4	1	-7
34144_at	0	3	2	16	6	7	3	5	15	-6	3	14	0	16	-3	7	-4	72	5	15	4	-1	-1	4	0	0	14	-1	-2	3	3	1	6	4	1	3	6	1	1	9	3	35	1	2	-1	7	3	1	5
34145_at	9	3	22	9	8	10	13	0	0	16	0	21	5	55	36	29	-2	19	25	27	0	4	14	7	-1	4	4	4	8	14	54	2	5	5	0	3	9	-2	-1	7	-1	-34	1	2	5	0	3	1	-2
34146_at	47	25	204	230	26	139	171	24	218	198	18	340	68	395	229	251	200	288	128	212	109	66	184	110	38	46	33	22	32	179	162	7	119	169	24	73	88	20	40	81	24	422	24	19	53	11	30	11	37
34147_g_at	54	12	119	117	33	91	100	14	117	34	28	140	22	344	132	148	91	196	65	108	24	29	89	34	26	28	31	15	34	81	110	11	19	37	12	26	14	12	0	28	9	283	26	16	19	5	1	8	11
34148_at	19	8	56	48	15	67	42	7	53	49	31	94	27	121	62	67	58	137	58	37	32	22	45	40	14	16	17	10	12	53	125	5	5	25	4	11	20	7	19	10	6	94	9	3	16	5	4	0	4
34149_at	9	2	21	15	5	16	8	3	16	9	5	14	8	26	25	24	7	31	14	7	9	5	15	11	4	2	7	0	3	9	32	0	8	5	6	-2	4	1	3	6	6	33	3	2	2	4	0	1	6
34150_at	-4	3	22	6	3	17	17	1	7	16	7	34	9	32	15	24	15	38	5	17	15	12	12	8	9	5	1	-1	4	9	27	3	10	6	0	2	3	3	3	4	2	54	0	1	3	3	2	2	4
34151_at	4	-8	-1	-13	5	-5	56	1	2	30	5	116	10	29	17	13	42	-17	3	-8	24	15	30	6	0	26	-4	-2	-3	-10	30	-3	-13	13	-5	2	31	-4	-11	8	9	1	4	9	5	14	0	14	15
34152_at	-7	-4	-13	-9	-5	-9	-11	-5	-15	-7	-4	-31	-9	-28	-16	-17	-10	-50	-14	-24	-9	-7	-15	-7	-4	-3	-5	-3	-7	-10	-18	-2	-8	-11	-2	-8	2	-1	-7	-2	-4	-48	-3	-1	-5	-1	-4	-1	-5
34153_at	-5	3	6	1	-1	1	6	-1	11	-16	0	-1	5	23	3	8	1	35	-1	-6	5	-6	8	-6	4	-8	-1	-6	0	3	-7	2	-4	-4	-2	-16	-10	1	2	0	0	-18	2	-2	5	0	0	1	-1
34154_at	-25	-18	-150	-173	-45	-64	-148	-14	-140	-118	-49	-144	-46	-420	-101	-228	-158	-244	-88	-155	-52	-69	-113	-99	-25	-70	-33	-2	-22	-128	-295	-7	-27	-73	-13	-30	-36	-3	0	-28	4	-277	-13	1	-4	-1	4	-9	-4
34155_s_at	1	6	8	12	2	0	11	-2	-50	6	1	27	7	-28	31	1	23	82	3	19	-1	12	22	-5	1	0	3	0	2	8	-13	-1	9	11	1	2	9	4	0	4	-4	5	2	1	1	0	0	-3	-2
34156_i_at	0	4	6	8	2	4	7	2	0	10	1	9	3	-3	2	9	10	-4	6	7	3	2	9	4	0	7	1	1	0	0	1	1	7	6	1	2	-3	1	-3	13	0	13	5	1	2	0	1	1	1
34157_f_at	32	26	7	0	28	20	17	61	2	7	12	-3	2	0	14	7	14	-49	4	17	10	3	12	-1	10	16	20	29	10	0	-51	15	44	-11	29	22	28	17	11	16	17	-60	31	73	2	19	24	65	13
34158_s_at	0	0	0	-3	0	0	1	-1	-8	-6	0	5	-2	11	7	-1	2	-8	-1	-1	-5	0	2	1	-1	-1	-2	0	-2	2	-6	0	-3	0	0	0	0	0	2	-2	0	0	1	0	1	-1	1	0	1
34159_at	8	0	19	14	7	15	13	0	26	23	4	20	8	1	19	16	18	83	23	12	30	11	13	3	1	10	11	3	1	5	12	-2	-2	11	0	19	11	2	4	10	1	-37	1	0	5	-1	-3	0	0
34160_at	772	815	68	381	388	111	291	332	63	268	764	97	695	68	192	138	513	36	560	536	397	467	108	896	589	539	684	494	976	739	47	734	725	528	801	809	721	758	714	567	520	-2	473	527	777	785	722	529	657
34161_at	33	0	16	1	5	41	10	1	50	29	27	-39	12	-46	61	-21	-10	18	-6	-2	27	-11	-16	7	8	-10	18	17	11	23	9	1	64	-7	7	23	-2	9	23	21	9	-47	1	8	10	6	2	5	20
34162_at	9	3	9	7	4	4	9	2	5	11	19	12	15	25	-5	4	2	38	10	21	10	15	4	9	10	9	11	10	9	17	20	16	13	43	13	18	9	15	23	32	4	45	12	8	32	17	10	9	30
34163_g_at	0	2	1	2	0	1	3	0	5	4	2	-3	1	9	2	0	0	-8	0	12	0	1	-2	1	0	0	1	6	3	0	5	9	1	7	7	5	5	5	9	10	1	-7	-1	1	15	5	6	0	4
34164_at	92	96	305	291	69	261	276	89	197	286	96	325	157	473	280	241	212	788	206	382	232	108	232	165	84	148	107	92	95	149	379	64	149	125	45	137	99	77	99	166	79	483	56	58	88	90	83	66	71
34165_at	-6	-8	-17	-13	-2	-16	-16	-1	-15	-15	-11	-9	-7	-28	-3	-24	-4	-54	-25	-25	-8	-10	-7	-1	-3	-1	-3	-1	-14	-8	-33	-5	-15	-10	-3	-5	-4	-2	-1	-11	-3	-33	-3	-4	-1	0	-2	-10	-16
34166_at	133	57	134	135	60	156	143	89	310	151	107	197	132	481	255	147	225	373	132	153	99	140	173	163	118	91	79	95	77	151	269	50	121	155	50	72	136	98	59	80	54	647	57	36	60	83	83	96	95
34167_s_at	42	29	116	133	41	70	105	35	63	101	35	73	55	151	86	95	76	295	101	101	20	46	69	75	31	45	41	14	31	105	169	23	84	42	19	26	62	39	36	38	34	283	20	14	25	33	11	20	25
34168_at	4	0	0	4	-1	3	2	-1	2	-3	0	-6	2	17	-22	0	9	-1	2	3	-1	0	2	0	0	0	5	0	2	0	10	-1	-3	-2	2	0	5	0	1	-4	-1	1	0	1	-1	1	-1	3	-2
34169_s_at	21	39	8	15	7	11	17	9	11	13	15	15	11	6	1	13	15	10	21	5	5	15	0	12	14	12	25	20	11	12	14	35	20	30	38	17	11	25	9	12	8	15	6	8	15	22	33	37	12
34170_s_at	5	0	5	2	2	1	6	-1	6	-5	-1	3	1	0	11	8	6	7	0	0	3	3	2	2	0	2	1	1	3	0	1	0	-2	2	0	0	6	0	-3	0	1	2	0	1	-2	0	0	-2	-4
34171_at	2	2	-1	-1	0	3	3	-3	7	-17	4	-31	-2	-45	0	-8	-2	-33	4	1	3	2	-14	0	5	0	10	2	0	2	-3	2	-6	-3	5	0	11	-2	-5	5	-6	34	-1	-2	-2	6	4	-1	0
34172_s_at	26	27	40	53	18	35	42	13	15	49	25	33	34	48	68	55	42	108	50	65	41	29	40	44	19	28	30	21	23	49	130	18	40	32	21	36	34	33	20	37	6	115	10	14	26	19	19	24	20
34173_s_at	3	0	4	7	-1	0	2	0	8	4	0	0	2	-1	4	3	-1	4	7	7	0	-1	0	3	0	1	-2	0	0	2	-5	0	1	0	0	5	6	0	4	4	-1	-27	2	0	-1	1	1	0	3
34174_s_at	-6	-10	-7	-28	-7	-6	-16	-2	-60	-51	-12	-62	-14	-54	-8	-8	-27	-50	-18	-33	-21	-9	-36	-40	-5	-11	-12	2	-6	-19	-41	4	-20	-3	10	-11	-3	4	-7	3	-2	-43	-8	-2	1	3	2	1	-3
34175_r_at	2	0	7	4	0	3	2	1	15	2	3	10	0	-1	3	5	4	7	0	-1	-2	0	-3	2	1	0	2	4	3	0	-8	0	2	1	1	9	1	1	0	4	1	44	2	2	-2	1	1	2	-3
34534_at	0	1	9	5	3	2	1	2	3	9	1	17	3	0	-1	-5	2	2	7	-4	9	2	5	0	1	1	2	2	4	6	26	1	0	4	3	-5	3	0	1	7	1	30	2	0	2	0	1	0	2
34535_at	-3	0	-1	-1	-2	1	1	-1	-1	-13	-1	-2	-1	3	-3	0	3	0	0	3	0	0	3	0	-2	-4	0	0	0	-1	1	0	-1	-2	0	2	-2	0	-3	-1	-1	8	3	0	0	0	0	1	0
34536_g_at	1	1	-15	-8	0	-5	7	-1	-2	0	2	-17	-2	19	4	2	-4	-1	1	-6	0	-3	11	2	-2	6	-1	0	0	2	-1	0	-1	-3	0	-2	2	0	-2	2	1	1	3	-1	1	0	-2	0	1
34537_at	-2	4	0	4	1	-3	1	-3	11	-4	6	27	6	-9	3	8	13	16	5	3	6	1	0	12	3	4	5	1	-3	13	21	3	4	3	-2	3	10	1	0	2	-1	-21	4	4	0	1	0	-2	7
34538_at	94	28	246	233	66	187	182	21	198	383	77	356	92	598	283	320	190	575	133	246	117	121	163	78	38	78	41	19	39	142	450	15	63	59	21	45	146	35	17	73	29	697	52	26	33	13	18	11	13
34539_at	32	14	69	41	15	20	29	22	46	41	13	29	29	59	33	50	23	64	19	38	46	21	23	31	16	17	16	19	11	43	52	14	17	39	5	27	23	8	21	23	15	21	13	3	20	9	12	4	9
34540_at	-2	0	-2	0	0	-1	-2	0	-27	-2	0	4	-6	-2	-9	8	3	1	0	-2	1	3	1	2	0	-6	-1	0	-1	-3	14	0	6	0	-1	-3	1	0	0	0	0	-5	-2	0	1	0	1	-2	-3
34541_at	-61	-66	-97	-70	-63	-58	-116	-56	-133	-84	-67	-128	-78	-141	-90	-97	-77	-121	-71	-59	-91	-87	-54	-56	-68	-91	-76	-46	-43	-67	-72	-37	-54	-63	-43	-49	-88	-39	-46	-41	-43	-256	-41	-37	-57	-58	-47	-65	-50
34542_at	0	2	0	8	1	14	3	3	13	22	2	11	6	4	19	2	0	13	3	2	9	10	7	4	1	4	2	2	-1	-1	5	2	2	0	2	4	9	2	-1	2	2	-12	3	2	2	1	1	1	9
34543_at	-52	-35	-37	-26	-36	-54	-98	-21	-89	-126	-46	-17	-53	-77	-26	-74	-114	-259	-95	-86	-74	-30	-13	-77	-19	-55	-26	-24	-44	-93	-194	-12	-29	-69	-17	-59	-46	-23	-22	-67	-24	-197	-28	-17	-36	-18	-18	-20	-21
34544_at	0	1	-5	1	0	0	-5	1	-10	-3	-2	-1	-2	-11	-4	-4	-4	-11	-6	-4	-6	-2	-4	0	0	-3	0	1	0	-3	3	1	-4	2	1	4	-5	-1	1	0	1	-33	3	2	2	3	1	0	3
34545_at	-18	2	-42	-45	2	-28	-2	2	-55	-33	0	1	0	26	22	9	8	-91	-6	11	-3	3	8	4	2	-16	0	2	1	-12	20	0	29	-22	0	21	-9	3	3	0	4	6	4	1	-8	0	3	1	-13
34546_at	5	4	14	10	6	12	14	4	13	20	6	1	7	18	3	10	18	14	6	4	2	7	6	10	3	0	5	3	5	4	-10	2	0	6	0	0	2	1	-3	7	6	-29	2	1	4	3	2	-2	-6
34547_at	-9	-3	-7	-10	-2	-8	-4	-4	-20	-17	-3	-22	-1	-19	-10	-4	-7	-7	-3	-17	-9	-4	-10	-12	-6	-10	-4	-1	-7	-2	-29	-2	-2	-3	-4	7	5	-9	-3	5	-1	-42	-3	0	-7	-1	-4	0	-1
34548_at	28	21	47	34	15	-1	31	16	46	54	21	31	28	15	2	8	19	85	40	1	26	-3	38	33	19	22	24	16	24	42	66	14	29	32	17	33	39	16	21	19	19	70	14	11	-7	18	17	5	-13
34549_g_at	9	0	-3	-7	2	6	8	-1	-35	20	4	-32	5	-97	-20	-29	-20	10	-2	-18	9	-1	0	-5	-2	-3	-10	0	0	-13	-39	-2	3	6	0	-5	2	1	3	0	-4	-126	-3	0	2	-3	-3	-2	5
34550_at	1	0	17	11	1	8	6	0	-4	16	2	11	6	16	13	8	6	29	9	8	4	3	10	4	0	4	1	1	5	2	12	0	0	6	0	6	5	2	0	1	0	-12	1	-1	4	2	0	0	0
34551_at	5	0	2	3	0	-2	2	0	-7	3	0	2	1	27	2	3	3	11	-4	10	-1	2	-4	-1	3	0	1	-1	0	2	-7	0	-1	0	0	2	9	-7	0	8	5	23	1	1	0	-4	-1	3	1
34552_at	-2	-1	2	-5	0	1	1	-2	-4	-12	-1	-59	-1	-40	-11	1	-3	-10	-2	-12	0	-3	-18	-2	-5	5	-4	2	5	-1	7	0	-16	2	0	-9	-3	-3	0	0	-2	-27	0	1	-1	-4	0	-4	-2
34553_at	8	3	8	12	3	15	11	0	9	11	7	22	6	51	16	9	4	27	6	0	8	5	13	2	2	6	6	1	2	12	18	0	9	6	-2	3	5	0	2	2	2	33	2	1	0	2	-2	4	-10
34554_at	-5	-2	-19	-19	0	24	-7	2	-38	-11	3	-24	4	-85	-12	-30	-32	-95	-15	-21	33	-3	-23	-5	-1	-1	-11	0	-5	-9	-10	0	8	-18	0	0	-4	0	1	-5	3	-82	1	2	0	-2	0	-3	-6
34555_at	-15	5	-77	-91	-18	-48	-40	-6	-111	-51	-16	-118	-16	-134	-76	-64	-71	-152	-60	-81	-34	-27	-50	-37	-16	18	-21	5	-21	-47	-126	6	19	-45	9	-26	-20	16	23	26	17	-164	-8	6	-2	3	-1	-4	-6
34556_at	8	2	25	24	8	15	13	-4	-27	1	8	50	8	-8	31	-13	15	1	21	-12	0	3	23	0	-1	-4	2	5	-5	-1	6	-4	-6	5	0	1	4	-4	0	4	-2	60	9	3	0	10	-2	0	2
34557_at	-24	-14	-41	-53	-11	-36	-28	-2	-64	-40	-15	-95	-21	-163	-77	-49	-65	-100	-20	-41	-27	-22	-43	-39	-25	-19	-16	-7	-13	-5	-78	-4	-23	-33	-1	-22	-18	0	-10	-43	4	-88	-12	-4	-4	-4	0	-6	-5
34558_at	14	14	66	36	14	53	34	14	32	63	18	95	24	108	67	48	36	103	48	62	45	34	45	27	20	31	18	12	17	32	60	7	11	43	9	16	13	16	15	13	9	73	14	7	15	11	11	8	11
34559_at	13	9	42	31	9	30	36	8	46	36	13	57	17	101	54	53	40	116	30	20	31	21	37	25	8	19	12	7	9	35	71	4	22	23	5	18	12	5	14	10	9	131	8	5	9	5	6	12	8
34560_at	15	6	43	22	7	33	40	8	41	44	9	68	18	96	47	46	16	85	38	52	12	10	19	27	8	10	21	3	20	15	74	8	28	22	5	15	12	12	10	15	5	36	5	3	13	2	2	6	9
34561_at	0	-1	-10	-11	-2	-2	-4	-3	-5	-8	0	-17	-4	-17	-6	-12	-12	-28	-6	-10	-7	-1	-3	1	0	0	-3	0	-4	-5	-29	1	-8	-8	0	-2	5	0	1	-9	1	-73	0	0	2	0	0	-2	0
34562_at	3	3	16	12	3	6	4	1	7	17	6	5	5	-6	12	6	3	19	-2	6	3	3	8	6	0	9	4	1	0	3	22	1	16	1	3	-1	5	3	4	0	0	13	0	0	3	2	0	2	0
34563_at	-1	2	6	13	4	7	5	3	12	4	2	6	3	12	8	25	13	13	15	-22	2	5	9	6	4	6	8	3	5	4	12	3	8	4	1	-3	4	2	0	2	8	-42	0	0	3	3	4	0	-5
34564_at	-1	2	-5	-5	-1	-6	-2	3	-4	-5	-1	13	0	-8	-7	-1	-1	-16	-3	-3	-5	0	0	-3	2	-3	-1	-1	0	-7	1	0	0	2	2	-2	2	-2	-1	-4	-5	-27	2	0	0	1	0	-2	0
34565_at	5	1	0	-2	1	4	-3	0	0	-6	-2	-17	-1	22	7	20	-6	-22	1	0	-1	1	0	4	0	-2	1	0	1	0	7	0	3	0	3	0	-2	0	2	0	-5	6	1	0	0	-1	-1	0	0
34566_at	-7	-6	-14	-19	-3	-1	2	-2	-6	3	-3	4	-5	17	-9	8	-15	-26	-8	2	1	-7	-10	-1	-7	-9	-2	-1	0	-8	-19	0	3	-5	-4	-4	-8	-5	-4	-2	-1	-34	-4	0	-6	-5	-2	1	-6
34567_at	4	1	5	0	0	-2	-2	0	-3	5	0	6	-2	5	0	4	0	0	-1	-19	0	0	0	1	0	-5	0	0	3	3	-6	0	-6	-2	0	6	2	0	-6	-2	0	-21	-1	0	1	0	-4	0	0
34568_at	11	7	13	23	6	21	18	4	26	19	7	39	8	37	21	19	18	60	20	23	11	12	23	23	8	7	9	6	12	15	33	5	14	12	3	8	18	6	4	18	9	12	5	2	3	4	4	5	4
34569_at	2	1	5	5	2	4	4	0	-5	11	0	-5	1	24	15	9	0	18	7	0	-1	0	3	9	0	0	-2	1	3	4	13	0	4	2	-3	1	3	1	1	5	0	-14	2	1	1	0	1	-1	-1
34570_at	413	524	921	521	448	1050	442	468	748	438	420	503	543	506	620	702	358	181	378	385	718	240	958	390	297	321	501	389	412	633	485	374	619	406	416	440	391	455	551	530	665	52	399	428	375	400	430	230	437
34571_at	3	1	6	12	2	6	7	0	10	2	4	-1	2	5	0	13	3	13	8	11	1	3	10	-1	1	6	1	2	2	7	7	1	4	3	0	0	8	1	1	5	0	2	0	1	2	3	3	1	0
34572_at	0	2	-6	-3	1	-9	-6	0	-5	-6	-6	2	-1	-21	-13	-8	-10	2	-5	-12	3	-5	-5	-2	-2	0	-4	-2	-4	-5	-7	0	0	-5	3	7	-2	5	-1	0	3	-1	2	0	4	-1	4	-2	0
34573_at	133	57	270	290	96	203	207	42	255	304	101	522	135	659	404	443	285	642	162	254	182	162	220	178	69	118	80	43	48	249	614	22	117	156	35	115	104	32	48	85	45	657	54	28	63	34	30	41	43
34574_at	5	0	10	9	2	9	8	0	-6	-3	2	-2	1	40	15	0	4	24	8	0	10	3	6	8	1	13	0	0	1	8	35	0	3	4	-1	3	-2	3	0	0	2	15	1	0	1	0	0	-2	-7
34575_f_at	12	3	27	27	4	22	14	4	12	26	5	58	10	49	26	33	20	42	19	39	13	7	20	7	6	4	6	2	7	14	37	2	4	17	2	2	1	1	3	6	5	84	3	1	5	5	0	2	0
34576_at	3	0	10	10	2	4	3	2	11	7	0	7	-1	17	3	0	4	19	7	11	0	0	10	4	1	-3	5	2	1	4	4	0	1	0	0	0	4	-3	2	0	3	-4	0	0	0	0	0	0	6
34577_at	29	12	81	57	21	46	38	14	52	56	24	60	23	101	65	56	43	169	66	63	35	22	45	30	16	21	19	10	18	55	99	8	32	29	9	24	21	6	4	30	10	161	12	3	11	7	5	10	10
34578_at	5	4	-4	-2	0	-6	-1	1	-5	-7	2	-10	1	-10	-9	-5	0	0	5	-5	6	1	-4	-2	2	10	8	2	3	1	3	1	13	-1	-1	6	5	2	2	4	1	10	3	1	-1	0	3	2	5
34579_r_at	1	-1	-4	-1	0	-6	-1	0	1	-1	-1	-8	0	-5	-3	0	-3	-10	0	-1	-3	-2	-2	-4	0	0	0	0	1	-3	-10	-1	1	-3	0	-3	0	2	0	0	0	-6	-3	1	-1	-1	0	0	-2
34580_at	-6	-1	-7	-4	0	-3	-2	-4	-5	-14	5	-4	1	15	-5	17	5	-15	-4	-13	-8	0	3	4	-3	-9	-2	0	0	-1	13	0	-8	-4	-3	-4	6	-4	0	-1	-4	-9	-2	3	-1	-5	0	-6	-9
34581_s_at	-6	-4	-14	-15	-6	-24	-20	-3	-1	-25	-12	-43	-6	-35	-12	-24	-15	-36	-21	-17	-22	-8	-14	-10	-5	-11	-5	-2	-2	-19	-33	-2	-15	-11	-6	-9	-10	0	-7	-6	-6	-54	-3	-2	-4	-3	-2	-2	-7
34582_at	-3	-5	-20	-18	-3	-10	-12	-5	-11	-10	-8	-25	-8	-38	-18	-18	-14	-26	-19	-22	-10	-3	-10	-15	-5	-6	-8	-4	-4	-16	-20	-1	-4	-10	-3	-3	-2	0	-2	-6	0	19	-2	-1	-6	-4	-5	-5	-7
34583_at	9	9	34	32	0	25	9	5	39	14	18	41	8	55	28	18	25	38	27	38	7	2	22	22	4	2	0	0	10	8	61	6	12	0	3	0	6	0	-2	13	10	104	7	0	-7	1	1	3	-2
34584_at	4	2	0	1	1	0	2	0	9	4	1	-5	-1	6	3	-5	4	13	0	0	2	1	9	0	4	0	4	0	2	4	-8	1	-2	2	4	2	5	1	3	1	1	18	3	1	1	2	2	1	1
34585_at	-3	5	-23	-11	-3	-8	-18	-6	-19	-18	-1	-11	-2	-10	-11	-11	2	-23	-7	-16	-2	0	-11	-10	2	-5	-2	15	5	-13	-15	0	-3	-1	2	3	-1	0	0	5	-3	-62	-2	0	-3	0	11	-4	-2
34586_s_at	15	7	26	24	8	20	21	4	1	28	9	52	12	54	32	20	17	38	20	15	14	7	16	33	0	9	5	5	4	26	37	2	-8	21	1	3	8	1	10	15	3	34	-1	3	11	2	4	2	0
34587_at	0	-4	-27	-7	-4	-6	-11	-4	-30	-7	0	-21	-1	-35	-17	-16	-11	-13	-13	1	-8	-4	-2	-8	0	-3	-2	-1	-3	-3	-42	0	-10	-8	0	0	0	-3	-1	-1	-2	-58	-2	0	-3	-2	-2	0	0
34588_i_at	16	22	61	51	22	79	46	35	69	64	25	104	23	103	68	63	52	87	85	56	62	31	31	28	4	34	28	14	20	42	79	12	30	35	11	21	22	26	6	21	8	142	16	12	18	9	15	16	13
34589_f_at	-7	-5	15	20	-4	6	-11	-2	-8	26	-2	43	-24	62	18	-43	-2	12	-18	-15	14	0	14	0	-2	1	-2	1	-2	-18	72	0	0	-26	0	17	0	-3	0	-18	-5	46	-1	-3	2	-2	0	3	0
34590_at	-10	0	-13	-6	-3	-11	-14	0	-10	-1	-4	-32	-8	-83	-26	-26	-9	-37	-17	-17	-12	0	-12	-8	0	-7	-2	0	-4	-9	-18	0	-8	-10	-2	-1	-2	-2	2	-1	-6	-85	-2	-2	-5	-1	-1	-4	-2
34591_at	-10	-12	-7	-10	-6	-8	-3	-13	-55	-2	-2	-11	-2	-20	-15	-15	-15	-28	-21	-15	-8	-15	-10	-5	-6	-4	-12	-8	-18	-6	-20	-6	-13	-5	-4	-16	1	-4	0	-9	-4	-59	0	-8	0	-4	-10	-10	-15
34592_at	863	919	866	354	667	1822	747	998	-30	241	805	232	1139	136	627	1100	765	14	784	575	1516	693	1586	850	850	988	978	916	988	904	-14	776	1159	421	915	1071	841	892	957	578	1323	-16	975	1185	653	622	1002	716	971
34593_g_at	1220	1146	1926	1002	1308	2430	1071	1053	4075	2536	1461	3134	1497	1644	1900	2136	1641	614	976	1156	2194	1241	3095	1270	1127	1475	1180	1086	1546	1470	907	845	1310	863	975	1247	1261	996	1399	1027	1684	-151	1605	1306	1099	889	1234	786	1571
34594_at	-2	-1	-8	-6	4	-5	-9	1	9	-1	0	-5	-2	7	0	-7	-2	-2	0	1	-2	0	5	2	2	2	-1	0	1	3	6	0	0	1	3	-2	8	0	3	6	1	6	-1	0	1	1	4	0	1
34595_at	5	5	5	-7	1	-1	-2	15	-13	-6	1	-9	6	-10	2	-16	-7	-31	-4	-3	0	0	3	3	3	2	3	3	-2	0	-17	2	9	3	3	7	4	7	1	5	2	-10	0	2	8	3	4	5	3
34596_at	0	1	1	-2	0	1	-1	0	-9	0	0	-3	-1	-10	-1	0	-1	11	4	0	0	0	-1	1	0	-4	3	-1	0	0	-3	0	5	-2	0	0	3	0	0	0	-2	-11	0	0	1	-2	0	3	2
34597_at	13	8	58	22	8	51	24	3	13	26	7	89	15	108	55	51	27	169	33	61	23	7	25	15	7	12	12	3	6	73	106	5	6	20	2	7	6	-2	6	44	9	186	3	-6	10	2	-11	-5	-3
34598_at	15	17	85	77	19	99	100	76	72	84	15	29	60	108	106	18	25	166	68	93	95	19	59	70	14	67	76	17	19	92	76	18	84	50	15	17	15	50	61	63	99	123	20	24	47	17	26	13	44
34599_at	-10	-2	-7	-15	-4	-8	-11	0	-23	-13	-1	-14	-8	-13	0	-3	-14	-35	-12	-6	-9	-13	-11	-6	-3	0	-6	-3	-1	-7	-1	0	-2	-4	0	-8	-4	-2	-1	-11	0	-65	0	-3	2	-1	-3	-4	1
34600_s_at	33	24	94	68	30	81	93	21	107	81	32	117	51	128	87	94	71	257	61	124	67	56	82	41	35	43	28	16	34	88	112	18	47	54	8	45	46	19	8	29	14	192	20	12	36	12	23	27	29
34601_at	5	2	3	11	-3	7	-1	-1	11	-8	-4	-15	-1	-3	5	-4	-7	3	13	2	0	-4	5	6	0	0	-4	0	0	5	3	-1	1	5	0	2	8	-2	4	0	3	10	-2	2	0	0	0	0	0
34602_at	-5	-9	12	17	7	-13	18	-4	-22	31	0	0	-6	-20	-12	24	-25	48	-17	-35	-14	9	-6	-15	-11	16	-16	-8	-14	-15	21	-6	-18	-9	-2	2	-9	-4	-10	-28	-4	45	-1	7	-1	-6	-2	-2	-1
34603_at	-7	1	-2	0	-1	-3	-1	-1	-2	-2	-1	2	0	-3	-9	-7	0	-3	4	-8	0	-1	-3	1	1	-4	-2	0	-2	-1	-16	0	-1	-5	-1	-8	5	0	-1	1	0	-15	0	0	-3	1	-1	0	6
34604_at	10	4	12	19	4	18	13	4	25	14	7	33	15	64	17	16	17	54	18	19	13	10	14	11	5	9	5	4	6	15	41	3	11	8	2	10	3	3	4	12	0	58	1	0	6	6	3	5	0
34605_at	3	0	2	1	0	-1	0	-1	3	-4	-1	4	3	2	3	8	-1	-3	2	3	3	-1	-1	1	2	-2	0	0	0	0	4	0	2	-3	0	5	0	0	1	-3	0	-11	0	0	1	0	0	1	1
34606_s_at	-5	5	29	17	6	19	25	0	20	27	9	13	4	56	27	18	17	60	6	33	10	13	21	19	4	11	9	0	7	22	45	2	9	17	1	5	18	1	5	-1	2	83	4	3	5	2	2	5	-2
34607_at	1	1	21	3	0	11	1	0	1	6	3	26	4	6	0	16	35	30	6	3	0	3	11	5	0	2	2	2	16	15	30	2	4	3	1	2	5	5	2	17	6	0	0	2	5	-1	4	1	3
34608_at	759	835	410	397	618	353	499	714	0	271	765	233	987	38	401	598	692	12	546	488	962	594	407	727	654	817	805	833	875	635	16	669	895	284	872	776	632	802	831	618	972	-20	759	883	650	710	888	590	727
34609_g_at	378	437	86	65	215	127	169	451	-10	0	273	-9	441	-22	54	180	258	-26	202	161	321	254	68	257	305	321	366	533	316	171	-17	394	394	110	515	368	258	354	269	207	351	-38	319	576	228	330	534	473	189
34610_at	-2	1	-6	-4	0	-2	0	0	-11	-14	-3	-8	-1	-13	-5	1	5	-12	-3	1	0	0	-5	-9	-1	0	-3	0	-5	-2	-11	-3	0	-4	-2	-5	-10	1	0	0	-1	-31	-2	1	-1	0	2	1	0
34611_at	3	1	4	0	1	3	1	2	-8	14	3	9	-1	14	1	0	2	14	-2	-1	-1	1	-2	1	1	3	1	2	-2	0	-9	1	0	-1	1	-1	-2	0	1	0	-1	20	-1	0	0	3	1	0	1
34612_at	-1	0	-8	-2	0	-5	-2	-1	-5	0	2	-13	-2	4	-4	-5	-2	0	-1	1	0	0	-5	-1	0	1	0	-2	-2	1	3	0	-11	-4	-3	-1	-6	0	-2	0	0	1	-2	-2	0	-3	0	-2	-1
34613_at	2	0	-1	-3	-1	9	0	6	-1	-5	2	17	2	14	-4	17	-2	-22	-6	-9	6	-3	3	-1	-1	5	0	0	-3	-3	-22	1	0	-8	0	4	2	2	-3	-6	8	-20	1	2	-4	1	1	2	1
34614_at	-14	0	-15	-20	0	-23	0	0	-19	0	-2	-33	2	-41	-24	5	-17	-40	-18	-19	-11	1	-18	-14	2	0	-1	-1	-9	-14	-33	0	-13	0	-2	-4	-2	0	2	0	3	-48	1	0	-2	-1	0	0	0
34615_at	4	1	14	12	3	15	11	2	16	7	4	17	8	58	20	17	10	29	10	15	5	6	8	9	1	1	4	0	4	8	10	0	6	8	0	0	0	3	3	-1	2	77	0	2	2	0	0	0	-1
34616_at	0	0	1	1	3	4	4	0	-1	11	0	8	0	19	-2	10	1	7	0	6	2	0	4	1	1	0	1	0	2	0	3	0	7	2	0	5	0	1	-2	6	2	16	1	0	1	1	0	0	5
34617_at	1	-2	8	8	0	3	-9	0	2	-3	2	-8	-3	-14	15	4	1	-16	2	11	-10	-8	-3	-5	-1	-7	-1	0	0	-5	20	1	0	1	0	-8	-2	2	0	-2	-1	0	0	-1	-3	1	1	-2	-2
34618_at	9	15	67	69	24	53	59	5	79	113	9	121	13	133	72	81	43	153	79	37	51	18	54	15	23	36	35	6	41	43	95	11	32	54	15	47	40	18	16	35	18	143	19	4	10	11	17	22	5
34619_at	-10	-4	-26	-29	-5	-9	-11	-6	9	-9	-10	-24	-3	1	-28	-34	-27	-57	-21	-16	-12	-13	-7	-13	-6	-8	-4	-3	3	-17	-1	0	-10	0	0	-5	-7	0	0	0	-2	-69	-2	0	-5	-3	-4	0	1
34620_at	-10	-7	-18	-14	-7	-12	-10	-5	-11	-3	-3	-49	-1	-32	-21	-8	-19	-56	-9	-13	-11	-5	-11	-7	-9	-4	-8	-9	-11	-8	-1	-8	-24	-12	-10	-8	10	-7	-9	-9	-2	-51	-5	1	-2	-8	-9	1	-8
34621_at	17	16	73	55	14	48	44	9	59	55	17	60	31	152	58	64	54	149	37	73	27	20	51	37	16	21	24	10	9	40	93	6	23	29	4	13	20	8	5	21	7	138	5	5	10	8	7	11	7
34622_at	-9	1	2	4	2	2	-1	-3	-26	12	1	-7	-2	14	-5	13	-5	4	-2	7	2	1	-7	-1	0	1	4	-1	1	0	-3	0	0	4	0	-15	-7	-3	-2	1	0	14	-2	0	0	-2	-4	-1	-3
34623_at	5	-1	17	5	1	14	16	0	-12	-3	-2	-3	-4	68	-3	31	34	47	22	2	9	0	0	-1	-5	2	2	0	9	5	34	0	2	4	-3	4	6	1	-3	-4	0	25	-1	2	1	-7	-5	0	0
34624_at	-7	-5	-23	-11	-1	-11	-11	-7	-18	-15	-2	-20	-7	-54	-16	-12	-23	-43	-12	-24	-12	-6	-14	-12	-3	-2	-2	-4	-4	-17	-50	-4	-5	-7	-6	-9	-3	-4	-9	-14	-3	-25	-1	0	-5	-2	-3	-3	-1
34625_at	-12	-8	-26	-27	-7	-35	-21	-7	-48	-19	-4	-55	-10	-60	-34	-43	-37	-59	-48	-40	-19	-12	-25	-7	-7	-11	-6	-8	-11	-12	-48	-5	-14	-13	-6	-16	-12	0	-5	-15	-7	-65	-9	-4	-3	-2	-2	-1	-7
34626_at	-23	-27	-52	-15	-11	-78	-61	-26	0	-1	-16	-29	-11	-6	-96	-35	-25	33	-17	1	-16	-17	26	-56	-31	-40	-33	-13	-30	-33	-5	-23	-65	7	-2	-19	-12	-25	-15	-28	-10	-9	-13	-17	-20	-49	-15	-39	-21
34627_at	-14	-9	-57	-55	-21	-29	-30	-1	-37	-42	-19	-93	-28	-131	-62	-45	-43	-98	-34	-51	-31	-16	-28	-41	-10	-21	-15	-8	-21	-35	-95	-2	-19	-26	-3	-9	-19	-6	-8	-22	-10	-134	-9	-5	-17	-3	-2	-5	-19
34628_at	2	1	1	-1	0	-1	0	0	-4	-3	0	-2	3	1	-11	9	1	-1	0	-13	-1	0	2	-6	0	2	0	0	0	-1	-22	0	-3	0	2	3	2	2	-3	1	0	26	1	2	0	1	0	0	1
34629_at	0	1	15	31	5	23	18	0	37	25	11	63	11	92	40	23	31	77	18	30	5	4	32	3	0	4	3	1	-1	20	-1	0	13	19	-2	1	14	-5	10	5	0	44	0	0	-1	0	-3	-1	5
34630_s_at	16	6	31	32	13	24	30	6	33	31	14	79	19	71	33	32	32	41	20	31	19	18	25	6	0	16	12	2	3	4	68	0	11	11	0	14	19	5	1	-2	0	89	8	1	0	6	5	5	1
34631_at	1	1	0	0	1	2	5	1	-4	0	2	10	3	15	0	4	5	12	1	-5	3	3	5	0	0	0	3	0	1	7	8	0	7	3	0	0	-1	1	0	2	1	15	1	0	-1	2	0	0	4
34632_r_at	-4	0	7	2	0	-2	-4	1	-4	-4	-3	0	0	4	-2	7	3	8	9	-5	0	0	-5	2	0	1	-2	0	0	-1	-6	0	-1	0	1	4	-1	0	0	-2	2	-23	0	0	1	0	1	-1	1
34633_s_at	0	0	-4	-1	0	-2	0	1	0	-4	1	2	0	17	-2	0	3	1	-3	3	-2	0	0	0	0	5	-2	0	2	2	12	0	4	-1	-1	3	4	-3	-3	0	0	-10	0	0	-1	0	0	1	-2
34634_s_at	47	41	113	102	51	87	82	43	97	83	49	131	49	204	102	105	94	333	77	110	63	53	84	55	38	47	47	35	41	84	164	23	74	53	23	35	38	27	30	31	29	253	38	22	33	27	33	29	20
34635_at	0	-2	-16	-11	-1	-18	-10	0	-14	-9	-7	1	2	0	-12	-10	-8	-18	-11	-14	-7	-6	0	3	-4	3	-7	1	0	-5	0	0	1	-6	-1	3	-1	1	-3	1	0	-4	0	-2	0	1	1	0	3
34636_at	16	7	-11	28	-5	23	13	9	12	44	1	20	8	80	44	27	54	19	10	37	5	3	28	7	4	11	9	0	0	18	21	1	1	3	8	14	9	-3	12	7	5	71	7	5	10	1	5	1	-6
34637_f_at	12	0	6	1	2	15	6	8	-12	17	5	2	-4	-8	2	-2	0	47	4	7	8	3	3	0	3	9	8	2	4	6	2	2	14	15	1	-2	0	0	0	0	-1	19	1	4	-2	2	5	3	2
34638_r_at	-2	0	-2	5	1	4	0	1	-7	2	1	10	2	22	4	0	9	7	3	0	0	2	4	1	1	3	0	0	0	7	4	1	-2	-2	1	3	-1	0	0	2	0	-1	0	0	3	0	0	1	1
34639_at	-5	-9	-33	-34	-7	-20	-25	-4	-17	-19	-11	-5	-9	-30	-18	-36	-24	-23	-20	-14	-11	-11	-42	-17	-7	-8	-20	-7	-8	-16	-29	-2	-17	-11	-4	-15	-5	4	-5	-6	9	-68	-6	3	-15	-16	0	-5	3
34640_at	9	3	20	9	5	11	17	3	2	21	4	21	4	30	27	17	11	49	9	17	10	10	15	6	4	7	6	4	1	14	38	1	2	3	1	2	2	0	1	12	2	42	2	2	5	3	3	0	1
34641_at	7	6	33	28	5	19	10	2	30	15	0	72	6	92	23	32	23	64	13	48	5	7	23	12	4	9	6	2	5	12	61	2	10	4	3	7	-13	2	1	9	2	86	5	2	2	2	1	4	6
34642_at	32	20	40	36	10	31	39	17	66	33	11	0	20	63	36	39	21	53	37	23	25	17	25	28	10	13	18	22	15	27	40	14	31	20	41	23	19	18	10	11	7	40	13	17	18	24	23	17	23
34643_at	1119	1053	1250	944	1042	1365	994	923	675	1073	1122	839	1205	521	1300	1234	1267	261	937	952	1289	975	1429	948	865	1009	1058	870	1098	1016	442	762	983	705	939	1114	1000	836	1122	810	1244	203	1175	1170	853	841	968	730	1012
34644_at	475	325	809	381	718	778	718	414	12	146	637	129	374	189	528	731	551	-9	791	993	682	465	612	683	422	335	513	421	437	598	31	408	679	382	444	444	731	486	310	541	485	-33	618	399	594	423	318	269	256
34645_at	1040	1043	858	523	945	1152	864	896	69	675	1127	717	1291	251	846	1134	1206	39	866	740	1409	950	1164	850	906	1137	1186	844	1204	1018	-49	836	1307	734	991	1182	895	967	1313	965	1404	-83	1312	1196	886	897	1244	691	1226
34646_at	394	399	631	270	354	759	211	465	182	252	396	345	453	201	304	366	245	33	186	182	410	203	695	261	236	290	288	371	346	312	108	325	367	228	340	291	250	332	400	248	616	17	465	430	236	231	389	188	281
34647_at	160	241	49	147	130	75	162	115	-3	24	159	30	131	9	51	30	132	-3	164	134	47	127	31	116	122	95	162	118	181	109	3	211	175	127	158	143	122	145	106	111	59	-1	90	101	126	191	133	121	96
34648_at	21	21	47	26	23	43	36	22	39	12	26	28	20	97	29	76	44	49	21	59	30	20	18	28	19	21	19	17	9	29	40	16	21	11	18	12	7	19	6	14	15	115	22	18	12	18	15	23	6
34649_at	10	19	9	1	10	7	0	21	2	-13	10	-4	7	0	-4	1	0	-1	10	12	0	4	4	9	8	6	11	11	13	0	-10	19	8	-2	15	5	14	7	6	1	9	24	14	7	6	9	10	18	1
34650_at	-9	-12	-40	-26	-11	-29	-31	-6	-19	-34	-11	-40	-14	-46	-30	-33	-21	-59	-25	-35	-21	-18	-32	-29	-13	-9	-11	-7	-8	-27	-59	-6	-16	-21	-6	-8	-11	-6	-8	-10	-8	-100	-5	-1	-7	-6	-4	-3	-5
34651_at	21	39	-1	-23	29	-5	48	67	2	10	22	-5	30	-52	-33	-7	30	-17	27	17	14	54	2	29	43	39	25	32	25	21	-17	58	11	15	44	28	29	47	17	26	20	-107	39	33	52	51	38	43	15
34652_at	-5	0	38	44	13	28	51	20	64	30	27	53	10	86	49	64	42	91	45	66	20	32	38	-1	12	34	6	0	3	54	63	-3	16	20	-5	-3	23	16	20	9	11	111	12	0	11	-3	0	-5	2
34653_at	2	4	14	18	3	4	3	0	-22	10	2	14	0	21	13	10	5	5	5	9	8	-3	5	7	0	2	10	1	11	12	9	-2	0	-17	-1	-4	-13	4	2	7	6	4	-1	-2	-1	2	0	-8	1
35014_at	-2	-1	-6	-4	0	1	2	0	0	-3	3	1	-1	-3	-4	-2	-3	-24	1	-7	-1	-3	-4	0	0	-2	2	0	-1	0	7	0	-3	1	0	-2	-2	1	1	2	0	-39	0	0	0	-2	0	0	0
35015_at	-5	0	-7	-7	0	-5	-8	-1	-10	-11	-2	-24	-3	-20	-11	-13	-5	-7	0	-7	-9	-3	-11	-2	-3	0	-3	1	-1	-6	-5	0	-6	-8	0	-5	2	0	0	3	3	-20	0	0	-1	0	0	-2	0
35016_at	55	53	13	70	147	4	58	38	39	52	285	28	69	73	74	64	114	37	153	229	44	90	14	134	134	110	99	210	166	107	55	130	220	85	108	100	94	138	121	92	77	-8	90	53	409	59	75	138	130
35017_f_at	97	114	73	73	159	82	172	152	52	57	164	158	111	137	104	139	118	141	238	143	188	86	100	171	193	122	133	78	83	68	103	134	286	61	152	108	158	116	75	128	82	145	137	139	210	130	107	106	60
35018_at	11	10	25	22	8	23	19	7	35	31	11	45	19	41	29	19	11	84	29	36	25	13	29	22	10	15	17	10	8	14	51	6	24	10	6	14	14	4	8	12	2	78	9	4	7	0	2	9	5
35019_at	3	1	5	-1	4	1	2	4	8	-8	1	2	-1	1	1	4	-1	-3	0	-5	1	0	1	0	2	3	1	3	2	2	-1	0	-2	1	4	7	7	-1	1	1	4	18	5	3	0	1	0	2	7
35020_at	4	6	15	14	3	10	6	0	28	12	3	16	6	29	15	19	16	38	8	21	11	5	15	10	3	6	7	2	5	11	35	3	4	8	2	1	11	1	3	4	2	30	4	1	2	2	3	3	-1
35021_at	3	1	-4	0	2	0	-1	1	-5	-5	-7	-11	-3	-12	-10	0	-5	12	5	-8	-5	-3	-10	0	0	-1	0	1	0	-4	-5	2	4	-7	0	2	-4	1	0	-1	0	23	3	0	2	1	1	3	-1
35022_at	0	0	-5	0	0	0	-4	-1	6	-15	-1	-1	1	-9	-4	-2	-4	-11	-4	4	-5	-1	-5	-5	1	-2	0	-1	-6	-5	5	-1	-1	2	-1	-7	5	-2	2	-3	0	46	0	0	4	0	-2	-1	-6
35023_at	0	1	4	-3	0	3	-2	1	1	1	-3	7	-3	-1	-2	0	2	9	-3	-3	0	0	5	0	0	0	-1	-1	0	3	0	0	-5	2	-1	-2	-4	-2	0	0	0	0	-2	0	-4	1	0	-2	-3
35024_at	10	6	13	9	6	13	19	3	7	5	-5	39	0	31	26	32	10	18	29	5	13	9	23	16	6	12	17	3	1	8	0	0	13	14	0	8	5	2	2	0	3	30	0	2	-2	0	2	5	0
35025_at	10	6	24	26	7	27	21	3	-8	14	4	19	1	37	36	31	11	62	19	27	11	10	13	11	6	12	12	0	5	18	27	2	6	14	2	0	3	4	5	-2	0	-43	1	1	4	3	3	-2	-6
35026_f_at	2	0	0	0	1	0	-1	1	-6	-5	0	5	0	-14	-3	-3	-4	-15	0	-5	0	0	-6	0	0	1	2	1	0	0	-11	1	-3	2	2	4	-2	2	0	-3	1	-23	1	1	0	2	3	-1	-2
35027_at	30	57	50	48	22	26	121	14	52	62	20	108	72	92	47	203	111	119	44	50	102	30	42	87	19	29	24	73	16	95	62	13	28	30	65	81	58	24	16	26	14	157	10	11	51	13	10	-15	10
35028_at	4	0	1	1	-2	-8	-1	0	29	-8	0	-10	2	13	-7	-3	-4	-10	-2	-9	1	-6	-6	-1	-1	-4	0	0	0	0	4	-1	0	-2	-1	-1	3	0	7	0	-5	19	0	2	-2	-1	3	-1	6
35029_at	1	0	-3	4	1	-4	-3	0	-2	0	-3	-4	-3	-11	0	-2	4	0	-1	4	1	-2	1	1	0	6	0	2	-3	-1	-14	0	3	0	0	0	1	1	0	-1	1	-18	2	1	2	0	0	1	0
35030_i_at	0	1	11	10	3	8	11	2	9	12	0	20	2	18	9	5	6	19	4	10	2	1	13	3	2	-1	2	-1	0	6	14	0	4	2	0	6	-2	-2	0	1	0	30	1	0	0	0	0	1	1
35031_r_at	0	0	3	-4	0	-5	-2	-1	0	3	-1	-9	-5	-11	5	-2	-8	-10	-1	-10	-1	-1	-4	-1	0	-2	-2	0	-1	-2	7	0	-10	0	0	-4	2	-2	2	-7	-2	-14	0	0	0	0	0	-1	0
35032_at	-3	-4	-5	-24	-3	-18	-10	-3	-25	-9	-4	-8	-4	-32	-17	-19	-8	-28	-3	-9	-5	-6	-8	-4	-6	-9	-5	-3	-6	-8	-32	-1	-10	-2	-1	-4	-4	-1	0	0	-6	-43	-1	-1	-2	-3	-3	-5	-9
35033_at	3	-1	-2	-3	2	-2	1	0	3	-5	0	-1	-4	-19	-6	0	-5	-6	-5	-8	-2	-2	-2	-6	-2	-2	-2	0	0	-3	0	0	-1	-2	1	2	-1	2	-3	-4	0	-14	-1	-1	-1	1	-4	0	-3
35034_at	6	0	9	-2	1	-5	2	0	3	-7	1	4	0	-13	-4	0	-3	-8	-3	-5	-1	1	-2	-1	0	-2	0	-1	0	1	5	0	1	-4	0	8	1	3	2	2	-1	-17	3	0	0	0	2	2	-1
35035_at	2	0	6	5	0	5	7	0	-1	4	2	20	1	31	4	3	7	15	3	9	2	1	7	2	0	3	4	1	0	2	-1	0	0	0	-2	-3	0	2	2	5	0	-13	-1	0	-1	0	0	0	0
35036_at	-5	-1	-7	0	0	-3	-2	-2	-3	-4	-1	-8	-5	-25	-10	1	-2	-12	0	2	-3	-1	-3	-1	-3	-2	0	0	0	0	-20	0	-13	-1	-2	0	1	0	-1	-2	-2	-5	-1	-1	0	2	-2	-8	-2
35037_at	-21	-14	-52	-57	-10	-41	-32	-13	-64	-68	-26	-79	-28	-108	-52	-52	-47	-101	-41	-58	-52	-21	-39	-32	-9	-23	-18	-5	-2	-59	-86	-6	-30	-27	-8	-8	-21	-7	-6	-30	-8	-104	-12	-3	-12	-15	0	-7	-7
35038_at	27	20	69	134	19	58	68	11	103	65	28	144	31	167	93	76	62	171	58	98	45	40	64	31	24	29	28	16	20	46	124	8	35	43	2	26	31	10	1	21	9	198	18	4	7	10	11	15	17
35039_at	10	9	15	15	15	8	5	15	15	4	10	17	12	27	5	6	15	5	9	9	1	9	4	7	9	3	9	9	12	18	39	19	4	18	15	7	6	7	18	14	10	-7	9	8	8	23	15	11	9
35040_at	5	7	23	27	6	17	14	3	23	19	8	29	11	52	21	27	22	43	16	31	12	11	21	12	7	8	6	5	7	15	44	3	10	8	1	18	13	4	2	7	5	42	7	3	7	3	4	0	5
35041_at	0	3	2	3	0	-4	5	1	-4	-2	2	3	2	3	2	3	2	3	3	10	3	3	10	5	2	2	1	1	0	4	9	1	6	4	3	2	-7	0	5	2	2	-6	1	0	0	5	3	1	-1
35042_at	3	6	3	-5	2	5	3	-9	-33	-40	3	-14	12	-9	23	4	5	17	7	-14	3	13	8	7	-10	4	9	8	4	4	-10	5	0	7	5	2	-4	0	-3	4	0	-38	-7	4	0	8	9	-10	-11
35043_at	5	0	0	-3	2	-7	-8	0	3	15	1	0	4	-23	0	-8	-3	-18	-3	-8	4	-2	0	0	0	0	-3	1	-1	-5	-21	0	1	-1	2	2	3	3	-1	0	-2	-17	0	-1	2	0	1	0	-6
35044_i_at	3	0	-17	-14	1	-20	-11	-1	-17	-23	-14	-32	-9	-47	-28	-14	-18	-22	-10	-17	-11	-8	-14	-8	0	-9	-4	0	-4	-7	-26	1	-4	-4	-3	-6	-1	-1	0	0	4	-23	-1	0	-5	0	2	-5	-4
35045_r_at	-42	-28	-161	-80	-46	-69	-133	-37	-108	-66	-28	-130	-29	-215	-113	-172	-68	-206	-46	-94	-46	-46	-128	-52	-30	-65	-35	-50	-55	-93	-114	-10	-105	-73	-23	-49	-70	-37	-32	-29	-32	-292	-19	-16	-65	-28	-11	-54	-35
35046_at	0	0	-1	-5	1	-4	1	0	0	-3	-1	-1	-2	-9	-9	-2	-2	-3	0	0	-1	0	-2	-2	0	0	-1	2	-1	-3	-11	0	-5	-1	0	-1	-2	0	-4	-5	2	-5	-2	-1	-1	0	-1	0	-4
35047_at	10	6	12	19	-10	-8	12	-5	-26	-20	8	16	-10	24	8	9	-15	-106	4	-24	4	-5	19	15	7	0	2	8	0	-19	-38	1	-22	8	0	16	-16	2	4	2	0	2	3	3	4	4	4	5	0
35048_at	5	-1	-11	-3	0	-4	-1	-1	-12	-5	0	9	-2	9	-5	2	-4	-40	-2	-2	-6	2	1	-1	-2	0	1	-3	0	-7	18	-1	-4	-5	-1	-6	-6	-2	-4	0	-4	-7	0	0	0	0	-1	-4	-2
35049_g_at	-4	-1	-1	-4	0	-2	0	-1	-15	-7	0	0	0	-5	-5	-26	-2	-6	0	0	-4	-3	-3	0	-1	-3	2	-1	-6	-5	-3	-1	-6	-3	-3	-1	-4	-1	0	-4	-3	-27	-1	0	-1	0	0	-4	-4
35050_at	-6	2	1	-1	1	2	5	-3	-6	-2	0	4	0	1	-1	-2	0	1	7	5	0	0	1	-1	1	-1	1	2	0	0	-3	3	0	4	2	1	1	1	2	-9	-1	2	-2	0	-2	0	-2	1	-1
35051_at	-3	0	2	-2	-2	1	-1	0	2	11	0	1	1	12	0	4	-2	10	1	0	-2	0	7	0	0	-1	-1	0	-4	-1	-5	0	-4	2	-1	-2	-5	-3	-1	0	3	4	0	0	-4	0	0	-3	-1
35052_r_at	-1	1	-3	0	0	4	0	0	-5	0	0	9	0	18	-3	3	-3	-3	2	0	0	0	0	-1	1	0	1	1	5	-4	0	0	-1	-1	0	-5	12	-2	-2	-4	0	40	0	1	0	-1	1	-1	0
35053_at	4	1	-1	-6	-1	-5	-3	-2	-1	-4	-3	-8	-4	-13	-5	-2	-3	-9	0	-7	-4	-2	-1	-2	0	0	0	-1	-2	-8	2	0	1	-3	2	0	-3	-1	-4	-8	-2	1	1	0	-2	0	0	-3	1
35054_at	0	2	9	5	-2	6	3	-1	12	3	-4	-9	0	-15	0	10	1	7	2	-6	0	0	10	0	6	-2	3	-1	2	3	4	1	4	-2	1	4	-2	2	-1	2	-1	-4	0	-1	-2	1	1	-4	-3
35055_at	303	430	520	364	384	474	244	428	425	442	439	387	446	152	399	415	361	89	242	202	557	267	397	263	315	301	380	161	371	331	258	251	247	297	290	284	192	231	319	314	424	37	300	346	266	193	297	183	382
35056_at	1	2	12	23	1	-3	7	-1	16	3	2	0	3	-2	22	14	0	-5	1	0	5	5	7	9	4	5	5	2	4	0	43	3	0	1	-1	17	6	-2	1	1	3	22	5	2	1	0	6	0	5
35057_at	-2	-2	-2	-7	1	0	4	3	2	-17	8	-2	5	17	2	-8	-15	13	4	6	3	0	1	0	2	4	-2	4	0	5	15	4	-3	2	-3	-2	2	0	-3	4	0	23	-1	0	5	5	3	0	1
35058_at	-1	0	2	5	0	1	-1	0	0	-2	0	2	0	12	2	-3	1	2	-1	4	4	0	2	1	0	1	0	2	0	0	-2	0	0	1	1	3	0	0	-3	1	1	1	0	-1	0	0	0	-2	0
35059_at	6	0	9	5	0	1	7	1	10	12	1	15	5	0	-2	11	5	27	6	8	4	3	1	2	3	4	4	1	0	2	17	1	2	3	0	1	0	3	0	3	1	11	0	-1	2	2	1	-1	5
35060_at	16	12	7	13	4	-11	18	2	-26	0	0	-16	-4	-32	-3	35	-1	46	10	-5	11	18	31	-8	6	-5	13	9	-4	-6	-11	4	0	1	11	9	12	4	8	5	-3	-67	9	2	18	6	0	10	6
35061_at	8	1	-1	-1	6	4	2	2	-9	0	0	3	0	7	0	3	0	1	1	0	5	0	-3	0	4	-4	0	0	0	0	-2	1	13	-1	3	3	5	2	-2	5	3	-1	0	1	1	0	2	0	1
35062_at	1	-4	-8	-7	-2	-9	-2	-2	-12	-18	-5	-21	-3	-39	-7	-7	-4	-15	-7	-8	-5	-1	6	-9	1	5	-2	0	-7	-1	-39	-1	-10	-7	0	-3	7	0	-3	0	-2	13	-2	0	-3	-2	0	-3	-5
35063_at	0	-3	-5	-5	2	6	-2	-2	-4	-7	0	-11	-2	0	-2	-5	0	-21	-6	-5	-13	-1	3	-6	-3	-1	0	0	0	-12	-10	0	0	1	-2	0	0	-5	0	-1	-3	11	-1	-1	-4	-4	0	-3	-7
35064_at	0	1	-14	-8	-4	-10	-7	-3	-8	-5	-6	-9	-8	-31	-11	-14	-18	-7	-12	-15	-13	-6	-14	-3	-4	-7	3	8	5	-8	-21	-2	1	-9	3	7	-12	2	3	-1	-1	-29	-4	1	0	0	1	-2	8
35065_at	6	2	7	28	2	-6	11	0	15	10	-1	18	2	49	4	21	4	16	-2	12	-3	7	22	1	2	10	-1	2	1	6	-6	0	7	10	0	10	-11	0	-3	6	0	23	0	3	0	0	2	1	-2
35066_g_at	9	4	0	1	-3	0	5	-2	-10	6	3	1	-1	-24	31	26	-2	18	0	-10	-1	-4	6	2	0	0	0	-1	5	4	21	0	-1	-5	2	1	9	1	0	2	0	13	-2	2	0	2	1	-1	0
35067_at	6	6	7	4	3	2	4	7	5	5	1	13	4	10	11	6	9	15	6	0	7	3	8	3	4	4	7	5	2	9	25	4	10	2	10	4	0	6	8	4	2	-2	6	6	6	7	5	3	6
35068_at	-10	-11	-22	-8	-22	-23	-27	-21	-14	-49	-28	-36	-13	-48	-25	-26	-33	-144	-68	-32	-27	-19	-27	-28	-16	-9	-30	-5	-13	-56	-30	-10	-40	-16	-6	-18	-38	-8	-9	-16	-25	-100	-12	-8	-14	-10	-7	-29	-26
35069_at	4	4	9	16	3	7	7	1	15	15	0	13	13	43	35	23	8	18	10	16	2	5	10	11	4	3	1	3	8	16	14	1	6	3	-2	9	4	2	-6	4	0	77	-1	1	3	2	2	-1	3
35070_at	6	2	6	56	0	0	47	0	-11	0	-1	7	-1	-10	-2	0	13	4	0	9	0	9	64	6	2	31	1	0	-4	1	1	3	-5	-1	1	0	176	0	0	-1	2	8	78	138	0	15	4	291	0
35071_s_at	9	13	-11	0	16	0	-7	23	-24	1	8	1	28	-49	-13	-4	-1	-85	-9	-37	1	16	-1	-8	10	25	0	25	16	-10	-59	6	-9	-15	15	3	13	18	2	-7	7	-43	16	32	8	3	9	8	-10
35072_at	-7	2	-21	-4	0	6	-15	-1	-3	-8	-4	5	-1	-3	-24	-10	4	-23	-6	9	-5	-8	4	0	-1	-8	-4	0	4	-13	-14	0	2	-5	-1	-4	-6	-2	2	-3	10	-32	-3	1	-1	0	0	-1	-5
35073_at	-13	3	-3	-12	0	-21	-15	-2	-22	0	-7	-34	-10	-15	-22	-6	6	-42	0	-14	-14	-8	-3	-9	3	-6	-7	-2	-4	-15	12	-1	-10	-12	0	-2	-9	0	0	-6	-3	0	-1	0	-7	-2	-1	-6	0
35074_at	-1	6	15	11	5	13	15	4	9	3	1	26	6	36	5	1	8	32	8	0	7	5	9	9	2	0	1	3	5	4	5	4	0	9	2	7	4	0	6	4	4	48	3	3	0	3	1	1	-6
35075_at	-6	-10	-10	-23	0	-9	15	0	-25	-4	2	-19	-6	-17	-1	53	-18	-21	-10	-13	-12	-10	20	-4	-2	1	-10	-1	-10	14	45	-3	-1	-15	-8	2	3	0	-2	-7	3	-22	1	-1	0	-2	-5	-4	9
35076_at	-6	0	0	2	-3	-14	-3	-4	-14	-19	-2	-6	-2	-2	0	1	-1	-15	-4	-4	-9	-7	-5	-2	-3	-4	-3	-2	-5	-9	-19	-2	-4	-6	-3	-5	-16	-7	-4	-7	-5	-39	-3	-1	-3	0	-5	-7	-9
35077_at	2	2	-1	2	2	11	2	0	-22	0	5	-16	4	-39	10	7	7	21	16	4	13	10	-12	9	4	0	6	3	4	13	5	0	-2	7	4	-1	6	-3	6	5	2	40	-3	1	2	0	3	7	-6
35078_at	-26	-3	-18	-52	-16	-10	-30	-10	-102	-15	-21	-80	-24	-119	-30	-26	-33	-167	-21	-2	-38	0	-22	-7	-5	-34	-2	0	-24	-52	-96	-2	-13	6	3	-35	-26	-2	-13	0	-6	-162	2	-4	-15	-3	-3	-11	-4
35079_at	16	7	35	44	12	24	20	3	15	26	19	27	19	48	13	30	20	53	26	29	18	13	20	24	10	11	11	8	9	24	36	6	9	21	3	5	20	3	10	6	4	27	10	3	3	4	5	1	5
35080_at	-13	-7	-26	-22	-11	-21	-22	-9	-21	-25	-14	-7	-13	-72	-20	-34	-23	-68	-22	-28	-20	-14	-18	-18	-9	-9	-8	-8	-5	-23	-82	-7	-9	-13	-14	-8	-10	-14	-10	-14	-13	-39	-11	-5	-11	-10	-6	-9	-9
35081_at	0	2	8	8	1	4	11	1	9	9	0	4	0	11	11	8	4	27	6	8	4	1	8	1	2	2	1	2	2	10	17	2	8	4	0	1	4	5	6	4	1	45	2	0	5	4	2	3	0
35082_at	2	-1	-8	0	0	2	-4	-1	0	0	-2	-4	-2	-20	-4	0	-2	-1	-2	-2	-4	-1	-4	-4	0	-2	0	0	0	-1	-6	0	-3	0	-1	1	-5	0	-1	2	0	-5	2	0	-1	-2	0	-1	-6
35083_at	861	704	465	387	777	552	425	840	319	360	835	386	679	362	520	595	714	140	697	685	1016	538	453	1003	901	614	689	1046	780	655	148	605	1074	713	685	923	757	892	822	564	1192	41	983	1016	1524	634	759	760	861
35084_at	-16	-12	-32	-30	-11	-36	-24	-16	-37	-20	-15	-43	-12	-54	-18	-52	-26	-42	-28	-33	-16	-14	-38	-23	-13	-9	-19	-9	-19	-17	-38	-9	-11	-18	-13	-19	-15	-5	-3	-20	-9	-91	-10	-13	-14	-10	-11	-9	-4
35085_r_at	0	0	0	7	0	2	1	0	-10	2	1	-15	3	11	-8	-1	0	3	-1	4	1	0	-9	-2	-2	0	0	-1	0	0	-9	0	-1	0	0	-1	2	1	0	0	-2	12	0	0	0	0	0	-2	-3
35086_at	-2	5	9	15	1	9	14	0	11	23	1	2	9	54	32	19	7	53	0	11	5	5	19	5	3	8	10	4	2	10	16	2	2	8	0	2	1	1	0	10	1	24	1	-1	0	3	1	-2	3
35087_at	8	4	17	16	7	9	12	5	10	14	6	8	5	45	21	18	2	71	10	2	12	2	27	14	5	8	6	5	6	17	1	2	0	16	0	3	5	1	-7	8	2	57	0	4	4	2	4	5	5
35088_at	0	0	1	-1	1	0	2	0	3	-2	2	13	2	14	0	0	7	4	-3	11	2	0	3	2	0	-2	0	2	1	4	-8	0	0	1	1	-1	0	3	-1	0	0	19	3	0	0	0	0	1	-1
35089_at	2	-1	-2	-2	0	-7	-8	0	0	7	1	-12	-2	-18	-16	-11	-12	-29	-2	-27	-8	-6	-1	-7	-1	-4	0	-1	-2	0	21	-1	0	0	-2	-8	-7	3	5	3	-2	4	0	-3	0	-2	-2	1	4
35090_g_at	5	-2	-3	24	-5	-5	31	-2	9	64	14	20	-9	47	-5	40	27	53	21	40	17	0	25	-9	12	-2	0	-2	-3	10	50	5	21	-3	-3	1	14	-7	6	7	7	72	5	0	-1	-5	-3	1	3
35091_at	32	13	97	117	30	105	80	13	84	95	29	134	44	260	153	138	98	272	69	155	59	38	78	43	26	34	42	10	32	64	212	5	41	44	2	23	36	3	19	38	9	259	14	7	24	4	5	14	13
35092_at	-18	-10	-38	-37	-9	-25	-29	-14	-29	-16	-7	-57	-9	-93	-35	-50	-32	-80	-29	-44	-19	-22	-26	-25	-9	-23	-14	-8	-4	-42	-85	0	-18	-26	-2	-25	-15	-1	3	-22	0	-98	-11	0	-14	0	0	-7	-1
35093_at	-52	-29	-127	-103	-26	-80	-83	-24	-121	-83	-28	-172	-43	-160	-138	-160	-145	-258	-86	-137	-63	-54	-61	-61	-34	-49	-45	-16	-40	-71	-235	-15	-53	-57	-12	-42	-40	-24	-7	-25	-27	-287	-21	-15	-19	-31	-21	-29	-15
35094_f_at	3	7	-17	-8	6	-6	-10	11	117	-17	-1	-49	12	-40	-7	-15	12	-27	23	-11	36	-8	-12	-3	4	-5	25	5	10	-12	-7	8	-4	-12	9	0	0	12	4	-5	2	-63	2	6	9	11	8	2	20
35095_r_at	10	1	0	6	2	1	3	0	-6	14	-8	12	5	22	27	15	9	30	2	14	7	6	10	5	3	7	3	1	2	12	47	-5	18	2	-2	1	1	2	2	0	4	30	-1	3	2	-2	-1	-2	0
35096_at	26	13	50	42	14	29	51	6	39	48	15	78	32	102	56	58	42	98	32	34	30	23	40	45	12	21	21	10	7	31	66	6	24	27	11	32	27	8	16	21	4	129	7	10	17	8	6	8	3
35097_at	-3	0	-4	0	-1	3	-4	0	5	-8	-1	0	-1	-10	3	-4	-3	-3	-6	-4	-1	-1	-7	-1	0	1	-1	0	-3	-4	0	0	4	2	-1	0	0	-2	-1	-4	-2	-7	0	-1	-1	0	0	0	-6
35098_at	-9	2	-2	-10	-4	-5	-5	1	2	-2	-5	0	-10	-32	-6	0	-7	-5	-6	-12	-1	-6	-4	6	-11	3	2	-2	1	-1	-2	2	6	-12	1	10	-5	-8	0	-6	0	21	-4	0	-4	0	-5	-1	-2
35099_at	3	0	-5	5	6	-9	-8	2	-19	-2	-1	-15	-9	-70	-17	6	1	-60	0	-17	-10	-5	-10	0	-6	-1	0	2	-3	-14	-59	-2	-9	-16	4	3	3	-2	0	-2	-3	20	2	0	-2	4	1	-10	-8
35100_at	3	0	1	2	1	3	1	0	-8	-4	1	4	0	9	0	0	1	6	-1	-3	0	1	2	0	0	1	0	0	0	-8	-3	0	-2	0	0	4	-1	-1	1	10	0	-7	0	0	3	1	0	1	-4
35101_at	10	7	37	49	14	14	28	4	58	47	13	23	22	60	34	39	21	169	21	27	27	15	34	18	5	9	6	-6	1	34	232	4	10	43	-1	34	16	0	-1	11	5	147	9	7	4	-1	9	3	9
35102_at	47	24	107	115	41	105	124	19	151	105	32	106	40	202	113	125	108	365	75	125	68	64	103	48	28	42	34	16	27	98	228	9	46	82	10	91	51	10	17	47	21	323	25	13	23	10	16	41	15
35103_i_at	-3	0	2	3	1	3	0	1	-4	0	0	7	1	6	-1	-1	1	-1	2	-1	-2	-1	1	3	1	0	0	1	0	3	-4	0	1	1	0	0	-2	0	0	0	0	9	0	1	1	0	1	-1	2
35104_r_at	61	36	160	136	47	121	195	54	192	164	28	123	60	314	161	165	95	567	100	234	101	45	124	85	40	76	73	32	66	115	290	34	86	110	45	55	73	36	36	61	62	346	39	48	40	40	29	36	37
35105_at	8	2	18	12	2	11	12	1	4	19	4	30	9	67	22	9	7	56	15	19	17	9	17	9	9	11	5	3	3	21	13	1	2	9	1	6	9	2	6	12	2	48	4	1	4	4	4	4	2
35106_at	-7	5	-9	-1	-2	-17	-9	-4	-11	-3	2	-13	-5	17	-23	-16	9	-11	-10	-28	-5	-7	-12	-8	1	-3	4	2	6	-4	-12	0	-14	-14	-2	2	-5	7	5	-9	1	7	-3	0	1	1	1	7	6
35107_at	2	0	1	-6	-2	-4	-5	0	-1	-4	-6	-11	-1	-17	-2	-3	-8	-1	5	-4	-5	-3	-7	-1	-1	-3	-3	-3	2	0	-4	0	0	-4	-2	2	-1	0	-1	-5	1	-28	0	-1	0	2	0	-1	-4
35108_at	-6	-6	-11	-27	-6	-31	-25	-5	-13	-11	-3	-46	-5	-66	-11	-32	-36	-82	-25	-43	-20	-17	-29	-11	-6	-3	-10	-3	-5	-18	-57	-1	-9	-18	-6	-13	-21	-5	0	-2	-5	-87	-2	-4	-6	-1	-2	-2	-9
35109_at	10	0	13	17	5	7	-10	0	0	12	6	25	10	31	11	-19	14	-17	-10	11	2	10	11	-1	7	1	9	1	7	19	44	3	9	17	3	9	0	2	7	-8	0	6	-4	0	11	8	2	0	6
35110_at	-2	0	-10	-4	2	-5	-1	-5	-2	-14	-4	-11	-7	-9	0	-9	-10	-21	-7	5	-7	-2	-5	-4	-1	-7	-1	-3	0	-4	8	-3	1	-4	0	0	-11	-4	-2	3	-3	-3	-3	-1	1	-3	-1	-5	-2
35111_at	-2	0	-9	-13	0	-2	-3	-1	-9	-9	-2	-2	-1	4	-4	2	0	-11	-7	-3	-4	0	-1	-8	0	-2	-3	0	-5	-1	-10	0	-7	0	1	-3	1	0	0	-5	-1	-43	0	0	-3	-3	2	-1	0
35112_at	129	79	345	282	60	233	245	61	208	280	75	427	108	593	326	372	279	402	213	288	198	114	242	106	71	146	77	60	89	229	347	24	100	115	17	97	110	41	27	77	16	800	81	16	21	47	54	53	55
35113_at	3	3	-5	12	-1	-2	-4	-3	9	-2	-5	16	-2	32	7	1	13	8	7	15	-1	-5	10	-13	4	-2	6	-4	-9	-1	-22	1	-14	-3	-6	-7	0	-7	-6	-3	1	23	3	-1	-5	-9	-11	-7	-9
35114_at	1	5	19	7	7	16	11	7	15	18	11	18	6	19	15	16	15	34	17	33	11	9	13	11	9	7	11	8	3	9	30	1	13	6	7	-2	8	8	7	8	8	41	5	5	7	4	5	2	-3
35115_at	-7	3	26	21	9	14	22	4	15	23	13	26	11	51	19	21	10	65	-2	19	19	10	19	17	9	14	11	8	10	20	50	6	4	20	3	19	4	10	9	9	2	94	5	1	2	9	6	5	11
35116_at	1	1	-1	3	0	0	0	2	-5	-4	0	1	0	14	0	-2	-2	-2	-1	0	3	-1	-3	1	0	3	1	2	1	1	-5	1	1	2	4	-1	2	2	3	-3	0	20	0	0	-1	4	0	1	-2
35117_at	-13	2	11	-68	1	-32	2	-3	-104	-63	-9	-199	14	-195	-76	-83	-58	-220	-42	-92	26	-21	-63	-33	-5	-26	-19	3	-21	6	-135	-1	6	-36	-2	-19	-23	6	-12	1	-4	-295	0	0	-6	0	4	-10	-11
35118_at	-18	-13	-35	-33	-12	-28	-35	-14	-40	-45	-13	-90	-23	-131	-43	-67	-24	-82	-28	-33	-40	-9	-46	-33	-11	-18	-10	-11	-8	-32	-87	-2	-23	-24	-8	-18	-14	-8	-11	-9	-18	-82	-12	-6	-9	-5	-3	-10	2
35119_at	1353	1251	2050	1161	1302	2095	999	1026	2574	2106	1365	2756	1545	1581	1836	1763	1404	542	1024	1021	2011	1074	2612	1446	1004	1300	1355	1087	1530	1575	810	925	1708	1147	1256	1538	1402	1149	1598	1406	1780	428	1502	1376	1182	1116	1316	760	1369
35120_at	8	7	46	16	10	22	23	8	28	38	12	40	19	98	27	38	0	71	24	31	19	14	25	22	8	15	17	4	12	27	61	-1	16	21	4	9	11	4	6	-3	6	90	4	3	5	3	5	4	7
35121_at	12	10	35	72	22	25	43	10	37	31	13	36	20	103	47	10	31	137	35	66	11	23	39	18	14	14	16	18	13	28	82	6	41	29	6	4	21	12	21	2	11	157	5	6	12	8	10	4	26
35122_at	-7	-3	-18	-13	0	-2	-20	0	-15	-15	-1	-23	-5	-26	-1	-10	2	-7	-13	-2	-1	-2	0	-4	-7	-7	-2	3	-4	-5	-13	0	0	-3	-2	-4	-14	-9	1	3	1	0	-3	0	-4	-10	0	-8	8
35123_at	-6	-3	-4	-8	0	-6	-6	0	-26	-9	-1	-20	0	-14	-7	-10	-11	-16	-6	-15	-7	-5	-5	-6	-3	-7	-3	-2	-5	-7	-17	-1	7	-2	0	-4	-8	2	-6	0	0	-31	-2	-1	-1	-1	0	-2	-6
35124_at	10	8	30	14	7	23	21	4	40	24	14	18	9	54	33	37	25	50	18	23	14	25	18	19	6	14	8	5	8	19	65	6	6	16	4	15	4	5	3	2	6	102	4	4	7	4	6	9	5
35125_at	793	785	971	632	696	1151	541	727	162	402	758	510	883	231	1075	933	710	142	519	603	1096	596	1125	625	549	655	860	673	776	832	71	597	765	503	712	721	775	678	684	659	1011	17	814	886	584	608	760	488	552
35126_at	6	-2	27	43	2	4	9	8	28	29	3	44	0	85	44	3	21	70	28	38	7	12	26	13	9	12	12	0	6	21	26	-1	5	-1	-2	13	1	1	-1	6	2	104	9	-1	5	3	2	0	-4
35127_at	17	12	23	0	115	25	-11	96	50	44	5	-24	10	2	35	-23	0	-31	-13	-5	57	0	9	-10	6	4	19	98	22	-42	-59	16	83	-15	25	55	19	5	16	6	34	-14	33	48	-7	10	5	141	27
35128_at	5	1	1	0	0	2	5	1	0	5	4	11	4	30	-3	-1	20	5	6	3	1	3	-3	2	2	2	2	1	1	4	21	0	-4	5	-1	-2	-3	-1	0	6	3	2	3	-1	0	2	0	0	0
35129_at	0	-1	-16	0	-3	-5	-8	1	-2	-10	-8	9	-4	-21	-14	-33	0	-9	-13	-2	-7	-3	-5	-7	-1	-9	-4	-3	-1	-11	-18	-1	-10	-5	-3	0	-11	0	-3	-4	-1	-7	-3	-2	-3	-3	0	-4	-2
35130_at	4	0	2	5	0	4	-5	1	15	-2	0	-10	4	-18	-5	16	-1	-2	-6	5	1	1	3	-1	0	0	-4	3	-1	3	0	0	4	0	2	-2	-6	2	1	3	-3	13	0	2	0	0	2	3	2
35131_at	-1	0	-5	1	0	-5	-3	0	9	0	1	-5	1	-17	0	-3	-10	-21	-1	-5	0	1	0	-4	-1	-2	-2	1	0	1	-4	0	-1	0	-3	3	-5	-2	-5	1	-2	-22	1	0	0	1	0	0	1
35132_at	8	20	9	19	15	-32	15	14	10	28	10	-43	32	-85	-48	13	11	50	-6	22	45	14	-8	26	37	43	29	26	28	42	85	21	31	28	5	1	47	16	17	13	21	-64	11	14	47	9	11	15	8
35133_at	-1	0	11	2	-4	-14	-11	0	0	-10	-6	-12	0	-4	-10	-16	3	-8	0	-21	-4	1	-11	0	0	-4	1	-2	2	-16	4	0	-11	-4	0	1	-4	-5	-2	3	-4	18	-4	0	-2	0	-4	0	-4
35494_at	7	2	0	4	1	0	7	0	3	10	-3	-6	1	26	0	0	-5	0	3	4	1	0	5	3	1	0	-2	0	0	8	-4	0	7	2	4	1	-4	4	0	-2	1	-15	3	0	-2	0	0	0	-1
35495_at	-6	0	12	2	1	-4	2	-2	-8	3	-1	-1	0	3	4	6	0	-3	-4	-4	3	-1	3	1	0	3	-2	0	1	0	-3	0	0	0	0	0	7	1	1	8	4	20	3	3	0	0	0	0	-2
35496_at	-1	0	-7	-2	-5	-5	-8	-4	-5	1	-5	-13	-1	15	-5	-4	-7	-7	-7	-3	-6	0	-3	0	0	-4	-1	-1	-1	-2	-8	0	-3	1	0	2	5	-4	0	0	-1	5	-2	0	1	0	-1	-2	-1
35497_at	1	0	-2	2	0	3	0	3	-1	3	4	-1	4	6	0	7	3	4	3	3	2	3	-2	0	3	3	2	1	2	3	0	2	0	7	2	3	7	0	-1	3	-1	5	1	4	3	1	0	1	0
35498_at	-1	-2	0	1	-2	0	0	0	-28	6	1	1	-5	-7	2	1	2	-6	-4	2	-19	0	4	3	-4	2	4	-3	-7	-1	-12	-1	-5	-6	0	5	0	-3	-6	-2	-1	31	-3	-1	-1	-2	-3	-6	-6
35499_at	-10	-5	-6	-31	-6	-18	-20	-4	-19	-40	-6	-22	-10	-50	-24	-19	-14	-45	-16	-32	-6	-10	-13	-18	-9	-6	-11	-6	-8	-14	-18	-4	-11	-9	-6	-7	-8	-3	-8	-7	-5	-38	-1	-1	-6	-4	-4	-7	-18
35500_at	-6	-1	-26	-28	-1	-13	-31	0	-31	-15	-6	-26	-15	-56	-21	-19	-8	-24	-25	-20	-14	-15	-28	-9	3	1	4	-2	-1	-24	-37	-1	-8	-2	0	-2	2	-3	-11	-1	-6	-23	4	0	-7	0	6	0	10
35501_at	-10	-1	1	5	-4	-4	-1	-2	-11	-15	0	-26	1	28	1	12	-2	-21	2	-6	-7	-4	-11	6	-2	-7	-4	0	-6	-9	17	-3	-8	-4	-1	-4	-5	0	-4	-3	-5	19	-9	-3	-2	-1	1	-6	-13
35502_at	-38	-34	-66	-54	-29	-42	-50	-13	-108	-48	-21	-90	-22	-136	-69	-72	-53	-134	-49	-90	-58	-44	-41	-38	-23	-30	-45	-13	-35	-45	-92	-7	-34	-44	-18	-22	-26	-8	-27	-22	-22	-184	-27	-12	-15	-9	-8	-27	-23
35503_at	13	8	63	67	22	41	52	14	56	68	29	87	33	135	75	80	53	137	51	58	34	31	51	18	11	46	14	17	11	44	93	4	32	20	5	28	25	7	8	18	20	77	17	8	9	5	15	7	22
35504_at	-3	0	-14	-12	-3	-15	-13	-14	-19	-28	-9	-14	-13	-44	-20	-17	-17	-95	-10	-12	-7	-9	-7	-10	-4	-13	-6	-6	-4	-13	-18	-8	-8	-12	-9	-7	1	-14	-16	-7	-9	-21	-3	-7	-10	-10	-10	-4	-1
35505_at	15	22	71	54	23	50	48	23	36	59	15	87	23	121	58	82	47	136	38	56	21	18	27	23	13	30	11	17	17	42	62	12	36	19	16	17	14	11	15	17	16	125	15	11	11	10	16	15	11
35506_s_at	-1	0	-6	0	0	-6	-1	-1	3	-8	0	-10	-1	1	1	-1	-4	-15	-2	-22	-6	0	0	-3	0	2	-4	1	0	0	-11	0	-4	-1	0	-7	-6	0	2	5	-1	-13	2	1	4	-1	0	-4	0
35507_at	5	1	21	27	6	13	13	0	20	15	3	28	7	57	16	17	12	49	15	12	12	9	22	0	5	4	2	1	4	18	33	1	-3	9	3	5	9	-1	0	3	-2	32	3	1	0	3	2	1	-2
35508_at	5	17	29	17	8	34	17	12	28	13	10	25	23	35	0	17	5	17	3	7	13	7	30	12	7	7	11	0	9	31	11	10	9	14	0	-7	12	7	6	0	-1	0	0	9	-2	6	7	3	14
35509_at	-4	-7	-15	-15	-3	-12	-15	-4	-11	-22	-10	-42	-13	-57	-19	-31	-21	-60	-18	-22	-10	-7	-19	-14	-5	-10	-7	-5	-6	-10	-32	-4	-20	-15	-5	-7	-9	-5	-7	-8	-4	-59	-6	-3	-1	-5	-5	-3	-12
35510_at	-24	-15	-24	-34	-14	-23	-35	-6	0	-29	-19	-41	-16	-57	-11	-10	-22	-82	-30	-31	-31	-17	-28	-29	-15	-10	-21	-8	-14	-28	-24	-5	-18	-27	-9	-16	-16	-8	-13	-11	-7	-72	-6	-5	-10	-10	-5	-3	-12
35511_at	-2	2	-22	-35	-9	-24	-20	0	-66	-59	-1	-80	-21	-89	-50	-29	-42	-32	3	-20	2	-14	-33	2	-1	-11	-4	6	-2	-7	-135	12	9	-16	3	1	-16	4	14	0	-4	-159	-10	8	4	11	3	0	-2
35512_at	-13	-12	-15	-16	-8	-21	-21	-4	-8	-61	-5	-53	-16	-35	-2	-4	-2	-96	-14	-34	-23	-7	-12	-23	2	-12	0	0	-6	-37	-66	-6	-22	7	-4	-6	-11	-2	-5	-14	-17	-45	-7	-3	-2	-3	-11	0	0
35513_r_at	0	0	-2	0	2	-2	0	0	-1	0	0	-4	-1	-4	0	0	2	-8	-2	0	2	-1	-2	0	0	0	-1	0	-1	0	2	0	-4	0	0	3	2	0	1	-1	0	-10	2	0	0	0	0	0	0
35514_at	8	4	28	17	9	24	15	5	40	24	6	49	9	77	23	29	24	40	11	25	9	11	24	13	7	12	4	4	10	11	34	3	6	12	1	8	9	6	6	5	1	64	7	1	4	0	3	5	4
35515_at	-26	-44	-58	-68	-26	-51	-59	-44	-78	-34	-34	-131	-30	-121	-83	-66	-63	-117	-48	-75	-41	-26	-61	-45	-28	-32	-28	-17	-34	-53	-88	-15	-37	-21	-21	-34	-28	-35	-14	-24	-25	-168	-23	-18	-16	-29	-36	-30	-37
35516_at	-3	0	-26	-21	-3	-13	-8	-1	-6	-8	-8	-37	-10	-47	-15	-19	-13	-23	-5	-13	-11	-6	-13	-6	-3	-2	0	0	0	-14	8	0	6	-12	-1	-4	-2	0	-1	-5	1	-32	-3	0	-6	-1	1	0	1
35517_at	5	8	45	47	6	4	21	4	22	55	9	35	12	90	30	46	21	65	12	35	29	1	18	-5	7	23	9	6	6	19	31	3	21	19	2	5	5	2	11	10	4	98	0	8	8	7	3	-3	0
35518_at	-4	0	3	1	-5	1	-10	0	-6	7	2	13	-6	-1	4	11	13	2	-4	-31	1	1	3	0	1	-2	0	0	0	2	11	0	0	0	0	-16	0	0	0	3	1	11	0	-1	1	0	0	-3	-3
35519_at	10	7	30	21	7	21	19	9	24	32	11	34	14	26	30	27	20	59	17	19	13	12	20	16	7	5	14	9	8	24	43	6	13	11	4	14	15	7	6	8	8	48	9	6	9	11	6	5	5
35520_at	2	21	44	37	1	147	18	32	141	47	39	95	53	354	155	186	114	143	72	161	8	12	25	88	19	12	38	15	44	28	258	22	75	13	6	56	3	29	-1	0	26	443	-2	-2	-4	24	10	24	-5
35521_at	63	18	-14	-11	25	65	-22	13	-17	-9	36	11	33	200	97	96	57	-16	50	81	48	46	-8	31	19	30	20	14	14	65	170	10	17	-1	6	31	-14	4	15	18	6	-45	23	-8	10	14	8	13	-22
35522_at	2	0	4	6	1	5	5	1	10	0	0	-4	0	27	5	14	4	14	9	11	1	3	9	3	1	1	0	0	2	5	5	1	-3	3	2	4	8	0	0	2	0	16	1	0	0	0	-1	0	-1
35523_at	-6	-6	-28	-37	-1	-19	-10	-5	-36	-20	-11	-31	-12	-82	-49	-30	-25	-16	-14	-16	-12	-11	-8	-21	-8	-19	-16	-4	-7	-16	-29	-1	-8	-4	-11	-13	-10	-9	0	-3	-10	-10	3	-3	-9	-7	-7	-7	2
35524_at	-8	-2	-17	-11	0	-13	3	-3	1	-10	0	9	3	36	-19	-17	-23	5	-7	-27	-7	11	0	6	-2	6	-5	-2	-8	3	-6	-1	-10	-6	0	2	2	0	-9	-2	-5	-27	1	0	0	-6	-3	0	-1
35525_at	4	2	0	2	-1	1	0	2	3	21	6	2	-1	16	6	0	1	8	-6	2	-3	0	1	1	0	1	0	2	1	11	69	1	4	10	0	8	3	1	-1	7	0	-9	-2	0	1	0	0	1	2
35526_at	-7	-4	-18	-52	-8	-41	-47	-6	-55	-53	-8	-77	-8	-88	-57	-60	-53	-122	-41	-54	-10	-27	-49	-35	-18	-9	-22	-5	-3	-36	-121	-3	-27	-31	-1	-11	-21	-2	-17	-25	-2	-103	-4	-2	-7	-3	-2	-8	-3
35527_at	3	3	5	4	1	-1	9	2	18	0	2	17	4	13	13	11	4	22	3	11	8	6	5	2	1	1	6	3	3	6	8	1	-1	2	6	1	6	0	2	5	0	-33	0	2	0	3	1	3	0
35528_at	-6	0	1	-5	-3	-6	-4	0	-17	-9	-1	-33	-4	-9	-7	-5	3	-10	-2	-3	-3	-3	-1	-2	-1	0	-1	0	-1	-8	-18	0	-1	-6	0	0	3	-3	0	0	-3	-2	0	0	1	0	-1	0	-4
35529_at	1	-4	-7	-13	-3	0	4	-4	0	-23	-1	1	1	0	-5	10	-11	12	-10	3	-5	3	5	-1	-6	-4	-6	-3	-5	7	11	-1	-4	4	-2	-6	-2	-6	0	-7	-3	7	-8	-3	-2	-6	-5	0	-1
35530_f_at	19	19	55	111	20	38	72	10	55	56	28	46	18	95	112	49	88	154	62	85	29	21	36	41	20	27	19	4	10	67	99	7	64	32	47	22	34	52	26	53	27	194	35	14	27	19	12	21	5
35531_at	-6	-5	-8	-10	-5	-12	-13	-6	-25	0	-8	-6	-3	-1	0	-7	1	-15	-7	-2	-9	-4	-14	1	-2	0	-1	-2	-3	-5	-25	-3	-4	-8	-5	1	3	-4	-5	-10	-4	-22	-5	-2	-3	-3	-4	-2	-5
35532_i_at	-8	0	-5	-9	-2	-2	-9	-1	-10	-7	0	7	-6	-7	-7	-6	-2	-16	0	-2	-5	-3	-1	-6	-2	0	-1	-2	0	-6	-1	0	0	-1	-2	0	-6	-6	-2	-11	-3	-30	0	0	-4	-4	-1	-1	-1
35533_f_at	7	2	15	17	3	10	11	3	6	8	5	4	3	47	13	25	14	20	8	17	6	5	15	7	3	3	1	1	7	8	7	0	-1	7	2	6	7	3	3	-1	0	33	4	0	4	3	0	3	8
35534_at	105	79	251	250	84	195	140	59	138	186	109	455	116	361	296	276	161	366	206	253	107	135	216	149	97	116	103	56	81	195	258	44	107	105	46	105	108	50	55	95	56	468	66	36	76	57	53	54	50
35535_f_at	4	0	-2	7	0	0	2	1	3	7	2	2	2	0	4	-3	0	1	2	10	1	0	-2	-1	-1	-5	-1	0	0	5	7	0	5	4	2	0	3	0	3	0	1	7	0	1	0	0	1	0	-2
35536_at	34	25	60	87	24	77	52	6	62	110	28	123	31	269	143	107	109	97	41	75	43	37	44	30	22	20	29	16	23	61	178	8	22	37	11	17	50	8	31	27	5	291	12	8	19	9	14	14	3
35537_at	23	10	23	35	9	26	23	7	30	25	22	120	11	78	35	33	32	45	28	-4	15	14	29	37	8	22	9	12	16	23	48	8	10	14	8	17	7	9	6	18	7	74	6	3	15	12	9	5	4
35538_at	-6	2	25	6	-3	12	-8	5	21	-10	7	17	2	-16	-20	-11	0	-27	5	12	10	5	4	6	-1	-4	2	4	8	6	5	-3	1	18	8	0	-2	-1	6	-6	4	23	0	3	1	2	6	1	-9
35539_at	7	0	-4	-1	0	3	3	0	3	2	3	-6	0	-2	2	0	3	10	2	3	3	0	5	2	0	1	0	1	2	-1	4	0	2	-1	0	-1	0	6	2	6	0	-5	-1	1	0	0	0	0	1
35540_at	-9	5	18	10	5	9	9	0	11	13	6	24	5	-4	1	16	10	27	10	14	10	7	17	6	4	7	3	0	5	8	18	2	9	6	1	-1	-11	-3	1	-8	4	15	0	0	-5	6	-6	3	0
35541_r_at	-1	0	-1	-4	-1	-2	-5	0	0	-8	-2	-16	-1	-15	-8	-3	-1	-12	0	-1	1	1	5	-4	0	0	-1	0	-2	-5	-13	0	-1	-4	0	0	-2	-3	0	-6	-1	-15	0	0	-1	0	1	0	-2
35542_at	0	0	17	36	7	-4	4	3	29	10	11	20	-3	9	22	-17	36	83	12	-2	5	5	1	25	-1	11	8	6	3	26	51	0	-9	25	5	18	7	-2	1	-11	2	-51	7	2	10	-4	-4	1	4
35543_at	-3	0	-5	-2	0	-5	-3	0	-6	4	0	0	-3	-12	-6	0	-8	-8	-1	-2	-4	0	-3	-1	-1	-2	0	0	0	-1	1	0	-2	0	-1	5	-3	3	-2	0	1	-15	0	0	0	0	1	0	0
35544_at	17	18	-17	25	15	-12	34	14	20	27	15	-69	24	57	-18	-24	34	51	-15	-20	32	11	-11	13	11	21	23	18	2	0	-43	8	24	17	16	43	9	31	19	24	22	20	7	5	15	15	12	21	25
35545_at	12	6	29	26	7	22	7	4	31	19	6	36	11	68	34	16	15	47	18	12	11	7	25	13	5	10	7	3	8	16	35	2	11	10	3	7	15	4	6	4	4	44	3	2	6	1	2	1	2
35546_at	-6	-2	-13	-6	0	-2	-1	0	4	-5	-1	-8	-1	-22	-9	-1	-2	-14	-3	-4	-5	-3	2	-1	0	-2	-1	0	-3	-3	-34	0	-6	-1	0	2	0	-1	2	-5	-3	-36	0	0	0	0	-1	-3	-4
35547_at	1	0	6	6	2	2	-7	0	-4	2	-1	-2	-1	9	-1	4	-1	-6	1	-4	-2	0	-7	0	0	0	2	0	-1	4	-5	0	0	0	-1	-1	-3	0	-2	2	0	7	0	0	-1	-2	0	-2	1
35548_at	-7	-1	-5	-6	0	-1	-1	-1	-8	2	0	-11	0	-6	0	-8	-8	-1	-4	-3	-2	-1	-3	-3	-3	-1	0	-1	-1	-2	6	-1	-3	0	0	3	0	-1	-2	-1	-3	-8	-3	0	-2	0	-1	0	-2
35549_at	-3	-1	-7	-7	-4	0	-3	-2	11	-3	-5	-20	-8	-30	6	-10	0	-3	-15	9	-5	-1	3	-4	0	-1	-1	-1	-1	0	21	0	-13	-2	0	-4	-1	0	-1	0	-8	-10	2	-1	-4	0	-3	-1	-4
35550_at	0	-3	-2	4	-3	-14	-10	-5	-11	-23	-5	-32	2	-26	-15	-15	-5	8	-12	-17	0	-2	-8	-7	-6	-5	-4	-2	-2	-7	-16	-3	1	-7	-2	2	-3	-1	-1	-7	0	-15	-4	-1	0	-4	-3	-3	-4
35551_g_at	12	0	39	16	4	22	21	0	52	30	8	4	12	36	29	27	1	84	28	6	30	1	24	9	2	6	3	3	1	32	51	1	14	8	0	7	16	3	7	24	-1	52	0	4	7	2	1	0	10
35552_at	2	4	10	28	0	10	15	0	25	18	3	16	8	59	26	10	7	52	11	32	10	4	26	16	4	1	5	4	9	12	73	1	-1	10	3	9	0	2	6	-12	6	-32	6	3	2	-3	3	4	3
35553_at	19	13	88	44	0	36	40	7	37	3	2	79	3	214	46	105	41	232	33	-11	-2	22	39	41	10	42	0	15	0	38	9	5	18	6	16	11	6	17	0	20	8	74	7	0	22	15	6	5	20
35554_f_at	-2	2	-1	5	0	3	0	0	4	-10	-2	-12	0	6	-6	-1	0	0	1	0	-1	0	0	0	0	-1	0	1	2	0	-12	0	1	4	0	-11	0	1	1	-6	5	24	-2	1	-1	-1	2	-1	0
35555_r_at	85	42	-4	72	3	65	3	28	68	71	41	-20	42	158	89	95	51	143	39	47	41	4	57	94	16	40	50	38	-11	59	7	27	78	26	46	32	89	40	13	65	28	168	3	34	14	36	13	41	36
35556_at	-2	-1	-6	-1	-1	-1	-6	-1	3	-15	-2	-13	-4	-2	0	0	-5	-15	-4	-3	-6	-2	-8	0	1	-3	-1	-2	0	-8	-6	-1	-4	0	0	0	1	0	0	1	-1	-1	-2	0	0	-3	-3	-5	-3
35557_at	0	0	6	1	0	0	2	1	0	-8	0	-1	1	3	-4	9	0	0	3	-20	1	0	2	0	2	3	1	0	4	4	-2	1	0	1	0	0	5	-2	1	-2	2	22	2	0	0	1	-1	0	-7
35558_at	0	-1	-4	-2	0	0	-1	0	-4	0	0	-2	-1	15	-3	-4	-3	0	0	3	-3	-2	2	-3	-1	-2	-1	1	2	-1	0	0	-4	-1	0	-7	0	-1	-4	-5	-1	-8	0	-1	-2	0	0	0	-4
35559_at	-9	-9	-44	-44	-10	-28	-11	-7	-35	-13	-14	-64	-5	-92	-31	-54	-57	-49	-36	-43	-14	-15	-37	-18	-9	-1	-18	0	-13	-30	-29	-6	-3	-5	0	-14	-10	-7	-3	-12	-10	-90	-4	-2	-2	-3	-2	-3	-6
35560_at	-2	0	-2	-3	-2	-2	-3	0	-24	-9	-2	-18	-1	-9	-10	-1	-2	-8	-2	-1	-8	-3	-7	-2	-4	-5	0	0	-1	-3	-9	0	-8	-2	0	-7	-4	0	-2	0	0	-45	-3	0	1	1	1	-1	0
35561_at	3	0	-7	-1	0	-1	2	0	-4	-3	-1	-17	-1	-10	-7	-2	0	-2	-2	2	-7	2	-7	-9	0	0	-1	0	-1	-5	-18	0	-3	-8	0	-3	-1	0	5	2	-2	-15	0	-2	2	0	1	0	0
35562_at	-1	1	11	10	0	0	25	-2	32	4	3	14	1	7	8	6	4	34	5	5	11	-6	2	-5	3	7	2	13	4	4	15	0	15	15	0	-5	-6	2	-1	4	9	-30	0	2	3	-1	-1	-3	2
35563_at	7	2	11	0	1	-10	1	0	6	3	4	-4	3	-9	9	16	15	-13	1	-3	1	3	11	5	0	11	2	0	-2	0	7	0	3	-3	0	6	1	5	3	0	4	27	2	0	2	0	4	0	-3
35564_at	-2	-1	0	-1	1	0	-11	2	12	6	-2	-1	4	0	-12	8	-7	-21	-5	0	4	-3	-2	5	0	-6	2	0	-3	-7	-20	0	2	9	0	1	-2	0	-2	0	-2	-2	2	0	0	0	2	-1	-3
35565_at	10	7	22	20	7	7	16	0	25	15	2	36	4	10	18	20	6	40	14	16	8	9	6	10	2	9	3	1	5	11	30	2	3	13	1	3	20	5	-3	7	2	-15	4	0	5	0	5	-1	4
35566_f_at	30	17	82	102	23	77	66	19	98	68	29	104	31	194	122	124	57	180	73	65	65	36	86	37	19	34	22	16	13	86	163	10	79	46	49	21	33	28	25	33	12	258	16	15	22	21	13	9	10
35567_at	-10	-1	-14	-10	-2	-19	-18	-3	-25	-8	-9	-34	-7	-54	-26	-15	-25	-48	-13	-24	-16	-5	-12	-13	0	-15	-7	-3	-13	-14	-33	-2	-12	-12	-2	-1	-8	0	-1	-13	-6	-39	-4	0	-9	-5	-4	-6	-5
35568_at	12	5	13	23	7	0	18	4	23	14	6	17	11	30	2	7	3	47	26	19	10	12	13	8	1	6	12	6	7	16	36	4	23	13	4	6	2	6	0	16	5	37	0	1	2	4	6	3	9
35569_at	-28	-20	-52	-22	-6	-24	-45	-17	-45	-66	-16	-105	-29	-59	-74	-19	-22	-125	-17	-32	-38	-33	-29	-37	-18	-19	-24	-10	-22	-56	-123	-12	-31	-45	-10	-35	-15	-16	-16	-30	-20	-192	-15	-8	-13	-8	-12	-9	-17
35570_at	-4	2	-2	0	-1	-1	-1	-1	1	3	0	0	2	-9	-2	-2	-2	-1	-5	7	1	0	-1	-1	0	1	0	0	2	0	0	0	4	0	-1	-1	3	0	-1	-1	-1	5	0	0	-1	1	3	-2	-5
35571_at	3	2	12	10	3	16	10	1	57	12	1	32	2	39	14	35	18	41	18	30	12	7	15	3	5	6	7	0	5	21	55	0	7	8	3	-19	4	0	0	11	2	127	2	0	7	4	0	2	2
35572_f_at	5	4	2	3	2	7	5	2	0	3	0	0	1	32	3	9	6	10	11	7	3	2	3	3	0	2	4	6	0	6	19	6	8	6	9	4	0	0	1	7	1	12	2	2	4	3	1	1	-2
35573_r_at	-1	0	11	8	2	10	13	3	11	18	5	14	11	26	6	-3	12	3	7	12	7	5	-4	-1	6	1	-1	1	0	5	12	0	3	-5	3	6	-2	4	2	0	1	15	3	1	2	1	1	0	0
35574_i_at	-4	-4	-21	-12	-6	-10	-4	-2	-16	-19	-7	-38	-6	-41	-21	-19	-12	-36	0	-34	-16	0	-5	-10	-3	-1	-5	-4	-12	-13	-29	-2	-10	-8	-2	-1	-8	-4	-1	0	-3	-44	-8	-1	-1	-3	0	-5	-3
35575_f_at	8	2	12	11	0	9	5	1	30	-4	2	17	1	10	4	21	3	23	5	13	3	-3	15	8	1	0	2	-4	0	9	18	0	19	5	5	18	-4	-4	-2	5	-5	98	4	0	-7	-3	0	-1	-10
35576_f_at	29	23	12	-3	52	3	10	50	-10	0	9	-13	2	-10	10	8	4	-7	9	17	20	4	-4	4	0	13	35	54	12	2	-17	19	45	-3	30	40	31	15	4	13	11	-17	23	51	4	19	12	54	4
35577_at	-18	-6	-181	-196	-19	-83	-59	-8	-119	-148	-60	-432	-17	-550	-229	-124	-91	-403	-121	-105	-44	-6	-181	-42	7	-22	-18	-4	-10	-57	-317	-2	-36	-89	0	-40	-23	1	-6	-19	-1	-319	-17	-10	-8	-1	1	4	1
35578_at	3	0	1	2	0	2	-1	0	27	2	2	-5	1	0	7	4	4	0	2	3	3	0	4	1	0	2	1	0	0	4	8	0	3	0	0	1	-4	2	0	-1	2	28	0	0	0	1	0	0	0
35579_at	7	4	-26	8	2	3	10	-2	-37	13	6	13	5	14	-15	-6	0	-2	5	-7	6	2	10	-9	1	-4	0	7	-6	0	14	3	4	-4	7	-2	-4	2	0	12	4	93	0	3	-2	5	5	5	3
35580_at	-20	-10	-30	-46	-15	-30	-28	-16	-46	-15	-16	-17	-11	-35	-38	-29	-41	-77	-40	-43	-19	-22	-23	-25	-14	-14	-15	-6	-5	-23	-22	-8	-21	-17	-9	-16	-15	-3	-11	-14	-4	-146	-13	-8	-9	-10	-11	-2	0
35581_at	0	1	6	5	0	1	4	1	-4	9	2	13	2	5	9	4	4	4	1	7	2	1	4	0	1	-1	1	1	-2	0	3	1	3	3	0	4	-5	2	1	5	-2	1	0	0	0	1	1	0	0
35582_at	-1	-1	-4	-3	-2	-1	-4	0	-4	-9	0	-5	0	-10	3	-11	3	-10	-7	-10	-6	-2	-3	-2	0	-4	-4	0	-2	0	-6	0	-1	0	-2	-6	-5	-1	-4	-3	-1	-1	-2	0	-2	0	-2	0	-1
35583_at	-8	-4	-25	-17	-6	-27	-13	-4	-41	-39	-8	-35	-7	-59	-38	-19	-15	-60	-15	-13	-21	-10	-25	-13	-5	-14	-7	-6	-4	-5	-58	-2	-12	-9	-1	-7	-2	-10	-4	-11	-3	1	-2	-2	-4	-3	-6	-2	-11
35584_s_at	-12	-14	-21	2	-10	-41	-39	-16	-29	-3	-1	4	-5	-106	-57	3	-52	-25	4	28	-31	-18	-34	-17	-21	-13	-19	-4	-16	-25	-19	-8	-10	-27	-8	-20	-15	-17	-14	-18	-20	-74	-5	-8	-14	-8	-13	-20	-19
35585_at	3	2	-3	-3	-1	5	-4	0	-6	-3	-1	6	-3	-1	1	3	-5	-18	-1	-15	-5	2	2	4	0	-7	2	2	-5	-4	0	-1	0	-1	0	4	3	3	8	0	5	23	0	0	2	1	1	-2	0
35586_at	-6	1	-20	-22	-7	-17	-11	-1	-16	-7	-6	-19	-12	-14	-13	-11	-8	10	-10	-22	-15	-11	-16	-3	-4	-4	-1	2	-4	-12	-15	6	3	-10	3	-4	2	-6	7	1	0	-50	-5	0	-2	6	1	0	-3
35587_at	2	3	6	4	0	4	2	0	11	-2	0	9	3	17	5	2	10	-5	9	4	1	3	5	2	1	6	6	2	8	2	10	9	1	-8	4	2	4	1	0	4	0	-2	2	1	3	4	3	2	-1
35588_at	-4	-2	5	-26	3	8	3	7	-35	-28	15	-87	-11	-103	-32	-41	16	-110	10	-4	5	-4	9	-11	-4	-11	-2	2	-3	-21	-42	2	-1	-18	4	-10	2	5	0	14	5	-97	5	6	-5	-4	5	9	-2
35589_at	-1	-1	-10	-4	-2	-4	-1	0	-8	-6	-2	1	0	-15	-4	0	-4	-6	0	-6	-3	-2	-5	-5	-2	-5	-7	-2	-2	-7	-14	0	-4	-4	-1	-1	0	0	-2	-4	0	-16	-4	-1	-2	-3	-1	0	-4
35590_s_at	36	46	92	100	38	89	83	38	80	88	35	138	55	226	124	121	102	226	81	129	76	43	43	60	25	54	47	39	42	57	194	15	90	51	32	41	46	43	33	60	31	160	43	11	31	25	18	22	24
35591_at	9	2	-8	19	5	-1	9	-1	29	8	3	13	7	-2	24	21	10	76	20	19	9	2	-3	7	2	0	5	0	4	16	62	2	8	6	-2	1	-2	3	3	8	0	169	-4	0	0	-7	-1	-1	-2
35592_at	8	0	-10	-2	2	-6	0	3	0	3	-6	11	2	-7	-7	7	-1	-1	-1	-4	4	0	1	-4	-2	6	-1	-2	-3	1	-20	0	-3	0	-1	-3	-7	-1	1	-8	-3	2	-4	-2	0	1	-2	1	-3
35593_at	1	2	7	9	2	7	4	0	25	2	5	-5	4	29	15	14	5	53	8	-3	8	1	5	2	2	-4	2	2	0	4	29	2	-3	1	2	4	1	3	2	2	-2	18	1	0	0	0	2	0	1
35594_at	2	1	2	6	-1	7	4	0	3	4	1	-4	-3	2	4	-4	2	7	2	-6	-3	3	7	-2	0	4	4	0	6	0	7	0	-2	3	2	2	4	0	1	3	3	-13	-1	1	0	1	3	0	8
35595_at	21	8	53	45	15	29	24	8	53	54	22	85	25	112	51	38	39	66	25	64	26	18	25	20	16	27	18	5	13	32	64	5	26	23	8	17	14	7	2	19	9	129	6	4	17	7	5	4	7
35596_at	-4	0	55	33	7	43	9	-1	21	31	11	43	26	70	51	43	34	119	37	36	6	1	20	9	7	-3	14	-3	2	21	89	3	12	14	0	2	3	1	-3	4	3	95	5	-1	6	0	0	-3	1
35597_at	10	6	-56	-13	-2	-55	43	10	36	47	16	90	-4	-26	51	-22	-6	-44	-5	50	-42	21	-4	12	4	4	4	25	0	-4	-13	13	37	-8	29	20	7	2	-3	-12	15	127	8	6	-2	22	15	17	-4
35598_at	4	9	46	37	13	34	36	6	36	33	15	74	15	82	39	41	45	112	27	35	26	19	18	22	11	16	17	4	14	34	53	4	8	24	5	15	10	5	5	7	1	117	1	6	5	5	4	3	1
35599_at	26	5	16	13	14	15	22	23	10	12	8	25	7	20	18	23	14	23	19	18	9	11	10	20	13	16	7	30	2	8	35	13	8	10	12	18	36	9	5	3	6	127	19	114	5	18	7	30	0
35600_at	2	0	0	1	0	6	2	1	6	5	0	-7	1	-2	7	1	2	9	2	4	1	0	11	2	2	2	0	1	3	1	1	1	5	10	1	3	0	4	-1	1	-1	0	1	2	1	-1	0	2	1
35601_at	6	2	26	-15	5	13	14	5	-13	25	2	-28	12	27	27	27	7	-40	6	32	19	5	-6	-2	10	1	1	5	1	19	-35	0	-3	19	-1	-13	9	4	9	18	9	59	10	3	0	3	1	-3	0
35602_at	2	4	26	15	-6	3	10	0	4	14	9	26	8	89	54	15	23	15	22	-2	14	-2	20	17	6	5	-1	-2	12	3	-6	-6	9	3	-2	-5	36	4	3	23	-9	40	0	0	10	4	-3	1	12
35603_at	-2	0	-2	0	-1	0	-1	0	2	2	-4	-3	-3	-4	3	-2	3	-3	-2	-2	0	-2	-6	-3	1	1	0	0	-1	0	3	0	0	4	1	-3	-8	-1	-1	-4	2	-9	2	0	0	1	0	-1	-6
35604_at	8	2	10	3	1	-12	6	1	18	13	0	8	1	6	15	-1	6	2	1	16	1	2	-2	3	1	0	0	2	1	11	2	1	1	0	3	1	4	1	3	2	1	25	2	1	3	4	2	1	0
35605_at	-1	-1	-5	-6	0	-4	0	0	4	1	-2	-5	0	0	-6	-4	3	-6	-7	-4	-2	0	-8	-6	-3	-5	0	-3	-1	0	-5	0	-2	-3	-2	6	3	-3	-3	1	-1	-6	0	0	0	1	1	-4	-8
35606_at	-1	0	-7	6	0	-8	-4	-1	-10	-3	-2	-23	-2	-8	-1	16	-6	-15	-3	-4	-3	0	-4	-2	-2	-3	-2	-1	5	-2	-2	3	14	3	1	-4	2	0	2	0	-2	12	-2	0	7	4	-1	0	1
35607_at	-13	-4	-18	-25	-5	-15	0	-1	-21	-14	-7	-45	-5	-16	7	-27	-10	-42	-15	4	-12	-5	-6	-14	-6	-9	-5	-2	-4	-14	6	-2	2	0	-5	-20	-8	-2	-2	-5	-3	-65	-1	-1	-4	-2	-2	0	2
35608_at	0	4	5	10	1	4	1	2	4	-3	0	2	2	5	1	3	3	7	6	8	1	2	-1	1	2	1	2	6	0	5	5	2	-2	2	4	-4	9	-1	3	-6	1	5	0	2	1	0	3	3	1
35609_at	2	0	-1	1	0	-3	2	0	0	-8	0	14	0	-2	5	-2	4	3	0	2	0	1	3	5	-1	0	0	1	0	-2	3	0	-2	-1	1	-4	-3	3	0	1	2	-28	0	0	0	1	-1	0	1
35610_at	12	10	69	67	22	-1	40	12	19	58	21	81	23	44	37	4	26	2	26	43	58	29	-8	29	21	38	10	12	21	21	22	4	26	43	12	10	35	8	16	28	8	-12	9	7	22	-2	5	10	15
35611_at	-3	2	20	2	3	-6	4	4	20	9	0	4	0	4	17	3	5	0	5	2	2	2	0	3	1	5	3	1	1	1	5	1	1	6	1	5	-6	3	2	-6	0	82	3	2	0	0	2	1	-1
35612_at	10	6	24	32	8	32	28	3	15	33	7	41	14	67	41	27	28	70	22	31	21	13	24	13	4	10	6	4	6	24	65	3	13	13	1	6	0	2	5	11	4	134	6	0	2	3	3	1	4
35613_at	3	1	3	0	1	5	10	3	-10	-3	0	-2	5	-13	-2	-2	6	-3	4	9	0	-5	0	-5	0	3	0	0	5	-1	-6	1	5	-5	0	8	4	0	1	11	7	-15	1	0	1	1	1	3	0
36331_at	3	3	5	6	3	3	5	2	14	11	7	20	6	-8	19	5	7	26	4	23	-3	4	2	10	3	7	3	2	3	9	12	7	7	1	1	6	5	3	4	5	3	41	4	0	4	6	2	1	6
36332_at	91	29	190	183	66	162	210	24	230	178	84	173	94	317	188	217	156	555	124	156	117	97	123	93	55	101	56	40	45	197	298	30	85	111	22	64	59	36	54	62	16	471	37	27	49	33	32	12	15
36333_at	988	709	1068	607	632	1345	707	617	766	815	719	806	779	464	946	934	625	569	510	541	1073	553	1500	634	421	654	686	671	670	813	227	503	737	663	589	639	572	605	782	737	820	-9	656	612	571	534	647	352	585
36334_at	19	9	33	52	6	31	27	7	41	42	21	51	10	93	36	50	27	104	25	39	19	15	28	25	10	14	11	1	14	34	77	5	17	22	3	15	12	5	12	18	5	124	11	5	9	6	8	6	2
36335_at	-3	-2	-6	-13	-4	-4	-14	1	-13	-10	-2	-9	-6	-60	-11	-24	-11	-23	-2	-13	-6	-9	-18	0	0	-6	-2	-2	0	-4	-3	-2	4	-6	-1	-1	1	-1	4	-3	-2	-31	-2	0	1	-5	-4	1	4
36336_s_at	9	-1	4	7	-1	7	0	-2	-19	0	-1	-3	2	25	9	10	7	12	5	-1	-4	5	-3	2	2	10	7	2	0	4	8	9	2	4	12	8	5	7	0	0	3	-9	3	2	6	36	6	4	-2
36337_at	71	28	190	120	31	146	155	22	133	160	43	169	76	363	132	99	91	416	115	94	108	57	93	57	34	67	37	19	23	133	276	12	63	57	11	40	47	26	23	43	20	337	22	13	24	12	10	16	20
36338_at	123	79	400	385	104	331	230	70	473	375	161	650	187	838	450	380	313	1093	203	314	181	161	341	118	88	171	106	60	98	211	446	49	140	86	24	92	120	53	64	165	75	1148	65	27	39	29	58	51	30
36339_at	-3	0	-2	0	0	-12	0	0	-3	4	1	0	-1	3	-8	-2	3	-25	-1	15	4	-2	7	-7	1	-1	1	0	-5	-6	36	1	5	0	0	0	-8	1	0	5	0	-35	3	1	4	0	0	4	-6
36340_at	-5	-4	-13	-16	-8	-11	-26	-4	-5	-23	-17	-28	-7	-7	-21	-28	-14	-42	-15	-14	-6	-6	-18	-13	-6	-5	-12	-2	-6	-14	-25	1	-13	-25	4	-1	-8	-5	0	-9	-3	0	-2	-3	-6	-2	-7	0	-11
36341_s_at	5	0	3	1	1	2	0	0	-3	3	1	-10	2	2	1	1	-2	3	3	3	-1	0	0	0	0	2	0	0	-1	1	0	0	1	0	0	4	1	2	0	-2	1	4	0	0	0	0	0	-1	1
36342_r_at	-1	1	6	1	1	4	5	0	1	9	3	10	0	6	3	8	3	4	7	5	1	0	1	2	0	2	0	1	2	3	-1	0	0	2	0	0	3	2	2	7	2	0	0	0	0	1	0	0	2
36343_at	-1	2	5	6	4	14	3	0	23	16	4	13	6	58	19	26	13	22	5	10	4	1	0	4	1	0	3	3	2	3	-10	1	5	0	-1	0	1	3	2	4	2	35	0	1	4	0	0	0	5
36344_at	-3	-8	-4	-24	-6	-21	-20	12	-82	-34	-7	50	-11	-47	-19	-39	31	-94	19	-11	-10	-5	-17	-22	-4	11	-7	7	3	-40	-36	3	-16	-11	-6	6	36	-9	-1	-3	13	-75	-3	6	-5	14	3	3	-12
36345_g_at	13	5	3	13	3	7	10	3	20	19	0	9	3	28	14	2	15	35	14	13	7	7	8	9	3	2	8	3	3	10	34	2	8	5	7	2	0	2	1	2	0	38	2	1	5	1	1	3	0
36346_at	-2	-3	-1	-9	-3	-2	-5	3	-12	-11	-3	-16	-1	-11	-13	-19	-2	-8	-4	-2	-3	-4	-4	-4	-1	-1	0	-1	2	-4	-10	2	-2	-2	-2	0	-1	-3	0	0	1	-16	0	0	0	2	-1	-1	2
36347_f_at	34	20	12	14	58	13	19	57	19	3	11	5	12	27	21	10	21	7	18	19	32	8	12	14	11	19	39	68	18	10	3	21	61	3	36	37	38	23	12	16	16	28	26	49	7	20	20	58	7
36348_r_at	-1	0	0	2	-1	-1	0	0	-2	-1	-1	-2	0	0	0	6	-1	-9	2	0	-1	1	-6	0	0	-4	0	-1	0	-2	-16	0	0	-1	0	2	-1	2	4	1	-1	-6	0	0	1	0	0	0	-1
36349_at	0	3	0	14	4	0	2	2	2	-5	-2	7	5	39	16	8	8	-14	1	3	3	0	-3	-5	0	1	5	0	0	-3	-5	1	-6	3	2	2	-8	2	3	-1	0	48	-2	0	3	0	0	4	1
36350_at	0	1	4	1	0	1	1	0	2	-2	-1	1	-1	7	6	-1	-1	-7	3	-3	-1	0	1	0	0	1	0	1	0	0	8	0	3	-2	1	0	5	-1	0	2	-1	18	0	-1	2	2	1	0	-4
36351_at	-3	-1	4	0	-4	25	1	-1	20	0	-6	49	-7	54	45	-17	-9	58	-17	30	0	-5	28	-11	1	-3	-8	1	-5	10	42	2	-2	-13	2	-7	1	-2	0	-7	-7	13	-5	0	-5	7	3	8	1
36352_at	-78	-66	-33	-37	-48	-102	-82	-50	-85	-27	-65	-65	-27	-22	-52	-19	-41	-67	-58	-53	-39	-75	-31	-32	-30	-59	-36	-30	-40	-49	-56	-21	-38	-35	-44	-76	-53	-16	-20	-56	-27	-115	-47	-32	-45	-43	-57	-15	-41
36353_at	1	0	0	-5	0	-3	-9	-3	3	-6	-9	-32	-2	-7	-9	1	-13	-2	-4	-8	-6	-8	-16	-4	-2	-5	-3	-1	-1	-7	9	-3	-3	-4	0	-6	-1	0	-2	1	-1	-12	-1	0	0	-1	2	-3	-5
36354_at	0	-10	53	-34	-9	23	-10	2	20	-20	18	-7	-8	-130	-32	-54	-28	-49	10	-24	-3	-14	-32	-16	4	-16	21	-4	8	-11	25	-1	-16	14	-5	-12	-12	-5	-5	3	-8	16	5	1	-5	2	2	2	-6
36355_at	14	6	34	54	5	43	35	8	43	62	19	51	18	95	45	34	36	102	31	42	26	27	30	16	17	21	16	10	13	49	77	3	22	17	3	14	3	11	17	14	14	78	11	3	17	11	7	8	4
36356_at	-42	-25	-102	-93	-16	-75	-78	-20	-81	-76	-38	-127	-42	-221	-116	-110	-127	-224	-39	-141	-67	-49	-78	-55	-18	-51	-32	-16	-28	-74	-166	-10	-62	-23	-18	-38	-58	-13	-22	-37	-17	-258	-14	-10	-21	-29	-20	-17	-20
36357_at	2	0	9	5	0	-2	0	1	3	0	0	-22	2	-1	-1	-13	2	-2	-1	1	-6	0	3	0	2	0	0	1	-1	1	-2	0	5	0	0	1	-6	0	1	1	0	-14	-1	2	0	-3	0	2	-2
36358_at	616	703	515	193	423	973	420	677	61	1	508	13	693	23	222	446	348	-16	433	288	632	347	599	315	377	430	572	516	474	454	-12	531	594	400	716	648	415	630	569	519	620	34	753	792	488	579	660	254	346
36359_at	157	77	158	142	85	102	134	51	110	156	92	183	102	164	128	148	117	315	104	17	199	92	135	99	65	140	120	72	109	118	195	50	85	23	88	128	102	80	95	78	22	263	61	64	75	57	61	22	16
36360_at	-1	2	-5	-2	0	-1	-4	1	0	-8	-1	-10	0	-21	-1	-2	1	-11	-6	-7	-1	0	-8	-3	0	-4	-1	0	-2	-4	-6	1	-2	-3	0	9	1	0	1	-1	0	-10	0	3	-2	0	0	0	0
36361_at	0	5	34	31	5	21	14	7	11	14	13	30	8	36	20	33	17	41	6	32	10	6	23	17	7	8	12	7	6	13	23	3	10	20	4	22	10	2	5	1	8	84	4	4	11	6	5	1	4
36362_at	3	4	22	9	1	16	22	2	17	19	1	5	5	14	26	9	8	51	27	16	6	3	9	9	3	3	5	3	7	7	22	1	-3	11	2	8	8	-1	4	0	1	-28	3	2	4	0	4	0	4
36363_at	-4	0	-7	0	0	0	0	0	-5	-7	-4	-9	-5	-16	-11	0	-10	-6	0	-8	1	-3	-5	0	-4	-1	-3	-1	0	0	-6	0	0	-3	0	-4	0	1	-3	-8	0	-41	-1	-1	-4	-2	-2	1	-1
36364_at	-4	0	-5	1	-2	1	5	0	-31	-5	3	-1	-1	53	2	5	4	0	-12	5	-2	5	13	-1	1	-2	-1	4	2	-5	-20	0	-5	0	1	-11	-5	3	4	2	0	-28	0	6	0	1	0	1	0
36365_at	1	-1	-1	-2	0	-1	-3	0	14	-8	-3	4	-1	-7	0	2	-3	9	-1	0	0	-2	-2	-1	0	-3	2	-1	-1	-1	-4	0	-2	-2	0	1	-3	0	1	-3	-1	14	1	1	-1	0	0	3	5
36366_at	2	0	1	-5	3	0	0	0	5	12	2	-4	0	0	0	-10	-7	-1	0	5	2	3	0	1	1	0	0	2	3	-1	-3	0	3	-1	0	-5	8	0	1	1	1	-1	-1	-1	0	-1	-1	0	-2
36367_at	-8	-3	-9	-8	-1	-6	-5	-2	-2	-5	4	-4	-4	-11	-12	-18	-6	-15	0	-28	-8	-6	-4	0	-2	-5	-2	-1	-1	-6	-26	0	-5	-6	-1	-1	-1	-2	2	6	-2	-22	-2	-1	0	0	0	-2	1
36368_at	-5	-17	-26	-5	-28	-19	-12	-4	-21	-7	-20	-57	-23	-85	-18	-20	-21	-60	-2	-23	0	-15	-26	-32	-20	-3	-25	4	4	0	-29	-8	-37	-59	-9	-8	0	-7	-11	15	3	-84	-8	3	5	-12	-3	7	4
36369_at	5	0	0	1	0	6	2	1	-7	5	1	7	2	-4	-4	2	0	13	4	0	2	1	7	0	2	1	0	2	0	2	2	2	-2	4	4	1	2	1	0	2	1	-2	-1	1	1	7	1	1	-1
36370_at	0	-2	-2	8	2	0	-3	0	1	0	2	15	-2	-10	-5	1	0	-1	-2	-11	-2	1	7	1	1	3	-1	0	3	1	0	0	0	3	0	-2	6	-1	-4	0	-1	0	0	0	3	0	0	0	0
36371_at	0	2	0	1	0	12	7	3	2	8	2	3	3	5	9	13	5	25	18	28	3	4	0	1	0	2	0	2	4	4	20	2	8	4	3	1	5	0	2	-4	4	11	4	0	3	2	1	3	3
36372_at	-10	-2	-31	-36	-15	-30	-28	-6	-37	-25	-20	-73	-25	-92	-34	-40	-31	-40	-23	-43	-21	-47	-30	-19	-16	-35	0	-22	1	-19	-37	-17	-38	-11	-1	-15	-40	-19	-19	-14	-21	-90	-10	-7	-13	-20	-4	-11	-27
36373_at	-3	-3	-5	9	-3	-7	9	-3	-5	-12	-2	17	-7	-14	1	-6	1	43	-5	-8	5	-1	1	4	-1	-7	-1	-1	3	-6	-1	0	6	-5	1	-2	-6	-7	-4	-1	0	43	-1	0	-3	-6	-2	-2	-7
36374_at	0	1	-2	-10	0	4	-4	-2	-13	-7	-6	-8	-6	-4	-3	-5	-4	-19	-3	18	-2	4	-8	-2	0	0	4	2	5	3	0	4	4	0	2	-4	-8	-1	15	4	1	-19	0	0	1	3	2	10	14
36375_at	60	47	161	126	55	163	136	28	167	164	59	232	71	357	185	207	190	435	134	182	104	91	98	111	51	77	54	38	45	131	263	29	87	116	32	60	65	38	36	54	41	362	29	23	50	40	24	37	33
36376_at	32	2	12	11	3	22	17	14	12	22	39	10	12	6	3	12	16	22	37	76	5	19	15	7	3	15	2	4	48	26	14	6	8	9	5	5	16	4	4	7	4	61	1	10	18	5	2	2	7
36377_at	1	-1	-5	-8	0	-5	-4	0	-4	-5	-3	-15	0	-13	-6	0	-4	-1	-5	8	-2	0	-1	-3	0	1	-2	0	0	-3	-78	2	-13	-2	0	-3	-4	3	1	-14	0	-21	0	1	0	0	-1	-2	-5
36378_at	33	13	94	56	31	13	18	21	38	93	13	98	25	102	115	50	50	99	43	42	33	46	46	52	29	34	38	10	22	48	128	15	46	48	16	24	11	8	27	30	7	6	17	10	18	13	13	4	13
36379_at	29	21	31	7	38	42	25	47	-8	28	21	48	7	43	15	13	14	63	26	13	13	55	42	22	41	22	19	10	23	24	18	24	-1	24	7	16	26	10	4	4	41	-22	49	32	14	25	10	17	27
36380_at	5	7	19	16	6	14	14	4	9	8	10	21	13	61	19	21	22	33	15	19	8	5	15	4	7	7	4	1	4	17	31	2	0	9	0	4	4	6	6	5	11	18	5	0	6	-2	0	0	0
36381_at	-36	-10	-53	-55	-17	-45	-83	-9	-132	-42	-14	-224	-11	-257	-75	-139	-101	-170	-33	-39	-24	-25	-99	-17	-10	-18	-13	-2	-11	-41	-72	-4	-13	-27	-1	-35	-3	-1	-15	-8	-10	-121	-10	-4	-7	-4	-1	-6	-22
36382_at	-4	-2	-22	-23	-5	-11	-17	-1	-21	-21	-5	-28	-10	-39	-17	-21	-9	-30	-13	-15	-5	-10	-17	-14	-6	-4	-7	-3	-5	-10	-14	-2	-4	-11	-1	-8	-6	-2	-3	-1	-4	-30	-3	-1	-3	-3	-4	-3	1
36383_at	0	1	-5	-11	-3	-6	-9	1	-2	-3	1	15	-2	-10	-15	-19	6	-32	-7	-19	0	2	-11	-3	0	1	1	-2	0	-8	-5	0	8	-4	14	6	-3	0	-5	-8	-2	-35	0	0	-3	-2	7	3	-8
36384_at	-2	-3	-12	-6	-1	-4	-3	-1	-5	-12	-2	-9	0	-21	-6	-13	-11	-16	-4	-7	-4	-4	0	-7	-1	-3	-3	0	-2	-4	-14	-1	-1	-4	-1	-3	-4	-1	0	-5	0	-4	-1	0	0	0	0	-2	-5
36385_at	0	-1	-1	-4	1	-5	-5	-1	-2	0	-3	-1	-2	-9	0	-9	-2	-9	2	-9	-3	-2	-3	-6	0	-4	-3	-1	-1	-6	-10	0	0	0	0	-1	-6	-2	-1	-1	-1	-11	-1	-1	0	-1	-2	-1	-5
36386_at	-3	-1	-10	-17	-5	-13	-7	-2	-40	-18	-6	-47	-1	-59	-3	-21	-11	-23	-10	-9	-7	-5	-21	-6	0	-3	-6	0	-3	-3	-21	0	-9	-7	0	-2	-5	-4	-4	-5	-8	-62	0	-2	-2	0	0	-2	-5
36387_at	-5	0	-17	-19	-2	-7	-11	0	-40	-23	-5	-43	-10	-44	-14	-24	-1	-41	-8	-24	-2	-7	-12	-7	0	-6	2	0	2	-7	-78	0	-6	-7	-1	-6	-8	-2	-3	-4	0	-63	-1	-2	0	0	2	-2	-10
36388_at	10	6	27	24	9	17	17	4	28	23	7	49	7	63	24	21	29	61	20	24	5	13	23	15	7	8	8	4	8	18	36	2	1	16	4	6	12	-2	0	0	-7	94	7	1	2	1	3	0	-5
36389_at	-1	0	0	0	1	0	0	0	-2	5	0	0	-3	2	-7	-4	0	-5	-2	0	-6	-1	2	-2	-1	0	0	0	0	0	-9	0	-1	0	-1	7	-1	1	0	0	-3	4	-2	0	-2	-1	0	-3	-3
36390_at	9	7	18	22	7	11	19	2	26	20	4	16	10	13	19	8	16	48	23	15	6	2	8	8	4	10	4	6	6	12	18	4	10	17	0	1	12	7	2	7	7	108	4	2	8	5	6	1	4
36391_at	15	2	50	10	2	11	7	8	2	-1	5	14	9	23	18	10	8	47	7	6	11	6	1	0	4	2	4	9	1	13	25	3	17	9	10	9	4	12	5	16	5	64	3	2	18	7	5	11	5
36392_at	-3	1	-7	3	-2	-4	-2	0	-18	0	0	-19	0	-23	-7	-16	-8	-11	-10	-12	2	-1	-1	-6	2	-1	-3	0	0	3	-11	3	0	-5	2	0	-5	2	2	3	-4	-45	-3	0	0	2	2	0	-2
36393_at	-4	0	0	-5	0	0	-4	2	11	2	1	-4	2	7	-13	-5	-8	-16	-2	-14	-1	1	-3	0	2	-1	-1	0	4	-3	3	0	2	-7	4	2	2	0	3	0	1	-1	0	1	1	0	1	2	3
36394_at	4	1	9	1	3	6	9	0	3	12	0	12	5	12	9	3	7	21	11	9	6	5	12	8	3	6	3	0	1	6	25	-2	2	5	-2	-1	1	-3	0	4	-3	2	1	-1	3	-5	-1	-2	-11
36395_at	5	2	1	5	-1	1	1	1	5	-1	-1	6	-1	0	2	1	2	0	1	-2	4	1	1	3	1	-2	2	2	4	4	2	2	9	0	2	5	0	4	4	3	0	11	2	1	-1	3	3	-2	-2
36396_at	23	9	7	16	7	12	21	4	15	13	8	25	11	17	7	12	16	34	10	15	17	11	10	10	11	5	18	5	11	17	30	3	13	24	0	13	7	4	12	10	2	19	4	3	11	9	9	2	12
36397_at	14	0	3	4	1	2	0	1	5	-2	0	1	0	12	5	0	6	13	0	-2	0	3	2	2	0	1	1	1	0	0	6	0	0	3	0	1	7	0	-3	-1	-1	-11	1	3	2	1	1	-1	0
36398_at	1	18	11	34	14	17	14	13	7	30	16	14	26	15	25	24	13	36	8	59	0	4	9	21	9	10	16	14	7	22	21	7	23	16	3	17	30	10	6	12	0	84	7	2	14	2	22	-4	6
36399_at	20	4	5	22	7	4	2	1	30	8	0	44	4	7	40	-4	21	-3	18	-1	17	6	23	17	6	5	0	0	7	16	13	2	5	8	1	9	9	0	5	6	6	45	1	0	5	1	1	3	6
36400_at	1	0	-3	-1	0	1	-1	0	-6	-4	-1	1	-1	2	0	-6	-5	-1	1	3	-1	0	3	1	0	-3	0	-1	-1	0	6	0	-6	-2	0	1	0	3	2	-1	1	13	1	0	-1	0	0	0	0
36401_at	0	-3	-7	-20	5	-5	-1	3	7	2	-9	46	-7	-27	0	6	-13	-7	-7	7	-12	1	-13	0	0	14	-2	-2	-1	-13	15	-3	-2	6	4	-2	1	2	1	23	4	11	0	4	5	0	-3	8	0
36402_at	-10	-7	-18	-14	-7	-15	-14	-4	-15	-15	-8	-24	-7	-36	-24	-22	-17	-35	-12	-16	-13	-10	-22	-10	-8	-10	-5	-8	-7	-12	-35	-4	-9	-16	-4	-9	-8	-3	-8	-2	-3	-29	-3	-1	-7	-4	-3	-5	-3
36403_s_at	-1	3	5	0	5	7	3	3	5	8	5	3	2	13	2	1	-2	-8	2	6	7	6	4	8	2	5	1	4	0	3	0	3	9	9	5	2	1	0	5	6	1	26	1	3	0	5	2	-1	0
36404_at	4	13	29	20	9	23	5	10	57	44	22	82	20	89	40	72	54	71	23	36	17	26	19	38	16	11	17	8	9	26	65	0	40	18	8	12	10	2	6	6	13	88	8	1	12	6	3	8	7
36405_s_at	-3	-3	-5	-3	-2	-1	-4	-1	-16	-9	-6	-7	-2	-14	3	-5	-8	-18	-3	0	-4	-1	-11	-3	0	-4	-2	-1	-7	-4	-18	-2	-6	-7	-3	-8	0	-2	-5	-8	-2	-33	1	-2	-1	-3	0	-3	-1
36406_at	14	3	10	13	5	11	3	4	7	-1	7	26	10	32	5	5	8	41	9	18	5	9	10	3	9	5	8	3	4	8	23	3	5	14	-1	3	-4	9	3	7	6	44	3	0	2	1	0	2	5
36407_at	-34	-18	-41	-66	-22	-43	-63	-6	0	-72	-14	-108	-12	-90	-34	-72	-27	-145	-21	-29	-31	-18	-30	-40	-20	-30	-13	-14	-24	-60	-93	0	-27	-37	-21	-35	-42	-24	-12	-2	-10	-65	-20	-6	-20	0	-6	0	-12
36408_at	-9	2	15	57	8	45	15	4	50	19	5	59	-1	136	54	68	11	20	18	1	14	11	38	6	5	9	6	5	-3	5	13	1	10	14	-4	4	2	5	0	2	0	60	4	3	3	8	3	0	4
36409_f_at	-1	0	-1	-5	0	1	-1	-1	-12	-10	-1	3	0	-21	-1	0	1	4	2	0	-3	0	0	-3	-2	-4	0	1	0	0	2	0	-13	1	2	0	0	1	-1	-4	-4	-9	0	-1	2	-4	-1	-3	0
36410_f_at	-6	3	-14	-1	-2	-3	-4	2	0	22	0	11	-3	14	7	-19	-1	-10	4	-6	10	2	14	1	3	-1	6	3	4	-2	-13	3	3	-1	5	8	1	1	-2	10	3	-32	6	0	-1	1	1	7	0
36411_s_at	28	16	91	55	15	86	79	14	93	112	49	89	34	228	102	99	73	308	54	109	56	44	70	45	19	29	27	11	10	52	144	9	55	50	11	11	29	11	14	30	13	278	14	4	23	11	8	15	12
36412_s_at	11	5	33	19	11	-18	19	1	7	6	4	3	2	57	3	32	26	57	20	17	15	7	18	9	9	13	11	9	11	11	14	11	10	9	9	9	24	7	6	6	6	72	3	9	11	12	9	11	9
36413_at	1	3	10	4	5	12	12	0	20	20	4	13	5	10	9	6	8	35	10	9	12	5	5	14	3	1	6	3	4	11	19	2	3	8	1	5	-2	-1	1	2	-1	38	3	2	4	-5	2	4	2
36414_s_at	5	5	5	-1	1	4	4	2	-2	1	2	3	-1	-19	-1	7	7	7	4	10	-1	2	0	1	0	7	1	2	2	1	13	1	0	4	5	2	0	0	1	-7	3	1	0	2	2	0	2	5	-1
36415_at	-5	-1	-4	-7	-5	-9	-4	-2	-12	-28	-5	-34	-8	-25	-11	-14	-6	-23	-6	-11	-11	-4	1	-9	-2	-9	-2	-1	-2	-26	-24	-1	-5	-8	-2	-7	-10	0	-1	-10	-4	-50	-1	0	-2	-1	0	-3	-5
36416_g_at	-10	-4	-18	-18	-3	-18	-21	-3	-20	-9	-10	-50	-13	-30	-15	-28	-23	-50	-17	-23	-12	-12	-10	-4	-4	-7	-7	-4	-8	-14	-48	-1	-7	-15	-1	-9	-6	0	-5	8	-1	12	-5	-2	-3	-2	-1	-4	0
36417_s_at	28	37	6	15	23	7	35	56	4	2	24	-5	17	-16	15	14	20	-14	28	27	18	31	9	32	42	31	19	43	27	14	-18	30	21	7	30	23	39	39	22	40	21	0	39	35	26	47	38	60	27
36418_at	-24	-12	-62	-47	-12	-24	-19	-1	-34	-9	-10	-42	-9	-16	-41	-33	-23	-93	-22	-37	-29	-15	-38	-21	-17	-8	-20	-7	-16	-32	-62	2	-15	-26	-9	-16	-11	-8	-2	-21	-20	-97	-12	0	-9	-11	-13	-1	-5
36419_at	-4	-1	-3	-9	0	1	-2	-1	3	-8	-3	3	2	-7	-3	-2	-3	-3	0	-2	-7	-1	-2	-2	0	0	0	0	3	-4	1	0	0	-3	0	1	1	0	-2	-6	0	-11	0	-1	0	-1	-1	-3	-3
36420_at	-22	-2	-10	-23	-4	-10	-12	-3	-5	-19	-5	-14	-10	-12	-9	-15	-19	-35	0	-6	-7	0	-18	-7	-4	-10	-1	-3	-9	-14	-19	-3	-13	-9	-2	-9	-10	-1	-5	-6	-4	-9	-6	-3	0	-6	-3	-4	-3
36421_at	12	9	32	42	5	17	22	2	18	21	15	45	12	40	24	32	19	58	28	22	15	10	23	20	11	9	13	10	9	25	44	9	11	16	15	5	14	4	15	17	2	52	5	3	12	4	7	8	7
36422_s_at	-17	-16	-56	-42	-6	-37	-30	-12	-62	8	-15	-115	-3	-19	-62	-13	-16	-119	2	-25	-21	-21	-9	-54	-11	-5	-21	-2	-20	-28	-94	0	-12	-69	7	-11	-6	6	0	-39	-8	-196	0	-8	5	-7	-6	-8	-8
36423_at	111	69	279	363	151	329	258	249	211	233	100	407	153	801	428	344	378	569	168	324	131	169	244	175	57	117	78	181	65	164	444	74	106	163	148	114	129	161	65	54	165	941	120	145	65	95	116	164	81
36424_at	-1	0	-2	-4	0	-1	-4	0	-5	2	2	-8	-1	-13	1	-8	2	-13	-3	2	-3	-1	2	0	0	2	0	0	0	-4	-5	0	-3	0	0	-8	4	0	2	4	-3	-29	0	1	-2	1	0	-1	0
36425_at	-8	-4	-5	-21	-7	-19	-4	-8	-23	-3	-1	-19	-12	-53	-10	-25	-16	-43	-9	-12	-11	-8	-1	-16	-3	-10	-11	1	-10	-11	-33	-5	-6	-3	-1	-4	-14	-3	-4	-15	-7	-46	-6	-3	-2	-4	-1	-12	-11
36426_g_at	-7	-2	-7	16	-1	-4	-2	-3	3	-7	-5	-1	-2	32	0	1	2	-16	-4	0	-1	-2	-5	-6	-2	-4	-1	0	0	-1	-16	-2	3	-6	-4	0	-3	-4	-1	3	0	-5	-5	-3	-3	-3	-7	0	-2
36427_at	3	2	-1	4	4	-2	4	-1	9	13	0	10	7	14	-5	-5	-1	12	11	-3	7	1	3	6	-1	-1	4	3	-3	9	15	1	-3	5	0	1	-5	1	5	0	-7	-6	1	1	0	1	3	0	1
36428_at	-7	-8	-14	-18	-10	-11	-8	-6	-15	-12	-11	-37	-13	-28	-13	-14	-18	-77	-27	-40	-5	-9	-18	-10	-3	-8	-5	-8	-7	-5	-23	-3	-19	-6	-5	-5	-5	-2	-7	-6	-12	-41	-7	1	-2	-9	-2	-6	-2
36429_at	6	7	8	25	10	16	23	0	24	28	-1	-1	8	42	34	24	12	70	18	32	14	0	0	5	5	9	0	6	0	17	67	2	-6	14	4	8	5	3	2	11	2	56	1	4	-1	5	5	-2	4
36430_at	-10	0	0	-7	-4	-4	-8	-1	-28	0	-7	-14	-8	-12	-16	-13	-13	-19	-4	-12	0	-1	-17	-8	1	-1	-2	-1	-2	-6	-24	0	0	0	0	-7	4	-4	0	-6	0	-37	0	-1	1	-1	-3	-5	2
36431_at	5	4	5	9	2	3	5	0	7	13	5	16	9	19	6	11	21	15	4	7	3	3	13	6	3	5	0	4	-2	7	19	4	6	4	1	0	2	3	5	9	1	23	4	2	2	2	4	0	7
36432_at	14	12	20	27	4	25	14	4	23	-1	8	25	9	58	28	28	34	46	8	24	6	9	15	13	8	19	7	29	11	17	35	4	2	10	59	8	14	16	0	10	5	9	2	7	3	8	9	15	-2
36433_at	0	1	6	8	2	10	4	0	8	8	4	14	5	22	10	15	9	25	8	6	5	4	6	4	2	6	-1	0	-1	5	9	0	4	1	-1	-1	3	2	3	4	0	31	1	0	0	0	0	1	1
36434_r_at	-2	0	0	3	-2	0	-2	0	-5	-4	0	0	-2	0	1	-8	5	-3	1	-2	-3	0	2	0	1	1	0	0	-1	0	-1	0	4	0	0	-2	-8	-2	0	-2	-2	13	2	0	0	-3	1	0	0
36435_at	0	0	6	4	1	-3	0	2	16	-1	0	-6	0	3	-1	-4	-7	-7	1	0	-1	0	4	2	0	2	-1	3	1	0	12	1	0	2	0	4	7	4	2	9	0	52	0	3	2	-1	0	0	2
36436_at	8	2	27	25	8	25	16	3	20	14	10	22	13	47	26	30	18	48	17	24	19	15	18	11	8	5	10	2	6	24	38	1	0	13	0	2	6	3	1	4	1	7	6	3	5	0	1	2	0
36437_s_at	-4	3	2	2	1	1	-2	0	7	2	-4	5	-1	-4	1	3	-10	-10	-2	5	-4	-3	2	-2	0	0	0	0	2	-4	-21	0	2	-4	1	1	-3	4	0	0	0	-35	-2	0	0	0	0	-1	-4
36438_at	-1	0	4	-4	0	-4	1	0	-10	0	-2	0	2	-21	-7	5	-4	8	5	7	-1	-3	0	-1	-2	-2	-1	-1	0	-4	-11	0	-8	-4	-2	-2	-2	-2	1	-6	0	22	-1	3	-1	1	0	-1	0
36439_at	-3	2	2	4	0	-4	6	3	28	8	0	10	-2	20	17	-3	-2	2	-1	6	12	10	0	21	0	1	1	2	0	3	0	3	12	6	4	4	3	1	7	3	3	11	6	1	2	5	7	3	2
36440_at	-26	-25	-66	-78	-19	-56	-62	-39	-96	-41	-33	-5	-21	-259	-173	-126	-102	-220	-56	-87	-25	-35	-59	-40	-28	-32	-35	-21	-33	-45	-85	-16	-37	-23	-15	-37	-20	-13	-24	-15	-32	-175	-10	-9	-14	-29	-12	-10	-30
36441_at	0	0	9	7	2	6	6	0	0	9	0	7	1	15	15	8	3	12	12	12	1	5	13	2	2	3	1	1	3	7	11	0	10	2	1	2	3	2	0	2	1	24	0	0	1	0	3	1	3
36442_g_at	8	9	37	36	10	32	25	2	61	30	13	57	18	97	48	42	31	51	19	8	17	21	30	27	22	8	13	4	7	21	66	1	13	14	3	2	12	1	5	4	2	107	4	0	11	2	7	-3	-2
36443_at	29	16	79	106	31	114	106	7	132	112	19	157	25	228	130	125	77	215	90	133	86	52	92	40	18	45	26	7	25	89	174	4	49	46	8	36	40	4	14	28	12	303	10	5	25	5	12	14	21
36444_s_at	3	0	6	-5	-3	-10	1	0	-1	-6	-1	-7	-3	-6	-4	-8	-5	-10	-1	-3	-2	-1	0	3	-2	1	-4	2	-2	0	3	1	0	-4	-1	-1	-4	-1	0	-4	4	5	2	1	1	-2	1	0	-5
36445_at	-4	-4	7	0	0	-4	-5	-4	1	6	-2	2	0	2	0	3	-3	-24	-7	-1	-8	-1	0	-1	-1	-2	-1	0	-3	-11	3	-2	-4	0	-2	-3	-4	-1	1	0	-8	-63	-4	-2	4	3	-2	-5	-5
36446_s_at	33	30	32	42	40	29	27	48	155	67	36	42	25	22	21	15	30	35	26	34	32	23	11	28	30	16	42	61	31	51	111	67	69	31	48	28	21	44	45	39	49	6	33	46	37	39	46	30	37
36447_at	-4	-3	-7	-14	1	-9	-17	-1	7	-22	-4	-21	-6	-24	-20	2	-14	-16	-10	-12	-7	-4	-10	-3	-1	0	-4	0	0	-15	-13	0	-4	1	0	-2	-4	0	0	-3	0	-27	3	0	35	-1	-1	-2	-8
36448_at	1	0	-2	-5	-3	-10	-6	-1	-12	-13	-4	-19	0	-32	-11	-16	-6	-22	-1	-8	-4	-4	-2	-1	0	0	0	1	-5	-8	-21	3	0	-2	12	0	-9	3	0	-11	-2	-52	-2	0	-2	5	1	0	1
36449_s_at	-25	-17	-58	-68	-17	-87	-67	-15	-127	-54	-32	-70	-24	-50	-71	-96	-58	-349	-79	-132	-38	-30	-63	-27	-21	-25	-22	-7	-27	-109	-222	-7	-43	-39	-13	-21	-25	-13	-8	-21	-10	-176	-6	-12	-13	-11	-3	-13	-18
36450_at	8	0	7	7	3	11	5	0	37	19	12	111	16	31	20	23	53	29	5	27	6	10	8	8	5	8	1	2	13	27	17	0	6	-2	2	-1	11	-5	9	2	2	29	10	2	1	-2	2	3	5
32264_at	-14	-2	-48	-30	-3	-23	-50	-3	-67	-41	-4	-80	-10	-72	-69	-23	-16	-153	-13	-31	-36	-32	-50	-9	-4	-17	0	3	-1	-57	-102	0	-7	-17	1	-11	-12	4	-1	-5	6	-143	-14	1	3	-6	6	-4	-8
32265_at	19	10	60	60	17	44	50	16	60	59	20	45	28	136	75	29	53	151	61	88	33	10	36	30	19	30	35	10	14	50	103	12	30	27	11	16	21	19	10	18	15	139	10	7	16	14	12	14	13
32266_at	2	-3	0	-3	0	-4	-5	0	-7	-8	0	6	-2	-16	-2	-3	-2	-16	-1	-14	-4	-3	0	0	0	-4	-3	0	-1	-3	-9	0	1	-3	2	0	0	0	-4	0	0	-14	-2	-1	-1	-1	-1	0	-1
32267_at	5	1	-3	-6	0	-5	-7	0	0	4	0	-4	-5	-8	-3	2	0	13	1	1	-1	1	-4	-2	0	-1	0	1	0	2	-6	0	1	0	1	0	-3	0	-1	0	0	-25	-3	0	-2	0	0	-1	0
32268_at	5	4	11	17	2	10	9	1	0	25	4	14	8	25	15	22	12	25	13	24	7	8	10	11	2	8	3	5	8	14	23	3	7	6	0	-1	11	3	7	5	2	20	1	0	8	3	0	2	0
32269_at	33	16	95	86	8	26	69	21	-3	23	14	28	46	8	20	10	18	310	63	122	67	46	59	67	4	13	26	14	15	70	240	21	48	60	19	16	25	12	8	37	10	382	8	10	7	20	13	16	13
32270_g_at	-3	-1	-3	4	0	0	-1	-1	0	0	0	-12	0	-4	8	-1	7	-14	0	-1	-2	1	-3	0	3	0	-3	0	-1	0	3	0	0	-4	1	-3	0	1	-3	-4	-4	19	0	0	1	0	-1	0	-1
32271_at	34	20	75	59	18	71	55	10	51	74	27	94	29	135	72	72	64	173	49	71	41	35	51	42	19	33	25	14	12	42	62	11	36	44	11	11	23	12	20	30	12	152	20	11	18	14	14	12	12
32272_at	126	109	80	198	228	99	127	157	246	155	155	125	128	91	172	107	131	87	121	125	120	118	121	138	128	189	129	159	168	140	193	175	163	209	121	133	121	199	167	171	189	87	166	177	289	144	147	187	173
32273_at	2	0	-1	4	1	0	0	0	-15	-12	-2	-22	0	-7	2	0	1	-3	-4	1	0	-2	2	0	-1	-1	-1	0	-6	1	13	-1	0	-2	-2	-2	-3	0	0	-3	1	-1	0	0	1	0	0	-2	-2
32274_r_at	21	15	85	25	0	-25	0	-1	-28	38	8	39	11	105	-32	-24	-7	-14	-1	0	28	0	-9	22	23	26	5	14	2	-2	39	5	-6	48	8	9	10	12	19	20	6	125	0	9	17	9	10	2	3
32275_at	53	52	98	88	135	71	85	34	97	103	99	152	46	118	60	103	51	202	75	146	68	54	286	65	34	49	53	30	39	67	42	12	47	24	29	32	54	17	23	36	21	147	31	23	74	23	10	24	63
32276_at	822	910	1723	981	949	1763	791	853	700	842	1160	1215	1214	713	1412	1245	1134	209	773	896	1367	708	1887	1239	855	1027	1034	1041	972	1127	423	759	1178	763	1021	1018	1161	993	1160	1068	1345	11	1012	1072	945	695	978	676	1145
32277_at	-4	-3	-19	-12	-4	-5	-13	-1	-24	-12	-7	-23	-6	-41	-19	-9	-19	-44	-11	-15	-7	-4	-17	-9	-2	-4	-2	-2	-6	-13	-22	-1	-9	-6	0	-3	-4	0	-1	-6	1	-23	0	0	0	-1	-1	-2	-2
32278_at	4	1	2	5	0	4	1	1	1	-8	0	11	0	16	-4	-3	0	-1	0	2	1	0	3	2	-1	1	0	0	0	-1	10	1	-5	2	2	-5	9	1	2	-3	-1	-20	0	1	0	0	-1	0	0
32279_at	19	13	47	52	18	30	53	9	71	61	16	50	21	116	50	48	33	144	44	44	37	29	50	27	18	19	25	9	17	41	88	6	32	21	5	22	20	5	10	16	6	90	11	3	8	11	5	6	9
32280_at	5	1	-1	1	1	-4	2	0	6	8	0	22	3	18	8	5	-8	7	5	13	0	5	7	2	-2	0	1	0	-1	2	-7	0	0	4	-1	2	-4	-2	-4	0	-1	18	0	1	0	3	-1	0	2
32281_at	0	4	0	-6	6	0	20	3	19	-3	1	-25	-1	-11	-1	25	20	40	-1	0	-2	1	12	-1	6	4	0	3	6	5	2	2	10	-2	1	8	-8	2	8	10	-2	68	0	-2	2	2	0	2	0
32282_at	32	26	48	84	14	70	78	24	84	93	35	104	38	156	82	89	89	269	63	128	67	52	72	43	16	36	36	25	26	64	215	17	9	51	12	20	37	25	21	34	18	177	23	14	26	20	19	30	23
32283_at	0	-3	-15	-7	2	-5	-5	2	-13	8	0	12	-5	-31	-3	2	-5	-21	-12	-9	-6	0	7	-6	0	-6	0	1	2	0	-13	0	-4	-5	0	4	8	-3	-1	1	3	-15	0	0	5	3	-3	0	0
32284_at	14	8	42	37	13	26	23	6	47	70	3	118	7	96	42	41	65	64	39	34	19	17	32	20	7	16	16	0	8	33	144	6	1	2	1	32	12	13	3	5	8	159	12	0	11	9	3	7	0
32285_g_at	-2	-2	0	-10	-2	-16	-1	0	-20	-16	0	-4	0	-43	-19	-21	-16	-12	-7	-9	-3	-3	-7	3	-6	-2	1	-1	-8	-15	-30	0	-18	-13	-4	-8	0	-3	-3	-8	0	-64	-4	-2	0	0	0	-1	-4
32286_at	7	10	44	40	15	21	34	4	34	35	27	43	20	68	40	42	20	97	34	25	27	13	22	27	9	20	13	-4	15	36	68	5	32	21	12	14	21	14	9	30	12	56	9	7	9	10	6	10	11
32287_s_at	3	2	36	16	11	17	7	1	15	24	9	48	8	72	16	21	10	61	6	6	13	9	16	9	3	5	5	2	4	9	6	0	7	5	2	9	7	0	6	0	2	54	8	2	6	2	-2	-4	-4
32288_r_at	10	8	24	15	3	14	14	8	19	23	3	36	5	44	27	25	27	68	11	13	11	16	29	15	6	14	6	4	13	24	28	3	7	13	0	2	8	7	6	15	2	98	4	2	6	6	4	7	10
32289_at	-4	-3	-13	-8	-2	-6	-8	-3	-17	-10	-7	-23	-8	-24	-16	0	-10	-37	-11	-22	-8	-2	-6	-10	-3	-5	-3	-5	-2	-11	-25	-1	-2	-11	-2	-1	-6	-1	-5	0	0	-21	0	-2	-3	-1	0	0	-4
32290_at	5	1	6	7	2	3	3	0	4	10	2	-5	1	0	8	7	7	14	3	0	6	2	4	7	3	3	5	3	4	4	23	2	0	4	1	-1	-6	6	2	0	1	7	0	0	5	1	0	3	-1
32291_at	-1	-1	-2	4	-2	-6	-2	-1	-13	-6	0	-41	-5	0	-4	-14	-1	-15	-5	-7	-4	-1	-8	0	-1	3	-2	-1	-9	0	-22	-1	-10	-10	0	0	2	0	-4	-2	1	-9	-5	-2	-1	-2	0	-1	2
32292_at	4	2	8	24	0	10	0	1	9	1	-2	5	0	54	8	6	15	0	0	15	-8	1	0	5	1	9	4	5	3	9	8	2	5	0	1	1	0	-1	0	0	0	-8	1	0	2	5	1	-1	-2
32293_at	7	0	18	11	5	11	6	0	0	14	7	11	5	13	19	16	2	26	6	13	4	5	11	4	2	2	2	-1	2	5	0	0	0	7	-1	0	2	0	1	-2	3	10	3	-1	1	0	-1	0	0
32294_g_at	-2	-3	0	3	-1	-10	-4	-3	-6	-1	-3	-9	-2	6	6	-3	-7	-4	-6	-12	-4	-2	1	2	-6	-6	-7	-2	0	-2	-22	0	1	3	3	3	-1	0	4	-8	-1	27	-2	0	1	-3	0	0	3
32295_at	-30	-23	-86	-102	-29	-66	-67	-15	-81	-84	-31	-184	-36	-251	-128	-110	-94	-222	-66	-88	-40	-45	-74	-52	-28	-28	-9	-17	-9	-58	-148	-10	-28	-63	-1	-19	-12	-11	-12	-25	-5	-287	-18	-9	-23	-9	-1	-19	-14
32296_at	-6	-4	-13	-5	-6	0	-15	-2	-13	-22	-5	-13	-12	-37	-31	-35	-11	-37	0	-6	-13	-9	-22	-15	-4	-13	-7	-3	-4	-4	6	-3	-16	-14	-1	-6	-9	-5	-1	-9	-4	-33	-5	-2	-4	-3	-3	-2	-5
32297_s_at	4	1	22	16	8	14	11	3	0	17	3	42	4	56	20	18	15	32	8	18	7	6	17	13	5	4	6	2	3	12	22	1	5	7	4	4	2	6	8	6	-2	31	4	2	6	0	1	0	3
32298_at	-2	1	-2	-2	1	5	2	0	8	7	-1	2	0	-4	-1	2	2	8	0	0	1	0	-2	-1	1	3	0	0	0	0	0	0	1	1	0	4	0	0	2	0	0	10	0	0	0	0	0	0	4
32299_at	-1	-1	-5	4	0	-7	-4	-2	-7	4	3	11	-3	-26	-14	-6	0	136	-6	1	-4	-2	-1	0	-2	5	0	2	2	2	-13	0	4	-3	1	-1	0	0	0	13	11	-28	0	2	2	3	0	0	0
32300_s_at	12	6	29	10	9	13	21	10	34	16	13	30	16	21	21	5	12	34	18	18	21	9	11	17	13	3	15	13	13	21	-22	8	13	28	7	9	11	12	12	-9	8	46	-9	6	9	2	9	9	9
32301_at	0	0	2	1	1	4	2	-2	1	8	-2	-7	-1	7	3	1	6	1	-4	-2	-6	1	3	5	1	5	0	0	2	2	-6	1	2	-4	-2	1	0	0	1	-6	1	8	3	0	0	0	0	0	-6
32302_g_at	5	2	-9	9	-5	-5	-6	0	7	5	0	0	0	-25	-2	-15	0	-72	11	-11	-8	-3	-6	4	1	0	8	3	9	0	5	2	-1	12	2	0	-2	-3	-2	-15	1	-12	0	2	1	2	1	0	-1
32303_at	-3	1	78	50	17	37	38	4	47	28	3	114	28	135	62	63	54	50	36	51	38	10	47	25	9	18	4	0	13	17	54	0	12	40	-3	2	21	8	6	4	6	95	12	-1	14	4	0	2	0
32304_at	-4	0	-5	-8	-1	-1	-7	0	-7	-10	0	-13	0	-25	-6	-13	-7	10	-2	-9	-5	0	-6	-3	-1	-6	-3	-1	0	-8	-18	0	8	-5	-2	0	0	-2	-1	-3	-1	0	1	-1	-1	2	0	0	-1
32305_at	14	8	11	6	23	6	4	4	-3	1	13	-1	11	18	16	12	4	6	13	19	4	10	8	11	10	8	20	80	16	22	12	24	18	20	9	10	5	20	15	7	8	20	2	3	23	6	8	39	20
32306_g_at	50	22	20	34	138	25	37	23	44	36	55	21	40	24	45	38	20	51	20	43	21	41	12	25	36	16	69	188	58	78	102	63	72	158	27	43	20	89	95	64	52	31	16	14	102	27	37	140	195
32307_s_at	44	29	1	21	101	1	15	20	-7	3	57	0	48	-5	15	7	16	10	17	43	15	38	13	28	51	15	100	189	102	45	8	75	107	213	69	95	23	147	106	86	60	-11	20	27	160	58	51	113	117
32308_r_at	8	1	-1	5	2	2	2	1	-3	6	3	-8	1	4	0	5	6	4	8	3	2	4	5	5	2	2	0	0	2	5	2	0	3	0	-1	1	1	4	0	0	-1	43	0	2	-2	1	-2	1	0
32309_at	-1	0	3	2	0	1	0	0	-8	-1	0	9	0	-5	2	2	-3	1	-3	2	3	0	11	1	0	0	-2	-1	-1	1	3	0	-3	-7	2	-4	6	0	-2	-1	0	26	0	1	-1	2	0	0	1
32310_f_at	6	9	-42	1	-7	-38	-11	4	-16	-34	1	-51	0	-100	-40	-27	-16	-68	-10	-9	-7	-7	-12	-3	2	6	0	11	-4	-5	-39	6	4	-9	6	2	-6	2	4	-3	0	-134	-5	8	-4	5	2	7	4
32311_r_at	7	2	2	-2	1	1	0	0	3	17	1	14	4	6	1	0	-4	0	5	7	6	1	0	3	0	0	-2	1	3	5	3	1	-4	5	1	4	4	-2	-2	-3	-3	56	2	0	0	0	0	-7	-3
32312_at	-2	-7	-29	-32	-9	-12	-15	-2	-2	-31	-11	-46	-10	-87	-23	-30	-16	-15	-12	-24	-23	-5	-16	-20	-7	-6	-5	-4	-8	-5	-19	0	-11	-6	1	-14	-11	-1	-1	-10	-8	-88	-3	0	-6	4	3	-3	-8
32313_at	98	45	-9	201	309	30	257	275	50	46	254	27	279	-43	72	10	39	-75	137	38	49	571	42	159	205	281	115	146	432	381	3	254	19	946	94	213	79	250	289	342	167	-216	441	241	394	247	307	119	586
32314_g_at	84	47	40	195	225	44	196	162	80	88	154	61	193	-1	47	53	35	177	112	56	73	354	60	128	107	149	101	117	231	337	27	209	61	650	75	169	88	166	228	274	126	-8	218	133	239	169	186	68	275
32315_at	737	584	1314	863	691	1563	725	665	1892	956	794	1269	920	984	1160	1204	999	151	594	771	1186	473	1785	666	592	659	778	514	794	834	647	605	875	486	685	744	623	661	911	842	1014	551	852	803	594	631	643	549	657
32316_s_at	334	270	235	285	390	417	232	352	138	97	247	54	207	-4	474	314	111	-5	245	220	161	160	350	192	214	194	251	336	248	260	53	326	213	210	261	186	213	250	245	319	256	-27	295	303	238	379	258	192	195
32317_s_at	8	14	-2	7	8	-2	1	8	9	2	6	0	7	-8	-1	3	11	0	7	8	3	7	-3	11	17	10	17	10	15	15	-11	14	12	9	16	15	14	18	15	18	6	8	8	6	24	9	6	17	23
32318_s_at	466	551	55	271	310	83	429	268	1	61	461	12	591	22	50	113	231	16	692	367	263	614	45	545	512	407	528	474	588	671	16	642	581	1199	590	698	548	717	674	843	252	45	234	314	857	612	547	426	463
32319_at	6	0	19	51	8	18	5	0	39	11	12	75	34	116	10	59	53	13	7	83	15	28	41	36	9	21	4	12	2	25	180	6	-15	3	5	31	16	6	27	-13	14	140	12	3	14	3	12	19	27
32320_at	1	0	-12	2	1	-4	-1	0	-7	11	-2	-4	-3	19	5	10	0	5	-3	2	-2	1	3	3	0	0	-3	-1	0	1	19	0	-1	-5	-1	-3	3	-2	4	-4	3	-27	4	1	0	-1	1	3	-1
32321_at	36	39	8	38	66	5	47	28	19	18	81	-88	33	-14	-3	27	25	18	65	64	51	63	9	94	68	73	61	65	59	44	19	98	79	58	54	49	102	55	48	55	36	80	85	49	97	80	54	54	50
32322_at	5	7	6	-2	-3	-10	1	-3	1	0	0	31	1	-14	2	1	-3	3	6	-6	-4	0	6	2	3	4	7	3	0	-7	-9	0	-4	-1	3	2	1	-2	0	-4	-1	-31	0	0	-3	4	0	2	6
32323_at	5	3	6	2	3	13	4	2	-5	13	-1	2	5	24	7	1	1	20	9	0	1	1	5	2	4	0	4	4	3	2	-13	3	7	6	5	-4	-1	0	3	11	3	41	3	2	2	0	1	0	-4
32324_at	79	97	28	109	81	38	91	46	20	47	120	14	108	66	58	29	74	73	75	105	42	89	39	80	106	78	84	103	89	63	43	111	84	83	84	69	103	85	92	76	46	30	78	41	106	72	61	126	72
32325_at	2	0	20	-7	-2	19	-1	-3	5	-2	-2	0	1	1	21	11	-5	7	7	-3	4	-2	6	0	0	3	0	0	3	0	36	0	-2	2	-1	3	2	3	3	-3	0	77	-3	0	1	1	0	-1	-1
32326_at	-2	0	-3	4	-3	-2	0	0	-17	-5	-1	0	0	-18	-4	-3	-5	14	-5	-18	-3	-2	1	0	0	-1	1	0	0	-3	-8	0	-2	-1	0	2	-1	0	5	0	-2	0	0	0	0	1	0	0	0
32327_at	-1	0	-2	8	0	-2	-10	0	8	-9	-1	-16	0	33	-22	14	-6	-8	1	1	-5	-3	7	-2	-2	-2	2	0	0	-3	-17	0	5	-3	2	2	0	2	-2	9	2	43	-3	2	1	-1	0	-1	-2
32328_at	19	10	71	63	18	58	50	5	55	67	12	104	24	330	90	188	64	159	29	71	33	28	51	20	10	17	14	9	11	41	232	4	21	28	4	16	23	8	20	22	10	193	16	5	9	7	5	1	5
32329_at	34	24	113	110	25	118	128	28	143	130	52	174	64	247	165	176	122	381	87	162	67	58	93	67	33	48	33	15	23	119	217	18	47	58	14	42	33	17	18	40	20	288	18	18	27	15	17	17	23
32330_at	914	934	890	482	916	894	594	892	48	187	865	230	1156	165	874	726	371	67	706	668	1292	766	782	722	780	758	1091	771	771	920	57	669	915	697	957	1057	734	777	834	725	1150	53	935	1048	757	658	895	642	695
32331_at	7	5	5	0	1	-8	13	12	-8	-8	-3	-18	7	5	11	20	-13	13	6	3	-2	0	0	-2	6	4	8	14	8	22	-12	17	16	2	21	9	1	12	9	12	9	62	3	12	6	24	13	10	-4
32332_at	41	46	-5	27	42	2	5	90	-3	0	45	15	25	26	-10	0	15	0	21	-1	9	30	2	33	85	56	27	83	45	5	-26	83	23	21	69	70	70	86	50	45	80	18	73	125	65	125	79	52	122
32333_at	-21	-6	-18	-31	-8	-12	-11	-2	8	-21	-7	-28	-9	-22	-17	-9	-12	-67	-9	-15	-10	-6	-23	-7	-7	-10	-1	-3	-8	-22	-46	-3	-10	-15	-1	-6	-9	-1	-5	-7	-1	-9	-1	-3	-8	-2	-3	-1	-5
32334_f_at	566	482	172	390	658	281	402	607	79	240	462	184	416	30	208	218	294	56	431	346	336	415	305	604	434	496	504	534	550	439	76	524	553	560	569	591	595	631	661	586	577	-8	638	788	523	686	610	615	496
32335_r_at	894	556	139	546	782	423	536	630	660	343	697	379	647	132	322	277	607	206	779	544	403	764	515	1048	705	944	752	636	896	614	227	545	994	946	813	1041	1094	876	832	990	747	-49	929	1031	883	969	831	680	967
32336_at	149	167	11	113	107	27	120	166	98	105	125	85	175	93	64	63	101	122	138	145	158	216	45	237	205	228	177	191	139	147	65	130	151	321	111	143	162	152	181	194	126	75	140	151	153	140	170	344	161
32337_at	361	388	551	232	400	821	324	415	94	105	353	127	394	98	329	497	318	79	279	303	443	242	597	247	217	274	353	394	356	467	36	308	351	330	287	320	266	293	362	296	468	38	391	356	316	237	316	208	266
32338_at	2	3	-4	1	1	-1	0	2	0	-10	0	-1	2	-7	0	1	1	-3	2	-3	2	0	1	0	1	1	2	0	-1	1	7	3	2	0	4	3	-1	1	4	1	0	-31	4	0	2	2	1	1	-1
32339_at	-2	0	4	0	-5	-15	-2	0	-9	8	5	-15	3	-51	0	-8	0	-30	10	-2	5	-6	-23	0	9	1	2	1	0	14	-4	1	0	-9	2	-7	5	4	1	5	-6	-3	-1	3	8	1	5	2	-1
32340_s_at	113	141	66	89	101	79	76	196	-5	17	124	16	125	9	72	78	98	12	99	92	101	103	58	108	119	119	119	151	148	94	-9	164	150	116	133	115	91	145	96	104	136	36	147	159	144	117	131	177	103
32341_f_at	968	901	1162	616	766	1332	676	825	364	607	954	732	1093	445	884	968	779	170	557	620	1025	655	1213	690	563	674	705	659	717	877	204	610	646	555	899	939	796	827	844	809	1181	-2	1015	1014	627	737	850	438	683
32342_at	-4	-6	-20	-19	-10	-21	-30	-4	-25	-16	0	-53	-19	-49	-41	-42	-33	-53	-33	-44	-29	-6	-34	-5	0	-5	-3	-2	-5	-15	-33	-3	-18	-21	-1	-2	-17	-3	-5	-15	-1	-73	-9	-1	-5	-2	-3	0	-19
32343_at	-1	0	1	5	0	0	-1	0	5	0	0	6	-1	5	-1	12	9	0	0	0	0	0	7	1	1	1	0	2	1	-1	13	1	4	1	-3	2	0	0	2	-3	3	-19	0	0	0	0	0	0	-1
32344_r_at	-3	0	1	2	0	2	0	1	7	-2	0	10	1	15	1	9	-2	0	1	-1	0	0	-3	0	2	3	0	0	1	0	-2	0	3	1	-2	1	3	0	0	-4	0	15	-1	1	-1	-1	1	2	2
32345_at	4	0	-3	1	-1	-3	0	0	3	-2	-1	-5	4	10	2	-5	1	-4	-8	-1	0	0	-4	4	0	0	0	1	0	-2	-3	0	3	0	0	0	4	-3	1	0	0	-19	2	0	-1	0	0	0	1
32346_at	8	2	6	5	1	0	5	0	11	11	-2	8	3	23	6	19	8	18	1	7	8	5	12	6	3	2	2	4	4	8	14	1	11	5	4	1	6	3	4	9	0	9	-1	0	1	3	2	2	0
32347_at	-9	-11	-48	-12	-4	-34	-17	-8	-29	-20	-19	-78	-21	-101	-23	-56	-42	-47	-11	-28	-10	-26	-32	-23	-2	-21	-17	-6	-2	-7	-10	-8	-24	1	1	5	-2	-8	-12	-9	0	-142	-2	-3	-6	-2	-6	-16	-8
32348_at	7	0	1	4	1	3	7	4	11	13	1	13	2	20	12	11	4	24	-4	6	4	6	5	7	9	3	11	-1	0	0	5	2	2	1	1	8	0	2	1	9	4	11	-1	1	4	1	0	1	0
32349_at	6	2	24	6	3	11	7	1	29	6	12	20	6	49	4	13	20	42	17	18	8	7	11	12	4	6	1	3	6	9	14	2	9	3	2	3	8	4	6	13	7	98	2	3	7	3	4	2	2
32350_at	1	11	-12	4	-1	-13	-1	0	3	-11	0	-10	-3	-18	-14	-8	-11	-37	-2	-15	-4	4	-12	-1	0	0	0	1	-3	-3	-21	5	0	-5	6	0	2	3	-4	0	0	-48	2	0	0	3	4	0	-1
32351_at	0	2	3	13	0	7	4	1	0	21	-4	8	2	-6	9	-3	0	28	4	25	0	1	11	-4	1	3	3	1	4	4	35	2	0	10	-2	11	2	3	-1	-1	3	51	2	0	3	5	2	0	1
32352_at	72	61	132	115	55	97	126	65	68	136	63	203	63	262	132	158	116	305	105	117	110	71	105	98	48	54	62	36	43	76	235	28	74	96	35	62	47	33	32	71	40	292	43	42	37	30	51	48	39
32353_at	3	0	11	-2	6	4	-1	1	6	5	11	0	3	3	14	0	7	0	7	14	6	0	0	10	4	3	5	0	8	-1	21	3	8	3	2	10	3	3	8	9	0	34	1	1	3	1	-1	0	0
32354_at	-6	0	-1	-2	-2	0	-3	0	-3	-4	-3	-4	-1	-20	5	-13	-10	0	-1	-1	0	0	4	-3	0	0	0	-3	-2	-2	10	-1	-6	0	-1	0	0	-2	-3	-4	0	-18	-2	-1	-2	0	0	-2	-2
32355_at	12	2	25	15	4	18	11	1	27	22	3	3	5	30	19	19	10	25	17	26	8	8	16	10	5	0	5	1	3	10	20	1	14	11	2	-2	0	2	4	13	4	38	2	1	0	0	1	-2	-5
32356_at	0	-2	10	8	2	9	-1	-2	21	15	0	0	-1	70	13	0	-4	11	5	0	0	2	-2	-2	-1	3	-4	-1	-2	-5	30	-1	-12	31	-1	-5	-7	-3	0	1	-1	48	7	0	-4	-4	-2	-1	-1
32357_at	-2	0	-8	-5	-2	-12	-8	-3	-10	-18	0	-9	-5	-17	-11	-12	-3	-10	-7	-1	0	-6	2	-5	-2	-4	0	0	0	-4	-22	-2	-1	-3	0	-4	0	-5	-1	3	-3	-9	-5	0	0	-1	-4	-9	-4
32358_at	3	3	9	9	0	1	3	2	10	1	0	5	4	13	4	2	0	7	4	7	4	0	5	2	4	2	4	0	0	4	2	1	11	1	0	3	8	2	3	1	1	19	3	1	1	3	1	0	0
32359_at	9	9	19	29	6	24	24	5	23	20	7	43	12	24	28	37	12	65	33	26	32	15	10	18	16	10	24	14	21	31	55	8	31	20	16	16	7	14	23	26	8	31	6	7	18	14	5	4	8
32360_s_at	0	0	-2	-7	0	-2	-14	0	-21	-13	-2	-23	0	-71	-32	-12	-13	-50	-5	-19	0	0	-7	-2	3	-2	0	0	-4	-3	-5	2	21	-2	0	2	-8	-1	1	-5	-6	-67	1	0	0	9	1	4	0
32361_s_at	-32	-16	-89	-66	-19	-66	-53	-13	-60	-61	-23	-121	-20	-178	-94	-90	-57	-160	-64	-82	-33	-27	-55	-39	-17	-22	-25	-7	-17	-52	-127	-8	-33	-34	-10	-34	-21	-13	-6	-28	-11	-206	-14	-5	-17	-11	-8	-9	-7
32362_r_at	-13	-20	13	7	2	7	9	-12	-14	24	-22	-6	-33	54	19	17	26	-8	9	-118	17	-41	5	10	-21	18	-38	-12	-3	30	62	-4	10	13	2	-26	26	8	4	-25	6	8	-19	-14	2	-14	-10	-13	4
32363_at	5	4	14	16	3	8	6	6	12	13	6	8	10	17	14	7	6	11	3	11	4	6	6	5	2	3	10	6	23	12	11	19	10	31	13	10	1	9	11	5	13	4	2	5	28	14	6	9	9
32364_at	5	1	52	41	8	33	35	2	28	30	17	58	15	86	27	46	37	119	21	29	18	13	37	31	7	16	7	1	2	33	41	4	14	12	4	7	5	4	7	24	5	75	6	6	11	7	0	8	14
32365_at	0	0	-1	2	2	2	0	1	2	3	0	1	1	4	-1	-4	-2	1	-2	1	-1	0	0	2	0	-1	1	0	1	2	0	0	-1	3	3	1	-3	0	0	3	-3	11	3	1	0	0	1	1	0
32366_at	1	-5	-14	-6	-8	0	-14	-5	11	-7	-3	5	-4	3	-4	-3	-6	-3	0	-5	-1	-2	-5	-4	0	-5	-7	-3	-1	-3	9	-3	3	-6	-4	0	-9	0	-6	-3	1	-88	-2	-4	3	-1	0	-4	-3
32367_at	9	4	14	11	3	6	15	0	24	11	4	26	6	34	15	12	16	34	7	12	7	4	17	3	6	8	4	3	0	23	17	1	11	14	0	3	5	3	7	1	0	33	2	1	7	0	-1	1	2
32368_at	2	1	4	1	0	0	0	0	1	0	4	2	2	15	3	-4	-3	-1	0	8	0	0	7	0	0	2	2	0	2	2	12	3	-1	2	2	2	0	3	0	-4	-2	14	1	1	2	1	0	0	1
32369_at	-11	-2	-8	-10	-3	-3	-5	-3	-7	-8	0	-24	-8	-22	-13	-8	-2	-62	-11	-6	-8	-6	-6	-10	-7	-7	-3	-4	-4	-8	-9	-3	0	-3	-6	-8	-9	-1	-5	-2	-2	-21	-3	-1	-5	-3	-2	-3	-8
32370_at	2	3	0	32	4	0	3	1	2	17	2	36	3	52	27	38	6	3	3	-4	11	0	27	8	2	9	10	3	11	7	43	4	10	4	7	11	0	4	9	7	5	-42	3	7	7	1	10	2	0
32371_at	-2	-2	-8	-9	-2	-12	-7	-2	1	-6	-5	-20	-4	-10	-7	-7	-9	-24	-10	-8	-6	-5	-4	-8	0	-5	-2	0	-3	-9	-12	0	-9	-6	0	1	-3	-1	-3	0	0	4	-5	-1	-2	1	-1	0	-6
32372_at	7	3	-8	-5	-1	4	0	1	-4	2	0	-1	-3	28	-8	0	9	11	4	25	-1	2	8	0	0	4	4	3	3	-6	-1	2	-1	1	2	-2	-1	3	-6	2	1	16	0	-1	0	1	1	3	-1
32373_at	-5	-2	-8	-9	-2	-3	-6	0	-14	0	0	-32	-5	-27	-15	-14	-10	-15	-6	0	-6	-3	0	-4	-2	-4	-6	-1	0	-7	-16	0	-1	-5	0	-5	-3	0	-2	-5	2	-31	0	0	-3	1	0	0	-3
32374_at	9	4	18	26	6	8	21	4	0	-1	5	-14	2	46	3	33	0	12	19	6	5	1	10	4	3	7	11	4	3	19	17	4	3	7	7	9	0	3	10	5	12	-13	2	3	5	6	9	7	2
32375_at	-19	-18	-38	-73	-15	-11	-29	-8	-5	-39	2	-56	-15	-158	-73	-81	-52	-150	-40	-35	-31	-17	-70	-38	-18	-18	-24	-12	-14	-36	-118	0	-31	-43	-15	-13	-2	2	-9	-16	-21	-201	-3	0	-16	-5	-12	-18	-20
32376_at	9	6	-9	22	5	-5	-3	2	10	15	4	3	8	38	27	18	13	-50	-4	-9	-2	10	6	9	6	8	7	6	1	11	-17	6	-7	9	6	8	18	7	5	0	4	68	5	7	4	6	3	11	-2
32377_at	-3	-1	-6	-1	-2	0	0	0	-2	-6	-2	-9	-3	-1	0	-3	-4	0	-2	3	-3	-2	-5	-1	0	1	-1	0	-1	-1	-2	0	-7	0	2	-2	1	0	0	0	0	-24	2	0	0	1	0	0	-4
32378_at	92	119	-84	60	87	-28	78	88	-46	46	123	-84	96	-270	-10	-18	98	-123	79	32	35	157	-33	143	173	152	106	224	149	74	-124	172	90	109	104	93	58	116	150	88	104	-125	88	58	177	138	129	293	199
32379_f_at	12	1	14	13	7	10	5	-1	8	1	12	8	14	43	6	0	16	-5	12	6	2	7	9	12	4	7	0	2	11	5	22	0	14	5	11	16	4	-5	-4	0	8	13	4	1	9	0	1	6	1
32380_at	3	4	0	31	3	5	6	-2	-2	9	5	25	10	-20	3	34	9	6	16	4	10	8	4	6	5	8	6	1	1	5	26	0	-2	9	1	5	10	1	11	8	2	64	4	1	3	1	2	-5	14
32381_at	2	2	5	6	1	5	5	1	15	0	3	34	3	8	10	3	-3	7	11	7	3	3	9	3	0	4	0	0	3	5	24	0	5	5	3	3	3	0	2	5	2	36	2	2	1	2	2	0	1
32382_at	4	-4	-3	-5	-3	-6	-4	0	-2	11	-5	1	-1	-9	-15	-1	-4	8	-2	-3	11	-2	-1	0	-3	4	-3	-1	2	2	0	2	2	1	1	5	2	0	-2	-1	1	1	-2	0	1	0	0	0	2
32861_s_at	-4	0	-3	-7	0	-2	-6	0	-12	-5	-2	-17	-3	-3	-7	2	-12	-9	-8	0	0	-5	-5	-1	-3	-6	-4	-1	-3	-3	-20	-1	-1	-5	0	-5	-9	-3	-4	-3	1	-9	0	-1	0	-1	-2	-3	-1
32862_at	1	-3	-7	-5	-1	-1	-6	-2	-5	-4	-3	12	-6	-3	1	-13	0	14	-4	0	-6	2	-3	-1	-3	0	1	0	-8	-7	5	-2	-2	-8	-1	-6	-1	1	-3	-13	-2	-5	0	-2	0	-1	-1	1	-5
32863_at	-9	-1	-14	-17	-3	-13	-8	0	-6	-12	-3	-56	-3	-15	-25	-28	-8	-68	-15	-1	2	-5	-10	-11	0	-11	0	0	0	-11	20	-1	-6	-8	-2	-4	-6	-1	-5	4	-3	-34	-2	0	0	-1	2	-1	-11
32864_at	5	2	-3	2	-6	-8	-5	0	4	-2	-1	-15	-5	-29	3	-6	0	-14	-4	-12	-8	-1	-6	-4	-1	-4	-1	1	3	0	-5	0	-11	-3	-1	1	-2	-3	-2	4	-5	-8	0	0	0	1	1	-5	-3
32865_at	-2	0	0	4	0	1	-3	0	-7	-1	1	-13	-3	-11	-2	1	-6	-8	-5	3	0	0	-1	3	0	-4	0	0	0	-1	6	0	-6	2	0	0	2	2	-7	0	-2	-6	0	0	1	0	-1	0	0
32866_at	68	49	98	103	36	119	135	47	158	170	48	139	43	236	111	118	92	335	125	161	59	52	131	68	69	54	50	31	39	132	167	36	92	61	30	68	65	42	51	65	42	209	31	31	58	41	44	45	47
32867_at	-1	-3	-7	-15	3	-4	-4	-1	-9	-5	-1	5	-3	-2	5	-16	-7	-20	4	-12	-3	-3	-9	-11	0	0	2	0	-2	-8	12	-2	-5	1	0	1	-2	-1	-1	-1	-2	15	0	0	-3	-2	0	-1	1
32868_at	14	7	12	27	8	23	18	10	19	21	10	32	15	52	21	18	20	42	19	32	16	15	14	19	9	9	10	3	6	12	28	6	5	14	4	12	13	9	5	14	8	62	6	8	6	8	10	10	10
32869_at	5	5	2	6	1	6	6	6	21	2	6	-2	5	27	4	8	0	20	3	18	8	4	6	5	4	3	5	7	4	3	15	4	3	2	9	7	-1	4	6	8	4	40	4	6	3	4	5	3	2
32870_g_at	-1	-3	-12	-17	-2	-11	-6	1	-16	-12	-5	-34	-5	-36	-14	-20	-17	-52	-17	-18	-8	-6	-23	-10	-5	-5	-4	3	0	-12	-27	0	-3	-8	1	-2	-4	0	0	4	3	-31	1	3	-2	-2	3	-7	-5
32871_at	-1	2	4	6	1	-2	1	1	1	-11	1	0	2	9	2	-1	2	3	-1	7	1	2	0	0	-1	1	0	2	2	1	9	2	4	-2	7	4	0	0	4	6	1	7	-1	2	2	2	2	2	-1
32872_at	5	5	-2	4	4	10	8	1	-6	6	3	15	4	28	-3	14	14	33	12	1	6	5	22	2	2	6	1	4	8	0	24	1	2	0	1	9	1	4	0	-5	2	24	6	1	2	4	0	0	3
32873_at	-6	0	-17	-8	0	-5	-2	-4	-5	-8	-2	-9	-7	-19	-3	-13	-2	-29	-5	-13	-7	-5	-13	0	-3	-4	-4	-3	-1	-9	-18	-1	-18	-11	-2	-4	-3	0	0	0	-2	-20	-4	0	-1	-1	-2	-2	-12
32874_at	9	7	17	19	6	10	14	4	9	15	8	10	9	35	6	10	11	30	13	18	9	7	11	12	5	9	7	7	6	16	26	5	8	6	5	4	3	8	3	6	3	31	5	3	6	7	6	3	5
32875_at	-15	-14	-68	-61	-15	-33	-23	-11	-40	-38	-21	-81	-22	-155	-75	-58	-68	-107	-36	-67	-24	-17	-52	-37	-16	-24	-33	-11	-17	-33	-63	-9	-41	-15	-11	-28	-32	-11	-16	-25	-9	-165	-13	-6	-11	-6	-12	-6	-12
32876_s_at	10	3	23	12	4	7	11	0	15	12	7	37	6	48	13	10	27	-11	2	0	5	6	14	0	5	10	5	-1	0	8	17	0	2	5	1	5	0	-6	-3	-7	-9	54	5	0	4	-2	1	-8	-18
32877_i_at	70	58	26	22	113	88	19	47	-33	30	75	-18	65	36	8	0	59	-7	30	46	43	76	36	23	74	36	49	76	47	51	-44	50	86	25	44	39	30	40	50	26	41	80	61	50	50	37	43	88	49
32878_f_at	76	145	40	70	175	174	83	96	-9	37	101	21	80	-29	33	68	88	-70	78	43	47	73	105	61	112	77	97	119	146	54	-4	91	74	62	117	65	45	68	92	55	76	-127	137	120	57	79	85	78	60
32879_at	6	4	13	22	9	30	26	4	24	22	6	36	18	69	24	26	37	9	24	41	18	14	38	27	8	14	7	6	9	20	33	3	4	8	2	7	25	2	2	10	3	32	4	4	15	4	5	6	-1
32880_at	-11	-10	-27	-32	-12	-21	-31	-13	-35	-42	-13	-40	-10	-86	-44	-56	-27	-97	1	-32	-18	-15	-22	-8	-13	-12	-20	-8	-16	-32	-67	-5	-38	-17	-9	-14	-2	-10	-10	-16	-14	-126	-6	-6	-12	-7	-9	-13	-12
32881_at	11	0	-4	-5	-4	5	-4	12	-65	-6	-3	-53	0	-46	-33	-2	-25	-50	-1	-33	-4	0	-20	2	2	2	4	5	-1	3	-9	4	-10	1	5	39	4	8	5	-8	-2	60	1	2	0	2	7	3	4
32882_at	3	3	6	13	2	6	11	3	2	16	6	16	12	29	18	11	9	51	14	14	7	6	7	12	3	8	15	3	-1	9	36	2	9	8	5	5	10	6	0	10	0	43	1	3	6	3	5	0	4
32883_at	0	1	6	-1	3	4	3	1	-1	2	6	7	4	-5	4	2	-2	12	8	1	4	1	-2	0	2	3	0	3	0	0	0	4	4	2	2	7	4	0	0	5	1	14	-1	1	3	0	0	1	1
32884_at	4	12	21	26	7	17	23	11	13	15	4	68	7	45	36	27	19	100	15	17	9	14	28	6	10	11	6	1	11	14	23	4	8	20	0	5	1	1	6	10	10	33	8	8	4	9	8	13	-6
32885_f_at	-3	0	-24	-22	-3	-9	-6	0	-5	-10	-10	-34	-3	-21	-18	-8	-15	-23	-12	-12	-1	-7	-8	-5	-1	-3	-2	-1	0	-14	-18	-2	-3	-3	-2	1	-2	0	13	-2	1	-61	-4	-2	-4	-1	0	-2	-4
32886_at	4	0	8	11	2	9	1	-3	-25	16	9	-27	19	-16	-5	12	-8	31	10	0	12	13	3	9	-9	12	3	2	0	4	-20	3	-6	10	-7	1	-3	-8	6	14	-1	-56	1	1	10	-7	-5	2	2
32887_at	-13	-8	0	-10	-5	-24	-20	-8	-13	-13	-7	-8	-15	-16	-12	-21	-1	-48	-28	-41	-19	-9	0	-25	-7	-16	-15	-3	-5	-16	0	0	-19	0	-1	-5	-8	-7	-8	6	0	-8	2	-2	1	-5	-3	-8	3
32888_at	44	24	93	104	35	61	84	24	99	121	38	327	45	215	122	127	93	224	63	95	60	53	98	69	31	57	32	25	29	65	168	15	67	56	22	38	47	32	30	51	25	227	27	18	38	32	22	25	33
32889_at	7	-1	-9	-6	-1	-5	-4	0	-11	-9	4	-22	-2	-3	-9	-8	0	-27	4	-17	1	-2	-1	-1	0	-1	4	0	0	-1	-26	2	-2	-6	0	-2	-2	1	1	0	2	-13	0	0	-8	0	0	1	-5
32890_at	-7	-6	-4	-2	-2	-4	-3	-6	-18	0	-7	-19	-1	-9	-16	5	-23	-49	-5	-8	-12	-7	-1	-6	-7	-3	-6	-1	-11	-15	-5	-4	-3	-4	-3	-12	0	-4	-4	-3	-3	-27	0	-1	-4	-2	-1	-5	-2
32891_at	-5	-7	-15	-26	-3	-12	-16	-6	-22	-21	-11	-19	-3	-19	-9	-26	-20	-15	-10	-23	-19	-11	-19	-21	-7	-9	-11	-5	-9	-7	-41	-2	-12	-14	-4	-16	0	-3	-1	-2	-5	-90	-4	-4	-5	-5	1	-7	-7
32892_at	-9	-4	-26	-18	-6	-9	-5	-2	-20	-15	-4	-28	-6	-19	-19	-10	-3	-21	-10	-17	-16	-4	-13	-10	-1	-4	-3	-5	-6	-14	-2	-2	-11	-9	5	-13	-7	0	-2	-10	0	-54	-2	-1	-1	-2	-2	2	-2
32893_s_at	10	67	-7	-16	35	29	-23	75	-61	-48	34	-136	65	-171	-49	-35	29	-211	16	-5	11	45	-54	37	96	129	67	56	36	1	-134	25	7	-16	44	21	14	66	-1	7	99	-89	56	13	14	31	61	2	19
32894_at	-39	-25	-91	-91	-20	-64	-52	-22	-60	-81	-31	-222	-31	-280	-106	-106	-91	-168	-50	-92	-34	-42	-74	-62	-29	-43	-39	-13	-27	-71	-143	-12	-45	-42	-14	-37	-26	-14	-13	-32	-17	-219	-19	-12	-24	-18	-17	-16	-15
32895_f_at	-24	-4	-5	-11	-6	1	-16	1	-22	-10	-4	-30	-2	-52	-29	-15	-34	-50	-16	-21	-3	-4	-5	-10	-13	-1	-3	-12	-28	-6	-52	-2	-33	-9	-11	-22	-6	-2	-2	-5	6	-87	-8	-4	-8	-12	-14	-5	0
32896_at	-1	0	-5	-2	0	-2	-3	0	-1	6	0	-14	0	-2	2	6	-3	-7	-5	0	-2	0	0	0	0	0	0	0	0	-1	-10	0	-2	0	-1	1	0	-1	-3	-5	-1	-31	-1	0	0	-1	-1	-1	-5
32897_at	53	28	137	148	41	104	106	1	96	132	26	222	63	306	148	146	109	298	83	122	77	64	83	79	36	60	42	-7	46	93	190	13	56	66	13	36	47	7	25	14	21	320	24	13	26	21	17	0	17
32898_at	0	-1	-11	34	-3	-1	-13	-1	-22	13	-3	51	0	81	-25	-30	-15	-14	-10	-5	-4	-6	32	-6	-3	1	-1	-1	-1	9	-11	-2	-3	-5	6	6	8	0	-1	13	-3	40	9	1	-5	3	5	-2	12
32899_s_at	0	1	-3	-3	1	-1	8	0	7	9	0	-6	3	5	0	-1	-1	4	3	0	4	2	0	-2	2	2	0	0	5	3	0	1	6	-3	0	-3	1	3	0	-6	1	2	0	-1	-2	0	-1	-1	-1
32900_at	0	9	-72	1	6	-33	1	16	-21	-8	-27	-121	-29	-157	-73	-73	0	-3	0	-12	-30	4	-43	8	3	-2	11	11	0	-45	-128	7	10	-3	1	4	11	3	-1	2	-27	-55	10	17	2	11	12	19	13
32901_s_at	10	11	-4	0	3	-2	6	12	-6	-19	5	-9	11	-7	-14	-3	3	-5	5	-2	-3	2	-6	8	7	5	5	28	5	0	-8	19	12	4	14	17	10	11	3	4	2	-88	0	13	4	13	6	7	3
32902_at	-12	2	3	23	-3	3	1	0	16	-17	3	-23	-2	-19	27	27	20	19	16	33	8	6	24	-5	-8	-1	-5	-1	-9	2	-7	-2	4	2	-5	3	-1	0	0	3	-1	25	-3	-2	-1	0	-1	-3	0
32903_at	0	-1	-2	-9	-1	0	-6	-1	-8	0	-2	2	-2	-1	-13	-3	-5	-12	0	-12	23	-1	-2	-4	-2	-1	-3	0	-3	-5	-16	-1	-4	-6	3	-1	-4	0	-2	17	-3	-18	0	0	0	0	-2	0	-3
32904_at	14	10	80	76	23	65	41	-1	56	67	18	105	25	199	95	113	56	144	25	62	35	25	57	27	11	29	14	-2	13	-12	105	-6	6	28	-8	4	31	-24	-8	-4	-19	116	4	0	13	-3	-3	-5	-21
32905_s_at	6	1	-12	-6	1	0	1	51	-4	-19	0	-24	1	-24	-11	-5	10	-28	3	-2	-5	35	-14	-2	22	24	8	13	23	5	-28	18	15	9	9	0	-4	12	23	5	5	-35	13	30	29	33	10	66	24
32906_at	3	0	1	1	0	0	4	0	1	14	4	-3	0	23	9	5	9	0	4	8	3	3	9	4	4	7	0	1	0	5	12	1	-4	4	2	0	1	-1	0	-2	0	-2	3	0	2	0	1	0	2
32907_at	29	37	131	100	19	87	106	14	117	122	27	154	34	193	106	112	87	262	146	84	44	27	78	57	46	61	43	43	31	103	100	26	52	51	21	47	30	31	48	62	31	303	16	11	26	13	32	32	26
32908_at	-3	0	-3	-5	0	-4	-2	1	-6	3	1	-21	5	-22	-1	0	-5	-4	5	-10	-1	-2	-10	-3	-1	-12	-2	-1	-3	0	-6	0	-11	-12	-2	-8	-2	0	-4	6	1	-24	-3	0	-2	-3	2	-1	-1
32909_at	58	37	151	137	48	111	119	26	80	144	45	167	56	225	130	127	95	229	105	145	104	76	106	60	34	48	39	24	37	99	176	20	50	82	15	50	62	20	28	32	28	238	38	19	24	18	20	21	24
32910_at	3	1	5	4	2	11	6	3	3	11	3	18	5	30	17	18	11	5	6	9	7	5	0	6	3	3	4	2	2	3	18	2	4	9	2	2	0	1	0	-1	-1	45	1	0	0	3	1	2	-2
32911_s_at	3	0	1	25	0	0	0	0	5	-3	0	0	0	-6	-2	-2	-2	0	-2	-3	7	0	-2	-5	2	0	0	0	0	0	-3	0	3	-3	1	1	6	2	2	3	-1	-27	-1	0	0	0	2	-2	0
32912_at	-2	4	20	28	0	9	23	5	9	20	6	13	6	28	4	8	1	36	10	9	13	5	3	10	4	2	5	3	-1	1	-3	0	3	10	0	-1	0	1	0	3	-1	51	0	2	-1	0	2	1	1
32913_i_at	0	7	7	7	7	7	7	0	22	11	13	-3	7	27	7	40	0	24	27	48	3	7	14	18	11	1	6	2	6	27	70	2	4	4	5	7	19	8	10	13	8	112	9	7	10	10	9	9	9
32914_f_at	15	11	6	14	5	5	20	3	23	2	11	17	11	29	-15	19	6	28	22	42	5	8	7	20	12	13	12	10	11	25	24	13	28	12	10	8	21	7	3	8	6	54	4	4	14	10	13	7	11
32915_at	5	0	20	-1	5	26	25	9	15	13	5	28	13	31	8	1	12	46	20	-21	18	3	15	7	0	0	2	5	-3	21	27	9	-2	14	-4	-1	3	10	14	-4	10	63	2	4	4	-6	-5	5	-2
32916_at	4	0	-4	1	0	-5	0	-1	-7	-4	1	10	-6	15	0	5	0	13	-5	3	1	-2	4	-5	0	-2	-2	2	-3	0	5	1	-1	3	5	-4	7	4	-1	10	2	29	-2	1	2	-1	2	0	2
32917_at	-3	-2	-14	-17	-3	-16	-7	-3	-27	-12	-1	-18	-5	-46	-14	-17	-11	-37	-5	-22	-8	-2	-9	-6	-1	-8	-2	-1	-4	-10	-27	-1	-11	-12	0	-4	-2	-2	-4	-8	-5	-45	3	0	0	-2	-1	-1	-4
32918_at	3	4	14	4	5	4	5	4	10	21	5	10	6	-39	0	15	7	28	10	-2	18	5	0	6	4	6	4	5	9	13	21	5	10	12	8	7	7	5	5	11	0	29	3	1	3	6	6	8	8
32919_at	56	38	115	110	39	145	107	43	136	133	47	220	66	103	122	152	97	290	106	123	132	73	102	59	34	57	49	28	42	147	262	26	62	82	28	47	57	27	30	54	35	161	32	24	42	22	28	32	30
32920_at	-18	-9	-28	-53	-10	-60	-22	-1	-22	-28	-8	-124	-9	-194	-28	-31	-20	-71	-27	-29	-41	0	-21	-18	-4	-11	-7	-3	-19	-4	-43	-1	-12	-34	-9	-13	-4	-3	-2	-11	-4	-136	-8	0	-13	-9	-2	-3	-1
32921_at	16	9	37	21	6	15	15	2	4	11	9	7	16	29	10	20	29	76	33	30	25	6	2	20	7	13	31	33	1	8	28	13	5	15	17	21	12	2	7	14	4	65	0	4	3	1	2	2	9
32922_at	6	1	8	11	1	7	7	2	4	11	1	9	2	14	5	7	7	31	3	14	5	3	8	4	3	0	6	2	-1	5	14	1	1	3	1	3	0	3	-1	3	3	5	1	0	0	2	0	0	2
32923_r_at	184	81	25	66	83	61	165	93	93	88	110	13	169	-14	13	87	21	147	105	56	119	142	62	154	123	164	124	93	52	112	-45	64	203	175	41	168	196	41	42	163	71	79	41	25	102	91	78	103	101
32924_at	-29	-15	-19	-29	-23	-69	-54	-17	-40	-53	-13	-41	-24	-82	-83	-102	-30	-22	-59	-75	-28	-28	-18	-30	-25	-27	-32	-23	-24	-20	-69	-7	-39	-31	-32	-28	-3	-21	-26	-23	-26	-103	-20	-12	-15	-16	-16	-21	-18
32925_at	-10	-5	-22	-21	-3	-12	-11	-3	-10	-20	-8	-20	-8	-42	-13	-15	-18	-49	-15	-30	-8	-10	-15	-10	-4	-6	-8	-5	-4	-11	-33	-1	-9	-10	-2	-6	-9	-2	-5	-5	-1	-75	-2	0	-2	-6	-3	-5	-1
32926_at	0	3	-4	-3	0	0	-1	0	2	-5	0	-2	-2	7	-3	-3	0	-10	1	-8	-3	-1	-6	-2	-1	1	3	5	1	-1	6	2	0	-1	1	0	5	0	0	-2	-4	9	0	0	0	0	3	0	-2
32927_at	-3	0	8	13	0	0	-1	0	-2	-3	4	14	4	0	14	4	12	-5	1	-1	1	0	-3	3	0	0	3	0	-2	0	-3	0	8	1	0	3	-2	-2	4	4	0	-13	1	0	0	0	1	0	1
32928_at	-3	-7	-34	-29	-11	-31	-40	-4	-56	-22	-4	-125	-5	13	-58	-62	53	-78	-45	-48	-31	-23	-37	40	9	-24	-20	-1	24	-20	-55	1	-5	-28	21	-20	-14	16	-3	5	-9	-101	-5	3	5	34	15	-9	-4
32929_at	-6	3	-2	-12	-7	4	-9	1	-13	2	-1	-56	-3	-52	-4	-6	-11	0	-12	0	-11	-7	-6	-15	-3	-3	-3	7	0	3	-18	6	-9	-19	0	-8	2	10	-1	-10	1	4	1	0	-3	7	1	0	3
32930_f_at	1	0	-13	-12	-2	-2	-13	0	-18	-12	-3	-10	2	-27	-6	-7	-2	-5	-7	0	-7	-4	-7	-6	-1	-2	-5	-1	0	-3	-7	0	-2	-2	1	5	0	1	0	-3	0	-52	-1	0	-3	4	1	1	1
32931_at	-1	4	9	12	-1	2	4	0	-1	14	0	11	3	12	10	2	11	5	13	2	2	3	10	-2	3	-3	3	1	4	0	3	-5	2	4	0	-7	0	4	2	1	-1	37	3	0	3	5	3	-1	0
32932_at	2	0	5	11	3	4	7	1	11	8	0	23	1	20	4	5	7	3	7	-1	1	2	3	2	2	0	2	1	6	0	-1	0	1	4	2	6	0	0	-1	3	2	13	3	0	1	4	0	4	-1
32933_r_at	40	-30	4	14	-22	9	16	6	-48	-7	-10	-48	-1	-194	22	1	1	106	-65	-46	-39	-6	7	-3	-1	-4	-46	8	-21	-26	-91	6	25	-48	25	1	35	30	-25	9	1	-258	6	2	0	4	2	-3	-14
32934_i_at	-5	0	-2	0	-2	-4	-3	-1	6	-2	0	-12	1	-31	-10	-1	-6	8	-3	2	-4	2	3	-3	0	-1	0	-1	-1	-3	-15	0	0	-1	0	1	-6	-1	0	1	-3	-23	-1	0	-2	0	0	0	-4
32935_at	-1	-1	5	-1	-2	-3	-1	0	0	-11	-1	-8	-5	-1	-5	-5	-9	-17	-3	-8	0	-1	1	-3	0	-1	-1	-1	-2	-5	-4	0	3	-2	1	-4	-2	-1	0	-6	-4	-22	-1	0	0	1	-2	1	0
32936_at	0	0	4	1	0	3	1	0	9	5	0	-12	1	14	1	-3	0	12	0	0	0	0	6	6	0	0	5	2	-3	0	3	0	-3	3	-1	0	-9	0	0	0	2	12	0	0	-1	1	2	0	0
32937_at	-5	-4	-26	-16	-8	-5	-21	-1	-25	0	-9	-3	0	-30	-10	-10	-15	-41	-4	-8	-13	-11	-12	-6	-3	-1	-7	-5	-6	-4	-22	-4	0	0	-2	-4	-7	-3	-2	-4	-3	9	1	-2	0	0	0	-9	-2
32938_at	-3	0	2	-10	-2	-8	-6	-2	8	-3	0	-21	-3	-31	-8	-4	-10	-30	-8	-6	-8	-6	-6	0	-4	0	0	0	-1	-5	-17	-3	-9	-6	-1	-1	-1	0	-6	3	-2	0	-3	0	1	-2	1	-4	-5
32939_g_at	-13	-1	1	5	-11	-6	-2	-2	36	12	-9	41	-6	35	17	-6	9	51	-4	8	-2	-3	13	-13	-5	-3	-4	0	-7	-6	21	0	-18	-2	-1	-9	5	9	-4	-8	-5	39	-11	-2	-11	0	-3	-6	-2
32940_at	14	11	29	28	4	27	22	6	35	26	3	65	9	54	14	34	24	65	23	35	12	12	16	12	3	9	13	6	14	20	47	4	13	9	2	9	0	2	5	6	4	53	4	1	5	3	3	4	11
32941_at	-8	-2	-41	-39	-4	-10	-27	-1	26	-32	-7	-49	2	-32	-41	-38	-17	-99	-26	-14	8	-5	6	7	-7	-3	2	0	4	-15	-69	-1	-5	0	2	3	-3	0	-1	-15	-3	-40	3	3	5	-1	-1	-2	0
32942_at	-2	1	-8	-11	0	-6	2	1	-10	-10	-2	-57	0	-54	-45	-8	-10	25	-2	-16	-10	-4	7	-5	-5	-4	-5	-1	-1	-9	-33	-1	12	-2	-2	-3	-4	0	0	-2	-2	-44	0	-1	-3	-2	0	0	-1
32943_at	-1	1	8	6	1	11	3	0	-4	-5	-5	1	5	6	14	-8	-3	11	5	-2	0	7	4	8	1	5	0	5	-2	12	-2	1	5	0	2	1	-8	1	1	-7	-1	31	-1	2	1	0	0	1	6
32944_at	5	1	-3	0	0	0	5	1	-7	3	1	-6	0	5	8	4	-2	4	-4	-2	1	0	0	-1	-1	1	-2	1	-2	5	14	0	0	-1	1	4	6	3	-1	6	4	13	1	0	4	2	0	0	-2
32945_i_at	0	0	1	2	2	1	4	0	6	6	1	1	1	17	6	8	5	19	1	7	1	2	5	3	0	2	1	0	-1	5	-3	0	0	3	-2	-3	-3	1	0	0	3	8	0	0	2	-1	1	-1	1
32946_r_at	3	0	1	6	1	0	0	0	4	-3	0	0	4	1	0	2	-3	3	2	-6	0	2	2	1	0	0	0	0	0	0	11	0	0	0	0	4	6	1	0	-1	1	2	0	1	-2	0	1	0	0
32947_at	-2	0	1	6	0	-1	1	0	-3	12	-4	0	-5	1	-12	8	3	2	7	-4	-3	1	2	0	0	1	0	0	-2	0	-13	1	-5	-2	-1	3	-2	-1	-1	-8	-2	22	-1	-1	0	1	-3	0	1
32948_at	-1	0	4	4	0	6	0	0	1	6	0	4	2	-2	8	7	-2	4	0	-1	0	0	0	1	0	0	0	1	1	-1	-3	0	1	0	0	4	8	0	2	4	0	26	1	0	0	1	1	-1	-5
32949_at	-1	-9	17	18	3	1	-18	1	38	19	0	22	5	37	18	23	6	0	-3	13	0	-5	0	9	-3	1	-2	3	-2	-5	-17	0	5	-3	-3	0	-6	1	1	7	2	21	-1	0	3	2	2	-2	-9
32950_at	-2	0	-1	-1	1	0	0	1	26	-10	0	-7	-1	15	0	-2	-6	-12	0	-9	-4	0	4	0	0	0	0	0	-1	-1	4	0	3	-2	-1	-9	3	-1	0	0	0	-40	0	0	-1	1	2	-2	0
32951_g_at	-23	-19	-51	-37	-15	-34	-28	-19	-47	-33	-19	-70	-22	-106	-64	-54	-45	-45	-40	-35	-25	-27	-38	-29	-24	-24	-26	-16	-21	-35	-75	-11	-37	-27	-17	-25	-16	-17	-10	-23	-14	-82	-13	-6	-12	-16	-14	-19	-24
32952_at	17	14	39	41	14	32	46	6	41	59	20	60	22	90	47	36	36	77	35	42	22	15	34	21	16	19	11	8	8	26	58	5	19	25	6	18	10	0	9	12	5	71	6	5	11	1	5	6	6
32953_at	-11	-22	-51	-73	-19	-2	-11	-6	61	-50	-14	-52	-25	-17	43	9	-18	-69	-57	39	-37	-6	-19	-42	-30	-26	-12	0	-8	-8	-10	-11	-14	-9	-13	-10	-6	-9	-5	-19	-12	-130	-8	0	-18	0	-3	-15	-16
32954_at	12	7	13	14	5	18	4	3	6	9	8	13	8	28	9	13	15	8	4	23	9	6	5	9	6	4	10	6	6	4	-5	5	6	7	9	6	4	2	1	2	0	38	0	4	3	4	3	1	7
32955_at	0	1	-2	-2	1	1	1	4	-6	4	-1	-4	0	-6	1	-5	-1	-12	1	0	-4	-2	-1	-3	0	-4	0	1	-1	0	1	1	-2	-4	0	0	-1	5	1	-1	0	-35	1	1	1	0	1	-1	-1
32956_at	2	-7	1	29	8	7	31	3	-16	40	9	-4	8	20	8	32	-8	-11	0	45	16	8	14	12	8	10	13	4	1	11	33	6	15	9	-1	0	-9	7	9	0	0	-1	9	1	14	11	2	8	4
32957_g_at	-36	-1	-22	-88	-6	-66	-57	-1	-69	-99	-4	-200	-2	-235	-112	-45	-35	-54	-22	-32	-41	-8	-22	-16	-7	-3	-11	0	-10	-58	-70	0	-10	-16	9	-1	1	-3	1	-2	-10	-76	-4	0	-1	0	0	0	-15
32958_at	-8	-1	-15	-12	0	-8	-7	0	-14	-11	-2	-26	-3	-24	-7	-6	-8	-32	-5	-8	-6	-3	-3	-5	-3	-2	-2	-2	-6	-6	-29	-1	-4	0	-1	-1	0	-1	-4	-5	-3	-20	-1	-2	0	-1	-1	-3	-4
32959_at	33	23	54	44	22	44	48	21	57	63	16	86	21	91	74	76	58	101	46	47	27	30	45	43	25	39	27	20	26	50	105	11	23	39	18	21	32	18	19	24	12	153	19	17	24	20	19	19	24
32960_at	-130	-92	-243	-232	-105	-144	-151	-62	-282	-236	-124	-293	-134	-603	-319	-366	-292	-554	-213	-262	-129	-172	-137	-170	-82	-119	-135	-50	-106	-166	-371	-47	-163	-178	-51	-100	-129	-33	-17	-124	-35	-694	-95	-41	-55	-82	-64	-53	-41
32961_at	4	4	1	9	3	5	3	0	7	6	5	19	3	4	7	3	4	6	4	13	0	0	6	6	1	2	4	1	1	6	4	3	-1	4	4	-1	2	1	-2	0	0	7	1	3	1	4	2	-1	-5
32962_at	0	0	-2	-2	0	-2	0	2	-3	-7	0	1	0	-17	-8	-2	-5	-17	-1	-5	0	4	-2	-1	1	3	-1	0	-3	-2	-5	2	4	-2	0	1	-5	1	0	0	3	-24	1	3	1	4	0	0	0
32963_s_at	1	7	-1	2	1	9	2	17	-4	0	3	-1	4	18	4	3	-1	0	4	4	1	1	2	9	4	1	1	7	1	1	-3	5	0	6	11	8	2	4	7	0	26	-10	3	5	8	9	5	2	3
32964_at	27	18	30	32	16	10	31	-3	24	56	18	158	29	79	37	49	43	92	38	33	31	27	42	25	11	23	12	15	8	27	66	13	20	25	3	20	17	12	13	14	10	97	9	11	33	7	12	11	1
32965_f_at	-43	-10	-70	-16	-30	-55	-23	-22	-40	-32	-20	-115	-30	-118	-67	-110	-82	11	-49	-59	-34	-56	-70	-48	-11	-37	-28	-18	-17	-7	-21	-6	-15	-18	-8	-45	-32	-17	-8	-12	-19	-10	-22	-7	-24	-21	-10	-12	-11
32966_at	-1	2	-17	-2	0	2	-1	0	-27	-3	-5	-6	1	-7	-12	-5	1	-7	1	1	-10	0	4	0	2	-2	4	2	2	-5	0	0	-8	-2	4	-1	-6	1	-5	9	0	-10	-4	1	0	2	0	1	0
32967_at	24	11	50	6	18	0	11	4	14	48	19	32	20	27	0	38	13	38	8	-1	12	10	31	17	8	15	13	10	4	-9	8	7	1	18	5	3	17	6	13	6	5	11	8	2	17	7	6	7	5
32968_s_at	14	11	38	39	16	31	48	7	70	59	23	68	25	87	40	49	52	85	27	46	35	25	32	33	13	20	13	16	9	35	70	8	37	22	11	21	13	11	19	22	12	61	11	12	15	15	17	10	9
32969_r_at	5	-2	-9	-11	-3	-9	-7	1	-23	5	-5	-1	2	-8	-7	-13	3	-40	-24	-8	-8	-5	7	5	5	1	0	4	3	1	-6	-1	-2	-2	4	4	0	7	0	13	-10	-43	0	5	-4	4	0	0	-5
32970_f_at	35	13	17	24	18	25	24	21	37	12	27	36	16	68	37	26	36	64	31	48	15	22	23	22	19	14	22	22	20	24	26	12	14	29	11	19	18	12	26	9	7	93	14	8	26	14	17	22	15
32971_at	105	59	129	178	55	92	136	42	135	142	85	178	92	255	123	131	132	319	105	120	102	95	103	100	74	97	75	59	71	122	189	51	66	91	58	71	81	43	30	69	30	264	48	31	54	57	76	60	31
32972_at	5	1	26	7	4	10	14	3	17	16	8	19	9	23	20	7	22	32	11	24	2	4	6	8	9	2	-1	4	0	16	18	2	7	6	2	6	6	4	0	2	4	34	4	2	0	2	2	-1	-1
32973_s_at	-13	-12	-42	-34	-12	19	-15	-7	-6	-45	-16	-106	-12	-46	-60	-68	-46	-121	-59	-57	-13	-9	-25	-22	-15	-24	-15	-2	-20	-57	4	-3	-5	-14	-4	-19	-11	-8	-10	-11	-10	-87	-6	-7	-9	-4	-6	-8	-8
32974_at	1	5	-19	-5	7	-1	-8	0	-18	-15	-2	6	1	-19	-5	-16	-22	-45	8	-3	-12	2	7	10	6	-2	6	6	7	11	-8	1	2	0	6	0	-1	0	7	11	-1	-6	2	1	0	8	0	0	2
32975_g_at	30	9	88	78	18	66	64	5	92	80	19	105	23	139	79	68	54	206	36	58	56	33	42	37	18	33	19	19	13	57	121	9	36	44	10	7	19	12	8	14	10	195	4	0	11	24	8	14	17
32976_s_at	3	0	-2	3	0	0	1	-1	-4	0	0	2	0	11	5	-3	10	6	0	1	-1	0	1	1	0	3	0	1	-2	0	-7	-1	-1	0	0	-1	4	0	0	0	0	30	0	0	2	0	1	-2	-4
32977_at	5	11	50	5	-14	7	-34	-12	-61	9	0	-45	0	-1	58	-1	-12	-217	-43	40	-22	-19	-42	7	10	-19	-4	0	-1	-33	-99	1	-39	-28	9	16	0	-2	-5	7	-4	12	-2	0	-4	7	7	-13	-11
32978_g_at	-10	-7	-20	-19	-7	-17	-16	-9	-4	-17	-10	-21	-7	-61	-11	-20	-17	-41	-33	-20	-10	-7	-23	-19	-6	-1	-12	-5	-8	-16	-45	-4	-10	-12	-4	-10	-8	-5	-5	-10	-8	-18	-7	-4	-6	-8	-6	-5	-2
32979_at	-4	1	0	5	-1	-1	-1	0	-10	-3	-4	-8	-3	2	-6	1	2	-11	0	-3	0	-1	1	-1	-1	0	0	0	0	-2	-7	-1	0	-1	0	3	-6	0	-1	-1	-2	-12	-3	0	-1	-3	0	-2	-2
32980_f_at	71	46	87	74	95	48	54	55	63	71	29	90	42	121	85	48	50	134	59	59	67	39	66	41	26	48	54	85	39	22	74	18	91	33	35	58	56	25	22	28	26	116	39	60	22	24	14	81	10
33458_r_at	102	140	167	120	128	197	82	157	185	119	95	89	107	95	132	85	63	39	94	68	97	60	165	118	69	50	90	88	77	108	172	109	107	135	94	72	61	66	104	106	111	43	93	74	78	104	89	72	70
33459_at	0	7	-1	0	13	31	12	0	-6	32	15	49	7	51	-11	0	28	46	30	21	26	27	-12	13	10	14	13	4	1	-4	-20	1	8	-6	-3	2	-2	2	-1	-6	0	83	10	4	4	-1	0	0	0
33460_at	-2	0	5	0	-1	-4	-3	0	0	0	1	-3	-2	-2	-1	0	-1	14	0	-3	0	0	-10	-4	0	0	-1	0	0	-3	-4	0	2	2	0	0	3	-3	0	-1	0	16	0	1	0	-2	-1	0	0
33461_at	-6	-1	-31	-27	-2	-19	-19	0	-10	-41	-5	-27	-15	-58	-29	-18	-21	-71	-13	-22	-14	-8	-15	-13	-2	-8	-2	0	1	-12	-22	-1	-9	-4	-3	-3	-9	-3	-5	0	-3	-35	-4	1	-3	0	0	-1	-6
33462_at	1	0	1	1	1	1	0	0	-6	-1	-1	0	-2	-9	4	6	-1	0	0	1	0	0	0	-1	-3	0	1	0	2	2	-2	1	-1	-1	2	0	0	1	4	0	0	22	2	0	3	-1	2	1	0
33463_at	30	16	74	74	21	45	41	13	70	69	27	112	27	207	74	75	66	122	48	86	32	26	54	34	19	21	29	11	22	46	118	9	33	39	10	24	23	13	11	20	15	179	10	7	16	11	13	11	15
33464_at	40	24	66	58	32	71	72	21	85	83	34	133	41	198	110	115	77	146	63	79	52	50	73	31	32	40	40	19	28	50	90	10	54	56	10	39	21	19	20	32	16	224	13	7	18	10	9	10	7
33465_at	-4	-1	11	18	4	10	23	2	-3	29	2	0	10	-4	17	26	15	-5	2	19	14	1	0	11	4	4	5	3	8	16	19	0	13	9	2	9	8	3	-1	3	4	52	4	0	5	0	4	1	0
33466_at	63	10	29	28	8	19	21	7	17	18	10	42	14	64	23	36	23	81	25	14	15	11	17	15	2	7	10	8	8	27	48	4	19	20	9	7	12	7	6	13	5	61	2	5	10	7	5	88	7
33467_at	16	9	13	49	16	19	65	10	-36	37	7	-80	8	-5	48	56	31	50	43	58	41	3	34	-7	10	22	11	14	5	53	38	8	20	8	7	8	-2	10	14	25	0	146	2	9	20	11	14	5	9
33468_at	-4	-6	-1	-13	-2	-2	0	-3	-18	1	-3	-54	2	-26	-38	-15	-24	70	4	3	11	-2	-21	-10	-6	-2	-7	-2	-7	-2	40	-2	0	11	7	2	19	-1	2	6	2	43	-3	0	-3	2	-5	2	-2
33469_r_at	14	5	15	18	5	11	19	5	20	6	11	46	2	39	20	25	28	25	17	20	13	9	13	21	11	17	10	7	11	12	38	6	11	10	4	11	4	3	5	5	3	25	9	2	8	4	3	0	4
33470_at	23	29	54	70	22	55	143	39	72	61	24	117	29	184	168	81	118	199	106	149	51	41	163	87	62	30	28	33	42	65	116	21	35	36	17	62	28	23	32	22	18	235	13	11	19	26	21	24	18
33471_g_at	25	17	52	51	22	46	48	12	66	71	21	82	35	103	66	50	53	134	48	51	48	27	49	41	21	27	24	18	16	51	89	10	27	32	13	30	26	16	22	28	15	110	14	7	22	11	14	15	12
33472_at	14	22	43	60	22	48	61	17	63	68	25	134	28	126	51	63	64	145	50	28	42	58	43	41	22	20	37	12	20	19	95	12	27	41	11	33	22	12	9	11	12	209	17	15	21	15	15	23	18
33473_at	-3	0	1	-1	1	1	-1	1	-3	6	1	3	1	2	-6	0	-1	8	3	-1	0	0	-1	0	0	0	0	0	0	0	-5	1	-5	-1	0	1	1	2	1	-1	0	-2	1	0	-2	1	2	1	-1
33474_at	12	6	1	-4	4	-7	-13	3	-11	9	7	0	2	14	8	-6	-3	-42	6	-9	16	4	-6	-1	4	0	0	6	6	1	-20	2	-4	5	1	0	-1	8	10	-10	1	-8	6	0	5	0	5	0	-11
33475_at	-14	-4	-24	-19	0	-21	-17	-5	-24	-33	-12	-50	2	-17	-30	-14	-31	-56	-16	-15	-16	-8	-21	-11	-9	-13	-10	-3	-5	-19	12	-1	-12	-9	-7	-14	0	-4	-1	-1	-3	-83	-2	-1	-3	-3	-7	-6	-5
33476_at	0	2	14	13	2	5	4	1	4	6	2	9	3	18	12	7	-2	-7	1	9	1	2	4	3	1	3	2	-11	0	-1	-23	0	2	0	1	6	0	2	1	0	2	-49	-1	0	-1	-1	-8	1	2
33477_at	4	1	6	3	0	-1	2	2	11	6	5	-6	2	13	2	-1	-3	1	5	-1	0	2	0	1	0	3	0	0	2	-5	14	1	2	0	2	2	2	1	4	-2	-1	-7	4	0	4	2	3	3	3
33478_at	1	0	0	0	-2	-1	0	0	-5	-2	-1	2	0	-10	0	-3	0	-4	0	6	-3	-1	2	-2	0	-1	0	0	0	1	5	0	-5	-1	0	0	0	0	0	2	-1	-2	-1	0	0	0	0	0	0
33479_g_at	24	13	11	21	6	14	19	4	54	35	16	80	24	137	37	24	61	63	47	22	28	25	50	43	17	27	23	8	19	22	74	7	15	22	9	12	25	6	4	20	5	151	10	-1	-1	6	9	5	14
33480_at	9	9	19	3	8	8	7	5	64	24	14	37	12	48	2	22	20	59	18	24	14	6	8	8	7	12	12	7	15	22	7	8	15	15	4	9	10	6	9	3	11	88	4	4	5	10	8	7	5
33481_at	-1	0	2	-2	0	0	2	-1	0	2	-2	5	-4	-22	3	4	-1	-6	1	-2	-5	-1	0	-5	0	-1	0	-2	0	-10	-2	-2	-9	-3	-1	0	-3	0	-2	-12	0	-19	-3	-1	-5	0	0	0	-2
33482_at	0	-3	-4	-9	0	-3	3	-1	-11	-2	-3	-23	-4	-14	-5	-4	-6	-22	2	-5	0	-4	6	-3	-3	0	-3	-4	0	-3	4	-1	-5	-6	0	0	0	-3	8	-4	-4	26	-1	-2	0	-2	-1	0	1
33483_at	0	0	4	6	2	6	-1	0	13	12	2	-4	0	1	8	-3	0	23	2	13	3	2	6	2	1	-3	1	1	0	6	-15	0	7	0	1	-3	1	2	-1	2	-2	16	0	1	-1	-2	0	1	1
33484_at	6	6	1	5	3	2	3	6	3	-10	7	6	1	9	6	10	-3	-10	3	4	3	0	10	0	3	0	3	6	6	3	0	4	4	1	6	2	5	5	3	4	5	-38	3	3	6	3	5	2	4
33485_at	435	548	423	293	461	580	271	608	247	177	471	206	596	133	376	366	352	92	278	359	568	259	652	390	310	396	497	413	435	469	148	400	652	272	557	470	381	579	708	556	804	-8	429	601	381	400	508	321	604
33486_at	-2	0	0	0	-2	0	-1	-1	-5	2	0	-7	0	-5	3	-1	-4	0	1	-1	-6	-1	-2	0	0	-1	0	0	0	-1	-17	0	5	-3	-2	0	0	-2	-1	-3	0	-23	0	-2	-3	0	0	-2	-1
33487_at	0	0	5	7	0	0	-3	1	20	8	0	7	0	16	2	5	-2	4	-5	-3	1	-3	0	-1	0	0	-2	1	0	2	23	0	0	2	0	7	0	0	0	0	1	-4	0	0	2	0	0	-4	1
33488_at	2	2	-1	5	3	0	1	4	12	0	1	7	0	2	4	13	-5	14	12	4	-1	1	5	1	2	2	2	2	4	0	0	2	0	4	0	0	4	2	2	5	1	-26	1	1	2	1	2	0	2
33489_at	0	-1	3	9	-1	-2	1	6	-5	4	-1	2	4	18	7	0	-3	16	0	5	14	-1	-10	4	0	9	-2	1	-2	14	23	1	9	8	2	-5	-11	3	7	18	4	-18	5	3	5	2	2	-1	2
33490_at	4	0	0	0	1	4	1	-1	0	-1	2	0	-1	0	-3	5	2	-8	1	0	0	1	1	0	0	0	0	0	-2	0	5	0	-2	0	0	-1	-6	-1	-1	2	1	-12	0	0	1	0	0	0	-2
33491_at	1	0	-1	2	1	2	2	1	7	4	0	13	-1	0	6	-1	-6	13	1	4	0	0	1	2	1	2	1	0	2	0	9	0	6	5	0	-3	1	0	-1	2	-3	45	0	0	0	-1	0	2	0
33492_at	27	20	59	63	23	35	54	11	75	65	28	110	24	117	50	73	61	151	56	42	31	25	40	42	17	34	25	12	24	48	132	10	43	29	9	28	23	5	19	29	12	195	9	4	18	9	8	11	21
33493_at	42	30	86	89	27	79	98	22	129	97	32	130	45	253	118	117	103	230	72	137	75	53	102	68	32	40	38	25	32	73	207	15	50	53	20	40	46	25	23	40	29	340	26	18	27	16	21	36	26
33494_at	4	2	1	0	6	0	4	5	-2	-2	5	4	1	13	5	2	2	0	6	9	0	2	0	9	2	10	4	6	6	4	2	7	3	8	6	3	4	2	3	6	0	0	6	5	3	7	4	1	3
33495_at	-7	1	-9	-5	-2	-4	-12	-2	0	-5	0	16	-5	-39	-14	-5	-2	-2	1	-25	5	-2	0	-9	-1	-4	-7	-2	-2	-1	-36	-1	1	-2	-1	-1	-5	-2	1	-6	-1	-39	0	0	-2	-2	0	0	-6
33496_at	0	0	4	3	1	3	0	0	15	0	-1	5	-1	2	9	-1	1	3	-3	1	1	0	-1	3	1	1	0	0	0	1	-10	0	0	4	0	1	3	0	1	2	1	25	0	0	1	-1	-1	0	-1
33497_at	-4	-3	1	-4	-3	0	-5	-4	6	-11	-11	-11	-5	4	0	1	0	-1	-5	-16	-7	-5	1	-5	-2	-5	-5	-4	-8	0	9	-3	-6	0	-2	0	-4	0	-2	-7	-4	0	0	-1	-1	4	-2	-2	-6
33498_at	-3	1	9	4	0	4	6	0	3	-2	-3	3	0	19	9	14	2	20	6	4	-2	4	7	3	-1	1	1	0	1	7	12	0	-3	2	4	15	2	5	3	1	2	21	-1	0	3	0	2	-1	8
33499_s_at	56	143	39	95	113	37	77	179	99	587	66	145	60	81	174	22	81	66	52	103	86	62	21	109	123	190	46	59	154	146	83	72	273	64	747	73	496	359	125	460	202	29	138	300	84	174	69	102	372
33500_i_at	39	130	29	57	87	24	40	151	0	242	53	27	38	49	77	25	68	57	34	43	54	54	6	103	130	153	32	65	134	88	5	63	233	34	819	47	509	321	119	502	159	58	133	319	67	171	46	102	323
33501_r_at	41	168	72	87	139	38	89	204	-2	361	92	64	73	60	134	63	105	127	67	120	93	78	29	149	155	271	56	76	201	153	95	97	351	78	1042	103	756	503	188	635	318	92	213	489	130	266	44	116	572
33502_at	0	0	1	5	0	-1	-3	2	0	-5	-3	-8	1	5	3	-8	-4	2	-3	0	-5	0	-11	1	4	-3	-1	0	0	-1	14	0	4	-3	4	4	6	0	-2	0	0	-2	1	0	1	0	0	0	-2
33503_at	11	4	-7	8	4	5	-2	8	17	16	9	19	15	-37	-22	-22	-19	66	38	0	11	-5	1	17	0	0	12	1	8	26	14	3	27	-5	12	6	10	6	2	2	3	40	4	1	4	4	7	12	6
33504_at	4	3	6	4	-1	-3	2	1	-3	-3	6	-21	3	4	0	-4	-4	15	-7	10	1	1	5	0	2	-1	0	4	1	9	0	0	0	0	3	-3	-2	1	1	5	0	4	2	0	-1	-1	0	0	0
33505_at	-1	1	1	3	4	-2	2	4	-12	-3	19	-15	0	1	-6	-5	0	-4	6	7	0	2	-1	-1	0	4	0	6	6	0	-2	13	7	5	2	8	8	5	0	0	2	-3	5	9	29	8	4	0	3
33506_at	-33	7	-76	-68	-18	-65	-59	-5	-25	-74	-20	-120	-24	-141	-43	-67	-42	-240	-49	-52	-37	-36	-56	-35	6	-20	17	6	-11	-51	-126	4	21	-54	5	14	-26	11	2	-27	-10	-209	-5	-3	7	15	7	5	-1
33507_g_at	1	-1	5	2	0	-1	0	0	2	-4	0	-11	-1	0	4	-4	-3	-2	1	1	-2	0	-4	-2	0	-1	0	0	-1	-1	-1	0	-4	-1	1	-1	-2	-1	-1	-1	0	11	0	0	0	0	0	-4	-1
33508_at	-1	-5	-8	-11	-3	-12	-10	-6	-2	-12	-7	-10	0	0	-16	-22	-12	-9	-9	-14	-2	-3	-11	3	-5	-5	-3	2	-3	-5	-20	-1	5	-6	-1	2	-11	0	1	-1	-2	-9	0	-3	-1	-5	-3	-2	-2
33509_at	0	0	1	0	-1	-5	-2	0	-15	-3	0	17	-2	8	-3	1	3	-13	-4	-5	-3	-2	-2	-5	-3	0	-2	-1	-1	0	-1	0	-2	-1	0	0	-3	-1	2	-1	-3	-24	1	0	-3	0	0	-2	-2
33510_s_at	8	6	0	6	4	5	14	11	0	20	1	-24	2	-47	1	9	-2	0	4	-3	20	8	17	11	7	17	13	6	8	15	-16	6	0	0	7	1	11	4	5	5	3	-27	2	3	3	5	4	9	6
33511_at	5	5	29	10	6	19	6	4	9	7	7	25	7	73	12	41	6	26	21	18	18	1	13	8	6	11	4	6	6	0	41	3	9	4	0	-1	2	0	2	8	5	52	0	1	3	2	1	3	6
33512_at	-16	0	-39	-40	11	-23	-19	1	-4	-33	-1	-3	-10	-90	-7	32	-21	-20	-7	-28	-13	1	0	0	0	-10	0	1	1	-18	-25	1	-3	10	0	0	-19	-2	-8	-2	-1	18	0	-3	5	3	-7	0	-18
33513_at	3	4	3	4	3	10	4	1	9	7	4	6	3	18	14	15	10	22	7	12	5	2	7	4	3	1	3	1	0	8	13	2	3	0	2	-2	0	3	3	5	5	32	4	0	3	1	1	-1	2
33514_at	-3	-2	-10	-12	-1	-9	-8	0	-3	-9	-7	-25	-10	-14	-23	-8	-15	-21	-5	-10	-7	-5	-7	-5	-2	-5	-1	-1	-4	-4	-23	0	-6	0	-2	-3	-3	-1	-3	3	-2	-55	-3	0	-4	-2	-2	-4	3
33515_at	7	0	6	6	2	5	8	0	20	18	9	28	4	3	8	1	8	26	14	9	10	1	2	10	0	7	-6	-1	3	10	0	0	2	7	-2	5	5	1	-2	-4	-1	54	1	-1	1	-1	-3	3	-3
33516_at	3	0	2	8	1	3	5	2	-2	8	3	8	-3	15	4	14	13	14	4	7	7	1	0	7	1	0	0	0	3	4	11	0	-5	0	1	-1	1	1	3	3	1	2	3	4	3	1	0	3	-1
33517_f_at	0	0	7	19	1	6	7	1	20	22	3	25	6	58	-2	-3	-4	0	0	6	9	6	15	13	2	3	3	0	2	11	17	1	6	13	2	7	6	1	3	3	0	64	4	1	3	0	0	-1	1
33518_f_at	4	0	1	-8	-2	0	-6	-1	-13	0	-2	-6	-2	21	-7	0	-5	-8	0	1	-6	-2	-2	-5	0	-4	2	0	0	1	15	-1	5	1	-2	-1	-8	2	-1	0	-1	0	-4	-1	2	3	1	0	-1
33519_at	-4	1	-8	-3	-6	-19	-9	0	-2	-10	9	-2	6	-20	-14	-16	-18	-43	-7	-12	7	-3	-8	-1	12	17	19	9	5	8	-27	7	17	-10	5	11	-2	7	10	13	14	-5	3	8	8	11	8	0	2
33520_at	27	16	90	82	28	79	75	17	46	96	34	117	35	195	97	73	86	150	69	97	83	45	79	68	37	32	49	20	36	67	111	13	53	56	16	37	46	20	23	14	24	125	15	17	20	14	15	12	17
33521_at	22	13	35	53	11	44	23	16	20	28	33	140	25	66	62	46	75	49	62	70	9	15	54	10	17	17	19	6	23	11	30	6	16	10	6	6	7	5	15	4	4	4	11	8	5	0	6	0	6
33522_at	10	6	23	23	10	20	23	0	42	25	10	9	15	18	14	13	22	61	21	13	22	15	22	17	11	19	8	4	4	25	36	0	12	11	4	9	17	6	12	14	1	84	2	1	5	3	0	0	-3
33523_at	4	8	50	41	5	9	28	0	11	55	17	48	10	32	21	31	31	61	19	1	11	16	17	8	5	14	1	-3	4	25	42	6	-5	9	-3	0	9	-12	-4	3	3	-54	4	0	0	1	2	-6	-3
33524_at	-4	1	8	2	2	4	3	1	8	-10	0	12	-6	23	7	0	3	14	5	6	8	2	2	4	0	0	-4	0	-4	5	7	1	1	3	2	0	7	-3	1	1	1	37	0	-3	-5	4	2	0	-2
33525_at	-4	-1	-1	0	0	-2	-2	0	-6	-2	-2	-4	-2	14	0	7	-2	-12	-2	3	-1	0	1	0	0	-1	-2	-2	0	0	-3	0	1	-1	0	5	-4	0	-3	0	-1	19	2	0	0	0	0	-2	-1
33526_at	6	-2	0	6	4	-4	4	0	0	-3	-3	-19	7	-27	15	6	-5	13	12	9	17	6	6	17	0	3	6	0	-2	3	25	0	6	0	0	11	-2	-2	2	-7	-2	16	-2	2	-2	5	0	-1	1
33527_at	0	1	0	4	0	2	-1	1	1	-4	0	-1	0	-11	-2	-5	1	-1	2	-1	-2	1	0	0	0	0	0	0	0	3	-3	0	-12	3	0	-3	-4	0	1	0	0	-2	0	-1	0	-2	0	0	1
33528_at	8	2	9	9	3	7	6	2	0	7	1	16	3	19	-6	15	7	1	4	12	4	1	7	5	7	4	2	1	6	6	18	1	2	4	2	3	-3	1	1	5	3	-24	1	1	5	0	1	0	1
33529_at	-4	0	-13	-8	0	-8	-8	0	-6	-4	0	-5	-1	-20	-12	-14	-4	-18	-7	-20	-7	-3	0	0	-2	-3	-3	0	-3	-3	-22	-1	-2	0	0	0	-1	-3	-1	-2	-1	-19	0	0	-2	-2	1	0	-3
33530_at	7	1	3	4	4	2	4	1	3	2	2	-1	0	9	-1	8	12	18	6	9	3	1	0	1	0	1	1	0	2	7	11	0	5	7	0	0	0	0	2	5	1	15	1	0	1	0	1	-1	-2
33531_at	0	0	0	7	0	5	0	0	1	-4	0	-9	-1	0	8	4	5	2	-2	3	0	0	1	0	1	0	0	0	-2	0	-2	0	1	-1	0	-1	2	3	0	-1	0	11	1	1	-2	1	0	0	-5
33532_at	2	3	13	12	4	7	5	2	-7	6	7	33	5	12	6	15	1	21	0	8	7	1	12	4	4	3	4	1	5	6	13	1	4	5	1	0	10	1	2	1	4	20	3	0	3	3	0	0	4
33533_at	0	0	0	3	0	-3	0	-1	-5	-2	-4	-3	1	9	-6	6	-2	-3	-1	-3	-4	0	2	0	0	1	3	0	3	1	6	0	-4	2	1	0	0	0	-6	1	0	8	0	0	0	0	3	-4	1
33534_at	5	0	0	2	0	-1	0	0	0	-12	0	-2	0	4	0	-1	-2	-5	0	-2	0	0	0	4	0	-2	2	0	-2	1	8	0	0	-3	0	-2	-6	0	-1	1	-1	-6	0	0	0	1	0	0	0
33535_at	0	-7	-15	-13	-5	-16	-9	-4	-11	-25	-2	-29	-4	-9	-23	-44	-11	-32	-8	-19	-17	-1	-19	-17	-3	-7	-6	-1	-5	-9	2	2	-7	-15	-1	-5	-13	-4	-3	8	-19	-13	-1	-5	-2	0	-7	-14	-13
33536_at	-6	0	-1	1	0	0	1	-1	-1	-1	-3	7	0	-6	0	3	-20	-1	-1	3	-7	1	2	3	0	-1	0	-1	3	3	-30	0	0	-3	1	-8	0	-5	0	0	-2	4	1	-1	0	0	-2	-1	-4
33537_at	14	3	43	13	2	15	14	-3	4	28	4	7	8	63	27	24	23	129	12	14	23	5	24	11	1	8	11	1	0	34	39	0	10	27	2	8	14	3	8	15	3	27	2	0	8	6	0	1	0
33538_at	0	0	0	2	0	2	4	1	0	-3	4	2	1	2	2	3	5	16	5	-11	3	2	2	5	1	0	2	1	0	3	6	0	-1	1	0	-2	-2	1	2	-2	0	33	0	0	4	0	2	0	1
33539_at	31	21	101	93	26	57	79	13	124	83	36	141	39	168	112	121	77	198	71	95	57	39	64	46	28	27	29	14	20	65	154	7	36	37	9	15	19	7	16	27	13	203	14	5	17	9	10	9	9
33540_at	4	-1	-5	7	-1	0	1	-3	-2	-8	-2	-28	-2	-3	0	4	-2	8	2	8	-5	3	6	0	-3	0	2	0	-1	-11	-18	1	-6	-3	-2	2	7	-5	1	-12	0	8	-3	0	1	2	1	-2	-4
33541_s_at	-3	-1	-10	-5	2	-11	-13	-1	-12	8	0	-17	-4	-24	-4	-6	-7	-36	-9	-6	-6	0	-4	0	1	-3	-1	0	1	-1	-20	1	-1	-3	1	8	-7	5	3	4	-1	-26	-2	-2	-2	2	-2	-5	-8
33542_at	0	-1	-18	2	0	-1	-3	-1	10	-5	2	-8	0	-1	-7	-5	2	-2	-3	7	0	0	-4	-2	-1	2	-1	0	0	0	5	0	1	2	0	0	5	-1	0	0	0	-22	1	1	2	0	0	0	-5
33543_s_at	22	40	3	32	12	9	18	10	5	13	18	2	22	-7	7	7	18	2	15	17	15	12	3	20	20	15	35	31	34	19	14	46	24	15	28	30	20	23	31	17	6	-9	9	14	26	29	23	22	15
33544_at	2	2	13	0	4	9	5	0	13	8	4	34	2	17	8	7	6	24	8	6	0	4	9	2	1	0	2	0	0	5	26	1	2	4	0	7	1	1	4	9	6	34	2	1	0	0	1	-1	-2
33545_at	35	16	51	46	-7	-15	-13	15	1	-24	35	86	30	120	61	51	30	-53	96	48	11	-7	38	52	18	31	48	35	29	-9	-39	10	33	1	17	24	28	8	18	16	-7	-175	14	7	28	20	23	14	-3
33546_at	8	0	5	-8	5	5	2	-1	-16	6	9	-9	9	5	0	-13	-6	-9	-8	3	13	8	-2	0	2	9	8	6	3	8	-12	1	7	-11	1	-1	4	3	2	3	5	-10	4	1	8	0	4	1	6
33547_i_at	0	0	-5	0	0	5	0	0	-2	6	-1	0	-1	-11	5	-2	-5	-4	-2	-1	0	1	0	-1	0	0	0	-1	-1	0	-5	0	0	0	0	2	0	1	0	2	-1	5	0	0	0	-1	0	0	0
33548_f_at	1	1	1	0	1	0	-1	0	2	-1	-3	1	-3	4	-4	5	0	0	-1	-2	-1	0	0	0	0	0	-4	0	0	0	11	0	0	2	-2	3	-1	-1	-1	-5	1	10	-1	-2	-1	0	-1	0	0
33549_at	0	1	1	1	1	-1	0	0	27	7	0	2	7	1	6	1	-1	0	0	2	2	0	3	1	0	1	0	0	3	0	-8	0	1	4	0	1	-3	1	2	0	5	9	1	1	0	0	1	0	6
33550_at	3	1	0	8	0	0	3	1	4	8	1	-4	0	1	-2	3	1	-2	7	4	0	0	4	4	0	-1	0	0	0	0	10	0	7	0	2	1	1	1	2	5	5	16	0	1	1	1	1	0	-1
33551_s_at	1	0	1	0	1	0	2	0	6	-2	1	2	2	-3	-1	0	-4	0	-3	-1	2	0	6	0	0	0	1	0	-1	-1	-19	0	3	1	0	0	5	0	4	2	3	-16	0	0	0	0	1	0	-3
33552_at	3	0	13	-2	-1	-5	0	0	8	8	-2	0	0	1	-1	0	2	9	1	-2	-4	0	-2	2	0	1	0	8	3	0	4	1	-1	2	3	8	1	2	1	5	2	7	0	0	2	3	2	1	1
33553_r_at	2	0	5	1	0	-2	3	0	-8	4	2	-8	0	0	-2	4	1	-6	-2	0	1	0	1	2	-1	-2	-1	0	3	2	2	0	4	0	0	3	0	1	0	-7	3	4	0	0	0	0	0	0	2
33554_at	11	0	9	14	5	10	13	2	5	0	3	19	10	25	10	19	15	26	5	13	3	7	5	9	0	6	4	2	5	9	23	1	4	8	3	5	-2	0	5	8	3	26	5	1	1	1	0	1	2
33555_at	27	13	75	73	19	50	63	5	67	70	23	133	24	157	75	81	66	158	56	54	37	31	60	44	17	23	22	10	9	47	109	3	17	29	4	8	23	-3	7	15	9	104	10	2	17	4	-4	0	-9
33556_at	2	2	-6	-5	1	0	-3	0	-2	2	-1	-18	1	-11	0	5	-1	-1	-3	7	0	-2	-5	6	2	-1	4	0	7	-5	-7	2	0	-2	4	4	-3	-1	-1	6	1	-18	0	3	0	5	2	9	2
33557_at	1	0	-6	-8	0	4	-1	1	-24	2	0	15	2	10	3	-9	0	2	2	-2	-4	1	-1	1	-1	0	-2	-1	-3	3	7	-1	-7	3	0	-4	-3	2	-4	3	-3	-37	0	0	0	2	-1	-3	-10
33558_at	32	21	75	84	14	64	67	15	76	90	38	86	35	190	97	89	77	181	63	78	42	38	51	39	24	31	31	16	22	46	142	9	42	60	11	30	21	12	25	29	14	154	12	8	22	13	10	11	9
33559_at	0	4	30	20	9	18	16	-1	31	1	14	7	16	11	9	17	3	45	3	29	14	4	15	16	4	9	3	12	1	20	33	1	19	8	3	0	16	10	25	4	7	52	2	0	5	6	3	3	9
33560_at	2	0	-5	0	-1	-2	-3	0	-1	-2	1	-3	0	-12	6	7	1	3	2	3	0	0	-1	-1	0	2	0	-1	-2	-4	-1	0	3	0	-1	1	2	-1	-1	4	-1	5	0	-1	0	0	0	0	1
33561_at	6	4	13	11	1	10	7	2	19	7	2	5	5	15	10	11	12	30	4	13	4	4	12	4	4	2	4	3	3	3	15	2	8	3	6	7	0	6	4	10	5	33	2	2	7	3	2	3	5
33562_g_at	-7	2	-6	-1	0	-6	-1	0	-6	0	1	-22	-1	3	-3	3	2	2	-1	-4	2	0	0	0	-1	0	0	1	0	-1	-2	0	-2	5	1	0	5	1	3	4	-1	-7	3	0	2	-1	0	0	-2
33563_s_at	-6	-2	-18	-19	-3	-7	-13	-2	-18	-15	-7	-23	-9	-33	-12	-12	-10	-34	-7	-21	-7	-7	-13	-5	-2	-7	-5	0	-4	-14	-33	-3	-11	-11	-1	-11	-4	-3	-4	-10	-10	-12	-2	-2	-4	-2	-2	-5	-5
33564_at	1	0	6	3	0	3	1	0	-4	6	4	4	2	7	3	-1	1	10	3	4	3	0	0	0	1	2	0	0	1	1	10	0	-1	5	-1	3	-1	0	0	4	3	13	0	0	0	0	1	2	-2
33565_at	10	7	12	28	5	24	19	3	11	26	10	4	6	57	35	29	25	35	25	26	7	10	29	9	6	2	7	2	7	24	40	1	3	7	4	7	10	3	3	3	5	40	3	1	4	0	1	2	2
33566_at	-17	-10	-49	-43	-10	-36	-33	-7	-30	-34	-13	-71	-16	-96	-46	-49	-41	-21	-29	-36	-32	-20	-31	-23	-12	-17	-11	-4	-15	-28	-69	-3	7	-22	-6	-8	-20	-3	-7	-10	-6	-104	-8	-2	-6	-9	-4	-7	-5
33567_at	17	1	10	27	4	9	8	0	32	19	4	19	3	75	18	9	34	38	9	38	6	8	15	0	1	7	4	3	11	11	22	0	9	10	4	-1	9	5	2	0	4	80	3	0	-4	3	-1	0	0
33568_at	-4	-6	-20	-18	-9	5	-18	4	1	23	-41	17	-12	91	38	-49	-10	96	23	-28	-27	4	-28	38	10	7	15	3	11	6	-3	8	12	3	3	-9	2	-4	4	10	15	15	9	-3	1	7	-1	-11	-17
33569_at	2	2	2	0	4	3	2	1	-6	11	3	13	7	15	16	9	1	24	4	5	2	3	4	9	2	8	6	1	18	5	-5	4	9	7	1	4	4	9	2	2	4	35	5	1	8	6	2	-2	-1
33570_at	-1	-8	-29	-15	2	-1	-5	0	-15	5	0	-10	4	-72	-30	-13	-20	-34	0	-33	2	-17	1	-6	-7	-12	-11	0	-13	-12	1	-2	-5	-23	0	-13	-2	0	0	-6	5	-54	-5	-2	-5	-1	-4	0	-8
33571_at	10	10	32	28	6	25	44	11	25	30	3	20	9	56	44	34	24	77	36	33	8	12	22	16	7	11	4	13	12	12	28	4	15	23	9	17	3	1	9	6	6	136	3	2	6	12	4	3	0
33572_at	-2	0	0	1	1	0	0	2	1	-2	0	-11	0	-12	-6	4	0	-2	0	1	-4	0	0	3	0	3	0	0	1	-1	3	3	-2	1	1	-1	1	5	0	1	-1	-18	-1	1	0	2	0	0	-5
33573_at	-1	0	-2	7	3	5	2	2	-1	-1	0	2	0	-9	-4	11	0	4	5	-9	-2	3	-2	3	-2	1	3	-1	3	0	5	1	-1	-1	-3	4	-3	0	0	5	4	-7	1	0	-1	0	1	1	-4
33574_at	3	0	0	1	0	0	-2	1	-5	13	0	4	4	5	2	-4	1	1	-1	8	0	-1	6	1	0	2	2	0	0	0	-1	0	2	3	-1	2	-6	0	2	0	0	5	0	-1	0	0	2	0	-6
33575_at	-4	-1	-5	-4	-1	-1	-2	-2	0	3	-4	2	2	5	-10	4	2	-4	-2	-14	0	-1	-3	-4	0	0	-1	0	-3	0	-2	-1	-4	1	1	-6	-3	1	0	-5	-2	-26	-2	0	-2	0	-2	0	1
33576_at	-6	3	-3	-11	5	1	-3	1	6	-5	5	-2	-1	14	-12	-6	0	2	5	0	2	0	-4	0	-1	2	-1	5	0	-1	5	2	2	0	4	0	2	5	19	-6	6	-54	2	2	5	2	3	-2	3
33577_at	0	0	-2	1	-1	-2	-6	-1	2	-1	-1	-4	-1	-15	-6	-3	-1	-4	-3	-19	1	0	-2	4	0	1	1	0	-1	-4	1	0	-1	2	-1	4	-3	2	0	-2	-2	1	1	0	-2	0	-1	0	3
33937_at	-1	-1	9	20	-2	14	3	2	0	1	4	3	1	30	-4	6	-4	18	-4	-12	4	4	5	4	2	-1	1	4	-9	10	3	1	-7	4	1	-8	-3	2	-2	9	1	40	2	0	1	2	1	2	-5
33938_g_at	-1	1	3	0	0	1	0	0	0	-2	2	-4	0	-3	-1	5	-3	-14	1	-3	-1	1	3	-2	0	4	0	0	-2	0	1	1	-2	5	0	0	1	-3	0	-3	0	2	2	0	0	0	1	0	1
33939_at	-5	-5	1	6	5	0	3	-4	-8	4	-1	-5	0	28	11	3	-2	15	-2	5	-1	2	5	-2	-2	0	-1	0	-1	-3	-9	-2	3	-3	-1	-4	-9	-4	2	0	-5	40	-1	-1	2	-2	0	0	-2
33940_at	-3	0	-3	-3	0	-4	-3	0	2	-3	-1	-2	-3	-7	-3	-6	-2	-3	-5	-1	-6	0	-3	-1	-1	-2	0	0	-1	-4	-15	0	-2	-3	-1	-1	-1	-2	0	0	-1	-1	-1	-1	-5	0	0	0	-6
33941_at	-24	-34	-69	-72	0	-52	-38	-14	-68	-50	-17	-50	-19	-174	-78	-73	-42	-101	-49	-67	-36	-27	-56	-37	-22	-41	-28	-15	-24	-49	-89	-10	-34	-28	-20	-25	-52	0	-6	-22	-12	-32	-15	-7	-24	-19	-12	-23	-12
33942_s_at	34	55	95	102	26	90	84	33	91	95	55	155	72	290	155	155	132	261	99	125	64	66	121	89	61	68	82	31	58	88	187	35	58	73	37	62	49	26	44	52	34	241	21	14	45	32	29	32	36
33943_at	122	177	22	124	152	35	114	103	30	105	191	74	114	17	32	23	96	25	158	139	135	167	33	199	185	161	147	238	197	178	63	208	241	185	176	162	155	255	237	179	197	-20	147	138	332	226	109	172	263
33944_at	140	242	46	39	117	29	94	305	36	36	112	45	96	77	56	54	91	51	105	74	73	141	38	128	191	110	123	93	123	60	50	158	93	59	118	113	116	116	54	87	103	42	191	168	72	150	110	350	71
33945_at	4	0	-1	3	0	11	9	2	14	6	3	28	0	21	2	-3	5	21	5	10	0	-1	-3	3	3	7	4	0	0	0	20	1	9	-3	2	0	8	2	6	4	3	10	0	3	1	2	0	2	2
33946_at	7	14	28	26	4	17	25	12	22	30	9	49	12	42	32	32	26	93	13	30	16	22	20	17	14	15	7	4	9	20	35	3	15	16	1	5	13	2	4	17	10	-5	10	6	7	5	7	2	8
33947_at	24	14	58	54	17	37	40	9	19	38	20	79	26	117	62	56	41	111	29	30	34	29	33	38	14	23	24	7	15	32	62	6	20	34	9	31	10	13	9	23	11	104	16	6	11	8	7	4	9
33948_at	-21	-2	-18	-30	-10	-30	-14	-4	-34	-24	-8	-55	-13	-67	-29	-33	-41	-71	-32	-28	-13	-18	-23	-17	-7	-3	-8	-5	-9	-15	-14	-6	-18	-19	-5	-15	-11	-5	-7	-14	-6	-110	-4	-3	-8	-5	-3	-11	-2
33949_at	3	0	4	-4	-1	2	-11	3	-4	-2	4	2	8	12	-1	-6	-3	6	0	-12	1	3	7	0	0	-5	2	1	-5	-3	-13	0	5	0	0	1	-1	0	0	0	0	24	-1	0	-2	0	0	0	1
33950_g_at	113	44	224	164	60	100	151	53	247	194	75	215	88	265	126	119	132	423	161	200	106	103	157	161	59	82	65	50	57	141	374	43	52	97	55	20	78	55	30	108	55	426	53	32	55	85	56	31	36
33951_at	0	2	14	11	2	8	11	4	12	15	3	13	7	28	15	11	4	23	6	8	8	1	10	10	3	3	6	1	0	12	1	0	5	2	6	11	7	4	1	-1	2	-1	0	2	4	2	5	4	1
33952_at	55	33	112	155	35	84	94	24	96	136	42	224	49	313	158	163	132	307	71	134	71	61	99	80	39	44	47	28	41	93	200	17	51	70	20	34	46	21	22	58	22	247	27	17	26	19	21	19	32
[truncated: 10,602 more rows]
[truncated: 53 more columns]
