# Supplementary material for: Combining multiple hypothesis testing and affinity propagation clustering leads to accurate, robust and sample size independent classification on gene expression data
Source: BMC Bioinformatics. 2012 Oct 17;13:270. doi: 10.1186/1471-2105-13-270 (PMC3542193; doi:10.1186/1471-2105-13-270)
Supplement: Additional file 6 — In this file, we have cited the clustering setup parameters, the DEGs position per simulation dataset, as well as the DEGs identified per method. [file 1471-2105-13-270-S6.xls]

## Sheet: Clusters info
#DEGs	#Clusters	Mean	Variance	Genes per cluster
50	1	2	0.2	10
	2	3	0.2	10
	3	4	0.2	10
	4	5	0.2	10
	5	6	0.2	10
100	1	2	0.2	20
	2	3	0.2	20
	3	4	0.2	20
	4	5	0.2	20
	5	6	0.2	20
200	1	2	0.2	20
	2	3	0.2	20
	3	4	0.2	20
	4	5	0.2	20
	5	6	0.2	20
	6	7	0.2	20
	7	8	0.2	20
	8	9	0.2	20
	9	10	0.2	20
	10	11	0.2	20
300	1	2	0.2	20
	2	2.5	0.2	20
	3	3	0.2	20
	4	3.5	0.2	20
	5	4	0.2	20
	6	4.5	0.2	20
	7	5	0.2	20
	8	5.5	0.2	20
	9	6	0.2	20
	10	6.5	0.2	20
	11	7	0.2	20
	12	7.5	0.2	20
	13	8	0.2	20
	14	8.5	0.2	20
	15	9	0.2	20
400	1	2	0.2	20
	2	2.5	0.2	20
	3	3	0.2	20
	4	3.5	0.2	20
	5	4	0.2	20
	6	4.5	0.2	20
	7	5	0.2	20
	8	5.5	0.2	20
	9	6	0.2	20
	10	6.5	0.2	20
	11	7	0.2	20
	12	7.5	0.2	20
	13	8	0.2	20
	14	8.5	0.2	20
	15	9	0.2	20
	16	9.5	0.2	20
	17	10	0.2	20
	18	10.5	0.2	20
	19	11	0.2	20
	20	11.5	0.2	20
500	1	2	0.2	20
	2	2.5	0.2	20
	3	3	0.2	20
	4	3.5	0.2	20
	5	4	0.2	20
	6	4.5	0.2	20
	7	5	0.2	20
	8	5.5	0.2	20
	9	6	0.2	20
	10	6.5	0.2	20
	11	7	0.2	20
	12	7.5	0.2	20
	13	8	0.2	20
	14	8.5	0.2	20
	15	9	0.2	20
	16	9.5	0.2	20
	17	10	0.2	20
	18	10.5	0.2	20
	19	11	0.2	20
	20	11.5	0.2	20
	21	12	0.2	20
	22	12.5	0.2	20
	23	13	0.2	20
	24	13.5	0.2	20
	25	14	0.2	20

## Sheet: DEGs per cluster
#DEGs	#Clusters	Position
50	1	1	2	3	4	5	6	7	8	9	10
	2	11	12	13	14	15	16	17	18	19	20
	3	21	22	23	24	25	26	27	28	29	30
	4	31	32	33	34	35	36	37	38	39	40
	5	41	42	43	44	45	46	47	48	49	50
100	1	1	2	3	4	5	6	7	8	9	10	11	12	13	14	15	16	17	18	19	20
	2	21	22	23	24	25	26	27	28	29	30	31	32	33	34	35	36	37	38	39	40
	3	41	42	43	44	45	46	47	48	49	50	51	52	53	54	55	56	57	58	59	60
	4	61	62	63	64	65	66	67	68	69	70	71	72	73	74	75	76	77	78	79	80
	5	81	82	83	84	85	86	87	88	89	90	91	92	93	94	95	96	97	98	99	100
200	1	1	2	3	4	5	6	7	8	9	10	11	12	13	14	15	16	17	18	19	20
	2	21	22	23	24	25	26	27	28	29	30	31	32	33	34	35	36	37	38	39	40
	3	41	42	43	44	45	46	47	48	49	50	51	52	53	54	55	56	57	58	59	60
	4	61	62	63	64	65	66	67	68	69	70	71	72	73	74	75	76	77	78	79	80
	5	81	82	83	84	85	86	87	88	89	90	91	92	93	94	95	96	97	98	99	100
	6	101	102	103	104	105	106	107	108	109	110	111	112	113	114	115	116	117	118	119	120
	7	121	122	123	124	125	126	127	128	129	130	131	132	133	134	135	136	137	138	139	140
	8	141	142	143	144	145	146	147	148	149	150	151	152	153	154	155	156	157	158	159	160
	9	161	162	163	164	165	166	167	168	169	170	171	172	173	174	175	176	177	178	179	180
	10	181	182	183	184	185	186	187	188	189	190	191	192	193	194	195	196	197	198	199	200
300	1	1	2	3	4	5	6	7	8	9	10	11	12	13	14	15	16	17	18	19	20
	2	21	22	23	23	23	23	23	23	23	23	23	23	23	23	23	23	23	23	39	40
	3	41	42	43	44	45	46	47	48	49	50	51	52	53	54	55	56	57	58	59	60
	4	61	62	63	64	65	66	67	68	69	70	71	72	73	74	75	76	77	78	79	80
	5	81	82	83	84	85	86	87	88	89	90	91	92	93	94	95	96	97	98	99	100
	6	101	102	103	104	105	106	107	108	109	110	111	112	113	114	115	116	117	118	119	120
	7	121	122	123	124	125	126	127	128	129	130	131	132	133	134	135	136	137	138	139	140
	8	141	142	143	144	145	146	147	148	149	150	151	152	153	154	155	156	157	158	159	160
	9	161	162	163	164	165	166	167	168	169	170	171	172	173	174	175	176	177	178	179	180
	10	181	182	183	184	185	186	187	188	189	190	191	192	193	194	195	196	197	198	199	200
	11	201	202	203	204	205	206	207	208	209	210	211	212	213	214	215	216	217	218	219	220
	12	221	222	223	224	225	226	227	228	229	230	231	232	233	234	235	236	237	238	239	240
	13	241	242	243	244	245	246	247	248	249	250	251	252	253	254	255	256	257	258	259	260
	14	261	262	263	264	265	266	267	268	269	270	271	272	273	274	275	276	277	278	279	280
	15	281	282	283	284	285	286	287	288	289	290	291	292	293	294	295	296	297	298	299	300
400	1	1	2	3	4	5	6	7	8	9	10	11	12	13	14	15	16	17	18	19	20
	2	21	22	23	24	25	26	27	28	29	30	31	32	33	34	35	36	37	38	39	40
	3	41	42	43	44	45	46	47	48	49	50	51	52	53	54	55	56	57	58	59	60
	4	61	62	63	64	65	66	67	68	69	70	71	72	73	74	75	76	77	78	79	80
	5	81	82	83	84	85	86	87	88	89	90	91	92	93	94	95	96	97	98	99	100
	6	101	102	103	104	105	106	107	108	109	110	111	112	113	114	115	116	117	118	119	120
	7	121	122	123	124	125	126	127	128	129	130	131	132	133	134	135	136	137	138	139	140
	8	141	142	143	144	145	146	147	148	149	150	151	152	153	154	155	156	157	158	159	160
	9	161	162	163	164	165	166	167	168	169	170	171	172	173	174	175	176	177	178	179	180
	10	181	182	183	184	185	186	187	188	189	190	191	192	193	194	195	196	197	198	199	200
	11	201	202	203	204	205	206	207	208	209	210	211	212	213	214	215	216	217	218	219	220
	12	221	222	223	224	225	226	227	228	229	230	231	232	233	234	235	236	237	238	239	240
	13	241	242	243	244	245	246	247	248	249	250	251	252	253	254	255	256	257	258	259	260
	14	261	262	263	264	265	266	267	268	269	270	271	272	273	274	275	276	277	278	279	280
	15	281	282	283	284	285	286	287	288	289	290	291	292	293	294	295	296	297	298	299	300
	16	301	302	303	304	305	306	307	308	309	310	311	312	313	314	315	316	317	318	319	320
	17	321	322	323	324	325	326	327	328	329	330	331	332	333	334	335	336	337	338	339	340
	18	341	342	343	344	345	346	347	348	349	350	351	352	353	354	355	356	357	358	359	360
	19	361	362	363	364	365	366	367	368	369	370	371	372	373	374	375	376	377	378	379	380
	20	381	382	383	384	385	386	387	388	389	390	391	392	393	394	395	396	397	398	399	400
500	1	1	2	3	4	5	6	7	8	9	10	11	12	13	14	15	16	17	18	19	20
	2	21	22	23	24	25	26	27	28	29	30	31	32	33	34	35	36	37	38	39	40
	3	41	42	43	44	45	46	47	48	49	50	51	52	53	54	55	56	57	58	59	60
	4	61	62	63	64	65	66	67	68	69	70	71	72	73	74	75	76	77	78	79	80
	5	81	82	83	84	85	86	87	88	89	90	91	92	93	94	95	96	97	98	99	100
	6	101	102	103	104	105	106	107	108	109	110	111	112	113	114	115	116	117	118	119	120
	7	121	122	123	124	125	126	127	128	129	130	131	132	133	134	135	136	137	138	139	140
	8	141	142	143	144	145	146	147	148	149	150	151	152	153	154	155	156	157	158	159	160
	9	161	162	163	164	165	166	167	168	169	170	171	172	173	174	175	176	177	178	179	180
	10	181	182	183	184	185	186	187	188	189	190	191	192	193	194	195	196	197	198	199	200
	11	201	202	203	204	205	206	207	208	209	210	211	212	213	214	215	216	217	218	219	220
	12	221	222	223	224	225	226	227	228	229	230	231	232	233	234	235	236	237	238	239	240
	13	241	242	243	244	245	246	247	248	249	250	251	252	253	254	255	256	257	258	259	260
	14	261	262	263	264	265	266	267	268	269	270	271	272	273	274	275	276	277	278	279	280
	15	281	282	283	284	285	286	287	288	289	290	291	292	293	294	295	296	297	298	299	300
	16	301	302	303	304	305	306	307	308	309	310	311	312	313	314	315	316	317	318	319	320
	17	321	322	323	324	325	326	327	328	329	330	331	332	333	334	335	336	337	338	339	340
	18	341	342	343	344	345	346	347	348	349	350	351	352	353	354	355	356	357	358	359	360
	19	361	362	363	364	365	366	367	368	369	370	371	372	373	374	375	376	377	378	379	380
	20	381	382	383	384	385	386	387	388	389	390	391	392	393	394	395	396	397	398	399	400
	21	401	402	403	404	405	406	407	408	409	410	411	412	413	414	415	416	417	418	419	420
	22	421	422	423	424	425	426	427	428	429	430	431	432	433	434	435	436	437	438	439	440
	23	441	442	443	444	445	446	447	448	449	450	451	452	453	454	455	456	457	458	459	460
	24	461	462	463	464	465	466	467	468	469	470	471	472	473	474	475	476	477	478	479	480
	25	481	482	483	484	485	486	487	488	489	490	491	492	493	494	495	496	497	498	499	500

## Sheet: DEGs50
	mAP-KL
#	Top 50	Top 100	Top 150	Top 200	Top 250	Top 300	Top 350	Top 400	Top 450	Top 500
1	DEG_48	DEG_48	DEG_48	DEG_37	DEG_37	DEG_37	DEG_28	DEG_28	DEG_28	DEG_28
2	DEG_31	DEG_31	DEG_38	DEG_15	DEG_15	DEG_15	Gene_3295	Gene_8927	Gene_8927	Gene_916
3	DEG_30	DEG_30	DEG_12	Gene_8927	Gene_8709	Gene_8709
4	DEG_13	DEG_13	Gene_8927
5	DEG_5	DEG_5
6		Gene_6759
Clusters	5	6	4	3	3	3	2	2	2	2
#	eBayes	maxT	RF-MDA
1	DEG_42	DEG_42	DEG_34
2	DEG_45	DEG_44	DEG_31
3	DEG_41	DEG_49	DEG_10
4	DEG_47	DEG_43	DEG_15
5	DEG_49	DEG_50	DEG_24
6	DEG_43	DEG_47	DEG_26
7	DEG_44	DEG_46	DEG_32
8	DEG_48	DEG_45	DEG_39
9	DEG_46	DEG_48	DEG_50
10	DEG_50	DEG_41	DEG_12
11	DEG_40	DEG_40	DEG_46
12	DEG_34	DEG_35	DEG_35
13	DEG_31	DEG_34	DEG_44
14	DEG_35	DEG_36	DEG_8
15	DEG_39	DEG_39	DEG_2
16	DEG_37	DEG_31	DEG_4
17	DEG_32	DEG_33	DEG_17
18	DEG_38	DEG_38	DEG_43
19	DEG_36	DEG_37	DEG_49
20	DEG_33	DEG_32	DEG_16
Clusters	2	2	5

## Sheet: DEGs100
	mAP-KL
#	Top 50	Top 100	Top 150	Top 200	Top 250	Top 300	Top 350	Top 400	Top 450	Top 500
1	DEG_97	DEG_97	DEG_97	DEG_97	DEG_97	DEG_100	DEG_100	DEG_100	DEG_65	DEG_65
2	DEG_71	DEG_71	DEG_71	DEG_71	DEG_53	DEG_53	DEG_53	DEG_53	DEG_38	DEG_38
3	DEG_51	DEG_51	DEG_51	DEG_51	DEG_23	DEG_38	DEG_38	DEG_38	Gene_593	Gene_593
4		DEG_23	DEG_23	DEG_23	DEG_1	Gene_2503	Gene_593	Gene_593
5		DEG_1	DEG_1	DEG_1	Gene_2503
6			Gene_9306	Gene_9306
7				Gene_6027
8				Gene_1597
9				Gene_6929
10				Gene_8407
11				Gene_2322
12				Gene_386
13				Gene_869
14				Gene_760
Clusters	3	5	6	6	5	4	4	4	3	3
#	eBayes	maxT	RF-MDA
1	DEG_97	DEG_99	DEG_31
2	DEG_83	DEG_97	DEG_59
3	DEG_99	DEG_83	DEG_7
4	DEG_82	DEG_100	DEG_8
5	DEG_93	DEG_98	DEG_21
6	DEG_85	DEG_82	DEG_64
7	DEG_89	DEG_85	DEG_34
8	DEG_86	DEG_91	DEG_39
9	DEG_100	DEG_88	DEG_77
10	DEG_98	DEG_87	DEG_52
11	DEG_96	DEG_93	DEG_51
12	DEG_84	DEG_94	DEG_85
13	DEG_91	DEG_86	DEG_65
14	DEG_90	DEG_92	DEG_61
15	DEG_87	DEG_90	DEG_81
16	DEG_92	DEG_89	DEG_75
17	DEG_88	DEG_96	DEG_90
18	DEG_81	DEG_79	DEG_14
19	DEG_94	DEG_84	DEG_12
20	DEG_95	DEG_95	DEG_87
Clusters	1	2	5

## Sheet: DEGs200
	mAP-KL
#	Top 50	Top 100	Top 150	Top 200	Top 250	Top 300	Top 350	Top 400	Top 450	Top 500
1	DEG_193	DEG_193	DEG_193	DEG_193	DEG_193	DEG_193	DEG_193	DEG_165	DEG_165	DEG_165
2	DEG_170	DEG_170	DEG_170	DEG_170	DEG_170	DEG_170	DEG_154	DEG_133	DEG_133	DEG_133
3	DEG_145	DEG_145	DEG_145	DEG_145	DEG_145	DEG_145	DEG_133	DEG_67	DEG_67	DEG_67
4		DEG_133	DEG_133	DEG_133	DEG_133	DEG_133	DEG_88	DEG_34	DEG_34	DEG_34
5		DEG_113	DEG_108	DEG_108	DEG_108	DEG_108	DEG_108	Gene_1944	Gene_1944	Gene_1944
6		DEG_86	DEG_96	DEG_96	DEG_96	DEG_96	DEG_54
7			DEG_67	DEG_67	DEG_67	DEG_67	DEG_19
8			DEG_43	DEG_54	DEG_54	DEG_54	Gene_3537
9				DEG_32	DEG_32	DEG_32
10				DEG_19	DEG_19	DEG_19
11					Gene_1944	Gene_1944
Clusters	3	6	8	10	11	11	8	5	5	5
#	eBayes	maxT	RF-MDA
1	DEG_196	DEG_196	DEG_167
2	DEG_192	DEG_195	DEG_96
3	DEG_190	DEG_192	DEG_30
4	DEG_195	DEG_181	DEG_98
5	DEG_200	DEG_200	DEG_135
6	DEG_181	DEG_194	DEG_16
7	DEG_191	DEG_191	DEG_110
8	DEG_194	DEG_189	DEG_52
9	DEG_193	DEG_190	DEG_112
10	DEG_189	DEG_166	DEG_106
11	DEG_183	DEG_193	DEG_87
12	DEG_197	DEG_183	DEG_12
13	DEG_186	DEG_186	DEG_75
14	DEG_188	DEG_197	DEG_61
15	DEG_182	DEG_165	DEG_155
16	DEG_199	DEG_188	DEG_163
17	DEG_187	DEG_178	DEG_144
18	DEG_185	DEG_164	DEG_48
19	DEG_198	DEG_182	DEG_195
20	DEG_184	DEG_176	DEG_66
Clusters	1	2	10

## Sheet: DEGs300
	mAP-KL
#	Top 50	Top 100	Top 150	Top 200	Top 250	Top 300	Top 350	Top 400	Top 450	Top 500
1	DEG_281	DEG_252	DEG_252	DEG_252	DEG_252	DEG_252	DEG_281	DEG_269	DEG_269	DEG_263
2	DEG_263	DEG_281	DEG_281	DEG_281	DEG_281	DEG_281	DEG_263	DEG_227	DEG_227	DEG_218
3	DEG_256	DEG_234	DEG_234	DEG_234	DEG_234	DEG_234	DEG_227	DEG_176	DEG_176	DEG_154
4		DEG_263	DEG_263	DEG_263	DEG_263	DEG_263	DEG_203	DEG_119	DEG_104	DEG_97
5		DEG_218	DEG_218	DEG_218	DEG_218	DEG_218	DEG_176	DEG_48	DEG_67	DEG_35
6		DEG_199	DEG_193	DEG_193	DEG_193	DEG_193	DEG_147	DEG_36	DEG_36	Gene_8463
7			DEG_180	DEG_180	DEG_180	DEG_180	DEG_119	Gene_8463	Gene_8463
8			DEG_158	DEG_158	DEG_158	DEG_158	DEG_94
9				DEG_125	DEG_125	DEG_125	DEG_51
10				DEG_115	DEG_119	DEG_119	DEG_36
11					DEG_96	DEG_96	Gene_1590
12					DEG_63	DEG_63
13					DEG_51	DEG_51
14						DEG_23
15						DEG_16
Clusters	3	6	8	10	13	15	11	7	7	6
#	eBayes	maxT	RF-MDA
1	DEG_294	DEG_278	DEG_12
2	DEG_285	DEG_285	DEG_44
3	DEG_299	DEG_294	DEG_96
4	DEG_298	DEG_288	DEG_199
5	DEG_288	DEG_299	DEG_29
6	DEG_290	DEG_290	DEG_102
7	DEG_296	DEG_265	DEG_131
8	DEG_284	DEG_296	DEG_153
9	DEG_286	DEG_298	DEG_123
10	DEG_295	DEG_284	DEG_175
11	DEG_291	DEG_271	DEG_228
12	DEG_289	DEG_274	DEG_59
13	DEG_281	DEG_291	DEG_122
14	DEG_287	DEG_286	DEG_101
15	DEG_300	DEG_300	DEG_120
16	DEG_282	DEG_252	DEG_197
17	DEG_278	DEG_237	DEG_154
18	DEG_283	DEG_264	DEG_42
19	DEG_293	DEG_289	DEG_157
20	DEG_265	DEG_295	DEG_136
Clusters	2	4	10

## Sheet: DEGs400
	mAP-KL
#	Top 50	Top 100	Top 150	Top 200	Top 250	Top 300	Top 350	Top 400	Top 450	Top 500
1	DEG_399	DEG_399	DEG_399	DEG_399	DEG_399	DEG_399	DEG_399	DEG_399	DEG_399	DEG_328
2	DEG_328	DEG_344	DEG_344	DEG_344	DEG_344	DEG_344	DEG_344	DEG_344	DEG_344	DEG_368
3	DEG_344	DEG_368	DEG_368	DEG_368	DEG_368	DEG_368	DEG_368	DEG_368	DEG_368	DEG_300
4	DEG_368	DEG_332	DEG_332	DEG_332	DEG_332	DEG_332	DEG_332	DEG_332	DEG_332	DEG_252
5		DEG_296	DEG_279	DEG_279	DEG_279	DEG_279	DEG_279	DEG_279	DEG_279	DEG_214
6		DEG_311	DEG_300	DEG_300	DEG_300	DEG_300	DEG_300	DEG_300	DEG_300	DEG_165
7			DEG_303	DEG_303	DEG_303	DEG_303	DEG_303	DEG_303	DEG_303	DEG_113
8			DEG_242	DEG_252	DEG_252	DEG_252	DEG_252	DEG_252	DEG_252	DEG_62
9				DEG_214	DEG_214	DEG_214	DEG_214	DEG_214	DEG_214	DEG_33
10				DEG_236	DEG_236	DEG_236	DEG_236	DEG_236	DEG_236	Gene_7874
11				DEG_190	DEG_190	DEG_190	DEG_190	DEG_190	DEG_190
12					DEG_162	DEG_162	DEG_162	DEG_162	DEG_162
13					DEG_154	DEG_154	DEG_154	DEG_154	DEG_154
14						DEG_113	DEG_113	DEG_113	DEG_113
15						DEG_127	DEG_127	DEG_127	DEG_127
16							DEG_81	DEG_81	DEG_81
17							DEG_63	DEG_63	DEG_63
18							DEG_59	DEG_59	DEG_59
19								DEG_25	DEG_25
20								DEG_16	DEG_16
21									Gene_3296
22									Gene_8327
23									Gene_8821
Clusters	4	6	8	11	13	15	18	20	21	10
#	eBayes	maxT	RF-MDA
1	DEG_387	DEG_387	DEG_135
2	DEG_381	DEG_381	DEG_73
3	DEG_391	DEG_391	DEG_167
4	DEG_394	DEG_394	DEG_291
5	DEG_388	DEG_370	DEG_59
6	DEG_399	DEG_364	DEG_280
7	DEG_392	DEG_388	DEG_349
8	DEG_393	DEG_378	DEG_53
9	DEG_370	DEG_341	DEG_44
10	DEG_390	DEG_399	DEG_22
11	DEG_400	DEG_393	DEG_319
12	DEG_364	DEG_392	DEG_21
13	DEG_385	DEG_373	DEG_142
14	DEG_378	DEG_359	DEG_341
15	DEG_389	DEG_367	DEG_89
16	DEG_383	DEG_371	DEG_261
17	DEG_395	DEG_390	DEG_342
18	DEG_384	DEG_328	DEG_360
19	DEG_386	DEG_400	DEG_193
20	DEG_382	DEG_374	DEG_12
21	DEG_373	DEG_344	DEG_93
22	DEG_398	DEG_385	DEG_52
23	DEG_396	DEG_383	DEG_29
24	DEG_367	DEG_395	DEG_216
25	DEG_374	DEG_380	DEG_134
26	DEG_371	DEG_375	DEG_258
27	DEG_375	DEG_365	DEG_262
28	DEG_380	DEG_323	DEG_25
29	DEG_397	DEG_368	DEG_80
30	DEG_341	DEG_352	DEG_36
Clusters	3	4	16

## Sheet: DEGs500
	mAP-KL
#	Top 50	Top 100	Top 150	Top 200	Top 250	Top 300	Top 350	Top 400	Top 450	Top 500
1	DEG_489	DEG_489	DEG_489	DEG_489	DEG_489	DEG_489	DEG_489	DEG_489	DEG_489	DEG_489
2	DEG_450	DEG_423	DEG_423	DEG_423	DEG_423	DEG_423	DEG_423	DEG_423	DEG_423	DEG_423
3	DEG_478	DEG_477	DEG_477	DEG_477	DEG_477	DEG_477	DEG_477	DEG_477	DEG_477	DEG_477
4	DEG_430	DEG_444	DEG_444	DEG_444	DEG_444	DEG_444	DEG_444	DEG_444	DEG_444	DEG_444
5		DEG_382	DEG_382	DEG_382	DEG_382	DEG_382	DEG_382	DEG_382	DEG_382	DEG_382
6		DEG_416	DEG_416	DEG_416	DEG_416	DEG_416	DEG_416	DEG_416	DEG_416	DEG_416
7		DEG_345	DEG_345	DEG_345	DEG_345	DEG_345	DEG_345	DEG_345	DEG_345	DEG_345
8			DEG_369	DEG_369	DEG_369	DEG_369	DEG_369	DEG_369	DEG_369	DEG_369
9			DEG_330	DEG_326	DEG_326	DEG_326	DEG_326	DEG_326	DEG_326	DEG_326
10				DEG_285	DEG_300	DEG_312	DEG_312	DEG_312	DEG_312	DEG_312
11				DEG_312	DEG_312	DEG_273	DEG_273	DEG_273	DEG_273	DEG_273
12					DEG_273	DEG_256	DEG_256	DEG_256	DEG_256	DEG_256
13					DEG_251	DEG_291	DEG_218	DEG_218	DEG_218	DEG_218
14						DEG_240	DEG_291	DEG_291	DEG_291	DEG_291
15						DEG_214	DEG_240	DEG_240	DEG_240	DEG_240
16						DEG_187	DEG_195	DEG_195	DEG_195	DEG_195
17							DEG_147	DEG_173	DEG_173	DEG_173
18							DEG_173	DEG_143	DEG_143	DEG_143
19								DEG_134	DEG_134	DEG_134
20								DEG_111	DEG_115	DEG_115
21									DEG_91	DEG_91
22									DEG_67	DEG_77
23									DEG_54	DEG_54
24										DEG_21
25										DEG_16
Clusters	4	7	9	11	13	16	18	20	23	25
#	eBayes	maxT	RF-MDA
1	DEG_486	DEG_486	DEG_424
2	DEG_488	DEG_481	DEG_320
3	DEG_481	DEG_468	DEG_260
4	DEG_489	DEG_480	DEG_298
5	DEG_491	DEG_488	DEG_360
6	DEG_487	DEG_476	DEG_80
7	DEG_485	DEG_489	DEG_44
8	DEG_468	DEG_487	DEG_123
9	DEG_480	DEG_491	DEG_40
10	DEG_483	DEG_485	DEG_147
11	DEG_476	DEG_457	DEG_100
12	DEG_496	DEG_464	DEG_295
13	DEG_500	DEG_483	DEG_26
14	DEG_494	DEG_496	DEG_45
15	DEG_482	DEG_482	DEG_303
16	DEG_490	DEG_450	DEG_477
17	DEG_498	DEG_500	DEG_293
18	DEG_464	DEG_453	DEG_212
19	DEG_492	DEG_463	DEG_221
20	DEG_497	DEG_494	DEG_345
21	DEG_495	DEG_490	DEG_151
22	DEG_463	DEG_461	DEG_129
23	DEG_470	DEG_441	DEG_312
24	DEG_478	DEG_470	DEG_273
25	DEG_461	DEG_459	DEG_326
26	DEG_475	DEG_466	DEG_420
27	DEG_466	DEG_434	DEG_369
28	DEG_493	DEG_478	DEG_157
29	DEG_484	DEG_498	DEG_132
30	DEG_457	DEG_475	DEG_193
Clusters	3	4	19
