# Supplementary material for: Combining multiple hypothesis testing and affinity propagation clustering leads to accurate, robust and sample size independent classification on gene expression data
Source: BMC Bioinformatics. 2012 Oct 17;13:270. doi: 10.1186/1471-2105-13-270 (PMC3542193; doi:10.1186/1471-2105-13-270)
Supplement: Additional file 7 — In this file, we present the classification results of (mAP-KL, eBayes, maxT, RF-MDA) in the first simulation setup, where the clustering identification was under investigation. We employed three classifiers (SVM-linear, KNN, and RF). [file 1471-2105-13-270-S7.xlsx]

## Sheet: 5-CV
50 DEGS		AUC						100 DEGS		AUC						200 DEGS		AUC						300 DEGS		AUC						400 DEGS		AUC						500 DEGS		AUC
FS methods	Top ranked genes	SVM-linear	sd	KNN	sd	RF	sd	FS methods	Top ranked genes	SVM-linear	sd	KNN	sd	RF	sd	FS methods	Top ranked genes	SVM-linear	sd	KNN	sd	RF	sd	FS methods	Top ranked genes	SVM-linear	sd	KNN	sd	RF	sd	FS methods	Top ranked genes	SVM-linear	sd	KNN	sd	RF	sd	FS methods	Top ranked genes	SVM-linear	sd	KNN	sd	RF	sd
	50	1	0	1	0	1	0		50	1	0	1	0	1	0		50	1	0	1	0	1	0		50	1	0	1	0	1	0		50	1	0	1	0	1	0		50	1	0	1	0	1	0
	100	1	0	1	0	1	0		100	1	0	1	0	1	0		100	1	0	1	0	1	0		100	1	0	1	0	1	0		100	1	0	1	0	1	0		100	1	0	1	0	1	0
	150	1	0	1	0	1	0		150	1	0	1	0	1	0		150	1	0	1	0	1	0		150	1	0	1	0	1	0		150	1	0	1	0	1	0		150	1	0	1	0	1	0
	200	1	0	1	0	1	0		200	1	0	1	0	1	0		200	1	0	1	0	1	0		200	1	0	1	0	1	0		200	1	0	1	0	1	0		200	1	0	1	0	1	0
mAP-KL	250	1	0	1	0	1	0	mAP-KL	250	1	0	1	0	1	0	mAP-KL	250	1	0	1	0	1	0	mAP-KL	250	1	0	1	0	1	0	mAP-KL	250	1	0	1	0	1	0	mAP-KL	250	1	0	1	0	1	0
	300	1	0	1	0	1	0		300	1	0	1	0	1	0		300	1	0	1	0	1	0		300	1	0	1	0	1	0		300	1	0	1	0	1	0		300	1	0	1	0	1	0
	350	1	0	1	0	1	0		350	1	0	1	0	1	0		350	1	0	1	0	1	0		350	1	0	1	0	1	0		350	1	0	1	0	1	0		350	1	0	1	0	1	0
	400	1	0	1	0	1	0		400	1	0	1	0	1	0		400	1	0	1	0	1	0		400	1	0	1	0	1	0		400	1	0	1	0	1	0		400	1	0	1	0	1	0
	450	1	0	1	0	1	0		450	1	0	1	0	1	0		450	1	0	1	0	1	0		450	1	0	1	0	1	0		450	1	0	1	0	1	0		450	1	0	1	0	1	0
	500	1	0	1	0	1	0		500	1	0	1	0	1	0		500	1	0	1	0	1	0		500	1	0	1	0	1	0		500	1	0	1	0	1	0		500	1	0	1	0	1	0
eBayes	20	1	0	1	0	1	0	eBayes	20	1	0	1	0	1	0	eBayes	20	1	0	1	0	1	0	eBayes	20	1	0	1	0	1	0	eBayes	30	1	0	1	0	1	0	eBayes	30	1	0	1	0	1	0
maxT	20	1	0	1	0	1	0	maxT	20	1	0	1	0	1	0	maxT	20	1	0	1	0	1	0	maxT	20	1	0	1	0	1	0	maxT	30	1	0	1	0	1	0	maxT	30	1	0	1	0	1	0
RF-MDA	20	1	0	1	0	1	0	RF-MDA	20	1	0	1	0	1	0	RF-MDA	20	1	0	1	0	1	0	RF-MDA	20	1	0	1	0	1	0	RF-MDA	30	1	0	1	0	1	0	RF-MDA	30	1	0	1	0	1	0
50 DEGS		ACC						100 DEGS		ACC						200 DEGS		ACC						300 DEGS		ACC						400 DEGS		ACC						500 DEGS		ACC
FS methods	Top ranked genes	SVM-linear	sd	KNN	sd	RF	sd	FS methods	Top ranked genes	SVM-linear	sd	KNN	sd	RF	sd	FS methods	Top ranked genes	SVM-linear	sd	KNN	sd	RF	sd	FS methods	Top ranked genes	SVM-linear	sd	KNN	sd	RF	sd	FS methods	Top ranked genes	SVM-linear	sd	KNN	sd	RF	sd	FS methods	Top ranked genes	SVM-linear	sd	KNN	sd	RF	sd
	50	1	0	1	0	1	0		50	1	0	1	0	1	0		50	1	0	1	0	1	0		50	1	0	1	0	1	0		50	1	0	1	0	1	0		50	1	0	1	0	1	0
	100	1	0	1	0	1	0		100	1	0	1	0	1	0		100	1	0	1	0	1	0		100	1	0	1	0	1	0		100	1	0	1	0	1	0		100	1	0	1	0	1	0
	150	1	0	1	0	1	0		150	1	0	1	0	1	0		150	1	0	1	0	1	0		150	1	0	1	0	1	0		150	1	0	1	0	1	0		150	1	0	1	0	1	0
	200	1	0	1	0	1	0		200	1	0	1	0	1	0		200	1	0	1	0	1	0		200	1	0	1	0	1	0		200	1	0	1	0	1	0		200	1	0	1	0	1	0
mAP-KL	250	1	0	1	0	1	0	mAP-KL	250	1	0	1	0	1	0	mAP-KL	250	1	0	1	0	1	0	mAP-KL	250	1	0	1	0	1	0	mAP-KL	250	1	0	1	0	1	0	mAP-KL	250	1	0	1	0	1	0
	300	1	0	1	0	1	0		300	1	0	1	0	1	0		300	1	0	1	0	1	0		300	1	0	1	0	1	0		300	1	0	1	0	1	0		300	1	0	1	0	1	0
	350	1	0	1	0	1	0		350	1	0	1	0	1	0		350	1	0	1	0	1	0		350	1	0	1	0	1	0		350	1	0	1	0	1	0		350	1	0	1	0	1	0
	400	1	0	1	0	1	0		400	1	0	1	0	1	0		400	1	0	1	0	1	0		400	1	0	1	0	1	0		400	1	0	1	0	1	0		400	1	0	1	0	1	0
	450	1	0	1	0	1	0		450	1	0	1	0	1	0		450	1	0	1	0	1	0		450	1	0	1	0	1	0		450	1	0	1	0	1	0		450	1	0	1	0	1	0
	500	1	0	1	0	1	0		500	1	0	1	0	1	0		500	1	0	1	0	1	0		500	1	0	1	0	1	0		500	1	0	1	0	1	0		500	1	0	1	0	1	0
eBayes	20	1	0	1	0	1	0	eBayes	20	1	0	1	0	1	0	eBayes	20	1	0	1	0	1	0	eBayes	20	1	0	1	0	1	0	eBayes	30	1	0	1	0	1	0	eBayes	30	1	0	1	0	1	0
maxT	20	1	0	1	0	1	0	maxT	20	1	0	1	0	1	0	maxT	20	1	0	1	0	1	0	maxT	20	1	0	1	0	1	0	maxT	30	1	0	1	0	1	0	maxT	30	1	0	1	0	1	0
RF-MDA	20	1	0	1	0	1	0	RF-MDA	20	1	0	1	0	1	0	RF-MDA	20	1	0	1	0	1	0	RF-MDA	20	1	0	1	0	1	0	RF-MDA	30	1	0	1	0	1	0	RF-MDA	30	1	0	1	0	1	0
50 DEGS		TNR						100 DEGS		TNR						200 DEGS		TNR						300 DEGS		TNR						400 DEGS		TNR						500 DEGS		TNR
FS methods	Top ranked genes	SVM-linear	sd	KNN	sd	RF	sd	FS methods	Top ranked genes	SVM-linear	sd	KNN	sd	RF	sd	FS methods	Top ranked genes	SVM-linear	sd	KNN	sd	RF	sd	FS methods	Top ranked genes	SVM-linear	sd	KNN	sd	RF	sd	FS methods	Top ranked genes	SVM-linear	sd	KNN	sd	RF	sd	FS methods	Top ranked genes	SVM-linear	sd	KNN	sd	RF	sd
	50	1	0	1	0	1	0		50	1	0	1	0	1	0		50	1	0	1	0	1	0		50	1	0	1	0	1	0		50	1	0	1	0	1	0		50	1	0	1	0	1	0
	100	1	0	1	0	1	0		100	1	0	1	0	1	0		100	1	0	1	0	1	0		100	1	0	1	0	1	0		100	1	0	1	0	1	0		100	1	0	1	0	1	0
	150	1	0	1	0	1	0		150	1	0	1	0	1	0		150	1	0	1	0	1	0		150	1	0	1	0	1	0		150	1	0	1	0	1	0		150	1	0	1	0	1	0
	200	1	0	1	0	1	0		200	1	0	1	0	1	0		200	1	0	1	0	1	0		200	1	0	1	0	1	0		200	1	0	1	0	1	0		200	1	0	1	0	1	0
mAP-KL	250	1	0	1	0	1	0	mAP-KL	250	1	0	1	0	1	0	mAP-KL	250	1	0	1	0	1	0	mAP-KL	250	1	0	1	0	1	0	mAP-KL	250	1	0	1	0	1	0	mAP-KL	250	1	0	1	0	1	0
	300	1	0	1	0	1	0		300	1	0	1	0	1	0		300	1	0	1	0	1	0		300	1	0	1	0	1	0		300	1	0	1	0	1	0		300	1	0	1	0	1	0
	350	1	0	1	0	1	0		350	1	0	1	0	1	0		350	1	0	1	0	1	0		350	1	0	1	0	1	0		350	1	0	1	0	1	0		350	1	0	1	0	1	0
	400	1	0	1	0	1	0		400	1	0	1	0	1	0		400	1	0	1	0	1	0		400	1	0	1	0	1	0		400	1	0	1	0	1	0		400	1	0	1	0	1	0
	450	1	0	1	0	1	0		450	1	0	1	0	1	0		450	1	0	1	0	1	0		450	1	0	1	0	1	0		450	1	0	1	0	1	0		450	1	0	1	0	1	0
	500	1	0	1	0	1	0		500	1	0	1	0	1	0		500	1	0	1	0	1	0		500	1	0	1	0	1	0		500	1	0	1	0	1	0		500	1	0	1	0	1	0
eBayes	20	1	0	1	0	1	0	eBayes	20	1	0	1	0	1	0	eBayes	20	1	0	1	0	1	0	eBayes	20	1	0	1	0	1	0	eBayes	30	1	0	1	0	1	0	eBayes	30	1	0	1	0	1	0
maxT	20	1	0	1	0	1	0	maxT	20	1	0	1	0	1	0	maxT	20	1	0	1	0	1	0	maxT	20	1	0	1	0	1	0	maxT	30	1	0	1	0	1	0	maxT	30	1	0	1	0	1	0
RF-MDA	20	1	0	1	0	1	0	RF-MDA	20	1	0	1	0	1	0	RF-MDA	20	1	0	1	0	1	0	RF-MDA	20	1	0	1	0	1	0	RF-MDA	30	1	0	1	0	1	0	RF-MDA	30	1	0	1	0	1	0
50 DEGS		TPR						100 DEGS		TPR						200 DEGS		TPR						300 DEGS		TPR						400 DEGS		TPR						500 DEGS		TPR
FS methods	Top ranked genes	SVM-linear	sd	KNN	sd	RF	sd	FS methods	Top ranked genes	SVM-linear	sd	KNN	sd	RF	sd	FS methods	Top ranked genes	SVM-linear	sd	KNN	sd	RF	sd	FS methods	Top ranked genes	SVM-linear	sd	KNN	sd	RF	sd	FS methods	Top ranked genes	SVM-linear	sd	KNN	sd	RF	sd	FS methods	Top ranked genes	SVM-linear	sd	KNN	sd	RF	sd
	50	1	0	1	0	1	0		50	1	0	1	0	1	0		50	1	0	1	0	1	0		50	1	0	1	0	1	0		50	1	0	1	0	1	0		50	1	0	1	0	1	0
	100	1	0	1	0	1	0		100	1	0	1	0	1	0		100	1	0	1	0	1	0		100	1	0	1	0	1	0		100	1	0	1	0	1	0		100	1	0	1	0	1	0
	150	1	0	1	0	1	0		150	1	0	1	0	1	0		150	1	0	1	0	1	0		150	1	0	1	0	1	0		150	1	0	1	0	1	0		150	1	0	1	0	1	0
	200	1	0	1	0	1	0		200	1	0	1	0	1	0		200	1	0	1	0	1	0		200	1	0	1	0	1	0		200	1	0	1	0	1	0		200	1	0	1	0	1	0
mAP-KL	250	1	0	1	0	1	0	mAP-KL	250	1	0	1	0	1	0	mAP-KL	250	1	0	1	0	1	0	mAP-KL	250	1	0	1	0	1	0	mAP-KL	250	1	0	1	0	1	0	mAP-KL	250	1	0	1	0	1	0
	300	1	0	1	0	1	0		300	1	0	1	0	1	0		300	1	0	1	0	1	0		300	1	0	1	0	1	0		300	1	0	1	0	1	0		300	1	0	1	0	1	0
	350	1	0	1	0	1	0		350	1	0	1	0	1	0		350	1	0	1	0	1	0		350	1	0	1	0	1	0		350	1	0	1	0	1	0		350	1	0	1	0	1	0
	400	1	0	1	0	1	0		400	1	0	1	0	1	0		400	1	0	1	0	1	0		400	1	0	1	0	1	0		400	1	0	1	0	1	0		400	1	0	1	0	1	0
	450	1	0	1	0	1	0		450	1	0	1	0	1	0		450	1	0	1	0	1	0		450	1	0	1	0	1	0		450	1	0	1	0	1	0		450	1	0	1	0	1	0
	500	1	0	1	0	1	0		500	1	0	1	0	1	0		500	1	0	1	0	1	0		500	1	0	1	0	1	0		500	1	0	1	0	1	0		500	1	0	1	0	1	0
eBayes	20	1	0	1	0	1	0	eBayes	20	1	0	1	0	1	0	eBayes	20	1	0	1	0	1	0	eBayes	20	1	0	1	0	1	0	eBayes	30	1	0	1	0	1	0	eBayes	30	1	0	1	0	1	0
maxT	20	1	0	1	0	1	0	maxT	20	1	0	1	0	1	0	maxT	20	1	0	1	0	1	0	maxT	20	1	0	1	0	1	0	maxT	30	1	0	1	0	1	0	maxT	30	1	0	1	0	1	0
RF-MDA	20	1	0	1	0	1	0	RF-MDA	20	1	0	1	0	1	0	RF-MDA	20	1	0	1	0	1	0	RF-MDA	20	1	0	1	0	1	0	RF-MDA	30	1	0	1	0	1	0	RF-MDA	30	1	0	1	0	1	0

## Sheet: Hold-out validation
50 DEGS		AUC			100 DEGS		AUC			200 DEGS		AUC			300 DEGS		AUC			400 DEGS		AUC			500 DEGS		AUC
FS methods	Top ranked genes	SVM-linear	KNN	RF	FS methods	Top ranked genes	SVM-linear	KNN	RF	FS methods	Top ranked genes	SVM-linear	KNN	RF	FS methods	Top ranked genes	SVM-linear	KNN	RF	FS methods	Top ranked genes	SVM-linear	KNN	RF	FS methods	Top ranked genes	SVM-linear	KNN	RF
	50	1	1	1		50	1	1	1		50	1	1	1		50	1	1	1		50	1	1	1		50	1	1	1
	100	1	1	1		100	1	1	1		100	1	1	1		100	1	1	1		100	1	1	1		100	1	1	1
	150	1	1	1		150	1	1	1		150	1	1	1		150	1	1	1		150	1	1	1		150	1	1	1
	200	1	1	1		200	1	1	1		200	1	1	1		200	1	1	1		200	1	1	1		200	1	1	1
mAP-KL	250	1	1	1	mAP-KL	250	1	1	1	mAP-KL	250	1	1	1	mAP-KL	250	1	1	1	mAP-KL	250	1	1	1	mAP-KL	250	1	1	1
	300	1	1	1		300	1	1	1		300	1	1	1		300	1	1	1		300	1	1	1		300	1	1	1
	350	1	1	1		350	1	1	1		350	1	1	1		350	1	1	1		350	1	1	1		350	1	1	1
	400	1	1	1		400	1	1	1		400	1	1	1		400	1	1	1		400	1	1	1		400	1	1	1
	450	1	1	1		450	1	1	1		450	1	1	1		450	1	1	1		450	1	1	1		450	1	1	1
	500	1	1	1		500	1	1	1		500	1	1	1		500	1	1	1		500	1	1	1		500	1	1	1
eBayes	20	1	1	1	eBayes	20	1	1	1	eBayes	20	1	1	1	eBayes	20	1	1	1	eBayes	30	1	1	1	eBayes	30	1	1	1
maxT	20	1	1	1	maxT	20	1	1	1	maxT	20	1	1	1	maxT	20	1	1	1	maxT	30	1	1	1	maxT	30	1	1	1
RF-MDA	20	1	1	1	RF-MDA	20	1	1	1	RF-MDA	20	1	1	1	RF-MDA	20	1	1	1	RF-MDA	30	1	1	1	RF-MDA	30	1	1	1
50 DEGS		ACC			100 DEGS		ACC			200 DEGS		ACC			300 DEGS		ACC			400 DEGS		ACC			500 DEGS		ACC
FS methods	Top ranked genes	SVM-linear	KNN	RF	FS methods	Top ranked genes	SVM-linear	KNN	RF	FS methods	Top ranked genes	SVM-linear	KNN	RF	FS methods	Top ranked genes	SVM-linear	KNN	RF	FS methods	Top ranked genes	SVM-linear	KNN	RF	FS methods	Top ranked genes	SVM-linear	KNN	RF
	50	1	1	1		50	1	1	1		50	1	1	1		50	1	1	1		50	1	1	1		50	1	1	1
	100	1	1	1		100	1	1	1		100	1	1	1		100	1	1	1		100	1	1	1		100	1	1	1
	150	1	1	1		150	1	1	1		150	1	1	1		150	1	1	1		150	1	1	1		150	1	1	1
	200	1	1	1		200	1	1	1		200	1	1	1		200	1	1	1		200	1	1	1		200	1	1	1
mAP-KL	250	1	1	1	mAP-KL	250	1	1	1	mAP-KL	250	1	1	1	mAP-KL	250	1	1	1	mAP-KL	250	1	1	1	mAP-KL	250	1	1	1
	300	1	1	1		300	1	1	1		300	1	1	1		300	1	1	1		300	1	1	1		300	1	1	1
	350	1	1	1		350	1	1	1		350	1	1	1		350	1	1	1		350	1	1	1		350	1	1	1
	400	1	1	1		400	1	1	1		400	1	1	1		400	1	1	1		400	1	1	1		400	1	1	1
	450	1	1	1		450	1	1	1		450	1	1	1		450	1	1	1		450	1	1	1		450	1	1	1
	500	1	1	1		500	1	1	1		500	1	1	1		500	1	1	1		500	1	1	1		500	1	1	1
eBayes	20	1	1	1	eBayes	20	1	1	1	eBayes	20	1	1	1	eBayes	20	1	1	1	eBayes	30	1	1	1	eBayes	30	1	1	1
maxT	20	1	1	1	maxT	20	1	1	1	maxT	20	1	1	1	maxT	20	1	1	1	maxT	30	1	1	1	maxT	30	1	1	1
RF-MDA	20	1	1	1	RF-MDA	20	1	1	1	RF-MDA	20	1	1	1	RF-MDA	20	1	1	1	RF-MDA	30	1	1	1	RF-MDA	30	1	1	1
50 DEGS		TNR			100 DEGS		TNR			200 DEGS		TNR			300 DEGS		TNR			400 DEGS		TNR			500 DEGS		TNR
FS methods	Top ranked genes	SVM-linear	KNN	RF	FS methods	Top ranked genes	SVM-linear	KNN	RF	FS methods	Top ranked genes	SVM-linear	KNN	RF	FS methods	Top ranked genes	SVM-linear	KNN	RF	FS methods	Top ranked genes	SVM-linear	KNN	RF	FS methods	Top ranked genes	SVM-linear	KNN	RF
	50	1	1	1		50	1	1	1		50	1	1	1		50	1	1	1		50	1	1	1		50	1	1	1
	100	1	1	1		100	1	1	1		100	1	1	1		100	1	1	1		100	1	1	1		100	1	1	1
	150	1	1	1		150	1	1	1		150	1	1	1		150	1	1	1		150	1	1	1		150	1	1	1
	200	1	1	1		200	1	1	1		200	1	1	1		200	1	1	1		200	1	1	1		200	1	1	1
mAP-KL	250	1	1	1	mAP-KL	250	1	1	1	mAP-KL	250	1	1	1	mAP-KL	250	1	1	1	mAP-KL	250	1	1	1	mAP-KL	250	1	1	1
	300	1	1	1		300	1	1	1		300	1	1	1		300	1	1	1		300	1	1	1		300	1	1	1
	350	1	1	1		350	1	1	1		350	1	1	1		350	1	1	1		350	1	1	1		350	1	1	1
	400	1	1	1		400	1	1	1		400	1	1	1		400	1	1	1		400	1	1	1		400	1	1	1
	450	1	1	1		450	1	1	1		450	1	1	1		450	1	1	1		450	1	1	1		450	1	1	1
	500	1	1	1		500	1	1	1		500	1	1	1		500	1	1	1		500	1	1	1		500	1	1	1
eBayes	20	1	1	1	eBayes	20	1	1	1	eBayes	20	1	1	1	eBayes	20	1	1	1	eBayes	30	1	1	1	eBayes	30	1	1	1
maxT	20	1	1	1	maxT	20	1	1	1	maxT	20	1	1	1	maxT	20	1	1	1	maxT	30	1	1	1	maxT	30	1	1	1
RF-MDA	20	1	1	1	RF-MDA	20	1	1	1	RF-MDA	20	1	1	1	RF-MDA	20	1	1	1	RF-MDA	30	1	1	1	RF-MDA	30	1	1	1
50 DEGS		TPR			100 DEGS		TPR			200 DEGS		TPR			300 DEGS		TPR			400 DEGS		TPR			500 DEGS		TPR
FS methods	Top ranked genes	SVM-linear	KNN	RF	FS methods	Top ranked genes	SVM-linear	KNN	RF	FS methods	Top ranked genes	SVM-linear	KNN	RF	FS methods	Top ranked genes	SVM-linear	KNN	RF	FS methods	Top ranked genes	SVM-linear	KNN	RF	FS methods	Top ranked genes	SVM-linear	KNN	RF
	50	1	1	1		50	1	1	1		50	1	1	1		50	1	1	1		50	1	1	1		50	1	1	1
	100	1	1	1		100	1	1	1		100	1	1	1		100	1	1	1		100	1	1	1		100	1	1	1
	150	1	1	1		150	1	1	1		150	1	1	1		150	1	1	1		150	1	1	1		150	1	1	1
	200	1	1	1		200	1	1	1		200	1	1	1		200	1	1	1		200	1	1	1		200	1	1	1
mAP-KL	250	1	1	1	mAP-KL	250	1	1	1	mAP-KL	250	1	1	1	mAP-KL	250	1	1	1	mAP-KL	250	1	1	1	mAP-KL	250	1	1	1
	300	1	1	1		300	1	1	1		300	1	1	1		300	1	1	1		300	1	1	1		300	1	1	1
	350	1	1	1		350	1	1	1		350	1	1	1		350	1	1	1		350	1	1	1		350	1	1	1
	400	1	1	1		400	1	1	1		400	1	1	1		400	1	1	1		400	1	1	1		400	1	1	1
	450	1	1	1		450	1	1	1		450	1	1	1		450	1	1	1		450	1	1	1		450	1	1	1
	500	1	1	1		500	1	1	1		500	1	1	1		500	1	1	1		500	1	1	1		500	1	1	1
eBayes	20	1	1	1	eBayes	20	1	1	1	eBayes	20	1	1	1	eBayes	20	1	1	1	eBayes	30	1	1	1	eBayes	30	1	1	1
maxT	20	1	1	1	maxT	20	1	1	1	maxT	20	1	1	1	maxT	20	1	1	1	maxT	30	1	1	1	maxT	30	1	1	1
RF-MDA	20	1	1	1	RF-MDA	20	1	1	1	RF-MDA	20	1	1	1	RF-MDA	20	1	1	1	RF-MDA	30	1	1	1	RF-MDA	30	1	1	1
