# Supplementary material for: Combining multiple hypothesis testing and affinity propagation clustering leads to accurate, robust and sample size independent classification on gene expression data
Source: BMC Bioinformatics. 2012 Oct 17;13:270. doi: 10.1186/1471-2105-13-270 (PMC3542193; doi:10.1186/1471-2105-13-270)
Supplement: Additional file 8 — In this file, we present the classification results in the ‘choedata’ when using two different mAP-KL’s subsets, stemming from two different ranking approaches. We used the SVM-linear, KNN, and RF classifiers to assess their performance. [file 1471-2105-13-270-S8.xlsx]

## Sheet: Sheet1
	2-CV	3-CV	4-CV	5-CV
training_instances	3	4	4.5	4.8
testing_instatnces	3	2	1.5	1.2
2-CV
	AUC						ACC						TNR						TPR
	SVM-linear	std	KNN	std	RF	std	SVM-linear	std	KNN	std	RF	std	SVM-linear	std	KNN	std	RF	std	SVM-linear	std	KNN	std	RF	std
mAP-KL (Wilcoxon)	1	0	1	0	1	0	1	0	1	0	0.7667	32.62	1	0	1	0	0.85	0.37	1	0	1	0	0.8	0.41
mAP-KL (Welch-t)	1	0	1	0	1	0	1	0	1	0	0.7667	32.62	1	0	1	0	0.85	0.37	1	0	1	0	0.8	0.41
3-CV
	AUC						ACC						TNR						TPR
	SVM-linear	std	KNN	std	RF	std	SVM-linear	std	KNN	std	RF	std	SVM-linear	std	KNN	std	RF	std	SVM-linear	std	KNN	std	RF	std
mAP-KL (Wilcoxon)	1	0	1	0	1	0	1	0	1	0	1	0	1	0	1	0	1	0	1	0	1	0	1	0
mAP-KL (Welch-t)	1	0	1	0	1	0	1	0	1	0	1	0	1	0	1	0	1	0	1	0	1	0	1	0
4-CV
	AUC						ACC						TNR						TPR
	SVM-linear	std	KNN	std	RF	std	SVM-linear	std	KNN	std	RF	std	SVM-linear	std	KNN	std	RF	std	SVM-linear	std	KNN	std	RF	std
mAP-KL (Wilcoxon)	1	0	1	0	1	0	1	0	1	0	1	0	0.75	0.44	0.75	0.44	0.75	0.44	0.75	0.44	0.75	0.44	0.75	0.44
mAP-KL (Welch-t)	1	0	1	0	1	0	1	0	1	0	1	0	0.75	0.44	0.75	0.44	0.75	0.44	0.75	0.44	0.75	0.44	0.75	0.44
5-CV
	AUC						ACC						TNR						TPR
	SVM-linear	std	KNN	std	RF	std	SVM-linear	std	KNN	std	RF	std	SVM-linear	std	KNN	std	RF	std	SVM-linear	std	KNN	std	RF	std
mAP-KL (Wilcoxon)	1	0	1	0	1	0	1	0	1	0	1	0	0.6	0.49	0.6	0.49	0.6	0.49	0.6	0.49	0.6	0.49	0.6	0.49
mAP-KL (Welch-t)	1	0	1	0	1	0	1	0	1	0	1	0	0.6	0.49	0.6	0.49	0.6	0.49	0.6	0.49	0.6	0.49	0.6	0.49
	WEKA settings
SVM-linear	c: 1
KNN	KNN:1 , LinearNNSearch
RF	trees:1000
