# Supplementary material for: Combining multiple hypothesis testing and affinity propagation clustering leads to accurate, robust and sample size independent classification on gene expression data
Source: BMC Bioinformatics. 2012 Oct 17;13:270. doi: 10.1186/1471-2105-13-270 (PMC3542193; doi:10.1186/1471-2105-13-270)
Supplement: Additional file 9 — This file contains the relevant scripts and functions for generating the simulated data. The ‘clusterSim’ r-package is required. [file 1471-2105-13-270-S9.zip]

Archive with 8 entries (7 files):
- Simulated_data_r-code/
- Simulated_data_r-code/100_synthetic_DEGs.r
- Simulated_data_r-code/200_synthetic_DEGs.r
- Simulated_data_r-code/300_synthetic_DEGs.r
- Simulated_data_r-code/400_synthetic_DEGs.r
- Simulated_data_r-code/500_synthetic_DEGs.r
- Simulated_data_r-code/50_synthetic_DEGs.r
- Simulated_data_r-code/synthetic_GE.r
