# Supplementary material for: Combining multiple hypothesis testing and affinity propagation clustering leads to accurate, robust and sample size independent classification on gene expression data
Source: BMC Bioinformatics. 2012 Oct 17;13:270. doi: 10.1186/1471-2105-13-270 (PMC3542193; doi:10.1186/1471-2105-13-270)
Supplement: Additional file 9 — This file contains the relevant scripts and functions for generating the simulated data. The ‘clusterSim’ r-package is required. [file 1471-2105-13-270-S9.zip › Simulated_data_r-code/500_synthetic_DEGs.r]

rm(list=ls())
# Include the necessary custom function
source("synthetic_GE.r")

#----- The disease class data ------#

cluster1<-synthetic_GE(600,20,2,2.0,0.2)   #Where Number of samples:600, Number of genes per cluster:20, Model:2, Mean:2.0, Variance:0.2
cluster2<-synthetic_GE(600,20,2,2.5,0.2)   # .....................................................................Mean:2.5, Variance:0.2
cluster3<-synthetic_GE(600,20,2,3.0,0.2)   # .....................................................................Mean:3.0, Variance:0.2
cluster4<-synthetic_GE(600,20,2,3.5,0.2)   # .....................................................................Mean:3.5, Variance:0.2
cluster5<-synthetic_GE(600,20,2,4.0,0.2)   # .....................................................................Mean:4.0, Variance:0.2
cluster6<-synthetic_GE(600,20,2,4.5,0.2)   # .....................................................................Mean:4.5, Variance:0.2
cluster7<-synthetic_GE(600,20,2,5.0,0.2)   # .....................................................................Mean:5.0, Variance:0.2
cluster8<-synthetic_GE(600,20,2,5.5,0.2)   # .....................................................................Mean:5.5, Variance:0.2
cluster9<-synthetic_GE(600,20,2,6.0,0.2)   # .....................................................................Mean:6.0, Variance:0.2
cluster10<-synthetic_GE(600,20,2,6.5,0.2)  # .....................................................................Mean:6.5, Variance:0.2
cluster11<-synthetic_GE(600,20,2,7.0,0.2)  # .....................................................................Mean:7.0, Variance:0.2
cluster12<-synthetic_GE(600,20,2,7.5,0.2)  # .....................................................................Mean:7.5, Variance:0.2
cluster13<-synthetic_GE(600,20,2,8.0,0.2)  # .....................................................................Mean:8.0, Variance:0.2
cluster14<-synthetic_GE(600,20,2,8.5,0.2)  # .....................................................................Mean:8.5, Variance:0.2
cluster15<-synthetic_GE(600,20,2,9.0,0.2)  # .....................................................................Mean:9.0, Variance:0.2
cluster16<-synthetic_GE(600,20,2,9.5,0.2)  # .....................................................................Mean:9.5, Variance:0.2
cluster17<-synthetic_GE(600,20,2,10.0,0.2) # .....................................................................Mean:10.0, Variance:0.2
cluster18<-synthetic_GE(600,20,2,10.5,0.2) # .....................................................................Mean:10.5, Variance:0.2
cluster19<-synthetic_GE(600,20,2,11.0,0.2) # .....................................................................Mean:11.0, Variance:0.2
cluster20<-synthetic_GE(600,20,2,11.5,0.2) # .....................................................................Mean:11.5, Variance:0.2
cluster21<-synthetic_GE(600,20,2,12.0,0.2) # .....................................................................Mean:12.0, Variance:0.2
cluster22<-synthetic_GE(600,20,2,12.5,0.2) # .....................................................................Mean:12.5, Variance:0.2
cluster23<-synthetic_GE(600,20,2,13.0,0.2) # .....................................................................Mean:13.0, Variance:0.2
cluster24<-synthetic_GE(600,20,2,13.5,0.2) # .....................................................................Mean:13.5, Variance:0.2
cluster25<-synthetic_GE(600,20,2,14.0,0.2) # .....................................................................Mean:14.0, Variance:0.2

cluster26<-synthetic_GE(600,9500,2,0.0,0.5)  #Where Number of samples:600, Number of genes per cluster:9.500, Model:2, Mean:0.0, Variance:0.5

clusters<-rbind(cluster1,cluster2,cluster3,cluster4,cluster5,cluster6,cluster7,cluster8,cluster9,cluster10,cluster11,cluster12,cluster13,cluster14,cluster15,cluster16,cluster17,cluster18,cluster19,cluster20,cluster21,cluster22,cluster23,cluster24,cluster25,cluster26)

train<-clusters[,2:101]
test<-clusters[,102:601]

#----- The normal class data ------#

normal_cl<-synthetic_GE(600,10000,2,0.0,0.5) #Where Number of samples:600, Number of genes per cluster:10.000, Model:2, Mean:0.0, Variance:0.5
normal_train<-normal_cl[,2:101]
normal_test<-normal_cl[,102:601]

#----- Combining normal-disease class data ------#

trainset<-cbind(normal_train,train)
expfile<-"/.../.../trainset_500GE.csv" #Please specify the output path for the trainset
write.csv(trainset,expfile)
testset<-cbind(normal_test,test)
expfile<-"/.../.../testset_500GE.csv" #Please specify the output path for the testset
write.csv(testset,expfile)

# model=2. The observations are independently drawn from normal distribution with means and variances are taken from arguments.
