# Supplementary material for: Combining multiple hypothesis testing and affinity propagation clustering leads to accurate, robust and sample size independent classification on gene expression data
Source: BMC Bioinformatics. 2012 Oct 17;13:270. doi: 10.1186/1471-2105-13-270 (PMC3542193; doi:10.1186/1471-2105-13-270)
Supplement: Additional file 9 — This file contains the relevant scripts and functions for generating the simulated data. The ‘clusterSim’ r-package is required. [file 1471-2105-13-270-S9.zip › Simulated_data_r-code/synthetic_GE.r]

#
#
library(clusterSim)

synthetic_GE <-function(reps,numGenes,Model,...) {

if(missing(..1)) {
    grnd <- cluster.Gen(numObjects=numGenes,model=Model)
 }
else {

   m <-as.double(..1)
   c <-as.double(..2)
   grnd <- cluster.Gen(numObjects=numGenes,means=m,cov=c,model=Model)

    }
grnd.data <<- data.matrix(grnd$clusters)
grnd.data1 <- data.matrix(grnd$data)
grnd.data <<- cbind(grnd.data,grnd.data1)

for(i in 2:reps) {

  if(missing(..1)) {
   grnd <- cluster.Gen(numObjects=numGenes,model=Model)
   a <- data.matrix(grnd$data)
   grnd.data <<- cbind(grnd.data,a)
     }
else  {
   grnd <- cluster.Gen(numObjects=numGenes,means=m,cov=c,model=Model)
   a <- data.matrix(grnd$data)
   grnd.data <<- cbind(grnd.data,a)
      }
   }
}
